# Supplementary material for: Cut-off Scale and Complex Formation in Density Functional Theory Computations of Epoxy-Amine Reactivity
Source: ACS Omega. 2021 Oct 25;6(44):29424–31. doi: 10.1021/acsomega.1c03229 (PMC8587129; doi:10.1021/acsomega.1c03229)
Supplement: Supplementary file 1 — ao1c03229_si_001.zip [file ao1c03229_si_001.zip › Final_structures/Primary/A4_E4_B3LYP-D3_CC-PVTZ-F_ canonical/Amine_frag4_Epoxy_frag4_product-2_isomer12.vib]

{ 
 s_m_m2io_version
 :::
 2.0.0 
} 

f_m_table { 
 i_j_atom_total
 :::
 50
 m_column[155] { 
  s_m_data_name
  s_m_column_name
  i_m_width
  b_m_visible
  s_m_units
  :::
  1 r_j_Frequency  "Frequency"  10 1 "" 
  2 s_j_Symmetry  "Symmetry"  10 0 "" 
  3 r_j_Intensity  "Intensity"  10 1 "" 
  4 r_j_Raman_Act  "Raman Act"  10 0 "" 
  5 r_j_Raman_Int  "Raman Int"  10 0 "" 
  6 r_j_x1  "x1"  10 0 "" 
  7 r_j_y1  "y1"  10 0 "" 
  8 r_j_z1  "z1"  10 0 "" 
  9 r_j_x2  "x2"  10 0 "" 
  10 r_j_y2  "y2"  10 0 "" 
  11 r_j_z2  "z2"  10 0 "" 
  12 r_j_x3  "x3"  10 0 "" 
  13 r_j_y3  "y3"  10 0 "" 
  14 r_j_z3  "z3"  10 0 "" 
  15 r_j_x4  "x4"  10 0 "" 
  16 r_j_y4  "y4"  10 0 "" 
  17 r_j_z4  "z4"  10 0 "" 
  18 r_j_x5  "x5"  10 0 "" 
  19 r_j_y5  "y5"  10 0 "" 
  20 r_j_z5  "z5"  10 0 "" 
  21 r_j_x6  "x6"  10 0 "" 
  22 r_j_y6  "y6"  10 0 "" 
  23 r_j_z6  "z6"  10 0 "" 
  24 r_j_x7  "x7"  10 0 "" 
  25 r_j_y7  "y7"  10 0 "" 
  26 r_j_z7  "z7"  10 0 "" 
  27 r_j_x8  "x8"  10 0 "" 
  28 r_j_y8  "y8"  10 0 "" 
  29 r_j_z8  "z8"  10 0 "" 
  30 r_j_x9  "x9"  10 0 "" 
  31 r_j_y9  "y9"  10 0 "" 
  32 r_j_z9  "z9"  10 0 "" 
  33 r_j_x10  "x10"  10 0 "" 
  34 r_j_y10  "y10"  10 0 "" 
  35 r_j_z10  "z10"  10 0 "" 
  36 r_j_x11  "x11"  10 0 "" 
  37 r_j_y11  "y11"  10 0 "" 
  38 r_j_z11  "z11"  10 0 "" 
  39 r_j_x12  "x12"  10 0 "" 
  40 r_j_y12  "y12"  10 0 "" 
  41 r_j_z12  "z12"  10 0 "" 
  42 r_j_x13  "x13"  10 0 "" 
  43 r_j_y13  "y13"  10 0 "" 
  44 r_j_z13  "z13"  10 0 "" 
  45 r_j_x14  "x14"  10 0 "" 
  46 r_j_y14  "y14"  10 0 "" 
  47 r_j_z14  "z14"  10 0 "" 
  48 r_j_x15  "x15"  10 0 "" 
  49 r_j_y15  "y15"  10 0 "" 
  50 r_j_z15  "z15"  10 0 "" 
  51 r_j_x16  "x16"  10 0 "" 
  52 r_j_y16  "y16"  10 0 "" 
  53 r_j_z16  "z16"  10 0 "" 
  54 r_j_x17  "x17"  10 0 "" 
  55 r_j_y17  "y17"  10 0 "" 
  56 r_j_z17  "z17"  10 0 "" 
  57 r_j_x18  "x18"  10 0 "" 
  58 r_j_y18  "y18"  10 0 "" 
  59 r_j_z18  "z18"  10 0 "" 
  60 r_j_x19  "x19"  10 0 "" 
  61 r_j_y19  "y19"  10 0 "" 
  62 r_j_z19  "z19"  10 0 "" 
  63 r_j_x20  "x20"  10 0 "" 
  64 r_j_y20  "y20"  10 0 "" 
  65 r_j_z20  "z20"  10 0 "" 
  66 r_j_x21  "x21"  10 0 "" 
  67 r_j_y21  "y21"  10 0 "" 
  68 r_j_z21  "z21"  10 0 "" 
  69 r_j_x22  "x22"  10 0 "" 
  70 r_j_y22  "y22"  10 0 "" 
  71 r_j_z22  "z22"  10 0 "" 
  72 r_j_x23  "x23"  10 0 "" 
  73 r_j_y23  "y23"  10 0 "" 
  74 r_j_z23  "z23"  10 0 "" 
  75 r_j_x24  "x24"  10 0 "" 
  76 r_j_y24  "y24"  10 0 "" 
  77 r_j_z24  "z24"  10 0 "" 
  78 r_j_x25  "x25"  10 0 "" 
  79 r_j_y25  "y25"  10 0 "" 
  80 r_j_z25  "z25"  10 0 "" 
  81 r_j_x26  "x26"  10 0 "" 
  82 r_j_y26  "y26"  10 0 "" 
  83 r_j_z26  "z26"  10 0 "" 
  84 r_j_x27  "x27"  10 0 "" 
  85 r_j_y27  "y27"  10 0 "" 
  86 r_j_z27  "z27"  10 0 "" 
  87 r_j_x28  "x28"  10 0 "" 
  88 r_j_y28  "y28"  10 0 "" 
  89 r_j_z28  "z28"  10 0 "" 
  90 r_j_x29  "x29"  10 0 "" 
  91 r_j_y29  "y29"  10 0 "" 
  92 r_j_z29  "z29"  10 0 "" 
  93 r_j_x30  "x30"  10 0 "" 
  94 r_j_y30  "y30"  10 0 "" 
  95 r_j_z30  "z30"  10 0 "" 
  96 r_j_x31  "x31"  10 0 "" 
  97 r_j_y31  "y31"  10 0 "" 
  98 r_j_z31  "z31"  10 0 "" 
  99 r_j_x32  "x32"  10 0 "" 
  100 r_j_y32  "y32"  10 0 "" 
  101 r_j_z32  "z32"  10 0 "" 
  102 r_j_x33  "x33"  10 0 "" 
  103 r_j_y33  "y33"  10 0 "" 
  104 r_j_z33  "z33"  10 0 "" 
  105 r_j_x34  "x34"  10 0 "" 
  106 r_j_y34  "y34"  10 0 "" 
  107 r_j_z34  "z34"  10 0 "" 
  108 r_j_x35  "x35"  10 0 "" 
  109 r_j_y35  "y35"  10 0 "" 
  110 r_j_z35  "z35"  10 0 "" 
  111 r_j_x36  "x36"  10 0 "" 
  112 r_j_y36  "y36"  10 0 "" 
  113 r_j_z36  "z36"  10 0 "" 
  114 r_j_x37  "x37"  10 0 "" 
  115 r_j_y37  "y37"  10 0 "" 
  116 r_j_z37  "z37"  10 0 "" 
  117 r_j_x38  "x38"  10 0 "" 
  118 r_j_y38  "y38"  10 0 "" 
  119 r_j_z38  "z38"  10 0 "" 
  120 r_j_x39  "x39"  10 0 "" 
  121 r_j_y39  "y39"  10 0 "" 
  122 r_j_z39  "z39"  10 0 "" 
  123 r_j_x40  "x40"  10 0 "" 
  124 r_j_y40  "y40"  10 0 "" 
  125 r_j_z40  "z40"  10 0 "" 
  126 r_j_x41  "x41"  10 0 "" 
  127 r_j_y41  "y41"  10 0 "" 
  128 r_j_z41  "z41"  10 0 "" 
  129 r_j_x42  "x42"  10 0 "" 
  130 r_j_y42  "y42"  10 0 "" 
  131 r_j_z42  "z42"  10 0 "" 
  132 r_j_x43  "x43"  10 0 "" 
  133 r_j_y43  "y43"  10 0 "" 
  134 r_j_z43  "z43"  10 0 "" 
  135 r_j_x44  "x44"  10 0 "" 
  136 r_j_y44  "y44"  10 0 "" 
  137 r_j_z44  "z44"  10 0 "" 
  138 r_j_x45  "x45"  10 0 "" 
  139 r_j_y45  "y45"  10 0 "" 
  140 r_j_z45  "z45"  10 0 "" 
  141 r_j_x46  "x46"  10 0 "" 
  142 r_j_y46  "y46"  10 0 "" 
  143 r_j_z46  "z46"  10 0 "" 
  144 r_j_x47  "x47"  10 0 "" 
  145 r_j_y47  "y47"  10 0 "" 
  146 r_j_z47  "z47"  10 0 "" 
  147 r_j_x48  "x48"  10 0 "" 
  148 r_j_y48  "y48"  10 0 "" 
  149 r_j_z48  "z48"  10 0 "" 
  150 r_j_x49  "x49"  10 0 "" 
  151 r_j_y49  "y49"  10 0 "" 
  152 r_j_z49  "z49"  10 0 "" 
  153 r_j_x50  "x50"  10 0 "" 
  154 r_j_y50  "y50"  10 0 "" 
  155 r_j_z50  "z50"  10 0 "" 
  :::
 } 
 m_row[144] { 
  r_j_Frequency
  s_j_Symmetry
  r_j_Intensity
  r_j_Raman_Act
  r_j_Raman_Int
  r_j_x1
  r_j_y1
  r_j_z1
  r_j_x2
  r_j_y2
  r_j_z2
  r_j_x3
  r_j_y3
  r_j_z3
  r_j_x4
  r_j_y4
  r_j_z4
  r_j_x5
  r_j_y5
  r_j_z5
  r_j_x6
  r_j_y6
  r_j_z6
  r_j_x7
  r_j_y7
  r_j_z7
  r_j_x8
  r_j_y8
  r_j_z8
  r_j_x9
  r_j_y9
  r_j_z9
  r_j_x10
  r_j_y10
  r_j_z10
  r_j_x11
  r_j_y11
  r_j_z11
  r_j_x12
  r_j_y12
  r_j_z12
  r_j_x13
  r_j_y13
  r_j_z13
  r_j_x14
  r_j_y14
  r_j_z14
  r_j_x15
  r_j_y15
  r_j_z15
  r_j_x16
  r_j_y16
  r_j_z16
  r_j_x17
  r_j_y17
  r_j_z17
  r_j_x18
  r_j_y18
  r_j_z18
  r_j_x19
  r_j_y19
  r_j_z19
  r_j_x20
  r_j_y20
  r_j_z20
  r_j_x21
  r_j_y21
  r_j_z21
  r_j_x22
  r_j_y22
  r_j_z22
  r_j_x23
  r_j_y23
  r_j_z23
  r_j_x24
  r_j_y24
  r_j_z24
  r_j_x25
  r_j_y25
  r_j_z25
  r_j_x26
  r_j_y26
  r_j_z26
  r_j_x27
  r_j_y27
  r_j_z27
  r_j_x28
  r_j_y28
  r_j_z28
  r_j_x29
  r_j_y29
  r_j_z29
  r_j_x30
  r_j_y30
  r_j_z30
  r_j_x31
  r_j_y31
  r_j_z31
  r_j_x32
  r_j_y32
  r_j_z32
  r_j_x33
  r_j_y33
  r_j_z33
  r_j_x34
  r_j_y34
  r_j_z34
  r_j_x35
  r_j_y35
  r_j_z35
  r_j_x36
  r_j_y36
  r_j_z36
  r_j_x37
  r_j_y37
  r_j_z37
  r_j_x38
  r_j_y38
  r_j_z38
  r_j_x39
  r_j_y39
  r_j_z39
  r_j_x40
  r_j_y40
  r_j_z40
  r_j_x41
  r_j_y41
  r_j_z41
  r_j_x42
  r_j_y42
  r_j_z42
  r_j_x43
  r_j_y43
  r_j_z43
  r_j_x44
  r_j_y44
  r_j_z44
  r_j_x45
  r_j_y45
  r_j_z45
  r_j_x46
  r_j_y46
  r_j_z46
  r_j_x47
  r_j_y47
  r_j_z47
  r_j_x48
  r_j_y48
  r_j_z48
  r_j_x49
  r_j_y49
  r_j_z49
  r_j_x50
  r_j_y50
  r_j_z50
  :::
  1 40.5752053283516 ""  0.0251485343434546 0 0 -0.02241328919824 -0.037630598309161 -0.0123895322634932 -0.0244143494383341 -0.0148624685325462 -0.0464105472001868 -0.0328983664188458 -0.0824600059335736 -0.0177339541767105 -0.0321447212050766 -0.022035141069947 -0.0835515666002316 -0.0287814555184374 0.00612795143685339 -0.114734772701529 -0.0159658867313285 -0.0313639575937273 0.0148111305356683 -0.0265681519992903 -0.0246636646777848 -0.0482557784789173 -0.0167401551876641 0.0170076340240402 -0.0406263681065945 -0.0351845409270281 -0.0928617315742677 -0.0167681231235249 -0.0393824602427977 -0.0893050405074273 -0.0454395608101782 -0.0325886470563118 -0.0975477559184551 0.00499000433754042 -0.0333660653208332 -0.00338463474000083 -0.140948146094799 -0.028991253443016 0.00833273354180921 -0.122365674844212 -0.0219125318642902 0.0358908951723402 -0.106455447869573 -0.0144957820664175 0.0301141890829124 -0.0040223743050693 -0.0383067242866738 0.0277794388566276 0.0115461991070792 -0.017758289555405 0.022218549154842 0.0163632428756328 -0.0206451366098883 0.0244790553599354 0.0250327204405629 -0.000168048621122055 0.0191083442970776 0.0313350464620532 0.0257520372791561 0.0109339670560678 0.0293295083979578 0.0278464929199327 0.0087090783413739 0.0205548101917426 0.00619480278807768 0.0141837648593615 0.0140841065514722 0.045307673784283 0.00484925205487636 0.0367613485542895 0.0760797940821347 -0.00256745967300768 0.0337263699677786 0.0377769934443887 -9.98189774705486e-05 0.0648519242790806 0.0384755027389783 0.00980150086169719 0.0182014773585176 -0.00397564149982998 0.0361031662041512 -0.0139060662382414 -0.0207692609088567 0.0422603371116713 -0.0110591177963376 -0.0381018665600522 0.0303937450515281 0.026672997944225 -0.00319294837186194 0.0211163767049798 0.0379383560564173 0.0456060198862628 0.0028862844786656 0.0187512213431254 0.00811147354662212 0.0122595569205678 0.00793930358014533 0.0812549899102145 -0.00234733893492557 0.0125711180578373 0.0885823786906587 -0.00597157460593902 0.0386294937021281 0.0812829595854906 -0.00472570918399424 0.0479160739832013 0.0223140135594881 0.0104161168535275 0.0701513358570644 0.0436495272650046 -0.00797730632805501 0.0682569641172572 0.0418148454108307 -0.00822964012856493 0.0746856624562294 0.0219252883386851 0.0110616930957228 0.0185074229969068 0.0463741159535244 0.00884754393634104 0.0195823407017603 0.0426631701663705 0.0131298723713224 0.00366955839422721 -0.00599797234132155 -0.0194357364622825 0.00557406639691489 0.00531024373115407 0.0175341470118835 0.00546763249631724 0.00245398081924692 0.0109099923232358 0.00507554383329959 -0.0123006763565354 -0.0315947305450244 0.00224119040909207 0.00578024675072346 -0.0283875067481524 0.0206488276612126 0.0203985907373294 0.0143365582464636 0.0130568169514611 -0.0186244937353438 -0.0182276618650733 -0.00973797199207929 -0.0267242062429852 -0.0153498511148098 -0.0241074189862952 -0.000553929010873353 0.0113370014482407 0.00286779728345819
  2 49.9151140939564 ""  0.33869592995202 0 0 -0.0104022149303704 -0.0250300974751274 -0.065026995204918 -0.0383491151656098 -0.0533088762688847 -0.0351583445468155 0.0325056780478542 0.018612991884429 -0.065411698837507 -0.0186035627989207 -0.042309473203136 0.0358990650766595 -0.00105183831907256 -0.101627688802069 0.101268251795265 -0.015060161515544 -0.0389453763763693 -0.107554085983918 -0.0317332140020249 -0.043129092940052 -0.0627978129125263 -0.0774199312282575 -0.0933816179765642 -0.0385142786952209 0.0372959427642598 0.0202862005337188 -0.0900857311497259 0.0398088681910519 0.0306417853174597 -0.0239752781219723 0.0528530576981748 0.0363488732819787 -0.0825787835532741 0.00916060120926259 -0.088038074993573 0.144243881142764 0.00651759001846159 -0.0969986041476856 0.131182205879847 -0.00360003673966257 -0.164735249574139 0.0797249621654883 -0.013639666989402 0.0140160562387483 0.0169375694183306 -0.0300393422673184 0.011214035607477 0.0180254479691656 -0.0195372584058245 0.0152754726682281 0.0145065003769637 0.00817427951546197 0.0146287862910439 0.008927904435052 0.0244827952554155 0.0190798444726679 0.00473070153059314 0.0149929147701646 0.0241633607469992 0.00593983923269123 -0.0157455305845275 0.0242845893340973 0.0118219099551545 -0.0342743173405438 0.0196672898390797 0.0158174106470523 0.0346046773966706 0.0304833717351041 -0.000121150356789861 0.0215848666304903 0.037665338733489 0.002543857514653 0.0490747394237005 0.0516337795240711 -0.00928960698256959 0.0519465864812839 0.00773770963499691 -0.00126837263411917 -0.0215213955097098 0.0224156230241003 0.0261810933501045 0.00199192959979029 0.0209192445720933 0.0207928079438153 0.0177147639232069 0.0108069229926687 0.00789723879446722 0.0455204728095663 0.0185147584552539 0.0005138195021549 -0.0253174249957162 0.0283946543812788 0.0130990831342947 -0.0560720927877516 0.0203821282465106 0.0184597379602786 0.0122721003672524 0.0245627590118408 0.00797641061036347 0.0325018834637911 0.0416900070841994 -0.00175152119664129 0.0110258975100423 0.0519782531270295 0.00319957601544609 0.0628617176775974 0.0526489433723923 -0.00974481387917839 0.0383844514385868 0.0644138404063383 -0.0164657998888541 0.0563780893431382 0.0523092001172908 -0.00956329960971422 0.0621077797955656 0.00319324300386663 -0.00304390275084484 0.0641229609610615 0.0113636188108229 -0.00498907247933577 0.0421325211575061 -0.00769641911754387 0.00377630342310561 0.00195621504782099 -0.0196148622979714 -0.0230454904618847 -0.0308884621735394 0.00184544293492722 -0.00599350307248712 -0.00734677876266104 -0.00113909614793969 -0.000293873473671582 0.0178272302980731 -0.0195270097209263 -0.0191651224936211 0.009796785974209 -0.0269913868760523 -0.0320780475092751 0.00945557502623452 0.00175176378324598 0.00880764909940432 -0.01850087344256 -0.025102315189023 -0.0347131497103234 -0.0164344579181239 -0.0229219860149628 -0.0164252822340165 -0.041784033500844 -0.0084634300895331 -0.0216413763945585
  3 60.2364323895405 ""  0.219661275289487 0 0 0.00848767170681743 0.0223139549094122 -0.041852867697904 -0.0202016711906927 0.00516252492306498 -0.0302616055927653 0.0454485477503846 0.0456494081516555 -0.0445453796579187 -0.0220918356305276 0.0201721962279362 0.00688419051977934 -0.0529518658544988 0.00362200446310385 0.0275540079068149 0.00402053678048394 0.013848941316705 -0.0707719275613309 -0.0197327190035063 -0.00200537080943136 -0.0479002070374913 -0.0409391756486575 -0.011571225583837 -0.0309402645952586 0.0499724261515463 0.0477010707723756 -0.0673402035641689 0.0530251150967483 0.0516932404856542 -0.0169337272345356 0.0607933259648736 0.0549255369256933 -0.051244176181351 -0.052705537065706 0.0181379070178445 0.0545491149122717 -0.0611918636962761 -0.00947499716564918 0.0164099968986279 -0.0688168263809803 -0.00926911629211678 0.0294634715313286 0.00183539525822255 -0.0262854039435694 0.0245161658973439 0.0227030348555226 -0.0244785463335141 0.0132569569935259 0.0153169082104677 -0.0202908711645558 0.00946640919288013 -0.0199599389652325 -0.0233418622472908 0.00316942837901012 -0.0232841848264076 -0.01894610713941 -0.00171884022691288 0.0117112908619847 -0.0110318066986103 -0.000611534232158197 0.0429840091159654 -0.00806903205858062 0.00564068224024284 0.0438686557149231 -0.0127397166488644 0.0107869469395268 0.00372950709784865 -0.00651994193581928 -0.0062106743267099 0.102890349606192 0.00492745310778226 -0.00373788472272091 -0.0492539583314191 -0.0776784704832738 0.0495007656231031 -0.056168170695069 0.0578083547246621 -0.0703403173914822 -0.00102487431075065 -0.0332005706334961 0.0263103168379222 -0.00183216967098185 -0.0400210623265277 0.0279039886969782 -0.0430817721414206 -0.0290926201662696 0.00233220299099953 -0.0520521833118272 -0.0216096554854832 -0.00642810464397471 0.0662685652307643 -0.00240309731537886 0.00694938429755449 0.0617738404742154 -0.0107341841581823 0.0171584107916501 0.134112490073353 0.0378720007199499 -0.049712784393583 0.109716203951302 0.00825301440656827 -0.00741005762506904 0.136849956444882 -0.0231765298482351 0.0474849688507216 -0.112346678256272 -0.0852367960746612 0.0501027737065632 -0.00964688777160289 -0.123136730721695 0.0881412238537943 -0.0625822188883959 -0.0775090317661768 0.048482709725361 -0.121371378915334 0.051527121861104 -0.0739807747216165 -0.0684154576907129 0.0620638309477747 -0.0757535091869433 -0.021116782898604 0.108367081489279 -0.105801200850073 -2.58261491381476e-05 0.00688103873057568 0.00833838852849001 -0.0257592192708015 0.0294159285527508 0.0240609322551316 -0.0147222619857118 -0.000196893994968316 0.0282473599579272 0.0159848337864443 -0.00740677176410983 0.0105568176877001 -0.0102241615107996 0.015458083391665 0.00698326614459036 -0.0299930266728198 -0.00896010313632981 0.0478554705714162 0.00122900756676035 0.0195466536261404 -0.0138410215180782 0.00964574767874561 0.0141807940763094 -0.0119904120394252 -0.0158024331056974 0.0400359123611972 0.00803656618907699
  4 70.3304782330369 ""  0.416070602081424 0 0 -0.0119537199292364 -0.000774895973336077 0.00751641608535846 0.0325939964785657 0.0195875826074378 -0.00140952445970982 -0.028436001432345 -0.0131340208803533 0.00853793772763897 0.0690120820464013 -0.013811024059001 -0.0156659755415314 0.161547363458644 -0.0371082125144775 0.00344294491639664 -0.024830652619096 0.0166538887402757 0.0263821649901663 0.0417050184922939 0.0554908411372946 0.00233845418918327 0.0312148373044655 0.0231514728355414 -0.000724469404749927 -0.0287908538502633 -0.00469913031088609 0.019909214193026 -0.0240299646492837 -0.0226036036480368 -0.00739126684969575 -0.0445394118197186 -0.0216405636288664 0.0136155924242677 0.172239642019431 -0.0574608093161492 -0.0143619489007305 0.18964569395074 0.000209270821725609 0.0614054221970743 0.195190310463976 -0.0744083015420171 -0.0247771778609913 -0.0243527183182963 0.0110165072284074 -0.00699992123615766 -0.037986987949438 0.0108358557364205 0.00326743590691325 -0.0198995550654014 0.0104056391090465 0.00366272892492771 0.021345170740635 0.0121539078048469 0.00456875268467697 0.0323427073943147 0.0120459183288833 0.0050736352797651 0.00401017283701272 0.0107280633215158 0.00513272745293015 -0.0313829853554998 0.00885230511366879 0.00452756314740438 -0.0440754912402904 0.00873559899156428 0.00372317963275241 -0.0125899032815833 0.0104496383421188 0.00521470870302964 0.0430323583435869 0.0132719129211312 0.00534374274887593 -0.0511807827423792 -0.0441316430648198 0.0317331324534398 -0.0570927359634019 0.0624139513176113 -0.0210113644520897 -0.0249713099817886 0.0145615975862475 -0.00589322961227307 -0.0187262766861022 0.022457878040618 -0.00881992005059333 0.039479812741825 0.0134745826397116 0.00454076730812141 0.0561724841582934 0.0131230660215812 0.00540750141478024 -0.0509466944055731 0.0077033876036815 0.00444972561796201 -0.068328978202296 0.00797139958327191 0.00164216652078436 0.0604793259752315 0.0305468632278438 -0.0229196651336776 0.0469511202685924 0.0135048107860066 0.00526847066006046 0.0619284363045728 -0.00226044520861951 0.0337524699760676 -0.0877879308628605 -0.0529519583132931 0.0300716310360686 -0.0228392041273391 -0.0780284610928971 0.0535103372926109 -0.0691117811576736 -0.0423848400010666 0.0285724423712346 -0.0942450447932876 0.0668848463452594 -0.0194453455350354 -0.0771002374678753 0.0597929755505012 -0.0189496580504096 -0.0312275293806431 0.101495366091569 -0.0404677735517032 -0.0196502810445007 -0.0190232820537274 -0.00953773433997766 -0.0142668961650845 -0.0224451579130177 -0.0139035259256251 -0.0135051546876782 -0.00843945199622158 -0.0145770546519881 -0.0267101401789487 -0.0197198257848837 -0.011596535658358 -0.015711133213748 -0.0219367000384722 -0.00296627681779503 0.000946596543129518 -0.00262839248016967 -0.0216364769086397 -0.0139946388050091 -0.0194823255842715 -0.00525078114817404 -0.008646396953476 -0.0235312639357968 -0.00587799578060685 -0.0197506895546606 -0.0279135159956947 -0.0106964275000767
  5 80.225463654657 ""  0.68190906189594 0 0 0.0252964620076114 0.013132261473279 -0.00523228645621516 0.0328342910660228 0.0187455872548435 -0.0101052340132015 0.100653015581246 0.0424332342591093 -0.0136766211307791 0.0650854880322176 0.00196789245305476 0.014600729175266 -0.0087489576496903 0.0360861633536417 -0.0178619841719441 -0.0200458683608953 0.0319741182939815 -0.0423650887874005 0.0421901814610937 0.0417895600177563 -0.035860233229262 0.00154835223284798 0.0128101096271726 -0.00664047231598442 0.116888383298473 0.0857307073893396 -0.0549567666713371 0.147777316209836 0.0243550751061756 0.0225536087698568 0.0899835299925414 0.0397964299882309 -0.014335654704653 -0.00460144627387889 0.0378078546266186 -0.00720320141311315 -0.0286714211503022 0.0192437961897963 -0.0852349082878062 -0.0515176973253324 0.0775755439197743 0.0152502694730964 -0.00963664186447845 0.0136467319664684 -0.0126730172346154 -0.0480376016083389 0.00699251259957208 -0.00859349559754585 -0.0586868591210268 0.00667225710348252 -0.00748498735927242 -0.0819231050106532 0.00636980796666856 -0.00468092788854833 -0.0733466742968962 0.00407201935178532 -0.00227290707728393 -0.0435534976916238 0.00165922111058928 -0.00309399715769232 -0.0412059427803887 0.0010831118199356 -0.00621980854441618 -0.0491155251675592 0.00331064735337833 -0.00877851671115368 0.00496950030872921 0.000895402535210118 0.000251097371888454 0.0349877481971238 -0.00186845958725014 -0.00114795717431402 0.0179527130726405 0.0304192562559989 0.0378165950632709 0.0210838386487811 -0.0266105110005537 -0.0324942781006807 -0.000479125978292655 0.0328489563507602 -0.0190328623943247 -0.00885012696174835 0.0267688286477359 -0.0168473666419197 -0.100041682827627 0.00795877330211786 -0.00387909640578528 -0.0832099022518941 0.00457593919017954 0.000487979023992774 -0.0261474744045741 -0.000746144815305846 -0.00693149620543619 -0.0368547996102123 0.00215378384300905 -0.0115809280799496 0.0325770193021491 -0.0148482729666566 -0.0247642810235671 0.0638809389334345 -0.00238817384500376 0.00116629732940276 0.0313334272624975 0.00974613210645446 0.0192316907799665 0.00246372714189823 0.0379271698441611 0.041873105901313 0.00817240770382062 0.0480439783165306 0.0549193085116809 0.052660677425746 0.027310685282426 0.0438133394093028 0.00612080015392604 -0.0295083632796262 -0.0339660421605688 0.0565008578648841 -0.0244580981779501 -0.0336123938000817 0.012525642911144 -0.0467564264026634 -0.0538617638295707 -0.00374306744446744 -0.0295099099069989 0.0271434427689393 0.0459683429652939 -0.0638907512689403 0.00478501493169804 0.0168567290230168 -0.0224925015122287 -0.0050265292347751 -0.0225449300468354 -0.0165509618663551 0.0237323597667405 0.00388946988643343 -0.0360283882164669 0.0313213343890414 0.0350678342944087 -0.0107873282507989 -0.0338836596942568 2.17374356425259e-05 -0.0394216886095095 0.0513615610499238 0.0237894860665212 -0.0491521780345256 0.0858617672840173 0.0283457099600484 -0.0850668191313696 0.0401775704326011
  6 88.5079094504224 ""  0.748885200590804 0 0 0.0198363699749051 -0.00591201150365982 0.015887207168411 0.0335904498145117 -0.018679930250998 0.041324549953481 -0.0512492503559765 -0.00104932342777923 0.0289768306458967 -0.0036666129470527 -0.00061361616597072 0.0121729418270629 -0.0480280333328255 0.0320810393127964 -0.0209489213780485 0.0484177750797635 -0.018588533646029 0.0375136843918638 0.0221478162531677 -0.03802744936208 0.0855913474398257 0.0808976334857884 -0.0212269534936961 0.0344008952281514 -0.0637312095467668 -0.0219254164809053 0.0745791086865248 -0.0832811638012952 0.0128202224171843 0.00875311241019133 -0.0568335001988462 0.0074420540855667 0.0133714400608703 -0.0640414221500387 0.0394737400776543 -0.0354535380520352 -0.06434339072457 0.00855652461935729 -0.0495017863262166 -0.0512968005674878 0.0744469586418397 -0.00399509546118672 0.0308236811897808 -0.0161890297409262 0.0306449325769194 0.0364785696393301 -0.0153725212770204 0.0327374094387889 -0.00861536171220209 -0.016028226672242 0.0331567893443716 0.0069319697294267 -0.0186971681094705 0.0219776262341056 -0.00307062417414365 -0.010592446550683 0.0115903759141004 -0.0244090321612124 0.00201514011606588 0.0142739049733379 -0.0668121257308159 0.00307624200482228 0.0279850981888973 -0.0630081703771673 -0.00711786204809136 0.036607771443759 0.0101337916484874 0.0206177481941428 -0.0040971035849801 0.0518285392867609 0.0471980729763504 0.00417851303172042 0.0101163755565371 0.0254667032150486 0.0161154315258778 0.010370910946414 0.0106330965249049 -0.0550214862005274 -0.00984545901541695 -0.0247426858609041 0.0707400653074692 0.0821411665116209 -0.00177195379465269 0.0466561530029239 0.0350500010036556 -0.0278122368330883 0.0193995164359419 0.0151849544180078 -0.013233922425736 0.00161482463611767 -0.0940020512094442 0.0127721329647692 0.0311879947747944 -0.0862009508177103 -0.00583613543985149 0.042559639730958 0.0524744794922748 0.0399782285286646 -0.0168439133319473 0.0830156536854478 0.0594453475332573 -0.00898226620681208 0.0515863551898163 0.0607027615883167 0.0436920966513051 -0.00927306239195684 0.010911822942628 0.011022264267928 0.0099399922151199 0.0324121508170976 0.0441139393772191 0.0306495887381687 0.0358234782614738 0.00554522756236188 -0.0150704641119136 -0.0014202419390706 -0.0603844575975178 0.0353279351599532 0.020138378763053 -0.0650775586782835 0.0113842945665659 0.00744875080069543 -0.07410647572867 0.040388655844701 0.0294675888296931 -0.0750491320688712 -0.0398824273847491 -0.0598115067783644 -0.0573863262417596 0.010677795629422 -0.0182727644431759 -0.0465910100113213 0.0683330784653136 0.0650521968538775 -0.0629013696118728 0.0295114981385349 0.0356209898868402 -0.122428468017379 0.00476707699749836 -0.0144683536583114 -0.0711834700240129 0.0386272110673229 0.0141470739532027 -0.0472752106318046 0.0214748291920387 0.0258928274863202 -0.0434948059547537 -0.0267153397258175 -0.0442823782436629 -0.066115589339693
  7 102.857861853736 ""  1.00179878427589 0 0 -0.0115608055547624 -0.0031410589419618 0.0127919886726056 -0.0312975645867447 -0.0021608759402622 0.00194121065232344 0.0488404964651566 0.0116752304345941 0.00470511468974231 -0.0279363947051792 -0.0018486401746104 0.0111770484093392 -0.0827759365654815 0.0276051125143644 -0.0180711200113173 -0.0348861008860043 0.00228348421670031 -0.0166215684325353 -0.0297783384453405 -0.00773096185682886 -0.0195751600723029 -0.0504042626974802 0.0040269782002552 0.00624478634485297 0.0607445650836765 0.0398687602528184 -0.0294195457850328 0.0818946542450024 -0.00104933555296973 0.0302903539506959 0.0446755015963947 0.00866267721681917 0.00780614077164238 -0.064644128938409 0.018260125812552 -0.00610233181711985 -0.0936505547081149 0.028332045580484 -0.0816870224959822 -0.131564400525531 0.0583318434506665 0.0137857092511855 -0.012222005560328 0.0104287516512609 -0.0140889410165461 -0.02138957072133 0.0102791178329733 -0.00873268280652282 0.0147318438403803 0.0111838176576425 -0.0097947732211098 0.109150761662572 0.0153221939805258 -0.00764553441319206 0.12055734523638 0.0138205441769155 -0.00480239673920807 0.0447904841998691 0.0069427352961091 -0.00475427140388595 -0.0313892753067153 0.00292539922205171 -0.00750317611149111 -0.0472928489690732 0.00521708810556492 -0.0103251843468521 0.00888242145218253 0.00219716986278603 -0.000856136028856189 0.00974321793741639 -0.00249044738917362 -0.00240100455068281 -0.0166345839166293 -0.0419286496769063 -0.0160167961442584 -0.0215631040508815 0.0459223205943811 0.0210366165021961 -0.011027679206814 0.014088659190691 -0.0147604848160099 -0.0103998568671453 0.0177280061831114 -0.0159820990942076 0.163129296037695 0.0197615250577081 -0.00771718224149397 0.181789097031462 0.0170049321737891 -0.00241308267328913 -0.0828669313569011 -0.0012929651833022 -0.00812041363712881 -0.100670416947883 0.00354815833616714 -0.0155871945998064 0.0145756845384395 0.00472799906938035 -0.00337943959099546 -0.000398140050014055 -0.00503747476982616 0.000122606745891549 0.0152520973105753 -0.0104216483802945 -0.00498537249304566 -0.0189409727353143 -0.0513194609378657 -0.0200244393915161 0.00298349544913226 -0.0703261395666244 -0.0218164116696952 -0.0511251460745063 -0.0398560352244957 -0.0206014812505833 -0.0234266697912717 0.0588729246493734 0.0268321962048326 -0.058682807006597 0.0375519066965767 0.0290155054899691 -0.00422296377630318 0.0770397305181243 0.0269759950030143 -0.0168118184475773 0.00214097263737538 0.0159094136300104 0.0242284879313474 -0.0668612548065817 -0.00905133004151816 -0.000490806397807649 -0.0104628832211099 -0.0183528587605013 -0.0313124819521976 0.0406456772033501 0.0172949937178955 -0.00666852126029602 -0.00815924893630979 -0.00321842513028457 0.006604366011691 0.000423636524350644 -0.0591650864039989 -0.0260131878252775 -0.0250905354937522 0.0618208371793464 -0.0178516314119761 -0.0217424147435405 0.102099602358894 0.00261859466561649 -0.091767243491026 0.0299148242144717
  8 122.337939395866 ""  1.05708736307222 0 0 -0.0065715427525795 -0.000770228530217332 -0.0132473676357798 0.0356551603349645 -0.00852485148605447 0.0175800559562949 -0.0221895291620823 0.0398894840024191 -0.00487193495662859 0.0689521786689436 -0.0293879783114153 0.0359104827033139 -0.0343732087004237 0.0272548763635319 -0.0207890794498003 -0.0215156778799042 0.00670546364089522 -0.0226765584391174 0.0434982695803809 0.0286852182296284 0.0267050105088711 0.0327669593937113 -0.0337311511051913 0.013168962296853 -0.0221752202842724 0.055366818144286 0.0119948389344909 -0.0169461237016222 0.0419213275089811 0.00923418060083934 -0.0374410389249639 0.0508997455645036 -0.028734576026943 -0.0180965920689352 0.0199865817678247 -0.00661277964903927 -0.0600597761918539 0.0133420381397302 -0.128223054479237 -0.10708698188253 0.0911227306948946 0.0330967066763483 -0.0324523500058226 -0.00565770660230721 -0.0316325788436405 -0.0595397608420712 -0.0027057309474889 0.0265173572586453 0.004028007308213 -0.00943291392538741 0.032470608151319 -0.0212251065614591 -0.0117426722848807 0.0277083554849137 -0.00139179266724874 -0.00575634833315109 0.0195934618720347 0.0441729682903708 0.00611407743178162 0.0211702979704345 0.100673738621063 0.00899151733774897 0.0290106012218225 0.0787487235959388 -0.00101312148916177 0.0337544438429958 0.000310407976210372 0.0234726571799463 0.00227759459303106 -0.0396254337963336 0.0499533869985279 0.0115151388003424 -0.00791342404598881 -0.000545668552090888 -0.0498661397427162 -0.0127730258913546 0.0448875976450089 0.0218310485675675 -0.0211416358004787 -0.0222794724736951 -0.0463414401973661 -0.0415337896077187 0.0331274082817113 -0.0496702599521379 -0.0667294986433938 -0.0200466530108144 0.026802627643794 -0.0306508347404002 -0.00935392161133612 0.012406776865042 0.144416390667285 0.0178930183443059 0.0314279965100317 0.10028533459954 -0.000908073887485922 0.0385381309591039 -0.0354396410243003 0.0728143667029978 0.053277314573646 -0.0808858448312411 0.0603453505858058 -0.00355526225893669 -0.0332768888587022 0.0343630522569782 -0.00944150008366544 0.0130926001555121 -0.0125968132877249 -0.0557711104445497 -0.00232214128863732 -0.0118313469249885 -0.0662585355371001 -0.0406717733044123 0.0074317803772832 -0.0615412810921391 0.00535781736474007 0.027151075378616 0.0141889036581034 -0.0495262624889095 0.0567565406879161 0.00698481192808613 -0.00535723544407248 0.0666567347026219 0.0569267712574003 -0.0282503076255989 -0.0452201020989021 -0.0295281163329983 -0.00402085561582554 -0.0246292174399077 -0.0351063892493926 -0.016304368281333 -0.0276858397259793 -0.0374760802646259 -0.0418322854331585 -0.0628046259174753 -0.0359394924177423 -0.0274759220164178 -0.0443492817280316 -0.00636205080049498 -0.00249328696286113 -0.0235431024804225 -0.0382355354225956 -0.0110747198608862 -0.0345571744921791 -0.0357097028005515 0.00637574747214474 -0.0470385016084821 -0.0348332504997398 0.00272156528671761 -0.0184261951283852 -0.0292596041701266
  9 132.909726992851 ""  1.71024409024059 0 0 -0.0139498231744893 0.0115382281116949 0.0135957650062605 -0.0509255682496849 0.0242952756268207 -0.0225323143880255 0.035107804297995 -0.0104359335218471 0.00201556315190255 -0.0881369132670053 0.0445177869023018 -0.0541137867595716 0.0529890589999662 -0.0237643978572192 0.01223539957642 -0.0240318796981881 0.0151450604922101 0.00439337996766593 -0.0595812965030551 -0.0149628583566502 -0.0281090691189925 -0.0421263309836943 0.0567666652519189 -0.0176488574131699 0.0444371426569072 0.00772581810922817 -0.0288246724762898 0.0602610301123227 -0.0272515599856242 0.00387880933297962 0.0311385021061483 -0.0246393842850064 0.0221721439473143 0.0296104451657281 -0.0168246456285918 -0.0144003584103742 0.0879445660826374 -0.00361643303711625 0.155455445151567 0.15266628421242 -0.10142374720109 -0.0580941553545008 0.00902924849818039 -0.00795817779377359 -0.0186755891264141 0.00637938035559321 -0.00513324077918935 0.0217978641461226 0.0078899982213494 -0.0180909762382127 0.0307427707446428 -0.0287780036616355 -0.0209114885789372 0.0264605176453061 -0.0290515928330636 -0.017701662371362 0.0189350952261356 0.00545550633855279 -0.00761528928414417 0.0197870642055918 0.0432389827718231 -0.00503635331340769 0.0286844901245392 0.0418979933096927 -0.0134794647394723 0.032455003391033 -0.000854385362187797 0.014040075108846 -0.00405187056867363 -0.0131723495564299 0.048243276623438 0.007135980246474 0.00187018732807386 0.0128548489540069 -0.0324792058532303 0.00161776394527878 0.00833180600037024 -0.0204393229131544 0.00303297382109614 -0.033337870346654 -0.0167251982392103 0.0146955736468478 0.0215831714129006 -0.0269084281192933 -0.0553256602778261 -0.0286749774534961 0.0253354616557949 -0.0571505479809045 -0.0210380287813564 0.012982362797258 0.0692260163205709 0.00368497124122309 0.031302318496576 0.0649349570008795 -0.0139677677518279 0.0352377058601754 -0.0127628287048448 0.0571880000734452 0.0288171586334939 -0.0240058135335976 0.0628024682519392 -0.0113259046404036 -0.0120468652758261 0.0478308177935477 0.0111100129558452 0.0127863516839793 0.000863055679442564 -0.0378523574885026 -0.00100016913711571 0.0164916156037497 -0.0334964116804293 -0.0046452416954815 0.0224832426071705 -0.0443278057339719 0.00500805458039676 -0.013891751225846 -0.0300249707841005 0.000392112095312705 0.0239841515058737 -0.0383718174287206 0.000513896255621619 0.0102966377557131 -0.005713371317618 -0.00616239608571915 0.0523099816757791 -0.00915474064670932 0.0385416938680668 -0.0864545881951021 -0.0394259058599302 0.00320370933731078 -0.00957377499843241 -0.0514632995189966 -0.0133059335831989 0.120140248890995 -0.00181937401486682 -0.00361328929507716 0.0463697045984189 -0.0596640123209077 -0.0182727777576212 -0.0016684888357728 -0.117516048796288 -0.0200052066144799 0.0117814174060698 0.0620024693262291 -0.0271754481310986 0.0252679327705075 0.0991273599194924 0.034883589627594 -0.0950855222988303 0.022203900425984
  10 169.877577432139 ""  7.89330322022557 0 0 -0.0398891687214137 -0.00433424192342751 0.00591282994765726 -0.0438207188461077 0.0368092730917845 -0.0557548932268853 -0.015483827032997 -0.0941541099802658 -0.0114758541572197 0.103314197458827 -0.0405761518231611 0.053226288181314 -0.0139315683286423 -0.00289158969407238 0.0215005238724769 -0.051157240973632 0.0165177505985011 0.0371206508670358 -0.00157221680021099 0.124598942869519 -0.192535817701483 -0.199511990501327 0.0346585370108308 -0.0332568926556973 -0.0129922035486896 -0.104945433869788 -0.0367679233220354 -0.00821532687986527 -0.116625147136027 -0.0568637113991975 -0.0120604064288881 -0.129101365870352 0.0429081117595753 0.0815823493655903 -0.0469469848958586 0.104551887896598 -0.0253607829203377 0.039563898288204 -0.160326655291626 -0.187925616549111 0.0204545049957924 0.102974154717821 0.0129732164426646 0.000269586670487922 0.00457079778834048 0.0510699270172917 0.00500324037763989 -0.00330347877051033 0.02576274554122 0.000913021527245191 -0.00116670167252556 0.0026622854060547 0.000717029884465485 0.000351009327882976 -0.0179139671332701 -0.00133631812808572 0.000902322263347588 -0.0122584365314268 -0.00207937431640972 0.00069233454998165 0.0062885166370771 -0.00154485079083346 -0.000188317934575259 0.02422070114464 -0.000720045949037891 -0.00133721175120649 -0.00499830597097151 -5.50240287446753e-05 -0.00128597333384923 0.00392289170351589 0.00363843130186442 -0.000301969343017841 -0.000700096112735394 0.00907054627386417 0.00844862689488298 -2.43545015295267e-05 -0.00908934950439632 -0.0150818049579284 -0.00303081068411491 -0.0204576302447105 0.0178327215072383 0.0220538569103527 -0.00927641088337533 0.0117531608456012 5.39468363529094e-05 0.000948506775649467 0.000477777199971521 -0.0334670161064027 -0.00163308997718013 0.00175228603329064 0.00871758114552982 -0.001980655149491 -0.000249031868810843 0.0310098389740893 -0.00128794716190956 -0.00234063305233006 0.0044805936057445 0.00284035684791401 -0.00491182118106875 0.00956045350867386 0.00521042811930247 -0.00186064923858942 0.00448317430706553 0.00500819780841161 0.00634151960801949 -0.00638238784854393 0.00848671620638719 0.0085186540348539 -0.00405909253128711 0.0158255283906133 0.0170035209463543 0.0116750068151932 0.0105779853735088 0.00753991655425402 -0.00699390956571998 -0.0113082580621962 -0.016105601835141 0.0137544859880122 -0.00753631750261275 -0.0162717703490619 -0.00284097195593672 -0.0161477013584073 -0.0239006155390123 -0.002895247527994 0.0704271340639984 -0.0173562028202547 -0.0176501089500906 -0.00262419030786567 -0.0201169391148047 -0.0132773737977872 0.0267031191354561 -0.0196543765338818 0.0176906350519555 0.156431923904022 -0.00018165688008485 0.0107224579346225 0.0529251223507306 -0.0973930400494441 -0.03643713113199 0.0252077369540098 -0.0455873613077511 -0.0453565317430135 0.0109400911032545 0.0514036049943478 -0.0639382515414765 0.0380756427862817 0.11777630671954 -0.0356810872058864 -0.0209799606317831 -0.00812746533160243
  11 180.226463131632 ""  2.53426934544211 0 0 -0.0122795537516856 0.00682043694172319 -0.0104863741645094 -0.00967016095955677 0.00967174383834449 -0.0124471272430712 -0.0186033500117147 0.00408727162368824 -0.0108143564849346 0.00678737075524932 0.00302044559922552 0.00592981259566287 -0.00916173041081925 0.0017767756517075 0.00916178377310585 -0.0142883827868035 0.0099106968998902 -0.0067255834144309 -0.00498425464091216 0.0210583209317676 -0.0266577942389929 -0.0276409321504988 0.00418144852347982 -0.0110915402423045 -0.0199924297273886 0.00152485925571141 -0.00609719612105648 -0.022423292910355 0.00550340489670928 -0.0142804671041238 -0.0193979874591968 0.00439409620147057 -0.011713750827134 0.00407207718717 -0.0014820039267808 0.0255749053811025 -0.0106999572914122 0.00674803049628357 -0.0127191449264724 -0.0330344837318617 -0.00148594022738037 0.0179500574150566 -0.000967571477805842 0.00436325833775312 -0.0906222737825922 0.00876781292351388 0.0137467848782174 -0.0074680599771848 0.0141684363978891 -0.0247784500054579 0.0291281378289795 0.0441563978035622 -0.0233619072589416 0.0390511952385648 0.0199575225128423 -0.032618586705929 0.0400560263139658 -0.0336047399986006 -0.0361378612235173 0.0383032895602051 -0.0581317743934648 -0.0375391853970825 0.0388497615218676 -0.0223297378498126 -0.0353049121363809 0.0298519793206952 -0.0143949409647427 -0.00315880221945846 3.83423897854665e-05 0.00566307875710697 0.0620175868590892 0.0208790025829926 -0.00535120834478918 0.00823496873615891 -0.0178266428083362 -0.000913251525184824 -0.0333268178779761 -0.0680657836413801 0.0507707885547024 -0.0370055135151033 -0.1484312895708 -0.0767538342251077 0.0333862551854571 -0.132642395919212 0.0809050332578921 -0.0184524107614703 0.0395451439557726 0.0451870949869514 -0.0317066007028841 0.0420564477351425 -0.0895758535473929 -0.0391019619688742 0.0400374258320135 -0.0166881479950452 -0.0369991165396954 0.0206552588578137 0.00174206886682406 0.0571383393321494 0.0256073736473029 0.0297221670995339 0.0914841240405133 -0.0136603800690989 0.00129365473076287 0.0816630171370174 0.0635909619773231 -0.0125320794407847 -0.0340295462100671 -0.0349130221042323 -0.0127649035266452 0.0277235667621495 0.0205204455191287 0.0161112672418879 0.0393003420604978 -0.0525318427200932 -0.0217719580907517 -0.0603642787079448 -0.079354302781213 0.0398821192786398 -0.0122744859778698 -0.0907341037406792 -0.00841866732235992 -0.0497941017251625 -0.0824536276024813 -0.0308880524988739 -0.0297778620333089 0.0292435753685422 0.0917505210500507 0.0865052571462349 -0.00264614132617474 0.0151394467209101 0.0192620335337434 -0.017625973127542 -0.0812639763383705 -0.0916746290147641 0.0076404189466879 -0.0224926719986306 -0.0314749297408363 0.109936310937959 0.00705767557688889 0.0100851102871922 0.0113313198678506 -0.012092511317326 0.0010613808566279 -0.0110001469029729 -0.00223635399367856 -0.0114668762050623 -0.0422387378369618 0.080827963197721 0.0736753923175125 0.00530226721914113
  12 195.227345693378 ""  1.61600642426254 0 0 -0.0493970847128604 -0.0231927411206302 0.0070321238560337 -0.0318651798392578 -0.0501433841861544 0.0510948027571751 0.0172526952987378 0.11249973762667 0.0156453281883097 -0.0131753962607444 -0.086372234997705 -0.0018522386908865 0.0407735631320375 -0.0210928489407103 -0.0872416746538279 -0.0707288774569259 -0.0383668169516922 -0.0728931535088743 -0.0301211022374702 -0.0278214897176046 0.0828513510456294 0.00275670188358823 -0.0541890946227645 0.0451638971824749 0.0320405126170871 0.166888496665862 -0.0061787397746666 0.0596607437365242 0.121988804622757 0.115095415317269 0.00931758580412108 0.153616283114567 -0.0492945509807787 0.0645225160467726 -0.080291331718904 -0.156590543354171 0.0620258230559118 0.0316139548548152 -0.109715336692505 0.042375512522348 0.0406210225048123 -0.0652791597924608 0.0158755365160121 -0.00472968842778222 0.00521735914585735 0.0601012350334208 0.00274078806848031 -0.0018365722301657 0.0374352901633362 0.00200590824183292 -0.00126423417495084 0.0194677228442154 0.00262660124639814 -0.000163959792311352 -0.0144344016536204 0.00211171462153121 1.19568622510767e-05 -0.0225357994720307 0.00304580538534882 0.000490801438763349 -0.00198404856305578 0.0034845336139941 -0.00055899182124058 0.0281688911931179 0.00358649415369744 -0.000300525288796798 -0.0114033114555768 0.0030253983812877 0.00219107333071263 0.00242490614132817 0.00187764101219992 0.00177193125786922 -0.00257979060391666 0.0223032355765435 0.0228699773590515 -0.00104136399664916 -0.013758830353971 -0.0148521234232751 0.00501971318017248 -0.0261703068175314 0.0133229477178156 0.0173493566407542 -0.0170736013585498 0.0102099786501928 0.027829719473161 0.00310923399887807 -0.000313504920812769 -0.0292128673825976 0.00143457879425287 -0.000635607022953591 -0.00647713639268877 0.00290242803003412 -0.000652047999439854 0.0327692342285065 0.00369412057242829 -0.00016181293859809 0.00207264344783566 -0.00250310039088809 -0.00848270180742775 0.0140793877674442 0.00170850482850157 0.00267421419733105 0.00167949351645865 0.00576253605889587 0.0107632517737775 -0.0129815900446168 0.0222384204430098 0.0232678663096925 -0.0102609684381191 0.0364844613972677 0.0387879826026454 0.0226388775532134 0.0239713833065012 0.0226511443172923 -0.0124475328807977 -0.0098409640924058 -0.0132656460784835 0.0245390068073893 -0.0164418215138088 -0.0107790845492527 -0.0069848667427023 -0.02888518169077 -0.034343886366493 -0.00370869561230256 0.0166475584242079 -0.0182516964910775 -0.0167593644944969 0.0390752952042156 -0.00751199702084252 -0.00599483454204996 0.0202217654013422 -0.00289054492425737 0.0161794335995666 0.0923995002460982 -0.00290574959898221 0.0257757918016943 -0.0132875416069427 -0.0848639086649306 -0.0125592632781702 0.0155104879575265 0.00716048535469379 -0.059018810058172 -0.0458373111066673 0.0405675380315344 -0.0666816984473527 -0.0231066003029054 0.117331924342817 -0.0588280575031967 -0.000673005021573313 -0.0302276408001231
  13 212.739710376519 ""  1.08645821087713 0 0 -0.0154481109754257 0.0120046907895084 -0.0235452084812243 -0.00226932474643696 0.0153502419844337 -0.020826533020729 -0.0523454658714648 0.00972308138576248 -0.0201875215093231 -0.00221682956246913 0.0210326135199093 -0.00673370453490276 -0.0100694045184371 0.00138443419759568 0.0181585075127212 -0.0211194558589318 0.0210540711772264 -0.011234547117258 -0.00178096799580353 0.01992128106737 -0.0191052036636738 -0.00472437813466504 0.00743555789324914 -0.0223821659966324 -0.0605270546678635 -0.0042984054295028 0.00861408357450402 -0.0738158524480946 0.0186215235978404 -0.0353863912711492 -0.0562503378082471 0.013847738820567 -0.0285774916733744 -0.0246682383153735 0.0215320577062527 0.0302900732741213 -0.0159962634971324 -0.0173940830407464 0.0360724312203573 0.00241096199634383 -0.0142705875260829 0.00750235096465721 -0.00794365947539907 -0.0317280633020733 -0.00833530120832274 0.0729434811906336 -0.00894559725162348 0.000548171188745419 0.0682922729592063 0.00556193404196434 -0.00809853167503431 0.0529365061629503 0.0084245000100288 -0.0116361162339096 -0.012140904684394 0.0200064022269172 -0.0178381775792572 -0.0411198105712961 0.0337890377568911 -0.0124331614811835 -0.00384687199831974 0.0330787536370493 -0.0132932342024818 0.0516906798219565 0.0239236035951059 -0.00414096107610365 -0.0250798161248197 0.02365074403833 0.0125335811750757 0.00112336994904584 -0.0136251642289917 0.000819127776393592 -0.00490354386339032 0.0737689296911547 0.0808608303413043 -0.0110345253207795 0.00547003856247311 0.00994896201072818 -0.0109518185918007 -0.0778566822423747 -0.0122016535238738 -0.0226923570149629 -0.0336284933693375 -0.013458394335867 0.070986392990464 0.00521834536765351 -0.0128907990669851 -0.0330253797167491 0.0162465560577616 -0.0293589427363981 -0.0141202858961766 0.0349165775160962 -0.013160439056777 0.0714028600864618 0.0260460577910986 0.00780816027838832 0.000981153245675382 -0.0253656556164614 -0.0302251513647734 0.0221384340710178 -0.0295868090663706 0.0215234888392262 -0.000202653775735394 -0.0109892126914008 0.00350909060870144 -0.0295272231937819 0.0941125990590876 0.0900688559314915 -0.0246785148315179 0.107283135759079 0.10775855932051 0.0600746513849001 0.0632040251151317 0.0976508767220752 -0.03363298694055 0.039317852560615 0.0240100064913811 0.0261820074664176 -0.0187311493562422 0.0391180243314857 -0.017523786775759 -0.0175777086898831 -0.0371631989756036 -0.054672304009539 -0.0671567852014378 0.0345347087619697 0.0252900509871859 -0.0862112408827761 0.00693742506764978 -0.0190135110781185 -0.0320172467590677 -0.00812305379956196 -0.104360105793097 -0.159779437232379 0.00819157688920598 -0.0578872947852881 -0.0577341328225223 0.136632343075021 -0.00453069069392198 -0.0218250503612087 -0.0379060364345744 -0.0154328592257506 -0.0123918533630744 -0.0310083771152651 0.0117756184897258 -0.0380600167403395 -0.0689059562089473 0.0587732244921502 -0.0610570749371105 0.072122072846927
  14 246.552072793368 ""  1.24380331411957 0 0 0.0248340949070478 -0.0130012423705725 0.0320749512376175 0.0356220673488181 -0.00245354593836739 0.021209451801009 0.0923192932775882 -0.0689937809972782 0.0187322124879592 -0.00848589882130199 0.0238988268289124 -0.00201327263103 -0.0109990719965026 0.0115145116890456 0.0170410537559116 0.00577758777393799 0.00474791017929836 0.0425874600406098 0.024243574906063 -0.0293361782051379 0.0535404327004953 0.0706106112352036 0.00380307524684468 0.0180692498507126 0.125427524903212 0.0407057609652815 -0.0385437043551861 0.205084211756287 -0.158021567059471 -0.00922261696628125 0.015660731669289 -0.13539588088905 0.0826734607308253 -0.107792623055194 0.0776492983481964 -0.0266478652064957 -0.0341942968075873 -0.0723943210457745 0.111743686417871 0.101626737558038 0.0218947363736517 -0.0262996117144308 -0.0336904888101364 -0.0259079215004184 -0.0426975750034459 -0.0412192977123598 -0.0164390918674012 0.00276679711048611 0.0301180188031284 -0.0116706428528535 0.00242600691322966 0.0499382082461061 -0.010528986621797 -0.00160827822891556 0.00961827061692898 5.71014827697726e-05 -0.00914966494941067 -0.0270747541898562 0.0128547101504435 -0.00516969647408136 0.00796516842968564 0.0123383370243563 -0.00273767822752911 0.0378118417516884 0.00237223032365881 0.00603738718271585 -0.0244850337001216 0.0129224914451469 0.00546417037277582 -0.00805686551119118 -0.00430157354779346 8.27216301967819e-05 -0.00703378509081096 0.0557272155268223 0.0553025109281971 -0.0144639198042823 -0.00322054978414735 -0.00829287836923441 -0.0142412280954004 -0.0435922365023372 -0.0659831829065369 -0.061848538891708 -0.00486443036355392 -0.0625235808071569 0.065413322066299 -0.0155200022564288 -0.0031417637135395 0.00554221605732915 -0.00322081455430799 -0.0202221828189966 0.00335489553942391 0.0160276781983206 -0.00185134642782106 0.0323512471478969 0.00419263744308568 0.0135037809834681 -0.00633440105143337 -0.00704006715729712 -0.0152077126416815 -0.000433243471717779 -0.0121558308168725 0.0101345870101129 -0.00649671517305529 -0.00594857472760065 0.00156779380271006 -0.0358219531784294 0.0505777790366827 0.054317895986958 -0.025718641955318 0.0926062305470911 0.101992930057112 0.0596572526118822 0.0628596601935522 0.051601440898977 -0.0468636177558642 0.0299151271164793 0.00542183942848623 0.0285066993771107 -0.0263798995071116 0.01986600283187 -0.0188743844311806 -0.0248692084512683 -0.0639349577423156 -0.0125947166546266 -0.0106727905859666 -0.04206149738086 -0.0653881970011408 0.0715074990670421 -0.0423150168686876 -0.0315106736668004 -0.0166982130095993 -0.0257737551048656 -0.00770948713115175 0.0426723014382876 -0.0319692276106085 -0.0227894935286592 -0.00458899009035963 -0.0820095471058051 -0.036390065037516 -0.0285351060850406 0.0220178177585227 0.01179752631604 -0.0323931067116775 0.0257391359753001 0.0188089873658595 -0.0339422554002874 0.0340008907833002 -0.0826482323484959 0.0653599768275104 -0.122107441069621
  15 256.215042569145 ""  2.22365249436338 0 0 0.011400318460292 -0.00252237257260374 -0.00222793427841103 0.015615907553266 -0.00805606294776381 0.00534328183598626 0.00539929392588308 -0.00541940609369055 -0.00146657419100471 0.00267561236645648 -0.000340844180275446 -0.00211642955722533 -0.00425983617635067 -0.00209185657152762 0.000153059343536824 0.0156547862291539 -0.00490973824082567 0.000228965825553469 0.0120089945658462 -0.0124200028383113 0.0227918820269709 0.0331712965798931 -0.0123184484705748 0.00197090223849745 0.00335322492572563 -0.0147377104333575 -0.000636573091717258 -0.00179954296189729 -0.00145034712930297 -0.00395422868708685 0.0122694643154961 -0.00443704397377842 0.000104220592859466 -0.0415737424547315 0.0235036306415725 -0.0167550526488832 -0.0147579552449544 -0.0354417300966226 0.0311907862731989 0.0357263746065912 0.00675919150192911 -0.0133278953266166 -0.0250157360092215 0.0611297801662265 0.0392673647381747 -0.0239493824972411 0.0549229920336447 -0.0179239571975188 0.034496595552983 0.0528080819819451 -0.0214845894740672 0.0492516562153626 0.0587457148291772 0.00454995952122353 0.00716441172165252 0.0165520758845555 0.0390400660681546 -0.0208879539427435 -0.0320933613684617 0.0276185627110077 0.0308249201958713 -0.0316299724920363 0.00435768785996292 0.0539676448859423 0.00675182577907769 -0.0338763964920427 -0.0252253070645296 -0.0264907997399719 0.00135783156734755 -0.0165762353878391 0.0415126319605112 0.0235199646391649 -0.0244528967014263 -0.0289918802355742 -0.0173998646307005 0.00678748529960534 -0.089660694202516 -0.0878183260051551 -0.0298468480154987 0.0950746114921375 0.048449621612761 -0.00712308637051401 0.0310679541038077 0.0577329069611049 0.0599047698597144 0.0897784626233803 0.0114555332136412 -0.00557402834649445 0.026834649099674 0.076646474769403 0.0363673778309144 -0.0530373392843302 -0.000344185355684359 0.050727326988069 -0.00447051699770103 -0.0689191529039502 -0.0127897371360726 0.0568490984654954 0.0481950103312649 -0.021775560619954 0.0737030799821841 -0.0160291995359442 -0.0115798089698528 0.044019407108441 0.0531487352428373 -0.0598146801495182 -0.100447232454674 -0.0442040653790446 -0.0214259876189556 -0.0153052281205619 0.0579568867514025 0.00193072271944667 0.0214674750996536 -0.0745676215593517 -0.0329309043316012 -0.10396604548233 -0.0934513259564157 0.108816567749318 -0.078005782576249 -0.0974365572209095 -0.0178707288828629 -0.147305348757576 -0.147410940681044 0.00397981862206128 -0.00711884771769598 0.00996153712289101 -0.0644237415968708 -0.062842762527205 0.0207405932151305 -0.00976706779378828 0.0175338237111478 0.0278782241861139 0.0093153456017157 -0.0250256333688654 0.00859332975412501 0.00439219984790852 -0.00652962898457722 0.0227144588362894 0.0391546948009595 0.0371718495866593 0.00578547534370657 0.0102140155452109 0.00288429120814208 -0.00860310744323736 0.013749243753258 -0.00199506086793372 -0.0194135709147918 -0.0433141583648005 -0.0429513910981235 0.0343699135104954
  16 271.614882964581 ""  3.61015609299965 0 0 -0.0167665767046444 -0.00266432562087928 0.00215961809842668 0.0294859583038615 0.010846945694432 0.00304828195124577 0.00915832893050625 -0.0180775058275225 -0.00256298445382374 0.0179295366398466 0.0179348845209771 -0.00584600475451815 -0.0193596233638787 0.00435138770822998 0.0173068518824611 -0.0523054162802091 0.0262181405881252 0.0086545480237423 0.0276500042253062 0.0206117968922565 0.0339561313528934 0.0539972339582072 0.0041091220914369 -0.00168473493527467 0.0358478177122718 0.104885792582065 -0.0111946969853972 0.112894777971197 -0.1007482853539 -0.0296214126555225 -0.0962959523971065 -0.070884210840152 0.0268401602840041 -0.194656611614349 0.129470449346834 -0.0510643264098515 -0.0711597130174327 -0.158397802155042 0.162932253129992 0.164945065637459 0.0331470194636938 -0.0496394974451071 0.00761736591712118 -0.000429469542824647 -0.00605752729580443 0.118891663597313 0.0208427944618303 -0.0444653679952388 -0.000129485478304604 0.0121458637359434 -0.0281028495915058 -0.046939300512959 0.0208947793907131 0.00145722137153788 -0.0259523000916555 0.000636226898390775 0.0242602356954649 0.0227183163955761 -0.0117555958569254 0.0227254775355216 -0.0190376438381526 -0.0210173520405714 -0.0039019145177028 -0.0338182178175875 -0.0036828929543229 -0.0297176722587462 0.0273345828013645 0.00311714253303074 0.0161130125237128 0.0135400331548384 0.0509664637285862 0.034213720299493 0.0139862129071874 -0.0338096234082725 -0.0415200734824627 0.0110125186927569 0.032353133932065 0.0358255843826842 -0.00471507238265587 -0.0323905029501918 0.00286985478947426 0.00117845523893477 -0.0359103800358151 0.00460259890920892 -0.0657739477550223 0.0486307375283263 0.00792532806701299 -0.0393527684866686 0.00453095112086439 0.0387772092266873 -0.0253838879836484 -0.0409678498334711 -0.00772704482349877 -0.0415526523811027 -0.00806310524005151 -0.0447348967321834 0.0074200902117657 0.0488484953697141 0.0560489430336098 0.019637066907046 0.0761752905737786 0.00400757960306163 0.00718387974109148 0.0657977317580785 0.0539773608219005 0.0505073193096613 -0.0283058565952265 -0.0408165423026253 0.0277367591824084 -0.064551820701466 -0.0917609021795183 -0.0514145715101862 -0.0401636332474837 -0.0386412258130075 0.0764119745863414 -0.0413881114077181 0.00513422947661043 -0.0795136025345334 0.0840828129062877 -0.02669800712068 0.0211768887879543 0.0800431642179471 0.15423715323668 -0.0300675807817591 -0.0461016143746801 0.00207357777259789 -0.0400086282066896 0.00506523221333854 -0.00723246782129395 -0.0149465618061896 0.0100861435143713 -0.00135190549249654 -0.0557564662300016 -0.0528210380903832 -0.00505216157554019 -0.00893803753560666 -0.0623141237889433 0.0324678365174801 0.0131847194843802 0.0148000044191462 0.0116791389386242 -0.0314450529548295 -0.051944385067978 0.0108129882566736 -0.0125152192714035 -0.0577628585493598 0.0339239569236386 -0.0607712600119965 -0.0143514570833758 -0.0237166640973993
  17 281.978891334556 ""  0.435315612181906 0 0 -0.041584532097896 0.003363766770377 -0.0213250690077211 0.0168741930515726 0.0278617244091642 -0.0265149014537017 -0.0629983212185072 0.0226931329237417 -0.0181248522035493 0.0413068593210594 0.0192636062169986 -0.0113060148187344 -0.027918144342989 0.00294930947584193 0.0191808875473079 -0.0885997009841843 0.0397625700622531 -0.0182654505596786 0.027128763180029 0.0668071643400531 -0.0258796645026802 0.00611349466702971 0.020945170355967 -0.026715611404082 -0.0616086069410036 0.065563857920969 0.0208191394557958 -0.0426448463878422 0.00286314217917673 -0.0319701349453965 -0.117141748457828 0.0151362206339096 -0.0327853554762918 -0.299597738322712 0.197399110443732 -0.0866808090354297 -0.111017075106083 -0.2514898228977 0.234296618847904 0.251790849830762 0.0561859764046599 -0.0785591172156028 0.0322039945610844 0.0164527362294591 0.0385921236552861 -0.0384662218629833 -0.00553999636595133 0.0413713637886965 -0.0019915421994954 -0.000374088477406497 0.0285285481156027 0.0181425206977829 -0.0093804166941805 0.00182295061233578 0.0137138430519386 0.00287023227535787 -0.0160975320315259 -0.00130303910744288 0.00556034082050755 -0.0171417972037954 0.00823811818479003 0.0156240602654924 0.00828302371736712 0.00607912999866577 0.00504440903921507 0.0279251652592207 -0.00624883083067662 -0.0104865758283286 -0.0181645135779344 -0.00602724928617949 -0.0458169421244057 -0.0323765419864081 -0.00762654119077483 -0.0109663287907699 -0.00374193495768791 0.00234381269036759 -0.0254552377953997 -0.0216727718988223 0.00929590029734647 0.0437594890718966 0.0660301924328741 0.0773383733088762 0.030622391061576 0.0517471738576013 0.025236523339118 -0.0334293695679239 -0.00338916396123631 0.0195234659459194 0.000728767749936481 -0.0227689293295467 0.0097053220778269 0.0327710819657847 0.0115178337444969 0.00069714569285771 0.00803033791064157 0.0355384346227826 -0.000232589933349905 -0.0398847923598458 -0.0422474236011526 -0.020363377836994 -0.065403192826052 -0.00943987065917556 0.000431555201011646 -0.0613386412599303 -0.0541479140172219 -0.0282774136115733 -0.0288339216807065 -0.00991737025256836 -0.00487976200354433 -0.00771074702524216 0.0256571854194695 0.00771592036507989 0.000566614731258908 -0.016061404108694 -0.0318921906605069 0.0204598774204609 -0.00247205233171773 0.0534886723847845 -0.0581906010886759 0.0176626073197567 -0.00458377347589735 -0.0548102507879977 -0.0896043934831869 0.0335028716938238 0.00925509428579848 -0.0203287546257596 0.0480306135813404 0.0194828639646444 0.00802015840915242 0.0374183049451177 0.00894510793773065 0.00575418112934706 0.074633620387055 0.0883128100974103 0.000234071330951377 0.0723449896567587 -0.0298250826530629 -0.105010051710206 0.0325934212571697 0.00743720769726996 0.00497795912506698 -0.0546591865675353 -0.0529251334463748 0.0172355958803478 -0.0498576683824696 -0.0357224650318933 0.116458853206596 -0.00788005085510115 -0.0383571363680155 0.00578049697053338
  18 296.242620372615 ""  1.34422647821406 0 0 -0.020635558629509 -0.000669473773591705 -0.00333307401342778 0.0192316674173591 0.0191190277188332 0.00497803281039137 -0.0216501110514731 -0.0043909485471482 -0.0021287591162441 -0.0435330143682842 0.0634287577997799 -0.0166955792709453 0.00675939161597798 0.0239152624439377 0.0312923639817145 -0.0683170631783757 0.0388481948619124 0.0077614954825343 0.000594140953246634 -0.0212243234834057 0.063018959447001 0.0783729796530667 0.0203731265751841 -0.00318592387735864 0.0274395197227624 0.26694966588943 0.0312504703113641 0.185778679822283 -0.173761882646667 -0.0659838221913911 -0.27393361678206 -0.105095131269971 0.0292446986304751 0.269903908794612 -0.131769786704049 0.195460659272926 0.0805500555389774 0.248929273659808 -0.157555925647741 -0.275999276182877 -0.0927846685752351 0.106685112890526 0.0293803546477535 0.0169044833771999 0.030717545417137 0.00850468191686649 0.00816701392812872 0.0202628741990722 0.00284424438195949 0.0134997544053787 0.0126301333134379 -0.00232018663989247 0.00963158327280665 0.00146152792071094 -0.00486980406413421 0.0107226099490418 -0.00281634031222721 -0.00134910956763518 0.00476521051129072 -0.00532218013104439 0.0038937408783379 0.0111437122913319 0.00519260395116808 0.00403182171226326 0.0111977445335573 0.0107679817810146 -0.00119749685486479 -0.00717998785826188 -0.00790899841325726 0.000145813474783715 -0.0171529289554143 -0.0123956984256008 -0.00889353520522492 -0.0221154845288501 -0.0107053409424657 0.00849334355536645 -0.0236265166335652 -0.0163273288570383 -0.000217298759528765 0.0304615261960315 0.0631636020412452 0.0759320497272403 0.0210486386750078 0.0483233040189133 -0.00374332508148995 0.00150485708295595 -0.000184714084311083 -0.00836551775407361 0.0110923466543821 -0.000716792866077411 0.00529513518628588 0.0177022563710725 0.00628918168847499 -0.00138199994896571 0.0111504625690623 0.00945085126232211 -0.00101325474848655 -0.0209293458293841 -0.0177553443625325 0.00366856319978682 -0.0222411492156373 -0.0060865013330847 -0.00138348241083846 -0.0161507985937725 -0.0156931096576093 -0.000625668425421489 -0.00264039746213238 -0.0029991861382988 0.00133893031526965 -0.043291054238714 -0.0392832434694771 -0.0373250887620701 -0.0378053229749592 0.0055798973453912 0.0044198088349881 -0.0203413626422773 -0.0148136577392426 0.034445048324161 -0.0262412200678617 -0.0123713212542748 -0.000579965142511837 -0.0432150170752989 -0.0315939150690348 0.0164031396046908 -0.0526969026080845 -0.0266129354638109 0.00481199196403425 0.0213453305930568 -0.0114863994052687 0.0310780595806305 -0.00228916198542728 -0.00302872073579496 0.0185062768729339 -0.0257884307650359 -0.0222500445801971 0.0529787531395627 -0.0846195737427343 -0.0391878743489384 0.0587912149461356 0.000566974484814376 0.0188891333387474 -0.0306076906487104 -0.0768634290174503 -0.00734246473550536 -0.0118066982904622 -0.0781730622856688 0.0418660850505833 -0.0389272153849171 -0.0198251603740644 -0.0465491532031205
  19 316.3764080419 ""  0.0454349568506021 0 0 -0.00190488136226929 0.000266340954457507 -0.00276985119510774 -0.0043228562921998 -0.00055211608084779 0.000139146764311808 6.65923213115022e-05 -0.00148186577783842 -0.00359539298320921 -0.00458626933564875 0.000323245378513791 0.00317461074574018 0.00341137849652264 0.00410006971137308 -0.000858353767096937 -0.00177463688817531 -3.32147166952558e-05 -0.00327210485545106 -0.00462533387247764 -0.00227937566590049 -0.00129190550879216 -0.00600289804216298 -0.00312985905076258 -0.000158908070637103 0.00651369471830099 0.0313618459633188 -0.0022857766189697 0.0261926026652162 -0.0225427251469393 -0.0109988088908599 -0.0293238267131811 -0.0143829629767899 0.00179087676941673 0.0196299753963976 -0.010590497329339 -0.000303286617537691 0.00979545073501009 0.0221738643640116 -0.0138668024448221 -0.0105359127488713 0.00622627015906349 0.00590223947431274 0.00807848667953835 -0.0089113120919159 -0.000431816008317261 0.027028852337797 -0.00586479234993248 -0.0174705616706721 -0.0247625372473953 -0.00703867985033207 -0.0122635053044787 -0.0325490261667073 -0.00358632657986124 -0.00126324918526483 0.00743535952320074 -0.00608186440167215 0.00536740227541688 0.0207141406770843 -0.00368205332521179 0.00675483980677438 0.00522715056154717 -0.00886878038973342 -0.00388877486618124 -0.0238441185543904 -0.00640547868944884 -0.0109870712494711 0.0129069493976103 0.00433465550352627 0.00811452047717519 -0.014854727223229 0.0166160254977485 0.013986682784378 0.0143563885491967 -0.000451583668642915 -0.0134706294256093 0.00320146429842814 0.0255314501359477 0.0266517798912492 0.00299492997776714 -0.0089248699621582 0.00514534607873962 0.010575898793363 -0.0200764671770502 0.00487105883972046 -0.0407275760621326 0.00616717534699713 0.00096191145347294 0.0250758246949984 -0.00488992706419075 0.0065042611071879 0.0200521040699676 -0.015707852405543 -0.00528532150270414 -0.0222258946293384 -0.00628741462728252 -0.0111805814069574 0.0617613860570958 0.168664410053577 0.0897811499359587 -0.214607287200752 0.0148238369141479 0.00454549626118442 0.0757284108970082 -0.123798670961807 -0.049067834301254 -0.127201264880872 -0.273615054361418 -0.117233745034897 0.0121609336795915 0.0759570080686162 0.294660503719928 0.156237439196567 0.195707010960726 -0.232057057510204 -0.213361738908618 0.337760500099199 0.156358090456998 0.185546151928954 -0.195900579566601 0.286391407444754 0.0190577063611577 -0.0444182590208196 -0.352912539880599 -0.000415920884029552 -0.00363185178551218 0.00200593317877961 0.000880943593357333 0.00053376812307823 0.00186288666457393 0.000979674122092363 -0.00107785139713436 0.00176571901850869 -0.0026214395130668 -0.00982544374992016 0.000656159266646343 0.000183264413619553 -0.00369707985247003 0.00850699742637011 -0.00158109726875122 -0.00242341551727655 0.00411982221980609 -0.000915795924603656 -0.0004140918885191 -0.00357405411221921 -0.00203812883580388 -0.000185189982246971 -0.00645058320499101 0.00055394145931811 6.63946785111789e-05 0.00148383506244675
  20 319.542097682486 ""  0.325956191659095 0 0 -0.0112953940605342 -0.00832708753803797 -0.00140885920407263 0.016374533802323 0.0241127503044188 -0.0164648322566659 -0.0218990860867544 0.00704957715553295 0.00275493691620777 -0.0109077221508457 0.0529407224449631 -0.0189347903969109 -0.000390314038166286 0.0225614745003969 0.0240386415228439 -0.0547804605832942 0.024931618125803 0.000934392276218183 0.0107023775816896 0.00653035654404161 -0.00632303926888411 0.0283090323559576 0.0378680982780575 -0.0158471022337101 -0.0852712781111093 -0.317347799795269 -0.0121950134928193 -0.279067763785652 0.213536827387877 0.0729491009459056 0.269434948123087 0.130648405337396 -0.0450281384223404 0.0674132548032736 -0.00703726585674904 0.0860613355009062 0.0176423497190541 0.0744448819385568 -0.0152407476947259 -0.0744934130179426 -0.030907513046902 0.0352207013671925 0.0207895265680649 -0.0207203569999452 0.0086144705366618 -0.0250166489441812 -0.0302438462864974 -0.03409836272251 -0.0019403472227531 -0.0109164273387522 -0.0441599759569654 0.00765143993488552 -0.00245140137014248 -0.0198617003777913 0.00739399503174518 -0.0148536515103348 0.00330098813224767 -0.000487580694492078 -0.012263414249548 0.00890614135744183 0.00922168918012727 -0.0227643391327411 -0.0207702298984138 0.00695118350335613 -0.00935479375046007 -0.0419248664806497 -0.00435866271850945 0.00490315580141892 0.0205885540065802 -0.00614916230236918 0.0590968148493492 0.0442520155595104 0.00282264074535917 0.0233278334431273 0.03404013540486 -0.00772894055258621 0.00945069901944745 0.0159136383983632 0.0135537638588478 0.0251068233367253 0.0223330228917398 0.0423298556081494 -0.0399184893075718 0.0243660418684922 0.00733618568794224 0.0251133527578179 -0.013944665372313 0.00970510421989562 -0.0127624880942841 0.00796606513789854 0.0120880906273645 -0.0419179306932743 -0.0240346811517203 -0.00197278621865395 -0.0105280170380556 -0.0471412368423623 -0.00849839579432084 0.0656236809601711 0.0717695353004746 -0.00442046193676356 0.0919003546784858 0.00471101061417735 -0.00853626220621681 0.07122650144389 0.0725053965528304 -0.0342660357583597 -0.0226484774970599 0.0171140756638776 -0.00670266977992506 0.0538231882051451 0.107037991088046 0.0579584512199877 0.0584664545523537 -0.00319900440373265 0.0328944753946521 -0.0502249493615121 -0.00899237755142153 -0.0539907884706353 0.0522523331214994 -0.0347545813708034 -0.00544309625983446 0.0333711092786657 0.0934005060221328 0.0400634357016843 -0.0237048739687251 -0.0313016314515286 -0.0048406910548302 0.0240873012565758 0.00448235895001075 0.0241666113482631 -0.0229653378278808 0.0151176695122893 0.0969069054489982 0.0702250725101919 -0.00334372410263337 0.064558223331668 -0.0514062861044513 -0.13471950275147 0.0260517308492697 -0.0292027561396495 0.0456674441674936 -0.0276780984692293 -0.0785361654201291 0.0271803358595475 -0.0118007068833567 -0.0691512922641625 0.122739918324667 -0.062762967653901 -0.029269933550388 -0.0465982984876649
  21 324.742108043692 ""  0.553800893289546 0 0 -0.000661381366980881 0.00543973222100873 -0.0141813233807508 -0.00599684196390569 -0.00833462394952848 -0.00775226144932467 -0.0377669350132777 0.0212542692459694 -0.00902361037214029 0.00859641883949904 -0.0209497314732258 -0.003418536285547 -0.00671836402959185 -0.02041880655641 -0.00636685499051032 0.0132112973786855 -0.00485875325751666 -0.0145771802209855 -0.00227181995354221 0.00281941009709392 -0.0132869227523919 -0.0134040189899627 -0.0127334809745002 -0.00754922850882082 0.0137908071047499 0.343093193522297 0.0663324096257026 0.193889997064886 -0.170685091816174 -0.08614917602259 -0.351455124696557 -0.0862188454874142 0.00348260078743303 -0.024643737025289 -0.00530776577825961 -0.00946648715411901 -0.0157950507099768 -0.0408374098704046 -0.00196097261118874 0.004675249704138 -0.0113913321099354 -0.00733382753203942 0.0071326659643745 -0.0236412188721874 0.00857485454045111 -0.0533147706192821 -0.0375574931972849 -0.0380395580582954 -0.0103588816848998 -0.0208075329539784 -0.0487803768320053 0.0126911411555729 -0.0124749109911894 -0.0224883222734837 0.0165070500196582 -0.0242045105846795 0.000943855356719548 -0.00256917527512584 -0.0173958618753533 0.00789025362285663 0.0094527269183127 -0.0303777866180346 -0.0242470113287353 0.00836282254004524 -0.0175620763372481 -0.0458918617751511 -0.00830560840199513 0.00535654300327704 0.0212487267974995 -0.00810394032142947 0.0587347378535752 0.0448536503892746 0.00623727368110862 0.0402334870259764 0.0465708997907584 -0.0183593981168255 0.0187257367942899 0.0172817653867618 0.0141504109530328 0.0307128571414 0.00862939400052743 0.0114855600138559 -0.0472585143545309 0.0190543613297689 0.0182039109881163 0.0162767099091637 -0.0165086567617696 0.0270064594880512 -0.0223390858048831 0.00360830392809499 0.0141383555250991 -0.0511383994505282 -0.0277972218269183 0.0142812020746278 -0.0177074853927987 -0.0474025821287203 -0.0161543440314367 0.0542230316305308 0.0675090862839492 0.00748419303398397 0.0915760193737326 0.00613723198389729 -0.0172722798935664 0.0810060806155828 0.0768477632126419 -0.0339806696824656 -0.00447067270748691 0.0301129289506573 -0.013007704078272 0.0866186954414315 0.129534801667557 0.0844007070233421 0.0762222432825184 0.0099226441764979 0.0431384539548861 -0.0749506613734372 -0.0218938538364674 -0.0987229034783066 0.0861831288952084 -0.0628554922021238 -0.0106412456642095 0.0637000732046291 0.140271437403108 0.0373349831406209 0.048537085932842 0.000567348081181925 0.0297814645496183 -0.0170622212886516 0.0359804809834788 0.0109900709512588 -0.0103193269144368 0.0285443080702158 0.0884075396234035 0.076191305901071 0.016437796843638 0.0233746197954898 0.056301372515539 -0.0627165391793413 -0.0229295245007058 -0.0175020123229254 0.0194223521637718 0.00988114202385638 0.0364584930792146 -0.0112979090072694 -0.0117102305162543 0.0506037894859572 -0.00495563365100054 0.0426180165552614 -0.00710530101720668 0.0579227997474308
  22 340.709628396602 ""  0.112347921862166 0 0 -0.000243594163280616 0.00245213596428634 0.00263216926684957 -0.0152103186330349 -0.000843086904727824 0.00361125240627682 0.0119270882525807 -0.00658896271484262 -0.000437611506173946 -0.00327603619397221 -0.00816408086740235 0.014206601512032 0.00679235577682274 0.00690270950125644 -0.00450513111400925 0.00862544063861953 -0.00475287206984166 0.00114955512133281 -0.0120550366989228 0.00193728561770898 -0.0149233363715469 -0.0339725925630169 -0.00375078649178727 0.00580927917575845 0.0143638142940461 -0.00945950561996612 -0.0167118627104819 0.0160020992242453 -0.00853049439758843 0.00137676025243242 0.0208264910752404 -0.00995530579814967 0.0089477990308249 -0.00632579096035069 0.00367816225073647 -0.0331381950255982 0.00787250429589113 0.00505232422642692 0.00624504798912868 0.0295606310401833 0.0280157402766541 -0.00645901150112782 0.00208058374313895 -0.0272455434262514 0.000992979242365387 0.00192438070197812 -0.0211492137122111 0.030993198296967 0.000215688256861766 0.00400795502734504 0.0100783166150093 -0.00348752241007573 -0.000312367856412112 -0.0238498328973692 -0.00490447383953672 0.0284600402272394 -0.0481156889582727 -0.00228317871566325 0.0447510674087775 -0.0363615629112838 -0.00607768837712338 0.0618060048868445 -0.0137879284868676 -0.00601564418685712 0.0391039517776883 0.0156997989822207 0.000955260770297394 0.00686671225161658 -0.00193191429486295 0.000771333696682742 0.047677890161417 0.0178496092947083 -0.0554448367406568 -0.0807742036185067 0.0258102700772884 0.0645277154423018 -0.0708811796058679 0.0360661059118641 -0.016683433499917 -0.0492921343504004 0.0166172228626553 0.0207941896204957 -0.00192279354380455 -0.000564969857453794 -0.00317131314390979 -0.0285507136541224 -0.030366594162487 -0.0057944424464261 0.0221562100359547 -0.0704382714037104 -0.00712600503622819 0.0931319167993019 -0.00532084314836153 -0.0034459891196204 0.0458073589336428 0.0382137561765056 0.0138708185595626 0.0844526401446346 0.0573647914755592 -0.0270857467162729 0.0841717679966155 -0.02743711242919 0.0144542292734907 0.0397062819399594 0.0468325969112036 -0.241259253946942 -0.282601468295198 -0.0459406148216012 0.0151037139072474 -0.119469253696972 0.27669399764026 -0.01475724410001 0.0482684095907842 -0.121987194207377 0.240365422101572 -0.199100376056248 -0.0158831670216488 0.0355088007497534 0.0157268521947367 -0.064195068945711 0.000896199689433556 -0.130591598801968 0.230701480738972 -0.0187249731195572 -0.00243055192020983 -0.00293903097619603 0.0222334142933883 0.0140163401706569 -0.0189937606848177 -0.00799407817184539 -0.0147692263737178 -0.0230679020458159 -0.0381017585510727 -0.0215946185297492 -0.0103352968656332 -0.0279874566724369 0.00706945304687192 0.0223016902159939 -0.0283947576601802 -0.0213256483788528 -0.0215786614916841 0.00401412989947291 0.0122005215885272 -0.00671678370043837 0.00388599535631159 0.00739250012127925 -0.0303776969655719 0.0311579800985312 0.0229435683695468 -0.0160434333126931
  23 352.96750334794 ""  0.16706989540694 0 0 -0.00922732069701868 -0.000189657801007909 -0.0104602876485492 -0.0121247914796033 -0.00419121801466338 0.013856582369185 0.00951995518320206 -0.0176029459722941 -0.0177709117454765 -0.0158261021962224 0.00444591592337098 0.0293452713074337 0.0175543623062385 0.0317874893401885 -0.000526293625625432 -0.0113338722268891 -0.000224794354497274 -0.0136545143573629 -0.0138730478975882 -0.00767631689279029 0.0186112519668792 -0.0108302970238164 -0.026616917743741 0.00902935617233645 0.010875614019205 -0.035905975701654 -0.0454313108701809 0.0070710631519309 -0.0162359235318579 -0.019190808875506 0.0346859246450895 -0.0238441163443189 0.00300447248284455 0.0207728853037302 0.00516480878106287 -0.0452366527070155 0.0306111442822046 0.0569637111079706 0.00414457902737157 0.0365357812411006 0.0620903611237122 0.00266121928030229 0.00333401292595897 0.0364829963306564 0.00946709072382209 0.00841212565699624 0.0294131086349121 0.00398638612681235 -0.000497048321514355 0.00488654082198116 0.0176092271536443 5.83445437693077e-05 0.000173868933271392 0.0177621076955307 -0.000171329135061638 -0.0110803129102741 0.0174574603385026 0.000378075238148342 -0.0207408587788465 0.00890402955692269 0.00357833865125693 -0.0226880875585613 0.0146888775946343 0.00115815383996157 -0.0175156852265864 0.0118301959901304 -0.00032510905571996 -0.0105313359755832 -0.014077723365678 0.00462560480929842 -0.0793624100193988 -0.0456852993495914 0.0321359611350329 0.0433370685207766 -0.0149804622056976 -0.0354733453244382 0.0357714192527772 -0.0154593043557429 -0.000945414171836294 0.0391855275256638 0.0147494759032264 0.0123366245748063 0.0316736376985417 0.0149666537042745 0.00228046225346034 -0.00262375339207316 0.0174614571499759 -0.000603450434619406 -0.00887615008973853 0.0260263464957246 0.00688219836252943 -0.0287080920084134 0.0115699193044058 -0.000575546720193295 -0.0203341437641684 0.001883768160865 0.0165620345594309 -0.0744495470172223 -0.0843230662498481 -0.0165551419748456 -0.12933581478758 0.0146246031937779 0.0186326509187864 -0.113668180671651 -0.0947254603188413 -0.092417749528819 -0.216572268426557 -0.114903946862938 -0.00828081498308857 0.174307168421442 0.297125716231072 0.234641443408463 0.23819335936361 -0.228521057434789 0.0856850323762687 -0.170182136835689 -0.101925120508735 -0.226307339261582 0.1835164770467 -0.191753288460791 -0.00735431640050506 0.151966284613591 0.24797907001265 -0.00120782243200942 -0.0143394928248363 0.00239872824235356 -0.0103104747486693 -0.00869756189342259 -0.00174376743071412 0.00882323627653376 0.0196514324573901 0.000825150962604536 -0.0145796338536755 -0.0374744968266724 -0.00424252433884265 0.0125516765510895 -0.0239812925250021 0.0325559128147486 0.0342629061710518 0.0281864548720611 -0.00459911551176847 -0.00893348840322146 -0.0073429420853317 -0.0146598022694764 -0.00693717547457888 -0.00926003356252964 -0.018395453150171 -0.0119773164155124 -0.0112053661592817 0.00241651799423009
  24 364.541566370266 ""  0.361548947568575 0 0 0.0301264019664728 -0.00545267051451994 0.0356319757113742 0.056460574877246 0.0098326862978951 -0.0398284374345581 -0.0178126107683762 0.0503809473694396 0.0595390122733043 0.040984726949492 -0.0018747742082445 -0.109088357346473 -0.0589362727511649 -0.106980340707672 0.00977310545711804 0.0282547709420367 0.00165295426559904 0.0476869426312667 0.053749797141664 0.00803036264229248 -0.0195969885859853 0.0894837208862699 0.0829479517452816 -0.0295980508183319 -0.0275318608612575 0.0673521000861066 0.131617662813628 -0.0382620693751943 0.072276874506284 0.0804511796648459 -0.0531163749639801 0.08600921599427 -0.00895166995357773 -0.00707672757223807 -0.0540975218204136 0.199744165343038 -0.0854380185732967 -0.136517517823721 -0.0567492075154785 -0.191052806576151 -0.228757763040047 0.0213789536538681 -0.0217102195798064 0.00432987539687549 -0.0273132144894248 0.00811005189212668 0.0153405972411111 0.0047728818272104 0.0123336781437085 0.00378583387297314 0.0145812900530924 0.00342079300989559 0.0017826047819267 0.00875045220350649 -0.0126956950033324 0.00503329115429854 0.000687275820852501 -0.0102929245884028 0.00463288061257165 -0.00121785270136476 -0.0109220317320288 0.0071301133830484 0.00729595383102105 0.00351978846505356 0.00165788441297916 0.0137205811998189 -0.00115411255675732 0.00169975699385355 -0.00622505014478042 0.0166354075177107 -0.0234458107669601 -0.0179035999106309 0.000978678289108619 0.00219180553355687 -0.0174364291946752 0.00201584037953653 0.00238999316091604 0.0109656131190992 0.0139116715069364 -0.0236111599387333 -0.067666850121728 -0.0764532379329532 0.0123899484658021 -0.0529738618241125 0.00281595085418377 -0.00685142387904441 0.00700970388081033 -0.0182981445114986 0.00388096548121391 -0.00189416569528404 -0.0151870028495458 0.0122739578128154 0.00800141284551906 0.00319304375572356 0.00107119155212764 0.0134244453814859 0.0378865205527207 0.00301950846256658 -0.0386532430996062 -0.00728116891391426 -0.041143309397357 0.00249262994094495 0.0406062353734061 -0.0575384343510122 -0.0262246047338837 -0.0480074133963347 -0.107187008371038 -0.0595754738734629 -0.000675888204201905 0.0310431577716797 0.0966160354338152 0.0521028949554022 0.0808941512510771 -0.105795692166161 0.0507791997869754 -0.0384125620509118 -0.00580021441452051 -0.0411345573302952 0.0306150519432176 -0.0229815130719547 -0.00117223268705064 0.015208275822414 0.0819404640182074 -0.00667440205126437 0.0173826903303543 0.0122386042168992 -0.0269949441818743 0.00165968318923463 -0.00112567921308991 -0.0159845187917021 0.00512843954453811 0.00158028341761421 -0.0177418643873007 0.0434657924108005 0.013308507612296 -0.0186670213593728 0.0266500248418852 -0.000503019860625015 -0.0128046907914872 0.00656565106867142 0.000145472835752858 0.0218168295375528 0.00566144555666125 0.0471861652455217 0.0240225051873182 0.00503316364268561 0.0483749748310274 -0.0253363926069726 0.00553622838276517 -0.00945503393341495
  25 382.857193716989 ""  0.943495864632527 0 0 -0.00602079039491528 0.00161710267854182 -0.0196636593567749 0.0117498483389688 -0.0102784211358846 0.0158290108823858 -0.00543650707690147 -0.013118933172738 -0.0266133862674957 -0.00737748729043225 0.0052942864812665 0.0149379945053011 0.0102211859964226 0.0180363222225791 0.00100746728572116 -0.0118179580483467 0.00391740776550342 -0.0233435916452754 0.00494762002138628 -0.0124055040097047 0.0609576475194629 0.0514252366095315 -0.0409237166855601 0.00376925853344854 -0.00639681154716418 -0.0223052813092016 -0.0318157624049255 -0.00762895254494596 -0.0180474112561145 -0.042368521265021 -0.00111323116142699 -0.0240924592258539 -0.00893397326684015 0.0170411827869163 0.00169500579151163 -0.0176647710539599 0.0181935577917789 0.0347843427935068 0.000968403292727997 0.0142971494019691 0.0289064288470309 0.00294056168175378 -0.0175779174953256 -0.00132028867839001 -0.0124386803382782 -0.0353965596920496 -0.0009436734723224 0.0053299433102541 0.0484281197523711 0.00355395401085008 -0.00137632348203422 0.0335325538722452 0.00293797402431964 -0.00168583050154433 -0.0532974537440327 -0.0010749207031944 0.000285912033671405 -0.0703775914406432 -0.00329053435673282 -0.00026601666629302 -0.0472654240464912 -0.0028053484705876 -0.00037398482633559 0.0455893011933129 0.00155672255058519 -0.00215314195332479 -0.0348258520587459 -0.00143314404173713 -0.000566769749582834 0.11376496086124 0.00768007913653319 0.000203781628590151 -0.01450765693109 0.0107954721245675 -0.0952330532386145 -0.011249869308628 -0.015067420736645 0.093393159446009 0.0197243935875239 -0.00076623480635386 -0.0511866607010489 -0.0630832458671156 0.00206854611055699 -0.0327565184186312 0.0457626585869643 0.00348579974132404 -0.001786079505843 -0.0691852990307798 -0.00119337443802693 0.00194117255348546 -0.0699199229702178 -0.00393303133297401 -0.00040938948510936 0.0615281620273458 -8.88096425533673e-05 -0.00595663642079241 0.183727781044458 0.0726857191048449 -0.122675021621203 0.155702951107745 0.0107566409325138 -0.00119050014771731 0.188957394107615 -0.0497633110765358 0.125271728469949 0.0674146676585909 -0.0470379366081855 -0.124085267783853 -0.0364099898853216 0.0335881232886846 -0.1282797592742 -0.053571497871554 0.0557503262634087 -0.150526137602705 0.0514980238253646 0.0713661081235885 0.131484372294875 -0.0283551525565592 -0.0793238971772668 0.166395488534711 -0.0321136217312976 -0.0489140633601628 0.100125705278783 0.0167602995952075 0.0181508166638846 -0.0101762761245132 0.00543569703170849 -0.0127680639495992 0.0235065206208285 -0.0050544280789957 -0.00229897231390705 0.0187579105830564 0.0671224122210943 0.0542144162138554 0.00662662935548464 0.014250567165451 0.0157571031505139 -0.0755012681105462 -0.00821364654491103 -0.00195359066234551 0.0140818752094579 -0.0105157669991389 -0.00389538259717966 -0.00514501166736219 -0.0107845258617315 0.00361257058644214 0.032120605627269 0.00384792994033816 -0.0165396700729873 0.0375626156599379
  26 391.379762230468 ""  0.0177816083572853 0 0 0.00182044896051765 -0.000387654687160338 0.00768128805150549 -0.0139772464454207 0.00617777906441552 -0.0070972857683606 0.00102244595227262 0.0049770910048155 0.0103517337353716 8.08985544646578e-05 -0.00155383861546477 0.00323050912410358 0.00167296018519138 0.0017069638982886 -0.00102526515818676 0.00488410835781925 -0.00206355732542939 0.00869239674792104 -0.00909660627090507 0.0067531182037833 -0.0415306096213267 -0.0461875561643812 0.0183454104313828 6.49284250277004e-05 0.00234464618972079 0.0134843158385237 0.0125637656739754 0.00586847240777132 0.00373823492161578 0.0153294346235582 -0.00495077884216008 0.00734985548874308 0.00423171202281538 -0.00695639486999093 0.0048360459602727 -0.0101314825989633 0.000603696573628993 -0.00354728552264512 0.00698258188349958 0.0131509780376351 0.00641477249298716 -0.00417064049058477 0.00717568178220218 0.00147786266998448 0.00780054338350069 -0.00433046665432784 -0.0023365073556608 -0.000452003217114917 -0.00255567323389854 -0.000311391834487508 -0.00229126700954978 0.0252945227408937 0.00046647262164816 -0.00157895183925676 -0.0126664355414102 -0.00257632161019726 0.000908802263378681 -0.0146025891651171 -0.00343446778564854 0.000711475330642618 0.00647901071842717 -0.00311468569529703 -0.000644407874726784 -0.0214454373895455 -0.00185958737904316 -0.0022788528817326 -0.00673552452677729 -0.00187390427939796 0.000268474268213859 0.0149621759876986 0.00212669499643208 0.00130471095129576 0.00288233395284229 0.0193280940360571 0.00996130517365209 0.000260515951432344 -0.0173788984617631 -0.0112470666763021 -0.00879435204603213 0.0112449922707398 0.0255608530937081 0.0312121460118098 0.00103644490207672 0.0178881659069234 0.0530061763047478 0.00328565968140156 -0.00150609021194509 -0.0217126734192104 -0.0024714411555864 0.00242736543264447 0.0473419182827212 -0.00302861213179217 -0.00101475420252895 -0.0295091415408504 -0.00193993889709226 -0.00326933305885409 0.260431063043491 0.44772838932499 0.129295749813329 -0.510711246194733 -0.0205024548375031 -0.00158329132183332 0.300857880553814 -0.417755068234506 -0.123507275628323 0.0740153459969197 0.143144589249845 0.0565368157274944 -0.00970883586016816 0.0035713491096088 -0.12731874631847 -0.0428509916348316 -0.0669784997164875 0.106610316345965 0.0631731617601881 -0.111241461944076 -0.050223055028013 -0.0437596992812809 0.0493348687098318 -0.0882994028516512 -0.00894364403131707 -0.00443537065460544 0.0983401011375466 -0.00228096793054667 -0.00998767308008062 0.00181761123590791 -0.00189486797001226 0.00548023242147303 -0.00895423616378584 0.00573968051997047 -0.002529621583543 -0.00586591843438179 -0.0191589854939942 -0.0238299490919566 -0.00394314191794724 -0.00100799493474872 -0.00932550996550044 0.0254552404113084 0.00772664532584221 -0.00289691735868248 -0.00167987212585843 0.00541796642232852 0.000476077101101294 -0.00157702929531742 0.00594612449011619 -0.00309620332262072 -0.017201223692635 -0.00217467924903686 0.00664556272111864 -0.0191807769622558
  27 392.959625242708 ""  0.403915859713633 0 0 -0.0182885857212323 0.00831365406686557 -0.0511991740884318 0.0841072664669531 -0.0366957025332778 0.0539234361905929 -0.00598161409786599 -0.0350331742323675 -0.0719754529603486 -0.00142263854152868 0.00995497815699967 -0.00759662966196618 -0.00355703201082602 0.00108476942821431 0.00467095338166954 -0.0363417464221075 0.0175881744614661 -0.0583290465864105 0.0535583527342283 -0.035661689676478 0.277368911423292 0.290830938469777 -0.124758608765985 0.00600417184642683 -0.0130242684669184 -0.0925841884289157 -0.0972645357941858 -0.0340780075931014 -0.0304587838889959 -0.107230393342976 0.0378540615375091 -0.0557819550676472 -0.0220092170830069 0.0359644420700438 -0.0166499658716663 0.0400230384316261 0.00255068514616001 0.0269199721110149 -0.0291302890068765 -0.0535139369760036 -0.0189587023397629 0.0185045912533345 -0.0421356863830145 -0.00495287979645183 -0.0473049726428231 0.0305469967046376 0.0151451918220256 -0.00598441196622408 -0.00822444543047846 -0.0080352300866971 0.0152485915733922 -0.0116959781439182 -0.00939563664706906 0.0085159437703504 0.0122473948551731 0.00370269703522688 -0.00790335971635896 0.0166731255762079 0.0117748282179644 -0.00644370245694109 0.000272671080099643 0.0144175858051295 0.00438302414254668 -0.0147694540246367 -0.00187590545346804 0.0175803532764436 0.0137882678958611 0.00885215230643059 -0.00689784815705004 -0.0309910734864716 -0.00222846404471028 -0.0119419196453565 -0.00468127764282752 -0.012132507271329 0.0314159849469762 0.020081806772201 0.000898575063669141 -0.0215956810700581 0.045665118100259 -0.0569165286457338 -0.143901081004251 -0.178978385330562 -0.00961105819518048 -0.10213584494268 -0.0165530503578865 -0.0244061856353102 0.00535179529921439 0.0170886260461739 0.000770848593461288 -0.0181100097513464 0.00634090651395366 0.0266515469190083 0.00727576573389887 -0.00283662700396256 0.000130400464963585 0.0262134519900963 -0.0105405527082218 0.0539930488164486 0.0474577596312278 -0.137369843317796 -0.0114101288703947 -0.00691475372723686 -0.0053388135403407 -0.0580038502015127 -0.0777240297264474 -0.0396525383190619 0.0182146699228068 0.0460535249667089 0.0170954210927195 -0.0425837985077708 0.0315724564600005 -0.0130626888898253 -0.0382784266728352 0.0612383887666743 0.0287215087823968 -0.0328448487240413 -0.0359921660998508 0.0237962920518776 0.0246654505735762 -0.0485879830066952 0.0146097847408138 -0.00308457529165353 -0.000418242107007666 0.00701065980913528 0.0623767068718761 -0.00380021191852952 0.0182194698650187 -0.0272557784799995 0.0560210833174451 -0.0347767871543874 0.0224410941027648 0.0347798997686548 0.101668489840207 0.132665176339491 0.0273224891997239 0.0015250611795637 0.0573958848737824 -0.131490998048086 -0.0488814726909023 0.024372992040331 0.00797259171771026 -0.0395352249023428 0.00358967126361887 0.00608580381554113 -0.0430976848215284 0.0247164108696778 0.0970180208695572 0.00303497002818743 -0.0517164174706365 0.118824076150886
  28 418.376733088135 ""  1.33637271370463 0 0 0.0291647921566175 -0.0174294593788638 0.00698705976707719 -0.054467303909961 0.0102092251542298 -0.0429069741846956 -0.0259828240681633 0.0226446582345311 0.0244764945483602 -0.014262790443138 0.00844632496281759 0.0296958055456569 0.0189283587766714 0.0363342424821903 0.00148679574095675 0.0300407201468638 -0.0187305293675592 0.00517504357429076 -0.0372226373696577 -0.0117926449557205 -0.206776756600552 -0.207943936867303 0.0523797280934042 -0.012431830307879 -0.0280182636829597 0.0815955119888273 0.100135905343447 -0.0111390787301231 0.0102264820057071 0.0184711575519539 -0.10354453544729 0.0306329155316107 -0.02407015046808 -0.000199227781779749 0.0212337208618088 -0.0605492470206621 0.0296663742954674 0.0467593166838871 0.0308999778978146 0.0682970149799476 0.0699045674257244 -0.0074848578178033 -0.0155697866824197 0.00848539768260459 -0.0895349767556873 0.0147670753978107 0.0269099192415238 -0.0138654334591288 0.0108191362602008 -0.00885578218775911 0.0216370978121955 -0.00331977435750605 -0.0113266887354794 0.0162612384411029 -0.00759470197492691 0.00419542425766338 -0.00577252826821096 0.00409631017524407 0.0126287850596947 -0.00646927092088863 -0.00940715888190151 0.0133560115028504 0.00708384105034173 -0.00299297358545054 -0.00851848955404252 0.0232584095690625 0.0113894222433296 0.0162105701404499 -0.0134324877400659 -0.0134261532848549 6.47648452397606e-05 -0.024143943055022 -0.0130050248072591 -0.0152327962747049 0.0146892807238188 0.0274873482983078 0.00664193460735107 0.00135785891688361 0.156075431350602 -0.0281618941393904 -0.268334588307242 -0.24531310795492 0.0161743378869473 -0.188061240401572 -0.0120465985116165 -0.0309965864046759 0.0121472388586211 -0.0181145509149949 0.000303792359781316 -0.0171824788953089 -0.0172068919378247 0.028202931712048 0.0107221578264211 -0.00706260307078077 -0.00841692444011222 0.0294482605823878 -0.0201733826152521 -0.00435270627324035 -0.00808135395102132 -0.0315695367112047 -0.0102875940514074 -0.0126269429004485 -0.0201474729431992 -0.00120599341667399 -0.0554334417927405 -0.0544088143426242 -0.00493835781150273 0.0215043518656163 0.0162277104756655 -0.0526218271184896 0.0278666046111893 -0.0302133056713078 -0.0285189672346868 0.0290099934276528 0.0466448420116439 0.0115372965031743 0.0035561639616237 0.0353975492456206 0.00147345495501069 0.00754247644592783 0.0152820107094494 -0.0126371334733145 0.00832307868942489 0.07466414990741 -0.024862476629682 -0.0162891104370299 -0.0623327236750423 -0.0329462626709376 0.0385555449012606 0.0280185472794288 -0.0139634127281115 0.057559286995887 0.147962223271585 0.0323891410643728 0.0103329174476821 0.0730230277634091 -0.0283701478404767 -0.106520252920062 0.0734329715456398 -0.00613009031890308 0.0824835224520886 0.0335820328627965 -0.0356180464461967 -0.00253343537650981 0.0357444572925366 -0.0296934251392701 0.0357740650887318 -0.0689583943637462 -0.0334504627667666 -0.0109731702174449
  29 441.495573396275 ""  0.0318696989974152 0 0 0.00362348534829256 -0.00353683623616143 0.00499810369392315 -0.00681009317858633 0.00187082095640778 -0.00593784826526837 0.00126152937776699 0.00198519573908624 0.00830157553127102 -0.000886200379215001 0.000567252011219243 0.00160619366769058 -0.000139119530075186 0.00266073985504869 8.22144344842157e-05 0.00366875031649326 -0.00305766864381661 0.00623510718464174 -0.00416797817996453 -0.00117134655491983 -0.0304224073255662 -0.0291648842745913 0.0116342563186686 -0.000714261341253485 0.0017998236780708 0.00730292988812685 0.011236340900016 0.00352131173648185 0.0023330176461373 0.0127655707444872 -0.00238076059456599 0.00502432267900982 0.00212774948422258 -0.00614946864765115 0.0052906771942457 -0.00579112668217865 -0.00104998323617596 -0.0017871259605137 0.00627894103755993 0.00868316328296378 0.00584951637507124 -0.00246994753345788 -0.00935837701484626 -0.0333139717197699 0.000900872696124203 0.00726669859398009 -0.0150187293105618 0.0135979259566061 -0.00517677795584345 0.0192069160902843 -0.00955782599563341 -0.117539299878435 0.0261629177477144 0.00254104366109637 0.123117284345626 0.0256127474015682 0.0162597358733687 0.00986300195303387 0.0108206025401339 0.0148040709038431 -0.101255254855897 0.00692694508969904 0.0022363464729856 0.109236689056218 0.0287462357887035 -0.0119863847042489 -0.0113061974256706 -0.00341659846718566 0.0179923597964036 0.00644089626480302 -0.0216902042753967 0.0158937312171981 -0.000356951065953446 0.0101426010249979 -0.0134820271870626 -0.0147745586498739 -0.0170800642688616 -0.0261927246471629 -0.00221813251250461 -0.0560143267133536 -0.0110434832434042 -0.0223723134945562 -0.0173030720600959 -0.00994072075127619 -0.232691782021017 0.0432690681801847 0.00845180177295613 0.247452464403304 0.0320931753826861 0.0222404983803134 -0.230853323205172 -0.0126038316051296 -0.00203838534890699 0.206788172125353 0.0254111948813642 -0.0197974733514468 0.0409742338665467 0.0299624816059794 0.00499973775580802 -0.0535513532207608 -0.0372802140151443 0.0315458286691378 0.0463001076363109 -0.0791855488522673 0.00205495183552529 0.0438080648058547 -0.000184096764460786 -0.020678563464505 -0.0158423343025509 0.0248788165623632 -0.0412340148747904 -0.0117154244361529 0.0169056400379027 -0.0220059555454046 -0.0232970006150648 -0.0606434529924595 -0.0442792723319902 -0.00404889736369856 0.0184259631203683 -0.066611283746825 -0.0145961153863353 -0.0131903790107547 -0.0136055646239933 0.00166386204157914 -0.00104571125747734 -0.0189665143123232 0.0102157749881962 0.000766911397395992 0.00436689594152189 -0.0145613994156092 -0.0250003756939383 0.00102160867567652 0.0343232097251406 0.0256780499120842 -0.00739002418726761 -0.0112747725718521 0.00694782930449272 -0.0648612187933618 -0.0271878781546391 -0.030407820865934 0.00866674138009908 0.00441509473956589 -0.00697271219530726 -0.00450008458217377 0.00482329697526737 -0.00641620441450548 0.000539464370053236 0.0361063029661381 0.0263867320731863 0.0106587358882068
  30 443.36414470423 ""  0.696407334087789 0 0 -0.0132262364426713 0.00106770053463149 0.000427816163720779 0.00851016607119805 0.00186152592564814 0.00798144730827642 0.00550097278881131 -0.00179268728870119 -0.00293087939500719 0.00408611937901686 0.000509566120460561 -0.00699626571183638 -0.00484609010613517 -0.00563188619015929 0.000727133984130334 -0.0164803254369625 0.00414442793643244 0.0012231896201028 0.00632883112167137 0.0103091491886708 0.039321189693238 0.0375948055366102 -0.00433931375012095 0.00246826671592791 0.00814659064180166 -0.00917049754764025 -0.0255094846078295 0.00770400382244474 0.000686755445099479 0.00687698655834576 0.023657272681409 -0.00135349710384705 0.00506449409900378 -0.00467910987846675 0.00127420512412776 0.0136751473481341 -0.00882344155737144 -0.0125189448269934 -0.00297999124064349 -0.0121373541463995 -0.0126612932828137 0.00138969573018957 0.024856493904149 0.0747901051879318 0.00805524795208059 0.0126149640799136 0.0381112437382066 -0.0316717610775691 -0.0456577463676556 -0.0405961943051506 0.0231205712736424 -0.04423024562762 -0.0608823805007649 0.00414530398386178 0.0781773728833465 -0.0370073713345231 -0.0320435209263652 0.0113192270596695 -0.0192800209662782 -0.0296362671496847 0.0102356184246402 -0.0229588345971879 -0.00331481127793168 0.0301599373647986 -0.0564191471469642 0.0237966906360858 -0.0402689726892312 0.0134946620626171 -0.0463295684930989 0.0256870196977887 0.048700191617748 -0.0496486167399414 -0.0563114583106091 0.0403849213939707 0.0382539190247333 0.00228781922760719 -0.0284011257605629 0.052857606516951 0.0118627889265306 0.108296590369396 0.028460321885162 0.0554334878546581 0.0395619797248921 0.0333117670495917 -0.0542831308609463 -0.105011672488834 -0.00503921194260701 0.154644129114082 -0.0377891126740537 -0.0460744371963931 0.000121759639182675 0.00488377305661462 0.00495408030380233 0.0689142907254761 -0.0504366980884703 0.0444296037091598 0.0507186839068967 0.074031207243545 -0.0893847514959306 0.0584682164374991 0.0699167097682924 -0.0739296443813341 0.051673786787281 0.0408649747302509 0.0300914975361201 -0.100889502965406 0.109196706451642 0.0682483104863173 -0.0535694535359585 0.0374666178240954 0.0436782550190435 -0.0124475836636017 -0.0110147676144945 0.10132439968106 0.105152751316068 0.0359989865085254 0.0820481305299945 0.00584770159511713 -0.0759367959702911 0.107410931898191 -0.0437866826061789 -0.0977741301100291 0.08973454048914 -0.00189240424032266 -0.00636034724660581 0.0287940889334084 -0.0406712515857905 -0.0164659233268526 -0.0139644901230613 0.029104272768739 0.0557074474784986 -0.00172406034753723 -0.0693335451297774 -0.0598688481264676 0.00498616359538113 0.0319915739121017 -0.0284682764895998 0.125004433787615 0.0673024108674971 0.0705275750311343 -0.0181064072696288 -0.0120542197366059 0.00479828710758838 0.00193977322225923 -0.0197235171840319 0.00548400452953493 -0.0213495549358736 -0.0325608216523714 -0.00873823173948965 -0.0112494450315095
  31 459.36845776686 ""  0.785814985899758 0 0 0.00728224639920087 -0.00304199849749066 0.00134954738794748 -0.00388179728757736 -0.000323940317297744 -0.00630247253023435 -0.00168281548182987 0.0018105411540815 0.00469281511349846 -0.00117680720728006 0.000971185891440618 0.00251218923182625 0.000168361606486606 0.00356612144976344 0.000341228100502821 0.00813127678357172 -0.00345407649428142 0.00201428803688608 -0.00226229380553858 -0.00564653197059864 -0.0275781095250379 -0.0233062489650832 0.00631545960481526 -0.00215086557619887 -0.00272675906543699 0.00725849985343658 0.0165382144734084 -0.00224064871436093 0.00173770595652552 0.00347692406889503 -0.0109325062422181 0.00383738016197487 -0.00271732836566016 -0.0023092565667312 0.00287054540584166 -0.00538129599504559 0.000427297194282306 0.00292362130834287 0.00325781942232668 0.00515755338687909 0.0066356681971973 -0.00049393534645714 -0.0082493390827792 -0.0384164881787969 -0.0188260909323102 0.052471016543837 -0.00978448548786298 -0.00671075912082648 -0.0939281205169904 0.00498585313515058 -0.00323366941499555 -0.0104980863952567 0.0199747521240072 0.00884723546556941 0.051747143884963 0.0228291642300853 0.0133868395110891 0.0323934556509902 0.0212451439242893 0.01499019983672 0.112878401902199 0.0280117382608054 0.00305883210119186 -0.0766601873860195 0.0246126928167554 -0.000192842655795336 -0.0677905780854477 -0.00256827860477077 0.0250041669239233 0.043076402148922 -0.0244305982101899 0.0236452201757723 -0.0451768381525219 0.0547269193838808 -0.0352569190312095 -0.051377108639891 -0.0682753818604821 -0.00842000953091683 0.0150458698221666 -0.0727827970971714 -0.0470066221156209 -0.0572137457940625 -0.0307203865881993 -0.0413084184256053 0.0528144078052185 0.0379937354188592 0.0113735006447792 0.0903434959165283 0.0225331633116577 0.0084652347583254 0.217361067959206 0.0232008314877486 0.000138726091940802 -0.0703934802879974 0.0266149152024198 0.00713421341093032 0.0685037581058934 -0.0309549794257175 -0.100024946776448 0.141770053887392 -0.0362786145194266 0.0440099801022331 0.0682742241020226 -0.0271638919760286 0.115662567518251 0.0363679324706631 0.0325519906774051 -0.0497494301941636 -0.0956211413735325 0.118442619986412 -0.0625952150389573 -0.0206324016942319 0.0790076173845608 -0.0619748010646892 -0.0357735900712764 -0.109040990066551 -0.0247780193124996 0.0169005613518438 -0.0383064814905409 -0.0401190185302096 -0.0845634187050494 -0.124680129915765 -0.00712660780653374 0.00484444016021477 0.000400369778121626 -0.0139270769172913 0.0130503592086443 0.00329112427323662 0.0124626530659838 -0.0144526338941863 -0.021726818166632 0.00667845182643337 0.0432182516661908 0.0282818916109546 -0.000655809256626644 -0.0103978241695545 0.00987081645932451 -0.0649356047005276 -0.0269776681479182 -0.0276302503614739 0.0159316382240174 0.00665749142425246 -0.00625542800514577 -0.00214607168182057 0.00540894659292505 -0.00352920761256877 0.007957635044095 0.0063120723652118 -0.00371127001750051 0.0127465057944581
  32 481.084773343632 ""  0.510204939313246 0 0 0.00463625952755554 0.00199329718843534 -0.0105209207087485 0.00539891425092644 -0.00604524131997943 0.000958407541284174 -0.00921785096590965 0.000872310315769805 -0.0142706582361552 -0.00138007974191588 0.000196911384922352 0.00229101390811392 0.001527174642963 0.00247387924301047 0.000145342768664505 0.00269559102520944 0.000801791685068922 -0.0167086228159864 0.00297831783933061 -0.00705345093960327 0.0170325085004725 0.0195738176723603 -0.0183021036701675 -0.00376138784897764 -0.0138790703660713 -0.00152390781490157 0.0083074406354596 -0.0189941945231518 0.00129337907230802 -0.0294349891201102 -0.0222132037363661 -0.00133023046613298 -0.0171467751910028 0.003014708583584 -0.000746410446211728 -0.00332606539715244 0.0030106013441419 0.00578117086746887 -0.000557642193903925 0.00190028109576292 0.00502257174401564 0.000955350279562235 0.0153956258396892 0.0361814594778779 -0.0198060942981047 -0.000103601485223382 0.0173029002151087 0.0235553224372401 0.00197860658895474 -0.014872209220684 0.0333789560540758 -0.00544481202682948 -0.035657038627607 -0.0301527488817273 0.00408158496236421 0.0142766416698074 -0.0867746841157089 0.000240007724883272 0.0179741551695731 -0.0634059927164358 -0.0060998420814562 0.0441398468466763 -0.0305904856343557 0.00550750997088453 -0.00396622886983959 0.0303985923903384 0.00248267420397085 -0.0757518112706666 0.0415268492379903 0.0004508771220186 0.000673744325956022 0.109929972679584 0.0775311212899135 -0.0167386312638086 -0.0118820676350218 -0.0768043604369226 -0.0266094574434702 -0.0118508630728523 0.0593045411167033 0.0200156902473153 -0.065063925166388 -0.039299586111711 0.0480294877288977 -0.0475118985782808 -0.00918493131305346 -0.112918417458302 -0.0473232563917186 0.00969738997435577 -2.56834844048609e-05 -0.131095468737576 -0.0169310931673417 0.111752879929209 -0.0120985733625921 0.00291201117977439 0.0048237454607828 0.0602909987817163 0.00322144038533853 0.0314574018990632 0.178986223061318 -0.00521849383790995 0.0796324681462465 0.0138289785226912 -0.00128264251527665 0.0261868941753799 0.180485299908658 0.179888068523817 -0.036818567643297 -0.026515716661904 0.00864285140328917 0.0698866894769033 -0.0508559221676621 0.111178680659825 0.0126980716114817 -0.0440344409069441 -0.17509023875641 -0.0570663918392749 -0.0265551954076163 -0.111180822951744 0.00097069745208026 -0.0448241599766119 -0.0182179469883028 0.0642617981783562 -0.0493706627763013 0.00703840425072453 -0.000148016380641161 0.0277833156589416 -0.0359840255356634 -0.00984370051917853 -0.0130633814345709 0.0251698866268381 0.0281930281084856 0.000715724090799621 -0.0440495657780684 -0.0250356477617352 0.0121332473724051 0.0262146830187696 -0.0123993769123757 0.0870972203605189 0.0434092831785159 0.0354212865341718 -0.00946823249915967 -0.000575949381287826 0.0027699018067638 0.0198392499780055 0.00151830324779497 0.00284718849626824 0.0261353517716652 -0.0424187147976963 -0.0146093948249364 -0.0283263948145418
  33 492.96500623295 ""  2.3472228363143 0 0 -0.0801630389059729 -0.0123372765659141 0.0584169701456375 -0.0220890012987218 0.0472959794063451 0.0167999552698295 0.0577683506389875 -0.00554744468952129 0.0711895665014491 0.016188583834301 0.00317662818347478 -0.0252161012516297 -0.0127169798996548 -0.0204641584827555 0.00302137067161609 -0.0780143621730884 0.00414758093603042 0.0977689182676217 -0.0108495703318575 0.0841512967493366 0.00100843086345191 -0.0347976315592845 0.100492804758711 0.030227947721988 0.0987470457459642 0.00910719115378438 -0.135689079702574 0.141646186971193 -0.0112975567855888 0.196712495593574 0.177422033761585 0.00489031779225211 0.112017903889578 -0.0169753199526459 0.00748772815057131 0.049059490547191 -0.0271522829224604 -0.0479403380421052 -0.00375128929661022 -0.0332187468614 -0.0495576415118804 0.00100989911201068 -0.0253496530497842 0.019138342446387 0.00687306923206334 0.0125373373473917 0.0181707925834258 -0.000485490517807211 -0.00527714112054699 -0.00555410837619955 0.0111217944436346 0.00851368539874208 -0.0126470617758431 -0.00541501671962783 -0.00598325586322253 -0.00206223352546683 -0.0221908600503671 -0.00691280513773561 -0.00254833910522333 -0.0182016266197459 -0.000847561151964273 0.00356943479627938 -0.00613007475960835 -0.000444202035877884 -0.00957749291766023 0.00967488078957629 0.0048698011928121 -0.0176065952038772 -0.00091358612525226 -0.00185392041501368 0.00695589682914808 0.0130856180186291 0.019299060330581 -0.00695390732101836 0.00394874232762324 -0.0123092656780731 -0.000771770791767424 0.003189038745196 -0.00589983575304559 0.0107528545116832 -0.0140262512153743 -0.0551861398181724 0.00420273164412965 -1.01035048430356e-05 0.0279837163071257 -0.0354553726890164 -0.0108200687060853 -0.00133975866094015 -0.00453082119183188 -0.0303763665856441 0.0125500296830142 0.0232130482830494 -0.000831660691712437 0.0233954407538414 -0.00663992185320636 0.0185629811488238 -0.00462664637577686 0.0120851374034603 0.0381616979100049 -0.00430020578869126 0.0289219417378607 -0.0138122029169633 -0.00605886949900126 0.0174102528781791 0.0279979260434497 0.0260610241737696 -0.0037481152980843 0.00479105632832956 0.00891728600344309 0.00708466054712366 0.00300111317647112 0.0326671938367119 -0.00652315625572628 0.00435236472893221 -0.0251546645595196 0.00549723449101234 0.0055680093248982 -0.031914536235443 -0.00421102060227226 0.00638070299307714 0.00155600479833303 0.0220950908983173 -0.000371609929489608 0.0134721499929582 -0.00719817079774882 -0.0676601196265154 0.0393179402847172 -0.0241031105301336 0.0473247937074036 -0.0142121500493382 0.0154924905658887 0.0258280113762624 0.132291419507195 -0.0132706024713972 -0.0410470333258655 0.0212700750968138 -0.0180984543953696 -0.148442224232208 0.00916223453799004 0.0232231257280276 0.0246115239274656 -0.0336340552766963 -0.0018253734629816 -0.12247531524296 -0.0784916088758042 0.0138006577320553 -0.192160342247885 0.0907111257517205 0.0205957267209578 0.106554882945373
  34 528.43025871194 ""  6.38636386532411 0 0 -0.0689661212387289 0.0160862378757423 0.00597698679425022 -0.00528619923138842 0.0272147650409302 0.0319159541790363 0.00871251620831978 -0.00294096708385964 -0.011041834613487 0.0115043957883286 -0.00529064182907174 -0.0124878528441217 -0.008149434578822 -0.0177555862630077 -0.00264906125019751 -0.0699413503532372 0.0217798545347547 0.0129308169864219 -0.00485068829733604 0.0743206680167829 0.112156890816657 0.0645523840430467 0.0102650310038194 0.0186112630767075 0.0278366270221117 -0.00918382718404075 -0.123455434055032 0.0471394905175849 -0.0150554018860713 0.0244032932810924 0.0731796505348226 -0.017126483983719 0.0402629449060687 -0.0113287466298322 3.97766793629173e-05 0.0259242280675985 -0.019165226565452 -0.0370232260263151 -0.0104287116661487 -0.0237248825503007 -0.0322950588500321 -0.00120888605697301 0.0911450037206119 -0.0197706107354477 -0.0373382405786195 -0.0335658477237437 -0.0414141103133399 -0.0372751243885954 -0.00264458149918465 -0.0328643019525741 -0.0245476851317873 0.00636844072701587 -0.0187251237367542 0.0222177654297702 -0.00213656594831011 -0.00394568083751177 0.0231289751437922 -0.0103745299909278 0.0434843652025094 0.0333635204740943 -0.00533809102086329 0.0324722323532092 -0.00570278102429872 0.0069542864075374 0.0183955732369612 -0.00774505643213058 0.000553676759287586 0.053233604223577 0.0514293313160849 0.000726340391537244 -0.0414653369750606 0.0368859794826885 -0.0327597738059408 0.00558166582556606 -0.0242180169642224 0.0376073846623134 0.0162496736011767 -0.0241078025472148 0.15284799551041 0.0352054383213521 -0.0903337815312518 0.0315739654387428 -0.027979721706352 -0.0600505834771297 0.0146017357478249 0.0136516675799908 0.0287179216613236 0.00661515902061818 -0.0159083322382722 -0.0166392951925999 -0.00208429688512024 0.00411679379872833 -0.0137462759106864 0.0127434943911281 0.0281370660749084 0.0298943097242703 -0.000912903463511956 -0.0656036766785201 -0.0191886885516444 -0.000111043766521897 -0.106815420548467 0.117213850384602 0.00210662311666242 -0.0649052093269177 -0.0284695386706305 0.00061199133104308 -0.0573111095095976 -0.0522537650929149 -0.00312372847761343 -0.0412675626234765 -0.0475539982036126 -0.124970457301804 0.0411660008330261 -0.0719383525364017 0.00896287615225872 -0.047126239343162 -0.0517535777446797 0.116822084332841 0.0596607270018203 -0.0706911722682297 0.0165067487995053 -0.0255134838787199 -0.0455435371973658 0.0319011025038533 0.00484250711354925 0.0492637809374449 -0.0596859425581322 -0.0236277484211919 -0.0193446629266959 0.0737352983299538 0.00159977444007571 0.0158487909780294 -0.0375992431945195 -0.0662888256631381 0.0241692926908099 0.0703903167169185 -0.0192195285948217 0.158819558069976 0.0379957310775659 -0.00921102065421869 0.0142170943426972 -0.032685437451201 0.0321550950409372 -0.017020392758402 -0.0676484250400262 0.0437468736062451 -0.0766187036127551 -0.0207060769871817 0.0224958299110112 -0.0739767114794768
  35 549.080559402511 ""  6.54728122708228 0 0 0.0422231699524095 -0.0157222183054609 -0.00249114771695363 0.00660507585226486 -0.0189177675707331 -0.0216335717155089 -0.00251430778746195 0.00150169922188153 0.010491319631447 -0.00601735353343292 0.0060764563273989 0.00770009053271405 0.00535642673577113 0.0134297914330178 0.00329757259993216 0.0407186680884301 -0.0170331317322816 -0.00500719132432601 0.00634962007817378 -0.0493834498552967 -0.0728836474397763 -0.0374237995933716 -0.00696236516254894 -0.0130987197259893 -0.0135630870255946 0.00755354229829544 0.0782020942813621 -0.0248866185180268 0.0116201922252868 -0.00286202072716703 -0.0403625583266865 0.0149129603647417 -0.0271264899272956 0.0069695909685574 0.00281710936121227 -0.0142905353013405 0.0121550149470077 0.0248498339029137 0.00953249444439665 0.015757509234488 0.0207634135901196 0.00126240496360481 -0.0542529908620657 0.0418504405486294 0.029361397806012 0.00734346270638574 0.0272896730379192 -0.10161550931866 -0.0200055147002644 -0.0639015490256073 7.05285767837822e-05 0.0167562155584623 -0.0671390008827045 0.0409249898870662 -0.00466612116846811 -0.0172736629441423 -0.0116399671373184 -0.034627509005527 0.0479336701129887 0.00562536249607 -0.0103264305097457 0.0418101385293527 -0.0203192331806906 0.0263869220383248 -0.0217238916454151 0.0221199836907426 0.00711645413545311 0.0451181886863173 0.0523468378149153 -0.000861738053033749 -0.0363873389524142 0.0535972254696929 -0.0189571892916547 -0.00212331717676976 -0.0188860906435849 0.0368555772713701 0.0228612143760524 -0.0185368650660593 -0.170621982391629 0.115336551242855 0.157825651767364 0.102150748569863 -0.0474903564446755 0.127374546384685 0.0678261938240278 -0.0855733437950167 0.0356270865580646 0.0344281508306176 -0.04075483063552 -0.0906784814292094 0.0198751536263813 0.0518449481442459 -0.0181129328856193 0.0754197503157753 0.00492169628779543 0.108611507611939 -0.00646148031929332 -0.0576732102662423 0.0214391182906626 -0.00605405727493816 -0.0848663208437471 0.113258845588336 -0.00487940267157494 -0.0502597682202468 -0.00433180021577068 0.0211304878791083 -0.0644530728336749 -0.047439367052613 0.00983971478974147 -0.0495374081725685 -0.0498080447471047 -0.117042255055868 0.0325954577255153 -0.0660432546157985 -0.00164308096265462 -0.0349493519841568 -0.044234602777692 0.100838782591311 0.0630953162259577 -0.062075506816362 0.0260314547267829 -0.00191639704914222 -0.0425332946144948 -0.020842913132825 -0.00294003100586691 -0.02956389760067 0.0279401379181894 0.00495799340999483 0.0168239236560859 -0.0448703680573239 0.0234770171634409 -0.0087861195270545 0.0151391345615786 0.0351666058179331 -0.0168305393828028 -0.0341414587627818 0.00402451472759835 -0.0844185225804219 -0.00801660669326842 0.0354067547133592 -0.00726682599995102 0.0165702564255124 -0.0224656952596087 0.00786877849510901 0.0321754072348496 -0.0276932127111908 0.0345099843510152 0.0245041247450588 -0.00544769946033593 0.0718352596809449
  36 583.243968410556 ""  23.296086408861 0 0 -0.00202984209985329 -0.00239630069430041 -0.00245254178771945 0.00192356128203914 -0.000981883371843768 -0.000537909967025578 -0.0023635307368688 0.000737324318832828 -0.00544585935447635 0.000758751838834769 0.00125935767965265 0.000291819224301127 0.000699648060539251 0.00204620449446347 0.00104659883400071 -0.00451189102049883 -0.00100096916146056 -0.00436674357207265 0.00145767158408493 0.000749111286832231 0.00582021648369688 0.00711441142162013 -0.00529920284064374 -0.00232756104119182 -0.00329814622436939 0.00165651483756841 0.000387636499406788 -0.00480119546949208 0.00265777095380311 -0.00491033347935248 -0.00555979758377624 0.00271288884987913 -0.00988889408364002 -0.000249299932511316 0.00227394599695134 6.96909576084083e-06 -3.68792846408759e-05 -0.000114642585212277 0.00282736512692961 0.00235364054706247 0.00204663106406685 0.000225229419732486 0.0150623682907026 -0.0168775049239682 -0.00261005129307711 0.0240741832217913 -0.00354318309425834 0.0133744820702476 -0.147294104550586 0.00983760621260192 0.00471193094876882 0.0272538173452628 0.0225499227337994 -0.00303911855583343 0.00381858433462749 0.0132598353415415 0.00476697962585145 -0.143121439519512 -0.0141785198950155 -0.000631041904843627 0.00306549495691977 -0.00385098978118407 0.00530171116140485 0.0454647837780218 0.00880477556784185 -0.00255768180433454 0.0251295731986602 -0.0135773772090556 -0.0144914031189417 -0.00628542579417141 0.00893108964596173 -0.0167337671032343 0.0427012798075865 -0.0371350689505135 0.00395182164306852 0.0165525249133415 0.0274736026128304 0.003767371152405 0.0400831194176658 -0.043609648392063 -0.0315352411458959 -0.0178424802822336 0.00831920480210402 -0.0246399274737837 0.315252399334669 0.036375415265541 -0.00548010911375622 0.250927239362262 0.0283932957242536 0.0224880965039012 0.219933504431648 0.00447351641179915 0.00494722925012935 0.286628315467531 0.00450502430581235 -0.00981776343848862 -0.0271681921606208 -0.00551217631232242 0.0330263362698386 -0.0158979585821418 0.0235680374366602 -0.0354702218824931 -0.0297078849583757 0.0326299015358111 -0.038467866751981 0.0310521967785266 -0.0419045301961849 0.00250684353094837 0.0609698732255115 -0.0641653006280993 -0.00213054585557129 0.0149186252706505 -0.0412896615948893 0.00672172910963816 0.0215526836815062 0.0630820588606132 0.0196224241973252 -0.0581870153497794 0.00742671070705322 0.0238342557290266 0.0440449469908699 0.0806457280800185 0.026087457277707 0.00323878669259314 0.000272193361922332 0.00651838034127058 -0.0135505418592809 -0.00306737610846832 -0.00962168785403687 0.00539169525663038 -0.0102902755917648 0.000350621058160989 -0.0091437826738222 0.00635245746414617 0.00471113462433681 0.00545813247965701 -0.000910232431424131 0.012091753443694 -0.00456202301961076 -0.0142668541764157 0.00470866935501725 -0.00137840739257044 -0.000440326746752582 0.0119586071532175 -0.0120331564214427 0.00288013583936666 -0.00845201683551264 0.0505292906016438 0.0623739380110876 -0.00755153304374454
  37 636.698257812451 ""  0.373943007370312 0 0 0.0137302018217216 0.133939889088937 0.00709622360671696 -0.038298371437215 0.0641236794189188 0.0602544312425761 -0.00499398716877389 0.00608718260720126 -0.0302797744139861 -0.012760965348406 -0.0430218809567748 0.00396968699662118 -0.013757426503015 -0.0627712157501005 -0.0317674012204408 0.00106616711645699 0.128052898985025 -0.0315952519809284 -0.0407934422441151 0.0802647886691094 0.0787700265905772 -0.0288825578320161 0.0573437148134633 0.0612510787393611 -0.0230406155040014 -0.0954761487329104 -0.047503492310294 -0.0462410521633609 -0.0441821232148255 -0.219275302407901 0.0109963679808948 -0.103408701361103 0.138757908320554 -0.0191948259722935 -0.0506862552506884 -0.0170883702275464 -0.0216404796163496 -0.0743212975871979 -0.0320407158104126 -0.0227808242148009 -0.0635276830962811 -0.0257958903731525 0.00149579126542383 -0.00695859631510686 -0.00132999145509127 -0.000834447260861726 0.0144715552738261 -0.049276038998605 0.0014785788659277 -0.0168306562820811 0.0156351912397239 0.00118729626625522 0.00996173014985195 0.0722722971262178 -0.0028130541333728 0.058124814362719 0.0172230339452762 -0.000955790708197966 0.02073640585839 -0.00919812496844472 -0.00216552940455641 0.0162509874314393 -0.0298289144829663 0.00760841001337366 -0.0320277262327054 0.0147598072319921 0.00111804422353864 -0.0214843721062712 -0.0168077075814172 -0.000570429375313785 0.0130339113035153 -0.028223701685062 0.0248552352604219 -0.0147127599702416 0.00365388917237193 -0.0225648140809986 -0.0169954671474296 0.00309940716510195 -0.0319632464438689 0.050994888754396 0.0404911033798873 0.0625178150915701 -0.0261996830484997 0.0317550349896892 -0.00147407600932013 -0.000324013959376551 0.0698979419432853 -0.00691075249893072 0.0498390179396684 -0.00569004474971158 -0.0122776825577663 0.0458303215746009 -0.0218965043479439 -0.00914956310454769 -0.0196457244669693 0.0548125092405046 -0.00023813421524195 0.0223522367365815 -0.00631950349370741 -0.00219269258298418 0.037222732016036 -0.0582448986041748 -0.00194601374041865 0.0222556718874716 -0.0068958256646689 0.0129120086533572 0.000368783778734541 0.0111027929780381 0.014811665197099 0.0020469068229248 0.0155877376270178 0.0579234886655257 -0.0221012556166367 0.0142114284277632 -0.0139999559529965 0.00075916351069564 0.0113221463848765 -0.0539089142351396 -0.0286998498396611 0.0149797332886045 -0.0136362561134569 0.00124583919665486 0.0138795057427209 0.00931832158950975 -0.0438451009983446 -0.025802984337648 0.0065247885566224 0.00940445163730801 0.00751343628596321 0.0109377851512127 -0.0606357439038985 0.011162891376635 0.0641509626098592 0.00404822208215893 -0.00402977483740389 -0.0201564913059665 -0.0227632757698082 -0.0971027495470085 0.0367793516990567 -0.0612827231315336 0.0471778712722909 0.0251634633926932 -0.00256212477991168 0.013725853863523 0.102702983598978 -0.048592579980169 0.0571105122630357 -0.0595111245148149 -0.0496338383605816 -0.0585887981725954
  38 648.583694231889 ""  2.03016393557549 0 0 0.0269594208934102 0.0865359228897856 0.00570763904617848 -0.0210402763783837 0.0366067965771144 0.0329294368814656 0.000601715058856344 0.00384721653719025 -0.00944415632139938 -0.0111026981488584 -0.0271049846465559 0.00476913498131314 -0.00816085043477046 -0.0384760976842299 -0.0205855581935229 0.0140697380059524 0.0842924793180691 -0.0214856938512184 -0.0231975675264682 0.0318497303747153 0.020948356837409 -0.0352215984123111 0.0402891871031234 0.0383115568258827 -0.015680014254871 -0.0666482485568853 -0.000206906784061448 -0.0358945282209662 -0.0272605369334036 -0.144897678022469 0.000453231464155658 -0.0679467566503468 0.0964018698744773 -0.0107020860008499 -0.0339893160278778 -0.0156282411210812 -0.0113444427093393 -0.0428935466384263 -0.0185180132584732 -0.0102178461575628 -0.0372988607525267 -0.0179276396245137 -0.024715397580241 0.0363919377204101 0.00734116781096457 0.0157110626657945 0.0135665052282674 0.0569966729756147 -0.010765162715457 0.0308212592600012 -0.00962080394716165 -0.00544888102446712 -0.0225055441778891 -0.1176184236845 0.00838332717818846 -0.0935366466610122 -0.0424457657503662 -0.0145468890072255 -0.0377715261864629 0.00369299971658157 0.0056886942419769 -0.0299575771977739 0.0505048897504244 8.26844283962026e-05 0.0348552001466558 -0.0101364356545778 -0.000354885225154239 0.0342628096356785 0.0273354368261722 0.000808250171486088 -0.0235043120767024 0.0541708939025904 -0.041161642224799 0.0252045980984151 -0.00478262073693465 0.0428874430090401 0.0336889409187953 -0.00526178405665705 0.0128635097995091 -0.0219157715867522 -0.0383297538208538 -0.0821563770204781 0.0625355102932608 -0.0267176880787083 0.0229212043003077 -0.0310814409869278 -0.119798552306993 0.0441587183286702 -0.080130631295549 -0.00864862704536595 0.030862112654295 -0.0611683303831795 0.0421516148997607 0.00710175490828096 0.0140289429589422 -0.079154034530084 -0.00116257318481142 -0.0390076923065001 0.0238575251143719 0.00188157475253274 -0.0608582752263092 0.100665680244134 0.00133255841891126 -0.0365388862631747 0.0187702617264962 -0.0217752431653011 -0.00553436032997626 -0.0197018770135044 -0.0234689607017021 -0.0048084490352198 -0.0251446043778022 -0.0985655196269815 0.0405296401547112 -0.0259724925121061 0.0279308417202631 0.00619115882947643 -0.0181842522580036 0.0890655282772524 0.052651242899287 -0.0245796917035646 0.0310059197309574 0.00877529112621437 -0.0216321699154811 0.000340068306216336 -0.0278940159110107 -0.027279721609784 0.0095757129579584 0.00401830565637491 0.00409734789542438 0.0018686153418813 0.0166198630971109 0.00145106381489941 0.0193244145222801 -0.0187153819927722 -0.0216292473892943 0.0024318051309081 -0.0306746217280648 -0.0420768697884834 0.0548093336824164 0.0314110632954538 0.00029176558402709 0.0171799564880929 -0.0146756439337697 -0.000451036023463952 0.0800576858501095 -0.044857786115567 0.0749052798305934 -0.0754078873187323 -0.0824169212968946 -0.00256505126366057
  39 655.960067680293 ""  9.51027307147624 0 0 -0.00241572698752343 0.00187078428857267 -5.19661703116555e-05 -0.00152941844743836 0.00157223199233011 0.00216543021633301 -0.00120595706132613 0.000670175073864662 -0.00340707069095194 0.000176716227934827 -0.000440708444593417 -5.32204069340363e-05 -0.000237812463225966 -0.00137178727694288 -0.000759757611640584 -0.00369130878068687 0.00241321581488298 -0.00174738769810384 -0.00124860613138638 0.00515486046681391 0.00638963231918153 0.00221970180130764 4.74249107882261e-05 0.00127740092836319 -0.00118693900810387 -0.000604322530321148 -0.00541296150862049 -0.00119757336753628 -0.000388190921284883 -0.00598902601547112 -6.90374627109183e-05 -0.00121373787305414 -6.8116678455726e-05 -0.00100511607635434 0.000202764107054229 0.000395317123200754 -0.000568649662077394 -0.00210587928366664 -0.000103573962979801 -0.000970038391476472 -0.00142958459697691 -0.00018993129500377 0.0063236561679919 -0.00204866532383811 -0.0164934350587555 -0.00709073268372934 -0.00240949026195153 -0.0859577514452252 0.00774493691564113 0.000972514648215234 -0.0312341297348715 0.00238033885164259 -0.0283189095649952 -0.0443566581169696 0.0022145813476377 -0.0880906447423818 0.0173888826792312 0.00463472174549707 0.00732073654643503 0.0383204547996401 -0.0046753934072684 0.0682407504941368 0.124478761163076 -0.00107858242813178 0.133031449685504 0.0416894745510385 0.000793291053764704 -0.0267299681960115 -0.0259220067685521 -0.000277201438387415 0.00860648710808035 -0.0442973718179906 0.0480876281479544 -0.0292182548192107 0.0100578347602903 -0.0461831136722828 -0.0351239028023629 0.00992254780303303 -0.0352789929949258 0.0708217496368367 0.0361872510311875 0.0685034923905425 -0.0560121605448271 0.0284171791497062 -0.016569426063867 0.0291675974384166 -0.0309273644482008 -0.0108251139757073 -0.0866635663208958 0.0245226604750589 -0.0146716285202585 0.0415133860069018 0.115640083837568 0.00924716874720117 0.139080700170344 0.0655743058645664 0.00190819540599372 0.0241903451283833 -0.0155240017702064 -0.00155927174131015 0.0391258405098277 -0.0828519275215916 -0.00315812159586368 0.0233687253474011 -0.0139593330270774 0.038198128121659 -0.00374616864213405 0.0216304517667308 0.0333761700080063 -0.0054432114713856 0.021972317033652 0.094333423313064 -0.0442957964519993 0.0302248684357285 -0.040054884983072 -0.00971204276413059 0.0213060592345398 -0.0871845657714383 -0.0545740562241181 0.0300596025638288 -0.0344287907212741 -0.0119193325504638 0.0199440042893291 0.00288712084872236 -0.00231049194982325 0.000706013648791632 -0.010013983246671 -0.00746178564853628 0.00290416819217517 0.000725235388582356 -0.00800228387886755 0.00344799090937394 0.0102614765808393 0.013008659474562 0.00474893100771188 0.0001372680012735 -0.000567698880500981 -0.0149066687063056 -0.00225862522496955 -0.0108138423774305 0.0168313628255573 -6.10955358953564e-06 -7.76730461448198e-05 0.00554241897048047 -0.00236453683295577 -0.00187536134530352 -0.0133426141339085 0.0522857044182759 0.0552646337823696 0.00960642039135885
  40 707.855220495341 ""  40.2778419744173 0 0 0.0183503233047847 0.00306072355541835 -0.000659401491399304 0.00730944461393222 -0.00826920259247915 -0.00972136418884768 0.00912490235258329 -0.00417742775249077 0.0337602333618006 -0.00307480151428112 -0.000873199129134472 0.00107317126273634 0.000258542594402294 0.00102188835961988 8.99388198287505e-05 0.0240324558937014 -0.000444496261517999 0.0096804412468541 0.00602152277954248 -0.0321037426224761 -0.041702048637564 -0.0187448910246402 0.00367625183823606 -0.00293761453276536 0.00984469740889026 -0.0069905897732935 0.0289509153267549 0.0156965946229725 -0.00888766383268931 0.0342900158331438 0.0139690305363473 -0.00764046026513885 0.0412417645885991 0.00201281470980909 -0.00429283767986965 -0.0062124024957023 0.00243597849015707 0.00438366814415667 0.00147720444490767 0.00468425367269409 0.0024841885782338 -0.00151359644259194 -0.00296218289999657 -0.0150095140185661 4.28972684431044e-05 -0.00601033766191986 -0.0321448543991346 -0.00311085005759749 -0.000958482062628421 -0.0116421608996244 -0.0108633407869045 -0.0110129956623985 -0.00345651902488237 0.0172950628153854 0.00986694800996709 0.00155037840485575 0.0195478234928193 -0.0359156208311698 0.0131043209276824 0.0128569675434163 0.0100169838593241 0.0176330237643448 -0.00343517018672204 0.0169030787044998 0.0185159793602953 -0.00607852710803239 0.000998132672803313 -0.00264951508661461 -0.00242716973827089 -0.000526782184537303 0.00684373057182602 -0.0187432620868738 0.0216569159772873 -0.0145642449131064 0.00298560635816341 -0.0105672519549394 -0.00716700941325213 0.00175142374141003 0.0112371100245383 -0.0362453353795269 -0.0165468149487755 -0.038285351051872 -0.0419472297995399 -0.00600945065836177 0.00935496846367777 0.0252665339247717 0.0231807227194315 0.0658032777052498 -0.000276003520133839 0.00731511675043346 0.011000605574325 0.00563060203763707 -0.00685546617663326 -0.086143227465124 0.020448147232312 -0.00327370874380406 -0.00228653980636251 0.00649016334418065 -0.0137509915346814 -0.00275600708901972 0.00994523200891431 -0.0228443535626949 -0.00251975254832943 0.00908780220112981 -0.02062541614493 0.0223866669350205 -0.0176482131920134 0.00189077923108559 0.0247104907243571 -0.0193483969447053 0.000940569640433772 0.0162836587716089 -0.0148223439655199 0.00273741488744898 -0.00751714713933809 0.000607993230754303 0.00559222511012864 -0.0262636000646939 -0.0119216029467338 0.00664526217863606 -0.00687055823672589 0.00126973204940627 0.00836615658008464 -0.00334627620416716 0.0233257262007638 0.0102682615797981 0.0289470188630428 0.0169615623163443 0.0144495341667609 -0.0010853393868976 0.0570479422735419 -0.0064877205960649 -0.0390780873214061 -0.113724989766393 -0.0188237069252341 0.0114427627180609 0.0145182998200999 0.128701014501853 -0.0291604712907433 0.0593358240239619 -0.0840179397244535 -0.00836386027626306 0.00548286413868717 -0.0622271054079607 0.0341262617967317 0.0187520390443277 0.187257438494271 -0.559134571010699 -0.581969162865377 -0.0539767557309691
  41 747.774110253332 ""  55.3937974080358 0 0 -0.0596438323629243 -0.0504655394645589 0.00135906419763808 -0.0156523955129117 0.00640957315723059 0.0100939284788124 -0.0175991466657517 -0.0035614461778066 -0.0317887649856936 0.0154236379863585 0.00978639614112083 -0.0120849763938717 0.00237480429935813 0.0161156701995805 0.0114873747794068 -0.00621787821469804 -0.0748537571459008 0.0292862749327572 -0.0100249787643961 0.0602750426057688 0.0781263625307237 0.0439146023230022 -0.000972819244700189 -0.00137814197975706 0.0105907687414587 0.0658816088224358 -0.109123947651443 0.0435218819269118 0.00927737751099157 0.101200358916984 0.0178082069961225 0.0461570406568562 -0.0892395716481999 -0.000973630370355277 0.0282684499442386 0.029012015267923 -0.0057746985235553 -0.000144799692766869 0.00381763255413958 -0.00551302758990585 0.00498094675688582 0.0094267668027036 -0.0569432158862794 -0.0037032784126207 0.00131006574500192 0.019285028174797 0.0509543717318338 -0.0379734403706463 0.00317913871621639 0.0252419074837192 0.0244475545815163 -0.00679926729958842 0.0137279854572497 -0.0321227357181787 0.00444862769121327 0.00925516591175723 -0.0328797313731026 -0.017022306469446 -0.0238181624199004 -0.0210400773309794 0.00840401955450354 -0.0183811998222885 0.0422109046716239 0.0145295905537462 -0.0192786909263725 0.035728630297157 0.000266696023815122 -0.00552664147261706 -0.00526099840141298 0.000500353099243933 -0.0127802418074566 0.0257675643467404 -0.0183687044733564 0.0105443455605289 -0.00358342229095801 0.0224472613432015 0.0170954833738437 -0.0042899260633178 -0.10940401794402 0.0475288549774869 0.0605964494114798 0.0388314701464652 0.00133132366585643 0.0408862265976852 -0.0062184359178457 -0.0325051094843335 -0.0429852353126331 0.023852497194802 0.0201341176885668 -0.00270612042860246 -0.0137591681889632 0.0180371751283404 0.0527716003695805 -0.0753051656909208 -0.0300809885549935 -0.000586519958446015 0.000356220968984804 -0.0100273219313106 0.0344351885511905 -0.00132190299600906 -0.00759077778807323 0.0197975163064943 -0.000199504832835011 -0.0101806600827229 0.0323537994646537 -0.0184193060243738 0.0107531332235374 -0.00404761765964707 -0.0194773171771581 0.0110094012147129 -0.00593608507046274 -0.0212350460035119 0.010867848241195 -0.00385530449302009 0.0247225103834613 0.0225017507167509 -0.00235588657651546 0.0136322432679204 0.0149587217567611 -0.00169820207247179 0.0266254992440876 0.0245561669012048 -0.0018341891383548 0.0453845234857547 -0.00985935927488765 0.0520135052697695 0.0191735872855115 0.0272333607834846 -0.026615412812959 0.0113563406755581 -0.133985612831251 0.00729471181241317 0.108898505742188 0.0240517666443333 0.0770363058412997 -0.0399217035170602 0.0575503674447281 -0.0376992025892603 0.0304788320497446 -0.131831047531854 0.00383974862839784 0.0219701219204469 0.0525176043740794 0.0202541427583223 -0.0424089101567006 0.0749353910852875 -0.101933849624037 -0.225192767755237 -0.20218751922471 -0.193203620984074
  42 759.54762708553 ""  5.35787606700079 0 0 0.000747476766293225 0.0010200770821472 -0.000539556781574477 0.00048377284180666 0.000665721529232039 -0.000120075824123459 0.00035831182632413 -5.73431441495041e-06 0.00243629690073387 -0.000148459339432838 -1.63489516349168e-05 0.000170860957195407 -4.86286475078119e-05 -0.000687052831041107 -0.000224179969571148 0.00096875175068967 0.000924731284916258 0.000120459493382878 0.000353893322509459 -0.000724977135191925 -0.0016642282790129 -0.000792989928585813 0.00146914852349401 0.000331540900171302 0.000436078908138984 -0.000915636414158795 0.00116838377264561 0.00124115523132288 -0.00115821111530408 0.0012888907879764 0.00134891895771274 -0.00147604145454795 0.00506818018967064 -4.74217835252942e-05 -0.0011896291194667 -0.0008279912931323 0.000267871734211236 0.00027014012753599 -0.000872617605766333 -0.000988763291946081 -0.000362650268921531 0.000422662082167478 -0.00674683918113238 -0.00673657482196607 0.00543883016662095 0.0140139068555019 -0.00167153035732076 -0.00101255236018448 -0.139028194796838 -0.00105353436262682 0.00305472009446947 0.0713458365617142 0.00676169970199887 -0.00779209847742115 -0.0769403839149913 -0.00203562921484384 -0.00100503600496148 0.154856149342446 0.00437528122947373 -0.000859093830924709 -0.0678346514364535 -0.00431304546651372 0.00619937149319862 0.0823007233071079 0.00457571858993151 0.00110604632494214 0.000796984137745063 -0.00083567013193644 -0.00064515037740331 0.000681627998402054 -0.00105678222781909 0.0018493080718136 -0.0186260989394763 0.0141781846232855 -0.00322702892224845 -0.0140635369092473 -0.0136134717478939 0.00239648015952023 0.00570734662734249 -0.0215521260155507 -0.00878463897338924 -0.0240504529268403 -0.000645142885743914 -0.00342505073875441 0.205643927543379 0.0104593482678196 -0.00970756098711297 -0.21134181429737 -0.00474495139382946 0.00652996660486965 -0.239084920958686 -0.0107441131152903 0.00632995180840114 0.135798147354493 0.00298796994251456 -0.00298899515248678 0.00708403507115222 0.00603802108391361 -0.00601848391395842 -0.00171989637538023 -0.000670955878669772 0.00128852806069115 0.00757482545789421 -0.00697492701796208 0.0112470514054569 -0.0308632835252399 0.037425665140524 0.00759126526873301 -0.0321444128267965 0.0377689266578252 0.0150263831116419 0.0226968206700159 0.00675165499405067 0.0088943107667333 -0.0232426515246889 -0.0367566494114651 -0.00814747230213974 0.0250684931437141 -0.00248420164304671 -0.00933298303170821 -0.02446532277503 -0.0367792682792236 -0.01604747471863 0.00690832605976721 0.00213801553349008 0.0059114767083205 0.00385821475791378 0.00349309398269881 -0.00561786671239056 0.00180207001931211 0.00122055692167417 -0.000447614078581078 0.00144056402248011 -0.0158843260485406 0.00237646310900302 0.00827782183652374 0.00173174397962386 0.022601344701286 -0.000291791265978181 0.00213118773283288 -0.0142957727405875 -0.000126887657824682 0.00162871838491273 -0.00490889182839418 -0.00238966672986528 0.00679896329309721 0.0202233854879247 -0.0762051356444146 -0.0777184862024042 -0.0188032491933161
  43 778.257091213533 ""  4.97510743390339 0 0 0.0241406541464513 0.0138618746041252 -0.00742455314322807 0.019086004373471 -0.0250386626429276 -0.0258012737663126 0.0126980288488 -0.00340300923043667 0.0337152138507746 -0.00568331789535537 -0.00131139756568501 0.006203845214154 0.000860428896501536 0.00170793831125274 -6.41467825623202e-05 0.00899849653771766 0.0233965854936826 -0.00389859569600628 0.013843235063794 -0.057408294165971 -0.0458137589646116 0.00230308994252702 -0.0418434039261652 -0.0270779399967316 0.00263197106234618 -0.0219191165086872 0.0703620773491269 -0.00866729126926354 -0.00168926624365371 0.00231744646442291 -0.00322993946338275 -0.0100017317273519 0.0372691216628147 0.0041811222352924 -0.0105049654535223 -0.0175098882013112 0.00766007625254225 0.0150789756340052 0.0020806110506036 0.00887440048613039 0.0120931882249747 0.000373367446413673 0.133528483964078 -0.0142231845473061 -0.0447987155566232 -0.0223358812691471 0.0139261739017432 -0.041547480682028 -0.00333975303664332 0.0250238030420321 0.025195684038349 -0.00161633009559939 0.0376709462221846 -0.0314800886031544 -0.00397162185867437 0.0459092587993718 -0.0344918872622784 0.00263630374723468 -0.0292391882127814 -0.0283309694263241 0.00124423836945113 -0.0244727258653465 0.0619702633905759 0.00626524514453638 -0.0278546944579767 0.0515766197734576 0.00123976274022196 -0.020147841597148 -0.0160175558365427 0.000962673396371922 -0.0190475630206934 0.0317428222248645 -0.0310128270569115 0.0165589720145977 -0.00804885857742725 0.028978036833978 0.0192043479840011 -0.00795582891119573 0.101901330912248 0.0800892190227339 0.00201589157263288 0.211040188466938 0.00394023169190034 -0.0191481915103603 0.0106336879106839 -0.0124193933595261 -0.0441547160552258 0.00236997945040675 0.0642177619042167 0.0200777519005115 -0.0140017557300279 0.0348929297143985 0.0788128126166286 -0.0168813922728957 -0.0422586532444253 0.0116074253579964 0.0018097998094037 -0.00899466861370065 0.0563049602689407 -0.00069902327445033 0.00157691436328149 0.00675135521846909 -0.000668220497927774 -0.00953287956585203 0.0558654116057361 -0.0405957201071419 0.0334014117913938 -0.000957172490553492 -0.0429809594231531 0.0344107713322574 -0.000915319289547451 -0.00478856604802466 0.00944002052912399 0.00230317272483511 0.0363561143084779 0.0361300972017673 -0.00105551563562747 0.00337942036860375 0.0101608874805598 0.00166130140016999 0.0394379446843138 0.0382945593952424 -0.000614572732678481 -0.0919447554327024 0.019982020431317 -0.0405553754267843 -0.014031127066905 -0.00461006287008606 0.0689656062965057 -0.0120617022669341 -0.0391630699109256 0.00419322577070993 -0.0903996096690959 0.034816332244314 -0.0402886905623758 -0.129095074740397 0.0461813463241472 -0.0690663093314542 -0.105452212875152 -0.0716478712992333 0.0480382720801601 -0.0247284774205999 0.000981903925341996 -0.0229409958255637 0.0220704021656487 -0.0171395818107868 0.0584911535839479 -0.0532201632031892 -0.0435078644058235 0.0368110041966405
  44 815.837325340207 ""  48.2624617916677 0 0 -0.00904225243197343 -0.0190632884518003 0.00402886598107663 -0.00454608924016386 -0.00690221208170867 -0.00244656511897122 -0.00260683253989875 -0.00590134092429519 -0.0169011153845298 0.00641842464378098 0.0024670321131292 -0.00501584279898694 0.00153026041257458 0.00948991713838436 0.00624183733931005 0.0270885361383247 -0.038265022887845 0.0188033507020829 -0.00413110540403369 0.00897703094379866 0.0289449125092696 0.0235298981690443 -0.0172415579775845 -0.00942825873117269 0.0031905427474312 0.0255270269525966 -0.0126158035169069 0.00243371545143205 0.0131650182662658 0.0361815455094232 -0.00780249347872799 0.0287270766950001 -0.069991228351298 0.000272995560418218 0.0128691659028478 0.0105021777431623 -0.00152992869875182 0.00305665365427217 0.00250738882051105 -0.000230671052461056 0.00624250550723497 0.00496475530491003 0.060507051215359 0.059006795835611 -0.0136210202207065 0.0102106014684563 0.0349731204045595 0.0538430972600865 -0.0102304967114707 -0.00392932110753567 -0.00489408555178345 -0.00258090803641075 -0.043582275488377 0.00936277975198387 -0.00372701737895626 -0.0658469050043566 0.0170818346228737 0.0017051866305226 0.0258601249891519 0.0252452024948986 0.00288229652616598 0.0124710590135365 -0.0644509813963867 0.012379397415767 0.0152825511235629 -0.0500241248282744 -0.00323163209900312 0.0490020257936949 0.0363074603788508 -0.00151156535767257 0.02933080604915 -0.0369700634796641 0.0448813681675915 -0.0191135492711265 0.015428116792007 -0.0426332113343813 -0.0230613988863558 0.0147911328880175 0.0889128989834275 0.0701397654184156 -0.0386293513039629 0.061762652477899 0.140151711107953 -0.0425065822753145 0.0521220311239184 -0.0232390903369934 0.0146632007687768 0.0320949454703786 -0.0841304667925288 -0.0435049290930744 -0.043658952633399 -0.0532132362797084 -0.0819857615378616 -0.0649058506108618 0.018811179178991 -0.0483163508765014 -0.00276554701140281 0.00498928568248358 -0.0979874511104716 -9.1013226930981e-05 -0.0272574043359784 0.0322668672800345 0.0033507242297323 0.00395440512551955 -0.096509141909348 0.0681619455380915 -0.0649251688417926 -0.00448677440396582 0.0749406724173483 -0.0654868665587042 -0.00656615083617512 -0.0301080720986523 0.00197630236239358 -0.0143257002327451 -0.0590027719054392 -0.0698302469202883 -0.0050675509856486 0.0314830788724627 0.00542189925814731 -0.0150047200709293 -0.0697303586970417 -0.0740021998042115 -0.00686894101828934 -0.0795047928928379 -0.0117765960125911 -0.0454687986550957 0.000337764712938942 0.00747839868782676 0.047813666920269 0.00628691669934651 -0.0787596257753028 0.00819454101174852 -0.0606772935204554 0.0925511398508832 -0.0245465453423403 -0.160279496662913 0.0488319110918731 -0.153880729743236 0.0383401705076567 -0.0775444995321881 0.056857380807549 0.0137422705774422 0.0293162412001842 0.0297726500397457 -0.00149789352934029 0.00673972920891782 -0.156932830684849 -0.110923891319546 -0.0945175238806653 -0.0559697969243479
  45 846.712263604164 ""  5.39843143367692 0 0 0.00383944117021211 -0.0531872348739182 0.0377723269502189 -0.0328046563709295 0.0317191090460409 0.0564123196846417 -0.0146285672635075 -0.00523386206642145 -0.0840427128210206 0.0140446286611256 0.00633671089061115 -0.0174489275586152 0.000737747743942822 0.0042958069900471 0.00334897136574665 0.071029571303219 -0.102263566856127 0.0319020781466018 -0.0197434794426298 0.0711207327569222 0.0396276472042505 -0.0403906164802696 0.11448546704089 0.0753390701070229 -0.00291580792490466 0.0511530790517993 -0.0879328495671054 -0.000943007729948607 0.0236953271387073 0.00618622002350042 -0.0209377428972291 0.0545152078741117 -0.177435501295525 -0.00487761967598536 0.0324505521676602 0.0464775964532725 -0.0131340329247532 -0.0237099088639636 0.000474702382063261 -0.0169177520199343 -0.0217592055948319 0.00100187001214768 0.0171291597167568 0.00681790129824569 -0.00292983229641528 -0.00401219923432812 -0.0254660648574015 0.00785237582652247 -0.00194909262867868 -0.0127886502449426 -0.0114313981019146 -0.00503890213043511 -0.0108170481175979 0.0410661606710703 -0.00494280564808019 -0.0116967384021629 0.0292496733128552 -9.03487049500289e-06 -0.00295084194753647 -0.00370867198901322 0.0035998479788792 0.0271257613033207 -0.017446266323281 0.00611022767241389 0.043994349673498 -0.0139856435367087 0.00409562076347734 -0.0745979664353595 -0.0528609108391704 0.00184077878315718 -0.0355217573462214 0.0360668066823258 -0.0540869815574634 0.0174078921027793 -0.0200287732228094 0.0519874864650852 0.0221435182632481 -0.0202479226291272 0.0311274027610539 -0.0143588282426461 -0.0191386625011298 -0.015289042590729 -0.00794812626384053 -0.0129291837722918 0.0444420743954964 0.036713307076805 0.0518352008744344 0.0345397128078584 -0.0120846581794396 0.0284260401309982 -0.0406593480040838 0.0237046331263099 -0.0195871632977549 -0.0489001783940018 0.0544281350375011 0.0145542998300096 0.00357830216278771 0.00427537935376941 0.134598990977664 -0.00465640671650024 0.0628646848966372 -0.0846446287611021 -0.0042718128541877 0.00376979274912696 0.132674746918699 -0.0819657659672478 0.0900735219666185 0.0111274759485632 -0.102871115632663 0.0926654260353087 0.0141916510557412 0.0701452182104554 -0.0190920908461312 0.030911210258284 0.0720995106398055 0.0976727175545118 0.0118891827872228 -0.0699430691662813 -0.0262726423986347 0.0304448335552823 0.0946542983785713 0.103271639825439 0.0151962616176366 -0.0299178952148473 -0.0160025257774843 -0.0567316613134879 0.00128988432021753 -0.0036726229559351 0.0344746040472563 -0.00129402067392606 0.051011539637882 -0.00961843009035107 -0.0959864038093676 0.0235348090511375 -0.0662283403264071 -0.0198959240289159 -0.0219367489982336 -0.029168549712276 0.0320621851084007 0.0568598350569151 0.0126303030597006 0.0492120410480839 -0.00429941164369412 0.0440005015229657 0.0217746848844597 -0.0251568499431863 -0.181534275874232 -0.0757920752763035 -0.0833844478889809 0.0440071719982225
  46 853.297659715307 ""  0.41971983188081 0 0 -0.0105088000483444 0.0468694304487975 -0.0368170384519933 0.0290754138185615 -0.0327435196282457 -0.0586593113146306 0.0133673533439372 0.00264438917430187 0.0753871070119548 -0.0111432745880186 -0.00585165621996069 0.0158685921149988 -0.000524722499790117 -0.000846276431840516 -0.000779771157592316 -0.0609323390989795 0.0880382639039596 -0.0230797403070511 0.0156085465420366 -0.0606074671913274 -0.0168852582413274 0.0577484759435952 -0.127984089994345 -0.0835998418806917 0.00383181733996847 -0.0393471481533753 0.0835897809718454 -0.000523270206632712 -0.016452872919271 0.0076288246116274 0.01566786967782 -0.0411501216803874 0.143678192647952 0.00407937555311217 -0.0276753403819437 -0.0432939795017185 0.0116455548066634 0.0242105860896326 -0.000143884930353586 0.0163398497793636 0.0252078282015095 0.00171997752317663 -0.00947490058355086 0.0280886444595019 0.00653143904985818 0.0117990609236487 0.0282040206665688 0.0255727681294458 0.000852080162653268 -0.00842275612416925 -0.00970040492018051 0.0038764216893419 -0.0376958397681199 0.0552310465113985 0.00440702443158361 -0.058792922535035 0.0392383346567233 0.000654837088034776 0.00494739916818015 0.00343070335392424 -0.00600754906013538 0.0381939363713249 -0.0579110872668959 -0.00650035307925992 0.0584683377161834 -0.0401598036019227 0.00461323874010571 -0.0683640604076413 -0.048408238072596 0.0017496939715665 -0.0312736329578427 0.0311827817853848 -0.0489382509571683 0.014719795768086 -0.0182280790907355 0.0461006490665999 0.0181754103658467 -0.0174006673443683 0.0118561396415698 0.0338153151579257 -0.0141634411639842 -0.0165043537429343 0.0733502324726 -0.0114606278464653 -0.0132852679088604 0.0116832942555312 0.0696669171853319 -0.0106381099227536 -0.0729369368017451 0.00523551675247902 0.0251522981619417 0.00819345363703908 -0.0689545837653389 0.0374088005579027 0.0751407100672467 0.00367606025055332 0.00269141835486057 0.00550183230046629 0.125131282361844 -0.00234940476531038 0.0639474906605914 -0.0855998786649282 -0.00434127644780217 0.00648730188507957 0.122438460802299 -0.0738107372152261 0.0845742322403267 0.011536022903331 -0.0943419922246715 0.0852334433643237 0.0145988863760903 0.0686310739589452 -0.0211065354030595 0.0313795240655855 0.0610645667439067 0.0878174398973318 0.0120649519190951 -0.0681634046326652 -0.028167410564465 0.0310361222362773 0.0863564061148738 0.0943411666956417 0.0143322709222293 -0.000882324122312606 0.00432589194763381 0.0325033934211521 0.0014227956875984 0.0058437855286312 -0.022405908652852 0.0115861885492077 -0.0691014404106555 0.0156950998351075 0.0643424718448805 0.0240652836025568 0.0515068958736508 -0.0369540912180021 0.0296946902633879 -0.0411761777253219 0.0259822315591086 -0.0642638843103375 0.007988324510794 -0.0391531464011666 0.0190177034640011 -0.0213081853322169 -0.0266525133358912 0.0250425815967663 0.0611112717782168 0.0128729910176942 0.0228405928582892 -0.0723203054442589
  47 862.863517755169 ""  19.1606921151845 0 0 -0.00232275164439905 0.00873647345700027 -0.00590339014923706 0.0077093821411932 -0.00118297654366935 -0.0105273073406961 0.00179374644825249 0.000960380501858992 0.0114223805714739 -0.00390356571048001 -0.00185595279818693 0.00549652236763097 -0.000250809170698807 -0.00220280671447588 -0.00160265523460617 -0.0172667289052656 0.0214152082024884 -0.00205471737322323 0.00427752337717996 -0.00789885156250936 -0.00400141947374607 0.0089198891571284 -0.0190225274510862 -0.0140938934357827 -0.000488831828833926 -0.00746778997588475 0.0146841100946222 -0.00212029523372047 -0.00205534459010992 -0.00232295542409161 0.00135934696735718 -0.00750568415594145 0.0238979737003479 0.00229271666885968 -0.0102061564604206 -0.0106752936583218 0.00159711422760982 0.00132925264669695 0.001336063310195 0.00403666161731203 0.00290701320624738 -0.00102055800090085 -0.00928331944410897 -0.00175580802829423 -0.00363805360845376 -0.0100994739929822 -0.00299474712199401 -0.00275508064960824 0.0603839561024213 0.00164083665798378 -0.000543416378242236 -0.0978692489261769 -0.0016673635401928 0.000458678588764196 -0.0779274880643845 0.00145302625208559 -0.00083351737085558 0.0427597939738737 0.00170667582306749 0.00025120757936625 0.0269708471429689 0.000816316174303846 0.00335365711857332 0.0136909093302002 -0.00280549497522522 0.00269230307831652 0.00705500740176293 0.000104357912670132 0.000275690170860311 0.00308401729462253 0.000121274247013422 -0.000684355280872963 -0.0105812551991648 0.00778087387115643 0.00112878270327494 -0.00937117276667512 -0.00879884055682688 -0.00104880051946982 -0.0248769481161902 0.0020683262792632 0.0124333361994423 0.0026012322534958 -0.015044723946024 0.00591156813134183 0.612373895343215 0.0217047162699982 -0.00795613010469589 0.500139822773941 0.0233803941269024 -0.00322475196952361 -0.189094440922581 -0.00374102784499524 0.00471883674941078 -0.196494196436448 -0.00317071559950925 -0.0011185669512764 -0.00286139066886132 -0.00387382398239441 0.0140243866942129 -0.0113324223724437 -0.000646827064708226 -0.000594074476299383 -0.00334083044837471 0.00385903953757625 -0.0152548766585247 -0.00473419661398992 0.00500799372624195 -0.000388295254142362 -0.0139617780555237 0.0123648896012952 6.09564453893522e-05 -0.00228646188508381 0.00353983454537894 0.00696052173456568 -0.00523253631580381 -0.00553078333273982 0.000397833891069538 -0.00200720592388324 -0.00311514164860248 -0.00759743112497637 -0.0115622179452623 -0.012417465963464 -0.000113480037441919 0.00992753173050704 -0.00133705872075752 0.0102507575977517 -0.00026054343686956 -0.00245916132561759 -0.00564948505514754 -0.00191506256961905 0.00541822930737979 -0.00102239018146656 0.0261125322619392 0.00670261552190208 0.0152124632132629 0.0196157870534907 -0.0100130968455893 -0.00470482917427401 -0.0010693008271351 0.00640764446433264 -0.0029473122760749 -0.0054439269139258 -0.00210973896228467 -0.000591823511489989 -0.00638953579548967 -0.00375688138644107 -0.0198141888541595 0.0441892713616321 0.0430864595790229 0.00464106966465275
  48 880.197233679174 ""  50.8044582749507 0 0 0.00883849616237774 -0.0245270556337151 0.0174731079160306 -0.0140476349032779 0.00717299013066275 0.0313029506948321 -0.0093089067072486 -0.00200933440019888 -0.027149960715432 0.00760249071251276 0.00462658678815972 -0.0128470531557711 0.00140477048536814 0.00357278479654129 0.00187126422694774 0.0414088882833851 -0.0529793551249768 0.0117111640210388 -0.00543509623532484 0.0114577564225323 -0.0120118509480301 -0.0423572480466127 0.0717089017544994 0.049142695256413 0.00142698953537656 0.0199911536467357 -0.0621924400291316 0.0200656243999013 -0.00299848090729081 0.0204989346750998 0.00920927881527443 0.0147441040364637 -0.044665275229831 -0.0014790507892489 0.0200579545204648 0.0276032323221891 -0.00544512615274836 -0.0117345934733718 0.00287284428520406 -0.00886280937537475 -0.013518332363624 -0.000196734957916863 0.0106234367809009 0.00668296128090051 -0.00561917573543398 -0.0130151389552698 0.0197197097175084 0.00500766546252748 0.0625740366389609 0.00481876769995528 -0.000384838071990217 -0.0193022387522737 -0.00913305865207995 0.0053909699239679 -0.0225358391670458 -0.0131045649871533 0.00196803946584701 0.0666860748323592 0.00409824287870323 -0.000793022170356722 -0.0833547430342019 -0.0027640262240863 -0.0106350621530801 -0.0623045569240141 0.00341220262586671 -0.00624410545563855 0.0254819525167058 0.00230056285723743 0.000893486693024073 0.00722835343150893 0.00119420175147957 -0.000209669065319244 -0.0212955870933863 0.0172673373665118 -0.00419460458372829 -0.0203572890112665 -0.0196734873147187 0.00535383549164249 -0.00391476340709071 0.0205130741473823 0.00962698905622502 0.0544442135033125 0.0308505812774237 0.00482204735438269 0.115761716024258 -0.00926997592331896 0.00358175397801774 0.111887855208295 -0.0118354327813918 -0.00916235577228617 0.499286176312538 0.01161875424757 -0.0136524643995711 0.483611232396758 0.00309225344127963 0.00105233781667981 -0.0115545134857287 -0.0170790698699244 0.0355920722420521 0.00540409466805251 0.000823464615288868 0.000109317044244113 -0.0127617629322147 0.0168297567321348 -0.0372912566137675 -0.0334764430681883 0.0220505989366958 -0.0014838827418266 -0.0152652331388692 0.012422493850753 0.00712069560380286 -0.0127737375698445 0.0110472367905244 0.00443009755933547 -0.034979437819937 -0.028543489061786 0.00129580242772208 -0.0089670478236195 -0.0110201630361933 -0.00500942158378553 -0.0155789929328938 -0.0157583330823327 -0.00768614893036419 0.000575912423159285 0.014723356680763 0.0060687508473301 -0.00359725525761933 0.00552794583367558 0.00415878625501734 -0.0132228095488045 -0.0307153287988382 0.00042719848300875 -0.00506888581183773 -0.0691625328659607 -0.00927168122135217 -0.0371037126139701 0.0474088381937808 0.0555849466179324 -0.0434713799802575 -0.0379070972734274 -0.00648655303947052 0.00603222621371341 -0.00496624778926384 -0.0298696734430159 0.0321240636772885 0.0287414685101587 0.268418281338922 -0.0368257294947706 -0.0298911240799729 -0.00570367350208019
  49 895.98986919364 ""  28.7778552380813 0 0 -0.0258504344193331 0.0338920905594717 -0.0312944734983889 0.0144029270842695 -0.00682849070821554 -0.0575412074522894 0.0131479770107688 -0.00311293898596319 0.0400297625902439 -0.00954411854705188 -0.00828403455396256 0.0212558874594537 -0.00143602766855622 -0.00348132856675313 -0.000947880735730348 -0.0549346624370036 0.0717990706409753 -0.00150335770762248 -0.00171775284876448 0.0087192627645053 0.067047450017051 0.104805742427352 -0.142946869171922 -0.0997867714193493 0.00167301666145871 -0.0115819173956866 0.0939026944961384 -0.0269987571219785 0.0124020739331232 0.00745730008068293 -0.0162915219565833 -0.00405765163310129 0.0303383270047841 0.000951702507010464 -0.0304729297231831 -0.0471157451948522 0.00815726500542123 0.0200739671497603 -0.00673551580147121 0.0143912421846004 0.0270007936997859 0.00323486204433201 -0.0194576799189393 0.000226256975658902 0.0227701015908115 -0.00503779894381502 -0.0385588332271852 -0.0150472519510829 0.0279743587304927 -0.00567345174380128 -0.0061200196752234 -0.00423988151179305 0.0119602082777986 -0.00886759924113448 -0.00695023387619277 0.0305203905875677 -0.00669840762480213 0.0271891925650537 -0.000914145942245301 -0.00335879786847927 -0.044850563895464 -0.0107601435831057 0.0275610125295829 -0.0229862777721094 -0.00963984380994015 0.0148710783982034 0.0160054475225968 0.00333804890599842 0.00186606538173684 0.00493398806811002 0.00102320239932917 -0.000891776611388094 -0.0093426346780152 0.00990809382561921 -0.00236843161875193 -0.0125350934054116 -0.011870517602552 0.00321447055151918 0.0322086144716042 -0.01935522163927 -0.0314178435543166 -0.0959821079091642 -0.0676371846980916 0.0124760019075239 0.0105679222263012 0.0121104188061031 -0.010847246504027 0.0258482115974854 0.0377837225343661 0.00940059522267163 0.273426311170549 0.0160868890034938 0.0319514007084786 0.200823066290277 -0.013785953231589 0.00976163979229756 -0.00773523745481202 -0.0125984419879784 0.0192438028320076 0.000667550484722029 -0.00507167733816056 0.00642612389735517 -0.0085944617820122 0.00967044178766056 -0.03134663238113 -0.0193422348866346 0.00662748685521036 -0.00303395363885215 0.000511209740126705 -0.00234735469583138 0.00173702964892678 -0.0180414855519912 0.00919931060580378 -0.00157863611117381 -0.021759275028147 -0.0172471623838596 0.000915676174079013 -0.0083980728565773 -0.00599698587729436 -0.00355664376416661 -0.00809460242858089 -0.00669460322121371 -0.00420840266636349 -0.020124670577264 -0.0366737040305108 -0.0324680180169717 0.0122128506440576 -0.000536545923894914 -0.0070582205647507 0.0326604625322132 0.0453516618922247 0.0134380077248538 -0.0270737121132947 0.131086512535871 -0.00543295576218432 0.026778238302467 -0.0785832044519989 -0.125131380672333 0.130291852448489 0.0685819947864767 0.0175310234998023 0.00528063753532425 0.0270866777442621 0.068985870552072 -0.0371811287596179 -0.0482590284187125 -0.536359312498525 -0.140150509223043 -0.151692752380784 -0.0292240453218841
  50 930.361553192258 ""  10.1989222591315 0 0 0.00983822899184632 0.00609099719350875 0.0563524013506748 0.10542910590564 0.0358654581313527 -0.0266360223380583 -0.0340327444036021 0.00343534290712416 -0.0517971570294572 -0.0509047395114282 -0.00622570604169464 0.0596823034100213 -0.0154829062219453 -0.0508693702484416 -0.0305684999681778 -0.0571005225548067 0.12854568948312 0.223325909458786 0.0953444361431392 -0.0685021275509474 -0.202775217167049 -0.070827709795321 0.100999636168349 0.0173806727127516 0.00674174939274474 0.066513261392885 -0.196998531961373 0.0476164427777762 0.000513858067851107 0.0669920940137592 0.0554918265552288 0.0448626707477209 -0.072143908314952 0.00605941215602083 -0.120646502674338 -0.121464678792051 0.020502912958987 0.0251933951700205 -0.00847831765709419 0.025740056039346 -0.00364392635810897 -0.0271225197344112 0.031037380960866 -0.00406406113621741 -0.0444317583643922 -0.00318205733293984 0.0096346319441117 0.0153683695652416 -0.00536207291914227 0.0057694342073837 0.00734224162514574 0.00477304109326939 -0.0033761407224219 0.00108266943554881 0.00376549909540418 -0.0108540482954651 0.00276658543745846 -0.00330814445589583 -0.000440005616307027 0.000891615894214226 -0.00397530186238936 0.000964435369163726 -0.0126362165018306 0.00352640337885901 0.00589528226185551 -0.00717177307503859 0.0256139460670247 0.000643413740635857 0.00152805920575563 0.0114989550715009 0.001269781134847 -0.00122497845394748 -0.0113456356367489 0.0170711164232374 -0.000694516963711695 -0.00855519077531979 -0.0176678736153744 0.00216230281434514 -0.0741921445351289 -0.0178467268825386 0.0600172488908196 0.159603373173004 0.0350106404590265 -0.00400471848338479 -0.0278914009486253 -0.00669786788176608 0.00140797997223201 -0.0179676125135428 -0.0129804477976905 -0.000174409279882656 0.0234912589255719 -0.0066222819616751 -0.0153402608275211 -0.012538414077091 0.00479667055678393 -0.014106871880863 -0.013915474936502 -0.0201285497961029 0.0504123979651897 -0.0191968006015942 0.0011414562244458 -0.00286027870671955 -0.0155473599464924 0.0204573209253008 -0.0517910562298327 -0.0282688281815729 -0.00388377128097567 -0.00858029805850347 0.0179268987879794 -0.0245201796826189 -0.00360592201515539 -0.0574416704097151 0.0201116170394654 -0.00758789812344573 -0.0347464888113109 -0.0028281231352752 0.00829376107096567 -0.0522915085557866 -0.0222869149013209 0.00598730241767958 0.0187959241669304 0.0287832225238127 0.000719305165809245 0.0172914906246016 -0.00282329750691879 0.0741163746733425 -0.00681662267865175 0.000676770561968785 -0.00279162209529097 -0.051054448606528 0.0203745590810445 -0.0158711162238249 0.166562520021621 0.0983671315014905 0.123475359827929 0.0354142934774632 -0.0286498723398263 -0.109241706266773 -0.131281184295648 0.00810274743422379 -0.0654020439799246 3.79724413390903e-05 -0.0211155164767002 -0.00712621085780385 -3.17104275743147e-05 -0.0560178672351631 -0.197599821347924 -0.0484678835399979 -0.0463422684912196 0.0367812605332479
  51 931.656108986417 ""  3.7187209968381 0 0 0.00103076762752846 -0.00254473110283353 -0.0130330918576402 -0.0264299077484973 -0.00939280467408929 0.011974890435473 0.0097455608716327 0.00123870920098597 0.0119902794304717 0.0133217117295695 0.00231843410107514 -0.016437168928395 0.00385529303493324 0.0132349384335985 0.00756118997816806 0.0143311295217307 -0.0350137687252167 -0.0654937201631861 -0.0221934824386891 0.0137602818552802 0.0390609297184522 0.00472833737119227 -0.0131835586708249 0.00531743847137697 -0.00316102295783997 -0.022240161258724 0.054516622953984 -0.0158906430724524 -0.000977897888430849 -0.0332152819054982 -0.0165005147854194 -0.0165559471280561 0.0259553255567592 -0.00115673731114828 0.0326760614999447 0.0345935777085412 -0.00552416316842345 -0.00726867880314184 0.00355098805312915 -0.00726008133499371 -0.00209366721299571 0.00554939667339809 -0.00263709757216911 -0.000752787967827678 0.0018931351441489 0.00342489136031313 -6.51813672205689e-05 -0.000541489936578341 -0.0143406036589537 -0.000805754302456183 0.000254434827782007 0.0146869457637512 0.00110938898935689 -0.00120284541014051 4.82957417334278e-05 -0.000283952928062032 -0.000209734904748755 -0.0218349494789953 -0.00052884972171003 0.00108988000968073 0.0115204118778343 0.00149702581922131 -3.32616727013159e-05 0.0165691955756468 -0.000642817029097713 0.000324094836208527 0.125054766019288 0.00284469311194988 0.00424223890504827 0.0572694578138057 0.003164666252529 -0.00485074609129334 -0.0542931563285713 0.0829431694232699 -0.00412003720565506 -0.0422367747437273 -0.0872395898903257 0.00746820369714812 0.00205039568190398 0.000285706409632185 -0.00252993763043894 -0.0113449291318979 -0.000448144755123213 -0.00179590737480818 -0.0836068960490383 -0.00147032127685582 6.4379908073693e-05 0.0118061139284609 -1.63475283419515e-05 -0.00083402878046185 -0.0572281940694443 -0.000202123474210626 0.000373337793268492 -0.119000877334713 -0.000219538258564432 -0.000559023376939171 -0.0685570516779145 -0.100923495971148 0.253857764054706 -0.101490153387377 0.00132200410268783 -0.0118447707137032 -0.0781076423374699 0.0999697705587828 -0.254167194234976 -0.136633432287979 -0.0219566672473894 -0.0436399472057966 0.0916222992756659 -0.123971290279291 -0.018744850829539 -0.286515643151973 0.0996789912116458 -0.0407089568525188 -0.159091941350203 -0.00504084540472308 0.0420094268879823 -0.264996834080955 -0.11425668324866 0.0311076583657286 0.091027628618865 0.141511644443572 0.00851356290868902 0.000719659693576654 0.00046029533497346 -0.00611045236075203 -0.00019103050735225 -0.000924833303420923 0.00187269211514933 0.00383058756137628 -0.00205632353276576 -0.000934947895944314 -0.0126772074931674 -0.0151735754193681 -0.0116207074880079 0.000678588724519539 0.00160232213719523 0.0150544264166882 0.00657562159389708 -0.00233898410513289 0.00623079124106936 -0.00270832167926812 0.000942883730103031 -0.00190166318521516 -0.00385907095454633 0.00757293793593636 0.0313278556665288 0.023848477666326 0.0240541295797146 0.000116108060472677
  52 936.036845393196 ""  10.8134370030524 0 0 0.0220716622124714 -0.0111205737755181 -0.0351454071795887 -0.0657300181112264 -0.0139451782896789 0.0517562451539706 0.0360765051890917 0.0106609261199521 0.0290835145512266 0.0324152946381561 0.00718191016936818 -0.0431820282628091 0.00936019282184282 0.0302892696322284 0.0163399456816927 0.0377583126128539 -0.0977627994837884 -0.214897352311608 -0.0494097228925917 0.0386993810809803 0.0589583043338922 -0.0352880301791334 0.0168869449431045 0.0497950686475097 -0.0148590132988524 -0.0800963827331952 0.20085737586059 -0.0712000065790186 0.00078260392977088 -0.166675217008569 -0.0662018882897573 -0.0635685723794569 0.0889002037122475 -0.00450575300065135 0.0875409251774545 0.0974514168173364 -0.0182466063244396 -0.0274128835537817 0.00482003262198389 -0.0244946604760938 -0.0152562042362555 0.0115482451221048 0.039204949142774 -0.00288056495133437 -0.0658767166989188 -0.00494709251632201 0.00600829633501305 0.0214608730838344 -0.00157769946685055 0.00655187258916203 0.00909022168062221 0.00119371304368387 -0.00255487831527337 0.0011909588602358 -0.00013711392197596 -0.0101621454962566 0.00290781909020195 0.00491938886507613 -0.00103402670830984 0.000757235584227951 -0.00863809094309124 -5.30576729553933e-05 -0.0141163943243065 -5.09171084200354e-05 0.00736619829871381 -0.00865360356801703 -0.0102391846527864 -0.00174430351278963 0.00176088725109933 -0.00498611538227459 0.000810416580434693 -0.00155004046931269 0.00266857267448529 -0.0068194231926458 0.00119681431668539 0.00429591648986793 0.00799697503689275 0.00062152844116388 -0.117925712949929 -0.028256868509694 0.0899734558393674 0.230716435734726 0.0438362208545559 -0.0022942691673316 -0.00325976025505646 -0.00542616515504023 0.00129124472165225 0.00014889329721618 -0.0111245747458107 0.000657039061762753 0.0461063179731108 -0.00876900115232531 -0.0174379296685271 0.014616123273548 0.00579690112529778 -0.0173190412895491 0.00557951953400193 0.00953904929577107 -0.0230061331510209 0.0100313146538068 0.00268788219818791 -0.002906173314521 0.00673627901333617 -0.00738557184569949 0.0203656088865302 0.0167425038313325 0.000549936095250866 0.00344062512119332 -0.0131787241123675 0.0149628013815233 -0.000486187370311238 0.0240131782327531 -0.00573826580041797 0.0016281706487102 0.00908567822068436 -0.00406863031776164 -0.00461489397856839 0.0279865340496077 0.0136151592691015 -0.00500115476066828 -0.00662769808799872 -0.0119520999040891 -0.00366233442758385 0.0291137511552508 -0.0248156226790791 0.0867485284191039 -0.00926717730446181 -0.000780864582065755 0.000213338085103275 -0.0679723008285788 0.0315196983615081 -0.022951716192724 0.243292432126722 0.0999706749148265 0.154962476066586 0.0622635363617307 -0.0684110301912671 -0.159489792088458 -0.156195045037333 0.0175687641647779 -0.0765764216534308 -0.0167776854631259 -0.0167568041750286 -0.0119861627308962 -0.0233612748570033 -0.0597208374432678 -0.270117673359943 -0.0619216078955113 -0.0605251595891492 0.0547550379001976
  53 946.244772095701 ""  0.664421098652252 0 0 -0.00146141744048066 0.000522492052478223 -0.000613284862279337 0.000388782123399107 0.000752106656513977 -0.00216618230690792 -0.000905549709736074 -0.000785581576027802 0.000518103037325587 -0.000535193495913962 -0.000139500560686788 0.00158011929266305 -0.000161401496174233 -0.000497874328986137 -0.000649231693244153 -0.000749786803516004 0.00230868624369317 0.00493415828046188 -0.000268770953417964 0.00191688501251753 0.00426340022018188 0.00492436893202543 -0.0046677416403929 -0.00384911928433176 0.000614841282133499 0.00289176983296023 -0.00360666374866465 0.00226003528777041 0.000106688494518523 0.00776434696698396 0.00175122723415107 0.00232267703628734 -0.00273583652937765 7.52619886008504e-05 -0.00133986345968324 -0.0015705767039565 0.000349016169171728 0.000564646209424105 0.000105490251833553 0.000700833870467138 -0.00129661711212186 -0.00115029230035261 -0.00166361413894706 0.00180209387227312 -0.00187230857328099 0.000445031807402835 -0.00106282295331589 -0.000719406330249725 0.000336204952497847 -0.00110575075904235 0.000821577129722878 1.19000067562503e-05 -0.000950708850919658 -0.0129380229107057 -0.000271074274819071 0.00490063499794526 -0.0078240982019571 0.000485732104292625 0.00196552554393983 0.0100812539308132 -0.000555029532568422 0.00133021732298102 0.000895954398469041 -0.000416569812940863 -0.000369945128143009 0.00422818514864359 -0.00115421134768673 -0.0783530241300793 0.100763806101714 -0.00219581442394392 0.00393714457788762 -0.115030997826409 -0.0552225062591799 0.00286837025822726 0.0450289581353458 0.0578920078290974 0.0156692512425786 0.0448192020809766 -0.00548311478198139 0.00353176968288286 0.00235712762009539 0.0042223089414133 3.62741280113421e-05 0.00108428303523012 -0.000557326441359534 -0.0131406050852641 -0.0162714163075588 -0.000559617173516641 -0.00184723739669691 -0.0289016325436295 0.00204681536601596 0.00769867455869682 0.00392952904607945 0.00410826573926012 0.000312652680370131 0.00686477375365296 0.0148796426156278 0.0825386175485808 0.0135435253986602 -0.00299756421363807 0.157498194761714 -0.302339894498162 -0.0167452806462341 0.0735822279270106 0.0327901737834313 0.256938862820941 -0.127992010944388 -0.0283465192165675 -0.179263343264401 0.134354568752625 -0.122871898249662 -0.107499968081243 0.132781328950336 -0.110743055537487 -0.228874986347745 -0.153299694516497 -0.032509092288539 0.118184924276884 0.155796165701152 -0.114049235986606 0.154766936046221 0.137081129545406 -0.122548169526295 0.000814073670924656 -0.00041647784866657 -0.00237250317885218 -0.000512369069912462 -4.99176569141328e-05 0.00184264457881231 0.00128020593468109 -0.000633747805879721 -0.00104247918754679 -0.00413929691467023 -0.0047334289080621 -0.00418233474211845 -0.00125483228042869 0.00178921884559146 0.0041058925945787 0.00520354644235413 -8.09795394929442e-05 0.00244992598452093 0.00128856035135828 0.0010769042255187 0.000862871727918024 0.00154566287684634 0.00263773839326423 0.010559560165243 0.000798891711359025 0.00134321522408314 9.20778717612925e-05
  54 952.720708590959 ""  12.0930833477005 0 0 0.0279600999475866 0.00481674015713715 0.0615930711612424 0.0317806675969748 -0.0854766022365541 0.0503082345505574 -0.0108950054549172 0.0457217579482307 -0.0367377219853168 0.0147749717609782 0.00933876135218244 -0.0427073295516767 0.00469844842575172 0.0300274093626459 0.0166471161633467 0.00215247509580129 -0.0226570030963533 -0.0489917397550985 0.0546845763595674 -0.200546850022604 -0.297952126985634 -0.226163815014739 0.133865216439269 0.128952572611863 -0.0160343822552407 -0.073440700565514 -0.136069710933317 -0.00460717937053271 -0.0359428937084976 -0.218422722150749 0.0292351032036312 -0.0879463003975282 0.177317439437142 0.00863974968998516 0.0579583401453169 0.0739109102934097 -0.00244018789196122 0.00802516916577542 0.0218575633770725 -0.00860984277411683 -0.0139802297252907 0.00329442293517779 8.87942772999845e-05 0.00779009435696697 0.058372306664421 0.000305696286991021 -0.00412802833741106 -0.018229561800367 0.00521200521277256 -0.00412410105994595 -0.00749505276433732 -0.0011767985153742 -6.3400693130453e-05 0.00105405049688317 -0.00291689110318543 0.00798594226609757 -0.00356513216073435 0.000520105804922828 0.00104264944811689 -0.00141198600167267 0.00113277659844778 -0.000739417644509956 0.012631727675261 -0.000948537741598539 -0.00458032751395192 0.00590338578805965 -0.000373268499813199 -0.00160393799373147 0.00132762583547472 2.65555757626504e-05 -0.000918528219169338 -0.0021565332358996 -0.000983611358376756 -0.000382214424653952 0.00119271658667201 0.000845745974422325 0.000649264450318711 0.000776794309058789 0.15267434083762 0.034552637092095 -0.0918573620404411 -0.190406207873213 -0.0376547877439644 -0.00481738548424116 0.00184444532444707 0.0012260730860894 0.000837127497982015 0.0175518635719741 0.00819340175714721 -0.00616119758560728 -0.00327273072767848 0.00826762266260334 0.0155429632730617 -0.000690687704437957 -0.00417279028814698 0.0100007236931387 0.000613363716436058 0.00177974212148914 0.00223959271389509 -0.00022089655607543 0.00340584660082078 -0.00739216192252938 -0.000699173254260838 0.00161516001273866 0.00260767496790302 0.00720535151176099 -0.00362740113680736 -0.000635790249863843 -0.00467826393357999 0.00373449750426103 -0.00310797102494977 -0.00129626194142325 0.00313316879202096 -0.002924685667305 -0.00292132720455727 -0.00348947214477634 -0.00104627600576328 0.00461417900346093 0.00396145255845142 -0.00287916804169983 0.00124123187492279 0.000440467464722808 -0.00244526294677915 -0.0567846870707389 0.0187880663257176 0.0249042783838146 0.0173467850802173 0.0011260244273736 -0.0569665843203158 0.0273022031326549 -0.0142053058950518 0.0524378043898874 0.00268107817183085 0.134219294288895 0.0570666895157532 -0.0487790637319215 0.00308464092126222 -0.102327589767829 0.0549715439148204 -0.000867163972871078 0.00746732704672254 -0.0415815106368052 -0.00254736956384738 -0.0207133097733592 -0.0547933085266457 -0.0183535447033932 -0.15657376655443 -0.0128835402522382 -0.0262550285985843 -0.065902436507533
  55 966.456456994233 ""  4.86822032844796 0 0 -0.0552441826583485 0.0474934569308316 0.0277163950908559 -0.00102758253532542 -0.101021200191215 -0.0291932620568717 -0.05624365118121 0.0440308452643112 0.00601807702750057 0.0210167209525275 -0.00370152812501398 -0.0383809853239878 0.00782997066739726 0.0434103421106527 0.0299754408905232 -0.0377630593478537 0.0371274903081925 0.0312729188390549 -0.00311014799332089 -0.156137726959705 -0.0874574715359179 -0.0290481105963201 -0.092085312528174 -0.0279959363489161 -0.00287854946167936 -0.018100575553201 -0.346456644493616 0.0901107918021729 -0.072379115005879 -0.0266945685192822 0.125588117795329 -0.0809942632652478 0.275474410017819 0.00660152915864323 0.0549664472470202 0.0477900324047859 0.00350080458129331 0.0289735941025843 0.02120902339951 0.00411879796367849 0.0295539725176678 0.0226930693593835 -0.0177106012871709 0.00342143394102407 -0.0587711056697383 0.00449943356212843 -0.0158721766873916 0.0175443586142343 -0.0045593473704264 -0.00114022859748597 0.00407864304370443 0.00299565215290264 0.00391063889531867 -0.00364980614572291 -0.00266904651047813 0.00240281673097424 0.00280780318734283 0.00282513089489809 -0.000779822656514722 0.00239110740962488 -0.00744208390147365 -0.000814044856550337 -0.00523640551753543 0.00509711825310275 0.00299393232806384 -0.00357001044593206 -0.000482755211740888 -0.000135895433211056 -0.000574278798551378 -0.00030947293342676 0.000818236782383111 0.000947873075485521 -0.000215703416805653 -0.00127282359959397 -0.00125584929917773 -0.000478192503352825 0.000645788692853858 -0.000917200908934318 -0.170877096156757 -0.0345549392552068 0.0918552714810669 0.172942702950469 0.0269297730798013 0.0107589049827178 -0.0131589111956999 0.00724357692959578 -0.00262103111855728 0.012776617110072 0.00551313938512312 0.0102829977855565 0.0418363115075865 -0.00641240562597531 -0.00746344278992538 -0.0216774415118281 0.00249880326754089 -0.00708804808615482 -0.000277712898597785 -0.00113647505683158 -0.00400035157858558 0.00198667403321059 -0.00277123041461222 0.00539723335459952 0.000981987364408703 -0.00178856149463619 -0.00196992695741992 -0.00205029221142113 0.00502798324486868 0.00153755704754057 -0.0032306302020337 0.00404667895424551 0.00242380090114544 0.00857027012159783 -0.00421667646529922 0.00290225733982884 0.00593788665349029 0.0024806265734101 2.26609548701648e-05 0.00162150536094493 -0.00130187029287168 0.00135176097140607 -0.00360715279090408 -0.00407027217842969 0.00173228252115913 0.0480228135739021 -0.0282493992424259 -0.0368024706032892 -0.0172008156029456 -0.00125832935852138 0.0619913633481506 -0.00163442655683922 0.0164474934384806 -0.0541207812897643 -0.0245292486030849 -0.0974807189234501 -0.0627869006233766 0.0422476590141621 -0.0140534551207041 0.0765724135627985 0.0302355115028239 0.0156555431631579 0.0116114644281441 0.0419260281552777 0.0196696510512066 0.0469681497444977 0.0235870803770611 0.0334104195839735 0.0446401518838749 -0.0075547817725033 0.00843571757910184 0.0399335461905917
  56 985.273272154167 ""  0.271971444968819 0 0 0.00159388746044257 -0.00166796443539768 -0.000192360929460447 0.00270159205630012 0.00380880271380259 0.00119239411116531 0.00266897159870111 -0.00112492329045703 -0.000506243297899137 -0.00218188531917721 -0.00033042639134098 0.00265183157302991 -0.000538323277420533 -0.00204195297800475 -0.00183150671654483 -0.0041579142892712 0.00231717067863074 -0.00102972805401201 0.00294057805981773 0.00325660087191887 -0.00333907799186344 -0.00265370707558488 0.00599774691367667 0.00267024741115543 -0.000252168097662259 -0.00140082805475449 0.014800518679377 -0.00523945954731566 0.00303887487099263 -0.00373176863584889 -0.00580275611402597 0.00186889035407741 -0.00884167319532931 0.000433347759966867 -0.00281258336229549 -0.0013546567284343 -0.000317383950163295 -0.00162186254449275 -0.000298396033754072 0.000840744659702017 -0.00385934561991117 -0.00284901607010387 -0.00114339286956803 -0.00301780485756467 0.00124841207700091 0.00333422226083599 0.00263513580204854 -0.000427434981440697 -0.0124973710411761 0.000169340350071005 0.00103394786946921 0.0425366688081388 0.00228261336476344 -0.00129862323427239 -0.0470800396690461 -0.0041710493209147 0.00105748570466712 0.0119685370523704 0.0011326340586588 0.000926655832324759 -0.0165173003714233 0.00161141774525411 -0.00153438038413023 0.0200252566812215 -0.0012143529833289 0.000106764951227413 -0.00190126663284505 -0.000101410852707087 -0.000753508349833773 0.0576999966364689 0.00225722749998444 0.000447551932597223 -0.0294909377133021 -0.0396571844212491 0.0348084630488066 -0.0332060040391152 0.0367226343081848 -0.0355857296799986 0.00117500482479377 -0.000936265981672222 -0.000848536375903141 -0.0071509280047723 0.000296979822400265 -0.00221086560500285 -0.251332033045649 -0.00537707111633103 0.00254355425850584 0.274494393161187 0.0079284376093612 -0.000331060455917484 0.0992310392875341 0.00804982734350317 -0.00110540233699525 -0.134027982100887 -0.0011644667800437 -0.00222084652197695 -0.0814401579738604 -0.118561306664133 0.263231524235516 -0.120073572942787 -0.00536946285976397 -0.000541767600007796 -0.0912570292622261 0.110070075612392 -0.261219035016564 0.295962131558093 -0.0705094670660221 0.000707232462662825 -0.230189777779405 0.208735277951337 -0.106467577170768 0.0931404464313242 0.0656094493659936 -0.078711126477024 0.291204248042241 0.102787707226045 -0.000578207415442434 0.0953806955075435 -0.0618984288878977 0.0812458976763909 -0.208180304254142 -0.229047618662197 0.108189704526996 0.00101905027116562 0.00374580042868919 -0.000865959006179644 -2.62385927991899e-05 -0.000474730988222643 0.00184341777583455 0.00264402554941776 -0.00158626123051563 -0.00201208380902911 -0.00987524192587176 -0.0017201384860603 -0.00433002612256801 0.00496033682628004 0.00124040384229667 0.0110202136154067 -0.00325246345946243 -0.00318695120343543 -0.000546351544302705 -0.00262044799585174 -0.00182591502470882 -0.00148787453448654 -0.0067617302688071 0.000998558574645952 -0.0011761000910058 0.0149838966990095 0.0155600554034547 -0.00180935576409487
  57 991.648818479359 ""  0.691865669738312 0 0 -0.00310471423578296 0.00422882593255942 -0.000105167678106119 -0.00742686846160204 -0.00706284411263448 -0.00400235451832212 -0.00760669068365213 0.00023532475773491 0.00173939517905753 0.00415393563438749 0.000255976274188844 -0.00352074507032409 0.00103643781903183 0.00394031900023831 0.00282517615454104 0.0138095304681466 -0.00373211146325503 0.011384520731372 -0.00893605910769129 -0.00379250416949459 0.0165750350761345 0.012726879230365 -0.0196918004582088 -0.00992353723961044 0.00138366758730519 0.00894734410182755 -0.036531779936295 0.0146221278355719 -0.00650558044312733 0.0222227060809188 0.0151000514714043 0.000676112205685902 0.0117048456878284 -0.00132237117524818 0.00765351747198873 0.0054093719017098 -0.000151069160724188 0.00181344839294741 0.000609006410960396 -0.00171245686463312 0.00280267062656144 0.00362568888669464 0.00524964351719955 0.00744696685780802 -0.00170112188078144 -0.00611956690991552 -0.0057221614713042 0.000540362387450015 0.0194643725530049 -0.000948775049144387 -0.00274762268014492 -0.0641783719957658 -0.00395726215057149 0.0027045019681663 0.0772246630436158 0.00894627774690688 -0.0023048874754144 -0.0240619854371068 -0.00257929130330163 -0.00241814634069961 0.0419954920755732 -0.00353265510958596 0.00345197004948815 -0.0459262974805006 0.00309990373733382 -0.000496639034265467 0.0047589455914852 0.000739788955279697 0.000725349854164167 0.0402920801244235 0.00251040934310671 -8.48718456522855e-05 -0.0124208751671953 -0.0151329138009442 0.0218083987773515 -0.0145544494539021 0.0144249321758895 -0.0210910461969007 0.004923702665361 0.00246560389925499 -0.00189979477612467 0.0120903616978876 0.000330533957114124 0.00323539520360478 0.384718058350252 0.00535480489008501 -0.00373869167568052 -0.491378956569238 -0.0123017144503291 0.000404321860973628 -0.264544010893823 -0.0203378503336984 0.00235465627393197 0.308776674381387 0.00332337406650206 0.00575878878943788 -0.0526549756103224 -0.0783731373722923 0.172718641498022 -0.0903939886677174 -0.00535683252690219 0.00193647896677553 -0.0590117148793681 0.0728834537919963 -0.176231520958918 0.155080355369153 -0.0551932138569319 -0.00602285656776709 -0.0969229971670612 0.0820314974020449 -0.0681066464385068 -0.00500149442232884 0.0583338060551129 -0.0638577904667617 0.147414615765707 0.0666686056396186 0.00503266825466847 0.00513964547956697 -0.057413692256813 0.0623042972789132 -0.0896351076776903 -0.0930081158528213 0.0657123241805333 -0.00389158486200017 -0.0101605246913274 0.00353493094127604 0.00109019182489857 0.00104757427446665 -0.00758829201208187 -0.00819760292831504 0.00508237595210773 0.0066043151386131 0.030176390500998 0.0058220985889089 0.0141135183499373 -0.0154726344491912 -0.00289917345907111 -0.0327772893734662 0.0050058012245766 0.008842173057889 0.0016769721618851 0.00757894619843061 0.00392593445557083 0.00288188071356369 0.0229192204281961 -0.0051809675547337 0.0117815057520221 -0.0321118246688 -0.0352760283031069 0.00770024506809897
  58 1004.13446230317 ""  31.6831843086375 0 0 -0.00176928325854296 0.0233926713330232 -0.00242622380120597 -0.0394267256284698 -0.0137952586424412 -0.0236795053521678 -0.0360009528767935 -0.0131171643501475 0.00460715182251543 0.0127140370102151 -0.00808486982900336 -0.0117260311600231 0.00534265458552753 0.0161928401112945 0.0114318349042604 0.091916064689464 -0.00488332497115246 0.0999438111827992 -0.0538987145988163 0.00176048194035298 0.120104302198953 0.089999048005858 -0.0974041821193543 -0.0600245960192149 0.0129507900144432 0.0744994813028959 -0.158168371516407 0.074681656352183 -0.0207577833281965 0.166550820202381 0.0701887083053414 0.0358342322692617 -0.0174829833120066 -0.0020728537426123 0.0285235657568361 0.0210797523396657 -0.00268755705792106 -0.000879074632543141 0.00221678077915878 -0.00183335325000781 0.0156134826279003 0.0133836510328588 0.0347032500811959 0.0332446026366029 0.00803048843479627 -0.00301760967351161 -0.0273870443736132 0.000789687904154763 -0.000529161576959404 -0.0133022151522772 -0.012477640108414 0.0411464096859867 -0.000209239360807357 0.00209878470038985 -0.048869444807142 0.0201841423049206 -0.00488892180581268 0.00129110331741489 -0.00044201635814299 0.000480096789983275 0.0529566689810632 -0.00580394056826287 0.0155015638129147 -0.0483358663343065 0.00281061233774259 -0.000857099014676446 -0.00287403847287587 -0.000782452861805715 0.000606371394667343 -0.00475298313346782 0.000995178949679847 -0.000248639210827366 0.00303467633424276 0.00376159414844685 -0.00020252728019006 0.00416244245241579 -0.00453938789897859 -0.00147327405045134 0.0789285233515445 0.0236908077997209 -0.0357399746168975 -0.025915655656658 0.000191575105950293 -0.00676871868585849 -0.22352929863416 -0.0156378128427883 0.00273583475084896 0.273634853999885 0.0319933226280759 -0.00899919797137055 -0.308579467378239 -0.0287031136555264 0.0138511076936166 0.302779284296039 0.00397089950286576 0.0105003646946822 0.00694850018000499 0.00948460576078924 -0.0284646343760096 0.00128081136586935 -0.00356701159803882 0.00553248845939008 0.00819011609223569 -0.0101539453392271 0.0194457872094165 -0.0140147388875718 -0.00499403194846509 -0.00248692723198021 0.0195444606748427 -0.0184919895272555 0.00464458888915492 -0.0148249705578967 -0.00300641058967942 0.00618147428430429 -0.0120710139983372 0.00798613852578636 0.00359703999656266 -0.022067824736596 -0.00199350304383924 -0.00503455860387745 0.0212858812840346 0.0251478840319594 -0.002465734630845 -0.034494716555598 -0.0449920126658457 0.0307593060643365 0.00894161768260193 -0.00143688480820352 -0.0543401105493355 -0.0412886200607695 0.0305418502318611 0.039923606124807 0.176681431932943 0.0466150435356108 0.093960366544287 -0.0992030053246646 -0.00550667985751638 -0.189449752464866 0.00924353843310175 0.0459581895991066 0.0210964176974265 0.0354137139517757 0.00850479805248576 -0.00438067295171567 0.144091107583402 -0.0406731024849514 0.158100469629032 -0.0118214699436761 -0.0335137629454279 0.049046956849896
  59 1010.28049906005 ""  55.4464169164401 0 0 0.0163328568030393 0.00712591048047712 -0.00109274921550053 -0.019756641879308 -0.00249263386769408 -0.00317991524401333 -0.0155403277832829 -0.0161286707488488 -0.000863278352977587 0.00642242958467757 -0.00107321937536513 -0.00474051206180736 0.00259694022359311 0.00380893088179907 0.00226951803761681 0.082712993274369 -0.0160113441152768 0.0670313795327315 -0.025092278281857 0.00277817075171578 0.0553022904554337 0.0372926059175628 -0.0315207539798218 -0.0173584476443884 0.00961049880868756 0.053456967243518 -0.0565575040988796 0.040261014890426 -0.0045742555424055 0.116925410106837 0.0305155659199151 0.0367134402705657 -0.0569379563738163 -0.00261751477454902 0.013587463964369 0.0109187257560726 -0.00215021885114543 -0.0058672858247544 -0.00136051425415037 -0.00379988437306534 0.0024197186824493 0.0045939860023717 -0.0101949587129643 0.0831908919740952 -0.0279637217362899 0.0174705905860017 -0.0824181027019777 0.0144601415583645 -0.00925252172089801 -0.0336538628274889 -0.0223371646432356 -0.0254157781581123 0.0131101677740258 -0.0174416715586736 0.0309329106721558 0.0363713711404798 0.00279372588088743 0.000641925150884011 0.00838087552308692 0.0139886703718355 -0.0541563466246506 0.000884816266493649 0.0221686489251801 0.0581276204183877 -0.0113822745474553 0.00546984325533242 0.00293317961375322 -0.00419211130434934 -0.000217420736605461 0.00188896249764098 -0.000430978229078581 -0.00130746861268966 -0.00455515605272826 -0.00601374171801947 -0.00684004770057131 -0.000799706954497613 0.000266830237649373 -0.00251542637688934 -0.040634475771772 0.0648370843978783 0.00764795814556527 0.0263624143982081 0.0262734367918082 0.00237486117516651 0.138535153140897 0.0576951192635036 -0.013185703014868 -0.181225237338222 0.0376964241860457 0.0278683900555889 0.319626901168825 0.019127112885855 0.0239129765665902 -0.366161745080555 -0.00711612763432171 0.0206957935528836 -0.00301718220101204 -0.00478307752293391 0.00942195297106454 0.00522861702238603 -0.00139211791958416 -0.000384849489319554 -0.00382768284760434 0.00388142674139761 -0.0136009306409364 -0.00851267803266736 0.0247777563332575 0.00649492926313006 -0.0245682705245876 0.0260169629718587 0.00726675950125523 0.0424379171263361 -0.0140419824800087 0.00612759167428278 0.0115065680467391 0.00443629070694057 -4.15503465535438e-05 -0.00332023222757245 -0.00781871693909792 0.00627428532458833 -0.00464568958804615 -0.00469709183703915 0.00469094987294624 -0.0422724744011395 -0.0342748209095129 0.0387136619241052 -0.00245837361192314 -0.00514025011878356 -0.0242032795479965 0.00870790683165645 0.0100030100385042 0.0162880159414133 0.142407462925164 0.0921696583171812 0.0993598206066986 -0.122592439510661 0.0181435929361921 -0.201262406197829 0.155347526513386 0.0467475597665422 0.0491502735312814 -0.00174452708429222 0.0187561115167361 -0.02605655861208 0.0805696570886919 0.00114076938478704 0.212719834001948 0.0656156974883567 0.0621673669003212 0.000288902837978275
  60 1012.34244273709 ""  22.5293941696914 0 0 0.0186365286002465 -0.0242469168611962 0.00255691613000585 0.0342414588992194 0.0128871524717001 0.0267690243135517 0.0294959316166889 -0.000673264566845275 -0.00685982450095402 -0.0105367133072338 0.0108491515456351 0.0123130937070313 -0.00435748851829258 -0.0180561951366848 -0.0144553372736978 -0.02664926511025 -0.0142752148471881 -0.0526317366324583 0.0493763061030719 0.00098039636894012 -0.1062545220717 -0.0792736854676678 0.0920764847870972 0.0597929983054647 -0.00530344090093556 -0.0351817709364452 0.139743292056665 -0.0510900530902389 0.0220687690267089 -0.0847275311463765 -0.056554492191193 -0.00518469011656261 -0.0405940645164643 0.00250943587439892 -0.0248855206404897 -0.0154520937828891 0.00212000572398906 -0.00473687363537064 -0.00246174105702232 0.00039422863710976 -0.0198161260801977 -0.0155873004271071 -0.066036137250518 0.0787804379024005 -0.0633048674371747 0.0267774973176759 -0.0801679508425781 0.0238834641628523 0.00433655160670678 -0.0309945541176059 -0.0169592983912418 0.0185121920458068 0.00766703802791186 -0.0106941119644637 -0.0231633226685507 0.0428806763405234 -0.00188731373696262 -0.000211714941463033 0.00100811523353595 0.0104332069495422 0.0354520433307129 -0.00769473122584999 0.0204801502648003 -0.0377371965739514 0.00387689116310123 -0.00272684087546871 -0.00178337029743695 -0.00422686001666051 0.0018493371288492 -0.0011499190446019 0.00374050229567416 -0.000673441054711427 -0.00012043529745937 -0.000451036872369696 -0.00209801609843148 0.00433269628037642 -0.00426607634394398 -0.00567084659185386 -0.201573219556725 0.0431568145275607 0.0758072741569161 0.146814451604507 0.0572665203207428 0.0269917994763994 -0.0968485582655177 0.0139163564798247 -0.00977715852629916 0.113988682734565 0.055614832248044 0.0164512874276926 -0.207458316175937 -0.0411013336811619 0.0149022940442736 0.255969586708049 0.00782546704166874 0.0171296895162125 0.000740324601403562 -0.000555066185840634 -0.0208866267178059 -0.00328853668876296 -0.0098600896414124 0.0153149939288584 0.00368248677416898 -0.00536669438272361 -0.00742971916924149 -0.00831475147702238 0.00398283549993496 0.000670782072625341 -0.000281861157911337 0.000957905248234593 0.0036602537296619 0.00721881987435891 -0.00590425503439282 0.00469681897943782 0.00616623972798017 0.0208809098884457 0.00547880508058436 -0.0325075321284441 -0.0150191494629752 0.00569878285559495 0.0179417777832137 0.0227438529889983 0.00679743187331349 -0.00140634399758459 0.0077333386366941 0.0054620148241494 -0.0191807871170163 0.00148648872828557 0.0508501974609957 0.0671850388073342 -0.0338493717574677 -0.0354587572918198 -0.0540118972866881 0.0568048119179807 -0.000976152625751236 -0.0264736829628701 0.0292787736232979 -0.0133212500736554 0.220542910894411 0.000719963914989278 0.0293400941080726 -0.0513462057057942 0.0249507082837185 -0.0189272435307762 -0.1062753840716 0.0673588429629395 0.00904406703800627 -0.0190944573169077 0.00992417196982435 -0.0697652326958202
  61 1030.15885989121 ""  3.24935260980322 0 0 -0.00227114292626738 -0.000276714623934902 -0.000658102619932912 0.000735943046451107 0.00135427409149344 -0.000712637892641467 0.000204648478552294 0.00108449016148817 0.000523418505837573 -0.000833665677206763 -0.000744532678669248 0.000137905988456006 -0.000141924411249809 -6.08365723746315e-05 0.000572997701770701 -0.00651820641403575 0.00188612709801197 -0.00352172575183507 0.000505984148708891 0.00177037864733848 0.00074629962913569 0.000596246708918357 0.00113274967347296 -0.000631385994510755 -0.00054927049690412 -0.00267015852404293 0.000360417524228057 -0.00101824837472308 -0.000412614338016008 -0.00482318700851887 -0.000546886433700971 -0.00235282907746366 0.00519998518710969 0.000494936384785076 -0.00227239524203507 -0.00183178648164459 0.000425840569177134 0.00124896891388698 -0.000488803260193165 0.00122687124843551 0.00133192792058464 0.000296347655182952 0.00305322359150116 0.00155122724358753 0.00553754459255929 0.000685032375666253 0.00570396637990065 0.00147019150272065 -0.00335861096367666 -0.00298133590019974 -0.00291283065342086 0.00138063734904587 -0.0741784918869578 0.102264142423837 -0.000989479255028914 0.0882298013797165 -0.0745949265580881 0.000760167449062493 -0.022083980126856 -0.0113557322559292 -0.00482055415854499 -0.0659945883573501 0.0859950818133937 0.00707258917867124 0.0998704447776882 -0.0820469175442798 0.00079339598237884 -0.00392075163576503 0.00585489889757334 -0.000554391047459912 0.0166741310851792 0.00222562215230379 -0.00389420903599474 -0.00171548084969525 0.00182878697483553 0.00301813080363359 -0.000443668874714056 0.00307190043278852 0.0131697631079811 -0.00760751065686863 -0.00670708920451982 -0.00844272643466992 0.0180873957290053 -0.00455483014168691 0.0203719343349817 -0.295254993179341 0.0535722349860587 -0.0181766324799329 0.0366443362458908 -0.234972803787263 0.0561781985422496 -0.229908173176445 0.0424978989287536 -0.0701220527935455 0.0532355701519032 -0.248414989293677 -0.00560387314543565 -0.011438392913576 -0.0468100564146396 0.00231109764929035 -0.0336227826070913 0.0633488637551834 0.00586079181831681 -0.00991374462880199 -0.0499170634167915 0.0105745549827285 -0.00106178531460585 0.00100097535031318 -0.0163605038575614 0.0143913571876842 -0.00237093541071748 0.00512662281700958 0.00195059844017736 -0.00109687978846105 -0.0115737001517056 -0.00717471779680737 -0.000246668504889416 0.00176036976142187 0.00477459799978742 -0.00236695930756145 0.0108228774384652 0.0107664207246716 -0.00390833467676533 0.00556385733150888 0.00307108777046254 -0.00114464169239488 0.000150633757590864 0.000616557148045624 0.00151698841074253 -0.0073924010141998 -0.00423064476067135 -0.00336267872712476 -0.00304775244215523 -0.0162197438717779 -0.00600329704996746 0.006668176497594 0.00330607910270156 0.0188213987027188 -0.0243195437633622 -0.00744258006767018 -0.00903448077037487 0.00248863680112599 -0.00361115882156862 0.00109786648084744 -0.00373890992101446 0.000810847668467808 0.00157012411075513 0.00931746077195093 0.0096566073543095 0.00530041787038082
  62 1059.5417355539 ""  1.22185490923248 0 0 0.00183316502950608 0.000305071691447307 -4.45492619631524e-05 0.000512936567714218 -0.000282923281447663 0.00116284001984328 0.000253907911692748 -0.00122236256358238 -0.000275832619425355 -2.51349054213163e-06 0.00014657575627592 -0.000118077241730214 5.62110638472585e-05 -0.000188248159408922 -0.000149284276711408 0.00391852822893067 -9.05247127200505e-05 0.00313451588217753 0.000867448864472026 -0.00149828341253225 -0.00269314472315651 -0.00212152353378892 0.00144437670674594 0.00185467646686015 0.000466676542206785 0.00226390923470009 0.00258414872672235 0.000346950040607237 0.00081157043776285 0.00464043398569572 -0.000361968830690813 0.00237898314965249 -0.00584563786509086 -0.000472888486892169 0.000388578021153431 -0.000110209870357049 0.000673040449801689 0.000368649712849842 0.00091788867434999 -0.000806950395017996 -0.00077050285725614 -0.000165326465059364 -0.00366221161206644 0.00641903804444597 -0.00363971298203576 0.00197263568953819 -0.00914514506366462 0.00426360350883501 -0.0014820956024438 0.00746802783769304 -0.0139040405080856 0.000966028486199232 -0.00457635136968561 0.0308494789027502 -0.0008634570440247 -0.00374651653385849 0.0090710468713098 0.00179073535873713 0.00821685317721177 -0.0302439360473046 0.000697085115421128 -0.0226188596063935 0.0269890126274403 0.000221332412199418 -0.000304927280305701 -0.01242821448133 -0.00514969419349284 0.0373497131269183 -0.045134549450032 0.00236657566559268 -0.0968855330938524 -0.00576225551425699 0.0443950173997853 0.0467852828730528 0.0204715635875169 -0.0451121100895852 0.0396817535448224 0.012040780373615 -0.0138771668229452 -0.0117859556387967 0.00449788272707936 0.0106198836929802 0.0119581598038702 -6.55357042767967e-05 -0.00203993615266091 0.0396250348386959 0.0426878227761342 0.00397673148683152 -0.0107390027736908 -0.0104603928638449 0.003998598704278 -0.005299594730213 0.0330635155005818 -0.00134047380235325 -0.0227341841779797 -0.0827933631134044 0.0353777270632645 0.0738261986794964 0.290444275918298 -0.00632919782433671 0.207987143017389 -0.371163172569287 -0.0386018859178149 0.0640462293191087 0.306129076108723 -0.0411496527864667 -0.106280968788958 -0.0385691166876894 0.214365545052415 -0.202611996717864 -0.0210686668073575 -0.245582941513429 0.0749509971970102 -0.0371224205804398 0.0736291752204114 -0.0710972835418431 -0.0343166401287061 0.20439049066763 0.0752947405033731 -0.0233729823776089 -0.184620923327748 -0.206875279152334 -0.00797197935741813 -0.000970053568691277 -0.00335939124730081 0.00300073528799009 -0.00194686626680246 9.92941094061299e-05 0.00409961450833539 0.00409254154283264 -9.17398476205313e-05 -0.00576606972064966 0.00718830298729625 0.00860142084914071 0.00651780944081607 -0.00534176786573319 -0.000473459345162367 -0.0133850202466025 0.0238686754231664 0.00460932669732352 0.00108434668685453 -0.00320691998322856 0.00340052280769973 -0.00203885280332258 -0.000704002410229317 0.00442755991943394 0.0148214614919132 0.00449647371756282 0.00708387535941082 -0.00192854684062999
  63 1068.70171838934 ""  0.105469835961322 0 0 -0.000112574988117513 0.000222178223917202 -0.000407827885345211 -0.000197505913991324 -0.00036508103120061 0.000134576029228096 -0.000358448851738431 -0.000133959079998418 0.000273246361232981 0.000268801754551984 0.000425138280765986 0.000700508058870163 6.95492619072413e-05 0.000409121102970005 -0.00108348347064699 0.000187714400243853 0.000216339321351381 0.00015080562492652 -7.75936476868213e-06 7.96846176046501e-06 -0.000129399923371438 -0.000726892291471451 -0.00164291268059962 -3.23782912195886e-05 5.35812398145467e-05 0.000489728850122552 -0.00115480110751471 0.000587026787341556 -0.000222163494627474 0.00161024397256036 0.000583067567427397 0.000167170879459917 0.00028043564042103 0.00033413097169181 0.00181725860125702 0.0022225719609992 0.000529292403938828 -4.27188454967409e-05 0.00281955537781718 -0.000874063622518689 -0.0053478752078152 -0.00266440809515802 0.000241081351540703 -0.000845633678146943 0.000253371568531389 -0.000389971271535313 0.000713278245280175 -0.00033052795140305 0.000624207651767083 -0.000141442928448292 0.000838281602766947 -0.000937357002136483 -5.70633175632204e-05 -0.000913998358880609 -0.00691926618361979 -0.0002073464725468 -0.0004936837320692 0.0393798856158209 0.000674931727652217 0.000869690294779054 -0.0140478291065233 0.000692950145833546 -0.00127742826667835 0.0026600993705781 0.000614738977701308 0.000375146785346236 -0.0561688258697125 -0.00496186262420649 0.00194770811141911 -0.0432935153350616 0.00316466669509665 0.000341585836606908 0.0276209676974459 0.0241820919147075 0.0817328981893958 0.0355587783986738 -0.0253414910972116 -0.0830887470540957 0.000722719520207377 0.000912386470448657 -8.75045743241967e-06 -0.00152880809826215 -0.00185791077038801 -8.80800259392058e-05 0.0141051915701277 -0.00222025942610983 -0.0017290924446658 -0.000202624004456811 0.000429020305599929 0.000587728797766542 0.0737345447086467 0.00368614387445737 -0.00156944591656008 -0.0181811345950233 0.00150520660805041 0.00297513940262639 0.033244211598319 0.0612696202239945 -0.165115896639537 0.0570260451624494 -0.00843782921596012 0.0199600808446177 0.0427515658361023 -0.0650483846103173 0.133948018284316 0.236013853678218 -0.255110574823655 -0.0486004932522524 0.0858883230381037 -0.11127227360126 -0.135339544987226 -0.314490464000945 0.177130318870685 -0.127530768994349 0.198473009783404 0.283319294457827 0.0538929665537861 -0.318675210087685 -0.215781393261984 0.129422163084608 0.0992361653702432 0.142838013130733 0.135700260647729 -0.000235285141088884 0.000221573916082453 -0.000148183910120768 0.000135046574348479 -0.000148230164333536 -0.000420029081962757 -7.99957608515861e-05 0.000283567985347682 0.000510931366225237 -0.000549993431248383 1.74329023769806e-05 -0.000248816127342626 0.000187087602046361 -0.00010992194695729 0.000476106301845454 -0.00122959229713244 -6.27369722775926e-05 0.000550646029603544 0.000246730166902507 -0.000271083543650587 0.00014797793528804 0.000801859311476353 -0.000668038651559884 -0.00022025397038907 0.00120216870496672 0.000979397018033908 0.000191998854891003
  64 1079.61394315628 ""  24.8592684655972 0 0 0.0416868385826664 0.0407966801976077 0.022331970081198 -0.0217966307261956 -0.0205947316096782 0.0072958288047216 0.00191921779022292 -0.0338773704147373 -0.0173992844731068 0.00888947781735861 -0.016547708270515 -0.0209028151100205 0.00759478720443192 0.0214516267520089 0.0117044762480645 0.0678446566889947 0.0723104260368876 0.153069964277424 -0.0381657434395238 -0.0852845560333838 0.0145906879674403 0.00632355657938628 -0.0472998708147334 -0.00258947266211393 0.0147430945363673 0.0720988277956737 0.0325548465235821 0.00142250869880221 0.0287020307389469 0.125615103553376 -0.00383649369873574 0.0711574034154219 -0.172502376224494 -0.00201635162404015 0.0511464726438024 0.0508428523273649 -0.00921041742435748 -0.0167251316814132 0.00289751997132686 -0.0130431022921115 -0.00455595180782703 0.00891331721627234 -0.0302292483021828 -0.110699358810603 -0.0330763197096489 -0.0141579664328329 0.0530358791821297 -0.00368227103636842 -0.00341705906368198 0.0422211654775288 0.0383331126803734 7.10402665165207e-05 -0.00473033212066696 0.0206515633055427 0.00118182825999383 -0.0308170919070518 -0.00112664056552534 0.000878211542375565 -0.0236197148361534 -0.0224565478978261 0.000580994405752267 -0.00389414543960205 -0.0296806944373588 -0.00116737518351871 0.0239386944548612 -0.00476663742913964 0.00024350641601862 0.00141400842234516 0.00141847268812217 -0.000342096698326288 0.0091923094631886 0.00313536577913847 0.000248577222330257 0.00258655221817683 0.00548732621590548 -0.000739987826815863 0.00266593035338665 0.00595573247219531 -0.187210064697222 -0.150448915315668 0.118660603102807 0.115899631909381 -0.12006374481269 0.0364879230487452 0.00325899395926471 -0.0613041807495377 0.0115237817882758 0.000289312184716672 -0.0331835911120253 -0.000475269526687169 -0.00454555427237288 -0.00669496218348057 -0.0326465685848912 0.00687811549763764 0.0197364996579535 -0.0289958758025671 -0.0035786309781347 -0.00663576873976525 -0.0224000297609206 0.000655304594472674 -0.0178338451500826 0.0359187800857557 0.00420310563179974 -0.00613574579539241 -0.02269334739956 0.0130285028413597 -0.0129735138560983 -0.00236236090352079 0.00282447690368767 -0.0045747213465947 -0.00785505459217177 -0.0224832317992628 0.0127147018842436 -0.00806500803428072 -0.0124319889752429 -0.0159287988067567 -0.00280779276892688 0.0225928286802693 0.0158286203649223 -0.00844799704057705 -0.00301269427543616 -0.00550260925714766 -0.00892384898830691 -0.0410921792822153 -0.01581957369826 0.0144918464713763 -0.0120568904321648 -0.0120419247419542 0.00565255786797374 0.100274686821188 0.04601589603053 0.0083985101716097 -0.0315261976794553 0.181449691143772 0.0444560308839648 0.0204366218540493 -0.0733014513458317 -0.120638703756707 0.243350906028469 0.0618505798316295 0.113024430152198 -0.0465461372835102 0.0254915349958968 -0.028681685256216 0.0573353750238379 -0.0316409669227143 0.0634807125202838 0.00613463683636954 0.011148783781832 -0.0371632875943306
  65 1097.94599402409 ""  55.3722673181882 0 0 -0.0132018564390708 -0.0407842084321752 -0.0295131917973013 0.0395603124540247 -0.0162359130853117 0.0277037015566611 0.00250614557035827 0.00718345308648942 0.0138576682654602 0.000238941396618511 0.0624667036198406 0.0338585703219169 -0.0076449594944537 -0.0500490217340731 -0.0450776845631115 0.0274552248620547 -0.119049295157098 -0.141321744071276 0.0878332251816535 0.0697046632386968 -0.126687134858864 -0.101291633057399 0.0548918408416982 0.0598878797922612 -0.00665060976411481 -0.031362919174529 0.0187189032726026 0.00651217140960352 -0.0150904634938532 -0.0279030453295293 -0.00466516906975529 -0.028759893899963 0.0622109240529562 0.00169118271186013 -0.0466309004545261 -0.0303154338111454 0.00923046850597019 -0.0103690923362767 -0.010747340134565 0.0025258325198362 -0.0337839397923437 -0.0367683172559946 0.0279097717142466 -0.0300104002004763 -0.0244114532831927 -0.0101934718790631 0.0167876179088446 0.00446827063330391 -0.00293791303591768 0.0108077417247936 0.0104011479412052 0.0004860187887877 0.000295582118584196 0.00745364160319175 0.000395229860038277 -0.00921455300485451 0.000384534705212426 0.000261268518251002 -0.0124978181076938 -0.0118463008812491 -0.00155251380100362 -0.00221898690123777 -0.0105817061005527 0.00316985564417604 0.0102890061113652 -4.8977648713447e-05 -0.000300872089518808 0.00059683457888796 -0.000521971137160693 4.48399941059141e-05 0.00359826327985798 0.00169379961871798 0.000821408834555061 0.00191478459545099 0.00299624797697557 -0.00086694850695902 0.00185904445692671 0.00338772765533022 -0.0378978722174447 -0.0348574277020704 0.0429705340957794 0.0719499566017401 -0.0656300285958719 0.0078884960571441 -0.0026366699191535 -0.0156774178026045 0.00513761082212051 0.00253755308993756 -0.00678413131517422 0.0111998983500692 0.00893241157380621 0.00332429062255249 -0.0101108520437741 -0.0261592710563221 0.0116801552709763 -0.000792444222917184 -0.0013062575177242 -0.00291573618436716 -0.00802302521255235 0.000309252877551698 -0.00788029879508887 0.0156542955909865 0.00145011157402056 -0.00227428219802109 -0.00920407770434026 0.00314903093171456 -0.00815882217604013 -0.00155370950177082 0.00396718380553582 -0.00472392225630501 -0.00564801379414378 -0.0107892741721253 0.00712296221165139 -0.00397705041151399 -0.00586559631936625 -0.00933189611591434 -0.00182278563795683 0.0145612013626302 0.0100485448303007 -0.0055516807941351 -0.00318786217547793 -0.00479779209449449 -0.00547171623362828 0.0192072342612064 -0.091259359217984 -0.0592042639117877 0.0124045816415804 -0.0103042684308669 -0.0501242512885642 -0.0362995073461999 0.03824969784816 0.056236115700747 0.123722409221144 -0.177281453953947 -0.0382045739371767 -0.0915146941407595 0.00352493859030119 -0.0544061573407751 0.113148087681304 0.0388517851072213 0.226389520625353 -0.0373631002126651 0.0970701757927072 0.0470664946780379 -0.076404179214776 0.146587874433311 0.153724721524533 -0.00610422757906548 -0.0502171676410852 0.127773749647801
  66 1100.93029129522 ""  19.9761011442864 0 0 -0.0036466189812895 -0.0431900199140327 -0.0827756396339925 -0.00380989778873547 0.0213433152358743 0.013949560878227 -0.0542655013221167 0.0239000212316599 0.0532866483689654 0.00305502444547745 0.0622074576680604 0.0405442944881407 -0.00540235239086968 -0.0536150975543646 -0.0463988385544318 0.140471809443356 -0.203950868613004 -0.219478223175329 0.0321783032026771 0.149137908109984 0.00647197442499375 -0.0246717703635091 0.0343382224068445 0.0171748239316271 -0.00254297901783554 -0.0232132650210293 -0.25503663851559 0.113746195996771 -0.0900443892523336 0.0595365655658065 0.120243275318718 -0.0652752980110565 0.262968700433497 -0.00574047851892359 -0.0424499026017512 -0.0340623237794374 0.00493477912149393 -0.0224448603148663 -0.0217168382079601 -0.00261785627125368 -0.0263050171766731 -0.0302829345482586 -0.0190639004428977 -0.0252388960291714 0.000924883531591039 -0.00181924466934711 0.00568616827139811 -0.00560065879212323 -0.00128146729111655 0.0152741910746827 0.0126137421610821 0.000560571623412362 -0.00159268202045878 0.00744058309523234 -0.000262002966255144 -0.00891756411261542 0.00125889622181189 0.000364017296493029 -0.00887808928185916 -0.0102184300429297 0.00023441918293789 -0.00120019243875168 -0.0088334915662837 -0.000716465273732413 0.00784144962401244 9.02285073358795e-05 -0.000373370528064639 0.0011969701562453 -4.28778309381392e-05 0.000104316873496072 0.00283839205061738 0.00128094940690526 0.000440822631964718 0.0011045805080821 0.00231057590644142 -0.00041307513259327 0.00099742467058312 0.00268460686053764 -0.0424869900305766 -0.04624822963081 0.0211196494311063 -0.00280757696973043 -0.0335698987097297 0.0116256126842863 -0.0022186562280766 -0.0156822883177334 0.00551170230294728 0.00463813371551144 -0.00843989437472241 0.0058268624346989 -0.00146118605547496 0.00342961208141427 -0.00849501698844018 0.00585741066586912 0.00587246530693292 -0.00875771920300135 -0.000984050764627656 -0.00213488800125581 -0.0060385352830589 -1.0288681799249e-06 -0.00596236880961664 0.0119497273182341 0.00100566320091673 -0.00141714684294067 -0.0073308284181777 0.00312825624263431 -0.00613800600109841 -0.00103034009485902 0.00189011722355179 -0.00251563840776968 -0.00448845641278188 -0.00594004954834523 0.00508352361501445 -0.00289618770976471 -0.00602420325769205 -0.00711303550907934 -0.00116391657776187 0.00986813778025183 0.00747682723052076 -0.0045134209503945 -0.00104931395397893 -0.00212613844611987 -0.00418894888724457 -0.0541176915954464 0.0464870107325823 0.0401971632901157 -0.0102183387425786 0.000155564131264573 0.0167743188369661 0.0574722711085396 0.00958535935895433 -0.0157192934932352 -0.104475561396474 0.209669778468219 0.0465271889592146 -0.0385105672143072 0.0251433905045581 -0.0544974299039758 0.0901667172846263 0.0228206121954163 -0.0238609343658835 0.052259703324536 -0.0513011261468575 -0.0127693965123421 0.126262749212043 -0.104566396182332 -0.0236914910974153 0.00585414468188655 0.0230728953589862 -0.0477570367393046
  67 1124.39366162441 ""  47.5107462816413 0 0 -0.0297746129165126 -0.0636846647394185 0.0542649716843368 0.0180766867981673 0.0617687179446202 -0.066782026637665 0.0198216208818609 0.0598499335165586 -0.0153857436217828 -0.0214383325484188 -0.0698495962632484 -0.0128266075859867 -0.0155862728072089 0.0321887002460069 0.0613227037047881 -0.0509348474785249 -0.0918787986845215 -0.0602901117713844 -0.0169826653917831 0.0591312641206091 0.130331326009418 0.17702720423055 0.110312904200665 -0.0729530927831089 -0.0240481762803415 -0.116285574933855 0.0148486173726504 -0.0421644987253454 -0.0115394276632452 -0.28051849548759 -0.0433550016132052 -0.084395578156335 0.163265105025024 0.00695695100080033 -0.0974678905203404 -0.128487600772545 0.0254905751644037 0.113438703963091 0.0312363180025523 0.0519084159336215 0.100177201271083 0.0518600260597629 -0.00610975758105774 -0.0131036403550138 -0.0452756214842596 0.000660296863930268 -0.00155214972197451 0.0114338624876929 -0.00255313302212053 0.0016895113952553 0.00925219845644391 0.000482671969842127 0.00192841670909058 0.00629129961725719 0.000311256899997788 -0.0013463525808405 0.00556925250398127 0.00116031371302173 -0.0285100093145789 -0.0220078372749195 -0.000845341395019986 -0.00473993851517109 -0.0167501510546284 0.00138919075641013 0.0234029593138651 0.00447619288417199 0.000355557006256336 -0.00414524303276729 -0.000330844270992135 -0.00044143992795003 0.0068212916343215 0.0021242264940318 0.00259874192580149 0.0061410764420335 0.00535033924123687 -0.00320654770065777 0.00614043528377427 0.00510048297792307 -0.10642112786829 0.0301875544277238 0.0663596277534827 0.112598642915217 -0.0667504128869302 0.0243677238821819 -0.00213100224590592 -0.014882157333849 0.0033103280890045 -0.0017625435931175 0.0159163682850242 0.0639595220338389 0.00373229747551096 -0.0022836294958998 -0.0180256468602845 -0.0101852710137703 0.0370532964291945 0.0413770816577839 -0.00330789013330603 -0.00551787487951829 -0.0157612361263271 0.000669072979608428 -0.0134168124621152 0.0264888783154242 0.00374374453635578 -0.00545034256927709 -0.0153790708476079 0.00512742927011602 -0.0161557827770496 -0.00448424701342602 0.0137875076679113 -0.0138971409810639 -0.00825595501342253 -0.0412406963997628 0.0155166183516026 -0.00917120803068932 0.00122969855361383 -0.0153410494871248 -0.00449186596133794 0.0342214962026878 0.0188396348772938 -0.008616197792616 -0.0141006268716595 -0.0169700826614679 -0.00854938032942529 -0.0303042047935112 0.0283721166948519 -0.00204763495019686 0.00575510394310286 -0.0111654828462904 -0.0393013264245662 0.0117688583708472 0.0219725151011592 0.07161281282555 -0.0011440397751609 -0.0206345988029026 -0.0029312465714497 -0.121930587974927 0.104685102258005 0.00194238770951751 0.0956307406199219 0.0259715560336766 0.158059365679551 0.0430473305774134 -0.0241974456942519 -0.0168796859050419 -0.017167530959692 0.026223844969813 0.0467716042449986 -0.00372146402349717 -0.0223727324653238 0.0179894028044482
  68 1131.69390474277 ""  1.86887549852082 0 0 0.00131353714341194 0.0124480042061725 -0.00360644139935504 -0.00501566911460082 -0.0109141499190812 0.00828915754067501 1.68572551864218e-05 -0.00924557500007156 -0.000458039213069007 0.00335285424127027 0.00936468997192307 0.00143853608605597 0.00386469602368124 -0.00375127713015145 -0.00933147949719845 -0.014271328501972 0.0343281571301167 0.0224992902179018 -0.00213279427576935 -0.0163335035263176 -0.014623038058744 -0.0237141650174554 -0.0247816432625549 0.00725724136517358 0.00331793115171745 0.0170295934633478 0.0109905911072195 -0.00112823225955356 0.0065996350485511 0.0344097300406303 -0.0002547408765465 0.0144060632301161 -0.0344442789097131 -0.00390120232359544 0.0225542861555246 0.0239734048745856 -0.0034340211439173 -0.0193268651306002 -0.00407141551069102 -0.0127873608221957 -0.0159364444338999 -0.00574844550774791 -1.83057281085382e-05 0.0389697644305806 0.00762362402128783 0.00701207912768032 -0.0388443722034244 -0.0116527439637547 0.000107778402583475 0.00502758955602369 -0.0092085270722941 8.89461713707205e-05 0.00739780811372293 0.0609457593235706 0.000497277567893663 -0.0204490237795398 0.0221078852764664 0.00439533441647616 -0.118342241474931 -0.141989719293473 -0.00210186072404669 -0.00627593692951151 -0.0252203767097366 0.00109413619477028 0.0689754974121742 0.0313982166302898 0.000880941028932655 -0.0123258952343151 -0.0160208482710106 -0.00192801003746722 0.04238431194129 0.0187289203319013 0.00463952863152906 0.0175415202737294 0.0324822574726817 -0.00665497387762815 0.0172797363623094 0.033359113074696 0.0486152618330003 0.0497314140954262 -0.0392205928386499 -0.0478678116904607 0.0167867309254785 -0.00805644122898171 -0.00271865671773404 0.160936801894657 0.100731429449793 0.00303195054358513 0.0269313320801919 0.195879373604633 0.00240329566577268 0.170731287152703 0.0148534867189265 -0.0192680364114684 0.100331371170113 0.120809973314293 -0.0184769509285773 -0.0363854671313108 -0.102060459177673 0.00451576070911389 -0.100980513596877 0.191921084145203 0.0218324777954339 -0.0343976411443868 -0.103011089756811 0.060124309653697 -0.0836129709597025 -0.0163667934972099 0.0214711872985463 -0.0312871254658895 -0.0594970114328256 -0.140266157182694 0.0832769884472471 -0.0565524626601637 -0.0525087014186858 -0.0913175554595822 -0.0175134872005341 0.13625374703603 0.099446878366391 -0.0578440531921651 -0.0205104037827451 -0.0344153351700732 -0.0606454291816235 0.0110457482455351 0.00106816746978454 0.0017226032477654 -0.000438404607982423 0.00358779098418492 0.0084464947208626 -0.015402172340006 -0.0148457647773537 -0.0165547073727635 0.00705121227924535 -0.0204281694485638 -0.00262652836553408 0.0154497188554318 -0.00187760915426568 0.0164705371343576 -0.0515169036099134 -0.0132341218695072 -0.0660737892388593 -0.00190472762785231 -0.00367754462156303 0.00204095556137289 -0.00655730666465716 -0.0031992008225347 -0.0142424007345301 0.00399025581269896 0.00852561342976945 -0.00924417747766058
  69 1148.49045526722 ""  30.3961641300088 0 0 -0.0163925194164585 0.0388305156740877 -0.0160292031769063 -0.0194477414586601 -0.0348784513112926 0.0255992047022917 0.00108451433267795 -0.0258309382601089 0.000950056935173278 0.0112073266143185 0.0349202148373652 0.00718553929066109 0.0132486512900801 -0.0124631055858423 -0.033076440080728 -0.0973587311052841 0.121422020291209 0.0401394100594064 -0.00962882844966613 -0.0415684117509859 -0.0406575827983633 -0.0863247770162399 -0.0963504951957772 0.0200086870630461 0.00907247180147547 0.0420078925670119 0.0322342648474468 -0.0103929607929036 0.0212627583633091 0.0924705025528385 -0.00500471481892036 0.0346963254392909 -0.0873412971895554 -0.0057249254124462 0.0737941705317851 0.0884698172962833 -0.0198657407096665 -0.0783889781764089 -0.0217620215135718 -0.0369485284950104 -0.0553333395676608 -0.0247456450911895 -0.0137995363210223 0.0132458589967972 -0.0516694354941105 0.00961852886606544 -0.00981833489894307 0.0121688534563294 -0.000597302295636617 -0.0106040170726027 0.0240947294599829 -0.000113758319046804 -0.0154278511157249 -0.042835846293504 -0.000858269145631722 0.0396147446116093 0.0218667904448517 0.000667065142695292 -0.0195505634548709 0.0288152572014873 -0.00161356350035617 -0.0158076438204694 -0.0467359841424989 0.0018993022300165 0.0413795992500638 0.0133240662359729 0.000482959758341096 -0.0114140445589803 0.0135132272614301 0.000391504633188457 -0.00596709234607797 -0.00719318593294196 0.00727254079681358 0.0124557749916407 -0.00746164077488114 -0.00849223021149047 0.011691461850359 -0.00702679926118084 -0.0841502761266872 0.154988680181535 0.0443947344667598 0.110724936171928 -0.0674243122837265 0.0284948504224064 0.00854658709336592 -0.282980172218593 -0.107664672955939 -0.003220431626151 0.103555811389782 0.216118884142015 0.0147192467180186 -0.166699035323743 -0.0890348552130774 -0.0197189471443413 0.0952624866244684 0.172620507196467 0.00194745457639313 0.00650628962068082 0.0170775475104923 -0.00116148561798499 0.0282302471802099 -0.0490573272834093 -0.00271414819244794 0.00657955409387898 0.016391667388105 -0.055289931862805 0.00780842566114791 -0.00427229353925552 0.0453103346866413 -0.0371825447954765 0.0129933647463563 -0.0289216290613465 -0.00436660579199946 0.00941791285680924 0.0516241165236683 0.0118324191072885 -0.00469886465840309 0.0327093586936602 -0.00116933049706035 0.00896060559829682 -0.0407050755036579 -0.0402211239998007 0.0125034562576317 -0.000554987220729357 0.0653732729043867 -0.0176518642549471 0.0112653987980491 -0.00883842985754966 -0.0453210421492426 -0.00913393656821171 -0.0061413069250375 0.0911702675868684 -0.086591963311121 -0.0490779562228707 -0.0547487315605624 -0.00891944664671663 0.0806902296646501 0.136398075306417 -0.0711869719681624 -0.0346076596705115 0.140498912777014 0.0326610154486628 -0.0554312010242198 0.00152547186920723 -0.00260537650775022 -0.050741611089469 -0.118752407859263 -0.0141289256591783 -0.0385224033136983 0.0276541984117557
  70 1156.92662340812 ""  46.4210100344551 0 0 0.00832833980743229 -0.00344122997855264 -0.063954529356505 0.0581679895614247 0.047409450358073 0.0262584634594431 -0.0182024847475542 -0.0153310020064994 0.0262345360032926 -0.0274961668338664 -0.0831441503942271 -0.0369635179214247 -0.0218520306671965 0.0570378834236235 0.0480961381807874 0.078538446329521 -0.0694535206981274 -0.103763437246299 0.0804269701264612 0.0914367352341331 -0.100896634207619 -0.0839649440954788 0.111853390098713 0.0635046286197801 0.00590108280064665 0.0274496801524297 -0.0466267442983526 0.0459431315454892 -0.023448039048003 0.112090506201193 0.0456593780725684 0.0112321947081945 0.0162267354482944 0.0445270025851315 -0.0454372260320783 -0.0145543945640139 0.0249826651619173 0.113379174204458 0.115908488646578 0.0395120292820702 -0.0396024068969591 -0.0216873012409023 0.0111360219973109 -0.00194553620483583 0.0335045799380266 -0.00493720979145211 0.00333871135472728 -0.0207155712744695 0.00190473186056963 -0.000143329291593053 0.0142115811682648 -0.000200499419187944 -0.0234686369907393 -0.0375768942032249 -0.000557122084428449 0.0347734431141129 0.0275007511225164 0.000727909764421122 -0.0185721915614267 0.0174458163945752 -0.000740816476568992 -0.0140894773129482 -0.0440625610481564 -6.4270239507759e-05 0.0377417994988087 0.0235276498992674 0.00154497984737429 -0.0129380190657105 0.0143259262887353 -0.000372953545519606 -0.00177988718879314 -0.00619027118758827 0.00577633445789047 0.0108117332091774 -0.00628918061485758 -0.00740227642557204 0.0104119819723101 -0.00643019416309241 0.0788503138795785 -0.0399570011042533 -0.0433339576908686 -0.0950278099266364 0.0100748512874595 -0.0160580009112541 0.0109512031903783 -0.306353346510518 -0.105577455718085 -0.00502970278128864 0.10071498337295 0.230168052464502 0.00938440099738719 -0.133783707540139 -0.0781118292971477 -0.0109247676360956 0.0891241736891749 0.180500293793264 0.000515033653250569 0.0040557526519653 0.00413190445984869 0.000218569784264996 0.0184336447323413 -0.0312547840830912 -4.09897538459014e-05 0.00254120492882527 0.00694852629005419 -0.0443255101576283 0.00673402384513982 -0.00379177746462533 0.0358478085725094 -0.028735456680873 0.0118443103104701 -0.0311212345248987 -0.00257335479901455 0.00650372373024834 0.0467148031361907 0.0105793018246118 -0.0042620241943046 0.0297634386479567 -0.000891943597627074 0.00757411273759311 -0.034826857239317 -0.0338782711382353 0.0107138458948508 0.00528194845987004 -0.0387798522594784 0.00321122559729212 -0.00488079148577144 0.00482742540774529 0.0239286297512061 -0.0035635170986076 2.06569920745066e-05 -0.0522732562937967 0.0344188939658858 0.0192086151845136 0.0185924605853603 0.0169300692427794 -0.0524698645712575 -0.0629180353489701 0.00956010537130272 0.0117279094291819 -0.0900005359854168 -0.0186243748329345 0.035946220422985 0.0161462282932571 0.0301243836023792 0.00931326616913225 0.0501699055917796 0.0122398594025012 0.0229272612630804 -0.00958082008346616
  71 1157.35352987382 ""  29.6765370155167 0 0 -0.0265990450233278 0.0322695137268449 -0.0893955283094495 0.0537505911320454 0.0220118576537964 0.055354888054034 -0.0124222957537997 -0.0413088228365494 0.0299868999343416 -0.0241298692423893 -0.067477744238687 -0.0371215348417035 -0.013380385056381 0.0582904345682194 0.0251757174211193 -0.0618781519643685 0.0616024332593798 -0.088460302261846 0.0924799837547661 0.0775821623648725 -0.166371331713424 -0.195673763529778 0.0297618253306013 0.0947070575482413 0.0139330062744088 0.0614429265015656 0.00806100051053327 0.0276038069052351 0.00117428336374966 0.196952002268564 0.0312023397828888 0.0418899355772586 -0.0689387975896413 0.0481519898807597 0.0225572457771622 0.0746813298422802 0.0116761760103002 0.0629306288493934 0.11944420409984 0.0113282410043076 -0.109435730326792 -0.0546815865053326 -0.00621398061151739 0.000593863312785044 -0.0328449030220712 0.00340337942471645 -0.00111532735951717 0.0211757241407159 -0.00208197221765962 -0.0075419360791684 -0.0166297707663974 4.98718017276628e-05 0.0204079118674713 0.0305101203302435 0.000942516657724512 -0.0262423288565764 -0.0227533177710251 -0.000612516987627306 0.0113021867755335 -0.0165320864211037 0.000719390324802029 0.0116904816792439 0.0367333447900992 0.000188575959144884 -0.0288144464411153 -0.0184271078064607 0.000503355591145431 0.00779710772504824 -0.0122555877612591 -0.000323295185153682 0.00307162288109789 0.00535536476395199 -0.00489098639388554 -0.00766123859428296 0.00570485371202401 0.0050264681126479 -0.00699505166048622 0.00587302359705331 -0.0704174696901481 0.0474508765968324 0.0416584073069366 0.090938354258129 -0.0111117625411627 0.0130917138371171 -0.0089687163292466 0.263961047639544 0.0885977667472479 -0.00212732048377285 -0.077159662351319 -0.179359986077232 -0.00888988000150985 0.111549884233071 0.0650355880158042 0.00851803162469755 -0.0664240881200503 -0.132258043111587 -0.0010580879575602 -0.00413619131618899 -0.00913299996313279 0.00112398660651714 -0.0183522496213682 0.0317123970813305 0.00191978716697901 -0.00477690924544836 -0.00779968730051766 0.0374087765801413 -0.00555821937560611 0.00274883521988094 -0.0278614984369673 0.0216627572624499 -0.00826750023979367 0.0181706908575691 0.00550676001997254 -0.00798163088459925 -0.0358129437599158 -0.0115946901366851 0.00220837569202254 -0.017551004015281 0.00336253207787493 -0.00678751915505402 0.0243433156573291 0.0232292943372523 -0.0102072811031108 -0.00409952609877224 0.0355700910932944 -0.0111024771331187 0.00603395628169886 -0.00628541520538052 -0.028720661081132 -0.00567356470822823 0.00417570027237894 0.0542794925021334 -0.0447159113030315 -0.0300736848894494 -0.0308983017823 -0.0452553748348156 0.074384333690776 0.067919871964218 0.0202179671608992 -0.00547796123036661 0.133460115376995 0.0335661958396694 -0.0271224141823115 0.0155188194551959 0.0312718643065674 -0.0365419532637305 -0.0581333751986642 -0.0032843788728665 -0.019328385360411 0.0365750076437138
  72 1186.74897274385 ""  19.7063594921528 0 0 -0.113113310482893 0.00354977040778913 0.0221402247316398 0.0137771031633788 -0.0442307575955037 0.0103781605309996 0.049753018399315 -0.00126616019990717 -0.0180696004082816 0.0195381427803747 0.0225791083938317 0.0109733719099245 -0.0399458860372039 0.00828935161087826 -0.0391858953324243 -0.241699653754856 0.0965925403629147 0.0180971900073699 0.0651936035334976 0.0948439781416261 -0.0697105104812698 -0.116166587431026 -0.122217567261542 0.0131266636639137 -0.00513280724057854 -0.0405325009163776 0.205037411094996 -0.0948274512982067 0.0603545677911256 -0.0959843314293811 -0.113171245468436 -0.0118751818510168 -0.0749904929769828 0.0829218534207676 -0.0503918285145761 0.0573533900137892 0.0570681209932237 0.130714405038139 0.202993632088144 0.05377471547781 -0.2021234104918 -0.153526184604934 0.0123263398834132 -0.0139185986949221 0.0233011876291783 -0.00968338357979453 0.00328111377241008 -0.0140416129850959 -0.000719530640652101 0.0128343548276079 0.00240064554338394 0.000477458067967801 -0.00691572251216553 -0.00190204864274878 0.000137417446798867 -0.000709554222771898 0.00749938075037531 -0.000227774657114078 0.00401943204957764 -0.00159735236583073 0.00033327126047291 -0.00150198697242138 -0.00429292768177243 -0.000677209509602381 0.000308666817323991 0.00501997507559911 -0.000217778788852636 0.00363507066549773 -0.00103121428574116 5.91334414409724e-05 -0.000923305041571095 0.000437880446013502 -0.000733477884990818 -0.00175982293732929 0.000228552973008149 0.000541748734062383 -0.0019347093290247 0.000266380518880763 0.0229284153792613 -0.132561337177959 -0.00593063572423809 -0.0542836967959655 0.00523919405905479 -0.0110294170440173 0.00107317834330759 -0.0630359259523231 -0.0144984043972213 -0.000738232702192914 0.00537551662159846 0.0272765109506959 -0.00142680136904139 0.00145080292971965 -0.00366774691064902 0.00556682035135367 -0.00373702408270634 -0.00599145491328732 0.000608664454371255 0.00099006839342607 0.00291638433096495 3.35418261452615e-05 0.00159908353633136 -0.00242581630148083 -0.000616005524457548 0.000922552706162073 0.00268321348291866 0.00229761148931723 0.00106233031910592 0.00108712125309592 -0.00409394460324089 0.00251921836403555 -0.0017608546140328 0.0126632576203301 0.000883256781113791 -0.00185712928440909 -0.00535616885708079 3.12298675471065e-05 0.000985292431660895 -0.00535619448160672 -0.000239449266906612 -0.00177548160457699 0.00465933615837054 0.00507972883946882 -0.00110882517665028 -0.03043336949927 -0.0101974094663832 0.0316816764410877 -0.00706226116661165 0.000699151034956426 0.0229103493413981 0.0155116921832035 0.0278500251718472 -0.0383704828071636 0.142247034169622 -0.0226433047198167 0.0651513257248351 -0.18701456797557 0.113877896984358 -0.113692290422314 0.110378096252209 0.0736299676700841 -0.126039948720695 0.08936533340833 -0.0112294140195027 -0.0182030315786063 0.0762558538834459 0.0211917802408829 0.129173184577218 0.0153558829508176 0.0398336076242705 -0.0908377381646808
  73 1197.19586705603 ""  3.82781183874667 0 0 0.0557998094579414 -0.00367375644185713 0.0260108371507698 -0.0337956154263727 -0.000160793094889111 -0.0216543692991931 -0.0147247503100475 0.0122531856291003 -0.00416373709940443 0.0509641274692952 -0.00532881833445095 0.0291075016768499 -0.0850022524804742 0.0318476945501603 -0.0536435015033479 0.143838805442466 -0.0592728198113794 0.0510673234065022 -0.0431470194565421 0.00464742386828921 0.102702778103552 0.103650873373811 -0.0310729362482348 -0.0429956695215915 -0.000445024587944118 0.00173979874487194 -0.0828972658136572 0.0254322562205584 -0.019704780141659 -0.0191718087984839 0.0325841811423881 -0.0054890891736296 0.0419910853567296 0.164804385302375 -0.126847549654476 0.0752307269918972 0.117014542079819 0.284334683319741 0.420484149978124 0.123468239454363 -0.375558859784536 -0.286177696639363 -0.00912237942117862 0.00939714747760173 -0.0124223830167585 0.00621436886610326 -0.00532891520116686 0.00584300501129445 0.000172371657334581 -0.000963263677464597 0.00346805314019249 -0.000313407779075878 0.00267085816285731 0.00118427250851043 5.20458529656906e-06 -0.000867805907265878 -0.00209235334943535 6.30079152094343e-05 -0.000591802882783496 0.000660187500069378 -0.000344689013212288 0.000456386203237747 0.000761856955472896 0.000434720129572747 -0.000376203505876993 -0.00307754099307301 -0.00119600562078833 0.00249299707674179 -0.00259060448729322 0.000519069080220747 -0.000665735245528706 0.000826366741305466 -0.000353607142816843 -0.000199572759466665 0.00111587127553427 0.000338603130873125 -0.000713845105875683 0.00142972986331097 -0.0102739826694447 0.0812041455868816 -9.97036977826721e-05 0.0270832154478168 -0.0103589488286075 0.00914486394839035 0.000341165093269773 0.0177265902169692 0.00476712688028258 -0.000340348771813602 -0.00325802396002726 -0.00959982060303416 0.00188774046779617 -0.000174504687993864 0.000491139030799601 -0.00243439783121665 -0.00224052762881185 -0.0105948879509577 0.000240579533429451 -0.000149392017060572 0.00359208858962338 -0.000788284841912491 8.10063571763084e-05 -1.32931440393382e-06 -0.00118185509800725 0.00141016484991898 7.26137948613493e-05 -0.000201653025645052 -0.00148961021384303 0.000233080292363972 0.000827034061757954 -0.00324456282022395 -0.00357782216991516 0.0131562638289636 0.00325481039170342 -0.00214690086510321 -0.00580256240813774 -0.00275287518415909 0.000229033995486419 0.000169026068958907 0.00277082047772529 -0.00258741191540165 0.0026242785871952 0.00233647126202515 -0.00243274371920761 0.0146664798896417 0.00594059132298309 -0.0136453954281597 0.00332978938115484 6.5517423729755e-05 -0.0102767112202347 -0.00489371740912118 -0.0160138819224067 0.0193108854657109 -0.0814546462193152 0.0316474419417412 -0.0299363716048623 0.126907580315638 -0.0849486733487893 0.0559328660510601 -0.0827918924998967 -0.0439643003568155 0.0476256817283622 -0.0474747837721044 0.00459238286981973 -1.26547376519284e-05 -0.0217421371110051 -0.0233163681860856 -0.0558797361506408 -0.00838339148830503 -0.0191935635955965 0.039928740008675
  74 1214.44430410127 ""  130.825316250028 0 0 -0.00525186283904637 0.001520615949512 0.0020119921122245 -0.00149658911408026 -0.00481307327300354 0.000468331095693399 0.0019385336210086 0.000117518325608978 -0.000976741833949645 0.00423363241795692 0.00688112004041812 0.00181805868096207 -0.00513050739499124 -0.00401079037951141 -0.00367939751023644 0.00424594932694257 -0.00587208972321659 0.000748014721836542 0.00216600803806602 0.0049759307568988 -0.00100477500561902 -0.00412033242702162 -0.009730019222608 -0.000610568012467733 0.000222569749951332 -0.00154690398267589 0.00580317133233726 -0.00411694785864848 0.00279639145305862 -0.00400364019062805 -0.00525027062672677 -0.00145843903418646 -0.00202384592166012 0.00741592512010204 -0.0168007220019799 -0.00599486222062577 0.00614311991596164 0.0150117969407782 0.0112503692497171 0.0116420964462813 -0.00594227944181351 -0.0114963760103758 0.00387541181557659 -0.033745424579339 0.00868971765513117 -0.00471263451454506 0.0540703202214743 0.0232961083249746 0.00346247185444067 -0.0991652494713573 -0.0402726792753619 -0.00184051130290221 0.0311826357467369 -0.00625384846733204 -0.00108898601766783 0.0223253075134585 -0.0630520380201551 0.00137493245655094 -0.035966391062815 0.0435688315528055 -0.00134997224226939 0.000247773725205987 0.00826689957713318 0.000450332753100647 0.0146403939715422 0.00318887814450436 0.00787533673520439 -0.0906215779435967 0.0451984928405211 -0.00275976283494304 0.0210403997827314 -0.0125609144438155 0.0101467825225507 0.0425798649126016 -0.016068435058754 -0.0162013846466253 0.0419264904400302 -0.0167883428448115 -0.0133395312094239 -0.0206158434060122 0.0235429782962096 -0.0041836549001582 0.104124330036624 -0.0365308843787991 -0.00865774253868231 0.34697228251666 0.0613734073165477 -0.0023783869495236 -0.0240034287894162 -0.219237776550484 0.00938502619760369 -0.186662880325952 -0.0404358018085832 -0.01085435577546 0.123870113123142 0.353795579314376 -0.00967849139592119 -0.0144957128477419 -0.0720694229041262 0.00394595627888944 -0.0080630664734266 0.0182639485328215 0.0146557103952494 -0.0191286259068897 -0.0618585217305822 -0.137704413031394 0.00207976372618577 -0.0213057697377344 0.107232207233994 -0.0885888586956592 0.0367400875680081 -0.104393545736547 -0.0185946457479233 0.0462071864240413 0.141332602523739 0.0152855511285989 -0.022937391146486 0.107324907622087 -0.0133186223774788 0.0496487560875616 -0.103544725371605 -0.102964508809638 0.0390948974843024 -0.00611514043183873 -0.00497289787827927 0.00308079705913811 -0.00185991659157296 0.000383696768379377 0.00652794941204445 0.0074180741930544 0.0058279001852199 -0.00259510783663088 0.00613302525708599 0.0166411422607365 0.00866407341538078 0.00339001038223885 -0.0139475271210457 -0.0203308644072359 0.0165378286275733 0.013853591406456 -0.0333314311752575 0.00496085895933448 0.00176520508622296 -0.00160088728331076 0.000541919894944288 0.00641037736861193 0.00986353511713629 -0.0100231879903617 -0.00416974730690239 -0.0229324776592301
  75 1224.91533632225 ""  5.89053900942956 0 0 -0.00243311476502998 0.00506889930792978 -0.000472322045301324 -0.00145266072041542 -0.00468977301700247 0.00367751804581475 0.000748957515035436 -0.00332440497299537 -0.000273004515418163 0.00476204698092039 0.00395666563751233 -0.00624731450961516 -0.00678011327525005 -0.00616530303857151 0.00851517099649241 0.00413122763058992 -0.00201733347588908 -0.00592009397419719 0.00364375190919516 0.00725795842489301 -0.00479909508584571 -0.00460071849711421 0.00858204260048902 0.00596157379074228 0.00122462332613863 0.00534042736688913 0.00618426796104752 -0.00224179176229487 0.00278214339560008 0.00930559901942488 -0.00135886501148 0.00344506144441022 -0.0107104597869294 -0.0020184335189422 -0.0392392377392402 -0.0455829171557785 0.0101153352046878 0.0335609102864633 -0.00272922043127662 0.0193636484466239 0.0339575337364115 0.0122149759734288 -0.000442110502740647 -0.00148223806962875 -0.000491741541547152 0.000157965855702616 0.00232650454956094 0.00155473369600677 0.000892982319138702 -0.00301138501093081 -0.00330446028048584 -0.000996457712268887 0.000387348389479597 -0.000436358037045651 -0.00392008608531805 0.00130986117704769 -0.00100347778448233 0.0262748984840507 0.00242258731640524 -0.00116269909376068 -0.00654108046642869 -0.00546608797326978 -0.000628598478923693 -0.00101885690184529 0.00222473114482468 0.00350280207299591 -0.193300027438899 -0.00291861335739911 -0.00539051774049916 0.0886532896523653 0.00275488766629681 0.00164990005860162 0.0537611298368528 0.00893587669042879 -0.0154852709127648 0.0572779504447274 -0.00897397719378017 0.0190182603936494 -0.00164907293203636 0.00484186848317301 0.00143935913360515 0.000511237988964233 0.00385501296421893 -0.00167545819168146 -0.000884541661045104 0.0205472780396353 0.00400499674847016 0.0210259695674941 -0.000263983076704151 -0.00967433777321574 0.0398873702648584 -0.0312697257380722 -0.00788595460056882 -0.00396030078999397 0.0113474256605112 0.032969930193109 -0.0767507268810493 -0.149122794970822 0.255181714790562 -0.180838055037412 -0.00658826105060999 -0.00213637835794039 -0.0900528029503661 0.141724517289382 -0.244627951844127 -0.0874331823993198 -0.0271639370319462 -0.0161394186198533 0.152779546066234 -0.120884281753249 0.0455633839312545 -0.0238300929132938 -0.065953443146777 0.0607382758923172 -0.112646086117631 0.0119959288459432 0.0192266660472106 -0.0431015301760249 0.0692362835546264 -0.0682934345128431 0.154362078825724 0.147421006107825 -0.0534009445542279 -0.00036571849239217 0.000522502124777184 -0.000193291264932476 2.89373469670661e-05 -0.00011952975641883 8.58203871616536e-05 0.00067820661185369 -3.28532188882967e-05 0.00123153157727392 -0.00246497315154627 0.00328827123629063 -0.000391180080342214 0.00786977110756485 -0.00637530926012938 0.00106937086330702 -0.00685284267009666 -0.00109444070836773 -0.003956378268117 0.000596276498283836 -0.000268680843726082 -0.000260416638465899 0.00776924052286592 -0.00533587843531458 -0.000599863000939307 -0.000246002380850969 0.000133101206016611 -0.00283180482931528
  76 1226.96344395956 ""  28.2811554461161 0 0 -0.00652956275078768 0.0108527586703478 0.000675826912490652 -0.00322331144451099 -0.0117695779816419 0.00778263567226541 0.00255069179913311 -0.00713604976970339 -0.00131996639388492 0.0110934953407912 0.0102550234585012 -0.0129641715726282 -0.0163465832404732 -0.0151506715095254 0.0171547126241655 0.0088968807028146 -0.00623682529285713 -0.0126652885640638 0.0100795803161829 0.0218493203640448 -0.0103209516596495 -0.0109074943460639 0.0164263008453956 0.0127537955115217 0.00254002665909072 0.0112661883249278 0.0170121517073038 -0.0065904892433622 0.00714688179851138 0.0177647844975638 -0.00472489143456413 0.0070680398108817 -0.024398405513237 -0.00358794826777636 -0.0892957467112204 -0.100052863889426 0.0256948061259868 0.0806147767880768 -0.00108215804970523 0.0451438268945648 0.0734982441143286 0.0238290454295706 -0.00424601927899655 0.0163633740434446 -0.00237873834588656 0.00207163507362498 -0.0262244922177249 -0.0121036321990382 0.000453888937487744 0.0191698702254548 0.0506759679439659 0.000156656344135547 0.0105251025631863 0.00870991353887884 0.00022651372933778 -0.0197284951958547 -0.0106485031359459 0.00329523273543767 -0.038439632227565 0.028213908439848 -0.00177062501756888 0.0730081538186694 0.00460602750523743 -0.00195059509412679 -0.0219900274582555 -0.0510684897969035 -0.00468350431725222 -0.0934596338856256 0.0841281473861745 0.00302182656521674 0.0203655028557491 -0.0253606151196589 0.0147231101863509 0.0426211965780556 -0.0287562466343898 -0.0133248552138284 0.0406595949886249 -0.0275239827636046 0.0172466496224071 0.0463839532745987 -0.0175119398523227 0.00143459271225915 -0.0764075590561404 0.0293459465529059 0.00423244032636863 -0.175101636476001 -0.031869607367061 0.00144069767956881 0.00259046579482616 0.0676376328372501 -0.0187016806933725 0.376827138630136 0.0834375901797009 0.0204818636938143 -0.11370020208723 -0.348394070562666 -0.00753372953492624 -0.0111936975035988 -0.0649325505118028 -0.00737363468753864 -0.021412859335704 0.0191733079352378 0.000525307208220659 0.0023396610948519 -0.0869937007578703 -0.17758269692875 0.0282195150503829 -0.018173360057284 0.117643141398265 -0.0887031833125214 0.0620562764418081 -0.092409548468833 -0.0450525509338034 0.0653015902226867 0.165299797226149 0.0490420099011061 -0.0169171739452365 0.0912398534059168 -0.032084805567387 0.0593851738265444 -0.0947670879389407 -0.0864889135862044 0.0595736427143843 0.00101080458021121 0.00112331310924471 -0.000969141580949931 0.000980552238452105 0.000332064772376615 -0.00136662350619488 -0.00130625521673245 -0.00222469935211174 0.000151586263965957 -0.00173009771688273 -0.000345816650508007 -0.0020551828764045 0.0181491376980475 -0.0132419626364382 0.00545421791240693 -0.0309820154525303 -0.00803273346593913 -0.00851498297234779 0.000255031292705216 0.000452328074256083 -0.000291161363247028 0.0244904664753689 -0.0164126262284298 0.00101732929289606 0.00701409624136673 0.00715953810760003 -0.000119660218980836
  77 1230.98097168457 ""  8.39487000234745 0 0 0.0194463151428048 -0.0448559561084958 -0.000928597697164659 0.0166086553851369 0.0448281403875335 -0.0293937491814459 -0.00629756767142949 0.0280651267589 0.00385594512618336 -0.0460734102146913 -0.0433777627394437 0.0487897591906495 0.064349715101403 0.061746011317438 -0.0670154986745654 -0.0507707195794777 0.030209244102875 0.0547065054836944 -0.0272635669399685 -0.0609190219307344 0.0320429282152879 0.0314669330085787 -0.0724475699689764 -0.0479056533765632 -0.0106134437083234 -0.0468993024797052 -0.0506592841811517 0.0204422701917576 -0.0245304562796208 -0.0769364996466889 0.0114670726110764 -0.027683351421535 0.0898266722570491 0.0143623339396737 0.351827151667351 0.390892200681944 -0.0952639055843618 -0.309700229940668 0.0225282318700447 -0.187155137931386 -0.291397188232487 -0.0910971858682854 0.00728757494044209 -0.00230578535652858 0.00871875420896728 -0.00375775296194074 0.00347056373484424 -0.00391390929272489 0.000986632210453976 -0.00525815782641065 0.0014599706259832 -3.38117521738669e-05 -0.000580047486294996 -0.000247177009944466 6.06198558802308e-05 5.18550463718745e-05 -0.000922758210556401 0.00353414097294311 -0.00985113217842556 0.00792230697159339 -0.00137878309055979 0.0206848809470268 0.00576726884501566 -0.000628197809999821 -0.00782544943747626 -0.0142079293133669 -0.0222982221991659 -0.0280259216090718 0.018940348062231 0.0106897166297818 0.00658099571097029 -0.00572861267181533 0.00951847605242811 0.0131862016514887 -0.00869666782643563 0.00225093877794199 0.0104614653149447 -0.00397889994155349 0.00697141493901518 -0.062437373853193 0.000155836255644955 -0.0135460192149581 0.016630010718818 -0.00646837212864785 0.00159857363069177 -0.0562010149218147 -0.0133726612134401 -0.00270891739796861 0.0129284688249019 0.0396525812961081 -0.000469657634575872 0.112145951654449 0.0297698840351464 0.00374750650686348 -0.0275386445500287 -0.0762691067230851 -0.0109653675978703 -0.0209755362002668 0.00837217848466591 -0.0217361234794683 -0.00922254430081478 0.00993866237788259 -0.00901259444142861 0.0150025650633837 -0.0527282575970611 -0.0584401015331159 0.00661184817016841 -0.00614014446543124 0.0527243134050724 -0.0432066551440689 0.0215866893519498 -0.0239544865411271 -0.0129151732452727 0.0182751337533086 0.0312345082411132 0.0103574051011589 -0.00332915525718682 0.0245151766576983 0.00294297455251767 0.00584850446271205 -0.00871009792569096 -0.00762405378109048 0.00606741080232495 0.0015154794746872 -0.00585516368758147 0.00350276567830677 -0.00156595073240561 0.00143895012724209 0.00179224977206592 -0.00347264493783087 0.00234941644774583 -0.0135882499406239 0.0214927652808937 -0.0215056078992506 0.0065744560874492 -0.077004835544226 0.0597415602398084 -0.0162989368468495 0.0754843779969026 0.0154386647635375 0.0289183776586906 -0.00197660361114534 0.00243040074011114 0.00217480050068287 -0.0683998151456085 0.0496236597242658 0.00653705795424012 -0.00247135395483747 -0.00449319304047771 0.0243187806838286
  78 1248.5271538107 ""  166.905713068334 0 0 -0.00438694147640535 -0.00716223531751412 0.00219348038584958 0.00896418336373122 0.003808465225083 -0.00344430055064227 0.0021471532407439 0.00365043426571995 -0.0013017224904043 -0.0102242944873596 -0.00867132716526773 0.0025026787998557 0.00922688195427553 0.00835878266489995 -0.00431844584050697 0.000289612382875063 -0.00935663309675865 0.00592229984056936 0.0161196545328745 0.0323885847649045 -0.00640797639287632 -0.0109501802434347 -0.0191624548915684 -0.00419998852436569 -0.00241764301177252 -0.00804605403595343 0.00856808876833709 -0.000921172377038404 -0.000423857663500583 -0.0147916468076004 -0.00390296721235949 -0.00388740888281394 0.00702030321075484 -0.00366512421933562 0.0453875779017844 0.0422615128058747 -0.00881172620007455 -0.0314202346829627 0.00107848949716817 -0.0267534493134996 -0.0215775907672389 -0.000468902497867259 -0.00589057292653266 0.0368543253309741 -0.0140275543058247 0.00615986366607403 -0.0706406156359103 -0.0340717785671837 -0.00277886688078836 0.115935688429426 0.0916486420964032 6.14568783528727e-05 0.0243901207681641 0.0197504227707367 0.00124824776365503 -0.0450233972937544 -0.0189875399838259 -0.000642540232090123 0.0176327767539606 0.00129049044881454 0.00101712433425786 -0.0457491863192306 -0.0560768956966634 -0.000279595823470572 0.0276419217049499 0.055283025804534 -0.000304581900234506 -0.0158818891139168 0.0395418482281204 0.000341650002634897 0.00218723894327923 -0.00723636796803238 0.000905212993345953 0.0093037493527237 -0.01567954252205 -0.00130863626896079 0.00916768603505765 -0.0155980156401492 0.0398910641118491 0.129001947893292 -0.0426193262229157 -0.0349409343416974 -0.247474582871788 0.0634834688308165 -0.00661358038228061 0.143516280320425 0.0546471667360078 0.00422020975968864 -0.15985059346808 -0.371859268021698 0.0123009139279375 -0.282167618167414 -0.121055402888563 0.00308287867972087 0.0245680031014587 0.0334899293853958 -0.000284661190693692 0.00216946675444545 -0.00970371974558251 -0.00199282673921506 0.0263715319976936 -0.0378231663816783 -0.000775328269704748 0.0036364171457888 -0.0121192154374432 -0.0505121624335017 0.0231976760673741 -0.00442963823347438 0.0314172129908764 -0.0207374556724779 0.0439706453819098 0.00460317362186075 -0.0376723856652017 0.0402060310833151 0.0464495572457112 0.0277458694450981 -0.0044780120863389 -0.000452707392864559 -0.0389720859866189 0.0404891225169353 -0.0266447981609559 -0.0210185023610699 0.0437514732541978 -0.000928014401553544 -0.00764224369640039 -0.00551801223655727 0.00151958357236565 -0.00102069614369202 0.00236310468007534 0.00264301468174696 2.19112490629116e-05 -0.000771080809067166 0.0308232448469948 -0.0327749026213572 -0.00160678280042164 -0.008327208933638 -0.00246701908692517 -0.00869199500717934 -0.0886438791794605 -0.00526208211605427 -0.094563168341944 -0.00255484666211088 0.00772373288780888 0.00335408724850769 0.0256090833897003 -0.00803627932856703 0.0209364454443174 0.0182031379706816 0.0228261350817506 -0.048851435127131
  79 1269.92186462901 ""  9.21808510744443 0 0 -0.0469350833502661 -0.00764477076008715 0.0340441169184316 0.0373278759990284 -0.0173995879022926 -0.00484514437797739 0.0254911215684326 0.019057314660406 -0.012206873644476 -0.034574799134428 -0.00154349901144435 -0.0100854306712344 0.0188555618640121 0.0106088096469708 -0.000272274788165393 0.144721802303708 -0.117202902144461 0.111623747641248 0.156878284976652 0.398606673752072 -0.0504068087128218 -0.152973102317165 -0.313272856406516 -0.0370570968375414 -0.00276342523038808 -0.0496524855793847 0.0514629194981542 -0.0361736726194322 0.0230755638780842 -0.0974587492422096 -0.061086465757028 -0.0272238808896052 0.0157232759202832 -0.0134495862152662 0.0615062103982375 0.0402842563989115 -0.0231778242245796 -0.057820789338059 -0.0341798361475058 -0.0475571042611335 -0.00298195732585907 0.0185031604312578 -0.0157892261588002 -0.00383609852631049 -0.0104541270296318 0.00818254730329574 0.00404202554440121 0.0152048183679264 -0.000231645674719526 -0.0282329452241284 0.0104748979182069 -0.000552808982229802 0.0128375504107517 -0.00130038203511327 -0.000173211707761731 0.00287042350301025 -0.0117553035575144 0.000790608486536411 -0.0165085744093207 0.013589300696811 -0.000636873466605245 0.0161875870388384 0.00410430139549727 -0.00014428642664739 -0.000350738614439574 -0.0215990336188218 -0.000292076410483581 0.0137437374844494 -0.0191268601102904 7.07130723926494e-05 -0.00364845098081802 0.00344700418443681 -0.000917862876369936 -0.00420467566701895 0.00711203862673051 0.00110536006731353 -0.00407439843755157 0.00720604702407319 0.0252991184692925 0.227978775446407 -0.0200191910566064 0.0131271698345072 -0.061504941712676 0.0223545384397618 0.0010392709384107 0.00511670671739946 -0.00393628304735912 -0.00158455315705519 0.0211545397125081 0.0442198109231303 -0.00107982550915623 0.0074633568488642 0.00117686750390027 0.00294109454947841 0.0039157785194222 -0.0110080972248162 0.000605179988316257 0.000345646789670012 0.0126379493216751 0.000274508981733084 -0.00187552470374204 0.0020484060314686 -0.000450086064149178 -5.01044798428696e-05 0.0131440351276018 0.0260251611534406 -0.00866978077937796 0.00238360650754934 -0.0111868005703242 0.00621139735907608 -0.0159312781895204 0.00221084694202281 0.0148166282132572 -0.0154544972407642 -0.0247790634472967 -0.0120894319630572 0.00217953450486132 -0.00368903440888276 0.014619778847487 -0.0150133577561936 0.0101216049824659 0.0069311519349219 -0.0164609444165202 -0.0081437790805559 -0.0247306174342766 0.00143825116619049 0.00313281507158615 -0.00104035532342505 -0.00568370547671403 -5.93080995579686e-05 -0.0040735849019958 0.0093612567930682 -0.189201493824128 0.248577111933317 -0.00279343138031184 0.297006800923571 -0.285219855127977 -0.0222843102794429 -0.19000716408184 -0.061901401506747 0.0371034042226979 0.0124087083446637 0.0333945067508408 -0.0214986948459566 0.163357170975213 -0.048406120925998 0.127573160559232 -0.00398673369557265 -0.0104671137773669 0.0375039310748352
  80 1271.92870289463 ""  36.9510583682042 0 0 0.00825923049937223 0.00238854122187631 -0.00136642455523643 0.00718022520234611 0.00501610950641686 -0.00630342878393294 -0.0082694995561371 -0.00193464659737283 -0.00157061408974422 -0.00423711088423035 -0.00307009170438102 0.00642750906720247 0.00424885552327348 0.00389676689601699 -0.00442590990991661 0.0892839524535876 -0.0703821582269364 -0.0348740506824733 0.000664268656844628 -0.0177301599585547 -0.00103592438309113 0.0135978129260785 0.0217252061821032 -0.00348548391608655 -0.00167706010896165 0.0177691494509527 -0.00922452458805336 0.0115090834352012 -0.0072055942668509 0.0173862288291438 0.0214775934309835 0.00235165002708689 0.00685217291119046 0.00185694213179348 0.0176468719013621 0.01865006862164 -0.00778464036383108 -0.0239443130964686 -0.000616599862078768 -0.0125023121608553 -0.0212795442102155 -0.00661874450804101 -0.0245611210958267 -0.0242723855915925 -0.0250644206487147 0.0054025085564572 0.0116204791150789 0.0196724334070175 0.00031478318467154 -0.0395287072481525 0.0200531912710326 -0.000603719777836373 0.0224465061494701 -0.000426366510861626 -0.000159220473618769 0.00139914611407919 -0.0201760658617236 0.00142116375206609 -0.0275807655322406 0.0245738611875926 -0.000889478761541007 0.0285169507232035 0.00667099492324404 -0.00111529147333161 -0.00296695311787095 -0.0372624026403857 -0.000716373510171961 0.0215263528057765 -0.030763236672037 0.000245678007169507 -0.00585376764078374 0.00534650306648731 -0.00154013328264242 -0.00646631812716925 0.0114193157924868 0.00188491750731511 -0.00631505184273322 0.0115370564073667 -0.0229358728780578 0.206582343931337 0.00652133612993585 0.0509925880341353 -0.12941257480878 0.0455031168339563 -0.000580427058184915 -0.0131839505167924 -0.00981900972909594 -0.00228254411324019 0.0288469278048582 0.0641597467145957 -0.00260693766549473 0.0248131636102624 0.00465239944694922 0.0107400730030379 0.00323330233060573 -0.0221007591292959 0.000628396754578826 3.97385921686173e-06 0.0205354398883977 0.00033697295444542 -0.00352438920313763 0.00373646843461209 -0.000532067572650294 -0.000266799941610312 0.0205458687173195 0.0417089104686472 -0.014324761156254 0.00356033244598015 -0.017315835831495 0.00911599312657495 -0.0251926478862524 0.00413125959474069 0.023220517864783 -0.0237808318820375 -0.0394342941584203 -0.0192867350434616 0.00339835871235923 -0.00589643016040012 0.0231927785653527 -0.0235392227515555 0.0158910627327216 0.0106279472512337 -0.0261792703082544 -0.0365113252323909 -0.00922582497613104 -0.0360167160392144 0.0021324619097579 -0.00719454655204999 0.0199567401245994 0.0569295914710634 0.0284706032428096 0.0652878903603407 0.251079312297335 -0.252027114240579 -0.000640004725390724 -0.0855500626168874 0.0314207404295308 -0.0311019966850375 -0.236912851863958 0.0672815443585119 -0.523179468733657 -0.0162911796195017 0.00660461715820518 0.0273522806111074 -0.016807631220206 0.00461542797487023 -0.0111600887482068 0.0400873346356095 0.0916600853710506 -0.353829216658256
  81 1285.19912957666 ""  7.7721343514962 0 0 -0.00153057945324155 -0.000203843981399088 -0.00266219297326883 -0.00197748744062194 0.000765151169294967 0.00028441653063795 0.000244468585412538 -0.00143079894326855 0.00101004354804099 0.00234123389826273 9.07756091447363e-05 0.000886711809806434 -0.000390416050999609 -0.00132511440989243 0.000650986958809941 -0.0230489892530099 0.0126467465005007 -0.0100707279572083 -0.0127313878154145 -0.0372870399624894 0.00191826744249615 0.0131137337747634 0.0345787862402804 0.0048524433308212 0.000447454017174965 0.000580953336790641 0.00149611565540246 -0.000589839985576033 0.000631537394383736 0.00471314883568419 -0.0010769366363212 0.00102030875215181 -0.00316786097505403 -0.00335015921136911 -0.00322372480987273 -0.00767888995170472 0.00308527699545552 0.0049790879144402 0.00129098647077648 -0.000219000811410713 0.00325931170307265 0.00265511678944423 0.0015022280547483 0.00687735345217024 0.00129516914287015 -0.00016879116713014 -0.0105727541774111 -0.00604882017663284 0.000335988077908855 0.0142963975337851 0.0229709635966241 -0.000430253953318124 0.0123646390950553 -0.0228517303446974 9.7462673927818e-05 -0.00096756733028376 0.0130021447960984 -0.00247538401805695 0.0614432061812677 0.0722001858298033 -0.000353077628169545 0.0231570397264896 5.73091035287568e-05 -0.000137324666735945 -0.0292036430202235 -0.00660551899767636 0.00440335301873898 -0.102683148302688 -0.153307343605876 -0.00184240343597356 0.0427225862348512 0.0409299068927843 0.000853312448204485 0.0300117967078112 0.050876033616774 -0.0036356619997945 0.0298381829409656 0.0512873176917095 0.0168507813488821 0.0166614523865128 -0.0124277122074591 -0.011496420783988 -0.0509689467623037 0.014258843932094 0.00290538615991782 -0.117250416159651 -0.0539201449864677 0.000130388849786806 -0.0349758700242568 -0.0966350718216342 0.00354251302979872 -0.128401650194184 -0.0406004103617972 0.00667395212232695 -0.0489359224098017 -0.0636804355148238 -0.0494715208029616 -0.091237559642867 -0.0828895502544571 0.00300817514877386 -0.0828936513671936 0.182690545970246 0.0575172159169173 -0.0857146519059873 -0.0837016455732983 0.0718569568011206 -0.159836390924892 -0.0381650323833711 0.0357174026091581 -0.0664148071575796 -0.131859603070506 -0.133909699969868 0.101053363623623 -0.0566605406925464 -0.0533982680503288 -0.166157919905106 -0.0397396322233784 0.124302614306718 0.114730329509156 -0.0565693978547427 -0.0304936521866609 -0.0684882138565338 -0.13356520676471 0.0035750967597038 -0.00060641478159099 0.00429260346818578 -0.000395476590613291 0.000960975710170658 -0.000857204102505515 -0.00544043039463358 -0.00216041717256676 -0.0111611363645215 -0.0140405225146957 0.0157102909747976 0.00206210244582673 -0.00531422593818173 0.00674289449306683 -0.00195712511104487 0.0218212211243915 -0.0046369612694556 0.039908217804271 0.00252497193724735 -6.76768614456437e-05 -0.00174306555818355 -0.00016093861523076 0.00214606810891947 0.00316465658336687 0.000786279921137197 -0.00329324121171574 0.0325999556382274
  82 1293.54368726731 ""  8.24703932369999 0 0 0.0304592814176452 0.00260877217583121 0.0176837105041187 0.00496952348967658 -0.00713823499431889 0.00299702121557303 -0.00664125143337907 0.0101086458770575 -0.00540129794951363 -0.0126309705628842 0.00260336025675164 -0.0150135448456012 0.000414698514844512 0.000507487211375873 0.00665095846638668 0.144080979885823 -0.0485154555460523 0.0984034259341192 0.0932761188331482 0.304468794599291 2.18803560615949e-06 -0.0983293256316668 -0.267466963776783 -0.034498656025615 -0.00163225272501818 0.00386951694738861 -0.029032164458949 0.0108745865577787 -0.0115120799936063 -0.0324246180783516 0.022467181959353 -0.000786592442955752 0.0231158190346079 -0.00515779941698057 -0.00594665814417629 -0.0151444857797091 -0.000745019403900947 0.00993998144197717 -0.0128632773247202 -0.00123072519132192 0.0159045021344914 0.00903949217683032 -0.00558662885364378 -0.00365623147477902 -0.00830739040208467 0.000406706716005652 0.00640943037671671 0.00778566262164701 -0.00438797760855082 0.0539039585416027 -0.089214121250683 0.00227828399165757 -0.068546016425107 -0.0114423136629071 3.31398780289659e-05 0.0137671121259816 0.0679909294325228 -0.00445102317008038 0.0910563339033266 -0.0560028073890686 0.00257569831194585 -0.0553102443487096 0.0143676648507285 0.00199397501521884 -0.013854718182298 0.0561977991364828 0.00207778182056277 -0.0656135830864575 0.0226313375637119 -0.000685567923865881 0.0218789492781409 0.000311019550836668 0.00301041493047251 0.0156947978953268 -0.00981735886562487 -0.00387107979584204 0.0154412184629892 -0.00969267854686108 -0.0677599426834575 -0.150548457917976 0.0350761693458155 0.063736143405755 0.156119815142099 -0.0316948878151333 0.00142565342671487 -0.0284337477020735 -0.00201446773137368 0.00261779255670376 -0.0180734230659992 -0.0316937281357339 4.20879529611937e-05 0.0520992620244434 0.0470682368922982 -0.00812375773423114 -0.046128416729469 -0.0315569385979233 -0.0121635301118188 -0.0211420780788441 -0.0604473682804099 2.58011154802248e-05 -0.0195357334920022 0.0458431823777509 0.0134844035995983 -0.018755613008632 -0.0620473032835255 -0.0570263083754466 -0.00885834023200496 -0.0141140184432032 0.0306833959595788 -0.0227044754251549 0.0149148385637891 -0.0350629400038234 -0.0191424427000997 0.0269641462193081 0.0571681670564643 -0.00244240055206235 -0.0142650962936431 0.0355641560415715 -0.0157843118280743 0.0263457889716399 -0.0271064265477341 -0.0244791459107143 0.0144263818144553 -0.00871857581263054 0.0174351320628561 -0.0184429236869837 0.00165170565579882 -0.00447346520849102 0.000146491721961128 0.017333937063494 0.00360089408622125 0.0432576689751908 0.103348415257652 -0.138704751540834 -0.0118079344432525 -0.0330142419266591 0.0405289950725496 0.032325419322545 -0.0377618375902354 0.021932222816626 -0.123058615194487 -0.0259905124718611 -0.0143368866203655 0.00958001717934566 -0.0415299240994071 -0.0125111822835537 -0.0518210074402408 0.00997915250553941 0.0241279384123384 -0.118754021851361
  83 1302.47783175411 ""  15.2702936348138 0 0 0.0730404766515989 -0.00973894049359225 0.0107424569496969 -0.013552498110956 -0.00532443724108997 0.0155967483841902 -0.0168564839338127 0.0157004130503224 -0.000352112471158837 -0.00711687924511629 0.00417829716385922 -0.0278198547756904 -0.00680598194086108 -0.00395976993715948 0.0156567122267723 0.0320416203292874 0.0821816162474825 0.166129378823369 0.0952297725824241 0.382757340486419 0.0235546179738525 -0.121628415415818 -0.350898844496944 -0.0379148808245236 -0.00355789401880781 0.00117918429501939 -0.0687733017959295 0.0327481353177848 -0.0333587465563285 -0.0447617041090412 0.0509955212067761 0.00834336667715933 0.0374789858527646 -0.00859718146667285 -0.0383980563533209 -0.0523042985199654 0.0102672261034675 0.0478209463006624 -0.0125589636191221 0.0169416754285233 0.0400763896256562 0.0173799792384759 0.0176714494522191 0.0144462047589304 0.0144392470829572 -0.00763804037083441 -0.00992635087281013 -0.023421736162615 0.00456998952474153 -0.0222616636870344 0.061420808814052 -0.00173983708099529 0.0471159372580072 0.00839323552980892 -4.51333728836568e-05 -0.0117836790697989 -0.0445073049734456 0.00282831488839182 -0.0578869785285698 0.0440307156679391 -0.00177057662980592 0.0373431983404923 -0.0123219690860677 -0.00109498388958723 0.00582848817671597 -0.032174497379265 -0.000935939771613958 0.0341418946041453 -0.021585179611031 0.000243334356421106 -0.0110666753528321 0.00138182857320185 -0.0017323878038571 -0.0071129237509663 0.00853302463978493 0.00211253363935099 -0.00690567574382414 0.00835309201886742 0.000504826064369931 -0.167662218856546 0.00678339694779226 -0.0441697339924627 0.00159392601817579 -0.00914295087736877 0.000176280519957592 -0.00953190681267877 -0.00450918994850506 -0.000618006551502804 -0.00125784668905902 -0.0107599322287806 0.000800740565939706 -0.041622019678093 -0.0361381894691906 -3.98782541449974e-05 0.0320794425469643 0.0425225090927109 0.00465077397751561 0.00817279358684971 0.0326436702352532 0.00025670081909611 0.00723919155833706 -0.0185117416386239 -0.00490744802363364 0.00678617477662016 0.0340177554050734 0.0369504389476289 -0.00432185138562743 0.00583872052229989 -0.0152156685503745 0.00919619937227604 -0.015718824717641 0.0121083508171521 0.0154843488618814 -0.0170230837148942 -0.0362004493285647 -0.00713043826525558 0.00610552247719982 -0.0146235834356719 0.0148195377292645 -0.0173617201020155 0.0124560060566637 0.00848677902597 -0.0146556265182462 0.0210284283913187 0.0252045252858851 0.0055128614329314 -0.00317055035899402 0.00481181631342116 0.00125237013542146 -0.0123798963453692 -0.00983591358991985 -0.0269701324150862 0.0941807281536315 -0.158616824343654 -0.00284799759283743 -0.201983382006391 0.216525854232869 0.0341003739925664 0.1881763014878 0.0275725850494908 0.0592513851934803 -0.0338294054932859 -0.0353446505799611 0.00561402982968746 -0.143125685202179 0.0206299091743911 -0.112133041695661 -0.00824256349329371 -0.015886278231614 0.0561081668073468
  84 1338.7017764223 ""  52.2777577231524 0 0 -0.0574713659307806 0.0432504101549111 0.0262376360790954 0.0239398170941971 -0.00510935665088112 -0.0217541595091432 0.0145963306346414 -0.0142781007642122 -0.0124864609901387 -0.00760866390985912 -0.00331383766458544 0.0135894780544599 0.0089521986379014 0.00625857772232863 -0.00783016397893889 0.277197652507943 -0.251585131532825 -0.0946645088286199 0.00653408533988269 -0.0732863762560445 -0.0308011789977942 0.0316737917954677 0.075692190100893 -0.00816008616060778 0.00778140518878863 0.0353322541201431 0.0644753033147231 -0.0455125364355518 0.0441556683659069 0.0314336776540952 -0.0314067842313785 -0.0113463074403138 -0.0298023573706238 0.000877893112625454 0.0326674369077653 0.0293292771618932 -0.0104152614937137 -0.0386230945601157 0.00193741315017306 -0.025934054625862 -0.0246085486668961 -0.00343562325274226 0.0105838999441652 0.0388430250814575 0.0102805644215331 -0.00644588819668398 -0.0328545125952016 -0.0412413274916164 0.00248817816771863 0.0222343507463539 0.0218268963753278 -0.0009044231270812 0.0320771083603143 0.0119540717424604 0.000125777102019728 -0.00830743710575426 -0.0169163130253849 0.0020336561279948 -0.0437831549120301 0.0371259179179617 -0.00102297805054757 0.0147576809752168 -0.0137593161421994 0.000360789575213076 -0.00228364884118562 -0.00907089275392365 -0.000853180309320731 0.0159937526450897 -0.0138588822719684 0.000327532816809286 -0.00505865680713959 -0.00165860356309929 -0.001920773013242 -0.000701629398142402 0.0045653483837068 0.00187127263951667 -0.00054508035179736 0.00463264174104512 -0.0999269809456451 -0.4558565659397 0.0583277998297765 0.0474690512200606 0.361091961902872 -0.0842819103975535 0.00350878250428475 -0.104427085370108 -0.0188352987238691 -0.000496658356620208 -0.0451717422219266 -0.129946698418188 -0.00131184967686598 0.0622148525167338 -0.00300373830345957 -0.00921567155633523 0.0364321383318867 0.111284423233266 0.00104658501656307 0.00473591379102432 0.0229187986307857 0.000204699597884414 -0.00668024616212059 0.0018018910846931 -0.00169502923919076 0.00485889604663506 0.0224429794890558 0.02209121328082 -0.00654360532803916 7.18587612441248e-05 0.00103588962233097 -0.00529853085768912 -0.00495782547939137 0.00728104447724845 0.00637084241851578 -0.00395327105101892 -0.0205891690483449 -0.00996052612134293 -0.000284113993737231 -0.00717046929950106 0.00512693829422333 -0.00307861619386047 0.000178719926485756 -0.00416379451951376 -0.0059592222861734 -0.0167308934815597 0.0379757347306661 -0.0181358823076345 0.00626230543808714 -0.00609640348608551 -0.00739247059104688 -0.0112950002942301 -0.0142708159593671 0.0485721282657875 0.0733537598453481 -0.0882372026025423 -0.0131608087822525 0.164180886517019 -0.112265033890656 0.0707931959946654 0.0201419389010142 -0.000573846742599997 0.0205216351377688 -0.00929108646550234 -0.00407055433881894 0.00596806853155681 0.132283292918909 -0.108454526767838 -0.0188941347379452 0.00630417876703336 0.012005936914861 -0.100923969773185
  85 1353.63846223532 ""  0.0977316307632347 0 0 -0.0351463814412274 0.0362232917582916 0.022088187172805 0.0143257912866675 -0.00238865814760304 -0.0141342970478322 0.00922548483373484 -0.00917325633951253 -0.0114011367384886 -0.0041571367613275 -0.000342530252171388 0.00701396370860617 0.00465017775568266 0.00358948844796839 -0.00418532325193138 0.243084807923745 -0.193606486927424 -0.0384415849151872 0.00808075329786589 -0.0311441706181173 -0.0198952113120879 0.0104425517602262 0.00602739206105199 -0.0133256563447652 0.00510342041216069 0.0335176188592261 0.0502655068222004 -0.0325038601266631 0.0320043368755123 0.0196638538733068 -0.0129243992675632 -0.0103562711392768 -0.0135494773004106 0.00235332019150774 0.0139492046357512 0.0125996639119104 -0.0079044260114312 -0.0240489219785674 -0.00201637387257347 -0.0130038554726902 -0.0163064940912196 -0.00413953245714558 0.00364443312826224 -0.00275047898401563 0.00758531617150446 -0.002949109638044 0.0121734982436861 -0.00634675362400288 0.00254622353766158 -0.0501528163006366 0.0586150189808517 0.000662316210888129 -0.0243505446485052 -0.0140113866420642 0.000301682339404462 -0.00960013835296238 -0.0207376428878541 -0.00239424080371204 0.0560107886680982 -0.049649700304833 -3.98357775575596e-05 0.0217847119133 0.0145896197178145 -0.00109906594782524 0.00972370950207786 0.00704523694545208 0.000609525849566412 -0.018972624224226 0.0170514893652196 -0.000192682138530794 0.00588537346128652 0.00963228992807862 0.00496588168504252 -0.00180352866596869 -0.00350384436448884 -0.00464158165887623 -0.00237390521928269 -0.0034861142819217 0.042960325299332 0.0286585331771428 -0.027557706836154 -0.00778078673719572 -0.0890970319471385 0.0303961898073351 -0.00970451680448144 0.277462166183598 0.0563776723193234 -0.00187263295436963 0.114121623983023 0.36708560830376 0.0119198170140263 -0.36050602464 -0.087006156848166 0.00737408097726187 -0.0860957374184205 -0.298373074615196 -0.00100953664533592 -0.0143873904544484 -0.0490915359225626 -0.00208813101340663 0.0374827526027517 -0.0328961942332107 0.00227023759219054 -0.013806971665248 -0.0491887393393094 -0.0335096394758436 0.0174555471370646 0.00624918852974279 -0.0076627163207072 0.0140615174350395 -0.000853278230480708 -0.020227255042659 0.00444772293099258 -0.0111994648707836 0.0322863659132461 0.0206204610700637 0.0063913297329125 0.0199324954440207 0.00651332550698524 -0.0113771357236546 0.00705908357272074 0.0156619326480436 -0.00126347927541228 -0.0127158526102865 0.0420955347753844 0.00342832064753234 -0.00311755508069871 0.00330635249627061 0.00167623374696123 -0.012512130260125 -0.0141316601863412 -0.0348995515636753 0.174787973462419 -0.176434508558102 0.0153118807758894 0.0411638373475514 -0.00174296506698129 0.0330906401230505 0.176291633895474 0.0103079380169805 0.0981764289457759 -0.0151871364830063 -0.0171608759045197 0.00812878636977266 0.0665782221619777 -0.0856789103057909 -0.0516192295018103 0.00290930243209375 -0.00257366968357262 0.0562434533023039
  86 1361.46814718299 ""  13.5186631037804 0 0 0.0324883238559032 -0.0353596292209175 -0.0192733352227556 -0.011830989174742 0.000962155951134559 0.0116159611244139 -0.0093273930854112 0.00734327009944047 0.011378171452846 0.00279511798360401 -0.000713944948898108 -0.00552564558848356 -0.00309424913918819 -0.00246849768355158 0.00309934020610507 -0.24691978610743 0.183189920695426 0.0104027481614752 -0.00575174824586775 0.0307705314223367 0.0196355689072832 -0.00591485468574989 0.0093880833408665 0.0141569462948344 -0.00496099116178945 -0.0333409360043227 -0.0505967342572511 0.0325484919905414 -0.0319521523039371 -0.0145173972814971 0.0108207564353901 0.0125322256390225 0.00687058678292994 -0.00380428734913911 -0.00750103536936928 -0.00908620218082108 0.00764084278332681 0.0202647243998885 0.00516766803792795 0.00614518785564679 0.0122632783809205 0.00498455278143934 0.00268914132186368 0.0335640137404498 0.00704855529420388 -0.00612603194618819 -0.0136018778861316 -0.0350591055714422 0.00418438954121046 -0.0223271984978868 0.05849912026208 6.18217651240494e-05 -0.00312436397511126 -0.00290398805485818 0.000189589662903895 -0.0142312981706567 -0.0253703842798214 -0.00112720225588515 0.0256964519464316 -0.0225321001846454 -0.000647119366109939 0.0268985245597469 0.00698913020626054 -0.000244734953081206 0.00276238661079881 0.000285125074189041 0.000419581078589395 -0.00962090107169815 0.00692047817109446 -0.000203684318565627 0.00290484365005901 0.00772647251338016 0.00338975134877464 -0.00122482381165673 -0.000293611538493047 -0.00330751737410996 -0.00168966678438378 -0.000460221865857401 -0.0949055422308805 -0.360504710620208 0.0545981811249454 0.0394937861924738 0.240889433800379 -0.0438595308355335 -0.00530340970735122 0.157373304671341 0.0355659209608439 -0.000377567542445124 0.0671374917962018 0.23271321820469 0.00982110394301565 -0.260146409187005 -0.0701525220868484 -0.0031229173018735 -0.053725289434859 -0.182126717577155 9.67662431215877e-05 -0.00985474958593767 -0.0332830169597293 -0.00117544938977113 0.0279220348108687 -0.0257344017587005 0.00100788634303602 -0.00994765389823347 -0.0330699318990898 -0.0194709988811243 0.00843643437003319 0.00440819080419337 -0.00602798950518219 0.00943022046955854 -0.00585720865071448 -0.0153596016417818 0.00653933078577936 -0.0102486912495818 0.0182024922612031 0.0116388064102031 0.00484961396751252 0.0152932617892501 0.00847736441210721 -0.0109342263662076 0.00502178868280601 0.0101466959369976 -0.00434513656147259 0.0115333872289863 -0.0455916927139633 -0.0130588782811216 0.0082020560308051 -0.00949796863623053 -0.00689823467602773 0.0170814646548234 0.0156184112646721 0.0715488326685252 -0.214051553787282 0.211701348723668 -0.0264948655360107 -0.0068341564285919 -0.0312337317589778 -0.0153815492322781 -0.276717640287894 -0.0273668127560041 -0.108673572087877 0.0160457994110319 0.0220967571789993 -0.00948346602352002 -0.0489650602485729 0.083309760598631 0.0696503064256595 0.0101988565916961 0.0218877350131724 -0.138479090435925
  87 1371.85147414002 ""  7.29535002629899 0 0 0.0320405948755292 0.0490952741938415 0.118962546018786 0.012798603784827 -0.00227078891156751 -0.0320062225928597 -0.0271388501394565 -0.0526388863394011 0.0113132608819634 -0.0115191267348261 -0.00230268793976603 0.0052953132069244 0.006284768472844 0.00764489693405796 -0.00375509664266093 -0.187857316886497 -0.120088713355098 -0.703068879119858 0.0472880343337894 0.118803243285418 0.00484309283637156 0.0257855774681541 -0.148191281786375 -0.0635131231433748 0.0330125556280915 0.145938294274577 -0.127215024115243 -0.0492563728131501 -0.0159958844232142 0.0416809538636378 0.0532564918130084 0.0991298996896833 -0.181507302982785 0.00258063260504862 0.0146868828649529 0.00613926176626917 -0.0104699470570875 -0.0286676772868754 0.00229600881658958 -0.0242931124397451 -0.029858136457831 -0.00664220512954147 0.000496407370755982 0.000559525340018583 0.000169568666013913 -1.9273861080577e-05 0.00305828334489836 0.00274289789081898 3.33171551233389e-05 -0.000776302115268573 -0.00286883479788541 2.29284242342249e-05 -0.00116653467128427 -0.000376865326695654 1.99187311949065e-05 0.00105566530504076 0.00123592125967298 -5.52429478132754e-06 0.000374922195625817 -0.000303742561366358 2.22759029691152e-05 -0.00125756669648181 0.000588924230257732 1.0118673944897e-05 -0.000183209700143358 -0.00059710118501586 -8.63834518529792e-05 -0.000198100262755547 -2.39197015079405e-05 7.75294404043371e-05 0.000118309928994635 -0.000282122815949723 -0.000159442907756497 0.000113314326442792 -0.000124185125237462 -5.27158464171856e-06 8.09221098707959e-05 -6.5538570857395e-05 -0.00187624611213692 0.0123634340239999 0.00283833118900978 -0.0177980529575808 -0.0367729613006224 0.00597367037097711 0.000122299456537268 -0.000267162951010749 -0.000270594678639032 -0.000450391084531477 -0.000268892260614018 -0.00322540359275178 -0.000239477387280463 0.00844212366752502 0.00325650314636977 0.000231726845892703 0.00135699501052465 0.00424033600742474 -9.54263984446434e-05 0.000183769183511802 0.000757192494471622 -0.000116035300853513 -0.00109992731922477 0.00122140659819915 -1.3051369173279e-05 0.000412906460154188 0.000527217040569358 0.00067561488561558 0.000615406942828185 4.38095728785033e-06 0.000936497725096131 -0.0011802701287381 0.000807436605127805 0.000785519659418011 0.000274090636979427 -0.000305950712683657 0.000196573392400909 -0.000186061666675065 -0.000168384956755481 0.000176804314728331 -9.09969138272341e-05 0.000106624196453655 4.64430073316889e-05 0.000146615654115532 -8.53802760845767e-05 0.0178523700947808 -0.0167176464182072 0.00773556249484893 -0.00122672375871885 0.000945046369283276 0.000119840093664818 0.00564970435443512 0.00395198501163789 -0.0058610096825373 -0.06298098212483 0.055397694771636 -0.000608469180422935 -0.072829283322314 0.0592689414648245 -0.0204369737995991 -0.0458173089946735 -0.0113412526391992 0.0010951843030136 0.00150438079744499 -0.00348490145811952 -0.0169025630819019 -0.0749186605770069 0.0506161499460888 -0.00628293807286875 -0.00488636861806131 -0.00676458465342297 0.0267592200572936
  88 1376.88313447028 ""  6.1588265567108 0 0 -0.00554544035521573 0.00636860167933606 0.000442445639608408 0.0012790179563114 0.00453517543009079 0.00133676750050864 0.00369444707903734 -0.000464287066228152 0.0046080316544509 0.00111838018034897 0.000940489094686064 -0.000222799748730082 -0.000643819461458022 -0.000156503258920922 0.000359418659717649 0.0449537757081957 -0.0281817614513858 0.00510395064574352 -0.00517322963297668 -0.028138055028385 -0.0126518005654494 0.000537755655763313 -0.023672882824034 -0.00533559272026629 0.00665778819366385 -0.00880623410329879 -0.0251220403597551 -0.0123040866690822 0.00579009100082994 -0.00763851198815434 -0.0232880779355733 0.00290562330422103 -0.0139050979873585 0.001855504574032 -0.00539232108830892 -0.00452667287757113 -0.00220858024930731 -0.00303803941775799 -0.00480559351497226 0.00327427160978601 -0.00409476379874001 -0.00331381367571631 0.0593492750463246 0.0206017724461292 -0.0295182218697201 -0.012828656260608 0.014787836682314 0.0149855992404116 -0.00339812408961423 -0.00524627842682498 -0.00995720074350779 0.000913748951239184 -0.00429898512705278 -0.00100491300320892 0.000345186063677975 0.00138391273660559 0.00166882184280798 -0.000378539160388494 0.00540469346280554 -0.00333215517028467 3.43036583129672e-05 -0.00239513988201476 0.00450733096174455 0.000870776475571659 -0.00244354163860486 -0.00318843217932114 4.7439151879171e-05 -0.00175073945284306 0.00112460152855943 1.53925930567635e-05 0.000390240959724026 8.31460887083682e-05 0.000326541560522207 -0.000100765808988313 -0.000494830730172443 -0.000186810191909404 -6.62487301815508e-05 -0.00040706437796034 -0.0640711338946782 -0.110915673299885 0.0795794325657479 -0.0726662984026108 -0.319986933348172 0.0317512152746491 -0.00354084936067541 0.00444797866340921 0.000939471778184902 -0.00120158961660242 0.00553501194008018 0.0141230118718011 0.000172581119287135 0.0107976901385496 0.00862812500597151 -0.00678738332369654 0.00171952338016359 0.00806912203880972 0.000244953211526208 -1.80943943999253e-05 -0.00215001562405993 -3.54296844323494e-05 -0.000146698888120173 0.00060692362645599 -0.000313336965550576 6.8710386147473e-05 -0.00229947790791946 -0.00233637361956791 0.00105913469713996 0.000177258170914794 -0.000622632349895284 0.00121460522781415 0.000696165319618563 -0.0012241209601133 -0.000536923955463823 7.35556000127263e-05 0.00236442775445621 0.00090640184311249 8.18892820808625e-05 0.000561574191506092 -0.000400713440081612 0.000123398432698886 0.000413426799582316 0.000878982119678716 1.69253744831143e-05 0.0439259467128169 -0.00354481345236567 -0.00256964388165974 0.0152696253777914 0.00412208895209449 0.0104992853533186 -0.113159569898693 -0.0371996459301781 0.0558195240258977 -0.257127302627121 0.187465787993367 -0.0426005227680547 0.0646261227981059 -0.0203217782614748 0.0752116254356928 0.45921028205461 0.205683718443143 -0.363699474846981 -0.00456976547807158 -0.00119565678312947 -0.0130622431103651 0.00138865035887641 -0.000473436185262838 0.0170983357248047 0.0226009176550687 0.0532454329499551 -0.205584784375173
  89 1397.3465404999 ""  3.67932347982642 0 0 -0.0492777981331779 0.0411644306642234 -0.00323270163003015 0.0123027070857548 0.0111749725816279 -8.40284638859623e-05 0.0231527599118647 -0.00171257546274602 0.00134337598255094 0.0014612941177384 -0.000187275171140374 0.0020036971476632 0.000678406599504231 0.00176456967686067 0.000441169008913957 0.350218016366993 -0.20904966251507 0.116447641908895 -0.0138601683172228 -0.117434557916863 -0.0602484457865855 0.0104823911526931 -0.0303499285809261 -0.012694086955393 0.0175376855294075 -0.00164267079275333 0.0109771650412199 -0.0610172076361045 0.0456957022095531 -0.0236257927693943 -0.0701145171833621 -0.0147428526430494 -0.0188450219030061 0.00408779810476091 -0.0063962133420773 -0.00722247280713332 -0.00773864688893884 -0.0156702743380951 -0.0109675770349555 0.00106338480031872 -0.0136447298252941 -0.00633871845530215 0.01005147708487 0.0241670920705037 -0.00188092830707337 -0.00363330606333538 0.0100380846981653 0.00706538639450433 -0.000331061214781115 -0.00488316738755497 -0.00897535142502615 0.000191012490617975 -0.00643106092469446 -0.00190148364682173 -0.00012087177217317 0.00435493923245232 0.00163703547086326 -2.84304966246302e-05 0.00192439225011479 -0.00023253645593679 3.69866721586884e-05 -0.00217967110041381 0.00456901818019487 -0.000269397664735566 -0.00240367004881476 -0.00581357211294201 6.39840166369713e-06 -0.000903137973419625 -0.000275080064345183 -2.79556559203653e-05 0.000242164752975175 -0.000692143997155368 0.00011115253053874 4.03896988396497e-05 3.77729849059523e-05 -0.000193128729043364 3.7276400401921e-05 9.43910603494706e-05 -0.0762650781507194 -0.0859199359845607 0.0633977087470517 -0.118539418941442 -0.156963692430117 0.0123475718773627 -0.000111077252406436 0.0125843201558571 0.00213302283008967 -0.000517934637686217 0.00665519409934871 0.00764762497232196 -0.00127718319698517 0.0224481091225539 0.0116202850074051 0.00373383844824985 0.00730601189596713 0.0258675492146543 -0.000213853480000096 0.000732002770106975 0.00192097402553349 9.49236085374645e-05 -0.00339578249642818 0.00386717112554617 5.39452811787084e-05 0.00077775044543956 0.00183113957985382 -0.000931878631940525 -0.000184303462555066 -6.20617396060322e-06 -9.64085731369491e-05 5.72922575453949e-05 -0.000723113403023914 -0.000426017197493743 0.000394578960352081 -0.000492968217667924 0.00124188658053514 -0.000390065388568789 -7.59640826130343e-05 0.000370453094769872 0.000365066905087578 -0.000350892906545198 0.00020510185053559 0.000304698656490314 -0.00113815650076481 0.0836825848426657 -0.0505216703889454 0.0209936132142471 -0.000471019439300569 -0.00487353718113945 -0.00127617731689948 0.0354142081965107 0.0263567227068368 -0.00760730554617673 -0.29589202758346 0.103266546081651 -0.0564421132268645 -0.394952484952173 0.337045236274891 -0.115010993010055 -0.304482092513406 -0.0775734786816251 0.0521838938822342 -0.0251026616265984 -0.0249639604578476 -0.00649714868460682 -0.0246369963032212 -0.0344001097038445 -0.0288212000837003 -0.00108301786840264 -0.00438204222091326 0.0181545319053069
  90 1412.37540094072 ""  6.39159103022911 0 0 -0.0184947678114567 -0.0234753335649683 -0.014306454107619 0.00469773808762156 0.0857440160274457 0.0416812806466591 0.0168134900332224 -0.00187020009687196 0.0805790952597512 0.0179845655958955 0.00846615831256915 -0.0161601609860218 -0.0112800019493339 -0.00304104671253449 0.0128813950098846 0.0477474461376508 -0.0558498143580374 0.0297854288510604 -0.0872784286251355 -0.360546132027584 -0.134003966686584 -0.0567221285102005 -0.400353542317931 -0.0542074105565868 0.0764435461653321 -0.00480108697258321 -0.316527228514117 -0.130328725898475 -0.0595989628245716 -0.332218602050668 -0.112469074022522 0.1623670015281 -0.249392290178399 0.0121899207748136 -0.0738636748045337 -0.074998444612702 -0.0202451255735111 -0.0114493548804388 -0.0660300556222387 0.0491158917708357 -0.0452365945351345 -0.0354722674116453 -0.0163507042037777 -0.0240493155368795 0.00672436570137331 0.00417245558905891 -0.0106179162838357 -0.00777134898960025 0.000948325752640096 0.0055472118931025 0.00830169175888393 -0.000320182669895114 0.00739383415011288 0.00261351796611283 0.000122989923390818 -0.00506139337298989 -0.00138533767202619 0.000131665706067736 -0.00150341370197646 -0.000580001452146166 -4.77441673400642e-05 0.00237619364384586 -0.0040060982420452 -3.97894651249568e-05 0.00176784886871523 0.00586868870210343 -7.5291235078438e-05 0.000782658325424601 0.000258221599410245 8.9470286293218e-05 -0.000659881162173048 0.00227817497872914 0.00194936368754358 -0.00110836023584479 0.000185503101685495 0.000587438043245024 0.000165998509529144 -0.000114359244139404 0.0666587853482217 0.0979850725716459 -0.0565971720024536 0.0954470054637606 0.172682754857329 -0.0166195829361692 0.000691440111680909 -0.0154027598322621 -0.0022181167779505 0.000691675337381762 -0.00792180562715767 -0.00888412636227958 0.00102439859929886 -0.0223393929685487 -0.0110431089309545 -0.000894248571631859 -0.0080321449248538 -0.0256153943097286 0.0024673641241641 -0.00034235115912054 -0.00873971617261735 -0.000801173004962224 0.00802551068982178 -0.00896582359405814 -0.0024986157240467 -0.000155672950926596 -0.00835303967961335 -0.00777838632726172 0.00290122118090299 0.00212042445216314 -0.00596354755835876 0.00886958297313157 -0.000814774830754968 -0.00927682203624131 0.000953593811370247 -0.00235510707373198 -0.00291048932096337 1.99803578760342e-06 -0.000171783388901086 -0.00214997964911273 -0.00056241415634866 0.000593118555137202 -0.00112733777253104 -0.00213601018479389 0.001432584284883 -0.00684037238698406 0.00103302161180618 -0.00101822725257647 0.000806439971379667 -0.000776856667484711 -0.00042971712680167 -0.010855191289718 0.00603907537708794 0.00573356572816319 0.0195436816720474 -0.00947377733916242 0.00525223523976063 0.0262161274926369 -0.026687683618987 -0.00072631086811136 0.0658473343721547 0.0326493129582223 -0.0170462535137543 0.0046993457840473 0.00413309703094854 0.00241939596198351 0.00761164488095431 0.00631798059099021 0.0255462443651981 0.00293914860023138 0.00474682437606244 -0.0154807147859765
  91 1417.77130290189 ""  4.37350455352642 0 0 -0.00177825694060374 0.0065513382893847 0.00294866804839957 0.000309416034989746 -0.00879245749502001 -0.00498528638063002 0.000368609831019839 -0.000166402083228671 -0.00858749590199218 -0.00191335750148646 -0.00100062919603929 0.00219182041366705 0.000560453675158668 0.000507892682440676 -0.00230323478727652 0.0214131590020511 -0.0120326748885406 0.000579713234542373 0.00895871444982656 0.0323173430647624 0.00964410399942261 0.00844565048056462 0.0400788425646018 0.00399408302225094 -0.00647987725014236 -0.0010855016323073 0.0325657659111985 0.00813799781282594 0.0116890179680553 0.0363680152350618 0.00279220472878029 -0.0196441923726371 0.0243926146467924 0.00373171109559127 0.00751094601135969 0.0150112519570681 0.000614902088424049 -0.00100143876981199 0.00803677745182612 -0.00111228424746763 0.00605105459099515 0.00141454293572824 -0.0130945165728955 -0.0237150411652233 0.00305564755596866 0.00463064955764821 -0.011501605270515 -0.000607176255063311 -5.9685194029776e-06 0.0202791561016991 -0.0117382843689506 -0.000831892852872026 0.0246942590248169 0.0179465280223097 0.000142350108794304 -0.0191396094319045 -0.00555301530329623 0.000765655029375315 0.00226647363289971 -0.00542207543150394 -0.000769691610970149 0.0119283573506267 0.0114084894784174 0.000363395446146722 -0.0170261496897684 -0.00983755786710693 -0.00206004057302445 0.0021396267813037 -0.00503372895893252 0.0028503180439866 -0.0273076807770395 0.0776800579858582 0.0658444839580532 -0.0407701699955051 0.0105430056933214 -0.000631384347295417 -0.00432897876906664 0.00344075561900313 0.0527926355927547 0.11247598350083 -0.0423679579002494 0.0717808872004926 0.137251956399872 -0.0188998600303832 0.00369056824969053 -0.104383046553494 -0.00982568976784277 0.00849305515853319 -0.0275498620596384 -0.0243419266900371 0.00344799062376874 -0.027524218372691 0.00227734923400911 -0.00243227543960578 0.00908057162623984 0.0788442169229935 0.123498180705851 0.0382065254118108 -0.320604664387531 -0.0205119971897658 0.230354846240203 -0.259458941789254 -0.128414006452223 0.0372365115149457 -0.315353863435263 -0.29058388474587 0.127306690217809 0.0885235486633293 -0.190823622684158 0.276652231424403 -0.0609196054545228 -0.303888580924981 0.0749932400575583 -0.130005355283075 0.0100299620064357 0.0195198905390163 0.0127226515247088 -0.00157188775919917 0.019836260223448 -0.0233425679548037 0.00796692531466899 0.00437592341592388 -0.0153676087066375 0.0153935790649585 -0.00751476907147036 0.0021568398371494 -0.000703380021288022 0.00227585221169309 -0.000643055347218639 -0.00973627181774463 0.00466161037994404 0.00580343065934866 -0.0547318551780454 0.0320485301835493 -0.0089315241992152 -0.0558521348702508 0.0517885069972189 -0.00324769046609832 0.0612284994049689 0.0374337253291306 -0.0554274253168868 -0.00432257457543533 -0.0027509851631385 -0.00214667996206923 0.00286806989665632 -0.00920732674541015 -0.00771855057175198 -0.00229936744496355 -0.00152264687014578 0.0256442772792537
  92 1418.321477373 ""  6.35536988612826 0 0 0.00203783828242551 -0.00523005904564884 -0.00172538350550692 -0.000393709876816712 0.00609665539412814 0.0032231733326327 -0.000935092352819737 0.000271992353351596 0.00480772954560516 0.00123625331305667 0.000624544148770377 -0.00092895670607982 -0.00173663130735785 -0.000119291863587781 3.09122751472996e-05 -0.0204620160934872 0.0111002967310852 -0.00353920284780645 -0.00622294611181181 -0.0209397993404984 -0.00586237535970642 -0.00533657980155815 -0.0281397796968121 -0.00318447208196004 0.00302684739327723 0.00101156900540969 -0.0181453954738556 -0.00269657496901579 -0.00831387022898442 -0.0208968629298881 0.0012371473601237 0.011691239391733 -0.0128997393440703 0.00656241325236818 -0.00650025643416888 0.0018342737224501 -0.00283225026403308 -0.00240102447545725 -0.00341453530488963 0.00872451391408615 -0.0020447923475676 -0.00553426864164079 0.0123897235819826 0.021787348353645 -0.00390321815715427 -0.00380134973948627 0.00852966028805392 0.00270412622093811 -8.42114790502032e-05 -0.0106812619817606 0.00262994307976149 0.000589344007364755 -0.0134922191179596 -0.00897509008037268 -0.00122781107647726 0.0103164477910027 0.00306859936605526 0.00171293126602972 -0.000942768739618075 0.00328851557628193 -0.000421445321314453 -0.00613480961258803 -0.00414303843955553 -0.000450318519953148 0.00721068084761396 0.0025953468205233 -0.00359925453135957 -0.00138002961496654 0.00159656713284293 0.00269563951096097 0.0121595323605235 -0.0343405722956976 0.0526139781333791 -0.0280312455769282 0.00439555903803581 0.0744675323558706 0.0537869446700327 -0.00946717285850231 -0.0518333688804284 -0.0956572274419621 0.0423684977253385 -0.0717325730916814 -0.130355742488803 0.0150966551706882 -0.00392141213435111 0.0515970734038598 0.00501545493966301 0.0139086920041981 0.0146877198383025 0.0107661176758553 0.00324275151502291 0.0214261701824261 0.00261584371113149 0.00210459796238904 -0.00116690335017478 -0.0262279197620392 -0.0558455118062793 -0.0279711979261319 0.135343423916776 -0.013856975835942 -0.103756668340786 0.115527134408115 0.0529662633653295 -0.00370058717706089 0.145492750607041 -0.223451661467603 0.0806841820187218 0.0568017722471368 -0.14580619571648 0.222254596448663 -0.0312517021507755 -0.248499606125558 0.0371240136419752 -0.0772260784292114 -0.330843713040418 -0.170465296091374 -0.096922563641877 -0.361549250259616 -0.109739880984814 0.137801139378855 -0.193986606201282 -0.35807047701188 0.0578294597119212 -0.0137465307493626 0.0068178337368097 -0.00171647449419732 0.000465500010984416 -0.0018376514766772 0.000682056579953751 0.0094490449086254 -0.00441867420242461 -0.00619030213452108 0.0494902540607889 -0.0297718588697677 0.00798645661988914 0.0492314359932121 -0.0456756145861707 0.0019007287355345 -0.0574879591538099 -0.0353844413992827 0.0514595759866233 0.00383970375483065 0.0023317821764639 0.00192152183019145 -0.00317563813866201 0.00811988917547128 0.00541339567514085 0.00111095244801871 0.000109970140570253 -0.0201213487778609
  93 1419.32736458601 ""  10.393137894735 0 0 -0.00598736309787191 0.017333346793457 0.00715712841382951 0.00128643947255757 -0.0192469712679818 -0.011080678623931 0.00186468188604283 -3.75751838549789e-05 -0.0208310582050865 -0.00399430117544654 -0.00190076527341525 0.00420296616437365 0.00302751967018309 0.00102405404071666 -0.00334369542004921 0.0662609848646152 -0.0383146686164191 0.0055543978632232 0.0194087455210808 0.0671586387560841 0.0199388130638832 0.0170925777830243 0.0855775069671841 0.00836477081582562 -0.015709718558293 -0.00722914456517089 0.0780194745318026 0.0193679930301275 0.0300704387575037 0.0897911008384421 0.000921154123057637 -0.0493171731406811 0.0588343155103091 -0.00189184175024801 0.0173299397081639 0.0181141785681636 0.00358845260141152 -0.000423705400313199 0.0150227317946078 -0.0124400350356321 0.0102231639019527 0.00824119548625047 -0.0426017489691168 -0.0719474459032073 0.0175041566591131 0.0107178491679388 -0.0203656480241478 -0.018177522124237 0.00292081827699201 0.00446634356031304 0.0248713694956127 -0.000841222879232835 0.00676264496637471 -0.00148695886581193 -0.000120548026104231 -0.0045713894977161 -0.00103791600208368 0.000233317133542539 -0.00109907502644522 -0.00160950670217767 -0.00012841375930219 0.000786391717693704 -0.0131184232165903 -5.74682150180305e-05 0.0101682721143127 0.018238793828815 -0.00049707325929646 -0.000304799179775681 0.00470712585079734 -0.000146624534726092 0.0127576926662897 -0.0340890231352078 -0.00738716249672027 0.00554795858273358 -0.00314254644617099 0.0234859358767674 0.017863762784533 -0.00493950406382484 0.185398072133683 0.28366242389587 -0.154597847586503 0.261189019098044 0.448807802104433 -0.0404125956779065 0.00191753252668276 0.00772251533400824 -0.000964655230499473 0.00277467809340169 -0.00326412053176555 0.0026301675892675 0.00354065456746591 -0.0505305195705072 -0.0282466820113851 -0.00658825626788873 -0.0265059985349 -0.103006370875954 -0.058572684716679 -0.0251479554727009 0.140162815532567 0.00216559824582973 -0.09728723891103 0.109791483777919 0.0596793940248473 -0.0174190587926802 0.141404209145022 0.0358450948131256 -0.0167315762448711 -0.0131942714373722 0.0231133790586555 -0.0294106394388661 0.0166380886132962 0.0311596849023546 -0.0161671534722363 0.0229683814232662 -0.10748906092042 -0.0566245340793372 -0.033861148343026 -0.110425200179135 -0.0423799595489522 0.0519758723762445 -0.0626569890387434 -0.111309035935349 0.0282066079616383 0.0464803274462713 -0.0242696929249138 0.00505842359392344 -0.00122489048118375 0.00550223556140301 -0.00280013190319643 -0.0323804443253968 0.0151785851508427 0.0245094545460409 -0.172710224921798 0.108553650365712 -0.0273304617851433 -0.164944539119182 0.152042903748876 -0.00382681041934468 0.191243982656371 0.121501335473942 -0.180547673842821 -0.0126362546139068 -0.00774520289304403 -0.00701202416540015 0.00660059618559366 -0.0230328820235545 -0.0148906953234846 -0.000356641795150545 0.00441728939665474 0.0611553028288709
  94 1428.95402196394 ""  17.2422602504228 0 0 0.00287990299529848 -0.018087016382132 0.0231794865276747 0.00633084203032902 0.0836693773244715 0.0286494796485032 -0.0213815554646824 0.0184147671369864 -0.0865329828990388 0.0151620625946213 0.0082737086051078 -0.0142906471547584 -0.00983520930237078 0.00307884139473394 0.017507162028433 -0.0418221313480014 -0.0489185397039928 -0.123005673611691 -0.08250061760366 -0.307066784290289 -0.0815275907228115 -0.0817444500846838 -0.4283101187903 -0.0653656082681819 -0.105697135992088 -0.0781130781586818 0.331304906701293 0.195585864263373 0.0337406629314489 0.345458288988094 0.0954158923073707 -0.180168286066339 0.280178419540912 0.0153327994128418 -0.0888758861104142 -0.104162612408079 -0.0359271320753821 -0.0339622283218836 -0.0910712233686917 0.049057657363586 -0.0837576722741068 -0.0494347259057793 0.000317545326744195 0.00072456197448911 0.000734772694678209 -6.08144602537427e-06 -0.00127166119944136 -0.00104492200565024 9.02839484290891e-05 4.93662248382812e-06 0.00178636235797356 0.000217698319390771 8.80812219701685e-05 -0.000694860584499765 3.42768608923857e-05 0.000547449630880483 0.000614998873542066 8.89311198671682e-05 -0.00151911020906401 0.00134677289173723 5.95716957208542e-05 -0.000655060193370832 -0.00191961805933667 -0.000134370136442479 0.0016716676324084 0.00177796123873915 2.9657397072551e-05 0.000421276952406401 -0.000812483679156178 1.36534767621802e-05 -0.000403837160330502 0.00083979228568004 0.000311497431876281 2.75955204914759e-05 0.000369205448476085 -0.00119335149618453 -0.00085180515370581 0.000393607851332573 0.00224079843227341 0.000790934951505516 -0.00129242410651968 0.000559188894375427 0.00650235452607508 -0.00109935498246526 -0.00182610272317225 0.00155055559092081 -0.000583080909096506 -0.000315057640740906 -0.00205121335756702 -0.00770928309498064 -0.000315251799232945 0.00384982911569914 -0.000981974149941965 0.00160649693518414 -0.0011270492070255 -0.00743660605575917 0.00171186188781906 0.00106137473349928 -0.00317959499445813 -9.75377418946802e-05 0.00198644283321783 -0.00235519626398251 -0.00178705555174509 0.000867131478940347 -0.00310054936198317 -0.00145545234734813 -0.001456875171535 -0.000169110009504415 -0.00106006497354688 0.00111404233402024 -0.00202944943037654 -0.000646160180984438 0.000198313755692555 -4.47041872850018e-05 0.00498763970344342 0.00240830691416231 0.0016189835139962 0.00594520372000165 0.00232025315961113 -0.00273691711219676 0.0030838877738042 0.00554462096999508 -0.00155940092695427 -0.00304622638697765 -0.00444726182347774 -0.00124124188020825 0.00267754880101636 -0.00332201706498546 0.00165740442039634 -0.00414125470957195 0.00466980343582848 -6.44938811478081e-05 -0.00848710185220575 0.0289185821912806 0.00298453121338678 0.0138621867964193 -0.0181933562924504 0.00624033270722344 -0.0153201627978302 -0.00377718542992359 0.0292625277625216 0.00490096167553016 0.00454263117302894 -0.00205490562291969 -0.0134279145133645 0.0193813949947221 0.0103529393838385 0.00147506100802004 0.00390950893269541 -0.0454394764303709
  95 1445.67230615256 ""  3.7017412455024 0 0 -1.29165416489099e-05 -0.00153451358557227 0.000716346650354938 3.88788028911274e-05 0.00241722812489577 0.000921573668880398 -0.000317155205523922 0.000281741186690543 -0.00115619324193954 0.00048757522563614 -9.3267675177415e-05 -4.3460102758897e-05 0.00111189787428456 -0.000747154336306627 0.000673194561213602 -0.00667022411003824 0.001187787816318 -0.00434062610204825 -0.00215934710075584 -0.00887619525636573 -0.00380204076135098 -0.000176635721521373 -0.0107354086427397 -0.00180731975350855 -0.00143804555424496 -0.000426566523065273 0.00467194275745041 0.00239567069225337 0.000250433081957934 0.00362506181632551 0.00191649453829482 -0.00226767848796195 0.00384975076789079 -0.015582034290202 0.00872754053158335 -0.01081767050045 0.00602505882669156 0.011639955414989 -0.0018683304557933 -0.010263149132618 -0.0133172709316398 -0.000221233013019278 0.00417040531573093 -0.000283061002720051 -0.0074081617173206 0.00315138933256908 -0.0159201570371978 0.0146163997920187 -0.00260791976562334 0.049618831893386 -0.0485622337928298 -0.00197397584274913 0.0782864727123438 0.0724452299853611 0.00255890111568267 -0.080243577886639 -0.039547380327166 -0.00189654265706259 0.0455721378099405 -0.0696076736683605 -0.00188213355587526 0.0575682404319802 0.0745491954105584 0.00163364883912436 -0.0758046907221836 -0.0603361569287427 0.000934428908389334 -0.0178324310043759 0.0295553869209251 -0.000869154582804616 0.0178265788586626 -0.0206395100635936 -0.00922366549459995 0.0062993194927618 -0.00956299437965951 0.00915766790983978 0.00753291884626299 -0.00986386463626271 -0.0329553261055497 0.0523388982490315 0.0353581329684632 -0.0493383004110603 -0.0159046866951262 -0.0245471102680628 0.00995148803778134 -0.289615177545805 -0.00242643489687071 0.00272182055635433 -0.0166294049793934 0.195199507626877 0.0105298706754258 -0.293931698329474 -0.0114497727392308 -0.000388872155782013 0.0329446733093055 0.315751563167886 -0.0608220834670478 -0.0489938767368925 0.0725463352747155 0.00228642890936098 -0.0450055235903666 0.0593942770051763 0.0650717010319021 -0.0435736071812613 0.0726902350510883 0.0406788814982386 -1.1291971433794e-05 -0.0126913008630275 0.0307695834100423 -0.0339645629645619 0.0458063397884695 0.0285096884599699 -0.0251832031295858 0.0289289528545096 -0.0459538250797636 -0.0038584447756897 -0.0129023075550969 -0.0260991150455532 -0.0289467358757245 0.0296992837887225 -0.028915487826634 -0.0396373244006875 0.0497288219014656 -0.00123784615465997 0.0021232718764659 0.000731645453285712 -0.000272608221281768 0.00094646958950597 0.000767402201300116 0.00175196184750467 -0.000752008666323526 -0.0048096371535398 0.00861488641402718 -0.0133296963277184 9.28365834769472e-05 0.00454725530255502 -0.00310248441950338 -0.00549488521694948 -0.00410460414053114 -0.00667880244955627 0.0128027645199575 -0.000110815564824354 0.00106474747815884 0.00084025916142183 0.008657311347347 -0.00693738561028928 -0.00543597211109948 -0.0056091453487605 -0.00736827258435161 0.0067742254984869
  96 1450.59405672827 ""  5.17974536244807 0 0 3.44802856783485e-05 5.22159249050257e-05 -0.000133198441295217 0.000105350958528134 0.000467446190046058 0.000266088723050148 -0.000132142570764814 -2.6432362555603e-05 -0.000168543861833764 0.000173069450605067 4.72738884646504e-05 -0.000395551281536718 0.00118560478313384 -6.7777440587945e-05 0.00118637009623957 0.000567703033113135 -0.000202201553378926 2.6542320134063e-05 -0.00040668150352002 -0.00200561396021027 -4.97342235338619e-05 -0.00128021903487866 -0.00192870308668709 7.80776163025045e-05 -0.00014999785318259 0.000474558459495794 0.000903166904856715 0.000372730284169311 -7.81322390105799e-05 0.000501548469824488 0.000984848796456532 -0.000138872234919796 0.00060806340151665 -0.00906016598001887 0.0017606983101535 -0.0118120688300161 0.00247680486425238 0.00350854017244234 -0.000907559153338157 -0.00856676997061556 -0.00551096752076533 0.00294658223259938 0.00138473901239915 0.00109675779436314 -0.000156802488861884 -0.000208506261758606 0.00119029634280862 0.000631928493480259 0.000146128288193608 -0.00599081682281224 -0.000891597830126273 -7.39449738267343e-05 0.00276198148612484 0.00263932572047175 -7.68998702528011e-05 6.26585419493673e-06 -0.00109973015286553 0.000244354705531742 -0.00564495190144143 -0.00742477914501624 2.21306559913392e-05 -0.00233329258428136 0.000385993381550991 -7.06624289392725e-05 0.00417796426617296 -0.000350496759514846 0.000275010114495934 0.000542717368941483 0.000878303226300631 0.00101573595822002 -0.0233741613149963 0.0678264550817095 -0.0588787299322823 0.03528086490737 -0.00572288254221841 0.0567872392613449 0.041677669394284 -0.00567225585941155 -0.00621637294511129 -0.00273846710386043 0.00659171129791772 -0.00949378209494733 -0.00622152008789642 -0.00173593355658708 9.75986610580372e-05 -0.00297199643517922 0.00128541191139034 -0.000199378236547786 0.0120492774540078 0.0360250235569407 -0.00104811089448111 0.0274324289630035 0.00847207358739266 -1.1300293894031e-05 0.0034877950016987 -0.00348529058346426 0.110860624981352 0.0373894926611346 -0.278628840048754 -0.00986173305441304 0.204037136676203 -0.223727270924431 -0.113331045515184 0.0279224756030597 -0.277731145011709 0.245839628410453 -0.105332569622262 -0.0738737769311612 0.166460919151195 -0.252726979471555 0.0328696532760737 0.278580335107274 -0.0485095640570554 0.102728681088957 -0.243852601665029 -0.127481776208376 -0.0741616986385339 -0.279802343706723 -0.0753741268459688 0.10297924023219 -0.147163983522902 -0.278097408044842 0.0335778420993048 -0.000631900354327389 0.000200781357012629 0.000112351712837199 0.000120923411434845 -0.000277505863115219 0.000225246257998703 0.000419941860656949 -1.70613088603745e-05 -0.000636441412779787 0.00185089208538086 -0.00106625543572654 0.000503749084368892 0.00192456699504935 -0.00195651561668346 -0.000472959827902812 -0.00401866583238039 -0.00230423632153481 0.00459540433355986 0.000323448940347092 -0.000151357392041123 9.97727894492995e-06 -0.00256994168727234 0.00196471312172778 0.000624937782424201 0.000252014551356317 0.000310541944452848 -0.00389897965985192
  97 1473.04332917753 ""  90.7141001434479 0 0 -0.00718357820358423 -0.0103390903315102 0.00437196540227319 0.00265906692655727 0.0103783411775777 0.00457875546156083 0.00415484160943342 0.00425033669296352 -0.00195905630355281 0.00140887113960951 -0.00133166466303844 -0.00307589846876425 -0.000151356738925568 -0.00377267716357846 -0.000346931235869427 -0.047481590159928 0.00754954075990018 -0.0178739459757186 -0.0106445050975665 -0.0460437942008723 -0.0132318651001644 -0.0121375577049315 -0.043829588417454 -0.00386549703946694 -0.00972779990157281 -0.0491788749692733 0.00510070779872382 0.0207994096627401 -0.00128938749576183 0.0185479744388073 -0.0389158395153941 -0.00719745425712383 -0.00756913450935072 -0.0133175983333467 0.0149194445978639 0.00981704685094623 0.0125626373762344 0.0228365439145799 0.00561760213757741 -0.00133773061968953 0.0149219241768026 0.00724357598346997 -0.00235898607309806 0.0129877428107726 -0.0104127575915415 -0.00196935494206948 0.00409794652776335 -0.0011994156786002 -0.000599745226824644 -0.000439301514719069 9.8960351213199e-05 -0.000102199963552169 -0.00262990379370358 -0.000713527199226776 -4.00785534924045e-05 0.000970121314771954 -0.00164545247988555 -0.000238281265107776 0.00146937836261089 0.00115240627615743 -9.10720434212573e-05 -0.00136849710902654 0.0006311422285831 0.00133613299548031 -0.000954920652182596 -0.0021426238307678 0.000195578557491817 -0.000505373670506527 -0.000343244593332645 -4.90028194771546e-06 -0.000398919847221737 0.000136566886278631 -9.96028470634211e-05 0.000593687825917417 0.000553636912528752 -1.24803469564787e-05 0.000282941284297037 0.000143961357279309 -0.0558169272205174 -0.126966210984443 0.0279238418864326 0.0055267391510639 -0.0466592425299943 0.0150783264286502 0.000708129237136001 0.0101364479086669 0.00239668709042329 0.000252868225179382 0.0042880048216605 0.00840956973535209 0.000492488521968344 0.00433008229111676 0.00252405059875943 -0.019217741035843 0.00398268777348775 0.00975598830029467 0.00339102748713246 0.00435611290651866 -0.00211388628551963 -0.000779176697533581 -0.00168833171717032 0.00175515724078943 -0.00388437764445371 0.00448670742371187 -0.000770784589824172 -0.00415717687975281 -0.00498494960978266 -0.00153920480893378 -2.70978356458133e-05 -0.00156814546969807 -0.00784362657918276 0.00489070446626802 -0.000179835538830676 0.00121220351347068 0.00084035763707736 -0.00143223326078754 -0.000521213205930748 -0.00117625066022338 -7.15166109281896e-05 0.000247930571304575 -0.000449505770992133 -0.00106350580134643 -0.00187465030305223 -0.00366833803176731 0.0117422406428407 -0.000431010915009623 -0.0352826579670388 0.0440919550551366 -0.0293924324609512 0.0645666118054859 -0.0555135029985966 0.034726389529292 -0.078172058920469 -0.143047134737737 -0.0529712093144795 0.0205170661806987 -0.0283697818748591 -0.157934486179747 0.0237572897496754 0.020995184852917 -0.439761507669597 -7.04254983403973e-05 0.0126615177227175 0.00644175918620233 0.109834492777307 -0.070663543292109 -0.0117662820667111 -0.0313968088288393 -0.0622958771906332 0.710689969353204
  98 1489.37886923025 ""  2.93311255334777 0 0 0.00137406706849459 0.00796528847541796 -0.00827212046529111 0.00733975819789187 -0.0305337021480576 -0.0193493617594195 0.0023879738957303 -0.00892879800590337 0.00410578270629006 0.0078017257663617 0.0214484361647769 0.00749190040909904 0.0151265678578266 0.0739839095729287 0.0412763060357788 0.0270185609119967 0.0122773409021468 0.0456435859363948 -0.0235528358925882 0.0286815398234685 0.22021438528308 -0.193228292398589 0.113927221224973 0.052809804526891 0.0276357152666014 0.100697939536465 -0.0146399915163078 -0.0801312411572849 0.032949996111193 -0.0402241541416664 0.0387751961798724 -0.00626859641131828 0.0226377411788247 0.119408296592069 -0.301470594991329 -0.436792866753831 -0.211533607833579 -0.373074681984739 -0.115634677997064 -0.113025937741888 -0.3892260628796 -0.0848595527828364 -0.0034601845014284 0.00235674919789549 -0.000175262303808641 -0.000800866869298818 0.000254582040349287 -0.000275482428369326 0.000193151902564686 0.00141321116711092 -0.000998117858813397 8.69593787509421e-05 0.00317275807362064 0.00210565534749894 0.000179799912716096 -0.00254754063219089 -0.00114005050664301 -0.000233919002185708 0.000230981980751776 -0.0017252739840006 -1.20677041746002e-05 0.000128689444880781 9.44344664784071e-06 0.000158961034531565 -0.000210320294681178 0.00165776968435771 0.000402117297925685 0.000342885769857024 0.00294589698473437 0.00144915980425112 -0.00133696509984333 -0.00159578177971838 0.00166043533934302 0.00252362077840903 0.0111234896675521 -0.000199071211035893 -0.000153595455401028 -0.00690011148847816 0.0172125436809822 -0.0257544669214181 -0.0235505141202722 0.0301704675718858 -0.0151102286951842 0.0187514510541565 -0.00129957349707065 -0.00652511794537876 -2.8570161626257e-05 -0.000211966576529429 -0.0031215059080472 -0.00281457375382118 0.00052468670528257 -0.00760264780268945 -0.00194072035360598 -0.00209988362054391 -0.000117151996402665 0.00227137846320353 0.0087168214372291 0.0100247950239282 -0.00474465275554583 -0.0141137502191088 -0.00977823005456418 0.00929190476776838 -0.0124362407266594 0.0213439633046069 0.0101270925359609 -0.101861337276307 -0.0387678489999823 -0.00415413774495044 -0.0077836458289326 -0.0224230739328256 -0.142683804092555 0.086801128909344 0.0245338787948859 -0.0147147191022783 -0.0481144180850374 0.00271207926055926 -0.00320643500198597 0.0500869436490126 -0.0198264388014252 0.0207435138220749 -0.000626498613436478 0.0197789029199011 0.0749587489372819 -0.00632400355939474 -0.00433675455623844 -0.000708470332909136 -0.00277583898388337 0.00366647217714679 -0.00249822353683625 0.00505541168582705 -0.00434155598925516 0.0026909638179401 0.00527989514842131 0.0278125811703905 0.00733293307172826 0.0112674509882325 -0.0190416978672508 0.0108478384869306 -0.00137717083018746 0.00101596900124469 -0.0362765719879807 0.00840257731242286 -0.00661744656788078 -0.00107943374303404 -0.091188968442831 0.0648073877547364 0.00982676653805219 -0.00398970095764304 -0.00618710876479695 0.0626505838943035
  99 1493.77716963904 ""  13.8490588736265 0 0 0.000932754869925409 0.00394953654480253 -0.00133284989906181 -0.00619292921330978 -0.00256723808777152 0.00355946416932318 0.00130975404262623 -0.0024198306878209 -0.00161190932618198 -0.00798036652331091 0.00445794904786254 -0.00231966486546285 -0.0405384473685007 0.0270856137879153 -0.0189626820784774 0.0170248641035109 -0.00293147497257222 0.0107233265543191 0.0114431378007923 0.0329937828341805 -0.0578551463501189 0.0649036214664384 0.00274893375256208 -0.0111773909809756 0.00698273232458426 0.027167338445906 -0.00388351754706049 -0.0263198963747681 0.0205927617271555 0.00656254305383683 0.000189097274111623 -0.0142513735364152 0.0182061975015534 0.500194065322383 -0.314630379527116 0.267194775637221 -0.204484842351978 -0.402533495034449 0.0398106751688342 0.293951634472916 0.319182537262928 -0.0240298100560707 -0.00280492054966789 0.00304996093797239 -8.33015357815353e-05 -0.000690798789584976 -7.61057527206022e-05 -5.36615964473649e-05 9.67970876869149e-05 4.47317930528271e-05 -0.00169457466734636 -5.91488871432499e-06 0.00538862415383091 0.00226865538903777 0.000346383789966308 -0.00284537761551368 0.000998065450683731 0.000546423230927899 -0.000701149684790364 -0.00268370657180809 -0.000254612282359876 0.00326714158461537 0.00121437850968277 -2.04160654455035e-05 -0.00141509822777282 0.000969936714608262 -0.000724266463247854 -0.00163275824981583 -0.00174554845997709 -0.00181077569237514 0.00373540134781629 0.00216805756585126 -0.00461881953441983 -0.00413247261055304 -0.0150939474015278 0.000596752236080912 0.00116723558995994 0.00985440010555806 0.0145471353458275 -0.0236481910416021 -0.0203653625671835 0.0244776473495312 -0.0161310730214889 0.0170749347312472 0.000494416033808406 -0.0161973145252496 -0.00251443650955131 -0.00359614150918707 -0.00500017710732321 -0.00454770813342939 0.00078443696107805 -0.0111978055185698 -0.00286446987637304 -0.000875898472620789 -0.00242541946746139 -0.0010261368989777 -0.0206833760464103 -0.0274763641589259 0.00431333250419161 0.0149610366766314 0.0177794394189419 -0.017021031070461 0.026265945262181 -0.0391137264985686 -0.0109768341094511 0.14830420741892 0.0734218183294946 0.0137971835636426 0.0230893907979665 0.0130656486799107 0.200735075022305 -0.109283441602432 -0.0187686930156563 0.00348328821764355 0.0716806039156926 -0.00540051465284062 0.0033967961048686 -0.0765769822017183 0.0276857766542682 -0.0284774623831929 -0.00133354659115455 -0.0327222835605596 -0.110865833562019 -0.0055413763359185 -0.00293822791341491 -0.00127243897379443 -0.00162173567486878 0.00200425718321617 -0.00140001989678854 0.00337482632714459 -0.00252832800844948 0.00134405486177528 0.0123359551887651 0.0215323679484256 0.00747936110974323 0.00882353296169382 -0.0138982637801122 0.0146120838089797 -0.00431721364730087 -0.000882481083908528 -0.0190515664589819 0.0067924965705291 -0.00489916876672972 -0.000894192803729403 -0.0632733453383512 0.0455239772427086 0.00780971289958697 -0.00217804571918967 -0.00339004635785262 0.0349552936547091
  100 1498.23313652279 ""  1.71309836529224 0 0 0.00110736267454924 -0.00115012829948765 0.00232844061298075 -0.00626392062992071 0.00379291197115853 0.00731091814451975 0.000265043668901719 0.00455698109841035 -0.000340333943220158 -0.00317101810214671 -0.00247976924890994 -0.00287218712473671 -0.00929596652732748 -0.00314457148406484 -0.0123138172250618 -0.013279621865078 0.00337488662888735 -0.0119567778751575 0.0132094053935599 0.012949518136101 -0.0859046464443493 0.085058900404436 -0.0203321415814631 -0.0156438440629218 -0.0117496841897653 -0.0595464035699327 -0.00727665934849175 0.0366455779884734 -0.0128267474896094 0.0232445479591085 -0.0373453994962163 0.00249145340725518 -0.0181125565813756 0.107002476086254 -0.0438411311807286 0.107632734752525 -0.0180958372172088 -0.0586604451953329 0.0676882388578819 0.048740695178237 0.151175697717079 0.030584183656955 0.00391658116862385 -0.00208501217228838 -0.000339281881475462 0.000564455981355901 -0.000841101112861068 -0.000380734880959997 0.000220102323704504 -0.00149567269766226 0.000747900221974763 -2.46382218920053e-05 0.000475457671731227 -0.00107290681228215 -0.000331490054542303 0.000892489989625089 0.00218590265035499 0.000127481619292298 -0.000885113512867312 -0.000232442481758227 -0.000388665673041571 0.000633730508707641 -0.000528817872135801 -0.000169490674506668 0.00060194031500688 0.00109530296980548 -0.00196259704691735 0.000142124863201788 -0.00266654420526145 0.024869985016675 0.00339618629321711 0.00175653379191661 -0.00958175098002817 -0.0155384346688237 0.0292745919316813 -0.00899860559471264 0.0131827119193245 -0.033667758123433 -0.0219732950839462 0.021957927328457 0.0281186017224936 -0.0329758890770675 0.0157213664210514 -0.0205941355140956 -0.00109141129616938 -0.00179955343133849 -0.00178884740247265 0.0128543628897121 -0.000778231117423461 -0.00463963300488801 0.00876795919818918 -9.73982465231132e-05 -0.0010683683760214 0.001674144214358 -0.00280401838903006 -0.00985606326458892 -0.0337478270124453 -0.136815105843157 -0.152848077244894 -0.284152057920529 -0.00125179393918153 -0.0124165414520542 -0.0143553392196344 0.0899815732805374 0.148704126386626 -0.147872550265642 0.164702028707072 0.0961105616105563 0.0648189258499732 -0.174396839901317 -0.259870140154022 0.217387338766628 0.222168709384708 -0.237225867868538 -0.192555166054209 -0.157789194928114 -0.09208774828887 0.280545769612516 -0.204378506515165 0.233630350902112 0.0420777510930165 0.181790942872886 0.331758993054739 0.00231853662853694 0.00301833631901905 0.00162605551602756 0.000658271182862176 -0.00103263846016282 0.000679673917189468 -0.00130986666223479 0.0011667118811868 -0.000670330729250273 -0.00853013309727079 -0.0233767185797439 -0.00564024602626952 -0.000381069185131422 0.00360874193230545 -0.0187953719536579 0.00253459528757307 0.000220624066917301 0.00990099393769665 -0.00286686761649025 0.00205354856357014 0.000570334976485655 0.0316819613403844 -0.0229025036587564 -0.00499323352852248 0.00136963996248058 0.00199052068997543 -0.0181737006296002
  101 1500.21728706692 ""  2.84178174078788 0 0 0.00617416940840125 -0.00771584184707053 0.00861341854180267 -0.00120095123006883 -0.00892981747535658 -0.00271849911964988 -0.00467745499047891 0.0188599885838514 0.0064430281265158 0.00092268032051272 0.00447587832960023 -0.000690563772465586 0.00128765980292203 0.0154684388123194 -0.00108170459380129 -0.0822375502943883 0.0370125923396122 -0.0429024324898626 0.000935146488670958 0.0222342279368614 0.0311626363616926 -0.0199112461350954 0.020721300167931 0.00824361656332085 -0.0505889518449514 -0.237811245587129 -0.0154326595238024 0.179394043875642 -0.104610188785544 0.0309813991916566 -0.0935267422677573 0.0592980479954624 -0.113407702073951 0.0842434653870684 -0.0938652181846013 -0.0521347857760819 -0.0530606710022262 -0.123789454555445 0.0543501313156485 -0.0398312836423513 0.00373630354107447 0.0170085976458041 0.0440334620622296 -0.0275283052058657 -0.00492655516290042 0.00613054773799369 -0.0137417689016939 -0.00669066997484686 0.000745205360886073 0.00136521434774194 0.0106578479510798 -3.01795613914809e-05 -0.000558871944720753 -0.00263265209869213 8.64646758279071e-05 0.000860555622407864 0.00194855553100533 -8.55852211391872e-05 -4.29946408615598e-05 0.00196340622304348 -2.45127405067789e-05 -0.00254307207544672 -0.00759637272719191 -0.000941600559564002 0.00554178672060432 0.0100677137152878 0.000791633677506099 0.00043677323380984 -0.000304438809494472 -0.00657262988256432 -0.001147859997225 -0.000570014054940008 0.00371535808008301 0.00649578630381214 0.000987738724387941 0.00309679378876625 -0.00557896845430025 0.001602706886629 -0.251503822448524 0.259348433672908 0.323386374117812 -0.371159344934916 0.197792203005884 -0.242137173084421 -3.49626711561073e-05 0.00861822444999458 -0.000580547958421287 -0.00385684746673902 -0.00224723940157684 -0.00845045353270092 -0.00339935960886516 -0.00118625125024862 -0.00820766964286105 0.0180337649320478 -0.0190927543076021 -0.0713615583251025 0.0107211548364001 0.0393967913270574 0.0436980138638417 0.0782399624526745 -0.00120288437896084 0.00507286988880005 0.00250017990456976 -0.022034896979004 -0.0407117529021278 -0.0337818171938282 -0.0786036861182541 -0.0311791033711868 -0.0237392318773718 0.0302891918366139 -0.0391771155333909 0.00522877606610888 -0.0433746025428401 0.0552180123967007 -0.0165942354524311 0.0649556826348941 0.0300839889804434 -0.013173656175816 0.0461481556870071 -0.0556511785970459 -0.0165575021367971 -0.0328508370666566 0.00787949529288304 0.0206901387983909 0.0251515790458686 0.0211620734040282 0.00313329671858244 -0.00567297084866764 0.00344301075364047 -0.00863611743464671 0.00751272532543746 -0.0017769556616298 -0.135974999309134 -0.227366736862407 -0.0642745012411278 0.0120607921806929 0.00784218068047501 -0.234395068470756 0.0353493699359279 0.0100326581873992 0.0450982588567644 -0.0209216573682659 0.0161836174470157 0.00449724576217236 0.207169976552367 -0.148681097077149 -0.0329795481153297 0.00810467483308656 0.0123313438020656 -0.0973573350607948
  102 1501.51863912377 ""  2.56305715526165 0 0 -0.000380360858071087 -0.00163016971416001 -0.000121441983251236 0.0101169304036646 -0.00551967231181719 -0.0117475241940649 -0.00375858701142445 -0.00110335782943291 0.00214857523372035 0.00251712286241516 0.0032882743654204 0.0029964071828806 0.00317981850995496 0.00158886380771498 0.0150934571191709 -0.00636896676678259 0.00419101107834644 0.00223106611238655 -0.019532126878377 -0.0153384676905318 0.134363189745637 -0.131810319656811 0.0293860838257911 0.0223196786044364 -0.000294626607138022 0.0227160741035246 0.0198026445364539 0.00830188747627286 -0.0234200281914854 -0.035606222288656 0.0485159602369477 0.0221889407976656 -0.00893492006216329 -0.0843074051603817 0.0416619969233899 -0.0622526433800397 0.00726401463823706 0.0610558010562436 -0.125485591885819 0.0283225035489128 -0.13492737091356 -0.056414694927216 0.0111031665674087 -0.00720535242356875 -0.00136248240981071 0.00146171320534603 -0.00391431599954313 -0.00203126231413603 0.000527942576936425 0.00143867987796319 0.00318410527680091 -0.000329438248883946 0.000623409440356753 0.000512157685927323 -0.000730679746839399 -0.00128233554328575 -0.00134744372708163 0.00113776774181941 0.00112683859800677 -0.00013127089840568 -0.000205306127922556 -0.00106366646399209 -0.00194112829676016 -0.000353044418911367 0.00127717826601306 0.0024686616551197 -0.00279465193051141 0.000651676413816615 0.00223310248326411 0.0205414292786848 -0.00347214192609455 -0.00214483125690383 -0.0110825410121977 -0.0232250024904988 -0.0152300849673787 -0.0164731238717114 0.0266379452487488 0.0208912260623529 -0.0635661155616952 0.0652751429030747 0.0818629269458833 -0.0928944933177856 0.0513466970115164 -0.061579136342415 0.000197254338510986 0.00159812993556936 0.000972792010562121 0.0122932989364062 0.00105423561466447 0.00430124900889439 0.00812284384698871 -0.00379326581285914 -0.00286988834668549 0.00345386100758811 -0.00426362064772297 -0.015956952093382 0.0103943505557626 -0.0527467121549554 -0.135070233687814 -0.248090995842807 -0.033140734233424 0.0221044813735173 -0.0590683795438802 0.136227599169078 0.139052948572761 0.201992165852866 0.278942632858906 0.100759137785612 0.0735942707705502 -0.0562512301597464 0.2730211494276 -0.115889273998619 0.102929163259462 -0.149554420899286 0.301280018774473 -0.31935919501167 -0.127814802558832 -0.150552440177447 -0.139111830399445 0.180338009386639 0.0845764871963633 0.0772736260351254 -0.363472457402949 0.00360859860262666 0.00417360484359913 0.00526462308336526 0.00010269528387772 -0.000490189478701659 0.000247943785416005 -0.00111822741972549 0.00100184281834946 0.000473211681068933 -0.0375461522753132 -0.0452432511545314 -0.014676255773909 0.00594071978293531 -0.0042652099234441 -0.0569130470037599 0.0087430273889606 0.00338899048051905 0.000628596489018129 -0.00249176621019443 0.00248459494947656 0.000599273627234038 0.0212699859070233 -0.0145604791930592 -0.00251773089820468 0.000837203952126208 0.00160142930651156 -0.00743322180039162
  103 1504.30428533831 ""  3.51355257998059 0 0 0.00558525099269103 0.00157298931614382 0.00389488744770126 -0.0187737661447054 5.08884202766542e-05 0.0181037755194345 0.00910243412405967 0.0145375663351657 0.000966040411796673 0.0014416710662116 0.00023873080174646 -0.00407932767684108 0.0149994757320525 0.0122298262850348 -0.0162040150203625 -0.0298593118116299 0.01527483263808 -0.0262931784305172 0.032046922347099 0.0390241021608514 -0.19523340645562 0.198945756596568 -0.0277801073302725 -0.0257445228366866 -0.0263415944543459 -0.214374849334258 -0.0816467469821142 0.0803241750819562 0.00352934227137958 0.114327280242297 -0.207081006778542 -0.0234998832310368 -0.0532435937634961 0.0491856447482433 -0.0963589559627733 -0.132147744194338 -0.0119220474058906 -0.130096440958069 0.27442562094075 -0.253372359648969 0.0603870006064293 0.125683302760102 -0.0163685757495447 0.00837898390923678 0.00197256845361488 -0.00112861251653634 0.00245896656626598 0.00252615416167252 -0.000982736841883756 0.0104724378999292 -3.9137986155197e-05 0.000377119022782589 -0.00825498158523492 0.00576782889260445 -5.54478828251238e-05 -0.00483584335774997 -0.0142828083296891 -0.000465289178573575 0.0113285470011441 -0.000121315544439929 0.000209093919060793 -0.00508963850375038 0.00737990262287789 0.000348042521460733 -0.00685314948720559 -0.0164850363012325 -7.37194364884823e-05 0.000163547608615261 0.006842584148384 0.00265092316009315 -0.0239181898689169 -0.0105034218783781 0.00542139987262502 0.0103310578241497 0.00774710540431192 -0.00926355577887747 0.0149785568301451 0.0149722614988137 0.0925299391967758 -0.0779245867262895 -0.116938718391469 0.131389001552912 -0.0627417303589525 0.0830131525970408 -0.00185950023514828 0.0256696421658111 0.0153561996359874 0.000798482036026616 0.0193949909772706 0.0599203983599759 0.00108731581378725 0.00133605576674452 0.0109041401750496 -0.00625492516456064 0.0234367030897265 0.0810666557025237 0.154890874230891 0.236306291362703 -0.00517753551872319 -0.0150584588467043 -0.121677305427484 0.127241863579308 -0.180440069743876 0.236268413954152 0.0177093597659882 -0.10874176106255 -0.14105752772151 -0.0484603817825473 -0.041509449164753 0.0292483649826448 -0.147099988667058 0.0683694718210318 -0.0517400791283396 0.0750603070658645 0.201249969971838 -0.18995769422121 -0.0728779428115304 -0.117736913811593 -0.0754993440478694 0.0986488368311654 0.0524081725574331 0.0366485279715783 -0.251347464412606 0.00351618446742311 0.00198694309533834 -0.00274827647612272 0.00186387806226907 -0.00199460830361437 0.00116035285227702 -0.00265444732695627 0.00167986894868549 -0.00263002950236538 0.0254616427296451 0.00157290598180159 0.00448330652805311 -0.0141194051532261 0.021269875090176 0.0289976381573626 -0.00590290631999621 -0.0040827672954915 0.0273175652379733 -0.00692779540354879 0.00312871051300402 0.000918654208480021 0.0672398109128359 -0.0511969005793364 -0.0137756915225658 0.00251268716439663 0.00248952709745288 -0.0358617718721771
  104 1506.53390657225 ""  7.57762077194397 0 0 -0.0078252382735166 -0.00332082387153584 -0.000842101816239521 0.0157926940802845 0.00201752397708394 -0.0144436473650366 -0.0130453232174932 -0.0103016290179317 -6.83814625459121e-05 -0.00525409566734922 -0.00288331004811816 0.00265124883941734 -0.0256523834410474 -0.0132864216465026 0.00794852381951571 0.0176352026550837 -0.0156278778586756 0.0169124690208274 -0.0233516605229521 -0.0305081014215246 0.141169271089885 -0.144336382208812 0.0195675979283722 0.0154131306766423 0.00907167582707932 0.167619938269694 0.108204345762587 -0.020617225501805 -0.0497475625862986 -0.128307031445241 0.224157743608251 0.0544705317412896 0.0198907723201961 0.0559767200439251 0.0622568139693673 0.251474456337796 -0.0137582197396727 0.0763246199996854 -0.258962788689693 0.340660332200576 0.0610987031205393 -0.121182121116434 0.00590685357614568 -0.00458085539777874 -0.000938480723988807 0.000921728580329959 -0.00444064664570261 -0.00202335177371924 0.000139047425948813 0.00690005238498748 0.00559304863502292 3.03895580075922e-05 0.00104918939313631 0.00526915444844896 0.000402670335977176 -0.0070582606915673 -0.00960130878552112 -0.000481303538517671 0.00904665419539036 -0.00213716827663439 8.38376227925308e-05 -0.00253926562769708 0.00176434880830044 -6.06902102326758e-05 -0.00252866369037293 -0.00559519030184137 0.00017957048577699 0.000765568608880599 0.00266775295400486 -0.0016566363419791 -0.0256159423448635 -0.00938770091460313 0.00938958168279059 0.0200352197106368 0.0156347205242825 -0.0057537924018779 0.00872009196434943 0.000937364667200992 -0.0338384017950784 0.0398311286397417 0.0443702049885164 -0.0496180875554147 0.0329209376829833 -0.0355467281523026 0.000781282127397612 0.00490005283116989 0.00779358922354159 -0.00190752918546802 0.00975411865121397 0.0435676336015882 -0.000437256972449432 -0.0185396497384426 -0.00177648444224959 0.00205484082119975 0.00545345935421898 0.0194987643814899 0.169597610811932 0.27333396944505 0.0257831280595075 0.0438614865192949 -0.124572849847411 0.134463222401872 -0.186092006338407 0.228252956743673 -0.0187374811997293 -0.19341987217339 -0.256379424555004 -0.0895093000479323 -0.0689941126979641 0.0443674341824118 -0.26951932275788 0.124370744474072 -0.0890517690327121 0.131845632828747 0.0538352172948587 -0.119399209252218 -0.0506330771257209 -0.000515490028070888 -0.0742933974725014 0.0902712251666202 0.035068777718215 0.0539950338210057 -0.0531872707476135 0.000936399060719901 -0.00156028010034677 0.00128918183934582 -0.000328436984487181 0.000484951787232115 -0.000200861986308746 -0.00059029690319517 0.000141258177356872 0.00119164138464571 -0.021301695743996 0.00396945135942956 -0.00472922805916714 0.00117552009866166 -0.00374146915541418 -0.0127069883865405 0.0053039905323209 0.00362626894565819 -0.00981724897957696 0.00193124138750966 5.26157370234368e-05 -0.000842495601145202 -0.0131328473417541 0.0116430100593995 0.00799254227675101 -0.000706746035827783 -0.000377429970967371 0.00944524657626571
  105 1507.35282194283 ""  6.54003842972119 0 0 0.00806603137233756 -0.00796201897150663 -0.010947010773099 -0.0144534945037795 0.0139568212448047 0.018037324981463 0.0200637173812678 -0.0278300228702523 -0.0126869042727741 0.00101487051785337 -0.00311166427942981 -0.00336671815097306 0.00791624643052555 -0.0038256952398619 -0.0108347030299504 0.0202697862071912 0.00282493244731972 0.0403090668953106 0.0167516745743235 0.00419080580444995 -0.164226118402054 0.153755308606081 -0.0595585225329804 -0.0276566915486814 0.100591782456069 0.343190317875615 -0.0966019967683781 -0.367164994367802 0.271184994649842 0.0537245700431401 -0.0220399581062776 -0.185018931734831 0.232064525028842 -0.0200042516289331 -0.00455457042464586 -0.0482675618686477 0.0292621011469167 -0.00228500157480799 0.152301220395166 -0.139928958181369 0.0485031941046573 0.0746642637653139 0.0332158063606657 -0.0189543034819146 -0.00456635068742682 0.00313452176591896 -0.00889739180546919 -0.00554767557280929 0.00175916087771907 -0.00330204941648359 0.00672645600159529 -0.000465393431390618 0.0102148086193592 -0.000531383403064923 3.35430787238719e-05 -0.00274199024939587 0.00472516378541717 0.000105969799365488 -0.00207487846150435 -0.00307684113096238 -0.000236813451022204 0.00175859334628202 -0.00718126502848897 -0.000515164456451464 0.00548162351363299 0.0147327031387481 3.79473274629253e-05 0.00236912464634305 0.000842264066759228 0.000401135368005308 -0.00479189008381418 -0.00180113230507 0.00200707934723978 0.00247328113511208 0.000818705231708619 -0.00242555637465595 0.00283711761169228 0.00153774297953749 -0.190323815995821 0.173555819548888 0.241551628664109 -0.27420953767924 0.132584890816716 -0.17585851979804 0.000750852072529315 -0.0197291474531032 -0.00790089888630768 0.000775350046090222 -0.0114824033891592 -0.0221660020180803 0.000400843273510444 -0.0266941773279918 -0.0157967110849265 0.0103066475661043 -0.0234112612384272 -0.0793781839556663 0.0295962034081641 0.0458096210137682 0.00105882219546622 -0.00148324731859161 -0.0221509955320255 0.0233501301606801 -0.0342415169315156 0.044707911711141 0.00390775317941252 -0.0203805386495119 -0.0383440142409294 -0.0144051559533884 -0.0145280426612072 0.0167400814201604 -0.0238936616929079 0.00526670976979252 -0.0207122493355385 0.0262881150692351 0.0308657545673104 -0.0418050833392754 -0.0170498446513874 -0.00866540710385294 -0.0229004664388448 0.0283077659673428 0.0135193534388213 0.0175937552627808 -0.0332919460413351 -0.0201723585720504 -0.0138751516229368 -0.0146434750178298 -0.0049557962450014 0.00585437087545826 -0.00238660187152348 0.00879542772269147 -0.00504074863600642 0.00269910226360823 0.104673524604717 0.125282172436156 0.0413467761656768 0.00241542093868305 -0.0182638036229811 0.143582720935399 0.0135134352486022 0.00594731314424041 -0.0649684046733843 0.0145015441539578 -0.00884785514758149 -0.00130921789669609 -0.144876273544932 0.107809202656279 0.0243890724242865 -0.00904697878696087 -0.0114916945012595 0.0944515581808503
  106 1509.91918835537 ""  0.879488962176666 0 0 0.0257920459003207 2.4802674492917e-05 0.00375809043027442 -0.00114857465136161 -0.00883448091106004 -0.0073166061897357 0.0392525226682909 0.00919493372019692 -0.000841687850180135 -0.00577670262300631 -0.00107634801825853 0.00773064441759837 -0.0150473527134713 0.00210312552783564 0.0284184819807783 -0.0482251035784396 0.0354693944474075 -0.0547010670369386 0.0101703835462297 0.0601272642020646 0.041268003879875 -0.00757526572804411 0.0354501015572673 0.00540324474187802 0.0356848078496728 -0.211191366992027 -0.323836618315919 -0.143916902671919 0.245255837205494 0.305175047072413 -0.530294861619773 -0.207456728548731 0.0555744681940749 -0.0218560880375133 0.0552609708008616 0.0883336040833268 -0.0345682135316444 0.0705304416951845 -0.353142955538091 0.290314587821673 -0.136086524480751 -0.163653944568539 -0.00228919152275524 0.00215123231332549 0.000482517621673326 -3.8293617806837e-06 0.000147276170646294 0.000245423096854393 -0.000268369364979609 0.00109189471897963 0.000178400158376721 5.95702819055343e-05 -0.00159569263006429 0.000359505501467082 6.23403896476901e-05 -6.75686245459142e-06 -0.00141297073046797 4.16695585229402e-05 0.000836664972151699 0.000729691339623985 0.00010417329711801 -0.000732732064261389 0.000493889107413894 2.7042715185326e-05 -0.000390374559562797 -0.002077087280648 2.05689952424636e-05 -0.000635902317072971 -0.00069493914721881 -0.000224891732792585 -0.000719300544526382 3.50104143210873e-05 0.00038269256358656 0.00164967613229454 0.000948553502511305 0.000285668398673614 -0.000262733422459917 -0.00100774808699539 0.0114076757299448 -0.0114749243035251 -0.0151756175620062 0.0142754430165066 -0.0124676950966294 0.0118946277785364 0.000561674561187417 0.00421058883670341 0.00199787536826533 -0.000432342793627494 0.00259479837171441 0.00711367778096257 -0.000366833078249041 0.00414952523117428 0.00186502921156963 1.06885872743826e-05 0.00319359708781632 0.00959069216067327 0.0056939509175173 0.0093115762604728 0.00119311160166645 0.00400794539586126 -0.00359719277738849 0.00419883897921694 -0.00569575808325746 0.00594804733981829 -0.00344795693578346 -0.00956012708167953 -0.0158974195064364 -0.00598724536655992 -0.00219920492796854 0.000521105952742584 -0.014377207984477 0.00718839155824183 -0.00543883906082258 0.00828698242627272 -0.0119895402546085 0.00458356479459522 0.00135116227019976 0.00934130978831562 2.58263523115986e-05 -0.000410921751416415 -0.00174231617146687 0.000763380388468371 0.015325119316321 -0.000441531563252407 0.00325466526678344 -0.00233396628984827 0.000867592456803504 -0.00165271695771902 0.000894457758570119 0.000379420357831729 0.00107444116944397 -0.00286287780911864 0.0404954305311374 -0.0157000312328102 0.00764929625429909 -0.0064808160023297 0.0114214446123751 0.019774857157357 -0.00291097500508508 -0.00447292587052455 0.0211729618891032 -0.00943213440956018 0.00366667708415228 0.00185976312355155 0.0449414661813467 -0.036189691196289 -0.0118845578370569 0.00327016045319094 0.00350740935251154 -0.0278769412805255
  107 1517.35017337662 ""  4.32013813207541 0 0 0.0142851703795413 -0.0239595534924888 -0.00553573487189433 -0.00112336288407559 0.00891419656613311 0.00265956687306123 0.00687676331351093 -0.0203758171238403 -0.0083546763518354 0.00184497936193596 5.40094167333802e-05 -0.0035331055833866 0.0012512589323939 -0.00451319853799247 -0.00793498403484269 -0.0764090695793384 0.0487384044629118 0.00492136580506162 -0.0100891947861264 -0.0120057436397832 0.0221417258424617 -0.0286255847199579 -0.0326981445272308 -0.0010955091885267 0.0728833131176941 0.282900043756029 -0.0572496116594682 -0.260049048539379 0.173755439537223 0.00671032874433688 0.046226488853644 -0.118911374803915 0.177485417121027 0.00737092894839213 -0.00732337494728504 0.00156333077989676 0.0143415978328151 -0.00358871966581727 0.0825403416543352 -0.0523464680460421 0.0555116933979198 0.0396776936251974 -0.0167099246410489 0.00532238388300083 0.00308394917472572 -0.00132929035059614 0.00351791887353906 0.00170740464866711 -0.000889160239771741 -5.61595011956532e-05 -0.00252472819953965 0.000182728530292833 -0.00237629259739895 0.000150857402097029 2.8540113102304e-06 0.000743949141006638 -0.000849468774057202 -7.23752920219452e-05 0.000515970809615137 0.000103531121245143 0.000141140849743182 -0.000164026368176967 0.00258811515226969 0.000183805508607842 -0.00167548299556108 -0.00480192220320532 -0.000162947179374677 4.85267513856904e-05 -0.000659813310184865 -9.97286275854707e-05 -0.00033110074428081 0.000216967221841575 0.000169789401327442 0.000275001861266763 -0.000255658171312019 -0.000148225228419096 0.000326890748186927 -0.000893340074186932 0.100612025432592 -0.0714790219698794 -0.121848306026389 0.144504858643283 -0.0431215259226211 0.083488740920685 -0.000672936613716242 0.00480391762614306 0.00186837933672562 -0.000287107644448767 0.00300202864275311 0.0058472872231611 5.04267926984561e-05 0.0051401825624504 0.0043281406983321 -0.00412801686910561 0.00765395089211444 0.0262284730547066 0.00192179914382816 0.00308716813597221 0.000504545925868295 0.0021554872617389 -0.000613366245501705 0.000886776576192164 -0.0018045629829189 0.00138393121051232 -0.00218088077008403 0.00197396865547316 -0.00473013057539355 -0.00224259927091819 -0.00184642099649872 0.00332724689154624 0.00226382011037411 -0.00282486961041434 -0.00419442228725481 0.00462778664850055 -0.00632219782014087 -0.00517917355111088 -0.00284811930092156 0.00790155828430685 -0.0060605079482102 0.00690874328247831 0.00151142415807362 0.0054890406853989 0.00956066956040236 0.0195558268745438 0.0382760421565838 0.0479149205376467 0.00710844632212377 -0.00911722882734915 0.00352155347548698 -0.0152716918722272 0.0100257585834927 0.00201915670690708 -0.320131047631663 -0.396568181586939 -0.115121710355416 0.0961510222229945 -0.0853335033041803 -0.512336056156503 0.0100469187680258 0.0062213346711603 0.0825315160583845 -0.00256265771472746 0.0116000313510297 0.00443005893920371 0.0619999272845724 -0.0307526110700197 0.00413277062880419 0.0131890105478119 0.0174380080974858 -0.162374320727858
  108 1518.34033084069 ""  14.2959454438281 0 0 0.000839795800144288 -0.00884134143916129 0.000630197910850135 0.00107946110677384 0.00324017077435397 0.000185505257837178 0.000398131281282986 -0.00414346934302036 -0.00117607980017806 -0.000640075440552557 -0.000877464052190124 -0.00131903910710008 -0.00337152538294627 -0.00301480284573383 -0.000424154440168084 -0.0252617826833232 0.00862126835554177 -0.000532152890645473 -0.00370755086673776 -0.00765437218365814 0.00750864127680144 -0.0109907573454555 -0.0091811020435669 -0.00070438273559631 0.0131372610197177 0.0643435858794057 0.0027528122441561 -0.0467244885758032 0.0230449282681522 -0.0176135578346232 0.0308995517550005 -0.013370292349309 0.0305673480620513 0.0152668995096011 0.00298044911333651 0.0380442075452686 -0.000252274531006213 0.0049335539286056 -0.0133971163873308 0.0373689658258859 0.0365193032060029 -0.00131992752727148 0.000378179178475967 -0.00242797451463241 -0.0012217031286727 0.00114936359709733 -0.00505579608609673 -0.0005949188700125 -0.0011663107891091 0.0291779604226761 -0.0010314973772724 0.00092426806498356 -0.0235072839746677 0.00839156871597541 -5.94136551190523e-05 -0.00357395913450988 -0.0277332374927469 -0.000514880351904918 0.0114954029142437 0.0156027377536701 0.000352442528191791 -0.0119608391291136 0.000363618450684549 0.000102183968940835 -0.00520370774531234 -0.00943522364572358 0.00192012443246566 -0.0188889253441178 0.0261698165502587 0.00147155022415072 0.002313924331667 -0.0119849303465153 -0.0123573453656251 -0.0151512266996874 0.0279847440231977 0.0133766156963229 -0.0153900932335183 0.024608335829221 -0.00571606374465091 0.0203888813155231 0.00785366616425237 -0.00940163843902237 0.010886147600972 -0.0104204559117595 -0.00161883199190913 0.0577320063465791 0.0303778816688271 -0.000620344785903653 0.0238962516296286 0.0579171645090254 -0.00128200498442449 0.0504269667630865 0.0189582574716175 2.7109704384214e-05 0.020375966974705 0.0704197769680153 -0.00348125728086163 0.0018769260002804 0.00844813209835597 -0.0196875248878381 -0.0270356741272806 0.0215230428065341 -0.00084790578070809 0.0181331876924708 0.0326579207324072 -0.180385390798991 0.221621865720622 0.119660603896535 0.097141816899343 -0.22441512466476 -0.283917662670056 0.25694582761089 0.264285013980074 -0.281825174646438 0.136650520022568 0.250469125696639 0.12529087731724 -0.257787021211425 0.240278450061059 -0.278507061875644 -0.079593760877065 -0.224339731370486 -0.246210971648002 0.0035438685289344 -0.000989557621032117 -0.00429479616189714 0.000242200065272118 -0.000227196238687078 0.000281628095975457 -0.0009595479138048 0.000571391344302094 -0.000461453243797001 0.0168076617751255 0.0193052974535316 0.00260831653533154 -0.0183668858374587 0.0221670964139463 0.0367905881930308 0.00406801675673255 0.00147838515712059 0.000946889445080012 -0.00702969538328498 0.00571069848640012 0.000421414774552577 0.0714789088868265 -0.0506004086640457 -0.00452402978808211 0.000743240331939359 0.000611760846762718 -0.00308200302032965
  109 1523.85693154359 ""  27.2491731768775 0 0 -0.00553165668741839 0.0214444678931464 -0.00459275962148372 -0.0216481254741524 -0.00951393702482691 0.0163233067594298 -0.00560513317916794 0.00254865820874631 -0.000113984700606758 -0.00464173228714013 -0.0016199779021198 0.00761592393049486 -0.000702923708051442 0.00774647712024069 0.0146245536699448 0.0688886173147202 -0.0200441037058235 0.0246451427618568 0.0482898644311001 0.0775189884694678 -0.237994620348667 0.264115204028325 0.0226621200142525 -0.0267836302345573 -0.0213579302914797 -0.045923277548597 0.0456889823439321 0.0749726627828702 -0.0564356246129122 -0.00975660876359259 0.0337051866389391 0.0410013460412428 -0.0417740036290509 -0.0290662454095978 0.0173648797678882 -0.0220225432654827 -0.0211010822756612 0.012840134735295 -0.14007611035936 0.0719276689088842 -0.117051386720546 -0.0678072880137909 0.00170579298862277 -0.00234850482946974 0.000139726391846481 -0.000693036523056558 2.47835321798895e-05 -0.000669259660064198 0.000849404004479096 -0.00661674303494784 -0.00402774933089867 -0.000219016386849467 0.0134252890336542 0.00103491587500739 0.000383766534860704 -0.0030381599044706 0.00659404959606666 -0.00165492083691906 -0.00531206332148162 -0.00566382236021627 -0.000536736019564505 0.00632079806726184 -0.00307069385178851 0.000215610408881715 0.00258606250547621 0.0127780242058383 0.0245956996281051 0.00111619132424097 0.00376264471578958 0.0323995576269103 0.000684493016610348 -0.00156386946823903 0.00167010546750301 0.0149143540803253 -0.00332558354786616 0.00417575394378958 -0.0161481685538517 0.00666688776029411 -0.00435216477181338 0.00682477670569787 0.00843301448541671 -0.00522943710826195 0.0105816000079755 -0.00666094322910498 0.00245350864657127 -0.0357959047932343 -0.0111486697612413 -0.00972023139320889 -0.0170927284362628 -0.0337381569831903 0.0128129657696578 -0.0324683674357996 -0.0143036714122143 -0.00034566014090778 -0.0163066714212076 -0.0458393762359675 -0.0212928838261255 -0.162325100854591 -0.263682625067021 -0.451376142240078 -0.02818808494899 0.00668113523609922 -0.051647867824541 0.181397055466294 0.270826329548971 -0.01664158800569 -0.161749988595586 -0.0710041128278627 -0.0525915721000691 0.0779653158392535 -0.0177262896043567 -0.0168307719991334 -0.110249275540177 0.138091197567908 0.000474146500546731 0.186132044549269 0.0868063375861873 -0.0680121229434995 0.137324550768059 -0.168547306189457 -0.0522917189840453 -0.109766925783375 -0.0262377693403287 -0.0104281119991116 0.00489519879169172 0.0154626641293642 -0.000547228281141039 0.000699097319350886 -0.000862088530022028 -0.000609660977098727 2.12951818816918e-06 0.00240431128680688 -0.0742062458021498 -0.0783275780933938 -0.0156401536414705 0.0632288008541981 -0.075165288545108 -0.140694846149154 0.00661193170633358 0.00420086327726612 -0.00723098271556051 0.0244147867464668 -0.0173984618544256 -0.00152655265797219 -0.221423755975379 0.16095611799206 0.0223611313034337 -0.00280624713181425 -0.00334865602515408 0.00593987656851864
  110 1524.14092845867 ""  15.1292042583403 0 0 0.00691344565026561 -0.0274057598005216 0.0059523477693562 0.0271414999390439 0.0118335031847365 -0.0206877885157925 0.00681577330438145 -0.00329853798010076 0.000131522560774108 0.00559057201359823 0.00189984057983761 -0.00924986512955344 0.000257105130389497 -0.00880152727356542 -0.0198663172330653 -0.0882090421240672 0.0256219862477655 -0.0313323509401157 -0.0605476099409168 -0.0966078812903039 0.298591149872535 -0.330736445630855 -0.027969933616438 0.0333117970451039 0.0268940851714776 0.0600409852110617 -0.0558105652195195 -0.0943271238875694 0.0699618138466423 0.0101256676141076 -0.0389091817055553 -0.0506701033163451 0.0528280302293714 0.0483115980653374 -0.0260553222855867 0.0368734026340307 0.0226025244680375 -0.0255173616522974 0.18190216379156 -0.0878558877022206 0.151661356698597 0.084396996835842 -0.00223268587064394 0.00309831476500427 -9.99445379612223e-05 0.000834085545317922 8.75067238515178e-05 0.000873995954946613 -0.0010644928180609 0.00736740922174448 0.0052093909399596 0.000684133201671724 -0.0161692570810229 -0.00168937550443857 -1.60538377536982e-05 0.00403695149552055 -0.00723385872713278 -0.00177073693430363 0.00613469663015592 0.00678742939769539 -8.87270573750411e-05 -0.00736263978534768 0.0039499101115932 0.000135253151131673 -0.00322856169110812 -0.0160483691478357 0.0193464775264111 0.00122758892958646 -0.00630211997558396 0.0253443829948799 0.00203872251042701 0.00216115265622247 0.00303372344550928 0.0138114989023835 -0.00720983989929479 0.00132245178138501 -0.0107839729978986 -0.000297120452130742 0.00595254016081689 -0.00902714816942756 -0.0112268151670731 0.00712114030898478 -0.0137052598511664 0.00892451404773617 -0.000526711306703557 0.0433440864776772 0.0129450466790884 -0.00897849028212519 0.019703402034141 0.0397931516282244 0.0081705989110089 0.0397042556991322 0.0172754900178323 -0.00157198296124176 0.0199554962960703 0.0559557482048276 -0.0278095767564619 -0.148528057046188 -0.213907259145047 -0.354824557653551 -0.00947974968676654 -0.00702468509407767 -0.0274522583647822 0.122457443307762 0.20573182737181 0.0274124776857311 -0.160708001324257 -0.0745218116899207 -0.055774330929648 0.0979878781971254 0.0408268808770895 -0.062766339643448 -0.128491787552709 0.151849206670342 -0.0447423909678503 0.111147776756888 0.0494916189737552 0.00705797589556465 0.0689144023919971 -0.0880911134403798 -0.0309146113815701 -0.0472205142746178 0.0465575416189964 0.0135856083102706 -0.00591137321288318 -0.0192726562314293 0.000848571110799423 -0.00109346103040149 0.00122844777820182 0.000527623082002438 0.000207128233908218 -0.00313569472212498 0.0916691301877648 0.0966131734959416 0.0189057854023622 -0.0800264477251261 0.0954392909845357 0.17508591023878 -0.00866698423131899 -0.00544121639321049 0.0109855798962832 -0.0311894239147297 0.022277372869671 0.00197051991019794 0.283697245219204 -0.206157072554813 -0.0287137385881653 0.00376970364783985 0.00468577762972057 -0.0110923984396776
  111 1533.39595257138 ""  29.1858480282556 0 0 0.000649472455557664 0.0326868895382153 -0.00362584502061887 0.0309390383552178 0.00846225735961815 -0.0248732486713807 0.00688495825904713 0.00850873629944423 0.00204753548082829 0.00386150630014411 -0.0014321277614632 -0.00838063878574092 0.000314331610627775 -0.0190324231569778 -0.0237645151001184 0.123800320568803 -0.0534360847603805 -0.0125206679742095 -0.051549814415816 -0.093405442392084 0.296174301272365 -0.327327628740131 -0.00621999790688847 0.0321401511900744 -0.017346966578886 -0.166717310755204 -0.0701596051504797 0.062601472173535 0.00995673291132356 0.110990733272575 -0.169795831159593 -0.0175350857092129 -0.0477432094352533 0.00165297875721949 0.0196120078326486 0.0577300449977526 0.0618029883263204 0.0419981946068254 0.20067671383246 -0.100575008551332 0.17195571240597 0.0950291145524462 0.00252687833739399 -0.000464110952103009 0.000864305396138165 -0.0016144291969649 0.00423460296074909 0.00148026408835107 0.00174468367482098 -0.028939054275546 -0.0143389137558101 -0.00123127489834002 0.0403310020331756 -0.00236441152913189 0.000467505437301847 -0.00542145534027237 0.0313769454731367 0.00041407549481864 -0.0131318192822911 -0.023221847347995 -0.000887046888786529 0.0246110841036805 -0.00303086461204924 -0.000115648361205737 0.00414979042162706 0.0317689640246199 0.00059974733233368 -0.0113826890872669 0.00255623653696255 0.00085073625012299 -0.0139256414421452 -0.00661478384548175 -0.00501087902502203 -0.00507026064789418 0.00144815124322948 0.00573694413966218 -0.00544027712641155 -0.000710085706049859 -0.00493423701694315 -0.00504244015111959 0.00841110488018382 -0.00691856414625369 -0.00171837953875926 -0.0015694000920191 0.00213148908906548 -0.11125015426109 -0.0411501145144321 0.000982893486715717 -0.0554871513366164 -0.117790629131043 0.00458443534841965 -0.120847914874501 -0.044036517327569 0.00250397079441221 -0.0475295494316124 -0.126036741128147 0.106734838830267 0.166679562738875 0.00252195758484097 0.00278016210235921 -0.0892725773784792 0.0969194892264832 -0.122206754865468 0.157291798203011 0.00287660103672889 0.0161087346061641 0.0917400560285631 0.0376706741140904 0.0330969110520609 -0.050870552621868 0.0151976503075955 0.00985626194651961 0.0627686578999448 -0.0740215847042389 -0.0425395854027147 0.099236511570187 0.0418965137325021 0.000468682275703257 0.0622825170686761 -0.0741578604031944 -0.0303759553128107 -0.0505350550233989 0.0425054595221653 -0.0194073007807644 -0.00213666099153714 0.0132372989903439 -0.000828712393756941 0.00107494939777037 -0.000717427238418146 0.00189692978110599 -0.000560769783931055 0.00105122662105249 -0.0351710337810809 -0.0305987178542691 0.0052123333592896 0.0706670784091444 -0.092380627154582 -0.0985359676397016 -0.00234514533304889 -0.000127243197170154 -0.00851305837098227 0.0316219519238339 -0.0257329502185847 -0.00237803125385722 -0.358043258082466 0.253847766328386 0.0276377530564902 -0.00654098073994675 -0.00609130703347339 0.0132170807370334
  112 1536.90201756807 ""  15.5794167562013 0 0 -0.000276847483200641 0.0155087035383111 -0.00181408847634768 0.0131420005155631 0.00456219379166909 -0.0102970805050514 0.00272017688511524 0.00314695427482848 0.000580582783835551 0.000375410322785435 -0.00193377032867776 -0.00362732040794834 -0.00238610761712606 -0.00937029351745236 -0.0108742678202292 0.0601915871248836 -0.0263844895567889 -0.00453880804760689 -0.0202437434388321 -0.0389967856950374 0.117066755285519 -0.130124740591048 -0.00374954289655228 0.0113791313244536 -0.00711517749964784 -0.066386466647481 -0.0267753821586802 0.0254888951266932 0.00456495743570013 0.0467080388910905 -0.0678060643035762 -0.00715722880617303 -0.0190653573276331 0.0145137046989704 0.0124872733059267 0.0570677545197531 0.0248014032930354 0.0192087334773214 0.0740539314224001 -0.0135895130455328 0.0942035477712975 0.0358625724135816 0.00127331976931992 -0.0018513784395116 -0.00018754212239298 -0.00029328934968814 -0.000841345303601072 -0.000148062117525478 0.000322324481533995 0.00269198555674319 -0.00566041483995529 3.74219898550716e-05 0.00315562070974788 0.00627302954640659 2.27856657080001e-05 -0.00230939550745493 -0.00801973013057014 0.000521888624307937 -0.0122701929985302 -0.000295170583219743 -9.5779909533016e-07 -0.00195538313008855 -0.00389729795787828 -7.09186522184793e-05 0.0033910758147473 0.00803358878979037 -0.00139136545592713 0.0352282121368985 0.0242246809583879 -0.000986328282237734 0.0278267295056754 0.00674404442696451 0.00926083601023728 0.011907581980964 0.0136783911651984 -0.00981408132629235 0.00977277558833857 0.0121611778529945 -0.00344749840417822 0.00797364071974049 0.00649831742307055 -0.00581284748813589 0.00545854276410066 -0.00556945029376118 -0.000375263027138803 -0.00626582608182924 0.00451346676474072 -6.10264373265452e-05 0.00226256186932218 0.00466458813793418 -0.00107765137621328 0.0301330359282565 0.00422135646079795 0.000865500383583682 -0.00328455324053544 -0.0136987279442571 -0.222369019239657 -0.338430917032067 0.0118761678599663 -0.0117858665645035 0.181748547728489 -0.201369686873326 0.252153650008441 -0.31358992358251 0.0169933124592203 -0.207941045653574 -0.213905675271335 -0.0700003997698514 -0.0682083594923235 0.0409476882682606 -0.275980609026314 0.156509907733651 -0.0706070305538483 0.107281791250274 0.209673888806269 -0.180631582602469 -0.0689126673496173 -0.136442369941335 -0.0842975692915659 0.103839094063627 0.059550541680487 0.0506156498055207 -0.251563150272641 -0.00949083999928357 -0.000975921744750233 0.00651190900015851 -0.000418598508666409 0.000548328701846616 -0.000449808490485896 0.000319936838385641 -3.25164296106318e-05 0.000626207269426674 -0.0183825777546497 -0.0155754505695706 0.00220089936310767 0.0348067410170724 -0.0454666424724487 -0.0490143628288486 0.00236618209239786 0.00147947902862018 -0.00522205507122115 0.0158561253821405 -0.0126709389492779 -0.00127126801925645 -0.176144703459253 0.125415559686656 0.0151694962308352 -0.00310543106220872 -0.00325652179103181 0.00709880100564717
  113 1548.0552667998 ""  125.044391404995 0 0 -0.00222842916968179 0.0220448242496914 -0.00439981852727668 0.00659316967419974 0.00186102595233428 -0.00499260452985792 0.00183494844868286 0.00193733673901465 0.000320142875036359 0.000284421844592786 -0.0011929169701939 -0.00129965759277866 0.00042966444293335 -0.0039881307852937 -0.00456312782995382 0.0840523288352553 -0.0324373494319399 0.00833253713006235 -0.00815372371076301 -0.0205268157303756 0.0502168823300446 -0.0575597365651307 0.00160027357686754 0.00520355796721601 -0.00775535385089613 -0.0555604657984187 -0.0138546850214523 0.0275262890471686 -0.000924489081154489 0.0390087326907825 -0.0498863335426555 -0.00076480998560313 -0.0208388587475187 -0.00653547468722399 0.00705525939084385 0.00617926931971407 0.0157095471417673 0.0141975233356032 0.0411461656953915 -0.025427814639717 0.0266670252805687 0.0178793195143188 0.00385411104051007 -0.0128401640857652 -0.00155477331470509 0.0018013747904447 -0.0185874318016638 -0.0114746931129385 -0.000521715626034523 0.0810791466242121 0.0419668503695976 0.00289358016919971 -0.0778799716757757 0.0159497892322715 -0.000396689831999546 -0.00420372916851995 -0.0898845703807676 -0.00186707323105698 0.0493442689570393 0.0641672455993933 0.00209501701049299 -0.0630620063018834 -0.00175852404369031 -0.000331064475655532 -0.00718588683357965 -0.0595458126685603 0.000649964681566936 -0.0125307840171118 -0.02184027553922 0.000122046644847962 -0.00141558500810917 0.00221780886510638 0.000742860235732023 -0.00146146099524885 -0.00550652815290248 -0.000571989013553505 -0.00156176621943607 -0.00572915473796694 -0.0175352090692381 0.0742303657499881 0.034347406402931 -0.0344103880101722 0.0636771141961918 -0.0460220048241098 -0.00816574623178281 0.223653642387083 0.0961261908339457 -0.00308847624221726 0.123657040409887 0.295976433333584 -0.00862610074244876 0.238716420374873 0.0845697747005065 -0.000544015237688623 0.0958423369176415 0.250851200349499 0.0133435348128907 0.0149763685077666 -0.0102152714360978 5.54582982521824e-05 -0.0133434850709208 0.015212446653504 -0.0148550973519523 0.0141309305925393 -0.00986666140499737 0.0748504414169505 0.0132222934661084 -0.000741692010654315 0.00115092750306137 0.0230063648550399 0.0955108982053964 -0.0746082198006844 -0.0167844409661735 0.00920853810281062 -0.0779166271919339 0.00673126740718229 -9.85426012827195e-05 0.0780605344577616 -0.00980080187169844 0.00880896305819948 -0.0032594881313502 0.0221468536154287 0.0986761798462792 -0.0141798570516876 -0.00141291335511804 0.00928072402111991 -0.000759185207209927 0.00136857580817581 -0.00147223524823211 -0.00302164919038387 0.00122971445860652 0.00208503883214079 -0.029750205349444 -0.0230724553227313 0.00235372946334705 0.0521153215702155 -0.0683164435982275 -0.0716281050856045 0.0262099419094406 0.0120956280442196 -0.0176071076721513 0.0252880712495812 -0.0193457457100947 -0.00220853496143927 -0.266061783478867 0.191871879030464 0.0285606645286745 -0.00487653135057298 -0.00718872042253925 0.0190017601445395
  114 1593.33800291411 ""  14.6643190405314 0 0 -0.000364004564184508 0.00127328761565918 -0.000416972480899994 0.000139213450392652 0.000114682720855823 4.02733838507048e-05 0.000129461202136694 -7.64704628235203e-06 3.24299435618354e-05 -6.92263104142314e-05 -0.000168507448883505 -8.238252739519e-05 -0.000218970325505613 -3.5566701995959e-05 0.000131207550591815 0.00510369379542586 -0.00192352754218283 0.00132546809516581 5.29787821594624e-05 -0.000550415566637468 -0.000562915935832405 0.000141074157687064 0.00012030762863529 5.08048581628949e-05 -0.000236668348328611 -0.00147814668918246 -6.26437966284255e-05 0.000720535910080136 1.59306109334754e-05 0.00106026300662531 -0.00147417675644382 0.000237530578988423 -0.000985502043440589 0.000615947455318971 5.08797386623083e-05 0.00162167373632801 -5.65410330173058e-05 0.000438149153558331 -0.00129821936571179 0.00226120509637842 0.000756872169617023 -0.000478654470571791 0.00172730698581293 0.000188255767532356 0.00639255902305823 -0.00173124352033104 0.00206555636447278 -0.0173400242291142 0.0062630993109898 -0.0865073052012169 0.122409432346909 -0.00316135840515532 0.0677934372564154 -0.0441050457167472 0.00122167132865643 -0.0183484464222269 0.0816395612257273 -0.004064352990049 0.0893879932467521 -0.0785388495206214 0.0036341214572938 -0.0954670559333146 0.0304842745915512 -0.00173910011077146 0.0325865476810095 -0.106680917602487 0.00054411683122202 -0.0131956364820143 0.0127143519186167 -0.00027994297561176 0.00648872407985874 0.000374781351031455 0.000414267021803473 -0.0010940755327751 -0.00110428242657477 -0.000251826463276553 -0.00115355953450758 -0.0011324542512514 0.00342675704591559 -0.00499235773578372 0.00467031645571936 -0.00911908878135006 0.0363764256920186 -0.0102651111314185 0.000428769982554776 -0.0448576353545992 -0.0763982887094243 0.00399922719795725 -0.0821639982215274 -0.115649586730911 -0.00539092493798939 0.173364777693179 0.107217730241648 -0.00732296836610359 0.125596441677832 0.155622903055522 -0.012608796521343 -0.0176126398775421 -0.0066343713883672 -0.000308403460074307 -0.000248887880851674 0.00624579935687606 0.0141391056200142 -0.0161376614188251 -0.00631735200578475 -0.0253234641007746 0.0111595610705027 0.00498012186667118 0.00172859364797227 -0.00782545437942896 -0.0173756896449711 0.0160814726066468 0.00709228597407223 -0.00979801559796346 0.0240129474675116 0.0139182224550103 0.00520566102548427 -0.0169245124904311 0.0058424293386017 -0.00997745848429198 -0.0010246617139388 -0.00788991200693987 -0.0172506453020318 -0.00106453606966855 7.78241353076775e-05 0.000440625552599967 0.00015141845642512 0.000216276081693986 -0.000364089854106792 -0.00164021144532539 0.000130484278412937 0.000101844377989777 -0.00112684166624779 -0.00158129315538483 0.000219823057457088 0.00366621206926406 -0.00467540922698017 -0.00327692851833498 0.00743552530586249 0.00303436110067497 -0.00264951974610737 0.00173036719730037 -0.00146813880659334 -0.000218880765131376 -0.0168609455002556 0.0130738459881302 0.00400071465701087 0.000745904301636883 -0.000720648595319418 0.000814312131333622
  115 1634.54721407379 ""  48.7354573430781 0 0 -0.000713265034088259 0.00317226162668665 -0.000892366417709939 0.000612762533718955 0.000610194815061449 -0.000134121447175396 0.000382962660382076 -0.000202749489046265 -1.40740220909764e-06 -0.000240122250500231 -0.000571937789885356 -0.000233695028248696 -0.000245563976858031 0.000330896019695008 0.000501090092096857 0.0124470225213018 -0.0047729530340321 0.00259916486722102 -0.000482509426651872 -0.0027638316303177 0.00109933095886221 -0.00240941100725773 -0.000186456921006154 0.000136166734531431 -0.000225250364329893 -0.00205727867387055 -0.000269245207560498 0.000233375996551692 0.00117818730082851 0.00300623624438679 -0.00338343436220827 -0.000180459762312817 -0.00135100945153339 0.00146735437621948 -0.00082472559467866 0.000891674675419679 -0.000652251469633463 -0.000482945830398832 -0.00295632403765914 0.00387044882983857 6.53485790574261e-05 -0.00118611844013454 0.00148319723456676 -0.00911989463923729 -0.000479397588814529 0.000767012359935034 -0.00488266904493471 -0.00488457105050179 -0.000724517632123919 0.0639059664985127 0.0506783889917272 0.00331357261187793 -0.113620810145458 -0.0606186324340289 -0.00199032188616311 0.0709335907101175 0.10037861833778 0.00279961096022171 -0.0688749666274135 -0.0447238428194476 -0.003727012400049 0.108357453304444 0.0507071654509357 0.00064205570652694 -0.0621275066953094 -0.0914348640568855 -0.000360244432102949 0.00776481632111813 0.00509891658379841 4.70048537631707e-05 -0.00131743457768848 0.000930743539395896 -0.00179934702116675 0.00197768787695493 0.000714442865119257 0.00160899216399748 0.0021392757907587 0.000757653715097065 -0.00372325489029971 0.0384322333135311 0.0141099901611942 -0.0105783873311037 0.0278916077363959 -0.0204986606317824 -0.00658985330392287 0.176423049329383 0.00385935115711625 -0.000829507939435437 -0.0161569228529455 -0.180334277340819 0.00629533290951652 -0.176328201200359 -0.0265177126054334 0.00242261742244868 0.0188069943039984 0.175430724872812 0.00109697056274204 -0.00020192221615876 -0.00134137900208975 -0.000168898027286268 0.00734406913538546 -0.00858686258807132 -0.00103014696248306 -0.000437788923482489 -0.00154837604880695 -0.00159433164838835 -0.00515720650265617 -0.00255707404839985 0.00285734884773646 -0.00733486498584952 -0.00794454053572846 0.0121177787813 0.000636848638420781 0.00270279732353943 0.00219817133304856 -0.0049810836326699 -0.00255495523587036 -0.012237638041104 -0.000445914142441132 0.00269086128278982 -0.00216905432461326 -0.00756628189398837 -0.00829132895211285 -0.0020393773066674 -0.000409527997153882 0.000884271015791287 5.0639565797665e-05 0.000629991265809022 -0.00115305703567314 -0.00262871550811973 0.000889927527728476 0.00160717047073775 -0.00520705508464648 -0.00255008372699898 0.000294422514440437 0.00717478804032629 -0.0102127876951852 -0.00830561896780363 0.0171890729584788 0.00764188478007459 -0.00911046948658512 0.00427314192772808 -0.00323498880858388 -0.000486833559719391 -0.0468307896503209 0.0348897614682167 0.00735415302375824 -4.94019129331856e-05 -0.00164941221370604 0.00908977686707037
  116 2922.69938491262 ""  33.0640837422596 0 0 0.00520218595538856 0.00702273241927034 -0.0037717125587854 -0.048606848817598 0.0115327481069873 0.0249488104325055 0.00111922806331875 -0.000938541168082349 0.000450889567345903 -0.00157533426862056 -0.00393811898682503 -0.000164132161039627 0.0153987475204784 -0.00955438361671044 -0.0178888869217535 -0.0670824678908011 -0.0842549439633982 0.0387089253055689 0.678706799593886 -0.187893812408759 0.117324943246988 -0.0808191826146595 0.0944385323452785 -0.417850395009929 -0.0216511637563097 0.00427729586426799 -0.00295464618380286 0.00785485419688215 0.0101378086052404 -0.00415385971168535 0.00171044138208488 -0.0022855681398004 -0.000137539137747159 0.0703237794840348 0.0687820929034452 -0.0425192442464304 -0.353459170470858 0.159124012960477 0.0491085451694819 0.102290821073112 -0.0922769498406043 0.221692303619545 -6.190550771357e-05 6.12425853790508e-06 1.49159782037427e-05 -3.65635973677559e-06 2.92711207052167e-05 2.05640261494663e-05 4.97920316504525e-07 -4.22642129628911e-05 -3.0516249510292e-05 -2.1218634847515e-05 5.69066075425157e-06 -1.11503291654717e-05 -2.36156787264747e-05 1.89804158891759e-05 2.98615138868877e-06 -1.87411918694174e-05 4.60833061919269e-06 -1.20430430025081e-05 -8.73517339472599e-06 -1.22888253724978e-05 -1.63700372937467e-06 6.95372992601985e-06 -3.78204045728503e-06 1.57718297554855e-05 1.64174685605483e-05 -4.21175478158966e-05 4.57789001253977e-07 -5.9718456445063e-05 4.8663402082602e-05 -3.81910773094664e-05 -0.000568175028938238 -0.000232238273850911 -0.000130864040778025 -8.57868450797435e-05 1.85265791960766e-05 -1.41542336797719e-05 0.000385995700735069 -8.63418801640132e-05 0.000453815113823308 0.000295369851173584 -0.000204774159545224 -0.000711128907192137 5.19776121077283e-05 1.83519966095929e-05 -5.23940405273765e-05 5.51954896174244e-06 -3.67974662134029e-05 -6.40960856580071e-05 -3.609455175832e-06 -6.346850254185e-05 0.000101725535818548 -3.3110317191623e-05 7.05427826809435e-05 -3.51361797168532e-05 0.000931012224087902 -0.000541769979488365 0.000147015564879243 -5.55366149700526e-07 0.000304750888511784 0.000264526692692862 -0.000319497710418779 -0.000255504703795269 8.23387410581923e-05 0.000262493845675978 -0.00113003430579724 0.00294126974014386 0.00670396071795229 0.00468038167529849 -0.000829971679768147 -0.000371544381326739 -0.000947547803639297 -0.000752019497416807 1.9126064406994e-05 0.000168320130891083 -0.000422840201879022 1.83422574242874e-05 0.000442383644017545 0.000393161365796602 0.00088379861083911 -0.000633572287642941 0.000169359199779624 5.01517136478947e-05 6.75269850179142e-06 -0.00059098824945134 -1.35912112401177e-05 2.630067232522e-05 -7.82787775787223e-06 -1.0965648067021e-05 8.07233022890465e-06 4.43526383234467e-05 -0.00228417595978631 -0.000992816516286948 0.00766066668656906 0.00103021794931424 0.000560276188484478 -0.000378767296050043 8.38058278730272e-06 -0.000164595486782115 -0.000107165803916309 0.000483517051830936 -0.000326076710472306 1.32305318965304e-05 0.002441928244988 0.00181792551830312 -0.00160764373354143 0.000137083821614983 -0.000340973028337002 0.000169098203813494
  117 2934.25972898854 ""  89.4046874751933 0 0 0.00420314854896232 0.00569059185187393 -0.00307029050651735 -0.0318978037109586 0.00692548464590525 0.00781758599376659 0.00086218183439271 -0.000548280204025489 0.000481722502705442 -0.000534993737760979 0.00109501369794215 0.00241839852441281 -0.0304148168385468 0.0205452169796332 0.0298260835021956 -0.0521836899008889 -0.0652304503226098 0.0302209603087808 0.421140986192059 -0.107925156948961 0.0698558290834768 -0.0317104537152895 0.0431128597905766 -0.162949175678557 -0.0163858113555116 0.00338752492503337 -0.00260737831719021 0.00487577485308613 0.00582313921292601 -0.00315269512194402 0.00175072688181525 -0.00250341593302827 -0.00119332073835366 -0.11994401840315 -0.120421845971458 0.0676609051194523 0.640672912162977 -0.299660533566742 -0.0970476341603863 -0.166051138333652 0.139841552500597 -0.356897993140164 -0.000103951269731721 -9.0135051551062e-06 -0.000167437137812701 -2.76472298440103e-05 -3.27710877594172e-05 -4.24682739753406e-05 5.89582494403098e-06 4.21374566634009e-05 5.74309910267432e-05 -3.0431789316251e-06 -1.19727246683397e-05 -0.000102291521240974 2.21574876000365e-05 4.81133254886127e-07 3.10903867422364e-05 2.35212374669989e-05 2.80396252052887e-05 2.48609404317234e-05 1.40524938661696e-05 -2.26613176821293e-08 -5.90547203237353e-05 -1.44627995537057e-05 6.92187740926991e-06 -6.38050926593294e-06 -1.11681346885831e-05 7.14243737944558e-05 1.1680331375982e-05 9.81278959161577e-05 -0.000137635832358092 -4.8468937268562e-05 0.000947902452835298 0.000120594624084058 -9.22577362057142e-05 9.42770602987311e-05 -0.000133574845879208 -0.000101055941008011 0.00146458739548309 -0.000274414579329204 0.00142271366085317 -9.57341990824981e-05 0.000172770821570077 0.000443715845354639 0.000307595801854209 -0.000181995347353394 0.000847796204154309 0.000138789189721205 0.000174526287345808 0.000102663564129549 -3.35443649338596e-05 -2.72990045285892e-05 0.000435902245162418 6.12884688174957e-05 -5.46028470894259e-05 7.98026768439385e-05 -0.000980792290075243 0.000613657473810154 -0.000138078806528037 -6.46315366771419e-05 0.000779681595225273 0.000587367127203712 -8.180387232971e-05 7.64490163557198e-06 6.02875026222935e-05 -0.000224852718488953 0.00185075766750312 -0.0042202180313607 -0.0110727224175111 -0.00756815139051168 0.00179575502809485 0.00022179532180899 0.00459501637620848 0.00383192388080059 1.0423803207334e-05 -0.000172208845798359 0.000558349317759393 -0.000130982099226869 0.000769100384559767 0.000695349689657167 -0.000801597611108354 0.000646907741923342 -0.000168001724400706 -0.00010453923126574 4.12804088963494e-05 0.00309447052043317 2.7027083119092e-05 -3.45342304862788e-05 -7.04700638151698e-05 7.32665029856592e-06 -0.000104591900480545 6.35148370619894e-05 0.00953929223616759 0.00652630147210393 -0.0385776241477256 -0.00693281376382358 -0.00838512883100765 0.00149771879787074 -0.00018447592497725 0.000754246937688159 0.000221498560012964 0.000134339223180292 -8.19784678038335e-05 0.000117129355106007 0.00393160787547155 0.000262454313175203 -0.00187558290337218 -0.000591229876537628 0.000621236273276778 0.000676226673908229
  118 2940.54978702527 ""  32.3062857178246 0 0 -0.00163884546702163 -0.00328968895396287 0.00156571367750943 -0.00184449231619114 0.00101320487935773 -0.0033211581239429 -9.77136297904105e-05 -0.00134009397382456 -0.00253582957529947 -1.581695740364e-06 1.63198432253224e-05 -0.000103068128746663 0.00131496685090742 -0.000921601382053424 -0.00172097018473073 0.0273908906331201 0.0387581835137159 -0.0163523844132503 0.0143191840786884 -0.00366338093960612 0.00173143888366234 0.00588489278819076 -0.0087736861200639 0.0372365619139927 0.0198535569334348 -0.00528538808243764 0.00059845415419351 -0.00928572427527588 -0.0137929263236348 0.00553524364400149 -0.0117589320942569 0.0344344186456931 0.0224919586229963 0.00576393146923491 0.00586817219963976 -0.00319714142101438 -0.0305120915676194 0.0142434603881518 0.0044949881078001 0.00949392979526054 -0.00784522770559347 0.0206801335699644 0.000574783585424189 -0.00118949238422606 -0.0021366041309721 -2.62972389847861e-05 2.40841902688357e-05 -0.00014264593797435 -4.10754110759211e-05 0.000172335617210413 9.40580892028914e-05 1.16535454467919e-05 -4.7662299784956e-05 -2.33897802113276e-05 3.51800515133345e-06 1.02843466194e-05 6.80020634309577e-06 -2.71990448297511e-06 -2.09195623612339e-06 -1.59477991724148e-05 6.03290783275923e-06 4.87061792325096e-06 -2.2179598716234e-05 3.14006646613981e-05 -6.82678084495119e-05 -7.45427799262384e-06 -3.61841823547576e-07 -2.77141253788636e-07 -1.75680977280936e-06 1.03471574650134e-05 3.05386324619857e-05 9.6345102030985e-06 -3.01436901752371e-05 2.54261308327558e-05 2.40069373222922e-05 1.70509178527551e-05 2.67549679250939e-05 9.12926197292898e-06 0.00399012784855868 -0.000598945117201415 0.0015925204473628 -0.00904482408329686 0.0088847077947433 0.0247699419337876 -8.54152126138127e-05 3.8119383591173e-05 0.000325063752813102 -3.52658824272538e-05 3.87630296280493e-05 -2.05335902215877e-05 -1.73629468868539e-05 -7.66975178435659e-05 2.23014460801925e-05 -0.000290569219730458 0.000389187881126378 -0.000194467559374169 4.55457163352079e-05 -2.91633078717497e-05 3.18217186201631e-06 1.63324286145498e-05 -0.000176818659214209 -0.00015745505319047 -0.000164331546439471 -0.000132435659707833 2.54727043106146e-05 1.15166330920601e-06 -7.6892089830612e-05 0.000138136378588284 0.00033061109545483 0.000206651133001219 -7.95226168157466e-05 2.29572716470068e-05 -0.000457788995085832 -0.000385083967294392 -3.50466471950452e-06 -9.36460209469099e-05 0.000215557882049807 2.3310197266771e-05 -0.000331141241747721 -0.000296130699982438 -0.000221278589582806 0.000132952062789259 -3.24282666950553e-05 -0.00519310994865654 0.0016113679316764 0.0703599793882067 -0.000511665423566372 0.00085421400252484 -0.000796293811790531 0.00230734934939364 -0.0122735027665343 -0.00115162793232108 0.225598427299003 0.140108419717852 -0.879596230795867 -0.147845478616793 -0.177871653420857 0.032448488973471 -0.0352597259695967 0.140254863231307 0.0313003684144019 -0.000732540571846309 0.00152033253062939 0.00116467811947963 -0.00340516278508632 0.00531438763175308 -0.00393059745891482 0.00836634518223519 -0.0114469251415514 -0.00690592150585856
  119 2960.31388144201 ""  57.8319944619651 0 0 0.0124296407716327 0.0148357132565201 -0.00455226404532145 0.0458848701562086 -0.0228355796992156 0.0679897102066031 -0.00385848579444587 -0.000824506324708611 -0.00169903743728642 -9.96898492096971e-05 -0.000182686442972862 0.000509871893640284 0.00393110951533881 -0.00103236481154401 0.00623292328164704 -0.135089221267508 -0.178987914158519 0.0732342869373226 -0.435222079275484 0.122197049012278 -0.0546534676517859 -0.111944046540107 0.156436832144403 -0.758447386234648 0.0463335551695884 -0.0105564180939105 0.00469514080292658 0.00449398538928228 0.00698898511974353 -0.0030553316589994 -0.00706763415679606 0.0143996706076527 0.00868634183048264 -0.0169998891322077 -0.0195644506660294 0.00942351377417149 0.00628226807385433 -0.00186088309487413 0.00293140058689279 -0.0416780253309072 0.0306138979616869 -0.0963829470805565 -0.000973929419575981 0.00022905232848303 0.000211233207509001 -6.06891367604618e-06 8.03739379125182e-05 -2.46709337703877e-05 -1.14527178423268e-05 7.10222991845178e-06 1.72114123918971e-05 -1.41960964001067e-06 6.5130325567789e-07 -3.6762958495487e-05 3.04193115470082e-06 4.31602200862273e-05 2.34743802622478e-07 9.97503028596069e-06 -1.43297221800875e-05 -1.24184439525235e-05 2.01356000491908e-05 -1.07645590229401e-06 -4.17442448783934e-05 2.20038439713355e-05 3.05427258873995e-05 -4.73505369840198e-06 6.47527805741218e-07 9.87993256641819e-06 -9.3879924256075e-06 5.80522309044185e-05 6.55243775828239e-05 4.36921180064155e-05 0.000287230568068139 0.000207137614167979 -1.1041254937473e-05 9.00621428491939e-05 0.000110179709571701 3.61303291060985e-05 0.00765279948425003 -0.00129069944636194 0.00815648600140108 0.00378315717607401 -0.0036755115804052 -0.0104375928678846 5.53582515512718e-05 -0.000115386347079555 0.000467243905486632 3.09432703822448e-05 -0.000419194935422417 0.000160808424161672 -0.000102625893930348 -6.89123321188891e-05 0.000171353576477332 -0.000120983407613928 -1.80179391621774e-05 3.52530410157965e-05 -0.000310582000251868 0.00021860900777966 -8.46359728286168e-05 6.86648316044096e-05 -0.000629943068560562 -0.000536411776170175 -0.000448192491381369 -0.000355322092983875 6.24518012584623e-05 7.91246631427938e-05 0.000159418024613026 -0.000340044742703452 -0.0035375972174558 -0.00266574653152036 0.000618288206035479 0.000156110541480944 0.000158446373157399 4.60798175519065e-05 8.84793690480866e-06 -0.000483163586365152 0.00118025444146864 9.26337721926617e-05 -0.00156729320950954 -0.00141152834483166 -0.00118174688456604 0.000748839913245641 -0.000193621590484963 -0.000297861909754905 0.000392277759342314 0.00292932106140341 -0.000260043546872803 0.000374242117243558 -0.000198788375780443 0.00177890394494515 -0.00663699962737659 -0.00105797418848218 0.0108345808314318 0.00491241399735473 -0.0383494754434982 -0.0066494390068481 -0.0101000412607054 0.00141274210178541 -0.0213168229660181 0.0781203166207091 0.0158198643029931 -0.000310067831627192 -0.000272131479388253 -7.98218705181465e-05 0.00112128865018996 0.00504426224080859 5.9204718845377e-05 0.0038508371056067 -0.00464695933044666 -0.000600600790894477
  120 2964.22812585607 ""  34.5799258403163 0 0 -0.000416898821359424 -0.00116277514161918 0.000547477358129055 0.00378897585503747 -0.00201067381350128 0.00629298581870772 -0.000465352037620968 6.10650016066239e-05 -0.00091109026213452 -6.44485395707766e-06 2.77995298016397e-05 5.12623740781526e-05 0.000425953222114569 -0.000118798132430962 0.000313758213144454 0.00955236967338275 0.013023089547595 -0.00533885661422751 -0.0350662446595202 0.00992163831350922 -0.00432939461354816 -0.0103738105043442 0.0143764389605313 -0.0709701658734784 0.0121910888622828 -0.00258158772238846 0.00131024989498937 -0.00480129180607343 -0.00676610600271465 0.00260599160383353 -0.00294815720039631 0.00866772400024266 0.00590094816186096 -0.00129913639431792 -0.00147756408202104 0.000692798281875232 -0.00174954760533005 0.000924775594164147 0.000584352894036785 -0.00254219270781869 0.00163185704452787 -0.00592096338535324 0.0170065227201994 -0.00526868553401042 -0.00627126220706933 0.000166531389935048 -0.00125885713360672 2.94123814856274e-05 -4.1744003281173e-05 0.000210364810555896 0.000316714486925734 2.57736205310921e-05 -6.41256691734428e-05 -6.843517381509e-05 -2.01015421058737e-06 -2.92913565140717e-06 2.56955142508916e-05 2.97597700125086e-06 1.8367521370507e-06 -1.25287084842128e-05 2.41797554086542e-05 7.24803387346816e-06 -3.48449171577053e-05 1.98911929848465e-05 0.000124893593705528 -2.83610892417477e-05 -5.17947637420667e-06 2.66712353932956e-06 -4.8865514674719e-06 2.31224526312703e-05 5.09146281710651e-05 2.82897987506679e-05 1.98217227721384e-05 7.47634005029532e-05 3.53617162795529e-05 4.93859881475652e-05 6.7179108586724e-05 3.36527631649258e-05 -0.126336119230394 0.0196070642426301 -0.13381227148843 -0.0746649714940643 0.0708412620880207 0.201916152668214 -1.42148074536065e-05 0.000138681158721181 0.000153811608826479 -3.61818104589131e-05 0.000106036890749189 -9.93768334873663e-05 -5.81913040159169e-05 -2.93069904511153e-05 -0.000291702975105287 -0.00120499475457315 -0.00174193224480936 -4.83639160634253e-05 -4.50059905553316e-05 2.6652425992464e-05 -1.94597354906461e-05 3.20476549596632e-05 -0.000415503425227378 -0.000356056829773945 -0.000249639596046721 -0.000205752941965769 3.9436568861946e-05 1.17777547436864e-05 -5.27931606515407e-05 0.000115368722626205 -0.000281758237922344 -0.000225315557508791 3.74592711492026e-05 4.06682738267532e-05 -0.000599018274000028 -0.000526265638266327 2.87327424997629e-06 -0.000235427311278658 0.000565373078258374 5.44120339418856e-05 -0.000962142746849848 -0.000853374296730302 -0.00065246056914763 0.000402520880260739 -0.000102925336419311 -0.00664438536359382 -0.00617236694083311 0.0126829943329431 0.000629382542130631 -0.00169653744886724 0.00157346279181245 -0.0202663281658279 0.0708965387204986 0.0133092386806689 0.0335185182838034 0.0234191171205746 -0.151880529012883 0.043573673923611 0.0532397021639599 -0.00371378659937509 0.234576263471737 -0.842946598116693 -0.169930244236287 0.000291175306699916 -0.000310710738794916 -4.13410612460999e-05 -0.000932277824320799 -0.000177575280037861 0.000615767875068811 -0.0100105377765459 0.0177873885470129 -0.00463285609750681
  121 2970.64690514344 ""  40.9721248458321 0 0 0.0417598350354673 0.0584619850849519 -0.0234538126578982 -0.00237389606518473 0.0044219638544837 -0.022297386602356 -0.00757905141329001 -0.00643411007634409 -0.00245986391394016 -8.28600884592111e-05 -0.00029194499569717 -0.000266006017391395 -0.000415966184187728 -0.000313812898924728 -0.00281448898102971 -0.511480359203009 -0.693617294152064 0.279442638052829 -0.00862597570955288 0.0038882997708652 -0.00392663535468063 0.0409665490693731 -0.0538195013674478 0.26652621410051 0.0795444602751607 -0.0182915236280256 0.0086325525722775 0.0297463195230464 0.0442310362656301 -0.0155267539350003 -0.0215591573759896 0.0552359019716517 0.0338829510230135 0.00703204839025912 0.00812992824034876 -0.00371556806544832 -0.0175059462836105 0.00904893833021377 0.00228355666869364 0.016827553718652 -0.0122842008182446 0.0383592957527887 0.00129437821124313 -0.000407627568297429 -0.000310912922427145 3.46302308961689e-05 -4.94717441524184e-05 2.691166557515e-05 -2.42646449997015e-05 -2.3620127238861e-05 -4.13061999120357e-05 1.47866726620906e-05 -3.02221819211294e-06 5.41012711391984e-05 3.94394210108791e-06 -2.72768952031108e-06 -1.6714839843771e-05 -3.86085759407859e-06 -4.92964493970514e-06 4.39183494973473e-06 -3.34045040148514e-06 -4.45242204211267e-06 3.58265596028275e-05 2.07970696772134e-06 8.42472949684584e-06 4.92632082268525e-06 -2.87963795407143e-06 -7.78687368595851e-06 -2.05722437928912e-06 -2.46792583620476e-05 7.99289691721333e-06 6.93257139256197e-05 -0.000169788757911009 6.3325629481766e-05 0.000133766593740026 2.54167985486085e-05 5.90759370072023e-05 6.84133686593664e-05 -0.0104899020946315 0.00139354908005894 -0.010831808089082 -0.00529644616416153 0.00481773254807323 0.0139904427377625 -0.0001606728799067 7.99254136000882e-05 -0.000475441900466938 -3.06659856112449e-05 -9.37294076997975e-05 1.01326667932836e-05 3.3343401029335e-05 9.89190508813924e-05 -0.000361838741502909 -8.16717618051455e-05 -0.000158847393522241 -4.24084807671026e-05 -0.000360508481036479 0.000197420421007708 -7.63977344409074e-05 2.3078210841e-05 -0.000726839176313641 -0.000565646030343544 0.00064876677924291 0.000481541469140768 -0.00015984177244886 -3.50248567549971e-05 -0.000232344139261947 0.000487203132592117 0.00197402926102345 0.00145049196499618 -0.000397521038211598 4.88388361528731e-05 -0.00200574127045532 -0.00170980881772122 -1.13662670101291e-05 -3.63781313540466e-05 6.02268293913027e-05 5.62762209865939e-05 -0.000841551694939998 -0.000749644526739973 -0.000359093296081417 0.000203796807685718 -4.73024481420423e-05 -0.00135611586898942 -0.00103365338800643 0.00330841808722124 -9.03849834258603e-05 3.72732854804298e-05 0.000101762143828111 -0.000665252955813541 0.00172498391041338 0.000451538979866175 0.0089541973600735 0.00539347358957402 -0.0362286596474167 0.0093157723668705 0.00514854325612453 -0.00147266601232012 0.00706203535075626 -0.0227516738563616 -0.00410666624614959 0.00040519113064499 -0.00125469446588577 0.000832599318428406 0.00482359777271766 0.0160279264063629 -0.00673412870471747 0.0025738301206546 -0.00158646922232981 -0.00314914540017193
  122 2976.65029790817 ""  57.8207296509474 0 0 0.000180249710519765 0.000516573314306224 -0.000522509229068684 -0.00665519366101682 0.00248458161477487 -0.00682027017625402 1.31473074665559e-05 0.000106779223721874 -0.000107939967589035 1.35824275296938e-05 0.000554732334865854 0.000622994346382491 0.063135607639264 -0.0350862283338566 0.0478199325969454 -0.00394327979420568 -0.00485242153685611 0.00244048461139972 0.0612242225384042 -0.0204534093937252 0.0086450778671805 0.0137803463236226 -0.00905733588323545 0.0692947019758154 0.00169881015460567 -0.000340337988895119 0.000388488323209466 -0.00158906452581081 -0.00267283241839207 0.000950961164725819 -0.000161836279695926 0.00115164894330837 0.000370074862853372 -0.0238106835381064 -0.0577368282710245 0.0382161197206671 -0.444634942314021 0.193631409083122 0.082077630186579 -0.280777823531046 0.270320895666695 -0.694414986392743 0.000406168967678578 -8.62088055941883e-05 -0.00017121158410149 -7.93312129304529e-06 -0.000117665614532112 -7.28561788863958e-05 -7.9201286489864e-06 0.000111503071023345 0.00015230053692257 -4.75654936764379e-07 4.77240970415163e-05 -7.62368086134015e-05 5.04778310855325e-05 6.65344972645011e-05 1.2253693684212e-06 8.34152957323152e-05 -5.54079440621705e-05 -2.55336652037062e-05 3.88094997494511e-05 6.71135538007086e-05 -3.9989577815803e-05 -1.27723354166998e-05 5.08954950251827e-05 -6.48323671338893e-05 -6.16720039690228e-05 8.69796826015584e-05 -5.46084425940624e-05 8.70191746658772e-05 -0.000173035115315778 0.000760146215173941 0.00506822074099821 -0.000447589105969785 -0.000372583001210942 0.0011083394066721 0.00101324442499468 0.000345475176154572 -0.00294993852739144 0.000342911500179638 -0.00296288257063058 -0.00191327948285441 0.00153576508164398 0.0047855627560328 0.00013477494383674 -0.00033555225754445 0.00131540685325503 -0.000130131581065995 -0.00130665275918784 0.000548611855077084 -0.0001196662133011 -1.10487631826879e-05 5.890036929375e-05 -3.87619644681247e-06 -0.000436734691668288 0.000223968979997102 -0.00809026279646304 0.00487071090482575 -0.00147759515364242 0.000419695429227937 -0.00779807444738963 -0.00604032138027239 0.00668747440042154 0.00490506317901138 -0.00145982655179096 -0.000676883314761228 0.0139785953222566 -0.0358798420934027 -0.058566241465222 -0.0444256947989697 0.00992094184409414 0.000335399297426355 0.0363603200497965 0.0313796378099417 0.000159673942269784 -0.00519367702838743 0.0129517129824853 0.000954040973538987 -0.0163575533418342 -0.0146893934178324 -0.0141424937071899 0.00911951186186646 -0.00224568857450418 -9.36973283430192e-05 -0.00015096508161924 -6.46279570244115e-05 -3.48758026380293e-06 -3.21359951103629e-05 -3.01979872406759e-05 3.07923839942121e-05 -5.49683563556056e-05 9.8255602845769e-06 -0.000294399165280287 -6.93677352074685e-05 0.00092304542244566 0.00139943820433296 0.00167780916317756 -0.000136804099061261 -0.000212023548874345 0.000588166271289971 5.06860291237241e-05 3.24675113336585e-05 9.43308587267688e-05 8.21007029443319e-06 0.000254300517843166 -0.000606258723965472 0.000510043959415012 -5.86616076872093e-05 0.000528320855134836 0.000465089569974451
  123 2985.3008342382 ""  23.8281889385481 0 0 2.53148726674269e-05 -7.25558825940794e-06 2.30965586526627e-05 0.000483618703313267 -0.000177711756387274 0.000427008633824084 -2.31652272661905e-05 1.85776406279116e-05 7.10119388347056e-05 1.52656341405473e-05 -3.35900757248628e-05 -6.81280021703874e-05 -0.00541644126010823 0.00332320291620401 -0.00522624521221296 -6.82598869460584e-05 -9.18260508267103e-05 9.43021856414815e-06 -0.00462290106066864 0.00156338342659329 -0.000704819151416011 -0.000912323975649264 0.000236276654657642 -0.00391845345619025 -0.000480728703973356 9.74221989595679e-05 -9.391220082403e-05 0.000443822289984962 0.000654578838569905 -0.000254819576067731 0.000265532063499516 -0.000863804089236868 -0.000503547721506547 0.00179489398409238 0.00487239255133906 -0.00368135565650858 0.0328078755754835 -0.0141183063149806 -0.0065811165964444 0.0301965808412005 -0.0283722265838944 0.0739134161302607 -0.000124539659169017 4.1068429565118e-05 -1.34349016612443e-05 -5.64046019220629e-06 -3.25225174979717e-06 -1.16283374051982e-05 3.32344773896379e-05 -9.96240042085805e-07 9.04193990282596e-06 -1.50717532177467e-05 -3.26052983214907e-05 -4.45384255044533e-06 -0.000179097199413275 0.000340891945019542 -7.88920617356904e-05 0.000192821336103676 2.26276006795405e-05 0.000119144590738645 4.75907611043185e-05 -5.54459991476682e-06 -0.000212952631060131 -2.22870625684767e-05 -2.2975647214343e-06 -3.18186470769848e-07 -0.000730898421474702 4.23009098449148e-05 -0.000136574363347182 -0.000771570602015132 -0.00193335942113425 0.00584002147250154 0.0308135432733533 -0.0242590357415685 -0.00596296555256207 0.0188830868964572 0.0197304141553508 0.00545459569181996 0.00112791554803746 -0.000167843233212212 0.00113652315141704 0.000362159903425429 -0.000323587470128365 -0.000934368746010592 -7.86718511330052e-05 8.3843058245451e-05 -0.00027267989925402 -0.00098954545931498 -0.00326297183040923 0.00123183421261994 8.5876826645875e-05 -0.000411275774318939 0.0019485214920976 -7.35744261247982e-05 0.000143585095326158 -6.94412253440449e-05 -0.056293623185761 0.0339971066697648 -0.00990790221941981 0.00279967317016791 -0.0579289365462257 -0.0444118927463479 0.0632636694624273 0.0469759375228052 -0.0143365432413351 -0.00971288068065255 0.136542842506184 -0.352456789933486 -0.340828964568097 -0.262899345130675 0.0604844726517885 -0.0122204922596807 0.412270169791974 0.362003610499935 0.00327733107541269 -0.093905589654831 0.236192671918107 0.018023145409759 -0.294092578983486 -0.264028518872369 -0.24259632968806 0.154172771138598 -0.0371329547465494 -1.58446826735079e-05 -2.74692409202428e-05 -6.19504817648047e-06 6.79281253402379e-06 -1.33265862494742e-05 -5.53556695948911e-09 2.51393738911355e-06 1.41792898764646e-05 -1.176917207186e-06 -3.39391300492076e-05 -4.9494419204444e-06 0.000106661971796502 0.000238391668270847 0.000296827947272857 -2.34918497324293e-05 1.48907382882274e-05 -0.000160087439118759 -2.69130954847487e-05 -9.24692044708083e-06 5.88752618284365e-06 -1.03574462474953e-07 3.2503983528643e-05 -5.79531430209979e-05 -3.50539486150443e-05 -0.000124414687154396 0.000153299559273964 3.42230080575637e-05
  124 2986.69993713013 ""  27.6830019224182 0 0 -3.3187655473346e-05 -1.88164666128462e-05 -1.67727220632284e-06 -0.000198374254524668 7.95691821080231e-05 -0.000207580236198303 8.32436516770907e-05 -2.31960684916164e-05 8.27222584029553e-05 -2.5028950726823e-06 5.25216784995554e-06 2.22795841361469e-05 0.00113708521275055 -0.000790796785460178 0.00132619923182343 0.000252504173806782 0.000313136624221487 -0.000108592571326811 0.00195587346166153 -0.000600178413050953 0.000293393824198613 0.000368258260134285 -0.000260505047691216 0.002021513933827 -0.00162625412285877 0.00033262672871636 -0.000250259127422894 0.000435002957706895 0.000610130174450252 -0.000233514364460484 0.000237399914973118 -0.000694005038100794 -0.000450015492364933 -0.000104871285185562 -0.000719098911289907 0.000722174206447492 -0.00601580720604447 0.00256121485899409 0.00133908587997877 -0.00759407492207278 0.0069859102385511 -0.0184181223133635 -0.000802488910802535 0.00023444169975001 9.31773867459817e-05 -1.54213309406168e-06 7.28032745719709e-05 4.94264348872949e-05 5.8577282944482e-06 -1.79025539960033e-05 -9.52148557080705e-05 -8.75766176260744e-06 0.000102993821821409 2.14436913539824e-05 1.88265729062095e-05 -0.00133440247516162 0.000233482419357544 4.38093065945225e-05 7.32724245040953e-05 -0.00040215043136986 1.34068003310718e-05 -5.71406439845808e-05 0.00111668719710261 1.12510273398069e-06 -5.58561406894044e-06 2.11511544126869e-05 -0.000149228593433263 -0.000189201006787407 0.000804254311365988 0.000248795300543541 0.00963185311402279 -0.0312925514539595 -0.0132153330017618 0.00949469633718914 0.00211521733891772 0.022149348074465 0.0222103116165386 0.00597588321774524 0.00650296548100375 -0.000874988968072145 0.006610309825933 0.00298223460319794 -0.00252979575127879 -0.00755207094900509 2.00575678604766e-06 -0.000278107572557072 0.000785068123860371 -0.000710630223458927 0.0122292056717639 -0.00458688759249975 -9.56870824317097e-05 0.00242545826847797 -0.0105486981378641 -5.56836002265117e-05 -0.000816818044605416 0.000290267767927024 0.321650399900608 -0.195206314255255 0.0642779496973473 -0.0144008996607187 0.310405146845704 0.23789808159773 -0.310113352978013 -0.230459078525313 0.0648009970485113 0.00328219348522047 -0.0566609559070341 0.147186720180457 0.14765170352434 0.112094380132245 -0.0263407659656239 0.00528099890260572 -0.166842719108632 -0.146221719821843 0.00461654298656107 -0.107087135055334 0.270998264997582 0.0199762785085336 -0.33387766183706 -0.299265344103178 -0.285213280890273 0.178658313571121 -0.0437238829148223 1.76283098005658e-05 1.59296023678452e-05 1.85892532506958e-05 5.24910573081201e-06 5.439185416651e-06 1.56526735660432e-05 -6.29920489828794e-05 0.000241304738662832 2.91893637830407e-05 4.22194433547343e-05 3.68731764387241e-05 -0.000223467988129266 -0.000203874927039133 -0.000216451493056072 4.86441209819455e-06 0.000709589153181544 -0.00281778034542256 -0.000536810714132546 4.20273587190874e-06 -1.22501316144703e-05 7.13661004369536e-06 7.6627160208377e-06 0.000119859274127201 -7.84897933278833e-05 -2.03678984745022e-05 -5.95510979188051e-05 -0.000119968372626697
  125 2992.42024363225 ""  93.1320267427089 0 0 -0.000298886798776621 -0.000176058591084394 2.20488039278783e-05 -9.65166628896651e-07 -5.55471208741003e-05 -4.89020465704841e-05 0.00206136739057468 -0.000426138553664652 0.00417004694103757 1.81396666228204e-05 -1.90223199927034e-05 -2.37005414772302e-05 -0.00055115370557385 0.000344439072024472 -0.000333014951893273 0.00216272987465606 0.00300652943679979 -0.000778437488451466 -0.000128987925104585 3.50484235912023e-05 -2.76473600221691e-05 -3.41223662263648e-05 9.14195933604567e-06 0.000921742654125403 -0.0615744970074853 0.0126206743974827 -0.00951820607496605 0.0239902939224397 0.033862925553668 -0.0129237482930273 0.0136996353826867 -0.0413440897180989 -0.0264416809692777 -0.000139956625648103 0.000212439540998645 -0.000182119351011463 0.00468187917577848 -0.00206837890598485 -0.000826574809920176 0.00197333557423256 -0.00194777611899123 0.00512360695790752 0.0590524255628449 -0.0183847203456616 0.000199159609165918 0.000294578389017658 -0.00227024414737676 3.92493635330204e-06 -0.000198645326256792 0.00109899539063152 0.00121442064344699 4.06742245316247e-05 -0.000236940290914382 -0.000249320082514768 1.93934480008582e-05 -3.04240140710536e-05 -1.11425750005912e-05 1.57652857633341e-05 4.47412998607953e-06 9.52558883801355e-05 3.06286771006487e-05 7.03644566357001e-05 0.000111955880847148 -9.75154387960993e-05 0.00132367456481893 -0.000639749700923199 -4.55161792192488e-06 -1.94531989204139e-08 2.37055518002273e-05 7.92590625535735e-06 0.00165181667213163 -0.00462045141932214 0.00215657653054564 -0.00187793787241817 -0.000544543473735781 -0.00196058356347884 -0.00208635322196046 -0.000654040059267698 -0.502432898519761 0.0697055103061844 -0.512260642628025 -0.194301739637227 0.169150453902595 0.498277974568496 -4.10885588157697e-05 0.000237337950934172 0.00105632719183095 -1.459578703065e-06 0.00031918763634179 -0.000133909732399848 -0.000110468152888397 0.00041717793414338 -0.00216985488883113 -0.000925438959858809 -0.0158721354382086 0.0057557540304409 0.0482739399818106 -0.0293494814176044 0.0100719945537699 -0.00205680268654432 0.0439334464554158 0.0339067477721924 -0.0462988129684499 -0.0344273401572003 0.0101820882947867 -0.000975319782496856 0.00956632436089054 -0.0241697055234937 -0.0233349245817263 -0.0176124623671742 0.0041037123372856 -0.000994147330697263 0.0299252176159426 0.0262365219287272 -5.66466964680351e-05 0.00947035697112836 -0.0232594204919633 -0.00177597298083258 0.0301597569504182 0.0270388410021388 0.0247961327146436 -0.0152817798308104 0.00374598373715038 0.00488427425711081 0.00574605750078729 -0.00600312861469629 -0.000426633824357812 0.000742448666049557 -0.000508855135161142 0.00539471926965629 -0.021140056449903 -0.00349100907421537 -0.0149128818539584 -0.0100527330821774 0.0670488088678787 -0.0475520957181803 -0.05825051498706 0.00479043974614206 -0.0623830925453735 0.250382966297693 0.0486864024814384 -0.000128030889031392 -3.79444462833025e-05 6.56739557853531e-05 -8.8906912826196e-06 0.00217268411145748 -0.000613120786948826 0.00400511456210222 -0.00699573521594327 0.00193747991074752
  126 2994.00334412019 ""  26.5636826276766 0 0 -7.19114791580406e-05 -3.15277960463342e-05 -1.97750752471771e-05 -0.000143142014064602 1.151155159798e-06 -6.64279908475409e-05 0.000963506962414129 -0.000237838808928602 0.00181975296332824 1.38340202028127e-05 1.70472374250034e-05 1.59023046377472e-05 0.000672145514630149 -0.000468922150497775 0.000981577226924689 0.000509981295102496 0.000674110521120129 -9.34373697209467e-05 0.00144227566646262 -0.000390384833888851 0.000243584836716709 7.33305649101725e-05 0.000101833219608305 0.000561606132192327 -0.0277224331962431 0.00566655405617003 -0.00437430137469405 0.0105829140534097 0.0149354190366732 -0.00569007045734165 0.00587002232320542 -0.017726865442611 -0.0112745590317818 -0.000745209863973938 -0.00106496580428916 0.000803616590766006 -0.00181367474728331 0.00077724181726449 0.000637784713907286 -0.00586280041228485 0.00512017901573348 -0.0139019139746491 0.00746622449069579 -0.00239089626535633 0.000129120466174403 4.22807973945423e-05 -0.000153972802714163 9.21218869289173e-05 -3.43274641232109e-05 3.73119927752111e-05 8.69855508980853e-06 3.44464406861346e-06 -1.49382211778389e-07 0.000123805283581797 5.06148961018115e-05 -0.00131740292064663 0.000493349262024428 4.43359562333282e-05 -0.00071581250164898 -0.000720210524716812 -4.34630052592969e-06 0.000326691976721997 -0.00140005600372223 -9.1443346850314e-06 0.000254284472216946 -1.98366943980205e-05 -8.36515120059999e-05 0.000128734964883523 0.00010467347983052 -0.000349255193911168 -0.0128678843909015 0.0321556943426255 -0.0184530685975717 0.0138172531288455 0.00268846284684599 0.0179354788205053 0.0179731854889161 0.00448903990140269 -0.0638205217287966 0.00892548174683763 -0.0651103462600952 -0.024205531337885 0.0212207918790968 0.062201407359258 -2.9063507143719e-05 0.000337215536719054 -0.000207108763837087 -0.000601251807712248 0.0148822191866367 -0.0059778729472565 0.00013710101333543 -0.00428699332764868 0.0162759068471068 -0.0001504941310597 -0.000772732911968755 0.000605248083379624 -0.341269409484857 0.207512938792533 -0.0713425298647202 0.0140193604816481 -0.30099174657795 -0.232489204298873 0.331537288922985 0.246698679934086 -0.0731214080992081 0.00781335522979337 -0.0816748674038335 0.206836233454252 0.200494502875304 0.151559958564539 -0.0354499701056279 0.00790811086956485 -0.231634610518851 -0.202829844617163 0.00122621280906316 -0.0876012707723936 0.216375137979113 0.0149486215651211 -0.263313520779153 -0.235586241215467 -0.225430729559868 0.139632120294592 -0.0343942290888652 0.000956447203699817 0.00112987233836293 -0.00082630652780976 -5.29140836241665e-05 0.000117611256863857 -6.26979269761642e-05 0.00067008910939773 -0.00266394109751908 -0.000444292692607092 -0.00194412335495672 -0.0012752851583289 0.00885265841281097 -0.0100287266347744 -0.0121183972837804 0.00100051020326251 -0.00778958828996147 0.0316054011294813 0.00616058385232842 -2.85301406593888e-05 -4.3434042250608e-05 3.07538314297539e-05 0.000189150773679728 0.000777182253752712 -0.000321458873611515 0.000541347905898907 -0.00114617381733569 0.000176339331861872
  127 2996.52714224987 ""  33.3581053493705 0 0 -0.00302164712619039 -0.00430692330297965 0.00235566190211309 -0.0034171477888431 0.00163957194888675 -0.000348073339020092 -0.0202643884411513 0.00698999797412853 -0.043623299730032 -4.23838817834498e-05 -6.51314801131961e-05 0.000170466797724511 -0.000681007807132054 0.000324182891936766 5.93560009274896e-05 0.0355221424712861 0.049537550819536 -0.0225007476530555 0.0413376930826964 -0.0119450827128865 0.0059420914202762 -0.000123762776948638 -0.00122868695174952 -0.00187987949489496 0.644128346219186 -0.13116241970893 0.103070776061566 -0.266145722123503 -0.376318646940642 0.142623830784195 -0.138791343296155 0.421728962418792 0.266714803612562 3.47678729782379e-05 7.29477728630762e-05 -0.000291361876919919 0.00747613092089978 -0.00372704361531134 -0.00153377501296975 0.000547483627343747 -0.000564219857298455 0.00158603699910932 0.00567363901092669 -0.00162455834888075 0.000687519181599029 8.27292215872523e-06 -0.000210184217138014 3.72459434571188e-07 -7.23056738999658e-06 0.00011583852567729 0.000130499916147666 -4.64701397992105e-06 -2.20943044475227e-05 -1.99367498781477e-05 1.84401459850061e-06 -8.25284405010124e-05 2.718379355044e-05 3.50957625661007e-06 -2.73328208118705e-05 -1.84452425469162e-05 -2.0976892668403e-06 2.70527165103107e-05 -5.22925306659053e-05 -2.13187807988922e-05 0.000148067717695787 -7.63329358699398e-05 -4.39577638136241e-06 4.09404165273764e-06 1.15182849794729e-05 -4.38327942338097e-05 -0.000440806454665948 0.000820939299025709 -0.000630557495138683 0.000273804518490517 -4.48429710806336e-05 0.000642342422293902 0.000593972894072558 9.78346045015873e-05 -0.0503749397687547 0.00692255948196918 -0.0510395049720463 -0.0163272864268726 0.014106703221302 0.0417437582688603 8.04182739779247e-05 5.71048048207158e-05 1.90189249381905e-05 -1.64503757337327e-05 0.00092316872029987 -0.000351579507901754 1.47129815521269e-05 -0.000158129997596336 0.000616943248327028 4.13331090709035e-05 -0.00172184723433165 0.000714756591863929 -0.00915243492836297 0.0055620442063728 -0.00191552923494836 0.000329762881766362 -0.00732559713508632 -0.00563486801724182 0.00934927279303708 0.00696877376086328 -0.0020657239102389 0.000248578401286 -0.00267352275933472 0.00678583472136 0.00697867433575583 0.00527496645444642 -0.00121802985747738 0.000158703296375629 -0.00578732777264035 -0.00507081637970545 6.994230831341e-05 -0.0031725239190275 0.00788655519135012 0.00049728364303422 -0.00882954537293104 -0.0078999288800448 -0.00803453852293562 0.00499850620615554 -0.00123355770527483 0.000144787709198074 -0.000742645945573139 -0.0040188044884677 0.000107087255840081 -6.09819145263334e-05 -6.38626616525664e-05 0.000825291166245565 -0.00291027202158924 -0.00055638079800933 -0.0120851725687124 -0.00804777698507251 0.0507044558223671 0.0121295990425562 0.0147169792024353 -0.00200387687936427 -0.00958262795376222 0.0353881561580018 0.00659494256173868 0.00016571505383686 0.000232915491729674 -0.000343973952078862 -0.00177418148241851 -0.00275037050145054 0.00105454719840061 -0.00225338851992654 0.00173855613729832 0.00232462649970105
  128 3012.61654790355 ""  39.5553073851551 0 0 -0.000727711174196339 -0.000696316111934458 -4.74779473371181e-05 -0.000119181198652025 8.72745824421877e-05 -0.000106076825056291 0.00138855555491263 0.000316350252893991 0.000716999869710934 1.96733801595926e-05 6.33304305610522e-05 2.42881282148429e-05 -0.000164336025714163 0.000160718033974108 -0.000106970671731486 0.0119162710277238 0.00874882985884858 -0.00435504259646363 0.00365533878797789 -0.00153970343457234 0.000445606297719687 -8.01317434079696e-05 7.32729175586941e-05 0.000487221543324111 -0.0185467868463753 0.00398669089978957 -0.00314856794618238 -0.00021069666447276 0.000540103878363529 0.000360502529156465 0.00270145877200335 -0.00876642988780313 -0.00399334364281157 -0.000497715475541367 -0.000319991029649109 0.00022703335147093 0.00193724499937272 -0.000845389416949858 -0.000320798117329768 0.000452917552061204 -0.00051291976106937 0.0013244585880565 0.0040811798256785 -0.00118661455833844 -0.0011252860822021 -8.6812277394458e-06 -0.000142087314128496 -0.000114834495455822 5.30315362527644e-06 0.000307305168308579 0.00028889085415469 2.8553478953939e-06 -5.9923645911414e-05 -7.39436875345577e-05 5.2258079352425e-06 -0.000102156719793312 4.91283640384738e-05 1.98488294652585e-06 -1.33832429267548e-05 -2.04297728362178e-05 3.68226923324967e-06 4.21522728619952e-05 -7.18439071148259e-05 3.35320023031733e-06 -2.37336867465839e-05 -6.73450145200453e-05 -1.81419810833385e-06 6.72343215876054e-06 1.13307591719865e-05 1.46566764766975e-05 -0.000203655742354916 9.19543638001948e-05 -0.000196341024476277 6.20364118937976e-06 -0.000137726778410875 0.000195307932672898 3.57179086675588e-05 -0.00012268463873354 -0.0254350339211507 0.00266753779973341 -0.0261886385689627 -0.0152979027199666 0.0131559138967028 0.0389367208251423 2.75881588384705e-05 5.27221672996321e-05 0.000527543118141993 -5.2467946016018e-05 0.00122918324670277 -0.000440185428092041 8.13051780617475e-06 -0.000267220859066404 0.000791752609350588 -9.02820201684808e-05 -0.000104562009677844 0.000186636228387472 -0.00208472317402005 0.00126970964798337 -0.000439304709115396 1.67852550311941e-05 -0.000326055035204814 -0.000222548367708076 0.00190530401663603 0.00141337550556529 -0.00041863843206593 7.6915838417675e-05 -0.00102532391388162 0.00257983386030158 0.0021554800109985 0.00164423552450809 -0.000408249145802811 2.95474530849178e-05 -0.000724762072385746 -0.0006383004837926 3.23907256878386e-05 -0.00101857196870355 0.00250164923986563 4.02832635225399e-05 -0.000872719636101745 -0.000781737210052158 -0.00232537170286877 0.00145345462963984 -0.000383323012139978 -0.0533774397151147 -0.0604056293066536 0.0198796175130937 0.000122995622535115 0.000440997911974535 -0.000563791850790727 0.00207087486481231 -0.0104630494561007 -0.0005644427035964 0.0348936365120339 0.0189294742608599 -0.186472146559567 0.596307851872174 0.702016344958497 -0.0554251308612951 -0.0337125545531085 0.120455711356168 0.0211868681454194 0.000955063527586278 0.000843692963250722 -0.000199524789611977 -0.0160241795922461 -0.0146055048638078 0.00577907472070965 0.000208649619479383 -0.00460101927274314 6.6218265004248e-05
  129 3034.93688065923 ""  26.6791221379995 0 0 -6.56186393770343e-05 -1.20094451320616e-05 6.14752723770485e-05 -0.000107204220406397 2.85360954808832e-05 -0.000130564219933844 -0.000944043923114194 0.000761325093316341 0.000103189791415264 8.95496163727528e-06 1.1382812638367e-05 1.07616910829658e-05 -5.95625364801679e-05 8.80834052152868e-05 -0.000145558251135288 0.000283380312200009 0.000401323050887239 -0.000184272539566285 0.000893099174714727 -0.000209237160204532 0.000122079485182206 0.000196034011113302 -0.00023690917421611 0.00134401173109767 0.0109696625409171 -0.0020335934288869 0.00213233178540959 -0.00121275207213905 -0.001354908374312 0.000568669222840229 0.0017894633443874 -0.0057494247455854 -0.00384275914976099 -0.000440085563262061 -0.000348183751922592 0.000190225775263617 0.000488117086616105 -0.000166782159515102 -7.41339380037116e-05 0.000590793842983385 -0.000562160495614125 0.00154067063707748 -0.012778012999922 -0.0134546183929653 -0.0885899129624357 -0.000275761305537313 -0.000678123330932171 0.000431260225668784 0.000330054584971486 0.000808597535983388 9.32463000647041e-05 6.54015413246371e-06 5.44009276767775e-05 2.48420567268922e-05 -4.70171252424854e-06 -3.00346573198057e-05 -2.79171869014023e-05 -7.75254586474895e-06 8.57502297564157e-06 8.18986683903081e-06 -1.55321399448528e-05 2.30697238256528e-05 -7.15989307891531e-05 4.24202929009691e-05 -0.00126803996249451 0.000388322055652587 4.11378692316112e-06 -1.47949384643272e-05 3.33042207081878e-06 9.52704989442406e-06 -0.000644352079302624 -0.000219184137426842 -4.35501218814358e-05 2.88843363869945e-05 2.66379785535183e-05 0.000162920920182273 -0.000134221134690759 -0.000190382358779231 0.422275235523671 -0.0567092221356453 0.408240146948946 -0.269543476878396 0.218918979438527 0.648140658323257 -2.92494856961478e-05 -0.000327170644382417 0.000759544128441956 -5.2077003802975e-05 -9.06436642017201e-05 8.57390266512463e-05 0.000109022107911086 -0.000440438027557251 0.00183972586175959 0.000674997211990554 0.0155377636323395 -0.00350890999215547 -0.00230932421554033 0.00130449386336272 -0.000549731988248025 -0.000229015591896039 0.00462815586752485 0.0037665859182652 0.00243185962655402 0.00171625978761334 -0.000606000545108623 1.15113090566413e-06 -7.59311633765001e-05 0.00028361960555476 0.000443219526461355 0.000351266306267365 -7.33514975573554e-05 2.45083955115209e-05 -0.000614429838193321 -0.00054802043814039 3.55664817873599e-05 -0.000683963636187891 0.00160093956762039 -2.90021412563322e-05 0.00115958167482399 0.000988375660096216 -0.00189947011603242 0.00115068849399562 -0.000342225391132966 0.00159546899491891 0.00107524171463085 -0.00296876623182232 -0.000296628270352865 0.000476654857183028 0.000464232152411608 0.000691821101041165 -0.00476646888760807 -0.00293491798851859 -0.00693049458789594 -0.00522342836390599 0.0363394555897082 -0.00674020210918668 -0.00767186911017419 0.00116550379993579 -0.0138729127535251 0.0532997800265292 0.0117546927524138 -4.88150872884555e-05 -4.31759193623896e-05 0.000106434559381936 0.000372778900188758 7.70033304531997e-05 -0.000643405061105953 0.00448494162923916 -0.00468203002480972 -0.000328262875540287
[truncated: 71,074 more chars]
