# Supplementary material for: Cut-off Scale and Complex Formation in Density Functional Theory Computations of Epoxy-Amine Reactivity
Source: ACS Omega. 2021 Oct 25;6(44):29424–31. doi: 10.1021/acsomega.1c03229 (PMC8587129; doi:10.1021/acsomega.1c03229)
Supplement: Supplementary file 1 — ao1c03229_si_001.zip [file ao1c03229_si_001.zip › Final_structures/Primary/A4_E4_B3LYP-D3_CC-PVTZ-F_ canonical/Amine_frag4_Epoxy_frag4_product-3_isomer7.vib]

{ 
 s_m_m2io_version
 :::
 2.0.0 
} 

f_m_table { 
 i_j_atom_total
 :::
 50
 m_column[155] { 
  s_m_data_name
  s_m_column_name
  i_m_width
  b_m_visible
  s_m_units
  :::
  1 r_j_Frequency  "Frequency"  10 1 "" 
  2 s_j_Symmetry  "Symmetry"  10 0 "" 
  3 r_j_Intensity  "Intensity"  10 1 "" 
  4 r_j_Raman_Act  "Raman Act"  10 0 "" 
  5 r_j_Raman_Int  "Raman Int"  10 0 "" 
  6 r_j_x1  "x1"  10 0 "" 
  7 r_j_y1  "y1"  10 0 "" 
  8 r_j_z1  "z1"  10 0 "" 
  9 r_j_x2  "x2"  10 0 "" 
  10 r_j_y2  "y2"  10 0 "" 
  11 r_j_z2  "z2"  10 0 "" 
  12 r_j_x3  "x3"  10 0 "" 
  13 r_j_y3  "y3"  10 0 "" 
  14 r_j_z3  "z3"  10 0 "" 
  15 r_j_x4  "x4"  10 0 "" 
  16 r_j_y4  "y4"  10 0 "" 
  17 r_j_z4  "z4"  10 0 "" 
  18 r_j_x5  "x5"  10 0 "" 
  19 r_j_y5  "y5"  10 0 "" 
  20 r_j_z5  "z5"  10 0 "" 
  21 r_j_x6  "x6"  10 0 "" 
  22 r_j_y6  "y6"  10 0 "" 
  23 r_j_z6  "z6"  10 0 "" 
  24 r_j_x7  "x7"  10 0 "" 
  25 r_j_y7  "y7"  10 0 "" 
  26 r_j_z7  "z7"  10 0 "" 
  27 r_j_x8  "x8"  10 0 "" 
  28 r_j_y8  "y8"  10 0 "" 
  29 r_j_z8  "z8"  10 0 "" 
  30 r_j_x9  "x9"  10 0 "" 
  31 r_j_y9  "y9"  10 0 "" 
  32 r_j_z9  "z9"  10 0 "" 
  33 r_j_x10  "x10"  10 0 "" 
  34 r_j_y10  "y10"  10 0 "" 
  35 r_j_z10  "z10"  10 0 "" 
  36 r_j_x11  "x11"  10 0 "" 
  37 r_j_y11  "y11"  10 0 "" 
  38 r_j_z11  "z11"  10 0 "" 
  39 r_j_x12  "x12"  10 0 "" 
  40 r_j_y12  "y12"  10 0 "" 
  41 r_j_z12  "z12"  10 0 "" 
  42 r_j_x13  "x13"  10 0 "" 
  43 r_j_y13  "y13"  10 0 "" 
  44 r_j_z13  "z13"  10 0 "" 
  45 r_j_x14  "x14"  10 0 "" 
  46 r_j_y14  "y14"  10 0 "" 
  47 r_j_z14  "z14"  10 0 "" 
  48 r_j_x15  "x15"  10 0 "" 
  49 r_j_y15  "y15"  10 0 "" 
  50 r_j_z15  "z15"  10 0 "" 
  51 r_j_x16  "x16"  10 0 "" 
  52 r_j_y16  "y16"  10 0 "" 
  53 r_j_z16  "z16"  10 0 "" 
  54 r_j_x17  "x17"  10 0 "" 
  55 r_j_y17  "y17"  10 0 "" 
  56 r_j_z17  "z17"  10 0 "" 
  57 r_j_x18  "x18"  10 0 "" 
  58 r_j_y18  "y18"  10 0 "" 
  59 r_j_z18  "z18"  10 0 "" 
  60 r_j_x19  "x19"  10 0 "" 
  61 r_j_y19  "y19"  10 0 "" 
  62 r_j_z19  "z19"  10 0 "" 
  63 r_j_x20  "x20"  10 0 "" 
  64 r_j_y20  "y20"  10 0 "" 
  65 r_j_z20  "z20"  10 0 "" 
  66 r_j_x21  "x21"  10 0 "" 
  67 r_j_y21  "y21"  10 0 "" 
  68 r_j_z21  "z21"  10 0 "" 
  69 r_j_x22  "x22"  10 0 "" 
  70 r_j_y22  "y22"  10 0 "" 
  71 r_j_z22  "z22"  10 0 "" 
  72 r_j_x23  "x23"  10 0 "" 
  73 r_j_y23  "y23"  10 0 "" 
  74 r_j_z23  "z23"  10 0 "" 
  75 r_j_x24  "x24"  10 0 "" 
  76 r_j_y24  "y24"  10 0 "" 
  77 r_j_z24  "z24"  10 0 "" 
  78 r_j_x25  "x25"  10 0 "" 
  79 r_j_y25  "y25"  10 0 "" 
  80 r_j_z25  "z25"  10 0 "" 
  81 r_j_x26  "x26"  10 0 "" 
  82 r_j_y26  "y26"  10 0 "" 
  83 r_j_z26  "z26"  10 0 "" 
  84 r_j_x27  "x27"  10 0 "" 
  85 r_j_y27  "y27"  10 0 "" 
  86 r_j_z27  "z27"  10 0 "" 
  87 r_j_x28  "x28"  10 0 "" 
  88 r_j_y28  "y28"  10 0 "" 
  89 r_j_z28  "z28"  10 0 "" 
  90 r_j_x29  "x29"  10 0 "" 
  91 r_j_y29  "y29"  10 0 "" 
  92 r_j_z29  "z29"  10 0 "" 
  93 r_j_x30  "x30"  10 0 "" 
  94 r_j_y30  "y30"  10 0 "" 
  95 r_j_z30  "z30"  10 0 "" 
  96 r_j_x31  "x31"  10 0 "" 
  97 r_j_y31  "y31"  10 0 "" 
  98 r_j_z31  "z31"  10 0 "" 
  99 r_j_x32  "x32"  10 0 "" 
  100 r_j_y32  "y32"  10 0 "" 
  101 r_j_z32  "z32"  10 0 "" 
  102 r_j_x33  "x33"  10 0 "" 
  103 r_j_y33  "y33"  10 0 "" 
  104 r_j_z33  "z33"  10 0 "" 
  105 r_j_x34  "x34"  10 0 "" 
  106 r_j_y34  "y34"  10 0 "" 
  107 r_j_z34  "z34"  10 0 "" 
  108 r_j_x35  "x35"  10 0 "" 
  109 r_j_y35  "y35"  10 0 "" 
  110 r_j_z35  "z35"  10 0 "" 
  111 r_j_x36  "x36"  10 0 "" 
  112 r_j_y36  "y36"  10 0 "" 
  113 r_j_z36  "z36"  10 0 "" 
  114 r_j_x37  "x37"  10 0 "" 
  115 r_j_y37  "y37"  10 0 "" 
  116 r_j_z37  "z37"  10 0 "" 
  117 r_j_x38  "x38"  10 0 "" 
  118 r_j_y38  "y38"  10 0 "" 
  119 r_j_z38  "z38"  10 0 "" 
  120 r_j_x39  "x39"  10 0 "" 
  121 r_j_y39  "y39"  10 0 "" 
  122 r_j_z39  "z39"  10 0 "" 
  123 r_j_x40  "x40"  10 0 "" 
  124 r_j_y40  "y40"  10 0 "" 
  125 r_j_z40  "z40"  10 0 "" 
  126 r_j_x41  "x41"  10 0 "" 
  127 r_j_y41  "y41"  10 0 "" 
  128 r_j_z41  "z41"  10 0 "" 
  129 r_j_x42  "x42"  10 0 "" 
  130 r_j_y42  "y42"  10 0 "" 
  131 r_j_z42  "z42"  10 0 "" 
  132 r_j_x43  "x43"  10 0 "" 
  133 r_j_y43  "y43"  10 0 "" 
  134 r_j_z43  "z43"  10 0 "" 
  135 r_j_x44  "x44"  10 0 "" 
  136 r_j_y44  "y44"  10 0 "" 
  137 r_j_z44  "z44"  10 0 "" 
  138 r_j_x45  "x45"  10 0 "" 
  139 r_j_y45  "y45"  10 0 "" 
  140 r_j_z45  "z45"  10 0 "" 
  141 r_j_x46  "x46"  10 0 "" 
  142 r_j_y46  "y46"  10 0 "" 
  143 r_j_z46  "z46"  10 0 "" 
  144 r_j_x47  "x47"  10 0 "" 
  145 r_j_y47  "y47"  10 0 "" 
  146 r_j_z47  "z47"  10 0 "" 
  147 r_j_x48  "x48"  10 0 "" 
  148 r_j_y48  "y48"  10 0 "" 
  149 r_j_z48  "z48"  10 0 "" 
  150 r_j_x49  "x49"  10 0 "" 
  151 r_j_y49  "y49"  10 0 "" 
  152 r_j_z49  "z49"  10 0 "" 
  153 r_j_x50  "x50"  10 0 "" 
  154 r_j_y50  "y50"  10 0 "" 
  155 r_j_z50  "z50"  10 0 "" 
  :::
 } 
 m_row[144] { 
  r_j_Frequency
  s_j_Symmetry
  r_j_Intensity
  r_j_Raman_Act
  r_j_Raman_Int
  r_j_x1
  r_j_y1
  r_j_z1
  r_j_x2
  r_j_y2
  r_j_z2
  r_j_x3
  r_j_y3
  r_j_z3
  r_j_x4
  r_j_y4
  r_j_z4
  r_j_x5
  r_j_y5
  r_j_z5
  r_j_x6
  r_j_y6
  r_j_z6
  r_j_x7
  r_j_y7
  r_j_z7
  r_j_x8
  r_j_y8
  r_j_z8
  r_j_x9
  r_j_y9
  r_j_z9
  r_j_x10
  r_j_y10
  r_j_z10
  r_j_x11
  r_j_y11
  r_j_z11
  r_j_x12
  r_j_y12
  r_j_z12
  r_j_x13
  r_j_y13
  r_j_z13
  r_j_x14
  r_j_y14
  r_j_z14
  r_j_x15
  r_j_y15
  r_j_z15
  r_j_x16
  r_j_y16
  r_j_z16
  r_j_x17
  r_j_y17
  r_j_z17
  r_j_x18
  r_j_y18
  r_j_z18
  r_j_x19
  r_j_y19
  r_j_z19
  r_j_x20
  r_j_y20
  r_j_z20
  r_j_x21
  r_j_y21
  r_j_z21
  r_j_x22
  r_j_y22
  r_j_z22
  r_j_x23
  r_j_y23
  r_j_z23
  r_j_x24
  r_j_y24
  r_j_z24
  r_j_x25
  r_j_y25
  r_j_z25
  r_j_x26
  r_j_y26
  r_j_z26
  r_j_x27
  r_j_y27
  r_j_z27
  r_j_x28
  r_j_y28
  r_j_z28
  r_j_x29
  r_j_y29
  r_j_z29
  r_j_x30
  r_j_y30
  r_j_z30
  r_j_x31
  r_j_y31
  r_j_z31
  r_j_x32
  r_j_y32
  r_j_z32
  r_j_x33
  r_j_y33
  r_j_z33
  r_j_x34
  r_j_y34
  r_j_z34
  r_j_x35
  r_j_y35
  r_j_z35
  r_j_x36
  r_j_y36
  r_j_z36
  r_j_x37
  r_j_y37
  r_j_z37
  r_j_x38
  r_j_y38
  r_j_z38
  r_j_x39
  r_j_y39
  r_j_z39
  r_j_x40
  r_j_y40
  r_j_z40
  r_j_x41
  r_j_y41
  r_j_z41
  r_j_x42
  r_j_y42
  r_j_z42
  r_j_x43
  r_j_y43
  r_j_z43
  r_j_x44
  r_j_y44
  r_j_z44
  r_j_x45
  r_j_y45
  r_j_z45
  r_j_x46
  r_j_y46
  r_j_z46
  r_j_x47
  r_j_y47
  r_j_z47
  r_j_x48
  r_j_y48
  r_j_z48
  r_j_x49
  r_j_y49
  r_j_z49
  r_j_x50
  r_j_y50
  r_j_z50
  :::
  1 30.4582667967479 ""  0.323103105222658 0 0 0.0158174332473159 0.047325709012879 0.0115524137336775 0.0370037111681514 0.0586185316618088 0.0264478832569099 0.0310607521935966 0.0613470349266084 0.024249337839704 0.0714511412103383 0.0404675078663361 0.0377177465954495 0.0958587429283894 0.0446160663663917 0.0541990158196105 -0.01097421049567 0.061914342859327 0.000793858702358322 0.0368176471129054 0.0882039591812915 0.0370320178750862 0.0267629746437659 0.0510936739955704 0.018380139487653 0.0322772192593429 0.0844392390859008 0.0284477297124106 0.0492628857244681 0.0507177862001868 0.0356605327490181 0.0221791647245328 0.0587069234977979 0.0175200213476661 0.114865973014722 0.034773182108241 0.0544089648496344 0.0944784165559763 0.0633390133398963 0.0710129825452442 0.0978771856707605 0.0387498767577668 0.0496550391728018 0.00394713101512172 -0.0306751149535092 0.00400913714748112 0.00154068096965284 -0.0502047553932512 0.0330140228117453 -0.00817241842382853 -0.0373266220692944 0.0162419257537921 -0.0107326597169879 -0.0229092051175403 0.0138841519714202 -0.0217154054503202 -0.0114454344262923 -0.000989211912484762 -0.0308779453913169 -0.014707957571333 -0.0140221381906233 -0.0281268795241628 -0.029817711056595 -0.0116544297869426 -0.0172771291038324 -0.0410144219973188 0.00257156025578892 -0.0436922334043129 -0.00159985423391994 -0.0295548180103207 -0.0525176395028124 -0.008198968257436 -0.0411654512315031 -0.0505599058484628 -0.0034737388128945 -0.0382306167499956 -0.0412880995229644 0.0204697674319552 -0.0246485376600244 0.010070516121585 -0.0470312536933524 -0.0101675763221173 -0.00229926449755132 -0.00919391423412834 0.0126755069251682 -0.00517369189646471 -0.0212343406953814 0.0239989749600584 -0.023428541819453 1.0705899960675e-05 -0.00171590452086627 -0.0341717913192756 -0.0324785622584773 -0.0216119998820713 -0.0148073700766039 -0.0521156880146044 0.00157790855065006 -0.0496439425326332 -0.00738379638442551 -0.037603564312596 -0.0608621672633465 -0.000229396287291971 -0.0491678362373501 -0.0535864756346438 -0.0213676647991627 -0.0453043733539007 -0.0469014849835132 0.000232225021813608 -0.0341421755957317 -0.0538081857151133 -0.0153451591534693 -0.0400526810419263 -0.0561558386868759 0.00333507267857224 -0.0470052986174956 -0.0358860320979598 0.0256653327751074 -0.0168981625317608 -0.0493105250788742 0.0292184365763768 -0.0345873909630249 -0.0370840118739653 0.0223840063463347 -0.0189306685294395 0.00523381262537671 0.00673966207837643 -0.00989692127077325 0.000599199590549904 -0.0364850920397533 -0.0393718004323167 0.00332017810315464 -0.0163315745978528 -0.0207741966863723 0.0103853499021801 0.0118773727446145 -0.000912585854437257 -0.00387202173956558 0.0182363358681935 -0.0201455865990188 0.00273988361890708 -0.00566136718821605 -0.0329575600455167 0.013116510387146 0.00642381807063409 0.00141599783307694 0.0290127287233903 -0.00982902528878844 0.0201537584676216 0.00316782084256409 -0.0340800372277064 -0.027643253017695
  2 42.7923316487047 ""  0.109247646834114 0 0 0.020188336672068 0.0327256588891376 -0.0368366082237845 -0.0138014304067079 -0.023420549771448 -0.041644463687782 0.0324413172993906 0.0756607228315899 -0.000907997027385924 -0.051484106569223 -0.0314751686928096 0.0137890804057541 -0.0843873395061798 -0.0884659274880089 0.0185658916215183 0.0444874706617762 0.0386025280150859 -0.0787867246471745 -0.0069001641995404 -0.028001057470415 -0.0587771637992929 -0.017580619093163 -0.0539743120423712 -0.0695909223659283 0.0401403089095472 0.0820577612035084 -0.0148095651934439 0.0160711745297724 0.0677948118784236 0.0389591049089762 0.0507705143804792 0.108188126779538 -0.0006009162810438 -0.113746025745478 -0.0870672101311288 0.0580528955445747 -0.0843199161130089 -0.102963975929969 0.0085540409990269 -0.0815810805690478 -0.119179379600357 -0.00558989046981498 -0.00376271075262281 -0.0119452672034032 0.0405366157193758 -0.00555903515001532 -0.0299930113554637 0.069120006259462 -0.00196289205760173 -0.021425822586228 0.0515841926692825 7.04198680650762e-05 -0.0193972353703758 0.0402303550658844 0.0064016782132886 -0.00868309766189508 0.0165606821602142 0.0108178270409606 0.000700824306124823 0.00451270783361884 0.00832168415488944 -0.00360770875759541 0.0212067852735039 0.00207479916710719 -0.0144667907711601 0.0443928591834019 0.0188364405151394 0.0159786640334852 -0.0282739238277278 0.022691875038209 0.0228751836603137 -0.0335842079281081 0.00723562917942456 -0.00284026347488242 -0.0564500345676622 0.0351362230218313 0.0439603357690214 -0.0295292560558385 -0.00711182644901143 -0.0369375233134945 0.0291519267147503 -9.8251120020713e-05 0.0119802111783221 0.0592935770066927 -0.00275984219143092 -0.0258500573372154 0.0487555634058647 0.00791663200608815 -0.00721443028125383 0.00676669318378111 0.0111051912065629 0.00218644230562724 0.0143533888910062 -1.71873672175699e-05 -0.0157843278638815 0.0551978806017904 0.028181395235887 0.0344560568399242 -0.0196181202350694 0.0275094025895848 0.0308136128530325 -0.0514231483422964 0.0152861381502718 0.00857539324659856 -0.0342216075605762 0.00346937139032945 -0.00845684884358489 -0.0565152010773201 -0.00446345791117696 -0.0199006074563299 -0.0552851355226531 0.0141836252665185 0.00612897232135162 -0.0780064681158515 0.0353085738339223 0.0435404639889914 -0.0273936020906478 0.0375968237658043 0.0547904185622089 -0.0500132429185073 0.0445348366125601 0.0540591130768712 -0.0120141593888356 0.0224769675023712 0.0442810093785476 -0.00925374104301957 -0.0211271803801634 -0.0144763937020231 -0.0412434152367924 0.00160120739110129 0.0114163210690679 -0.00449966623793575 0.0375955688637389 0.059185268589258 0.0175859998905793 0.0297361811291664 0.0619246828607268 -0.0366215803274484 0.00872457955332239 0.0241799350699155 -0.00965711910562889 0.00898850967901299 0.0273330975860409 -0.0185946449475953 -0.00313986676316007 0.018120614534423 0.00404691981210801 -0.0198679031231968 -0.0109171774745118 -0.0443354793220709
  3 55.0424081323545 ""  0.209496545267557 0 0 -0.00684049681676483 -0.0198116876593634 0.0106463712276072 0.00145971457052047 0.00837291851338108 0.00446022654637545 -0.0266867365057811 -0.0557022675602867 -0.0201179789331453 -0.00175293163627925 0.0300115133378205 -0.0449271921568266 -0.0122187692435714 0.0790897585078412 -0.0785690582064122 -0.00616590173722562 -0.0323484284071332 0.0436263627268345 -0.00395837731832984 -0.0142487998381638 0.00896263623062484 0.0144556742847179 0.0360184025625689 0.0309965202727865 -0.0333666398834777 -0.075304544948784 -0.0121621120493896 -0.0280912562485675 -0.0436289292332705 -0.0535394698107129 -0.0339465610428122 -0.0744496906925344 -0.0172988963221843 -0.00950993321813871 0.0884318647860812 -0.109508353451964 -0.0058653354864149 0.0726386262505148 -0.101910974497826 -0.0295312217989476 0.114373114836228 -0.0518006417116066 0.00372351697598822 0.00508855138549969 0.000435536733673668 0.00109069583191833 -0.0196951131213876 0.0382663275908675 0.000164274907153293 -0.0179915411321265 0.0362713728629391 0.0028962367264268 -0.00176705176302269 0.00674909580970011 0.0030647876039908 0.00177702036245955 9.74508860743837e-05 0.000454998092877418 -0.0108088210781676 0.0239484186890742 -0.00279533537019662 -0.0293549454285477 0.0586457781052934 -0.00282672543299511 -0.0327449998049099 0.0647879160653006 0.00241373345269238 0.00193882944170877 -0.000274162670872574 -0.00476711057568329 -0.0336015323965434 0.0676507126832661 -0.0744624643350129 0.02931945945606 -0.0574679836872799 0.0892261206762775 0.0266171165459009 -0.0423204811670948 0.0215180064478508 -0.00488716806643301 -0.019505340156967 -0.0136139811051145 0.0297574098939547 0.00146548442842614 0.00522596566590786 0.00819420715099701 -0.0115537892815989 0.00548997851825038 0.0153445083423766 -0.0256135497312426 -0.00520233493611996 -0.0399602292564953 0.0785685273913014 -0.0053180873194537 -0.0451163229355114 0.0884747187770968 0.0388754257370085 -0.0604247127350313 0.0937155983756064 -0.00445329866485672 -0.0299890884412668 0.0609407507980972 -0.0538727848698098 -0.0359539794637089 0.0970758894034512 -0.0715185804915104 0.0535061429184507 -0.103284625646762 -0.133649335451676 0.0107986625042484 -0.031304939453076 -0.0745498496961919 0.0412402992403435 -0.0794789575229966 0.0959585581234098 0.0503361258517326 -0.0879071751994455 0.0931578947295071 0.0377591746128165 -0.0644170802867711 0.141888218512047 0.0110531124207893 -0.00328329938781578 0.00174454963142827 0.0133268346987532 -0.002658070068301 0.0159689145276857 -0.00707578321215724 -0.0218257502083497 0.00802331424735778 0.00989087010519065 -0.0122971912185841 -0.00435430580335383 0.0174778342926388 -0.00189363506706203 0.00187391629921166 0.014800537880202 -0.00460753232054088 0.0101570039543821 0.0215340753922255 -0.0223386460531668 0.00283778296157001 0.00632519747926936 0.00342279083689997 -0.00450501001815595 0.0141676602602335 -0.00609084991385739 0.0180079601176185 -0.0065535988277338 -0.00604711386662846
  4 61.8738535778895 ""  0.559019894538811 0 0 0.0182047118897684 0.0271099596914566 -0.0366659816342152 0.0020711253861987 0.0169766971455076 -0.0468455166320957 0.0663997073252303 0.0545198753971421 -0.0103975365603032 0.0141074633606439 -0.00791314044232461 0.0015303918442776 0.0298067526774382 -0.0513552274599484 0.036057683857568 0.0116942529963693 0.0416802088862986 -0.0687615473644783 0.0144808979183004 0.0486163804852135 -0.0638065008914521 -0.0287032959883469 -0.00520746058822287 -0.0705677948450767 0.0811119236326785 0.0828010334057398 -0.0322916987852207 0.0743621344754329 0.040292929457344 0.0223546482475628 0.0795100114507215 0.0609877533088672 -0.00177478475417692 0.031940878077123 -0.0620059200619429 0.0636381565818419 0.0234311938082465 -0.0411112926161562 0.0619520386138655 0.046467932968768 -0.0847641460212834 0.0107682624270118 -0.0132969843138433 -0.015972043277402 0.018807292625816 -0.00845271016826027 0.018323545905031 -0.0324119079593726 -0.00580472025489002 0.0151007127794981 -0.0294809320483305 -0.0046408312021622 0.017003697515538 -0.0386112661967288 -0.00379419549182776 0.0115699936454607 -0.0288742785606451 -0.00420381729494222 0.00216096965072701 -0.00777720749234215 -0.00497297203932703 0.00365350758392749 -0.00594472958727387 -0.00567855830753907 0.0103984209424471 -0.017463188334256 -0.00323339278917264 -0.00566143824099545 0.00562462757824215 -0.00953367843821334 -0.0443399058027227 0.0844403749676369 -0.0648505430948348 0.0391712806359534 -0.0205528909160733 0.0659788047642912 -0.0182259953841379 -0.0369219694355054 -0.0297387617669632 0.00716535399042967 0.04524425101066 0.00289883500117282 -0.0548027247338236 0.00758067914498479 -0.00456916836589528 0.0222247488766308 -0.0512477028792292 -0.00281886559400948 0.0138110972811878 -0.0363730948208188 -0.00503624095445859 -0.00154731191243582 0.00686428838319212 -0.00620572870129954 0.00976069050166054 -0.0140825796706423 0.0258578814026128 -0.0841375403006678 0.0927077787086557 -0.00979540273479801 -0.0538313420287296 0.101628319431106 -0.049235930198034 -0.0233777633289684 0.116582731080414 -0.0617548572702034 0.0646369052875434 -0.0690985402170052 -0.111344227125055 0.0440521998324869 0.00581077218092493 -0.0665301978770027 0.0383577044254843 -0.0176963870940633 0.0711943744143275 0.00486128204595078 -0.0869538366740204 0.0695958211628299 -0.0213576050584833 -0.0340124643690629 0.107533041473015 -0.0454092178250168 -0.0183378245115626 -0.00102953104534555 -0.0460370017067215 0.0192958444403134 -0.0452272128678883 0.0182312436694431 0.0780257543734271 -0.0217217467324373 -0.0296797846742121 0.052271438327751 0.0195860655404813 -0.0699874491532494 0.00521068647951067 -0.00362261701479896 -0.0581820358887998 0.0366557742398127 -0.0246601961071295 -0.0616483239492209 0.0833172774623951 -0.0046524282178826 -0.00859277175558923 -0.00922718483022937 0.00894847701688001 -0.0124734846022168 -0.00974703797931848 -0.0446147711914445 0.0274302178323898 0.0450140677074513
  5 72.9265295902051 ""  0.224992437229246 0 0 -0.0186328089173721 -0.0317199381644054 -0.0335974296496007 0.00166061680289879 -0.0101172152011198 -0.0245147351769834 -0.0403320687606388 -0.0613905473925835 -0.0590869864716234 0.0411133397327044 -0.022585441571225 -0.0322105523038605 0.133547394719925 -0.0547239575813189 0.0541779606319663 -0.0194976143092588 -0.0420279554205577 -0.00479747486330582 -0.00170861652476526 0.0122802072615424 -0.00892904788862062 -0.00113679650151683 -0.00769924256661926 -0.0228568387913079 -0.0458259831655516 -0.0854170284458748 -0.0548392449281547 -0.0484523005308052 -0.0484984382594501 -0.0870788704250838 -0.0414694613702791 -0.0727659080372685 -0.0546385213369498 0.164693477740111 -0.0674461792443205 0.0448358732364042 0.105738354689504 -0.037905726410682 0.148788131969716 0.203635369007604 -0.0836962528652861 0.0364608751496426 -0.0353173798254722 0.0282884786765978 0.0141412321382535 -0.0434478026251853 0.021327667764254 0.0168803198970262 -0.0359738893385137 0.01339095563111 0.0288742857471036 -0.0336944869159387 -0.00585212290743929 0.0381560459551896 -0.0184412014082014 -0.00987247094088925 0.0357533784680096 -0.00436066012528618 0.00764152529054735 0.0260024301226959 -0.00810957110583253 0.023837707096369 0.026532287762015 -0.0233154129599599 0.0267049983070774 0.0283073498873512 0.0195581801301131 0.0116869613022216 0.00388088014927333 0.0355986887691811 0.0325519969905641 0.00158062033603971 0.0203122886329033 -0.0153547837103749 -0.0189169056908526 0.0297430660200587 0.0234785285153784 0.00149436669922425 -0.0390870867058595 0.0261486581409276 0.0158978877977752 -0.0314690578813588 0.0391047509271255 0.0244937789239228 -0.0414219069532888 -0.0157205240789187 0.0429309924452125 -0.0164094217254646 -0.0246711510465309 0.0374945078902721 0.000879484809487366 0.0356498412289737 0.0222803230133305 -0.0250139444708375 0.0412312866544886 0.0241261070202757 0.0336782694958831 0.0495430690794783 0.0118224930162674 0.0510874514271897 0.0331966609457591 -0.0112226633122843 0.033695226654433 0.0296943496707579 0.00172072793806094 0.0106680188784549 -0.0302276055854039 -0.0178581334974392 0.0147531085078708 -0.0241021563051653 -0.0185387730451201 0.0359554523962494 -0.0116606662803585 -0.0366973807388861 0.0233881717012376 0.0145687948894007 0.00156461238773265 0.0416217047731561 0.0278206294134292 -0.0139393048433874 0.0322565076155647 0.0374970528054222 0.0154403595802461 -0.000701360204412413 0.004905830619041 -0.0257567540882598 -0.0210000900762799 0.0117613670411831 -0.018910899363334 -0.011741912473734 0.0215822270945169 -0.00452389541912064 -0.000754024055568853 0.00679279122021663 -0.0238646338049378 0.0172324511407149 -0.00261310800750461 -0.0257607494841528 0.00834449397194238 0.0316478594323755 0.00942586118552682 -0.011476223451344 -0.00480888649952621 -0.0389322004834891 -0.0276256816000017 0.00200473533181699 -0.0417442970192915 -0.0246454551969157 0.00739929181018329 -0.0315782030017845
  6 88.8147328638635 ""  0.0965895706677428 0 0 0.00293508573809245 0.00416036608586069 -0.0165493136735401 -0.000964705707579297 0.0077795095370054 -0.0220787820559077 0.0111511505757203 0.000606874485073646 -0.018820055556867 0.00507743408981665 0.00273965572020011 -0.0164495720371476 0.0183369359589323 -0.00655578834882427 -0.00186221364701662 0.00399985324757195 0.00350239071474003 -0.0158173382606707 0.00219995560288483 0.015124504110748 -0.0266794981286492 -0.00938335310834313 0.00608153043744283 -0.024618091162 0.0142303191103275 -2.67283673798534e-05 -0.0253186890358788 0.00964158159877531 0.00137170967085541 -0.0192622892966854 0.015673536448121 -0.00196887127348281 -0.0134728986761052 0.0215418671832977 -0.00835669789967368 -0.00132950320386833 0.0135439284054083 -0.00476147327784131 0.0136020361242623 0.0301683159785364 -0.0135371569438617 -0.00638938216049854 -0.00734246242414224 0.00435240825953821 0.000387526849603273 -0.00708742947940562 -0.0182872100823179 0.0386246001959581 -0.00505424391725834 -0.00682835383280844 0.0159778791028896 0.0055426191501862 0.0486624882788223 -0.0942434121873495 0.00829068993876066 0.0561092309400839 -0.109527719488837 0.00114621305671266 0.0111766160999878 -0.0198761756910639 -0.010056638166776 -0.0435707163898743 0.089665598411799 -0.0130488798422748 -0.0526656525429032 0.108247816424527 0.0023204679492632 0.00318207204609401 -0.00622102176067934 0.00716590199363264 0.0207729472910904 -0.0357461843688685 0.0431048588230903 -1.71798353873896e-05 0.0341151431343564 -0.043242337971768 -0.0269890720970267 0.011302514671879 0.0241302627699782 0.0106729556823792 -0.0211394902084503 -0.037979531705582 0.0202036160930047 -0.0157122760554086 0.0118701072415075 0.0825060359456854 -0.160616892295126 0.0157255372980042 0.093202242771408 -0.184557275380638 -0.0164148708681787 -0.0784062800635841 0.159351209450887 -0.0216855616668724 -0.0926811489128365 0.187780040475196 -0.00445515037304952 0.0422671212370558 -0.0327236907769448 0.0100256720947393 0.0261819370634246 -0.0475788600216536 0.0194406652372979 0.00670253522062631 -0.0486766209698266 0.048432237293188 -0.00162234117052897 0.05775410279456 0.0774417141065068 0.0151635486929475 0.0202907755153978 0.034736444630767 -0.00870585211708047 0.0556659484237777 -0.0539957562800915 -0.0464513221019004 0.0232697210592965 -0.0363740036771778 -0.0411677838322858 0.0318988551969575 -0.0736847141280549 -0.020819303189162 -0.013551393019289 -0.00272440662497049 -0.0148201513167559 0.00334151073590233 -0.00954944477886568 0.0117746384501957 0.0250878259255413 -0.00719938536538263 -0.00305905191998109 0.0143588653012581 0.00310173665773025 -0.0287956864973618 -0.00920527329246039 -0.00546072140788487 -0.0236243081901856 0.0163955060579762 -0.0064708391810224 -0.0111431721747275 0.0238801956086195 -0.00171516684282567 0.00470492885810089 -0.00821770517803885 0.000827242728953675 0.00873412881779115 -0.0162528493196633 -0.00690366507975896 0.0175162648802664 0.0230058394944343
  7 99.652405299396 ""  1.00117647478992 0 0 0.00509973611388565 -0.00941221773501381 0.00373761957319757 0.00240133200653676 0.00121705316024382 -0.00472580745895972 0.0706812880999402 0.0278652458523669 0.039134973511188 0.0251092313144322 -0.0162043614006304 0.0158519830861956 -0.0108224207453288 0.0247466276457522 -0.03321957392493 -0.0262591884197337 0.018001914035175 -0.0368978559593665 0.0135661237929064 0.0308400161637897 -0.0191831180758911 -0.0288833488796645 -0.00506637507632558 -0.0139327961293709 0.0826840366556959 0.0921734302615488 0.0333827814874032 0.114132245643003 -0.00152059143643653 0.0773519809500258 0.058761458935348 0.0212141983756526 0.032106444219276 -0.00161967536410261 0.0180072943677148 -0.0273392148832476 0.0117356266599706 0.0457002400753775 -0.0867233663353958 -0.0707854783483828 0.0428255402673495 -0.0234293011963874 -0.0359441998110587 0.034249615898464 0.0140525207395863 -0.060956910029671 0.0119890379859179 0.0202785670852913 -0.0589140785283446 0.0237229589509202 0.0028088737418071 -0.0538091093395951 0.0133234472956107 -0.013921539337163 -0.0332576745664559 0.00926488535686875 -0.0228212764196582 -0.0166808129855353 0.0196038472462469 -0.0118073953914462 -0.0228555607172343 0.0379763783867816 -0.00313115441063046 -0.0444623361436704 0.0391398123918461 0.00244928575587791 0.0197232755738619 0.000120441578587865 -0.000245636767843282 0.0456567881291576 0.0209059094544832 0.0276266076102796 0.0293712042644936 -0.00886441209017957 0.00178368145887006 0.0268889810911317 -0.0382343804873285 -0.014400166763375 -0.0293704721795038 0.044213680015895 0.0141231214596871 -0.0436809271081773 0.060749901009179 0.0249632556629014 -0.0626901647395236 0.00550830403621768 -0.015989466760685 -0.0294084112318249 -0.0040141171841316 -0.0334882797987166 -0.0113104829784782 0.0493029885868769 0.00159868361108755 -0.0484830908012163 0.052256975824703 0.00934202552911266 0.0434640583304245 0.025826291934074 0.0289393602999162 0.0701557508517618 0.00634734538810284 0.0352821618619422 0.0415466158789887 0.0439781347489186 0.0384627685774167 0.0165843865643852 -0.0227556632936198 -0.0100776833524358 0.0290856495299818 0.0111593105598961 0.00794077531417554 0.0501275486466735 -0.0209517755622184 0.00975120468381086 0.0141930804395815 -0.0497722431257284 -0.0340344415551597 0.0477687558035852 -0.0534482485730699 -0.00170914280270894 0.0239947201788253 -0.0386504964587529 -0.0176290168997503 -0.00675204692507921 -0.0238828541038127 0.00658824751665916 0.0778989759412541 -0.0705911158650602 -0.0436837937021569 0.0211200154498273 0.00826157948214428 -0.0144265093744903 -0.0387584709923224 0.00574621888949905 0.0191707857918422 0.0214791608217735 -0.025294142079021 -0.00775928811251802 0.0580679757443308 0.0705311167528253 -0.0362658907673699 -0.0189246569608303 -0.0815931195679615 0.0246568288818267 -0.0186569896013364 -0.109521650036427 0.0743998336732054 0.0529597547969341 -0.135747793964581 -0.0207761012751023
  8 105.34047729164 ""  0.687117072698269 0 0 -0.00362152345085408 0.0115608491564047 -0.00915253909022606 -0.00570466322947463 0.00995309126605428 -0.0104357400358799 0.0300201784713319 0.0381903699624218 0.0145361976217361 0.00474952777486109 -0.00375389803683229 0.0121192179735564 -0.0142006524369546 0.00415147128262565 -0.00646452245469072 -0.0193719809008771 0.0272784540642691 -0.0344507456755213 0.000530125308847427 0.0294172077511347 -0.0180329908815643 -0.0232025776468204 -0.000502884866100633 -0.0219273553282667 0.0368648517822954 0.0738463212159291 0.0109467589752038 0.0509100290785635 0.0212391703441937 0.0412075034581459 0.0255759964580866 0.0403979771594708 0.00959834183450156 -0.0122542357000142 -0.000803338455573968 0.00493281076065925 -0.00393527426565508 0.0147039117055727 -0.0302731007785176 -0.0415150147693427 0.0046684994127557 -0.00809939782620463 0.00657666027517312 0.043738291296224 -0.0808621866845706 0.00179735516355104 0.0372087223949341 -0.0793020262785353 -0.00531738358336925 -0.00188010576474925 -0.00291316485178541 -0.00751043550867561 -0.0158377827222146 0.0204684174959611 -0.00976091534237043 -0.0330291269961655 0.0526377363970728 -0.0094567014692859 -0.0345187441434652 0.056220541852077 -0.0112492484044927 -0.0399483402824517 0.0703999880751433 -0.00974584055344446 -0.0255361304858579 0.0432671369465115 -0.00144658416250172 -0.00648153195436598 -0.00058863512906593 0.004892382685261 0.0187104119358135 -0.0451655731162096 -0.00516309069190039 -0.0585506435626962 -0.0500819212468031 0.00667783740432976 0.0598720771708914 0.0126560739686276 0.0384683300157508 0.0754810499979658 -0.088941802919766 -0.0258802552947771 0.0385353514776234 -0.112518104065475 -0.00619628002398756 -0.00556966506503561 -0.000902979815864905 -0.0100230744270845 -0.0355263244063522 0.0561290715163555 -0.0121439950833286 -0.0481923845989137 0.0885560229174158 -0.0095098863355065 -0.0242814013491472 0.0409634493515407 0.00195101946736367 0.0561603100009536 -0.021341250693195 0.0107075413680941 0.0400143164784651 -0.0876911066788887 0.00668391987181871 -0.0209535217403763 -0.0606479407762611 -0.00852620001610656 -0.0735191634995308 -0.0262918614791424 -0.0116640417886533 -0.105493077079728 -0.0606109550832863 0.000786822583073703 -0.0340377339765092 -0.0999032691227051 0.00311461916502627 0.0470425498369955 0.0368316301352951 0.0137248380707966 0.0847803585281139 -0.0353018220001271 0.0102753489653164 0.0957901990903949 0.0456811689680275 -0.0282359256382346 -0.0571296815609223 -0.00643193274848985 0.0509677712909168 0.0467038135422154 0.0552585660993036 0.00494831190998605 0.00461567517311269 -0.010634976904439 -0.0486871147443321 -0.084188380392598 -0.0511685029174304 -0.0358010746628001 -0.0883387561946312 0.0385638219508059 -0.00306372152971748 -0.0126677016274698 -0.00185130384960378 -0.0143716758956459 -0.0291649729975834 -0.00267322687047261 0.00958426434613831 -0.0314167768008447 -0.0108548792293948 0.0436222805924013 0.0269750182470337 0.0587505511246705
  9 134.180071240489 ""  0.919128942662188 0 0 0.0261333823524021 -0.00291265877560949 -0.00259794366939552 0.0576193580150578 -0.0443292970822338 0.0488191377864605 -0.0454942210973321 0.0189525214830827 0.00919110853467067 0.0819364416863681 -0.0677137186110222 0.081308512136281 -0.0244692853988566 0.0314480843359241 -0.0524113415087234 0.0398153648401788 -0.00871073224118432 -0.00145255640808904 0.0475946105981501 -0.0186191690703942 0.0797998751696206 0.0727287548177643 -0.0733971485134904 0.0245954194236432 -0.0592741996920731 -0.021749642556471 0.0252036467926109 -0.0854743019490814 0.0308241975434069 0.016980279214897 -0.0370282572077376 0.0606783541481841 -0.00468022870841744 -0.0139979621675769 0.0207124357461839 -0.0370526770191201 0.0334942738907078 0.0711236428069686 -0.199209616838661 -0.176653936102899 0.0802313732584381 -0.0252287793690816 -0.010147257513329 -0.0126523484374768 0.0369992264903379 -0.0184964542081269 0.0251256015778352 -0.0376555683783618 -0.0244685697948043 0.0124936285631132 -0.0118183944946721 -0.0239207318344513 0.00778296347106023 -0.0148993645822867 -0.0200610228498104 -0.000182476102846664 -0.00566612442209133 -0.016205147054545 -0.00303291898512345 0.00753633151783172 -0.0196319479191147 -0.0020444937135925 0.0210562807363345 -0.0246787742866936 0.00399538483657441 0.0110048054262547 0.00224394836582335 -0.00561149570429617 -0.00119466792258527 0.0167741300820474 0.0111213269094704 0.00085693976433089 0.00507614464877547 -0.0240832588946802 -0.0145669257492708 0.0086616244928844 -0.00738738462420083 -0.00525376083867376 -0.0631577035195664 -0.00494943163862998 0.0841151597712384 0.0412824028625932 -0.0479912186676638 0.0584955128098889 -0.0256238360835425 0.0111395684591939 -0.0267645908043729 -0.0188469354772123 -0.00221833107664943 -0.0115361483949399 -0.0170991763857016 -0.00537545215992272 0.0372761174929908 -0.0261996588728177 0.00141177611480832 0.0202906691351638 0.0159171656756866 0.0241650367643186 0.00936854526176336 0.0304583662070457 0.0105293261066845 -0.00834014265157653 0.0139967974343387 0.0101045324404163 0.00214016559084212 -0.00153754088900942 -0.0340633552388126 -0.0137308249102338 0.00250935039694481 -0.0286107337879988 -0.0145359756031925 0.0161795243505218 -0.0224669176075318 -0.0253421610517394 0.000606661064305614 -0.0174000955564614 -0.00935344061509934 0.0220818195455636 -0.00872395075906432 -0.0117169846299729 0.00814618727335687 0.00237067467889266 0.00224918009552961 0.0479064128435707 0.00668378144553184 -0.0328734477153416 -0.0706370899302224 0.024353826542371 -0.000779953979742766 -0.000153135376808709 -0.00926079714962555 0.0168908591338994 0.0783366436890435 -0.0043540603003661 -0.0257394514681213 0.0459231202223654 0.00916899121701103 -0.0345855862339616 0.0114051350111901 -0.0343883187106237 0.0592556585134013 0.0503844100473482 0.0302093959079157 -0.0488349084012699 0.0524309642302111 0.0320282274831615 -0.0554172127420939 -0.0602434095392405 0.0646431103957818 -0.048820951306056
  10 145.961692186544 ""  1.24264366307061 0 0 -0.016526856016501 -0.0151264003105296 0.00441166314831229 -0.0224891937978747 0.00372103948866541 -0.0106102318775404 0.0267298092939295 -0.0101073407346317 0.0130364310066657 -0.00151643551730479 -0.00634596449323632 -0.00704765972788489 0.0152963915766213 0.00503777369458919 -0.000673794880114472 -0.0303886176799576 -0.00489737397169712 -0.00822502038579983 -0.0130380985017903 0.0230365739425824 -0.0244775813938093 -0.0486321044705396 0.00690355670513045 -0.0106418764578053 0.0352159779422627 0.023059878944382 0.00545298009450013 0.0537309305822451 -0.0236364773126081 0.0231831118215682 0.0210299876260363 -0.0256383767774453 0.0159762995701236 0.0323811099012669 -0.00253168251883789 -0.0042047339474947 0.0161346223034984 0.0213367521887688 0.00779647808441272 0.0115231572620343 0.00552412106519598 -0.000573321059631631 -0.0118248286025041 -0.0531876648429336 0.0505665640772602 0.0141376065647553 0.0550127044940758 -0.089768483061776 0.0284512270561906 0.0203882684966889 -0.0315767936328853 0.0284076725158051 0.0233700624801107 -0.0270934467184866 0.0240805379278952 0.0120898235762335 0.00598142894378813 0.0205913652303679 -0.00214605726559463 0.0354041618254189 0.0202520880349657 -0.0187998580626327 0.0518376781275761 0.0262078097784106 -0.00229574369659475 0.0207524850926296 0.000515773503008418 0.0189092799656791 0.0177303774759914 -0.0157330144530619 0.0126076644340038 -0.0133978263035511 -0.00824295395578171 0.014697861782953 0.00456096413627201 0.000437920895555717 0.0693726660749905 0.0313206617275764 -0.120385285510697 -0.06068674282248 0.134132030937636 0.0976451394772161 -0.142244262199662 0.0871730670999906 0.0330866638344643 0.0380743861891737 -0.0528773710944258 0.0249721675935263 0.0163198614781739 -0.000707645820766375 0.0135232029926247 -0.0385837665368862 0.08182123448506 0.0249744328157877 -0.0053383864597577 0.0297513622062747 -0.0131037747443831 0.0225609159829272 -0.00361360497090926 -0.02943019138602 0.0301236969144754 -0.0344735161992261 -0.0148386679922646 -0.0174931487781337 -0.0247864064836657 0.00318579358159759 0.0243659949858305 0.0217104082409753 -0.00839816306640697 -0.0136592026912513 -0.00378138325483202 -0.0262180752665578 0.0309419841429965 -0.0131847582155471 0.0057442570125225 0.0699283564245471 0.0514509534188388 -0.00788226048679676 0.0894169529922315 0.0020028381920678 0.00452815766830855 0.0860165153264087 0.0490382689411528 -0.00587030438913755 0.0315984704009258 0.0129046983189426 -0.0487953889820309 -0.0844346338780475 -0.0686092506117324 -0.0217440099967796 -0.0246268366242019 -0.000976559059946902 -0.0058727609507328 0.0885393532037444 0.0797504499432349 0.0190310736640439 0.0719449369564208 -0.0538817237866742 -0.0157860810475539 0.00142506094968793 -0.0219411618209014 -0.0310062436764455 -0.0432729082705319 0.0259164584249955 -0.0511677837970783 -0.0595429561217151 0.0663234288019639 -0.060865989061635 -0.104424823912316 -0.0877089316080815
  11 156.887820882701 ""  4.11381113125765 0 0 0.041258342976128 0.00707593449890911 0.0353930878624809 0.0285410799304426 0.00560701915110285 0.0243188881701721 0.0193813735954685 -0.0233620474172457 0.0103943540426052 -0.0609691134776814 0.0741804269311263 -0.0513629245668262 -0.011189661407143 -0.0153408834226309 0.0353760894815279 0.0576578255321909 -0.00903296842081766 0.0605035356725845 0.00837039724207904 -0.0939194480877526 0.0352060173893087 0.0978568649733042 0.0429868661199498 0.066001140131777 0.0144977922966191 -0.0460364618890742 0.0139175633838208 0.0106806936524567 -0.0104075625185015 -0.0179581847796989 0.0187815968064119 -0.0360047279590753 0.0160915297569076 -0.0727102745773404 0.030286364029899 -0.00469384847831628 -0.0688733135958257 -0.115612773667864 0.141053535617762 0.14508525920315 -0.0303427746768314 0.0354362235089517 0.0214175306265181 -0.00456103018373235 0.0420405967056776 -0.00834184010628073 0.0265232995491024 -0.0591557377461514 -0.0344754309323739 0.0127062910996646 -0.0256917459021185 -0.0361021859596675 0.00499470096764665 -0.0252471470837217 -0.038262500253958 -0.00999504182993275 -0.00882921128456279 -0.0386193103270871 -0.019624191189941 0.00591857243634598 -0.0419512501033424 -0.0140992868384621 0.0173840911972103 -0.0423258564940966 -0.00423203691450208 -0.00260602446425359 -0.00461942699446222 -0.0296406074094478 -0.00893583146915642 0.0247839049655472 0.00271113989888347 -0.0041082305900314 0.00188526697887838 -0.0699119954449758 -0.0371512945973878 0.00537569048862915 -0.0415494019504887 -0.0179470306865345 -0.0423688796599861 0.010983412629114 0.102081526522634 0.0805263925850893 -0.0394888274061287 0.0705936104891905 -0.0371126556901615 0.0108272724347704 -0.0395113141929938 -0.0386236399624186 -0.00933144002532699 -0.0108013403058366 -0.0390022888431509 -0.0179315872739028 0.0366342014465853 -0.0423114832828783 -0.00545827832904993 -0.00164904689856427 0.0213021786729073 0.0259703559309079 0.00913827324643456 0.0510571764575844 -0.000476609162922095 -0.01816836313886 0.0214157366876024 0.0044279045851926 -0.00151488991752071 -0.012431285704189 -0.0916680400549875 -0.0347033393532047 -0.00377425583697528 -0.0813991625917522 -0.0375454578547956 0.025757364216876 -0.0656066148634632 -0.0619165263508653 -0.0114634852369912 -0.0620551401743969 -0.0270762098905553 0.0328222407962938 -0.04790511397214 -0.0249763390728087 0.00168984506745944 -0.0245949099642163 -0.00761169439096127 0.0509026746334461 0.0476656162254991 0.0246579198249931 0.0127678076103609 -0.00208190992949567 -0.00146630066578601 0.0352741995388114 0.00480436974561518 0.0190725863515085 0.065657835921057 0.0585253572325171 0.0474161606985062 0.0414905584604009 0.069480742198108 0.00177690817100917 0.0326914459055765 0.00496214562614675 0.0168269808370085 0.0503320182768543 0.0457777645742223 0.0290272503331185 0.0419752564045848 0.0578111694668212 0.0101249931802465 0.0203671888664778 0.0171031445676117 -0.00135375389543409
  12 185.91005203072 ""  4.79620809623787 0 0 0.0095947395504348 0.00519804534249898 -0.0052020304717263 0.0392890059460683 -0.0472746528011525 0.0482239026832638 -0.0496902270187914 0.077997264344065 0.0469849344399411 -0.0438729857527368 0.0359529236972068 -0.0711200002270664 0.0147936935629044 0.00615402518553171 -0.0126612048289068 0.0123986269322215 0.0167913432241298 -0.0380822540052155 -0.013093999956131 -0.171427865472889 0.12149206128549 0.182666376618667 -0.0133278603832292 0.0949152512040757 -0.0675127607161568 0.0866079705635202 0.0854696757581418 -0.0620410398556918 0.0648017294562016 0.094404363502314 -0.0629972728161892 0.135470914212202 0.00546811642947515 -0.0459800268619162 0.0724419325260915 -0.112799891067932 -0.0463768072094315 -0.116869758137882 0.0876531080616635 0.179073649904068 0.0439901900766823 0.0301506512999935 -0.0282224024665129 -0.0146873194264381 -0.00252139475019223 -0.0150441214367699 -0.000680212180583227 0.00580265833761107 -0.00108922775885666 0.00202333137488242 0.00422958011739613 -0.000200456635625572 0.00400378111408448 0.00580509950270695 0.00586965210965401 0.00639180652600585 0.00609026396692893 0.0124200017218231 0.0136517055340479 0.00849002623569912 0.0122392799331269 0.0118776936932366 0.00621447661024693 0.00726391824757426 0.0113092783936056 0.00697531906368055 0.0071427938846282 0.0203271373613413 0.0119693837089588 0.00112441982176148 0.015961501244312 0.00853344191047408 0.0077644904663455 0.0308533110726722 0.0210939751127819 0.00603316625624944 0.0320627176801608 0.0162686901069297 -0.0221776200706778 -0.00883542984940272 -0.00413634948333028 -0.0318117611009606 -0.0188005005502134 -0.00798689567818444 -0.000194371683513641 0.00319772494414316 0.0063704785125822 0.00757709602671457 0.000544885832616935 0.00375945116586789 0.0118257656175592 0.0121461623759916 0.00454411441893246 0.00507033926351094 0.0188685064744116 0.00986964066172396 0.00113985722890298 0.0138332676004985 0.00697639654002122 -0.00302987611324921 0.0172234100532867 0.00940800510587731 0.00232520175647289 0.0143459219702927 0.00724921290630997 0.0118140535740588 0.036228361451798 0.0219016976732749 0.0118313187299466 0.0361207130309363 0.0205331830729399 0.000940968969667396 0.028550459329676 0.0301233055772688 0.00998183258182801 0.035675313834667 0.0215486889539098 0.000165922271032346 0.0379082933078217 0.00993371182385489 0.00829013117681533 0.0335527466926196 0.019660005643456 0.00055180758057403 -0.0996829506132571 -0.0417446233928301 -0.00829184248398298 -0.0497467135014201 -0.00744507743562293 -0.00634409370904696 -0.0427060344967349 -0.00235288069872854 0.00976439604500591 -0.164949630527193 -0.112156207634751 -0.0244666326882693 -0.146852460110954 0.0340751835311516 0.0245751280066499 -0.0353768098151996 0.0283161267801149 0.0311323252670411 -0.0111792554948406 -0.054037796527346 0.0759446130681549 -0.00704667059860643 -0.0852238731571151 -0.000507599869920764 -0.038181581198519 0.00718857036658057
  13 201.145504217549 ""  1.47168076659973 0 0 -0.0209309454862023 -0.034002680414263 -0.00203726901128854 -0.0292389370649177 -0.0741017838460897 0.00612013935924543 0.00568360781132329 0.0671029191167582 0.0821683174245711 -0.013910403656043 -0.051579719828508 -0.0680551433676654 0.0747192368158584 0.0226224787588877 -0.0474855692014923 0.00216931605862978 -0.015162925683126 -0.0737934986678978 -0.044065895576599 -0.10406970194575 0.0301620874008123 0.0139548026466847 -0.0537304699174522 0.0290652545020427 0.0107276694213833 0.132542383506163 0.0907647003359211 0.0244684818442086 0.0272475158444751 0.172601902519848 0.000481550649579986 0.119207941085548 0.051774528468173 0.115550414954823 0.0348664647136499 -0.142201632370064 0.0533716875098333 0.0205043928092003 0.0149328233131128 0.127102990146814 0.0792650856160014 0.0015526149603214 0.0219443006557824 0.0119223372425293 0.0065865663686166 0.0111517689207296 -0.00356324168949538 0.00739799081355478 0.00468624682306856 -0.00613302270671843 0.00637313065260675 0.00483690766309525 -0.00812388286425436 0.00475276301081789 0.0022604387423832 -0.00563171902677576 -0.00336952757724537 -0.00189425827811533 -0.00759985113303564 -0.010963460008173 -0.00171215658129294 -0.00695906968956011 -0.00713298381358557 0.000970194225272211 -0.00969352987759209 0.000224096831560151 -0.00399433257289661 -0.0120358449242334 -0.0111353187459382 -0.00532832695097713 -0.0154022974264254 -0.00983731404698512 -0.0040989568778848 -0.0115718282582295 -0.0102151071481453 -0.00782702512679152 -0.0238212213247764 -0.0127293219272057 0.0194088479621157 0.00552605689892454 0.00507235139677087 0.0221461039963505 0.0192180461877669 0.0112440986802445 0.00404748529669176 -0.00990783447435275 0.00823497044153673 0.00119616163451464 -0.00138397797231792 -0.00229259663412308 -0.00100886689346837 -0.00555908123974965 -0.00945563422910566 0.00243967186573565 -0.0141804539346448 -0.00122415432476736 -0.00494879834370596 -0.0186153739550299 -0.0117692747052478 -0.00790066363876008 -0.0158041981437582 -0.00723944171044811 -0.00504949049681039 -0.0143514137802417 -0.00965313383620056 -0.00522447921427328 -0.0121353806858639 -0.0125657320752676 -0.00536073426833564 -0.0101010460939654 -0.00914350213200213 -0.00229307201470677 -0.0124753371697388 -0.00980406216509547 -0.00665497247214828 -0.0209807216179095 -0.0159129870490579 -0.0106138484054042 -0.0293827013130171 -0.00121938240928959 -0.0100569789181875 -0.0321934408070558 -0.0217672105172426 0.0134475801080462 0.0768697000613699 0.0131926660793202 -0.0243785796654248 0.075934274789553 0.0227759490647261 0.00331963878099673 0.0347483645564367 0.00887340985871983 0.00137527766929242 0.160091248046209 0.102406531565814 0.0660230416624433 0.124102863349288 -0.0779126634233948 -0.0189197243831094 0.0104568362037241 0.00697387928306767 -0.0331831843700239 -0.0476991453644544 0.021508121909831 -0.082788021500155 -0.0644394723311529 0.079898990714254 -0.044654280210629 0.055782554655447 -0.0557445164513087
  14 242.245448524487 ""  0.343743447212596 0 0 0.0186129574389247 -0.015029221334286 0.0220382548923079 0.0409073140761545 0.00707076477001648 0.0315653520845633 0.0712760391119202 -0.0458491364927039 0.00796038881559827 0.00329005795938706 0.0316981220657184 0.0115641345535861 -0.0297785468231513 -0.00971509254511809 0.0129333577225768 -0.0165307565707113 -0.00754618406300896 0.0370766366620662 0.0285576115714596 -0.0275488843945701 0.047390809117189 0.0713242796269466 0.0175765918305872 0.0452315358215698 0.0715435186803257 0.0552214886084031 0.0377802101716633 0.190587458150636 -0.0796746647607565 -0.0186279756480928 0.00465490416377892 -0.132678614129072 -0.00897627188698645 -0.106922925258895 0.0397115244031024 -0.0156815278016449 -0.054391615947352 -0.108056963442335 0.0213643607911089 0.0416146681761364 0.0034923551234201 0.0289197505743551 -0.035717026829307 0.0336489416620621 -0.0155373874929304 -0.0490751849643483 0.0311309412058068 -0.0317032059946184 -0.0282444259716666 -0.011663403381896 0.0292059425807573 -0.0208370074504398 -0.0503294983436798 0.0338717497895471 0.0216472009494564 -0.0400464594589459 -0.00333675980007894 0.0446088237869341 -0.00483957156069273 -0.0336169623490484 0.0342872695823002 0.00124606346447511 0.0101748675843333 -0.00593092756413135 -0.00126552024175379 0.0489015485077119 0.0134461391401403 0.0032254529122595 -0.0285212869982612 -0.035598449958201 -0.0529039184071933 -0.0418555572619634 0.0121213964397834 0.0754716173668794 0.0318236312854432 -0.00699058153748478 -0.00696084605253574 -0.0218218404014039 -0.0426356248266468 0.0458549868598249 -0.00366586268698609 -0.0304851354620031 0.0376223228960506 -0.00871578031759798 -0.0410067212231249 -0.0730830680203489 0.0388507089491202 0.027683624149657 -0.0602405580430759 -0.0145018640146644 0.0501648606970496 0.015119382227605 0.0120155069409227 -0.0134805679838415 0.019090419017621 0.0660611998227461 -0.0247955476944702 -0.0871961006788373 -0.0558932529411691 -0.0852889465700595 -0.0386861220220729 -0.0302513292894441 -0.0337293293673839 -0.0711525050490944 -0.0494149516684502 0.0237498632571083 0.102550910768019 0.00598216060786252 0.022281568410819 0.133394534162546 0.0436300787561389 -0.00820333528440437 0.0467079714410363 0.0996088522270156 0.0379973197986498 0.0566837993999025 -0.0255598450956561 -0.0786803012362658 -0.00994990555625297 0.0305916952599844 0.00693034815659388 -0.0804926216011548 -0.0686873180886415 0.0122660298018294 0.0044043088503113 -0.0327406785109601 -0.0461470195174405 0.0515821096618139 -0.0131119214396633 -0.00695770605140886 0.0165476182713213 -0.0145383601554994 -0.00256337841280686 0.0297050666613777 -0.0115299584541376 0.0234493406108124 0.0127394172773307 -0.0497827482406198 0.00960359049382549 0.0046157826432662 0.0193526096979642 0.0172631524406496 -0.0370791045417211 -0.00116317420769047 0.0215805274004549 -0.0469281689085304 0.0153804957722883 -0.0540266819631715 0.0573678485147925 -0.0787427756045961
  15 246.314671215135 ""  1.69124803189199 0 0 0.000611505667447104 -0.0162504864816525 0.0157159527853005 0.0113958042223552 0.00389549748013733 0.0154909264561884 0.056464486262618 -0.0330214000438089 0.0122403774908457 -0.0033011351682451 0.0141530648585519 0.00452365897152198 -0.0153359747071889 -0.00393825090908983 0.00784302703807266 -0.026657618292217 -0.00749925563260568 0.0201646146627392 0.00818611769619073 -0.00985334582707484 0.0179555293322359 0.0180857315674198 0.0110834730522461 0.0232723011157533 0.0584140392560622 0.0676699055898869 0.0383939605266272 0.16709849510248 -0.0687590365462006 -0.000216247134447391 -0.00363473802480655 -0.105929784849762 -0.00558397481947387 -0.0504443766979315 0.0197600707147672 -0.00897740976550286 -0.0282116388967188 -0.0511745359757597 0.0151816510017013 0.0219794816719749 0.00328561026186714 0.0163686032072699 0.0268217281120601 -0.0342635937901481 -0.0589207451003698 0.0547251885957424 -0.0305636809947968 -0.00688958435484048 0.0249010394688604 -0.0184877131246971 0.00848958754947901 0.0113066901872016 0.0225030370183262 0.036789886317196 -0.0356407313687106 0.0427048189127421 0.0266303068190734 -0.052371632439373 0.0383451276633745 0.003737914394025 -0.0439794434116435 -0.00285352466391073 -0.00489520223730646 0.000485189497253592 -0.0312286720380489 0.000429496528200699 -0.00923288708044976 0.0327270480822512 0.00577919241664315 0.0550689354358789 0.0974058370584624 0.0520926272729166 0.0100431078663893 0.00384110865459198 -0.00229002909432902 0.00336679669115102 -0.0246624796829809 -0.0156104849622913 0.0577380658553806 -0.0470155117302276 -0.0912944271184079 -0.00217371510731371 -0.0340646603518476 -0.0839118726320426 0.0369529785559404 0.0403497435782207 0.0559191589730839 -0.0418118326403328 0.0642036570585268 0.0380892011586365 -0.0664041875869439 -0.0173995006699919 -0.0190172283185628 0.00720854085614829 -0.0563418834847082 -0.00981919045944392 0.0472284783412395 0.13098540068766 0.068616780874985 0.124288744562531 0.0708078267935026 0.0482120785753838 0.0444025420888569 0.135497549597469 0.0719410718858074 -0.0279120529869397 -0.0338398897826038 -0.043735666105187 -0.00108814183100587 0.0565195451049612 0.0193333214695101 0.0719277132201248 -0.0276183401154761 0.0131136345872027 -0.0235392602763198 -0.052886835149927 -0.0423063653706602 0.0466956746898898 -0.0493253579888209 -0.00121149080075366 -0.00575997910276656 -0.0146802028146199 -0.0164217299460538 -0.011578795043697 -0.0145680607856356 -0.0345563541181502 -0.0766704780553259 0.0298149873121122 -0.0232463325561102 -0.0221446868319104 -0.0278045762573074 -0.0335617181247847 -0.0245358501674314 0.0055983127524234 -0.0174065426795214 -0.0165631588120317 -0.00128185496456803 -0.0493105413080611 -0.0430458694426236 -0.0680385267470254 -0.0165290403326843 -0.000543793651315826 -0.0426422183057141 0.000961944738023153 0.011026045568377 -0.0508784274028467 0.0121820559934748 -0.0724404907181519 0.0616499185192944 -0.081441142728793
  16 247.745500353428 ""  1.83149405140796 0 0 -0.0137605386569306 0.0123307687019431 -0.0152871800832951 -0.0252653003355117 0.00451403688711147 -0.0197107992440397 -0.0511107860400554 0.0285751507474293 -0.00982681344058003 -0.00431192031127149 -0.0108287765310812 -0.00342270258347095 0.0131603514932228 0.00716296177472774 -0.00165140955235482 0.00114151279360355 0.00915471886229163 -0.0213306776976329 -0.016930158970627 0.0269297262801581 -0.0308393527501719 -0.0465908009119636 -0.00223156939157704 -0.0286799748595562 -0.0524847610058112 -0.0423997699628896 -0.0283615354318721 -0.131416731528401 0.0531342215126033 0.00308671978028474 -0.0075317925736659 0.0842734688078451 0.001749510067558 0.0601270188217026 -0.0258649815700483 0.024223377851891 0.029180650268779 0.0706272892843823 -0.00753680934499773 -0.0334096022369102 -0.00767164474130771 -0.0169433256749189 0.023615675430446 -0.0169272241519559 0.0186948247861315 0.0241292186877767 0.040702611186112 -0.0822354334966432 0.00772106252792759 -0.0202467911119186 0.0398596414939886 0.000697082176425319 -0.0311172078169217 0.0829371780673214 -0.00918441706735788 0.000827043963707525 0.0276155875904147 -0.010794445953259 0.0278900922678469 -0.0420101343697437 -0.0139974011339899 -0.0095968165270985 0.0127597397114457 -0.00432256650718405 -0.0399369597342992 0.0615616859017456 -0.0013683003879 0.0223652236776537 -0.0410713893985689 0.0131356734774872 0.0267511472062052 -0.00616822453204785 0.0143432616363922 0.0664780053517462 0.0102294928111058 -0.0175599635567274 -0.0772510668454098 -0.0616421679852263 -0.048227351268858 -0.0189592835701499 0.0754489331548442 0.0944528075713693 -0.0704443446151595 0.0448085162653925 0.00499616421242459 -0.0379356753667552 0.110582530734208 -0.0116718011160264 0.0091184787925743 0.0322857184206277 -0.0194300875028308 -0.0131931131139716 0.00912231759052091 -0.00285987623652352 -0.0576501318875803 0.0714533215188396 0.0194923642091422 0.0250321039204902 -0.000945412091324052 0.0300262755687008 0.0170394785300083 -0.00135686167738259 0.0012607276313584 0.0421944728704331 0.00639163947811738 -0.0199057805593553 0.0514679009910976 -0.0734759165126438 0.00449890773195666 0.189524164097684 0.0520182933006426 0.0687307758859747 -0.000883613065715215 0.0977329029006773 0.00945921001778756 -0.0251245478463773 -0.104085983375472 -0.0619477324257249 -0.120532044592764 0.0428882641219408 -0.0146548754450067 -0.174000115157995 -0.138357003327291 -0.00421954795707426 -0.00740441333519973 0.0197832595476196 0.046052321636816 -0.0329230933998321 0.0122698677627058 0.0133563991107136 -0.00690014335057745 0.0100857643816714 0.00265086878782534 -0.0246619285104274 0.00349457005469501 -0.00679616470568435 -0.0177432620209398 0.0348681690848921 0.00566416909430435 0.0035036629468811 -0.0105297733252148 -0.0112868447395904 0.0198376625446272 -0.00303882877424036 -0.0114805981768911 0.0273013655165849 -0.0174158269189552 0.0456187767742713 -0.0485715572609568 0.0507701794022252
  17 288.079462802867 ""  3.05384882116787 0 0 -0.0450787075246292 0.00743029233395236 -0.0427584777924177 0.0133007127309193 0.0472371617552997 0.00206988903072706 -0.0578460938990262 0.0130674579930462 -0.0433752087647976 0.0299513882150032 0.0309222998556495 0.0378610647652597 -0.0381247093483785 -0.00405529562177411 0.0130627818808118 -0.126953292574488 0.0392932458121659 -0.042327164990892 0.0091193946093097 0.0862922938496412 0.0251603825441691 0.00232963143636725 0.0313503405921062 -0.0135760097978073 -0.0850889728614285 0.0688363278697827 0.0282712823806323 0.0202068920331176 -0.00728507948639177 -0.0662628991428012 -0.132752753378708 -0.0252965434432942 -0.0932171014568009 -0.239910727639463 0.154738862277482 -0.146193102989714 -0.110874679550393 -0.294019029702446 0.0385337245927211 0.170975105936337 0.0978177037309408 0.110203495061304 0.0223875497885977 -0.00245234158144991 0.0531759146017551 0.017084914093782 0.00868710032773843 0.0126394136292807 0.0207583679688568 0.00849100746241409 0.00725377223625024 0.0221149186387298 0.0108773300560113 0.00226074932601469 0.0120196066626649 0.012766845305055 0.00015965224069896 -0.000152349409538339 -0.000714368268529573 0.000699007786866273 0.0028144620873338 0.000513340601125195 0.000127607731947089 0.0132340365146418 0.00120000542536746 -0.0010393173296577 -0.00595258867644476 -0.00820848206600788 -0.00172260507637451 -0.000592800839232202 -0.00345106348915793 0.000952631455385198 -0.0145571277513727 -0.0252399320174577 -0.0235043566565043 -0.0151833422317273 -0.0253742513093334 -0.00214575412338683 -0.0228750498674364 -0.020579050163325 0.0803724028652693 0.0679015376551851 -0.0151621640431391 0.0840248078848099 0.0250743726005454 0.0135583533991308 0.00399654024061825 0.00966708916614038 0.0237440606260758 0.00130827167979265 0.00154829347348944 -0.00119151437674095 0.000387879769377449 0.0168745442407985 -0.00819457869997836 -0.00952482577219408 -0.00298177410480892 -0.00188216521686158 -0.000378430343601625 0.00479057334437825 -0.00733883709842499 0.00390264126825573 0.000672974208816933 0.00247203264937905 0.00229833060790776 -0.0112090772299961 -0.0247447917923817 -0.0119749574915571 -0.0235830200632525 -0.059877384986066 -0.0291021428155691 -0.0195976900053529 -0.00657267045092526 -0.0547595153799888 -0.0258502926912167 -0.0402856544864142 -0.000702417594532293 -0.00269768935273765 -0.0356947188382647 0.00765673527852976 -0.0297382421450967 -0.0192602173587201 -0.0112317017854591 0.0288060000887008 0.000981128116183384 -0.0181307149779452 0.0293831363388691 0.0181474379805459 0.0272896774363934 0.0263975274390885 0.0156062210923213 0.0225975170904831 0.0220559544688892 0.0597805056954797 0.0444761095577605 0.115073891938986 0.010245528139815 -0.0783450914117263 0.0356806789115221 0.0187498898851713 0.0291993572622245 -0.0445530195657028 -0.0958009379762214 -0.0555492630793918 -0.0630351604655139 -0.146279285721832 0.0462697003407358 -0.0122233012577907 -0.0583321557079849 -0.0502533365880085
  18 291.915955997481 ""  0.620185765388994 0 0 0.0170950030704997 0.00836381950798848 0.00728691203819169 -0.0143395844170415 -0.0126368290767365 -0.0205889103026288 0.0317183629776616 -0.00453874106062783 -0.00379940611825238 0.0352713806275907 -0.0559925034389837 0.0286108866364109 0.0141602012698539 0.00272441309160085 -0.0239715688891864 0.0671245482661637 -0.0110350090644608 0.00670546012458063 0.00998086112041757 0.0561436750166215 -0.0512246591871412 -0.0773308582301263 -0.040565691455203 -0.0530191274213286 0.0690063793424495 -0.132235682147154 -0.117428165174595 -0.11914032038676 0.0445387240332322 0.0138377531968735 0.159256476544327 0.0611307918519351 0.0801420559355053 -0.215693620652701 0.234896458102334 -0.350741594232541 -0.0962646981126697 -0.388931572630237 0.0459313311528193 0.324414270917197 0.223449448871003 0.17600779618675 -0.0147416874320606 0.00160982257771428 -0.0319818817313402 -0.00436070608184696 -0.000900533245470011 -0.0080632090229263 -0.00388151751197029 -0.00292521326355732 -0.00404456886220234 -0.00509050710246167 -0.00433780428079568 0.00175699323979186 -0.00456733238578895 -0.00490003379758031 0.00444688762838977 -0.00157798419468925 0.000650534964551315 0.000140112547859494 -0.00200136190155968 -0.00117280446180051 -0.00045329303291623 -0.00297056866185782 -0.0021349386364073 -0.000360696457582476 0.00126183733306581 0.003341632513104 0.000482824753144752 0.00295757468351576 0.00571734587101207 0.00153160314952321 0.00439098614955753 0.00840338420901208 0.0073865582813277 0.00353573838991998 0.00457411422236342 -0.000283942045035755 0.0141159135395945 0.010130480565308 -0.0508691529870143 -0.0427799745796536 0.00406115521097952 -0.0546596743715528 -0.00532563321075606 -0.00510294454599403 0.00229668528622843 -0.00443827538285499 -0.00851270437304696 0.00756478369860157 -0.00278976927442122 -0.00188704938858679 -0.000134952293494227 -0.0041327696680213 -0.00201118778798926 0.004921244764617 0.00429123893843801 0.0087056539309332 0.00507560974651168 0.00564724428490756 0.00687610412574267 -0.00251702450874328 0.000718821168254535 0.00360613264430632 0.00213150449497377 -0.00275630428070529 0.00377179572056658 -0.00666775440946486 0.00329256312424545 0.0303455247848228 0.0145157473256226 0.015779208094056 -0.00375376325712975 0.0221298325109509 0.00935192063382146 0.013322182867564 -0.00253246382384214 -0.00427983686724658 0.00599916674163809 0.00236133743257035 0.00875875147158693 -0.00344377269257574 -0.00180603149472696 -0.0360351381300045 0.0139247885446311 0.0302363831772638 -0.00419089396358983 -0.0237808682248532 -0.0107440090518537 -0.026713302283358 -0.00354678761349045 -0.0092536599453451 -0.0277855384313373 -0.0163653922395401 0.000481514938664812 -0.0843923718362213 0.014872464171446 0.0555918786362664 -0.039760398723025 0.00316839362585202 -0.0319616376096915 0.00194533582674789 0.0658587562471009 0.041132045772266 0.0044640704422664 0.0917829047632806 -0.00825731625066689 0.0177393408008683 0.00615416051798762 0.0588026813625702
  19 306.948283871033 ""  0.436394876297339 0 0 -0.00888903840852727 -0.000265493786278728 -0.00951568111046403 -0.000852061449959906 0.0197027044649749 -0.00603488322424962 -0.0283517820578027 0.00766370642158316 -0.00643783362859567 0.00142335812802809 0.0178466847813072 0.00422353970553297 -0.00867054024448742 0.00196336296464956 0.00826861802765153 -0.0314083489556733 0.00958040403568685 -0.0118794336115294 0.00362333319254597 0.0305624242762091 -0.0117928266322988 -0.0154245351561058 0.0215960047279467 -0.00638220916351343 -0.0166434364146904 -0.101531923186313 -0.0628075745380005 -0.152873126649891 0.0475476279135615 0.00894255957251243 0.0548604934458394 0.0775574068790134 0.0344344873684881 -0.023248998635777 0.00762622820706275 0.0132431648994395 -0.0116601677825651 -0.01231380861714 0.00822257695736692 0.00116876739484528 -0.00389977609323968 0.00417837260214088 0.0390659267209992 -0.0391984821921221 -0.0106497887269244 -0.00130833752334818 -0.0576261411436189 -0.0276760549468995 -0.0468756951420479 -0.0402282589851601 -0.0232958120436738 -0.0538467843580953 -0.0225106633103897 -0.0170008866852441 -0.0436063967654301 -0.0214896875849034 -0.0182312038507814 -0.0198091417511487 -0.00298741149876606 -0.00448485934631271 -0.0268742692459692 -0.0229405109655852 -0.015201988255384 -0.0409013915776314 -0.0295805378704962 -0.0188132067122457 0.0136089892527629 0.0152557737451174 0.00902982624982438 0.00339252087685484 0.00454796184177297 0.00356410679118555 0.0593756829685695 0.0506241083033614 0.0808916348969989 0.0671683281653454 0.0909077835648886 0.00436659266688706 0.0279379425765767 -0.0328034945420501 0.0011782548732623 0.0423120637952978 -0.0291522281798178 -0.000353940356284941 -0.0493828023468293 -0.0187736205157172 -0.0139325743365234 -0.03866825335325 -0.0363969928440749 -0.0275620041262592 -0.0339979535912319 -0.0274836723805744 -0.0192726645626585 -0.0458984218803639 -0.0123641130451952 -0.0136031863985569 0.00279164394751316 -0.00824577593185456 -0.00617494966890758 -0.0148274515787742 0.00822021573730799 0.0107390226054518 0.00800245765071163 -0.00106191422277733 -0.00139680009493154 0.064688251361808 0.0504470704367841 0.0961134365382803 0.119686334775411 0.125570010402164 0.0715017016968882 0.0501915261367951 0.00974985819120547 0.163471557345865 0.0606710488885089 0.0820732971170243 -0.000562773138609452 0.0959764087922563 0.134231935440644 -0.0898748360937825 0.111229237328445 0.143959500352756 0.0905803528682573 0.0302347088328293 0.0314864223468543 0.00131691003784234 0.0214265814749525 0.0232857163654152 0.0321599455293515 0.0244498664008851 -0.0227852352977445 -0.00328508660886223 0.0456735504439537 0.0893863044292852 0.0781981299252416 0.0618081783196551 0.07958974213527 -0.0791117013501448 -0.00586456538439848 -0.0501357233885959 -0.0114497388088838 -0.00994655388287915 -0.0363557519990755 -0.00688220169882015 -0.0298863596536516 -0.0625308470148085 0.0489176151371429 0.00820063346273388 0.00579537943786963 -0.0123481679659633
  20 313.766347031168 ""  0.0073597373150563 0 0 0.00122351410254343 -7.37040424145228e-05 0.00237828767740887 -0.00289697311356554 -0.00236064187119695 -0.000207795981884031 0.00424430035207262 -0.000998812860820613 0.00216387308306734 -0.00185610577641725 -0.00380061480320764 0.00125370319084798 0.0019532056643329 0.00111978888195913 0.0010936089223003 0.00579345771176696 -0.00187691142163234 0.0024224340729394 -0.00141003569918451 -0.00103152810992172 -0.0031592346638487 -0.00568974970172781 -0.00338706572850178 -0.00142834495682912 0.00687905654935856 -0.00317368779214747 -0.00382268928978757 0.00049966248344202 -0.000161085929729262 0.00374946618163388 0.00941169775567815 0.000148444470109522 0.00636705026850346 0.00330432890228917 0.00290037837173756 -0.00590943200564274 0.000607080912081718 -0.000475132656182429 0.00402362438573323 0.00534908261712559 0.0058455506328405 0.00515057457395941 -0.000142023437105334 0.000781116411645498 -0.00293581111562419 0.000618838845313601 0.0135337579232319 -0.023584000931469 -0.000852219136928891 -0.0117968050683779 0.0238978026688201 -0.00133900386589364 -0.0148610455901232 0.0293151846679064 0.00146678500494867 0.00378966410334287 -0.00610653683131989 0.00249656278234782 0.0112302902049271 -0.0211876214438727 0.00147126898355046 0.00466324510274397 -0.00831722140001202 -0.000937595050391575 -0.0120301090851126 0.0245385186228202 0.000664606140620247 0.00641797342418919 -0.0121135419312386 -0.00108632869551263 -0.00656122298640016 0.0161470877535846 0.0013157608770451 0.0263221973183762 0.00224255246252876 -0.00375030862212265 -0.0205163852637314 -0.0197313893308673 -0.0161350901611998 -0.000468476953024972 0.00909921651903506 0.0156160077728538 -0.00983822505466852 0.00359438163400845 -0.00182723888232562 -0.0180193391684921 0.035731994579407 0.00277283511652439 0.011687847588946 -0.020472872068271 0.00289704709092363 0.0124313629968753 -0.0237602221567376 -0.00105874364638413 -0.0139827486678072 0.0270441415348654 -0.082132513891837 -0.0850793141458105 -0.125394092035713 -0.0172809313826176 -0.0987140935159436 0.193389336003162 0.0941237477314563 0.14879498256076 0.0129373263665998 0.178669776844732 0.161819227477216 0.292859693262007 0.11557622920197 -0.275955292860481 -0.148522599906677 -0.287391609905405 0.201171872073793 -0.12274126118468 -0.217885683681094 -0.326536946795506 0.00825480169045526 0.320004607983434 -0.047275883097599 -0.185428870206389 -0.12215532847808 0.291218988019833 0.120556473662199 -0.00426728435899614 -0.00289654896926953 -0.00110152447055568 0.000775456481791202 0.000610577336159166 -0.00355615853163644 -0.000855590930831167 0.00109856152819825 -0.00431432032333365 -0.00665268340851569 -0.00973941591112773 -0.0103547831988269 -0.0104640065493205 -0.00759201881451529 0.00851812815042673 -0.00134444064568567 0.00122683976971057 -0.00490493383518068 0.00178657474279896 0.00612950289506506 0.00231527021068979 0.00480736365064354 0.0109307213723464 -0.00789385332033072 0.00299761076551207 0.00431901325090847 0.00202858129772459
  21 319.796208158607 ""  0.0781374557181991 0 0 0.00535362889415864 -0.0158938115419372 0.00781669941223781 0.0160043102281259 0.0203757474238395 0.00688832747136335 0.0110569602779854 -0.00815080108163284 0.0184277613473642 -0.00380395017638363 0.0386161196012487 -0.00427304937400977 -0.0134441104415685 0.00153712871837698 0.0134204408178331 -0.0257667826605051 -0.00233799533846893 0.00409382756521734 0.0156985465426929 0.00606638055133823 0.00296893999329132 0.0167462540568301 0.0376146258469918 0.0219421323472979 0.09980806771403 -0.392844265134447 -0.276225412391516 -0.453520418805714 0.133079478927834 0.0983489314340108 0.373350982589286 0.231914286236712 0.229765867349742 0.000651515390736777 -0.0269337709837619 0.0737980700134924 -0.00206925289675815 0.0408532081929468 0.00604099289928477 -0.0438357120261568 -0.0444273751463551 -0.0258766809035521 -0.0112328228446279 0.0180788000607386 -0.0111031529116281 -0.0036431486601159 0.0114451758485723 0.0115021429991294 0.0113996054850408 0.00958989991588144 0.00801276686328205 0.0144653492299985 0.00481328096895821 0.00439543072693955 0.015369524033236 0.00475060105999163 0.00385543389428703 0.0104810253667156 0.00143793473633947 0.0018719125997334 0.0127832588812356 0.00792319735744628 0.00531837663806191 0.013293196584078 0.00996069303277899 0.00710300450951594 -0.00170042067870121 -0.00210593404376771 -0.00158619448334254 0.00288648502247599 0.00330809215275998 0.00171667792219005 -0.0195287176680573 -0.010459375933316 -0.0255981360354255 -0.0221483366124288 -0.0253401771987087 0.00217530612144641 0.0109626549771637 0.0251509242785549 -0.0249635761290748 -0.0312081517173897 0.0254933982522122 -0.0239221114609427 0.0126484921213682 0.00375288926999963 0.00210033304007013 0.0148473680376235 0.00704433162727688 0.00389548140965524 0.0162297439036634 0.0112330483456594 0.00549825063957828 0.0141604715550374 0.010313726626473 0.00312745996041038 0.00167430899192038 0.00831233292246193 0.00401139125085932 0.0118144456069399 -0.000222089606648924 0.00135308818721257 0.00227300321194988 0.00898128523676349 0.00417628552022969 -0.0180905045735557 -0.0062120831062026 -0.0295661028621004 -0.0407631387455002 -0.0391162245611931 -0.0229601957739807 -0.0216671366811467 0.00562677092418539 -0.0540862990416181 -0.0220284147850275 -0.0265214862085258 0.00767289088317533 -0.0295905503198964 -0.0391268536045434 0.031042788113274 -0.0402713884202205 -0.0380026990652964 -0.0257961437379294 0.0148533299908469 -0.0159841934029531 -0.0228383810849746 -0.0309160966396811 0.017545938048497 -0.0129596442332021 0.000731147967638293 0.000569704441719264 -0.00402043322829581 0.00502696652975375 0.0179486680434633 0.0118349949476489 0.0430793726210925 -0.00502170405197563 -0.0529204843558177 0.0178878947028128 -0.00281677516322781 0.0202131792338286 0.000195454632690814 -0.0700361039796732 -0.00403449598510187 0.00598748343945553 -0.0997025384683418 0.0473650468348105 -0.0497326850509138 -0.00248767305711466 -0.0847210253022055
  22 340.081703400068 ""  0.0391489428444657 0 0 0.0029251272513358 0.000799347208206047 -0.000178020806144347 0.00936567699034724 -0.000207619641598014 0.00209821417713022 -0.00369811165856854 0.00146423501183435 -0.000682757358270027 0.0077826355553194 0.00322006634404122 -0.00427655423927781 -0.00135781970661356 -0.00892957984470007 -0.00537990346988899 0.00336715306931556 0.000313797477286377 0.000598072219672439 0.00506873900897255 -0.00481188262577111 0.0102626373833805 0.0187190953549874 0.00235627185998984 0.00549136575229794 -0.00827735508029683 0.00460939964272117 0.00957823558721781 0.00245613163836901 0.000280400116097906 -0.00392118693413924 -0.0125566065556149 -0.000463545396656834 -0.00786318573376254 -0.00811399944203448 -0.010492192612445 0.00888737081892679 0.000549908453046352 -0.00992880998702916 -0.0118798414345505 -0.00642229087404269 -0.0185066954299091 -0.0133412122536208 -0.0125342582360275 0.0045300202106097 0.0013110304340748 -0.0211813474676475 -0.00189087965146693 -0.00390512748746489 -0.00418672580548503 -0.00974798307698398 -0.00542187226289366 0.00214502970364397 -0.0251698910492705 -0.0140567615331205 0.0199407497698813 -0.0283148681645285 -0.0133222711452808 0.0273065059118596 -0.0156449591739229 -0.00510921037350552 0.0294051516871867 -0.00679627406596615 -0.00104274613429911 0.0112484407834093 -0.000177967897410198 0.000428338701947669 0.00212311581521972 -0.00181450467145015 -0.000274871467242439 0.018294165538204 0.019074166240021 0.0117452973531226 -0.0382980507164233 0.0263483959782685 -0.0168127215640473 -0.0421717680639068 0.00562253277995834 0.0258288413985223 -0.0126508797244025 0.0110465913026856 0.00487753139764734 -0.0138619190207684 0.00962368948829198 0.00354035828138615 -0.00635239564757919 -0.0317505238869664 -0.019285687601938 0.0240372561924271 -0.0413739314554336 -0.0198739514664039 0.0398670723619634 0.00272679219561755 0.00457681495842913 0.0075091249243012 0.0132792920635743 0.00615119162856132 0.0157486673500917 0.039703566801825 0.0234927336288599 0.0528026674351496 0.00794622508699485 0.00748299932603736 0.0144792413931967 0.0381601187611805 0.0213410777217648 -0.20078557131599 -0.0698442852773132 -0.34947053850431 -0.194189296402542 0.328163491364701 0.155910115297477 0.226959044785228 -0.144262935585476 0.115748345583047 -0.243743424160973 -0.301401389235186 0.109900530608878 0.248679667660502 -0.0072068255991469 -0.143313442330307 -0.190728484993823 0.32912710956133 0.146311834613997 0.00249939915975364 0.0125585541683618 0.00561218778643566 0.010596157409899 0.00146989347118142 0.00857771600194819 -0.000326372309753507 0.00289294946069934 0.00238129098531817 0.00767624283062782 0.0216294099162252 0.0189461527135956 0.00494597103486735 0.022949832686255 -0.00939334431110721 0.00014322318205664 0.00624993640327113 -0.000363677777106803 -0.000176118024191004 0.00303720508654693 0.0036803701725502 -0.00642264802640285 0.00135531284739341 0.00935998308545324 0.00797135974211544 -0.00613106565800718 0.0121385696076405
  23 351.660952660764 ""  0.575203016517025 0 0 -0.0108113465150698 -0.000510078061296015 -0.0148054119757246 -0.0729557013397807 -0.0278901178094446 -0.00275343684304446 0.0512477288641862 -0.0199617619455678 -0.0236683415685014 -0.0984047120169149 -0.0409929783391786 0.05427403950332 0.0131634529243008 0.10825980342373 0.068896760875996 -0.00834655667431684 0.000320357683456586 -0.0209664917524191 -0.0513737351594969 -0.0285406559777789 -0.0520527002841084 -0.101854077133498 -0.0664143661370014 -0.0405860885365075 0.0885420867213671 -0.0106567277060877 -0.096901288522594 0.0505186862312356 -0.0205774958707427 -0.0187212698689489 0.0978415199130578 -0.0481580753535702 0.0325316108148231 0.12139199111002 0.105170180530002 -0.0790327558339636 0.00200691443524655 0.160645997068077 0.138706840969471 0.0411505550498667 0.210626207014419 0.151972874689878 0.0177758317795867 -0.00357231144609985 0.0372487336261032 0.00652513947221944 0.00259133423698314 0.00540696063083961 6.77270914085594e-05 0.00402199167822008 0.00442274839516831 2.6930633823087e-05 0.00560548251707314 0.00048354623715929 -0.00153996107211401 0.00637292539766161 -0.0045149843838885 -0.00334498954995293 0.00115482090373603 -0.0024778122992751 -0.00426446941431397 0.00313634380015805 -0.00288138555425382 -0.00311293445634732 0.00225680578234523 -0.000320242339115808 -0.000131043427697833 -0.0047201208272707 -0.000689956610493238 -0.0107506327187297 -0.0193349543320228 -0.00511172771254919 0.00839088179417657 -0.0104569647613394 0.00392286852669797 0.00753394289322707 0.00653447553743642 -0.00138512818320672 -0.0330061283931881 -0.0273180415972984 0.0655191495592314 0.0679624865173596 -0.00604780800364421 0.0791618353074964 7.11887932472308e-05 0.00483771048618754 0.00339108108614591 -0.00203990260494731 0.00909707045374043 -0.00500217451122895 -0.00479533866061472 0.00183721636942468 -0.00249895401909642 -0.00248777882159836 -0.00323504643674579 0.00205135403656147 -0.00183942651163706 -0.0293660421270383 -0.00307463456333064 -0.0273463985252465 -0.0100431817684504 -0.00920432615405515 -0.0163704962933174 -0.0336118174857591 -0.00668363934658138 -0.0245880096942912 -0.039736557446227 -0.0409763614625229 -0.00161217594185786 0.0482851151214962 0.0267881867611738 0.0620852749636958 -0.0452914268891617 0.0313111463878438 -0.0178387656696554 -0.0301895615907021 0.00281467092455996 0.0486708190656981 0.0115274855441686 -0.0371784892881025 0.000768451029365825 0.0517661147801978 0.0290774672700577 0.0308581580253244 -0.0417699979477588 -0.0452473761652737 0.00440368310971407 0.0233438352044086 -0.0137777510099052 0.0329351534032479 0.0068946652645148 -0.00590517225354201 0.0263371781054456 -0.0791969575364962 -0.0900124506466918 0.0395864977613401 -0.0857609094162472 0.00827542569362094 0.0517675172420368 0.00264979917409429 0.0212662306570955 0.0204703356452567 -0.00258982016868584 -0.0549225835740349 0.0365778398926778 0.00518668364946986 -0.0766914808657898 0.00617155735021127 0.0363975686953827 -0.0407674452261475
  24 363.580196858126 ""  0.141514986663213 0 0 0.00188704780125166 0.00484358308209567 -0.0081525413285532 -0.00959288423344738 -0.0102093864768904 0.00173184411894825 0.00563447901023959 -0.00147700064527403 -0.0148145950263421 -0.0223389027415803 -0.00918476017728456 0.0129645080365818 0.00282477966146016 0.025330954787484 0.016032988791046 0.00421037479547175 0.00425245142932967 -0.00971896585512463 -0.0099741554526955 -0.0190342869874131 -0.000330834455339308 -0.00152616792703863 -0.021447191790557 -0.00739252167085697 0.00531299678168282 0.012117022262264 -0.0102007024829286 0.0262423237474644 -0.00514243327865647 -0.0254407984843005 -0.00528806773559803 -0.0209226524856012 -0.0154993318643391 0.0303410493299875 0.0223829264678023 -0.0153034213692835 0.00171014209645216 0.0416646189610175 0.0306431607672622 0.00529863901130994 0.0476667830618241 0.0338942929596607 -0.0033094317457644 -0.0184395198408021 -0.00813028741355133 -0.0356771061254991 -0.0330379270103892 -0.0210493979781653 -0.0310238287051988 -0.0336656469145426 -0.0174854072673364 -0.0243996893124731 -0.0461179712027031 -0.0266168719021971 0.0189394238709445 -0.0486312943834643 -0.0267456677223902 0.0425850133624551 -0.0173436514979126 -0.00731234721381287 0.0435833317977442 -0.0117716570108095 -0.00532869078199701 0.00145512036205523 -0.00631281674288762 -0.00208710402377408 0.0128129936706289 0.013372178157726 0.00789178731438663 0.0687926766349321 0.081790931639716 0.053387147072948 -0.0534150044471531 0.0462058078953036 -0.0339211991204306 -0.0646359730845567 0.00992460095201722 0.0512433624715453 -0.00860736720953067 -0.00468846496807386 0.00300769124382732 -0.00425705635570832 -0.00554013333015802 0.000212731423616631 -0.0373417797257879 -0.0567349682640418 -0.0339374671085128 0.0282396380681627 -0.0788453848934088 -0.0427579891662771 0.0614433036920646 0.0068366634254471 0.00402811774084109 -0.00944052469929878 0.0293987949944763 0.0154672919198437 0.0592499085279254 0.136485904057166 0.0830068416992276 0.17017763327644 0.0434656823257116 0.0460836890654258 0.054011083735148 0.142049147438091 0.0841711523058774 0.0294480012886461 0.139868233932681 0.0321187216691574 -0.0845014120215135 -0.115264279919568 -0.0657849091711472 -0.187346433318055 0.144440852273565 -0.123295467468238 0.0243784678016103 0.115354172603201 0.10926476573746 -0.22658431352464 0.00965380670531354 0.158365610411787 -0.0872347271320072 -0.108089208715686 -0.067399220993028 0.0216870499468243 0.024299323675548 -0.00231275345044345 0.0241876812135629 0.00626579453141364 0.0251042105497231 0.0102807177215192 -0.016917973713188 -0.00333976547235527 0.0478719214558761 0.0488518893296746 0.0421740941429244 0.0275245839190296 0.0586917464353411 -0.0504298194204456 -0.00156212246893651 -0.027225234243947 -0.00635322045798311 0.00604148937287581 0.00637987134286524 -0.0112475448417021 -0.00641076611483581 0.000545809057643455 0.00379497544179263 0.0223918950025326 0.00218301161074131 0.0228823671099775
  25 380.778328650627 ""  0.270795677478302 0 0 -0.000548293922312017 -0.00393046043614589 0.00804559597163863 -0.000632002866467446 0.00738773434796587 -0.00419261487936912 -0.00151052283184812 -0.000665916073063967 0.0127629548214693 0.0104526376515547 0.00303074480995702 -0.00622087230385408 -0.000144636808359117 -0.0120799449007631 -0.00794039704019382 0.00167648889546314 -0.00542935247788959 0.0102728625478558 0.00503799271574035 0.018863454432763 -0.0130997418535244 -0.0182127027018996 0.0139254530724613 -0.000349619729141348 -0.00108907075782402 -0.00263589003803271 0.0113733338485485 -0.00829565347636206 -0.000921512239339685 0.020514402353915 0.0022753202372555 0.00913529447961351 0.0116520855016212 -0.0141443141298924 -0.00910995332217156 0.00383718525574143 -0.000671161570990297 -0.022147170936787 -0.0133404476595187 0.00119425702856529 -0.0208698638120359 -0.0147116518607771 0.00329918481769235 -0.0041103984772398 0.00792946002109724 0.00105661672302368 0.0156510912341768 -0.0308418112969851 -0.00310740717574484 -0.0249668457510244 0.0451886568618863 -0.00173522081332289 -0.0152645108302626 0.0267995122584269 0.00379013278576108 0.0247478411836736 -0.0490194856070564 0.00520250769835012 0.0331325800458512 -0.0656932072749021 0.00365338102425216 0.0236775161125594 -0.0505020596832876 -0.00357149685228524 -0.0242196267613946 0.0426656982596335 0.00189922561967681 0.0152836142217225 -0.0294794214884488 -0.0101043751279447 -0.052133661614046 0.105668166612384 0.060994456122828 -0.0665071474058471 -0.0393075359127158 -0.0579031605258159 0.078007806819679 0.0203936413218626 -0.0418848990230254 -0.0209327568472489 0.034792746327462 0.0471524379759384 -0.0185822189143933 0.0362616217044599 -0.00169540475548124 -0.0193763630555121 0.0370643139952906 0.00464098610419954 0.030598288129062 -0.0590924800341975 0.00523756946268077 0.0359797209248291 -0.0765768515985366 -0.00492409614263981 -0.0346834943919568 0.0590574480340903 0.115058677213559 -0.148994495821992 0.167246469933867 -0.00922846614348202 -0.0593194730579106 0.117904757202202 -0.15136942155047 -0.0331726539949087 0.200462357846407 0.00616597319328762 -0.160832566696414 -0.00950458239124739 0.0978546660743187 -0.0580205089036917 -0.0564955057112837 0.148817766378951 -0.0827853966669658 -0.0703923731488966 -0.0153901568868539 0.106146076983945 0.120274005962343 -0.140947749231933 0.121494231561733 -0.000483862027384741 -0.0870362491503616 0.0895487174475295 0.00119755910692824 -0.0119426622916476 -0.00918217170458056 -0.00352544060901678 0.00262523486694889 0.0135725229380034 -0.00658684038162786 0.00163940712949397 0.00791271623638375 -0.0109907800673916 -0.0277734174461442 -0.0231453648805773 -0.029222245298213 -0.0208126614692932 -0.0261324274171 0.0236025890115723 -0.000485469141882479 0.00666381516755098 -0.0121877538216222 -2.31651554298131e-05 0.0031998539702446 0.0073628676039392 0.00716776534219272 0.0117157846574902 -0.011307406494523 0.00533712972352376 0.0194565146494165 -0.0031146166402596
  26 392.040917734476 ""  0.00729645847838958 0 0 -3.26735833894064e-05 0.00103671600326618 -0.00197658771799871 0.00138083141328293 -0.00209966721530768 0.00204460542410294 0.00032617701405906 5.01463947806227e-05 -0.003468084905742 -0.00176012693504808 -0.000298823884181515 0.00115270210187197 -3.90513041751972e-05 0.00207466237708206 0.00150852259976564 -0.000782574515223565 0.00145472894773686 -0.00243918597149391 -0.00119595052736779 -0.00621228980644689 0.0064347279500334 0.00838231763731908 -0.00350179163690113 0.00161153545560389 0.000321384957791099 -0.000259771120082823 -0.00356718736989346 0.00136956683868605 0.000442637942267604 -0.00570575652886443 -0.000137120489648218 -0.00242031902361078 -0.0027480121963231 0.00262348794196666 0.00124728896032211 2.12417573982393e-05 0.000209592372297813 0.00431948328263365 0.00229426087667099 -0.00083330268688888 0.00320224567444489 0.00235757132921622 -0.00106519929916629 0.00187795185415722 -0.00341828280262124 0.000203024972121605 0.00261295691790981 -0.00311567952007736 0.000474615771144769 -0.00281298593903478 0.006822970410359 0.00290020813271512 0.0116014846489893 -0.0203698087167169 -0.00112254472037961 -0.00290955663472285 0.00876931831349519 -0.00137545556883394 -0.0027819874896715 0.00684518131502485 0.000485923377455504 0.00653915749109754 -0.011955797711513 -0.00189310562846856 -0.0125925406970165 0.0252135494566187 -0.000647409110907627 -0.00195802712341481 0.00379824952423923 -0.000489147132612243 0.00143680649388668 -0.00533572489662705 -0.00482909371992148 -0.0223024941022109 -0.0142903218527271 0.00679841323903674 0.0231926270585586 0.0091157064582199 0.00672939843724345 0.00962484716158439 -0.00532870420900339 -0.00837419048405179 -0.000905276396511109 -0.0116913691263581 0.00604411233907161 0.0254066273173896 -0.0460448779067395 -0.00219144747821891 -0.00690922098180793 0.0181333319333775 0.00409160943216605 0.0270097743230278 -0.0533050765236335 -0.00250652729582729 -0.0179128187021099 0.0332695192459256 -0.279342060850631 -0.168330121222404 -0.418229448293046 -0.0494860125473476 -0.243126643023904 0.469535314692195 0.325344770632195 0.409664470901809 -0.0594747106485368 -0.0733185367622822 -0.0788064419581038 -0.116790156550224 -0.0527950718488014 0.0734048150452909 0.0400807145356376 0.106267213602226 -0.0784129997579482 0.0140737450575689 0.0838001539200453 0.131207626745339 0.00546703216124698 -0.107728078421068 0.041478440727002 0.0513353622147703 0.0540164628981466 -0.078488273716511 -0.0277130813635796 0.00225321327345544 0.00265651736058611 0.0020593911772602 -0.000812824361230564 -0.00484634756025339 0.00218498420535826 -0.00125137653658248 -0.0024554147693035 0.00351321065613837 0.00665071985159652 0.00683256315371703 0.00956921262407729 0.00448501992697466 0.00774373698945204 -0.0058396115378705 -0.00098839243817979 -0.00197614561110505 0.00336161257417896 -0.00076465174925515 -0.000889460369313342 -0.000895675607196964 -0.00284714705004311 -0.00250400562956845 0.00308308950731443 -0.00188988158512909 -0.00731580046940715 0.00148416493874762
  27 396.918894176991 ""  0.503405668836444 0 0 0.00718197761341205 -0.0341233689539099 0.0516258768569794 -0.0478953312532335 0.0562352656359626 -0.058391727251445 -0.0333946947966484 -0.00768303206272217 0.0861103600658924 0.025315622738085 0.00614800756936024 -0.0158945808370308 0.00144063861638428 -0.031113201263582 -0.0188875482913427 0.018289193497794 -0.0422699932547543 0.065216204247485 0.0332863098324121 0.169010117047201 -0.202132781207974 -0.259645315563092 0.0890108636904865 -0.0538632959968938 -0.0555466290244641 0.0145780981210168 0.138013347729772 -0.0314038470054885 -0.0226003229593579 0.127456186725597 -0.0630902957543379 0.0457551850370517 0.0339723557159972 -0.0474789142459368 -0.00988956512837668 -0.00862221812227602 -0.00856396200156284 -0.0797984088816406 -0.0220363916949518 0.0294546197277769 -0.0434161077692428 -0.0264488646580448 0.029105443860356 -0.0183810880969135 0.0544893558613828 0.00353862960951183 -0.0124109382098585 0.0052189822288481 -0.0155566270712692 -0.00170735844688664 -0.00600914800458294 -0.0149401922985757 -0.0071047200674 -0.0113607166062901 0.00130094860353731 -0.0121233007823361 -0.0128214081005142 0.00778418966669133 -0.0126639163519496 0.00699306811580135 0.00539370232690853 -0.00576047832634152 0.00667304729687282 -0.0102217631705091 0.00703042528515725 -0.0115341814645389 0.00639945648641495 -0.00790308314569347 0.00990821150522462 0.0165600211480999 0.014082736010776 -0.014085574531142 -0.0226225145437784 0.0171230001775692 0.00246435466252013 0.00361999746734725 -0.00352324893673805 0.0154399919296733 -0.0794574975107629 -0.083076361485161 0.10649246717679 0.132462205133702 -0.0135213775324279 0.148019902815663 -0.0226058476010312 -0.0156319851815128 -0.00909720030153422 0.00463071711022681 -0.0184009592116095 -0.0236932995523065 0.0122149748435458 -0.00221363083022128 0.0171032409046374 -0.0129386977790018 0.0200461130136661 -0.0109905694017121 -0.0221873558079259 0.0355159076159229 -0.0391999839253969 0.0280969212470507 0.000717510075521493 0.00123082061947175 0.0573839429002523 0.034826998029382 -0.0318899832222162 -0.00895492105012443 0.0468065262591948 -0.0192915548767967 -0.0498564214866004 0.00945259206107706 0.0146766714139696 -0.0437713777760643 0.025129084059024 0.00244243658127443 0.0137439174383634 0.00939722243148694 0.017833493601763 -0.0136667925975226 -0.00225602207440997 0.0245403878326664 0.00534024894239583 -0.0173741282829236 0.00588454316452995 -0.00603098018504882 -0.0585625926380624 -0.0292203401235 -0.00904479738325532 0.0641723108077987 -0.0415338983208975 0.0397336555527499 0.0241009807643611 -0.0343034130463901 -0.0799882788034535 -0.122964320637628 -0.147648697232695 -0.036950017046278 -0.14326869407128 0.0998130048342025 0.0465876169086324 0.0125017293345976 -0.01382787574099 0.0320841753063238 0.000775903200683868 0.0221180244677292 0.0676252007796225 0.0325371303625453 -0.0525565963562976 0.00952125175354853 0.118828796131781 -0.0617354892942935
  28 413.40625377843 ""  3.14542054390252 0 0 -0.0351032297654805 0.0145177421937856 -0.0180740701615573 0.0371244305097912 -0.0307671683351979 0.0581139724744538 0.0540845920882853 -0.00364724656770078 -0.0283207692936669 0.0189603102156877 0.00304763255429806 -0.00899213427033176 -0.00140073947617828 -0.0192553155562821 -0.0160219458287017 -0.038759502300611 0.016308615713657 -0.0196938259089005 -0.0341556994156621 -0.101366195625886 0.192929595289476 0.204382572021024 -0.036502397988493 0.0728764477484914 0.109830606899225 -0.0234884961414596 -0.147538651970234 0.0162582021654951 0.00584448055381571 -0.0163530988268388 0.141740946083306 -0.0230414036647409 0.0616281713883029 -0.0129536696406619 -0.0269925639030305 0.0223863458974278 0.00697278565114068 -0.0151657968680382 -0.0388241649692245 -0.0247515442308054 -0.0419260016587175 -0.0356335380221881 -0.0129082941693687 -0.0305899419104947 0.0739266321564767 -0.00932750460021257 -0.000335673890165428 0.00175418365436594 0.0166020474195062 -0.0176587224222996 -0.00256014227393586 0.0176952399856176 -0.0186491925478308 -0.00114010504159295 0.000701754341890527 0.00297839593129793 -0.0249007645574591 -0.0110396760269164 -0.0131118909606277 -0.00205828095041205 -0.00896044117650591 -0.0272482233876641 -0.00386964954969115 0.0124963516617451 -0.0178639962623528 -0.0274199252965487 -0.0158157763278213 -0.00716548178495704 0.00983542560848671 0.00654432750218044 0.0317039391541196 -0.00023761247355696 -0.0125871505639418 -0.00424799752400726 0.0227036769700452 0.0163520142331668 0.00861615013425162 -0.00281351506511407 -0.177748756660015 -0.144275266124226 0.144115511295978 0.147137811839022 -0.0417976802853495 0.20600001361231 0.0240189180351122 -0.0196624424830077 0.0176157788905246 -9.89143748111834e-05 0.0232288725553027 -0.0386015754374702 -0.0169548287315871 -0.0380424071118409 0.00452629266767592 0.0188620521787877 -0.0273993378615199 -0.0489128797549592 -0.0241337485062406 0.0648912240792031 -0.00813742013066656 0.0377285188215545 0.0181065508558959 0.000853515866162535 0.0329538320936842 0.05078353484341 -0.00990112925740511 -0.00563893130574345 0.0030143681032033 0.0303304539831799 -0.00148098108983485 0.00146254586961587 0.0186095853821954 -0.0221533694114371 -0.00652503686047739 0.0337073707512948 0.0294167476817163 0.0343731442129306 -0.0281039192480212 0.00691059309776753 0.01900508775561 -0.0146561802383334 0.0521638953883222 -0.00914438206914497 0.0176746638358717 -0.0817656847242295 -0.0067852773890891 -0.00687577653647503 0.0487732571241906 0.0559346601637897 -0.00203028267567237 -0.0208788723256213 0.0608316538134468 -0.0405184784909376 -0.126561809473963 -0.0599281805144518 -0.097452309971874 -0.0928505013140956 -0.0721781581367923 0.0834568249599053 -0.0351630095678878 0.076463582043481 -0.0756278554355036 -0.0492938513924276 0.021960936179413 -0.0048375695475652 -0.0403625732636433 0.0415562563832675 -0.0429040617723671 0.0460385222575972 0.0293117454315888 0.051761186688927
  29 439.040126900815 ""  0.060187143092704 0 0 -0.00377148625209617 -0.00259508392999634 0.00122072048070398 -0.000675172578990387 0.00218654377900558 0.00150695707291875 0.00276954222549257 -0.00151973685359927 0.00454965263688754 0.00235214496889021 0.00195137945305212 -0.00129753425154078 -0.000293349014472009 -0.00254289735114807 -0.00122464486273953 -0.00505930286211874 -0.00261054860624471 0.00290672923144565 -0.000936555195454215 0.00381360276053548 0.00250203805640176 -0.00184635288347716 0.00438569322240289 0.00340223178363563 0.00720634729449434 0.00149313205615117 -0.00358028187979159 0.00123547363212936 -0.00326470824524565 0.0112697627916295 0.00905910574439994 0.000648508369768027 0.0093050166253585 -0.00352847194483538 -0.00231786785230677 0.00276143250133779 -0.000348197110817198 -0.0044593044030031 -0.00245211332238668 -0.000698416168687271 -0.00588598676312344 -0.0037785971802172 -0.0111826793502862 0.00691958829707849 0.0170205325533879 -0.0115001345044843 0.00549293221773328 0.0011347213207102 0.0107129110837583 -0.00743816585385677 -0.000435402635992636 0.0231569294291123 0.0447035443118059 -0.111750686354547 -0.00802575320570003 -0.0601394862260075 0.103871835644507 -0.00433708828170132 -0.00957346922733006 0.000519058962441046 0.0085809275474302 0.0426116036610096 -0.112577443141727 -0.00126088618096303 -0.0645986594455091 0.097847686744611 -0.013523655207841 -0.00165048663775446 -5.20733443315458e-05 -0.00167089856848009 0.018827661682377 0.00325044395188284 -0.00439715181863577 0.00370678352311492 0.0171769506487074 0.00573387930909573 -0.004230891553667 -0.0150645111708052 -0.0247650039400714 0.00775529380881578 0.0293622352605438 0.0034455000752651 0.00258318665505158 0.026540258868509 0.0377124316112796 0.103138676716593 -0.216604809045121 -0.0207682453150611 -0.115226113612791 0.224352528324829 0.0179343243722065 0.102666390182333 -0.235549386497196 -0.00861311467250264 -0.125930378371985 0.191694775501617 0.0297444855236935 0.0601547451786623 0.0657866413017705 0.0271671490794939 0.0503216853409886 -0.0746993840807094 -0.0439062258747828 -0.0297321004362402 0.0116481291776461 0.0061869539118339 0.00673247120972105 0.0449019624623682 0.0188612255450498 -0.00619047558224909 0.00168660009237876 -0.0265379956854908 0.0100606444620194 0.0210580275105012 -0.00227192349789431 -0.0102633107671255 -0.0295338988474036 0.0297198753289891 -0.00425491069077065 -0.0310423021549116 0.018478284052958 0.0068986391399848 0.00622726046951213 -0.00203557316633344 -0.00255370394760896 -0.00238091484544608 0.00433551295586282 0.00671141547210082 -0.00371670430369124 0.00221235614994179 0.0126766446034671 0.00133148227020941 -0.0095078485521856 -0.0105672446488109 -0.0163115548576084 0.000719480950332478 -0.0154295472338033 0.0130619008570818 0.0099152375229965 0.0199564134472452 0.00300962158822141 -0.0012207893416961 0.00161819063742094 -0.00265584052159561 -0.0010076599067148 0.00711072284381291 -0.0121186091034962 0.00202046057082979 0.00144098742023708 -0.00460189755974153
  30 444.494368838987 ""  0.70418497121552 0 0 -0.0174866576309355 0.0132367207470142 -0.0125150057440788 0.0110544012710973 -0.0125084246039215 0.0214296744987583 0.0123706163367935 0.00516091885501708 -0.0235118463252545 0.00591239372014034 -0.00175245037764832 -0.00276317356037096 0.000909155425583489 -0.00625771450242008 -0.00632382577657054 -0.0193862963173568 0.0157829079531283 -0.0173912630107923 -0.0202044634085558 -0.0405472186871337 0.0814645373171069 0.0843310489759291 -0.0198868315493879 0.0235200530432749 0.0276107952041257 -0.00208339111768975 -0.0567688037894847 0.00657088887220089 0.00981951481166056 -0.0313449176790441 0.0335108574453318 -0.0119251907984972 0.00426234058265558 -0.00242983724349384 -0.00801181806012369 0.0035788985009122 0.0035459363304963 -0.00498388026744935 -0.0136161466229092 -0.00683404355713973 -0.0112287240593036 -0.01071502436503 0.0729187171360013 -0.0550477870747203 -0.00868228193177906 0.0660649353501743 -0.0325631489252881 -0.00103927797085525 -0.0499788602027938 0.0266339548106146 -0.000337721588086611 -0.0615163169081563 0.0511173579615848 -0.00607321444608701 -0.0219370758759523 0.00698085723927292 0.031809856859557 0.011336783407308 0.0258485784827159 0.0158057126544279 -0.000651129509463983 0.0509086579510971 0.00866992852070117 -0.0506386721728486 0.0349918155734293 0.035943164777087 0.0714021349431815 -0.000668776205623624 0.00164112139415804 0.0292655255224005 -0.0783537312007595 -0.0343826830697809 0.00467962520881747 0.043692863871499 -0.0552034045140887 -0.0146247165846379 -0.0213723917665139 0.0586693901899594 0.0373870624103432 -0.0998123060260086 -0.00581365777768359 0.102157358957028 -0.0672700413507187 0.0107340933694081 -0.0774100568732381 0.0415119253229286 -0.025209368673745 -0.0186735120789796 -0.0301762559050772 0.049564619272676 0.011032956230007 0.0659115353150918 -0.00179022147970311 -0.0654708288177271 0.0625700070474355 0.0786987048678655 0.0485491771106069 -0.130081862855424 -0.0520804080502167 -0.0604839792808508 -0.0425114420218431 -0.0318013658781501 0.0288387298673973 -0.131756558520226 -0.0529809175984805 0.0171241437276778 0.0915080464327393 -0.123919853339574 -0.0868441618086397 0.00917217458462769 -0.0169955462388795 -0.0173251231514892 0.0689544535660307 -0.0867550111117969 -0.0217136692477068 -0.058286471974453 0.145017864797241 -0.0367817961734823 -0.0341520421307261 0.0955003040352827 -0.105172152294013 0.00386766844067106 -0.00907021314420591 -0.0341038252384901 -0.00636257169632394 0.00720411434076492 -0.00152721223257015 0.00864539955559358 -0.0056935456022235 -0.00157968800746959 -0.0148668770129233 -0.0239957651647741 -0.0498180715337429 -0.0181529036219969 -0.0159147186904413 -0.0460997422177804 -0.0178329158249117 0.0280687500980808 -0.0455812100129355 -0.0398928657085607 -0.0525776161198534 -0.0265851861968877 0.00158020797114277 0.0071286546982211 -0.0199420035132387 0.00339852500707409 0.00195889595804249 0.0101666493445377 0.0298255070058663 0.0132151852572615
  31 454.583849127612 ""  0.039952888927558 0 0 -0.0047659498585947 -0.00140683364786026 0.00025821353886219 -0.000682976737846681 0.000491640695266168 0.00268421884999271 0.00308794322148644 -0.00129970719737898 0.00223682998830725 0.00195854742311956 0.000767959159033825 -0.000900535769896107 -0.000222095593800166 -0.0020773795734365 -0.00133225489252937 -0.0056796965811724 -0.00135523518002487 0.00127801678660496 -0.00273438992248399 0.00057533458139389 0.00720614195400336 0.0027769530943385 0.00171191014205013 0.00419795549980438 0.00807765842140088 0.00155063393758887 -0.00706168960321278 0.00213612083787198 -0.00266665843712219 0.00724621334425581 0.00964773274095283 -0.00121581136312558 0.00827559637631156 -0.00264395601706772 -0.00195700892224599 0.00179354818384282 8.59702465551367e-05 -0.00328474717000241 -0.00309069484590714 -0.00107690930476594 -0.00441326733196469 -0.00323803191827031 -0.00356186247111809 1.51380525067923e-05 0.0197623708915984 -0.00311062027433644 -0.0186488051034976 0.0421316462724388 0.0108271443959158 0.0459684729809492 -0.0937621110936365 0.00728442058058499 0.0121181606116254 -0.0392108974027513 -0.00510413923701395 -0.0496943572043992 0.0809170674370147 -0.00344898305424406 -0.0222097068503775 0.0263275431480524 -0.00826170505761055 -0.0493742354475485 0.0801261259616949 0.00391659478818714 0.0139309488054892 -0.04127159580787 0.000467653483394426 0.0339879721891514 -0.0732242271178947 -0.00319823152295227 -0.0153806058360817 0.0499835058629604 0.0732386545236866 0.0420186384093809 -0.0270405372659511 -0.0655111072719698 0.0128454067459854 -0.0715509952151226 -0.00269032615424209 -0.0154185788035685 0.0113142271517206 -0.00394759768982764 0.0164989223937861 0.0308413286497009 0.00212346595886299 -0.00708426442829836 -0.00521988805685771 -0.0121808373651422 -0.0838111075725369 0.151257005989299 -0.0136262566152547 -0.0839066324593446 0.152365364253008 0.00105802861704182 -0.00683526278332322 -0.00778682131756563 0.0588338353521384 -0.121327164127153 0.0386116613553286 0.00216550661709102 -0.0709218756464685 0.14550645343263 -0.0744189516486929 0.0777256450923417 0.127734439598467 0.0767578945093176 0.0195219014410509 0.0333603107940732 0.15654657353393 0.0821595699084818 -0.0595055971090599 0.0617805384739559 0.0173498045632971 0.0268333835006846 -0.0738236398271618 -0.0118041923544994 -0.0255272679839037 -0.0692715059290503 -0.00844054056735737 -0.0319930321271935 -0.122531385366462 0.0202599710127989 -0.121447839053023 -0.00425214095478151 -0.00440846458557327 -0.00114781553947277 0.00266623121742151 0.00817216457368671 -0.00439971707687227 0.00245538593409147 0.0122116916884875 0.00027001225376466 -0.0138705331882402 -0.0153798239892196 -0.0199705413168954 -0.0023617624722087 -0.0204521627544431 0.0187756565044999 0.00686714988605968 0.0172807455741694 -8.46917302752932e-05 -0.0028681655160681 0.00132428359103971 -0.00235309020840142 -0.00177527964150378 0.00396004290894063 -0.00736997319787965 0.00258421058909178 0.00710652529981298 -0.00246332197175777
  32 484.260886088136 ""  0.935493397289814 0 0 -0.0323673633805087 -0.0262085174811871 0.0123073431183829 -0.0199181114746323 0.0156356414069064 0.00571194276248924 0.0176704430293977 -0.0207292012697507 0.0453598960506967 0.0119524217157967 0.0062517822011279 -0.00517805698713476 -0.00102227436882523 -0.0120300295557929 -0.00720182112482751 -0.0363031652246155 -0.0318204095162218 0.0330921928766064 -0.00836522582580196 0.0447639782307178 -0.0112401376641388 -0.0613235515755788 0.0342906902689615 0.0180355512218761 0.0564427103405824 0.0347412515268914 -0.0171824831338686 0.0345212444014258 -0.047607941188503 0.10615898584167 0.0599866649505252 -0.0146723710866104 0.0812451112361748 -0.020593073049274 -0.00810062606877361 0.00961274052986611 -0.00184999390010484 -0.0263536578469085 -0.0147666211161535 0.000645336847963353 -0.0246403947718671 -0.0169787181673932 -0.0137705815433235 -0.0681928582798722 -0.0157057616280977 -0.0142196293673128 -0.0308074620118706 -0.00731723255778164 -0.0260091741439709 0.000237134633740691 -0.00734837265199091 -0.026129576392203 0.0185739276593249 0.00122621388958749 0.020281151536794 0.0070729793581594 0.0103387290469667 0.0424395232852009 0.0336060229796444 0.0222289171139577 0.0575775212236521 0.034208959661334 0.0232032635942911 0.0152811896974429 0.0394467383464319 0.0231290861310309 -0.027180978319963 0.0498517778454435 0.0217470350099989 -0.0805886230206618 0.0316006667838453 0.00863180402252915 0.00956715088542791 -0.0392653928195704 -0.0068341664554182 0.0102244384349684 -0.0291070479093945 -0.0288120411780958 -0.0660809891263236 -0.105548037582587 0.00318292118312352 0.0288643934238007 -0.0674898417866529 0.024429269117537 -0.0335826016621987 0.00913387111048526 0.000607327282214201 0.0311286688339657 -0.0428511985406983 -0.00565592995175109 0.0654118040993553 0.0389196679561066 0.0287809314082606 -0.00217429024218741 0.0906332538646867 0.0581673245304957 -0.074589872517266 0.00609010722055857 -0.00363077517511016 -0.120273354943532 0.045808104534632 0.0137799394231135 -0.0755676024379912 0.00880987126163241 -0.00257534968991887 -0.0447487683353636 -0.133237657499501 0.0248656359533173 0.0337426597773651 -0.0558544364617144 -0.0246425207212558 0.0948236992969719 -0.0419803767026276 -0.0612167809215272 -0.0307216004843584 -0.0541282086108086 -0.130207547591985 0.0859274687752209 -0.0826534850001494 0.0145673547072038 0.0309868283266408 -0.0550728292084623 -0.0298182710818925 0.00455915403250051 0.0344243557524507 -0.0557641266868233 0.0469101941429607 -0.000313504128400618 0.0498961602151047 -0.0245386457758068 -0.0475484187032426 -0.0397341292379681 0.0822364986255728 0.0672080977838736 0.0296220427439977 -0.00581469409199742 0.110405667853187 -0.149404590857379 -0.0478732723682657 -0.0708080898943897 -0.0421787464819052 0.00917521231131529 0.0313672820763511 -0.0523325909586782 0.000804257673494603 0.0475809766585446 -0.0773454785895025 0.0685490231115971 0.0263874878480324 0.125602405413816
  33 490.365496615253 ""  2.85469950603477 0 0 0.0503471998564153 0.0400418692773366 -0.00909026362511813 0.0267789881227931 -0.0215643744315408 -0.0101430883206815 -0.0219256812569827 0.0261836048651503 -0.0604045418706781 -0.0161670561331029 -0.012078552884489 0.0055711194019033 0.00332394146721619 0.0136141554241328 0.00671922985312021 0.0597624262521031 0.0459842038395938 -0.0380056573395336 0.0148641990668816 -0.0603185528316818 0.0042904074747297 0.0749745454265091 -0.0474906759913588 -0.0280392604153449 -0.0773973345270933 -0.0586886489290002 0.0274897691088903 -0.0479917203698331 0.0675108367188553 -0.153661887474579 -0.0819992682908861 0.0145754984375342 -0.109753166243294 0.0302122644401209 0.0086202609387235 -0.0172132588848921 0.00401323843894374 0.0335443746234863 0.0180296037779673 0.00114814678791905 0.0320233790586664 0.0212123552102781 0.0519479624509737 -0.0101035003380704 -0.00431525429519565 0.0239806897384334 -0.0184278221002231 -0.00529548158981329 -0.0420045832608226 0.0093802487869421 0.000577131461439072 -0.0393512599668558 -0.00656289327074415 -0.00824542352894365 0.0362897556440371 -0.0298024950227772 -0.011433823177469 0.0509991731466047 -0.00369331165538526 0.0020223877441883 0.0602495213453404 0.0178307550460338 0.0128795500718979 -0.0149834956710756 0.0341298241047554 0.019146549292018 -0.0483910863886337 0.0241557477882622 0.0087677028116602 -0.0634512583470302 0.0530948876887604 0.0205466017728002 -0.00689380092073655 -0.0416924375515666 0.020869792898827 0.00140046999913715 -0.00705554601448452 -0.0446930503626878 0.0401362429419766 -0.0222160304075609 -0.0017287502102515 0.0584847374014691 -0.00530259039400888 0.00550522957432039 -0.0727741050981294 -0.0356560475508053 -0.0236160155507759 0.0494862141736024 -0.0849763313121597 -0.0355027202568498 0.0943385460843403 0.0470618086210543 0.0301730071284682 -0.0320445171970288 0.0914569763625317 0.0476231122089767 -0.0666626364202197 0.0718535164957144 0.0305856749188799 -0.0309496871326802 0.0419268156047699 0.0170368832088687 -0.0643877219784012 0.071131060258318 0.0277156720595334 -0.043251279048464 -0.115520803218137 0.0666675616015353 0.0437266361936341 -0.0379309446653085 -0.00492278781180784 0.0508627001742422 -0.0533424116265368 0.00217388053936408 -0.0206544264791784 -0.00909185658126113 -0.136702103123628 0.0562342797975783 -0.0328508927132627 -0.0359793528630434 0.0482907432248002 -0.0297372862076289 -0.0174678060255018 -0.0241935039339614 -0.0295925199598303 0.044487526789885 -0.028657050830736 0.0261995291227635 -0.0337980029323508 0.0229079580326592 0.00442614973485871 -0.0116983427234598 -0.103182767179906 -0.0395727161747198 -0.015141876866493 -0.0420416636426033 -0.0693321417867218 0.105204297125589 0.00124297611692677 -0.0078775480489622 -0.0269029579990449 -0.00720098874355812 -0.0404842236671475 0.075261042813579 0.0155138954848686 -0.0705000267343913 0.117126805360744 -0.0416939983323436 0.0188715091961082 -0.104024698214952
  34 511.054914272636 ""  1.08820215094453 0 0 -0.0907454123213386 -0.0266240064569801 -0.0170166039612733 -0.0290594369216138 0.013870202968363 0.0360514116797239 0.0231722853382056 -0.0107879940098057 0.0260094763628584 0.0241903885782558 0.0115027340735921 -0.00661008261050542 -0.00246360702861038 -0.0192665169811379 -0.0126219130450934 -0.10534192821224 -0.0271883389327648 0.00583596710442204 -0.0571225280972559 0.0323891869004225 0.103468641130529 0.0101202894155728 0.0301388526054114 0.0553143593379493 0.0989196211633776 0.0892600065226093 -0.0992446653875299 0.060017099453102 -0.0569818477228 0.121273173487584 0.103380322259628 -0.0235490275079134 0.10565872124658 -0.0384222599021961 -0.0132771516700875 0.0217574605387693 -0.000903349612491272 -0.0434239152263737 -0.0337230088067058 -0.00698807430944596 -0.0425996818655298 -0.0314274523398343 0.0794294340654524 0.0435974898886391 -0.000623859762239923 0.0578693982239998 0.0078937259100545 0.00084087238473656 -0.0290357247878872 0.0213357153990654 0.0111035677351009 -0.0275276153812561 -0.0148356725363425 -8.08272750343304e-05 0.0286679831005973 -0.0334513744174675 -0.0210576542481121 0.0235435808897158 -0.0314088468231576 -0.0189969262353648 0.0183657590216934 -0.00129966741149485 -0.000787049270026972 -0.0399977460652796 0.0151422247860236 0.00503812630595774 -0.029590899306898 -0.0225746898786449 -0.0114792359615867 0.00124628804872315 0.0226853469777921 0.0108602773542323 -0.0195213160411241 -0.0162052962968878 0.0292173084793882 -0.00875295199068184 0.0159291438857068 -0.0266216917754623 0.172875075405315 0.105811830889318 -0.0393653005325761 -0.00640778259279871 0.0310084761396386 -0.0852871633017987 -0.0661226611006864 -0.0461258445750159 -0.020183600764307 0.0345572149780202 -0.0526424978957323 -0.0370140195197258 0.0567283764059753 0.0314908837695527 0.0214775687944559 -0.045338053636378 0.034618299517586 0.0135020544162346 -0.0082019368834102 0.0670460852806135 0.0328619643532066 0.0722917495569032 -0.00223568042196704 0.00237140665693298 -0.00298416801752347 0.0632453669761679 0.0281667415953821 -0.0120813544997742 -0.013658363918857 0.0482511275178742 0.0130360724100585 0.00513130783382367 0.0182740086985924 -0.0301461042650445 -0.0280311323643032 0.0584962070523695 0.00270160271479229 0.0346154987146311 -0.0362722479937339 -0.0144100420705263 0.0368501375485801 -0.0594154013711201 0.0245256396803073 0.0172034905061213 0.00697856994633818 0.0236782388359235 -0.00849901926276002 0.0280380994118015 -0.0361915630653862 -0.0446358192496136 -0.0321467453707258 0.031900836046825 0.018070994774312 0.0631532080456095 0.0362466666735713 -0.0614319257464272 -0.024111000124936 0.0607834422500628 -0.0700085511058529 0.0903485225107538 0.0274928068311636 0.0190898992818775 0.055882174739614 -0.0346808501294438 0.0417193073021166 -0.0577694408376314 -0.067363727727682 0.0907955869824198 -0.125736816591468 -0.00200266866214174 0.0220290902908536 0.0133904525243239
  35 562.684775802729 ""  5.66943711700603 0 0 -0.033101482967285 -0.00250366221729641 -0.0129399475296039 -0.0112583369897094 0.00281748630163189 0.0152508400321996 0.00193748287802954 0.00557116066474159 -0.00724674678796518 0.00787615842202427 0.00281884397513771 -0.000830578051076203 -0.000516601584356128 -0.00498134396962699 -0.00390331610673142 -0.0346328607639161 -0.00182698220010937 -0.00971154217672922 -0.0292180409629943 0.00484939240803758 0.0554939383709748 0.021796591564548 0.00357010641401123 0.0196036137392152 0.0230184933739161 0.0352583988545685 -0.0418434822274632 0.0156938469097755 -0.0073449914338961 0.0155166735964925 0.0226829053895497 -0.00377454170971311 0.0162496078604136 -0.0121624828780109 -0.00273234359016378 0.0061586154091284 0.000263756552141809 -0.0135827187790082 -0.0122008944692328 -0.00267437187489366 -0.0110706266192473 -0.00893930265094368 0.0153812611215486 0.0371942212901155 0.0112109735362191 -0.0541486339001716 -0.0312341649768894 -0.0315612738622367 0.00037144886852616 -0.0717654095656613 -0.00657502760828148 -0.00504604787665806 -0.014788663100293 -0.0152511027550086 -0.0386257100809915 0.00783451299644532 5.58922854341335e-05 -0.00203357400357212 0.0311852041052648 0.0459339384182607 0.0141311459701814 -0.0308912775012623 -0.0113666397724955 0.0445210281185076 -0.0392870200358279 -0.028682626076327 0.0353078040054961 0.0850184344634737 0.0409127939058374 -0.0586899047723415 0.0222540573150981 0.00742596787963399 0.0493341107693589 0.0287290554797468 -0.0559175319284994 0.0259666074226583 -0.0328646932862352 0.0473085828560198 0.0616650370893259 0.116013719000551 0.0195292792289063 -0.0306277723494376 0.0642869412591797 -0.0127123860077209 0.0488699143512141 0.0528633782840844 -0.0396250947515703 -0.0284561275557693 0.00672272845284864 -0.0503489530394574 -0.0336112156382974 -0.0570749417430461 -0.073266387273338 0.0463579353006437 -0.00542453987875722 -0.0711590907816327 -0.0387240211594507 -0.0625466326046475 -0.0323904894266814 -0.18969604005928 0.0696468418503769 0.0220269573768309 -0.0541899538653793 -0.0554377867660882 -0.0236532709196737 0.00491121859233526 -0.0353965478418419 -0.0609782995320777 0.0104916561040899 -0.0288125806040977 -0.052473794081044 0.118410601904541 0.0531503395469215 -0.148945577462885 -0.0180838981577412 -0.0769644408810322 -0.00990685965015901 0.0786538128956155 -0.110785885140413 0.148838444258096 -0.017918595875283 -0.0667925137930802 -0.0233224238535464 0.0238707856097715 -0.0140966815544708 0.0500799984839124 -0.0225960714144521 0.00423591003080243 -0.035504867324685 0.0540696863257812 0.0191429513326256 0.0366569136773253 -0.0110912217031925 -0.054224066274628 -0.0160613956662493 0.0404023114801576 -0.0765701516429857 0.124653978526839 0.0561271139931526 0.0253495031799686 0.0319249063121771 -0.0196416758096331 0.0147805420014711 0.00448120645445741 -0.044271600047751 0.0413797875389819 -0.0307127948223131 -0.0147488469019061 0.0354916822505383 -0.0713487960283192
  36 577.402973132059 ""  13.471901619445 0 0 0.0048152907707562 0.000566054180983906 0.00245343282752851 0.00118190322995571 -0.00122190883311644 -0.00236372677763846 0.000108394400809538 -0.00114475836136791 0.0014733120107101 -0.000955524699607894 -0.0012723723124439 0.000199499126763697 -7.0151672064032e-06 0.00114616575711152 0.000214860756952978 0.0059176039642803 0.000181885478823392 0.00173410195056791 0.00415147621135328 -0.000705128692551495 -0.00864149107411746 -0.00416511435413065 -0.00125930823601606 -0.00308779861541464 -0.00248371221772473 -0.00530615658923899 0.00561416445134375 -0.00164307300102918 0.000780148848303635 -0.00220333518593207 -0.00242720138822378 -0.000285579626729055 -0.0012382948027991 0.00107204812539986 0.00112632131351874 -0.00137947686224145 -3.57338717781876e-05 0.00118760540068887 0.000531334741390676 0.00149074848415864 0.00355762874696533 0.00192175246533545 0.00305225484864282 -0.00802008866605771 -0.0044701501554971 0.0110333589322966 0.0156419577120291 -0.0177273612932314 -0.0134999720654611 -0.0551655758031168 0.135196118723724 0.00242741451097408 0.021315402872235 -0.028680382006311 0.00743891221844899 0.00227492902952214 -0.00290013971868776 -0.0113070298947193 -0.0725242033079941 0.124273031023617 -0.00145505891582599 0.00758753151197174 0.00542756687958117 -0.00452879571030707 0.0285108880904026 -0.028709777245987 -0.004638965323739 -0.00418870547968969 -0.0325013114233422 0.0110001302228293 -0.00850809938156395 0.00377919367699723 0.0228194248663676 0.0225293515619198 -0.00589237730457158 -0.0334973595179779 0.00551183362630916 -0.0494412183058203 -0.0139608735766677 -0.0114189207566088 0.00657967457003701 0.0189156745573633 -0.0276032375210957 -0.004152812798552 0.0191351138704703 0.142938192229452 -0.283516393201034 0.0267773157678194 0.113894087583762 -0.212744611561 0.0300500467717906 0.122143467689553 -0.195276892541912 0.0227394751029629 0.160165057605189 -0.28330558847424 0.0430076754255066 -0.024917380403984 0.025403643237679 0.0358160539892687 -0.0222078057963802 0.00943485562681062 -0.0299244314677788 0.0178198934927648 0.0387877105504322 0.043719172705463 0.0483496159104922 0.00753423411203606 0.0615850733803961 0.0748045919136815 -0.0107675900625961 -0.00538891246779276 -0.00331538534425652 0.0617679317639793 -0.0384961003485654 -0.00327104349188243 -0.0447065522404489 -0.0378227023361205 -0.00864591087343533 -0.0220824342560262 -0.0515922970506773 -0.00529814494587175 -0.0758625914141363 -0.00576799188400298 0.00256831537233818 -0.00937009853077562 0.00335626876715206 -0.00136675778699085 0.00542262277801002 -0.00918621535091495 -0.00617331872442421 -0.00753761001446302 0.000992716655186715 0.0084418058734684 0.00125644394839812 -0.010715409511964 0.0137342013612421 -0.0215791263427433 -0.0131020694837037 -0.0098041380887668 -0.00817215899854161 0.00285335343664416 -0.000868948547036435 -0.00129859185045996 0.0070089501559526 -0.00679002441599679 0.00659457716498302 0.00616770185185901 0.000596875367607221 0.0197157663692587
  37 630.492074367161 ""  12.6133888970044 0 0 -0.0363935849427005 0.107125333011023 0.0735741418597633 -0.0707585441281205 0.0174080775844332 0.0584897443063496 0.00384900568338562 0.0114379973365356 -0.0116100716984969 -0.000399992469719264 -0.0374516283214232 -0.0247374052272744 0.0257904128079502 -0.0443823044950037 -0.0526033473542672 -0.0303392798684692 0.114514706085316 0.0458431759366713 -0.075280906002542 0.0238592972179477 0.0607705919232193 -0.0799652485052059 0.0179923186967901 0.0633278730228628 0.0352536874642501 -0.0493223246057512 -0.0943886193381844 0.0415949365596166 0.0566364671641441 -0.184716386172404 0.0190390447036374 -0.168068138386269 0.0904991424873244 0.00974364945429664 -0.0422095934587685 -0.0375656531526067 0.0228639235608496 -0.0554951502397112 -0.0576219569931599 0.0204921498787546 -0.0541775872450568 -0.0586124255507733 -0.00416534059021146 -0.00399299905361093 -0.00370010903980792 -0.00804520981722611 -0.00235287242425822 -8.74009122119832e-05 0.00316761700135754 -0.00217434083840326 -0.000302581309156864 0.00390765093001466 -0.00229905544874596 -0.00038519208552825 -0.00654288553660398 0.00127183908814768 -0.000109482800802509 -0.00304950334888466 0.0030351085421131 0.00139573638793094 -0.00125102866821963 0.0119506551339087 0.00613978813578519 0.0118589594516235 0.0088085917444574 0.00515900832259216 -0.00218786215108246 -0.00667297533295026 -0.00360205793549009 0.00630974814173822 -0.00531031502594448 -0.00194594349745543 -0.00516416065664152 -0.00376541470766702 0.00524840496538526 -0.0038736917865542 0.00238607894998456 -0.00682830613881047 0.00599042579932385 0.0138721260737439 -0.00185423542957675 -0.0121929745977774 0.000140042938930386 -0.00806245331706264 0.0103211161151673 0.00374433392755788 0.00158612342508261 -0.00763194467145584 0.00598929968155005 0.00132590709316142 -0.00400371701062185 0.00897704598868559 0.00540997277220685 0.0114199884763378 0.0100888999010542 0.00718205128126889 0.00569817679700624 -0.000267905068061324 0.000947208420384533 0.0148411489843481 -0.00857698647292631 -0.00271201751524797 0.00565383618481215 0.000100478469756132 0.00046934293661089 -0.00134978988555575 0.00188437524224611 0.00559766623637231 -0.00213872273956957 0.00148367339419689 0.00522699430961249 -0.0113241502081582 -0.00603680803895943 0.0136953182749454 -0.000571459968910495 0.0056207768575551 -0.00200002409367488 -0.00838321587391888 0.00837445924374708 -0.0143522509971385 -0.0012610229928919 0.00504817242059126 -0.00214939181146071 0.0225203294984428 -0.0160688960399625 -0.0246025993844011 0.0146399340993005 0.0163984684915666 0.0280924081374861 0.0271614465458623 -0.0276504193772699 -0.00303270806546637 0.0572923711102177 -0.0342305220714323 -0.0211719770548253 -0.00183899151375681 -0.0041389886731225 -0.0283652000118569 0.0480161079834818 -0.0125543324735253 -0.00220079770895111 0.0196298466070405 0.0219643134635696 -0.00160438899833585 0.0845540371151673 -0.0722042130016906 0.119873472398457 -0.184380179859839 -0.313274901026122 -0.42711529548247
  38 643.812936404496 ""  28.1133967860421 0 0 -0.0308833910803566 0.0243274741605936 0.00482277426647491 -0.0269431884215062 0.00644260581303335 0.0244203659370638 -0.00125285300134004 0.0193142105752718 -0.0261582157570071 0.00362032693165448 -0.00716690489294629 -0.00467619025059996 0.00608614101092311 -0.0124309869283438 -0.0142496364143621 -0.0374192725971442 0.0343498227689767 -0.00957223561194208 -0.0453516848837437 0.00856937063197199 0.0627621694270351 0.00317783809457325 0.00297409896537125 0.025843755273217 0.0110163055397441 0.0110921923119864 -0.0546568150799766 0.00891180595999401 0.0289280635450819 -0.0652246381853697 0.00680991225917659 -0.0275702402742075 0.00414511281827212 -0.00470180924493875 -0.0102402610710159 -0.00529380664214613 0.00536830076432866 -0.0204704915852151 -0.0199322104974599 0.00243729559181361 -0.0173188794050861 -0.017569318061675 0.0174797790413638 -0.0127901284929103 -0.00602806866106156 -0.0457895595983327 -0.018136649938719 -0.00928918160998652 0.0277546706281226 -0.0163703003214691 -0.00797331342768438 0.0314883348762082 -0.0430874018784003 -0.0200462865527678 -0.0648055993328938 -0.0121712029773901 -0.0111411567896244 -0.0250496417296521 0.0249996992373796 0.00649491256561484 -0.0155953187355185 0.0870107423999426 0.0443337128885299 0.0916733406500758 0.057529422488131 0.0362653988236417 -0.00761754433969938 -0.0258476105745047 -0.013860666282764 0.024227448174441 -0.0238940244725329 -0.0099894767911067 -0.024667512416911 -0.017528400659794 0.0241132642631812 -0.0183187444564707 0.0113209857490127 -0.0307614201274359 0.0162454096993242 0.0309333973210914 0.0179815159334153 0.00672412699037519 0.0246434412051506 0.0112740088659168 0.0788038754555044 -0.00437781893266028 0.0096774137501156 -0.0731388414628497 0.0144110569498902 0.0100390774732794 -0.0440221669926369 0.0575063287400943 0.0362249746099967 0.0924310803797439 0.0473051063879506 0.0428067124988068 0.0218167539924995 -0.0040820142166227 0.00127548553881371 0.0555192227698477 -0.0360649522967809 -0.0129697674952335 0.0232564969043526 -0.00315363266903915 -0.00153089019827953 -0.00940931163116279 0.00437779495928057 0.0269763432391893 -0.0127580510683254 0.00177778714783865 0.0237255287608246 -0.0505352366557442 -0.02578256422242 0.0569299780131989 -0.00411947554761089 0.0256425042368957 -0.0115328489726079 -0.0380097586357166 0.0362705610477336 -0.0617828041284488 -0.00759043416542845 0.0221395119888015 -0.011653446149423 0.0293688559471644 -0.0142809220820502 0.0118984623141523 -0.0157817801299019 0.00735445148364711 -0.0336602768642743 0.054972612279895 -0.0515031415709219 -0.0155486480609789 0.00711616507927102 0.0267118553050402 0.0480809780086877 0.0296726265684348 0.0113544874012438 -0.017855000689826 0.0421140720882757 -0.0919046637140044 0.0179827398240554 -0.00973773227506479 -0.018191743856379 0.0342168837797933 -0.00258185887634866 0.0277826978947103 -0.0457867454564785 0.164559987344249 0.34942794393719 0.260645417314197
  39 655.659253365959 ""  24.8468382718386 0 0 0.0184609643108249 -0.050978797486609 -0.0311388343999088 0.0347320023108989 -0.00774922021839142 -0.0295461786208341 -0.000322636244203927 -0.0188055250891911 0.0212420543693685 0.00149837767366993 0.0165375928034336 0.0102284475580869 -0.0124226118455598 0.0196611097862967 0.0239135891865349 0.0285626561098062 -0.0660685449242735 -0.00449573892151113 0.0420779881660241 -0.0101502362869944 -0.0418201983846143 0.0280676688881953 -0.0053860960416598 -0.0303749357253469 -0.00671476654266188 0.0269250809469249 0.0487737757629764 -0.00908138543738855 -0.0497199927239676 0.120807224415101 0.00117849543335684 0.0675686387195519 -0.0198837137204611 -0.00422277001727236 0.0182235453184679 0.0162511537529058 -0.0108413455899089 0.0241649735316945 0.025285883630108 -0.00875129089846748 0.0241286914923127 0.0264464299246115 0.016418860306469 -0.0125270303413665 -0.00834835767890128 0.0356726598542658 0.000717327694214257 0.00465860353817837 0.0252796729004556 -0.00798782549726897 5.01702594083478e-05 0.0195863205089666 -0.0894211368815388 -0.0439253938345949 -0.0822022942133992 -0.0622602020767426 -0.0401740839628473 -0.0269412240901562 0.00567313545886738 0.00116095205960291 -0.0346945953758426 0.0853028447029388 0.0404278531988736 0.0626591869694199 0.0553646072399218 0.0339266245892539 0.00419366560405652 0.0048266637562801 0.00286273955897816 -0.0160710788608928 0.0056517131011479 0.0013458742570245 0.000987409455702716 0.00367775091520581 -0.000647391871252062 0.000357445136457546 0.00148359404778965 0.00320481455422045 0.0211978686724855 -0.03872632491659 -0.0264853829511912 0.0146481998029034 -0.0338852934749258 -0.0242470874251257 0.034677629438731 -0.0759379352748275 -0.0349219824134248 -0.086655106067044 -0.0418987708821654 -0.0310174253194186 -0.0538006878069324 0.0682720438937388 0.0288707753393067 0.0687517397618033 0.0343662699689297 0.0241021538600514 -0.0145128364437466 0.00218417271313472 0.000433442408655305 -0.0249877104594829 0.00889860769356121 0.00220467215232877 -0.0146719463191158 0.00287001422580627 -0.000492177185245981 -0.0023113268519016 -0.00371876789635104 0.00331521393422006 0.000205811350320888 -0.00424882194721549 -0.0026154123303104 0.0043327680329196 0.00734199050052039 -0.00947817787248839 -0.00183662200482544 0.000463326701348647 -0.00564560437184084 0.0021063541486684 -0.00413357375366285 0.0121337799324042 -0.000309408434976457 -0.0048038097638222 -0.00259360921253042 -0.0234718121699209 0.0108280124309206 0.0202628131012135 0.0118235092414172 0.00377125596827685 0.0205634393247923 -0.024702931330613 0.0269894822021005 0.0070046205267987 -0.0122356142567628 -0.0419334311191941 -0.0348873598248602 -0.0336453440733016 -0.0235889408460262 0.0674443590510745 -0.0400606031842752 0.0508410721345848 -0.0453675988793506 -0.00344431545827464 0.0277657994107396 -0.0267042405860239 -0.0399371286721383 0.0110880244930468 0.019927360527722 -0.156664720048114 -0.302194819008968 -0.292568028856607
  40 669.155024372715 ""  5.38780690671558 0 0 0.0103346917567446 0.05509076282718 0.0458920760570056 -0.0188738788358969 0.00635317065407329 0.0174053160214879 0.00271832082699016 0.00656677749931369 -0.00142804566358661 -0.00850580685673496 -0.0189355054074733 -0.00972340994978967 0.0122396756387821 -0.0167142064213203 -0.0217264430069096 -0.00764376621493256 0.071890752164853 0.0172853473387 -0.00651933005265413 0.00429626287037644 -0.0155157657412347 -0.0486558651629935 0.00403546977995747 0.0145549815078526 -0.00501169825829505 -0.0666937659823666 -0.00762605453546437 0.00057431608242862 0.0491076094883945 -0.123068476790623 -0.0126353175177081 -0.0779682511653131 0.0262477297268207 0.0150189692794165 -0.0178419877173815 -0.0229642731642377 0.00982844338603374 -0.0143029787155795 -0.0160546866932835 0.0111476228114878 -0.0158737191444415 -0.0198261847453964 0.00580666950121343 0.0226733813549089 0.0132834173591571 0.0697282083005475 0.0466587250454289 0.0275462498079161 0.0152837953335959 0.0296527928881796 0.0183566094195967 0.0173920429789589 -0.0750445435836318 -0.0361248195949673 -0.0183949143810798 -0.070811544126993 -0.0395652952461448 -0.0155349342255394 -0.0354286180263833 -0.0165772982231872 -0.0480457419176472 0.00789892455848805 -0.00166582010492556 -0.0320360671737486 0.00441332855009479 0.00142085647939032 0.0123991902409489 0.0305689593383512 0.01681035307077 -0.0536421050721662 0.0396896697466172 0.0151251225682566 0.0355009528730489 0.0305647489107133 -0.0335619479904136 0.0266223104674264 -0.0122787901530948 0.0485088869783156 -0.00139691784473315 -0.024215834252878 -0.00626755547166292 0.019497758517801 -0.0118169046416247 0.00134713172442142 -0.0245102390636513 -0.109213046903854 -0.0572172461844182 -0.0207715153878235 -0.0541321691016279 -0.0366944898364362 -0.0346560557490772 0.0235106745878555 -0.00188773713642618 -0.0155841788650075 -0.0439032053287471 -0.0326039959192644 -0.0503137921420412 0.0165883784078701 0.00269812313169597 -0.0962712260697101 0.0561004711826301 0.019149609442837 -0.0513682664178858 0.015972625910639 0.00461368441404839 0.0172800860875982 0.00119359297137575 -0.0324616926847578 0.0232699394511947 0.00235553759310042 -0.0357849436008529 0.065011010772354 0.0433498125922247 -0.0769435432171839 0.0108489846944692 -0.0273613696954002 0.0206810657720167 0.0478777273474646 -0.0433258604512592 0.0894892379057455 0.0159341015499966 -0.0301158607343389 0.0238822676423951 -0.00581420054691095 0.00192544604189651 -0.0592693760851576 -0.0078107570478128 -0.0292228908518963 0.0032511423034837 -0.0408327726569096 0.0259543013569012 0.0113302265258377 -7.79828539246833e-05 0.0443162928311253 -0.00959218079444573 0.02451630713879 0.0228017902413921 -0.102548496050801 -0.0162357641747611 0.0196303333865598 0.0553314287093406 0.0168155742934982 -0.0361379043306605 -0.00501638406763618 0.074191981049875 -0.0676252513189598 0.0213835730862402 0.105015402412086 0.147018119468033 0.295037479537609
  41 743.113562681839 ""  26.2263646651697 0 0 0.0343753041959993 0.0430666163295068 0.0384066252689068 0.0177122269267054 0.00289463311034667 -0.0050550972511863 0.00477002390749499 -0.0135605645778844 0.0331618490065448 -0.0143020949378616 -0.0135218532139697 -0.00345832457791596 0.00687999450082792 -0.00658792422281363 -0.0105758697932113 -0.00498602525374418 0.0642468597308636 0.0133198551632628 0.0468971389001545 -0.00927575568594889 -0.0763821384920395 -0.0348407031942967 -0.00404097531871088 -0.0153785318426018 -0.0144840545934954 -0.0970401866802577 0.0483548891893027 -0.00631044794845556 0.0285179924135406 -0.0777828514710884 -0.0206173190295891 -0.077248923919095 0.0417574177347264 0.0238180269112123 -0.0105544565959465 -0.0240241707208709 0.00462043131801068 0.0053453370829411 0.00208922781397922 0.00862879004702336 0.00208613855992496 -0.00261762638942157 0.0286765003040219 0.0256089054847704 0.0176254620694675 0.0171955565661747 -0.0322341931747978 -0.023848405377985 -0.0166764901513638 -0.0531412435733757 -0.0230445407174161 -0.0588006659210178 0.0194890123746413 0.000506312085377071 -0.0646327972822641 0.015329717582965 0.00628305779221662 0.0146148802874845 0.0529267608054326 0.0168625156649167 0.0623110734905982 -0.0141540496933813 0.00387592070704622 0.0674708040546593 -0.0138644191186227 -0.00411716435539326 0.00463161967262 0.00917614771867292 0.00534097636111605 0.0390044777217717 -0.0261011584159357 -0.00956409116313212 -0.0308538645082301 -0.0232852509060489 0.03019663780186 -0.0219517329912488 0.0128836499946081 -0.0381704174545925 0.0493282894213457 0.0183342584925414 -0.00107115485615882 0.0108028832977806 0.0041496179594517 -0.0140397362780953 -0.00704466856007853 0.0667788983047059 0.0230832893939178 -0.0524308326331777 -0.0455937163838968 -0.0108241906562519 0.0165752705346251 -0.0583118578083402 -0.0130139968127109 0.0502115065044521 0.0561570499895505 0.0182173543005686 0.0409958068265509 -0.0350692690429209 -0.0147952449141978 0.0293143880739944 -0.0229098670544477 -0.00900208310010315 0.0425566611322252 -0.0361864562536006 -0.0147647756455887 -0.0353760430070026 -0.0292695802065845 0.0310549148229951 -0.0384069395238409 -0.031916361290489 0.0321110682187974 -0.0283611687325108 -0.0201547738785236 0.0217599391449415 -0.0239395406897515 0.0123345001975699 -0.0416674419012411 -0.0223315000840767 0.0110073280707442 -0.0353859018384403 -0.0267772845180063 0.0126625531782564 -0.0437528462123495 -0.0241940937900625 0.0241437670557979 -0.0351555684278628 -0.010661361767625 -0.0362596956018716 0.00677149289437669 -0.0596352644800615 0.105495241131006 0.0544005380483605 -0.0411266226623179 -0.0125655421450356 -0.0950844220297897 0.0471934803347056 -0.0597271310397555 0.0336517497512152 -0.0665467531140386 0.113744582282255 0.04246635785975 0.00614948637789536 -0.0224279609402659 -0.0522051701469051 0.0287336232201976 -0.108297297267219 0.0793870958051419 0.0176636701506938 -0.0328325599842545 0.189418987623378
  42 757.180400241164 ""  1.51867449518544 0 0 -0.000844205063252221 -0.00160451449278425 -0.00129703896607837 -0.000204443341495646 -0.000748307324213409 -0.000549743792343266 -0.000105983830191523 7.22174264197186e-06 -0.000636873956111996 0.000619754173000843 0.000397619614999011 0.000175834200344069 -0.000451661350849534 0.000557467083956909 0.000679613111449914 0.00142761169699887 -0.00284142550533831 -0.000195073223220288 -0.00105180285019115 -0.000221358391414454 0.00178879727975631 0.00181326224792817 -0.000532863426293557 -0.000275032129595264 0.000536829120322987 0.00312536356344376 -0.00100180662653631 0.000193574745058426 -0.00160804347202511 0.00373967225930681 0.000855279741382432 0.0029449116060524 -0.00118339351987366 -0.00103081421223412 0.000633781966632208 0.0012783296006329 -0.000151543880953485 9.753809817028e-05 -0.000268629513333224 -0.000143021203866026 0.000589309312910089 0.00052208863662416 0.00336769516925938 -0.00011399623262806 -0.00136034304296517 -0.000629563976753093 0.00785835354275186 -0.0104620200620741 -0.0104136141054414 -0.0579890812686234 0.122941867334481 0.0104125175120893 0.034272814511441 -0.0683226187065967 6.52471631729138e-06 -0.0333283243430559 0.0634737275509084 0.0133220994249128 0.0690154227371966 -0.14357128103026 -0.0115196169776716 -0.0328127900441424 0.066633007790694 -0.000105209291199904 0.0339573181361453 -0.0631396067554557 -0.000525956394254434 -0.00101785688564563 -0.00120024314927509 -0.00316316960246767 0.00230160595651222 0.000136461543809453 -0.0132653511317403 -0.00975363450012251 0.00936777165107764 0.0144129185627792 -0.00519112237132572 0.0215236148687592 -0.00077056093514558 0.00668567537875253 0.00512488435502479 0.00668057574042643 -0.00429932570518601 -0.00202571310842555 0.0145253756311587 0.0711553343755199 -0.148396808022187 -0.0158267941677741 -0.110660002988338 0.221886889576817 -0.0195010031131698 -0.091348982784366 0.191215661991596 0.0139292099443997 0.0907722811456612 -0.185150011657434 -0.0130697478173635 0.0115331306176128 -0.00368818911044914 -0.00159570066530816 0.00138275213829165 0.000695124992793214 0.00733947748536175 0.00195646476610908 -0.00668029652515426 -0.0285927009038577 -0.0327722837897086 0.00791508138262086 -0.0243954476215169 -0.0398957599538998 0.00591164770776338 0.00400637821447506 0.0034277845551892 -0.0279437317322607 0.0287472601405658 0.00868920247990702 0.0431857467444356 0.00398919421037666 0.0200609837138766 -0.014736939824773 0.0247402975233071 0.014732463197024 0.0475588918311858 -0.00188612938964356 -0.000287250922013012 -0.000854006065912051 5.6024796487228e-05 0.000435760761433599 0.000890850309568784 0.00218734969336133 -0.00709258590192579 -0.00341595676730456 -0.000222112820367227 0.00134397583578297 0.00233844709206222 -0.00772533224504949 0.00523721037774887 -0.00495805740511958 -0.00014151077583447 -0.00919556037137379 -0.00408020418730627 -0.000507952432252235 0.00187896083026416 0.00143921010111982 -0.0010868298642452 0.00243378243249542 0.000584858332269264 -0.00172635527165234 -0.000461686168022256 -0.00891050394967408
  43 823.439223100013 ""  8.01953481645276 0 0 -0.00698223050588352 -0.0248087896555923 0.000948785942510071 -0.0415774445997323 0.00298401811353772 0.0383806410568643 -0.00429647303294599 0.0238149061527443 -0.0353431288582029 0.00570439799882808 0.00540497584542659 -0.00319047883519792 0.00224113231543884 -0.00377055520948496 -0.00468923623217881 0.00947227670438699 -0.0258533681160175 -0.00851620917595866 -0.0334963893296619 0.0371169434922881 0.0298776920463936 -0.0869849802724832 0.0394902611987391 0.0669847861165209 0.0124387220702124 0.0610593623929018 -0.0596394281014345 0.0158345025805266 0.00749023109843621 -0.00942785300193922 0.0127516121630419 0.0225157754585614 -0.0212681072673298 -0.0183749403344669 -0.000961090945895805 0.0168771190872264 0.000878023172104803 -0.0185225757005288 -0.0114917932295951 0.00138106754646048 -0.0192570851037854 -0.0166396838934992 -0.105377979514427 -0.0757435377030037 -0.0435391850296444 0.0433887080657778 0.0011713107573649 -0.00040946264887486 0.00263020660226302 0.000765319596516962 0.00208411247184328 -0.0133780796983132 -0.00197823171569234 -0.000731994057931928 -0.00601373835923703 -0.00598647297713776 -0.000395122757942903 0.00493998005925381 0.00901769055995969 -0.00227391477733488 0.00038385254261826 0.00117234498223933 0.00508000173376831 -0.0115144908216246 0.000115390719657979 0.00219682028082481 0.00763611575503005 0.0145245077321368 0.00759407936475689 0.0108165817414991 -0.00451782185950424 -0.00138040424932812 -0.00940131581784034 -0.0056721687509676 0.0119327409920413 -0.00539921278773486 0.00652310359921903 -0.0105104384679507 -0.105898041135633 -0.175177638051976 -0.100727631017681 -0.0993804106790849 -0.166869849927131 -0.0966588416691681 -0.0351794052695823 -0.0134969494624787 -0.0338920886596616 -0.00170840750646084 -0.016588451587135 -0.0144556409774136 0.00344388460757932 0.0107903651557224 -0.0094110486965744 -0.00985781871501226 0.0205160663604651 -0.0254636844285793 0.0143528044405206 -0.0207619933401076 -0.00967039510908236 -0.0141636871917504 0.00490423956595799 0.000512708379509968 0.0133146098561804 -0.0208247037582303 -0.00866657544112311 -0.0198309890244669 -0.0200946429130471 0.0100168453326726 -0.0202714781538224 -0.0228863763073429 0.012724824209413 0.00556602498293612 0.00140540719182593 -0.011707868607375 -0.0136613805762012 -0.00140632913806366 -0.0212137364567736 0.0035855065700008 -0.00726399164934268 0.00768906676709065 -0.013761208471585 -0.00019193431217941 -0.0244500949218194 0.0962205245752777 -0.0240808671981974 0.0863533729030976 0.027344520258127 0.0439895278293568 -0.0470235578725261 -0.0567593194507455 0.0701958247578174 0.0194016051315888 0.139454375573972 -0.0775803782971749 0.0518050325941473 0.164332875276563 -0.090690182108052 0.139369124347705 -0.0159223271786866 0.139471923786652 -0.0145853264784331 0.033808985835262 -0.0168299980602094 -0.0018154061413919 -0.00458206612830715 -0.0227344574860471 0.0285261433143206 0.030719809537821 0.0154458017618919 0.0678513796083328
  44 824.866316900188 ""  38.9841716426913 0 0 -0.00834552746556818 -0.0596236637739626 -0.00709837637887292 -0.045893762760914 -0.00776485305530079 0.0293661745310899 0.00625180299705413 0.0340340958647056 -0.070043291451902 0.0185089829772738 0.015090313634044 -0.00129861088693048 -0.00482691909641884 0.00440213929554857 0.00729648965948439 0.069921157441251 -0.092196048065922 0.0100489840063154 -0.0589813452988382 0.0264180301472843 0.0711886120573786 -0.0454015032494345 0.0312033158325919 0.0635595368113127 0.00920687549736935 0.104290451813359 -0.0561668909592163 -0.0073309218572927 0.00186062672270119 0.0404836558728102 0.0176341546500404 0.133335399548809 -0.109693631057678 -0.0363962803436075 0.0101094685710678 0.036937894225259 -0.00393105235976031 -0.0182209105045252 -0.00916419855582945 -0.00653467213034254 -0.0160321942458641 -0.00974984711280312 -0.010867495787888 0.0442060860871977 0.0185673241546781 0.0497014096876944 0.0430756895124373 0.0270641069537794 0.001473342160064 -0.00169655266082457 0.00641747130222898 -0.0415912900951786 -0.0112941873965696 -0.014026071244537 -0.0553144833767349 -0.0192935183268689 -0.0161266976695353 0.012077069888781 0.0234265063619967 0.0151366568190695 0.0325230637610981 -0.0390111752479042 -0.0173318584283898 0.0137731465449881 -0.0239843129212482 -0.0158929717093859 0.0271986838728081 0.0549457661494535 0.0317228570197395 0.044404167885196 -0.0156704093278208 -0.00349460564451614 -0.0302027674786835 -0.0165504900250498 0.0402588417423902 -0.0228443891129916 0.0256249487943023 -0.0422608200677949 -0.0279278073035616 0.0165770252279815 0.0185372781452932 0.0211785998186278 0.0367425302155745 0.0385812330315313 -0.0455127553244762 -0.0185475866158829 0.0032229373445717 -0.0420355039972289 -0.0807923231201951 -0.0353711831418443 -0.000779860227082718 -0.0712734009971316 -0.0267670353662231 0.0125072856422373 -0.0295065072165053 0.00217524833065767 0.0547536952076573 -0.0783318897279106 -0.0385790335520297 -0.0513305071841819 0.0196790959007109 0.00509429781265294 0.055332256073706 -0.081962444094563 -0.0335690859187726 -0.0662928953298824 -0.0670395287011227 0.0350078910504728 -0.0685300715135696 -0.0753930240367235 0.0437250984351345 0.0200433452530523 0.00795149891510687 -0.0403134718598492 -0.0551092852606145 -0.00493511233804973 -0.0861100683738972 0.0124114146280727 -0.0300598524309242 0.0314928602459722 -0.0548298497568224 -0.00295949001486848 -0.0978751228366714 -0.0120128099491641 -0.0103375474045602 -0.0622061440378416 -0.00355960561996922 -0.0136476409246655 0.024793625093459 0.00489616744632838 -0.0263378951292487 -0.0160695083516062 -0.0401717877181188 0.0705054044693881 0.0182999138967698 -0.0601407053837756 0.0739674072838642 -0.144274891301517 0.0626893746539134 -0.025401659928286 0.0565444352320895 0.0247612775962931 -0.00682094357890231 0.0746732472388958 0.0620228337384938 0.131211741518867 -0.17345573911978 -0.0332573370226273 -0.0480511342688123 -0.0751293129651078
  45 846.480531250577 ""  7.28123905697248 0 0 0.00515038003802035 -0.0288226753272447 0.00548420283067813 -0.0232360832376264 -0.00325741933610089 0.0212642871351314 0.00568284227894783 0.0186665171401563 -0.0348199535101096 0.00677965658875977 0.00684300707920905 -0.00156766662555247 -0.000680956848218984 0.0005238596303798 0.000734737435632216 0.0366472719203993 -0.0397486144187559 0.00557100104590232 -0.0182826540470691 0.0180225710620648 0.017248497719669 -0.0507931326613536 0.0238797179072212 0.0427328866336059 0.00294239177466756 0.0387827518268568 -0.0237916731582749 -0.00426730371037741 0.0096900822968844 0.00303466117096959 0.00600692977831084 0.0605516676609346 -0.0559577580350229 -0.0154782319401018 0.00289395050102874 0.0156556525167617 -0.00139342489836757 -0.00977482080540452 -0.00435151554017507 -0.00194031767553317 -0.011132322429247 -0.00836309582303751 -0.00138676932859123 -0.00177211157858501 0.011315322385813 0.00592998799860251 -0.00972500371718172 0.000160217910900563 -0.00299518272676723 -1.81564629643081e-05 -0.0274568567016423 -0.030834386331134 -0.01362367462117 0.0756729424812539 -0.0260850384671641 -0.0169153585248715 0.0526276015056819 9.88496980511622e-05 0.0105939763341415 -0.0278858324467733 0.0273553672537764 0.0113500378316658 -0.0206113366445532 0.0359723950712531 0.0204607957499091 -0.0260025922125746 -0.0263220958393703 -0.052014919805441 -0.0326673347392943 -0.0359549196782207 0.0108810455144038 0.000333388684139548 0.0194368731536524 0.00698800518975452 -0.032090203738613 0.0196245851347519 -0.0229611907049485 0.0408478203724363 0.0236275450569796 0.0179020513455295 0.00285342469804236 -0.0240825163651922 -0.0202676385576974 -0.0218971641807108 0.0403338327037672 0.276844518796598 -0.447942204617853 0.00765107006391489 0.164018156010435 -0.306206115041364 0.0057831902016459 -0.0958638413159113 0.183186706233775 0.00171855330391083 -0.0817840675185208 0.23974313064612 -0.0438582787822847 0.0714758687692138 0.036329712084803 0.0688997622917356 -0.0331427916887157 0.000343583316009066 -0.0509463761554418 0.0841061728851469 0.0357421867085396 0.0572866088487586 0.0592790912543457 -0.0252159023715932 0.0545184684829372 0.0648309047615801 -0.033992491819573 -0.0288277271956348 -0.0172519600782608 0.0461756096366662 0.0518794448060499 0.0100853699612429 0.0767954628467015 -0.022940537956606 0.0393542941051189 -0.0396317645974469 0.0557871226692454 0.00491309561965941 0.0997493606456193 -0.00443386481603448 0.00655900555466442 -0.02794543138081 0.00109228512999348 -0.00534933847454521 0.00708841750700272 -0.00939069323735943 0.0192547343368443 0.00908131623533331 -0.0364343962898937 0.0173136929744554 -0.0349196571839202 -0.000824159936327388 -0.00313525509245161 -0.016780937326202 0.00426345802133259 0.0227786374990905 0.0226042915513661 0.01570311391863 -0.0101920008224718 0.0220384914127891 0.0282907005213109 0.0357239717549191 -0.0604806838926676 -0.0112862256534991 -0.0319842585143368 -0.000320795363011296
  46 847.241218250824 ""  2.73976546431753 0 0 -0.00671279658619454 0.0412187883251859 -0.00750196302461439 0.0359310741115158 0.0069997420692258 -0.0318236921530764 -0.00586178839516401 -0.0261283348266611 0.0483513389952393 -0.0108025075992662 -0.00993491103571415 0.0024923763790253 0.00133249394171075 -0.00127513520686673 -0.00182699433655377 -0.0542104007751826 0.0575251508202681 -0.00593966965130215 0.0267910853198522 -0.0271383236556563 -0.0232722085123462 0.0800336816666455 -0.0349878554677219 -0.0646439527790642 -0.00649816249236921 -0.0608734309342572 0.0401084610703121 0.00135878045239763 -0.0101919702881429 -0.00698846157328987 -0.0108225713311203 -0.0800569532936665 0.0716895810009369 0.0253043667054872 -0.00466061211008623 -0.0270526456915288 0.00205245772853866 0.0161554869342947 0.0076202368900024 0.00112083172980536 0.0156330337302334 0.011801722428267 -0.00476067208300738 -0.0121712869722929 0.00358796102622787 -0.00513665960169293 0.00736293967314864 0.00916882512384556 0.00709941187274051 0.0248094166569005 -0.0109845045980148 0.0292820577281306 -0.054686588514402 0.0381187987850661 0.0273934793133118 -0.0337994343432138 0.0321523593626033 0.0052022710397725 0.0146842953267459 -0.0198655254568009 -0.0349017167130002 0.00967452047734809 -0.0159235336796817 -0.0457579112511114 0.0032343282269699 -0.0255817810669202 0.0381891435889129 0.0768635973472354 0.0410920925922781 0.0511078208975202 -0.0137690245677246 -0.00321549050089233 -0.0366679996739295 -0.0219245213497569 0.0529727785292554 -0.0208769110444462 0.0330569548949515 -0.0421981968665471 0.013625421076235 0.0182080293857879 0.00544118278127837 -0.0265518467221009 -0.0143288727344413 -0.0160528013881646 0.0409471673411516 0.121785243928855 -0.368093965631793 0.053541045094885 0.104287370432952 -0.227840071181031 -0.0451306516340751 -0.0506413460604876 0.113492402176863 -0.0513406361449223 -0.114787487715189 0.103815884778606 0.070481296585058 -0.113050670231339 -0.0551654086048086 -0.100762589077357 0.0389414509029815 0.0165789573663032 0.0636989753855691 -0.109753249644299 -0.0450755508908139 -0.0877740292778792 -0.0900730564443336 0.0377668183647064 -0.0957363273950116 -0.109019268924652 0.0590828378253281 0.0452376406001112 0.0145177140358668 -0.0718479200610948 -0.0683423900761199 -0.0132333766269685 -0.102324098457161 0.0291752878675211 -0.0451275842616998 0.0615426922908409 -0.0646029416911135 -0.00750762036524155 -0.1192339962381 -0.0025232542616624 -0.00497252209601023 0.0242295297039183 0.00559664882209029 0.0147218843880186 -0.0131784013495449 0.0166586877271682 -0.0271171380620476 -0.00601180509609588 0.0215834478344397 -0.010049158220758 0.0332616809046508 -0.00296645573714235 0.0046855869667898 0.0113326030179192 0.00753649057460098 -0.0247750639524677 -0.0219906769249613 -0.0242682084448823 0.0102626749889982 -0.0234523917255033 -0.0296931640280151 -0.0262746785104119 0.0407283798013468 0.0187214476868352 0.0443678860189229 -0.00862258766598725
  47 866.174038678677 ""  27.05926959038 0 0 -0.00146930724354795 0.00730897886974035 -0.00126270268846343 0.00661349828395178 0.00581585069086665 -0.00283794846193919 -0.000632657061927162 -0.00275199809953804 0.00673234615556773 -0.00440673979441687 -0.00269451970497451 0.0011863168299623 0.00161765136292741 -0.00236873861467581 -0.00248648489130562 -0.0160824954870252 0.0125352616373046 0.000747386393600633 0.00410421562668658 -0.00166175589095341 -0.00113471516713019 0.0138062982823329 -0.0029805917520585 -0.00943146125439247 -0.00283268188531095 -0.0120599348063907 0.00845291340393821 -0.00162049268146817 0.00207090974871887 -0.00619377835976861 -0.00351805523263125 -0.0121675368410389 0.00882416970864858 0.00886884516169813 -0.00306765616480002 -0.010893691116082 0.000899446199974108 0.00354786267794411 0.00247693345149282 -0.000638990867046694 0.000542849321383515 0.000598437319687199 -0.00238941763257499 -0.0014366896896262 -0.00904444906720863 0.00209337938578218 0.00692187336848336 -0.0165440791415294 -0.00780801645591514 -0.0420609814401525 0.0836424254483679 0.00352438506800473 0.0187855020845893 -0.0360933180424711 0.00596453467351154 0.0121035463550432 -0.0228021512903228 -0.00621824947387835 -0.0349676741588456 0.0657629134794716 0.00363176581021073 0.0357419705253102 -0.065677056036512 0.00566370376298137 0.0413735309224512 -0.0793501933919655 -0.000962283640817638 -0.00796278930089507 0.0192386216092189 0.000274821885423272 -0.00266115932000333 0.00480687694998806 0.0178788228704843 0.0126431185345124 -0.0132446420486848 -0.0152241648179015 0.00622793240365748 -0.0223793946689659 -0.0130374435281255 -0.0207828740190638 -0.0117846878901339 0.0087823992424929 -0.00364016381864959 -0.00108830534954523 -0.0216782299394918 -0.0965853537632877 0.180124669000305 -0.00771315701303959 -0.0612802797044126 0.12000106752953 -0.0424629894591034 -0.205678455222865 0.411140683665984 -0.0543419094595742 -0.257449276481947 0.48784812048025 -0.0236328789733978 0.0181870882383788 -0.00380864407752007 -0.00330194840578336 -0.00260484845638535 0.00740461143286004 0.0276119429030779 -0.0137135570688761 -0.015082957979519 0.0229916848561458 0.0225155736815382 -0.0181490342484434 0.0128399633421334 0.0211663664603878 -0.00746723675336045 0.00580111173909634 0.0103646188366805 0.000680623978778409 -0.0209246554880472 0.00248742350820214 -0.0361847497475778 -0.00311619367093017 -0.00865415737297321 -0.00561338627509582 -0.0127433155123934 -0.00568071583293816 -0.0289777362862438 0.0077137724357278 -0.00581773691205822 0.00878218524375181 0.000737146472458454 0.00125994203539764 -0.00276457862257799 -0.00637393371681252 0.00655436583490914 0.00201147904646266 0.0148692663727565 0.00449673199753876 0.0258520874544671 0.0245980289922701 -0.00173740134325245 -0.00511681242611709 -0.00519954357477312 0.0118478284851661 -0.00305976248920786 -0.00224026696003739 -0.00407135129782353 0.00063525889789782 0.00566594377123191 0.0217447798362189 -0.0455539654633231 -0.0024106852922417 -0.00627067943638031 -0.00138641249372384
  48 871.916212960853 ""  19.0921551134071 0 0 0.0293917411706612 -0.0580509204254889 0.0266859779750654 -0.0457143590093184 -0.0190562741466042 0.052614512839379 0.0130444866544966 0.0367809357141211 -0.0625678709912634 0.0138406557694425 0.0162742084432695 -0.00650895391458013 -0.000654959027372348 0.0021030165279419 0.00143149299362075 0.0885363335782772 -0.0725130120709746 0.00211242264339037 -0.002956108174643 0.0415226377919053 -0.0201045562943436 -0.172262479077583 0.0601143842497569 0.109752364837426 0.00820316861579718 0.0566608726441759 -0.047625813525562 0.000586806364656784 0.025835740524313 -0.016874147707849 0.0113429429521249 0.0947348275317894 -0.094586041144758 -0.035673059521729 0.0063422060134132 0.041207442273191 -0.00309033247587718 -0.0215697578280428 -0.00679097536399065 0.000898958628531144 -0.0265121344621136 -0.0210860809168174 0.0542487734036929 -0.00897370989798976 -0.000779201716981059 -0.0581484513460249 -0.0580538818530864 -0.0361217218861747 -0.0063204646468314 -0.00957527454802635 -0.00549851417689857 0.0717748347184605 -0.0176341479750473 -0.00300127340680457 0.0846517792685204 0.0106064524808392 0.0115923995487775 -0.00693252253746506 -0.0116733057517992 -0.00218511443039583 -0.0633694883085163 0.048515280508001 0.0141002383191094 -0.0499385036512912 0.0169367067564856 0.00146163318758271 0.0133045251083784 0.0260340862935769 0.0162081984431916 0.0153937670408245 -0.00398314586533286 -0.000121431631415938 -0.0081376922504929 -0.00503387054690173 0.0158824899597344 -0.00677378471403467 0.0111625299434039 -0.0165773330419745 0.069419271371144 0.0312086150214828 0.00940435738177496 0.0252878237747244 0.0201142011241068 -0.00673372732700655 0.0687181323308512 -0.0289616419310363 0.00145540220868515 0.0726085775658191 0.0630397376560866 0.045347423665389 -0.0393019502829137 0.0628186358102643 0.0512981578225131 -0.0478339346219632 -0.0215426220387503 0.00883089232248165 0.0211135617559003 -0.0412260282356 -0.0210197596201086 -0.0504121079933431 0.0203557525012794 0.00568844706652755 0.0238661395773873 -0.0442837337131378 -0.0197603192632698 -0.0261565496401105 -0.0270411318280397 0.00663768934008291 -0.0299438396688291 -0.0353027939709387 0.0186678806647845 0.0212123397904722 0.00790254491837241 -0.0283501857942938 -0.0245167489413407 -0.00758400138918641 -0.0336770280800352 0.0150881043474113 -0.0206075139756462 0.0245291041176934 -0.0243266524174398 -0.0035205518270721 -0.0459954215868533 -0.0195064595257793 0.0433044373625784 -0.0343366737521726 -0.0146349554818571 -0.0302533290776959 0.0242416455581057 -0.0127014491433585 0.0541556365422992 0.0184413208701914 -0.0928024283823933 -0.021580229528724 -0.159162673651845 -0.0121722819097855 -0.0594021880554981 0.0936887310502655 -0.070824511851211 0.0183773554464407 -0.00920277789583637 0.0300072404295206 -0.0138756062457857 -0.00969016986250728 0.00658790785382106 -0.0660872906418388 0.0865328472367223 -0.0180323727329038 -0.0519331977345849 0.0551993451824991
  49 911.346178208608 ""  42.7566345282531 0 0 -0.0219632199646944 0.0327633387020377 -0.0163225782885497 0.0204263582243683 0.0360253944801811 -0.031571078500001 0.00742146632774624 -0.0157597038539524 0.0239995839959461 -0.0167988691007706 -0.0191606098259915 0.0102942927588329 0.00481827500282794 -0.00843728333851369 -0.00890411540447211 -0.0710562870038155 0.0449179940136495 0.0157383083984639 -0.041593013891628 -0.0186782938178187 0.0812239902930882 0.168648578611828 -0.0363052530727687 -0.0788875431051076 -0.0249427941778486 -0.0589376392597849 0.0766293456968192 -0.0392360586649529 0.0134278866465724 -0.00708231259157188 -0.0250568450656467 0.00659825340865169 -0.0146868101281612 0.0353562517665972 -0.0111778738585179 -0.0463539334159531 0.00699851128031862 0.0136363758678149 -0.00399021744482896 -0.000230106325495561 0.0199843361279054 0.0138325305277329 -0.0285159856673156 -0.0291431254216133 0.00648837782227165 0.00427523333141155 -0.0500106634014982 -0.0304543488857096 -0.0058862577437216 -0.0195016198270698 -0.0135232703529461 0.0221186816362272 -0.00173927377257164 -0.000765575812174145 0.0399777607489181 0.00969293076612168 0.0049502595626115 -0.000384083558236637 0.000425988136988668 -0.00311129753186202 -0.0286449853351375 0.0304193454650324 0.0250173535557239 -0.0206879274526457 0.00972025957357394 0.00710930405079391 0.00124435031196814 0.000684764045869015 -0.00352297950119649 -0.00149847961313115 -2.97033858339827e-05 -0.00144483190788899 -0.00242488269961058 -0.00288243753206076 0.00185238577383274 0.00224952014098602 -0.000957735038679197 0.000751128925916333 0.0474611680727379 -0.012310475870855 -0.042890416886014 -0.0882230467446853 -0.0884869441527175 -0.08870086838302 0.0189795736517255 -0.0165711953039852 0.0165121951065522 0.0339003482734355 0.019407561886768 0.0366606327385697 -0.00522320654643437 0.081019171033626 -0.0335103479444776 -0.0192949815600845 0.0287405117949642 -0.0288595173533209 0.00422801504366528 -0.00537640324993548 0.000475264805450692 -0.00497802942739989 0.00069407299651218 -0.000145248519717924 -0.0061580124504564 0.002321046629248 0.00216442323809779 -0.00139068415254824 -0.000912042980110414 0.00150130312479746 -0.000372351652047076 -0.000550526878378168 0.00137588689307952 -0.0030337783061184 -0.00399422332076787 0.0043455399987935 0.00211592992904344 -0.0030953497184136 0.00768616716795976 0.00118601008060113 -0.00142188899016755 0.0024061534513591 -0.00254269125732302 0.00104265331524232 -0.00239873814795118 0.0166526704436635 -0.0075631676003761 -0.0657797650103723 0.0103123470137211 -0.00162976092799904 0.00175199560876362 0.000378569154378451 0.0631435925264308 0.0557819149034917 -0.0879242898728465 0.099363760489207 0.000974466070545678 0.112289740509797 -0.0167607357607896 -0.0992960512995475 0.0833485692635538 0.0944324201216283 0.119555794793567 -0.0133976242084492 -0.0264992696364756 0.0816972753891907 0.10341794986105 0.280858552874011 -0.487926817089912 -0.0383182728948316 -0.093325873190109 -0.0631620630588009
  50 931.27644226958 ""  1.84783858572244 0 0 -0.00290900752838488 -0.00738007442738887 0.0146088804494244 0.0280669794245943 0.0224369995724846 0.0104513490267041 -0.00572388223220103 0.00598473431909786 -0.0168736123758937 -0.0221935109603177 -0.013906450449097 0.0047265395166232 0.00620664432791913 -0.0106052007302297 -0.0134403421598725 -0.0504991620758801 -0.0087555587685419 0.0717234215722616 0.046825492121299 0.0148451143672042 -0.039701101165513 -0.0198823439988969 0.0210464890191791 0.00636017661610124 0.0112371762458905 0.0540632510324327 -0.0363923718681205 0.0065774064942672 -0.0147714321676365 0.0341599747701623 0.0187805538238584 0.0338808767483103 -0.0084468372998685 0.0387445575382492 -0.0178544764768341 -0.0416936609256733 0.00383381528444558 0.0114304162099266 0.00476381110984519 0.00883963979570854 0.00652155503394697 0.00177341451804968 0.012214874589352 0.0121474885029158 -0.0074866455961105 -0.00480208896085655 2.88807602297436e-06 -0.00022137276005311 -0.00168838221833659 -0.00485551550973731 0.00914861881810645 0.00293588369621935 0.00747173746369853 -0.0156650744015228 0.0010113763303031 -0.00429285487724291 0.00940143743039251 -0.00141808241536194 -0.0055859200205401 0.0105043543531674 -0.00121980292267799 -0.00094995187362331 0.00117465286392769 0.00201326168150099 0.00725358429241427 -0.0150207741032374 0.00999860314578248 0.0575881865355224 -0.108673441928083 0.0063408617508179 0.0252317513458247 -0.0505757694099757 -0.0795807805987988 -0.0527664947306255 0.0205612344603645 0.0701494793810611 0.00820334510477975 0.0675082041783906 -0.0264710075016619 -0.0176926957199047 0.00690632599394025 0.0476706422423087 0.0276404669037578 0.034105291664273 -0.00580513896412041 -0.0418862667148113 0.0823886411824767 0.00759160996829468 0.0335164235878504 -0.0611218844783952 0.000214984559580954 0.00897126274035139 -0.019596031564263 -0.00873072745064045 -0.0482925251524557 0.0887591816482348 0.2086437705125 -0.191493988630095 0.00422592724947056 -0.00821747874347368 -0.0453956625215768 0.0868452765248953 -0.218722308326137 0.122241740978503 0.1235405387894 -0.0302683094729831 -0.0323722122968675 0.146226104657118 0.107050990983097 0.0994638256245345 -0.033289427707076 -0.128387757742085 -0.137300731384783 0.21326221817311 0.00154760143551199 -0.101702250193075 0.107554142111534 0.0846860973022787 -0.10567294285796 0.254934023977964 -0.0899987066459704 -0.0240081451394818 -0.115649831150649 -0.000393349594518746 -0.0100696960379767 0.0169374561929303 -0.00331317054233257 -0.00200064449941384 0.000629060752335893 -0.0112827474105507 0.00256664072556444 -0.00815822269037285 0.0230597427076979 0.00741178371002682 0.0510704193671802 0.0116231073602875 0.0130757951116242 -0.0194511601276474 -0.0284735208380975 -4.6041925255811e-05 -0.0258728278632114 0.0036804836635977 -0.00254620546231228 -0.00496197206908537 0.01251332248715 0.0096485906789274 -0.030447004389319 -0.00752786143220622 -0.012388404643981 0.000651512187623662
  51 932.617119204627 ""  19.9070847879005 0 0 0.0194935349363219 0.0251730945448589 -0.0504774879853326 -0.104954153264664 -0.0849829603826379 -0.0269111541740042 0.0224006732312144 -0.0170687610124864 0.0635833506892683 0.0806137875530706 0.0527955407736815 -0.0183440228354819 -0.021840003028338 0.038225598137186 0.0478418060099658 0.191192366265145 0.0388060162367032 -0.279830215712654 -0.156993214311509 -0.0427214164084476 0.123529762589416 0.0299836443615398 -0.0671849637161157 -0.00533613804571403 -0.0448236772551933 -0.214994666826749 0.13892518340291 -0.0217125508134839 0.0700996574387467 -0.157258409447315 -0.0753075713836827 -0.143275223746964 0.0365076102445769 -0.143497161427425 0.0647013829522504 0.155470899965413 -0.0147256194859916 -0.0439066053240134 -0.0160119315400858 -0.0315086449705114 -0.0292848116736068 -0.0111434787358408 -0.0173837916270206 -0.0133454895084085 0.00546923108884599 0.00754300066501754 0.000269574218278549 -0.00366048704369834 0.000749460308988117 -0.00266625154326956 0.0047949265384746 -0.00137918814253432 0.00254965187311628 -0.00446500401953048 -0.00181708784281317 3.29036082576114e-05 -0.000759822463730979 0.000278351253612623 -0.00224832558213742 0.00628832799451191 0.00124742462808095 0.00292720884129071 -0.00207122489966429 -0.000642035038849409 0.00318702630773155 -0.0040499880567149 0.00296540578221973 0.0154389843935534 -0.0321569096625744 0.000880454063774835 0.00751580938184052 -0.0148921214829634 -0.022845011071886 -0.0153504994017901 0.00513273605297977 0.0205940966401438 0.00242843614596256 0.0193033655684896 0.0217463475494621 0.0100023652613928 -0.0126397414392 -0.0505753629779665 -0.0323031778458809 -0.0367451292331077 -0.00638428893766077 -0.0158035832367034 0.0271742721527493 -0.00139301813613107 -0.00171407729223815 -0.00165895459389401 0.000810852819586644 -0.00457067462095948 0.0155288358540661 -0.00454769246307245 -0.0143715540654889 0.0298319361353528 0.0595902505652041 -0.053932690650689 0.00210994220911501 -0.000474043130047906 -0.0145724279092285 0.0257713073053313 -0.064934200637258 0.037681863021463 0.0367473818064563 -0.00723828395984867 -0.00799277910224371 0.0427258183620707 0.0333807478636109 0.0315723708010511 -0.0107437359042494 -0.039447205073092 -0.0411724973283374 0.0653123221328567 0.000340386204172341 -0.0304672298751764 0.0324878779435364 0.0244582673834402 -0.0313646929525334 0.0752146159933405 -0.0276703537056222 -0.00695974672967649 -0.0355695910107041 0.00793528659975283 0.0100296326574924 -0.0261034030385976 0.0034621757023681 0.00053744017968015 0.000619675142003273 0.0145761019336973 -0.00162378863234127 0.0101578403112378 -0.016555459133446 -0.0166726667444815 -0.0709857835699015 -0.00345106131357383 -0.02328631225266 0.0223862793030958 0.0415817886361999 0.000744161414195584 0.0400351029183008 -0.0127563026162258 0.00560222389145149 0.0045126121931161 -0.0291336670623266 -0.00731538206560068 0.0354785312352816 0.00992575942054634 0.0162669847964558 0.00122861236363115
  52 941.881623505551 ""  5.22594936411024 0 0 0.0276957027069552 -0.000253966191884427 0.00521436717700433 -0.016482661468348 -0.0281910915318419 0.023744332027335 0.0105424491598118 0.0143496411355101 0.0166991516420593 0.0127391255835687 0.013107250430597 -0.0067518448713063 -0.00336528919046566 0.00699494710767815 0.00662925978146715 0.0492510053624406 0.0290283276542312 -0.0955792280041275 0.0291509413815504 0.0245911244777406 -0.0590870175041121 -0.119173228325229 0.0104937456494861 0.043417200716296 -0.0193441902859419 -0.0944341821964018 0.0449519829152474 -0.00114518319443579 0.070588633801412 -0.137459495213424 -0.0355078280938982 -0.0823154139020195 0.0203962545769642 -0.030286247024255 0.00990207745406252 0.0390245405700623 -0.00485830133661909 -0.011367235585671 -0.00033950808979843 -0.000237625715873104 -0.0153467549625725 -0.0118487090514079 0.0591723363978979 0.0677478228005777 -0.0298266100865233 -0.0208549113520793 -0.0201606984203228 0.00367365261699403 -0.00585565446103067 -0.00450841979634156 -0.0105155074183045 0.011712643151326 -0.00250905072429985 -0.000781147866526719 0.0117745591163381 -0.00270065009871838 0.0150260004385854 -0.000955580921306781 0.00446868467381225 -0.00891287389738527 -0.00794558598512204 0.0036002835993349 0.00972903872351715 0.000191910395534139 0.000725460179100847 8.65177981555907e-06 -0.00164573402033979 -0.00535359283169692 0.0110487094015965 3.04993606744317e-05 -0.0030043176848644 0.00516115011134197 0.00820909228213333 0.00463085865941724 -0.000592090626090832 -0.0074827054842102 -0.00199189895587296 -0.00559337869786588 -0.133449413084262 -0.083187829580535 0.0422214466927036 0.241170788557715 0.127893697111845 0.169027020307977 0.0260690895603989 0.0148576763489685 -0.00847458595312862 0.0172302338082589 0.0492119715651407 -0.0594328732924422 -0.0035022980275793 0.027106811939744 -0.0358337554823614 0.000990992617418082 -0.00360340106347704 -0.00321878412536281 -0.0198570726826021 0.0171596326385071 -0.00120756386794653 -0.00117331688488664 0.0059928701229012 -0.0100849168698698 0.0227485536085386 -0.0143589578144831 -0.0130938622510366 0.00205928720142555 0.00313644706479126 -0.0184524964519704 -0.0171278300356864 -0.0159650059481672 0.00663773898678988 0.016530759113518 0.0161678763395611 -0.0281942311817949 0.00158828392671684 0.0130833100506526 -0.0123328559391526 -0.00986404034871357 0.0146515593917973 -0.0326043606399253 0.0152805113339064 0.00251108044621039 0.0202466476499482 0.000526071534241435 -0.0787357234219003 0.0743406824313264 -0.00995525587785655 -0.00320344080218165 -0.00505728220114512 -0.065700164456974 0.0198359998247784 -0.0312003350517781 0.14911597709985 0.0674031085239828 0.33412237138514 0.110441315272646 0.0822125115976693 -0.194484634847389 -0.131479882064891 0.0200928311211033 -0.111954659151771 -0.00954519009995084 -0.00861616293513155 -0.0266591609728451 0.0683828388476171 0.142902210659529 -0.32400274869974 -0.0467392843508855 -0.087624384439382 -0.0175136916059909
  53 946.02765316804 ""  0.55873903029621 0 0 -0.000159305086476627 0.000328607699605792 -0.000656791501990454 -0.000484850092554823 0.000648153407285157 -0.000304296266649309 0.000304807343239413 -0.000494065395059832 0.000311942908185086 -6.06726122816153e-05 -0.000251905339505584 0.000105963160542581 7.33397448748785e-05 -0.000144704321285656 -0.000104614396498807 -0.000174392916469984 0.000267777927931581 -0.000376219160135208 -0.00211316803185708 -0.000276784113327463 0.00293753678283024 0.00296751083741275 -0.000395476695903625 -0.000805592989209495 -0.000582406353766349 -0.00113086899638969 0.00190752095105985 -0.000856738458943579 -0.000195283689004348 0.000696367551121641 -0.000448831900324692 0.000926743866178063 -0.00105632175839844 4.59209870881519e-05 -6.8188923103496e-05 -0.000317791951166642 0.000139303374475975 -0.000167592229695546 -0.000326596733468178 -8.7867727394631e-05 2.05493861835648e-05 1.9935715664828e-05 0.00144965271967676 -0.00117430133435464 -0.000568795316498489 9.13562292351971e-05 0.000867443917796877 0.000592006104739071 -0.0009351511520865 0.000923958256089975 0.000353718083228165 0.00526765026130153 -0.0110556419372607 -0.00521810822980348 0.00675339423653187 -0.00439808513059053 -0.00143594776865799 -0.00304639263754504 0.00803865897380037 0.0036569318851153 0.00143866387682799 0.00035099433727132 0.000317798535177784 -0.00260000270115348 0.00322567505227088 0.00154392390349023 -0.118552973713637 0.0463042562096617 0.0132013176137753 0.0617181152834237 -0.0888755570318667 -0.0389918329143108 -0.00907716817446457 0.0657955627840551 -0.0317686856477932 -0.0204407420065918 0.0130959628135254 0.0685563716827753 0.00151824627393744 -0.00192584530602715 -0.00116321070478078 0.00037606030667689 -0.00181614441419204 -0.00177813279091706 -0.00189628475108877 -0.0177089520585702 -0.00906271833335411 0.0115967571185208 -0.0228962293255763 -0.0118027342919811 0.00610407587779608 0.00592726481548505 0.00386850557517275 -0.00326770050232092 0.00624679836607941 0.00187680098584236 0.0514797828867141 0.0458871177213681 0.0459295087748963 0.288428511183578 -0.171338773126211 -0.0608834958217033 0.0588878449461487 0.0570504254723283 0.0165048917560624 -0.127595712669187 -0.194162386291919 0.160601175116751 0.192795138664511 0.0355847713808012 -0.14903957167391 0.193720426937081 0.0254510469278836 -0.0989761259377517 -0.0840987735790567 0.0294345527001124 -0.269462182763827 0.171133099080715 -0.0794477983591149 0.102789192733102 0.164178468476445 -0.115244927541416 0.145082961187529 0.000538055382487418 0.000435813462548266 -0.000705967157692314 3.39904917855799e-05 -0.000250225365193443 0.000187137011747828 -0.000145736409327731 0.000619740169614862 0.000335598241092802 -0.000873961467313583 -0.000235059438141194 -0.0023257243960155 0.00112017207866221 -0.00126271414816022 0.0012299415947315 -0.000661184143004586 7.03048053385102e-05 0.000201609830260636 0.000301771608847303 -0.000368675478874085 0.000739628102215747 0.000763584673902046 0.00125508441953884 -0.00210943706821918 -0.000291428224447679 -0.000892140778296769 3.92716044838619e-05
  54 956.969087606081 ""  13.3790178646242 0 0 -0.00487930714777632 0.0248940875235559 -0.0635047232261334 -0.0605225077807535 0.076973456212182 -0.015779103857171 0.0147345262739348 -0.0539825419270458 0.013707577165335 -0.0147852261170553 -0.0179730021574988 0.019011005627241 0.0153976181840327 -0.0171734054230691 -0.0206512500061186 0.00971538239098496 -0.01082220006093 0.0200181523249618 -0.221001729110918 -0.0084219856190142 0.306620791982338 0.272327120641091 -0.00944981257815009 -0.0498014875798513 -0.045876576037571 -0.0167631633877205 0.146036803438672 -0.0617749435996254 -0.0798013260132407 0.174020681396378 -0.0110907913067228 0.146916247785524 -0.107452222144419 0.0184126116765085 -0.0104489232793358 -0.045481838840323 0.0184370799529745 -0.0139202807280573 -0.0338179648436319 -0.00463426521776916 0.00485798035700693 -0.00174642576612632 0.0243644791634029 0.0406061201238706 -0.0460967871153648 -0.0118114617714733 -0.00587817525488567 0.00818918322397839 -0.00244429406738484 -0.00082713851574691 -0.00237443312925268 0.00440941060610032 0.00177372456915935 -0.00538200310765678 0.00236776936779713 -0.00627355219321999 0.0163521489261004 -0.000846667540885083 0.002651804802187 -0.00600057861925075 -0.00185659903153452 -0.000890920332435224 0.000551517152256203 0.00138139916239179 0.000271740114324088 -0.00184994127361865 0.000240455179050069 -0.00123854779699005 0.00327584997085747 0.000282768329000003 0.000168204992931465 0.00134511861924837 0.00288260985904442 8.87357806766898e-05 0.000942407045284542 -0.00271843908723076 -0.000898876277474621 -0.00104827480956075 -0.159752513267785 -0.108867851882626 0.0177745202093628 0.19642013075147 0.0878704573903425 0.136353072708816 0.00598781570749954 -0.00547687095630511 0.0154589380987259 0.0111124241679665 0.0512459279486396 -0.083650950058203 -0.00319653378064482 0.000790200092464958 -0.0072434309321984 -0.000852457926549601 -0.00397704741433779 0.0136761282171527 -0.00286587315170326 0.00100805431748287 -0.00133794851992267 -0.00418171034232945 0.00324987214034539 -0.000913326835457091 0.00429926269068557 -0.00471815165038818 -0.00295215758390244 0.00272528259749505 0.00458978049139536 -0.0100110772511368 -0.0113620036612155 -0.00788418969099234 0.00608318600862237 0.00386331089530503 0.00564953380604159 -0.0103155203880024 0.000721152381104821 0.00548299816035824 -0.00574809478796897 -0.00393706308135497 0.00644042702980863 -0.0128473375362768 0.0075985682485246 0.000526050450304151 0.0101022287402337 0.0599135726331351 0.00336825941002163 0.000440945886730542 -0.0282601928786987 -0.0375908746300546 0.0366136329434635 -0.0250999341041394 0.0317177774771937 -0.0504856844741896 0.0759406853740113 -0.0768479076568182 -0.0853483494964055 0.0147503238343491 -0.0415223285760676 0.0838790160727998 -0.0632108860436597 -0.0134765544468151 -0.0402671543946467 0.0357388382381539 -0.00199434188762202 0.0300304069783862 0.0147676477348725 -0.083616796970434 0.177782324786408 -0.0180010351128518 -0.0250876108311596 0.0633412992895191
  55 970.502999466226 ""  4.6775940858776 0 0 0.0720257470183282 -0.0162501637891155 -0.0238184163659415 -0.0434688477177887 0.0693282139650186 0.0697477818491429 0.0701059469086976 -0.0253734906668362 0.00118722626180858 -0.0362917893228566 -0.0160796779535447 0.018013101444356 0.0239712149840581 -0.0266142784490079 -0.0391159130683108 0.0503391829743997 -0.00197907133160141 -0.0423844452169756 -0.0765816861970311 0.0791390596109264 0.136037503023012 -0.0203366467629131 0.0741468781120955 0.0832524189470186 -0.10230198690912 -0.188828269756225 0.301242290282211 -0.115602331905968 0.0437027473859128 0.000856620856301098 -0.0739899744177848 0.190651168503948 -0.23637847242361 0.0368922715234272 -0.0292731097928612 -0.0528832392983971 0.0186449223690987 -0.0189907064874019 -0.0296098735698177 0.0167098045616716 -0.017857696452074 -0.0283899827064433 0.00721525776910328 -0.0270332464780136 0.0359420952118043 -0.0043547712248509 0.0163586886380193 0.00181734968973117 0.00225116353753662 0.00836322159895955 0.00126153320691173 -0.00452522344381409 -0.00803566338351504 0.0173925013512524 -0.00454949949100723 0.0118756804870231 -0.0297596454355757 -0.00125702075302831 -0.00667352938928767 0.00858608561000154 0.00517162437849764 -0.00452213898673234 -0.00996381122297896 0.0019883677249671 -0.0048285888903108 0.00633005740666542 0.000881544495202858 0.0026122411073859 -0.00302391186814723 0.000529585573441287 0.000325338664716418 0.000792720959912017 -0.0052019514349098 0.000731192786415057 -0.00214502750746021 0.00548995636220355 0.0021773057433361 -0.00104970511681023 0.134326036582457 0.0986554930344024 0.00292649955714014 -0.122642064584598 -0.0379008357468063 -0.0834273541550769 0.00475295702121926 0.0456829821842814 -0.0870845547087404 -0.0226287402958802 -0.0905486213736813 0.161946078950453 -0.00143783641336696 -0.030304896944655 0.0354079847098649 0.00919047483468402 0.0179289754281998 -0.0460203728862067 -0.00342278466768669 0.0022331767436859 -0.00188570117012596 -0.00183365238677857 0.00195197877882043 -0.000326264856949054 0.00491391958018011 -0.00308391723115515 -0.00315866335729121 -0.00642784898901819 -0.0113415110695493 0.0212761473559739 0.0238165304060767 0.0145234299306774 -0.0132962483789916 -0.00335406412381262 -0.0100771000866852 0.0171048146381713 0.000149305157513609 -0.0118187521523213 0.0195776908310797 0.00151881957882552 -0.010308096498171 0.0229091873747132 -0.0218753216470979 0.00352972026377499 -0.0264514594411471 -0.052691693436977 -0.00523693556611639 0.025874029095069 0.0217914966980363 0.0319258814868005 -0.0323311337757097 -0.000337013461108526 -0.0357582391320253 0.0262825328981743 -0.0252164595842525 0.0413739359577787 0.0940429028258531 -0.0147095445989091 0.0395421086679568 -0.0555881386589148 -0.0229703638829197 -0.0110037383450826 -0.0346543479113941 -0.0212237658742936 0.00383916604906854 -0.0619254906659823 -0.0125229736278634 0.00813980261096539 -0.0758173984904867 0.0167741472088854 0.0205660662870084 -0.0267810062932923
  56 975.926244796683 ""  0.248995164318343 0 0 -0.0195612785140478 0.00791264100455848 0.00108292823252586 0.0041512117245127 -0.0114313960435842 -0.0212492083380783 -0.0192935210678671 0.00137402489757081 0.000384978921039642 0.00892687861384118 0.00222218270838135 -0.00307059463087093 -0.00514308856836616 0.00584202950898095 0.00899811068948291 -0.00888280163848633 -0.00210957649798483 0.0186229661272098 -0.00428741314298187 -0.0232459219883135 -0.00425615348774907 0.035094312315609 -0.0219455982801512 -0.0285395864367934 0.0244312607973748 0.0566427700133841 -0.071597844531717 0.0270742099626965 -0.0223755482115568 0.0202163804645195 0.0212834944417097 -0.0372814639596371 0.0563617376717829 -0.0097657213110112 0.0075086935276151 0.0115432955502242 -0.00287905130420744 0.00315351425345266 0.00314913631982244 -0.00496625451318158 0.00570776245918025 0.00772556463182238 0.00841125571685404 0.0199842361661782 -0.0120628128885413 -0.00210341851147525 -0.0109941244029892 0.00455403328869912 -0.000846259251745653 0.00372397748863554 -0.0174641735548473 -0.00184678224900892 -0.031805931443446 0.060272308954119 0.0109701268520072 0.0415013018842879 -0.0785740082335734 -0.00345480917069053 -0.0148321004203088 0.0301133862940041 0.00263571632199839 0.0249370833078286 -0.0405512517488729 -0.00525444785463512 -0.0179009992569402 0.0354262835853454 0.000583729428317348 0.0046786175700674 -0.00926218360549309 -0.000596663566993331 -0.00345076073687484 0.0060018120205799 -0.0195114438859938 0.00323436054976076 -0.0121570835989512 0.021367986541622 0.00605670751138727 -0.00636980917226226 -0.0600024546230506 -0.0315583928966034 0.0145340908342466 0.0738114598137582 0.0268580204026126 0.0488957981579578 0.0452259161942373 0.185448392262684 -0.350600567438671 -0.0431955238047761 -0.244447885456015 0.482358417817359 -0.0269329731005114 -0.129032394446518 0.263483458419796 0.0202098393514023 0.115040448051946 -0.213003741382168 -0.0335696977053222 0.0295869643981886 -0.00446917098007565 0.00110026129011469 0.0039381779854044 -0.0085229099552698 0.0363444006965378 -0.0162581545582663 -0.0213492274171155 -0.0221554167061038 -0.0427905220033829 0.0842609667858481 0.101441363888618 0.0622979156797151 -0.0581010386898582 -0.00805668277631219 -0.0433421036796538 0.0681129006040374 0.00539231948102958 -0.044950929286632 0.0863224238294888 -0.00669676064090761 -0.0302546667735674 0.0738418494185156 -0.0845981415824865 0.0191779104745176 -0.0982117505658025 0.0194048654525307 -0.0106884743423011 -0.000675538978601158 -0.00824633156446411 -0.0104208234054996 0.00996363242757503 -0.0143562665342348 0.0152132600928351 -0.0163371791319967 0.0383441742008883 -0.0115793964923248 0.0101404883829291 0.014597190000256 -0.00114589219756741 -0.00978173904168569 -0.0198053737595137 0.00500868855114933 -0.00958015107402837 0.0120994249182576 -0.00142042832621677 0.0201636466013521 0.0232487516918263 -0.000873092715074168 0.0131877245279359 -0.0113417255346024 -0.0208895974028224 0.0157560871886687
  57 987.513194013244 ""  0.150805941460552 0 0 0.000516193460012233 -0.000733053919463803 1.21962204611423e-05 0.000524921184191671 -0.000234870497442156 0.00140323885067557 0.000689783480233422 0.000589447653118495 0.000438863987108768 -0.000311736896509989 0.000169668296310522 0.00014061447273804 0.000107827282524021 -0.000348033502002017 1.48365376492238e-05 -0.000932091309070354 0.00104168064757437 -0.00347144013098006 0.0024953248217566 0.00122317649439397 -0.00253520639897521 -0.0045326136226923 0.00106450534242511 0.00203803543139615 -0.000964812640789234 -0.00422836200144209 0.00231447331302521 -0.000817285631634386 0.00256970109774282 -0.00395248159237271 -0.00169431968689971 -0.00127754157252029 -0.000825364811045725 0.000524917394290241 -0.000471372029450249 -0.000233015396179953 -0.000234601689884553 -7.45441079500797e-05 0.00107303993011308 0.000155147717963992 -0.000770959811145608 -0.000172162907675272 -0.00093025811459625 -0.002277690433979 -0.000822267377564281 -1.59552929070891e-05 0.0024035899320908 -0.00077099832781536 6.08479969207995e-05 -0.00103078178349524 0.00432511999987697 -0.000340262761622168 0.00509088996555613 -0.00902190535187817 -0.00159125686978912 -0.0075889718712977 0.014229815191289 0.00103080852639815 0.00446146842932082 -0.00940945162432731 -0.00245324293605526 -0.0124104781262622 0.0226975393914586 0.00280721445765431 0.00964890201191158 -0.0190517738505454 6.64522518610218e-05 -0.000961270996788625 0.00196242590305783 -0.00625284756347687 -0.0317183275171104 0.061720268468275 -0.0495928724687668 0.0304485146602242 -0.0248695393596436 0.0552863809999748 -0.00139273403113741 -0.0311754649781477 0.00239122318376498 -0.000411764100373795 -0.00259930935532126 -0.00423607012940478 -0.00197115024067395 -0.00333981216429393 -0.00845392081476341 -0.0290450651706998 0.0537009313947496 0.0102347217312576 0.0538751904830942 -0.10737716870922 0.0138721001361503 0.0730927571087466 -0.146241168450751 -0.0107974378153454 -0.0607553154930383 0.112616214646525 -0.263283835507167 0.233276917355204 -0.0194719072986451 0.0130975805177599 0.0691528925044556 -0.133482951974218 0.28101878816442 -0.141363899242367 -0.158539901063874 -0.117463434847819 -0.191031649880239 0.245629443459292 0.26607671323659 0.0927360281812879 -0.172569348515305 0.121163050010626 -0.0722371735133007 0.047546908129234 0.0607323243232295 -0.0980680295384929 0.312511982368655 -0.133004411136999 0.0132151462142513 0.0669771307482827 -0.227809368960245 0.108070748113365 -0.216048617732707 3.76386052399789e-05 0.00330836447009187 -0.000393139140518911 -2.51384649513704e-05 -0.000412431071312772 0.000527029992045775 0.00258202820028683 -0.000846372481659725 -5.18171185955385e-05 -0.00581921175539936 -0.00168119932624825 -0.00976414709709716 -0.00127066729482937 -0.00352735405164654 0.00918334007699603 0.0019736322933699 -0.00141474653483142 -0.000184633206368163 -0.000931010150504326 -0.000424589047470424 -0.00111388256338739 -0.00538817645811967 -0.000955744687966528 0.00239885205815878 0.00114745348962364 0.00295403543955949 -0.00105319915856261
  58 996.5175831464 ""  0.102827677910897 0 0 -0.00401600830541005 0.00133689768975235 -0.00192477513807684 -0.000525421636864723 -0.00166910293068349 -0.00343469347352233 -0.00388141648320241 0.000565748594220417 0.00133380520123263 0.00213259245349113 0.00129256194998186 -0.000707518653316319 -0.000890632764841436 0.000926676613531776 0.00178584496742547 -0.00284877410632623 0.00191164761960076 -0.00468780741972653 -0.00302322285969366 -0.00434530053102706 0.00152847385610196 0.00570520525533693 -0.00339320283585673 -0.00434881463263352 0.00460169433566068 0.00651207620857947 -0.0141696329065528 0.00594119633546088 -0.00267550158659908 -0.000256822278201157 0.00257502739772458 -0.012857219548688 0.013730747395615 -0.00194300902409754 0.00156600356778707 0.00169985253873792 -0.00119122772733684 0.0003443442254632 0.00245950675059583 -0.0021003931285629 -0.000351210439874566 0.000952104909881856 0.0064258259088671 -0.000755964177285759 -0.00414495407232022 -0.0040702242854316 0.00599041905297296 0.00126259598230717 -0.000576353973939496 -0.00144559669096856 0.00943102304780238 -0.00774354649504757 -0.0180257348869933 0.0391813781602722 0.00631009713599032 0.0270415348280933 -0.0555927358473695 0.000159260933591721 -0.000826676589041239 -0.00295078614895322 -0.0101780161318957 -0.0445559375138374 0.0825739433897321 0.0116437045281844 0.0359261731797751 -0.0713552950532568 0.000449870070768915 0.00224488762684254 -0.00308506676747789 0.00125611468269656 0.00435932696696966 -0.00768135076762311 0.00682365065159277 0.000238684202964596 0.00899919935507303 -0.00818219248980221 -0.00578893359556847 0.00401764091955061 -0.00663338484792155 -0.00233859118094229 0.00459738109982222 0.0147062348312807 0.00191223590075715 0.00524150434466328 0.0135099730349124 0.108534961494001 -0.214638388546796 -0.0283696035656547 -0.169855148939788 0.31507370870081 0.0446121546757372 0.246771682961206 -0.495298373354964 -0.0368365808474059 -0.219649269721228 0.402194536664312 0.0386346105112665 -0.0355250042688464 0.00195660116018283 -0.0016517675751299 -0.000580021038954681 0.00338689049036541 -0.0403291026511483 0.0200461725307777 0.0231735590324178 -0.000958640287656439 0.00770764208547042 -0.0336103716725563 -0.0476997827527921 -0.0318653204414446 0.0277854252077253 -0.00341258978425075 0.0245698468184862 -0.0299597960505753 0.00495419046772827 0.0219867053922601 -0.0281799952035145 0.0125263189332889 0.00765216324481719 -0.0322105349472821 0.0393210219405484 -0.00910644299555869 0.0469274490105627 0.00753551726611355 0.00474305745008452 0.00184431795572354 -0.00278231725845221 -0.00380171731779747 0.00483451896308681 -0.00368677946835698 0.00197967689372102 -0.009160993203866 0.00461959203320027 -0.0128499317464096 -0.0205118410421531 0.00369488181012326 -0.0113307039765278 0.0247228760345273 -0.0196016307397047 -0.00556562091144617 -0.0198801853804094 0.00497469700436422 -0.00349304728250691 0.00273375459202257 -0.00235559059971542 -0.00688311953093839 0.0131827207533544 -0.00165598773734873 -0.00201055570430583 0.00663370060348584
  59 1010.56269860522 ""  53.5289180696751 0 0 -6.24847092031323e-05 -0.0255391669269839 -0.0122680596704521 0.0377283882309848 0.00937250223092026 0.0437281392529923 0.0292672786296563 0.026082771565431 0.0233376078142663 -0.0239650640454132 -0.00486550542793433 0.00332210040916386 0.00405724532466789 -0.0101762628841573 -0.0144673573144062 -0.0920997211752062 0.060162778805701 -0.143617028216551 0.108143246759921 0.0788531259455211 -0.095988387999257 -0.147753595951559 0.0432602299470587 0.0531713195680132 -0.028078968961015 -0.170076534965204 0.0788941283375525 -0.025691449063842 0.119965032460617 -0.197830800443468 -0.0664319179264543 -0.0854675716686271 -0.00962764605423482 0.0409645058077863 -0.0223546871580333 -0.0357949147492087 -0.00100583497456882 0.0130643362454722 0.0116139645339425 0.0163009095333271 -0.000438865218181126 -0.00513240764924161 -0.00270318524461803 -0.0312954298765874 -0.0545146679682895 -0.0168009474013483 0.0386145143500365 0.0298902010211008 0.00989325839952383 0.0260476401213203 0.0123471762847198 -0.00607456900294107 0.000599100838566232 0.00328951723847465 -0.0263434248254195 -0.0040239994964091 -0.00618835857879654 -0.000411970932136398 -0.00554960030994326 -0.00224700073043776 0.0175909182097942 -0.0214634358662073 -0.0153179810497295 0.00142206531040657 -0.00245873271185617 0.00572292748454217 0.00139386824872773 0.000935737822358436 0.000765875628259882 0.00062704625816537 0.00156763573414362 0.000386070967376385 0.000159992086885958 0.000916910625539227 0.00127871424166958 0.000214388931834209 0.00229899849920227 0.000204451523956183 -0.0882982607758762 -0.0930396251750606 -0.0254655981590896 0.0704832605908361 -0.00723647662642574 0.0288930525116091 -0.0142473430138318 0.0070210538207463 -0.0289268038409108 -0.0283569637774431 -0.0113821681897378 0.0059995528178494 0.0151970451530252 -0.0395113618496616 0.0196000366885686 0.0113697862630344 0.00634013299814237 -0.0411037966560973 0.00172200207653536 -0.00253792289365266 -0.00127201227349831 -0.00239610857362219 0.00155460355807377 0.00283742797685893 -0.00161123285730814 -0.00104681821319872 0.00081420637831406 -0.00201541350010691 -0.00205243940816865 4.47566693682071e-05 -0.00321097451040339 -0.00354543490637407 0.00167057433954354 0.00245687523477397 0.00311962740226186 -0.00432507352769143 -0.00368754688523723 -0.00188796267197727 -0.00472870797635477 0.00437844706160041 -0.0044319503564809 0.00914766635147564 -0.00285789536810644 -0.00211032633611504 -0.00635630081309044 0.0502951965235004 0.0741287535517922 0.0101928250237132 -0.0295839207450516 -0.0439112651101366 0.0578125979540539 0.0534638781437736 0.0106391708614045 -0.0561915623746496 -0.12666788717326 -0.0404083596025457 -0.229822878207541 0.0672746422622581 -0.121900969888013 0.259054603441376 -0.0152027297241573 -0.0319535911826708 -0.0899548252699611 -0.0322167587936422 -0.0233991944777756 0.000312943356190502 -0.137355853940004 0.156041456352592 -0.238467537090069 -0.0175129144621498 0.0182611516136624 -0.0485905826490969
  60 1026.77756861316 ""  32.208259189896 0 0 -0.0198869639340313 0.0116534977185452 -0.00190316409579564 -0.0130647327369247 0.000977522169250859 -0.0267734776351109 -0.0189351595087528 0.000444742854754092 0.000951676760001924 0.0108363564173523 -0.00154374117472181 -0.00312486708358373 -0.00451102776470224 0.00529675180285711 0.00960763630833454 -0.0118420777488837 0.00364745422035311 0.0164612283631814 -0.0514835173818848 -0.033740774238577 0.0466774680230222 0.0791243121321453 -0.0223967246833884 -0.0373887308557182 0.0211803483862173 0.0517548543213101 -0.0648004799860756 0.0208382684805996 -0.0189737442467248 0.0161627949914061 0.0180128321274421 -0.0325969904804387 0.0507119491296201 -0.0151036363138485 0.0101235918489289 0.0117411640732448 -0.000670713827797604 -0.0006253063873059 -0.00326348236642374 -0.00992160645800408 0.00574378315285693 0.00856686301167307 0.0938501607388093 -0.0735506232994566 0.0162155813051267 -0.0700237487944991 0.0570819752962857 0.0209975352730097 0.00139419415083643 0.0332262929194718 0.0165552147009672 0.058903676057256 -0.0214769495957392 -0.0091371558206137 -0.0738207892343353 0.00582658844713468 -0.0014366315850903 -0.00303751653763851 2.08196133606374e-05 -0.000571801782410868 0.066252996724556 -0.0522904215737712 -0.0213381006376171 -0.0472256908557616 0.00864989253506143 0.00224976270970651 0.00100604133452211 0.00131154463633607 0.000972313959222677 0.000252086877070581 0.00056326660467835 0.000628951670010538 0.000710101504710821 -0.000180805059755361 0.00101649708594439 0.000942713112402367 0.000798539695721619 -0.000583986779404705 0.222128834071701 0.0851685488973765 -0.00815190158606014 -0.0839900645643684 -0.0211307218637229 -0.0951909078385347 0.129048461347641 0.0259899240833544 0.0589789550232962 -0.0942210981108542 0.0971382768485741 0.0230050629568779 0.11205529206581 -0.0173995540439454 0.00780186686939137 -0.0631234292695733 0.0773336636097154 0.0213566849185389 -0.00151483185411884 0.000598264502231436 -0.00124968580711839 0.000388649304662672 0.000824084432547459 2.7025171303828e-05 0.000255616138908769 -0.00168137598290759 -0.000147074484888331 0.00138634626022478 0.00194181979488086 -0.00190062992832914 -0.00394445812561053 -0.00345796464995202 0.00252982413674758 0.000865358710450849 0.00180921451935684 -0.00284495951788624 0.000550480006887451 -0.000959165984000544 0.0029483317578971 -0.000409117251859833 -0.00117004129895407 0.00368846512480242 -0.00391849695822393 0.000575506582881407 -0.00552420793027756 0.00800038825167353 0.0113100361486149 6.60453255248635e-06 0.0182815799126236 0.0203459014307894 -0.0177625343808121 -0.0684119683166293 -0.000705742536293245 0.00472670509725346 0.0265933830809776 -0.026281198538047 -0.0309264955837007 0.0617949940125203 -0.0483835042645692 0.0468293091112804 -0.226399457489672 -0.038861370873561 -0.156582525026799 0.0463101237716557 -0.032277108779991 0.0209055995491361 0.105027878102544 0.0358648200377346 -0.120415436921274 -0.0176129099301863 -0.0755689506906827 0.0236212357899625
  61 1029.91180372589 ""  25.790391587842 0 0 0.011705652228232 -0.00489277334143503 0.00248162897866297 0.005749044994411 -0.00130174995296618 0.0127950809157209 0.00936113355826193 -0.00170001223547639 -0.00199659117120934 -0.005770531109856 0.00127490333242394 0.00230965175170248 0.00356916358761631 -0.00320632728227281 -0.00581716691295904 0.00983966380276208 -0.00466049117519585 0.000711207402934289 0.0244168622019074 0.0154000508845004 -0.0224441776826312 -0.0371370386642955 0.0102404874297305 0.0182332531430974 -0.0107747173273732 -0.0202970019939576 0.0332124166776928 -0.0108551063511022 0.00445743691460263 0.00157931095375115 -0.00650441945552279 0.0244137453805623 -0.0291402431143035 0.0054297409798653 -0.0039382116071711 -0.00506564179654618 0.00172319857337982 0.00152797989860216 0.00147312733422493 0.00501785981213917 -0.00332301268093105 -0.00514910353284089 -0.0574096308006269 0.041558542913166 -0.00806617865120417 0.0417162942270642 -0.0415528449406896 -0.0174361738124849 -0.00274580673821223 -0.0215676425015523 -0.00917448766585574 0.103800719106656 -0.044726516081355 -0.0103230949795712 -0.0825779217563603 0.0229978675742733 0.00114963198879784 0.0125961563285872 0.0267490668934197 0.0148825242203475 0.0788604331575483 -0.0147664605221831 0.00442315237208535 -0.121649685069364 0.0201326500253201 -0.00799648518477061 0.00442540303868311 -0.00420738610845181 -0.00209537908003455 -0.0131525104690601 -0.00951284527740332 -0.00642931791784302 0.00149814627075468 -0.00443304786432911 0.000198056514963764 0.00183587778566559 -0.00330288408454352 -0.00342105594804076 -0.124893092760415 -0.0367445565550544 0.00885801863483078 0.041448703086872 0.0194113470528885 0.057565318615633 0.242478389805405 0.0760610237818946 0.0427191459867594 -0.113743421460762 0.134621484978006 0.0745776185188761 0.193961436021148 0.0944170568438777 0.0431565674559233 -0.177192159575035 0.166970714841978 0.103824193300837 -0.0145313373112631 0.0378443990537623 0.0251756283308445 0.0595344687504332 -0.0360360511030611 -0.0130059649356928 -0.0149997730238638 0.0446097103448893 0.0149844182525834 0.00888996526758306 0.0109596366470725 -0.00846760156672645 -0.00870002740211281 -0.00140440355051637 0.00680284722216597 -0.0110727435061891 -0.00416930350846494 0.00757117835892929 0.00817042399772652 -0.000151518941485076 0.0167182204724469 -0.0101691863457001 0.0058890293716516 -0.0122880211272511 -0.00616670829951578 0.00604407409575628 -0.00402124029409514 -0.00573124920288085 -0.0109147311770476 -0.000964896398273931 -0.00946845177200765 -0.0100286760473446 0.00799803302342235 0.036283034201195 0.00421138846591937 0.000638139440785586 -0.0106270159945045 0.0194531020022148 0.0305294732730074 -0.0311693493281381 0.0309666835991348 -0.0406550556488411 0.129584878731991 0.0285054214376759 0.0936810479886533 -0.0258974706318297 0.019288423960926 -0.0111913202777389 -0.0502759632929307 -0.0241202713639487 0.072394003942313 0.00964987270134684 0.0392205471254905 -0.0101392610460903
  62 1059.71718937122 ""  1.62012409994507 0 0 0.00131926314068803 -0.000454085057380883 0.000928030212135803 0.00102731953634395 -0.0013637354345739 0.00120161369418338 0.00142599913020378 -0.000277555801124513 -0.000500423228357351 -0.000327744588484741 0.000748606955649635 0.000462838314414581 0.000481218921894821 -0.000169729504505276 -0.000661520022608431 0.00176819092065378 -0.000909516804474883 0.00107432023375628 0.00416507719812081 0.00116183792722337 -0.00469726045188042 -0.00521159623556358 -1.18626784486345e-05 0.00159312870401948 -0.00157937895333235 -0.00249223179885082 0.00487631752387553 -0.00183568597830884 0.000418425880678769 0.00093823167408068 -0.000836683783959781 0.00422002636897671 -0.00473450730809731 -0.000357727762825601 1.032182097531e-05 0.000565791626781274 8.53441544920122e-05 0.000371581072166713 0.000521820429508161 0.000597258936992051 -0.000424841298056176 -0.000745040504817343 -0.00211122257604839 -7.12035939645287e-06 -0.0053636296198813 0.00406078872606676 -0.000362954507339564 0.00115000465343715 -0.0137796530810671 0.00639479199659421 0.00261402903475067 0.015379005984923 -0.0204882720883009 -0.00878899235974384 0.0138871255335498 -0.00487772902907732 -0.00168270725916791 -0.0243707829463101 0.0144053123874139 0.00542915419752011 0.0279502400213142 -0.0108790773813012 -0.00251381168817356 -0.000784744817035019 0.0102172696611546 0.00446212666754181 -0.0553903338527023 0.0201507013710338 0.0044204589200323 0.0814015734544772 0.0462292224752729 0.0318365821547811 -0.024787958198951 -0.00892126358636943 -0.0576015722062577 -0.0325708026428344 -0.0511375002587523 0.0212206256917853 -0.0156815675921132 -0.0204905828092827 -0.00548277293711464 0.0117065798818752 -0.0131337363909044 -0.00196036764304783 -0.0157343778964883 -0.0476602804669479 -0.0291361427542279 0.0100971418345084 0.0111021556595326 0.00947349567013811 0.0125809501608646 -0.0252944692758092 -0.0135614497505248 -0.0209885000120223 0.0804379257360315 0.042886642008849 0.0970967340531875 -0.250558340793365 -0.161953448010776 -0.374387620396323 0.209551323893615 0.0707130900779631 0.0896439479843973 -0.28450641554829 -0.0952914354854671 0.0482583880654016 0.0350627486422526 0.0933292240048929 0.185672395970372 0.184917380419104 -0.110296434367112 -0.0944646496404326 -0.10765367055554 0.181056795201417 0.0623766264375342 0.0929129603734759 -0.0122695356234091 -0.0585450350694681 0.094653601870265 -0.209413784120185 0.150390263388408 0.00464777483610285 0.244023879684623 -0.000580180392560331 -0.00229984052563162 -0.00245404881922968 -0.000506954953297082 -0.0010026638149886 -7.05201649697033e-05 0.00541036224526791 0.00186432594634123 0.00381601468710477 -0.00317746281623577 0.00460537873520986 0.00408398828013178 -0.00148131717908454 0.00327059469000856 -0.00898582293528532 0.0212167734342397 0.00310032657022024 0.0216511992120482 -0.0054556165783905 0.00358721080245701 -0.000358298883909782 -0.00520410433582396 -0.00162158172619121 0.00857997148218024 0.000987006909190142 0.00348463760451764 -0.0030214702907771
  63 1069.29833533623 ""  0.0487193104469536 0 0 2.11634099129085e-05 7.01663206278643e-05 0.00014074456427093 -2.02956041720415e-05 -5.11283044639056e-05 -7.30732977074099e-05 6.89215985515665e-05 1.46736294777559e-05 -9.03468170156114e-05 5.07443726334274e-05 -2.43933236433597e-05 -4.03167477463894e-05 -2.44601719126366e-05 1.99632838268457e-05 6.32588276914373e-05 -6.05340532167867e-05 -1.48348313098056e-05 0.000448656987368531 -3.52660509226028e-05 -0.000166185987025895 -6.80625924993369e-05 0.000132574688874114 -0.000107707604932334 -0.000109010014002297 -7.11598540599493e-05 0.000102409255099207 0.000218466631636955 -0.000148854009310286 3.45427670074816e-06 0.00019488417341966 1.95108478124341e-05 0.000488710286877007 -0.000361506236100924 -0.000107428737978523 3.36012071793786e-05 0.000137232943918382 1.28432780838424e-05 -6.13121185168171e-05 -7.69402996224577e-05 -3.76040580191764e-05 -1.57077727422218e-05 1.53572512748117e-05 0.000248805093297967 -0.000351545806153585 -0.00035266595142371 -0.000322590163133067 0.000247595346689984 -4.38066283088775e-05 0.000121150872434501 -0.000122431553136128 0.000635858109501336 -0.000160046588398649 0.000514617458775724 -0.000170280250739315 0.000493322837707292 0.00328445697004347 -0.00658883883475429 -0.0032745357721095 -0.0180362564681717 0.0344135812725093 0.000903028561497432 0.00610562463882231 -0.011740085687854 -1.7531788402398e-05 -0.00113861574821917 0.00181770218816239 0.00536460266783628 0.0255980793080998 -0.0497973667716719 0.00330957982733897 0.0194464081732365 -0.0384737057668389 -0.0236570066089744 0.0609800563065298 0.0651779185081149 0.0184547306325901 -0.089340763543101 -0.00904278313830994 -4.98024333812697e-05 -0.000355366916760471 -0.000121090477010007 0.000401856343164587 -0.000691996386751978 -0.000356227024597723 -0.000944885141658192 -0.00402905569323841 0.00899956499558171 -0.000347747311966352 -0.00202540410269113 0.00284563201071599 -0.00626188579801132 -0.0309744398734727 0.0612520159439365 0.00168247531867478 0.00439977352686347 -0.0115994455294931 0.126373162192427 -0.107335421024952 0.000245428868840846 -0.00248278051116984 -0.0274087413590726 0.0498707238963783 -0.1342918304764 0.0761906807531805 0.0684009699699953 -0.225342725524352 -0.253549569627117 0.092458234984346 -0.0487622809646895 -0.20403643894092 -0.00209534038288018 0.263540126513166 0.126572728177422 -0.268314162571296 0.185373438468702 0.0522730454538813 0.293197483946994 -0.205451698913133 0.164214518278123 -0.292685106872405 0.0292885830572008 0.116014502923189 0.16795824003863 -0.000106285967498391 5.56914954187343e-06 -0.00019148982206088 0.000112233931551519 8.99639329802082e-05 -0.000234170358976528 6.09327959755756e-05 7.16939844638471e-05 0.000427194977806575 -0.00024611167205409 0.000300424446266887 8.54769942424434e-05 0.000223392907610791 -6.51182522180775e-07 -0.000353213105572221 0.000167186478812321 -5.99604573556018e-05 0.000649828920882587 -0.00011267940097636 8.17076147096472e-05 -3.97626195998367e-05 0.000244260918978079 9.62320652991476e-05 -0.000264610511592131 1.54490750113681e-05 -0.000150771470657979 -0.000126818836733019
  64 1086.02255966086 ""  19.5047467253062 0 0 -0.0117470530014046 -0.0326422475840839 -0.0648129475500427 0.0129217322231029 0.0329740830890477 0.0147072587143136 -0.0276510271263731 0.0197542070353209 0.0334183362528137 -0.0277368212596129 0.00430293943843708 0.0217901345889973 0.00970814511445036 -0.0199317668804556 -0.0234390887364456 0.0442503956957304 0.0027466588596405 -0.212582982948162 0.000782756003475479 0.0903454056092907 0.056362553541833 -0.0199815146687421 0.0586051670720833 0.0346019590366061 0.0305932051312887 -0.0313171150022714 -0.100062218954044 0.0624819354137832 0.0359257240415653 -0.117741749998418 -0.012954106472092 -0.183386034487969 0.14415468245878 0.0585621744315995 -0.0295043433390998 -0.0674915161130438 0.00516541730007606 0.0214243722714174 0.00748713029863919 0.0113413497380152 0.0153365726165195 0.00807471035576287 -0.0377555790760838 0.0614162777390355 0.0964375718330275 0.0539676101094956 -0.0309033795312496 -0.0311974207002224 -0.00619227961682667 -0.0360401374575929 -0.0186750520739808 0.00330308957603463 -0.00514580520981144 -0.00432052582704049 0.0176032332027661 0.000662613199620416 0.00242816541491677 0.0101542631080235 0.0195292257659312 0.0114702374781689 -0.0124886295554293 0.0280888798837965 0.013042675046095 -0.0165053154749331 -0.0064949730228553 -0.00415697492467834 -0.0017314320220035 -0.000126590118377376 -0.000435735161549388 -0.000267619652654538 -0.00148357432127537 -0.000829955857706364 -0.00255603942833052 -0.00373702684574086 -0.00631260208344641 -0.00310822791424399 -0.00769085604290441 0.000141866497906616 0.130738892190571 0.18667663249903 0.0363333760395712 -0.164664586043727 0.127208231357857 0.0168529475036148 0.0302650777660689 0.00931163641024859 0.0284037067350914 0.0271622153176295 -0.0268049461048772 -0.0169642226767405 -0.00767769425479759 0.0345842446158966 0.0171258531618861 -0.0236360496764688 0.0125715428997622 -0.00192457177415949 0.0010357344116171 -0.000780730382279596 0.000736093705217961 0.000738807801844168 -0.00200931952063068 -0.000927354544384403 0.000859150893446702 0.000212739385156878 -0.000697438841129343 0.00873479371153365 0.00792558713078345 0.00684186445820865 0.0153509351379799 0.0201830753550174 -0.00832587919288847 -0.0175621032560127 -0.0150238491259303 0.0256978340619977 0.0101412244331052 0.00970234595117807 0.00557758954839142 -0.0134418205437303 0.0146428117525701 -0.0313529952927278 0.0122585982665348 0.00447904352699571 0.0246300735008083 0.0145096300636323 0.0286121795814339 0.0177615255459486 0.00730701690707123 0.0138486531213655 0.00293558985999057 -0.0584008561711297 -0.0479945816582526 -0.0589537050681537 0.0712672618671893 -0.0893434457807861 -0.0833183974848794 -0.104716158991937 0.00794477112103418 0.10473044043666 -0.127930883998595 -0.0245813562950107 -0.164484993108509 0.0567666464082483 -0.0305572653445578 0.0225398295809246 -0.0349777345657156 0.0332993708316544 -0.0346718756936075 -0.00301251657185513 -0.0176483801165501 0.0235131039992404
  65 1100.75651611988 ""  35.8874199160383 0 0 0.0192555540350345 0.0238534671586205 -0.0267706947985286 -0.0331307977222926 0.0148958865189142 -0.00536570626089207 -0.0431638169425704 -0.013958615562031 0.010041322337162 -0.0020222737263914 0.00308503731946455 0.0083985775453809 0.0083687494285149 -0.00257640264792532 -0.00574445910001395 0.107198806667722 -0.00826177125034992 -0.0248415498577214 -0.0703170969481902 -0.00696302287818297 0.0669065563549052 0.0457964302563735 0.00630601084195935 -0.00444585612920924 0.048679175755999 0.105393189875283 -0.133881444819565 0.061066849199842 -0.0696230023987469 0.0658721815477065 0.050571112050736 -0.067938475823779 0.121298797194498 -0.0150252318290345 0.00549782571796196 0.00704191232298225 0.00902376970597214 -0.0151194387091962 -0.0195649790072073 -0.00474213334354503 -0.00599621970148561 -0.00823489124921219 -0.0311694108205522 -0.0273972074204233 -0.00819827286795964 0.00415632362543494 0.00253002337970568 -0.00175790833252224 0.00672622501467037 0.00825253330432111 0.00539030290674334 -0.00387970429889398 0.00150087524995991 0.000279063239014307 -0.00519737494340314 -0.00113117744500174 -0.00106210713629315 0.00198509516325442 0.000974292925170569 0.000612189852825094 0.00250482464406663 -0.00103094788236708 -0.000428985037969873 -0.00173995331862209 -0.000417250293827908 0.000262799610491502 0.000394581946619658 0.000691081503188275 0.000392574787030661 0.000263629473031804 0.000141412993929699 3.18692446200111e-05 -0.000684710021539915 -0.000292534559759794 -0.00092811862534896 -0.000777219700810243 -0.000888890089971989 0.000138057368430948 -0.00474131211229462 -0.0453170426386818 -0.0406813474793762 -0.0529587483201045 -0.0207439619213776 -0.0225203402346946 -0.0167369496335887 -0.00877428130087034 -0.00701718153912962 -0.00379424116471687 -0.00850672944071078 -0.0044121223391427 0.00609914158256771 0.00138632213185996 0.00255079450157826 0.00324861725235998 -0.0126840769976562 -0.0116760526632547 0.000583116235606378 -0.000725162447620421 -0.000314281235408701 -0.00118422912029176 0.00058106868108883 0.000205358752168341 0.000411136693736366 -0.000613804944515434 -0.00030533793294656 0.000583994533950967 0.000153424676154123 0.00238689194074429 0.00284525140113529 0.0032093127056567 -0.00168183839948041 -0.00191219656899703 -0.00222148870881718 0.00345901866696193 0.00101473107616752 0.00193705965083171 -0.000851042517800775 -0.00131061660990988 0.00182291342589677 -0.00428088161904958 0.00219861255569198 0.000391395402270939 0.00395625655673292 -0.0989078784054203 0.0155213154612921 0.0754735184297114 -0.0326550308362058 -0.0318335215876784 0.0410310684457657 0.0904893341892589 0.0417005511862462 -0.0240334829528607 -0.260860574951376 0.173667502897094 0.141853606489897 0.0458201500383068 0.0243347195463853 -0.0168478005691458 0.0741515528534781 0.13228268227027 -0.134382555449489 0.0930427577552973 -0.0415786485116383 -0.0551553692743255 0.204217198411116 -0.0333014345867994 -0.129453020499993 0.0173887650592415 0.131155329486969 -0.0795825544277006
  66 1105.43177638434 ""  78.6242790537264 0 0 0.0336976756661919 -0.018152575547743 -0.0797296346308888 0.0117353842848744 0.00123776480880961 0.0271403076702039 -0.0496918425206752 -0.00405317903623497 0.0295394210620193 -0.0513509271391165 0.0468743865043502 0.0670317414406169 0.0434624138698291 -0.0376741891957275 -0.0688528379935486 0.244834887430224 -0.0427732564911246 -0.236782837223805 0.0342410072464933 0.128775869525483 0.0260681031088694 -0.0861253263467071 0.0494030616145626 0.0547260923461332 0.0511135063853211 0.0499633414641185 -0.153873696686873 0.0941935723942397 -0.0464485860859214 -0.00403067328225125 0.0294446009024603 -0.164662923504367 0.177908899649861 0.0612560086286986 -0.0434368939973759 -0.0663575856110962 0.0202513991437667 0.00414100365103751 -0.00225045606646963 0.0426549079864832 -0.00905905005299323 -0.0352999206557535 0.0340693175996324 -0.0190694258740517 -0.0528352597025259 -0.0314598695489619 0.008893803909576 0.0159935504133496 -0.00149708610828193 0.0156443238074734 0.00730695227407632 0.00112961900433204 0.00212349978908649 0.00204461598729878 -0.00524284913880346 0.00188532674529749 0.000365311505470905 -0.0105022675308818 -0.0158336849359725 -0.00939957129957145 0.0060034762307099 -0.0162468277244151 -0.00769249710834133 0.0125108997073142 0.00633477905227355 0.00422377220030358 -0.000422725874839166 -0.0002519135068476 -0.000147603048726717 0.00110256213169649 0.00132167862175758 0.000843445427419601 0.00231923255009123 0.00302397682731312 0.00500228328006227 0.00285324727272624 0.0057709726598956 -1.46333165173686e-05 -0.0859436712835697 -0.087631675480931 0.00392750717479424 0.127791208298994 -0.0880987493391822 -0.00949961858695401 -0.0124911867337503 -0.00612391879907963 -0.0134889218724872 -0.0149748468178509 0.035736993790392 0.0189078365321066 -0.000885328532008008 -0.023868868630756 -0.0124875533205234 0.00879892376793864 0.0240984162237784 0.0149552199364472 0.000111999233504777 -0.00189032682886989 -0.0022438725059804 -0.00409589690258941 0.00327340834322787 0.00127763123339811 -7.32219922626493e-05 -0.00294793813056244 -0.00018738831412251 -0.00647015543851745 -0.00544058937086369 -0.00658575643054354 -0.011890338140197 -0.0158876015761547 0.00654385331461447 0.0141977520324664 0.0122287867341308 -0.0209174548644926 -0.00718774626279971 -0.00796999300200914 -0.00226827198473474 0.0101431915029126 -0.0113018102325298 0.0244125476054065 -0.00923058559099723 -0.00322173004404941 -0.0187212522335536 -0.0125395896060432 -0.0166890108826852 -0.0381105273578745 0.0128527748486951 0.01165855224036 -0.0287680691739329 -0.00246463407705878 0.0103924677705962 0.0664283215794 -0.00987562654086965 0.0210958802856692 0.0113614121732849 -0.0760563018501127 0.0422269644855235 -0.0814995359439332 0.083509455870131 -0.0468756608912497 0.229723562039527 -0.0116150139417839 0.0149807202797869 0.0329549704372475 -0.00935862802540324 -0.0242609183812323 0.100903577037685 -0.00829189577725587 -0.0619454424415854 0.032835647883078
  67 1125.97037965395 ""  64.7737211637255 0 0 0.0284497412318636 0.0742512877696686 -0.00900321890180658 -0.00971137647938199 -0.0854776763792108 0.0186440318225287 -0.00912022101222772 -0.0544042345228812 -0.0183253180662265 -0.0259210972356416 0.0668881944867605 0.0592075376737184 0.0573976039593669 -0.00583110620226734 -0.064275022010567 0.0340685768429122 0.0403805565520676 0.0689395553608039 0.0793158308853376 0.0127346595284654 -0.130962628621322 -0.144657445270407 -0.122169406932753 -0.0392490909213931 -0.00430377404132988 0.105806794032043 0.0250090118180774 -0.0249938516194162 -0.127503757433845 0.221568700989365 0.0545158343519953 0.127958870861204 -0.0472174888838316 -0.0721707540187096 0.0100183745319224 0.100747179928609 0.0215968694279036 -0.0728574453739332 -0.0291047347552437 0.0606329919355077 -0.086317398632438 -0.118919020551099 -0.00570354898607644 -0.0139019458627385 0.0508889160435529 0.00677879938429078 0.00351304701276243 -0.0135919662143095 0.00311931355490794 0.00160511801370292 0.00119069368632612 -0.00209630640530329 0.00154382541347072 -0.00022100923770994 -0.000916235154011724 -0.00238618942013244 -0.00127942579490805 0.00329145779080741 0.00234427345816272 0.00159109787210047 -0.00149939988657433 0.00274363944941219 0.00138980401509327 -0.00151616857003465 -0.00189991227252667 -0.000420973914399717 0.000844855848792641 0.000481541680946609 0.000264889470010129 -0.000189455130932939 -6.51719412127911e-05 -0.000153249652114902 -0.00089080743112415 -0.000454476524583783 -0.00122625519395734 -0.00101516281573094 -0.00123741680031237 0.000103889851447337 0.151107664185915 0.0410182173476044 -0.0463034371906005 -0.149751905794622 0.0677037115274121 -0.0254699902442221 0.00227520580937686 0.00282823696916966 0.00971765708156362 0.00314459247947587 -0.017370565610715 -0.0104361032477042 -0.00170511220961754 0.00306703393971832 0.000477118943107596 0.00154254125070171 -0.0102593512127816 -0.00901106533278565 2.86157043495107e-05 0.000458282592056803 0.00031357880754156 0.000707310944483434 -0.000378456446838365 -0.000245207587073794 -6.66470429518578e-05 0.000623183310095698 0.000102918061821617 0.000712594433478995 5.88722038301699e-05 0.0030018073438194 0.0034165725233265 0.0039302128720339 -0.0020897447773973 -0.00256558510821902 -0.00294238959726862 0.00463559528067947 0.00134043628350738 0.00245078793241633 -0.00120927224272433 -0.00191541496391151 0.00259791238152769 -0.00589985680154102 0.00265155199821145 0.000597867032841964 0.00500482112010202 0.0472911426529811 -0.0257950022856245 -0.0101163888503066 -0.0169577758214981 -0.0146208903207178 0.0322322649800996 0.00302348132495127 0.0233959282572199 -0.074674121480181 0.0236508956285607 -0.000548351061249508 0.0080571613776365 0.137077687181636 -0.055215603887472 -0.0186376679901626 -0.0383465612978895 0.0559069527534532 -0.159664637447501 -0.0637353137580235 0.00827500316395588 0.0168001042288347 0.00590986852562757 0.0138756120037543 -0.0243002220677819 -0.00351086878342142 0.0164186451970063 0.00983588753363081
  68 1133.81766678531 ""  1.80861327361073 0 0 -0.00115219292172037 -0.00604717754035159 0.00227787136578776 0.000987160774080894 0.00594171032862248 -0.00168817677395475 0.00118634699022908 0.00438488113555936 0.000973551218165429 0.00218193767185037 -0.00473673497655532 -0.00426978548246726 -0.00406687320467894 0.000213282820568617 0.00484934573957934 -0.00230067587568513 -0.00421542291288957 -0.00118329102682295 -0.00512667704611988 -0.00327226373324525 0.00789136209632423 0.0117826908890164 0.00954761603805163 0.00341267873728716 -0.000606709098040719 -0.00830770089290226 0.000306138150006606 0.00141135175156 0.0102476139106126 -0.0170350705302752 -0.00443464609785826 -0.00791176555789179 0.00158876854657066 0.00437413664780336 -3.82626889517337e-05 -0.00766892347389315 -0.00107853170806288 0.0061538944489426 0.0017486448989236 -0.00577588595222246 0.00751539322759571 0.00991854215088475 -0.0187824918233146 0.01105366295474 0.0215563891118942 0.0123560116555095 -0.0284043779035034 -0.020108533040647 0.000552318475577412 -0.005216055698391 -0.00247354681593487 -0.0151356759656712 0.0616660265038723 0.02953031132581 -0.0273260779321108 -0.00451960143679424 -0.00464289696387719 -0.0497293157363815 -0.160125205510011 -0.0876536793193587 0.0169709897410122 -0.0141184403689132 -0.00540935492124616 0.0475085842801889 0.0411795249214118 0.0258671637774544 -0.00455191578056478 -0.018888920208658 -0.0100930483746615 0.0258189411351793 0.0304053622776673 0.018224382462347 0.00122278627886618 0.03201230126171 0.0258412614806046 0.0027047166803203 0.039427889652152 0.0114457814339642 0.0273591471473621 0.0258384420751919 -0.00530103426381033 -0.0460961584485494 0.0325853673137569 0.00794244856509606 0.0710362724702305 0.137655367593491 0.0821621768940861 -0.076638641258058 0.159815295798324 0.0734354739244561 0.150634138610495 0.0921695608240746 0.0611275588927663 0.0140409376624072 0.173571523330666 0.0897824950796832 0.0220070489202792 -0.082456605055459 -0.0621248252242166 -0.177007541328634 0.103684297254349 0.0358354987125025 0.0182257574289344 -0.0999693246041686 -0.0278503307173855 -0.0718307953249422 -0.0742256606598034 0.00664471255759623 -0.0133915898520407 -0.0830574714716535 -0.00323708079555266 0.124870811468865 0.0671207303636774 -0.129834702996213 -0.063591974484966 -0.0318025466888795 -0.0750324839591258 0.0965185191969166 -0.0764248014950426 0.147511262792504 -0.0070872281480612 -0.0496076458911617 -0.0676809976311146 0.0039826926186754 -0.00694515169242881 0.00246548527532641 -0.0044548581932043 -0.00331637157290022 0.00790809394682338 -0.000689648106783812 0.00557587504407768 -0.0190375765735497 0.0191178653500638 -0.00595025061471093 0.0123771679980805 -0.000279621440590773 0.00591524884342583 -0.0118755301463886 0.0112695478595856 0.0334806869600886 -0.0325750120295223 -0.000280609712802191 0.0027082962462587 0.000398324421099699 -0.0113657414726153 -0.00105600938338243 0.0118380833316315 0.001922982506945 0.0134625763272599 0.000458220274296396
  69 1146.7271764111 ""  56.8744589366563 0 0 0.0103857197946515 0.0762042283269351 -0.0912300491120381 0.0376939070519217 0.0181436276635612 0.103276598452856 -0.0186938288981587 -0.0612377772606048 0.00652062595055446 0.0268121625474763 -0.067877016161102 -0.0900956485384472 -0.0709734198544102 0.0393405621126173 0.0500352239280298 0.0644239802392076 0.0662820817367313 -0.112581234439038 0.124641607363923 0.254403437922063 -0.0305404163062608 -0.25510650408222 -0.03871332113308 0.0238054465022944 0.000379089814188073 0.0714946689930861 0.0121678332334281 -0.0062802607420399 -0.131208340235944 0.200172814494611 0.0474587755380753 0.0597379777780575 0.00901414107128186 0.0456993031103547 -0.0222669323096919 0.0333208391658326 -0.092107670245078 0.0513036247507935 0.147125833766148 0.061132684544307 -0.0365869436256403 -0.0137709157795253 0.00650565233472748 -0.00461585182515705 0.00220960609959064 -0.0040959691684837 0.0021284157646463 -0.000175952149472821 -0.00128422461708391 -0.00233109003478026 -0.00139062213436738 0.000894215714141509 0.00171069446406598 0.000855628464679834 -0.000679379922741829 -0.000687995868350945 -0.000419555862685899 0.000561745786335696 -0.00153905743626823 -0.000734542216862748 0.000359954449307042 0.00207494286268411 0.00104463670213422 -0.00101842466172963 -0.00121471739889266 -0.000752019436310406 0.00046474668679538 -0.000592050992829182 -0.0002649113114209 0.000218325106219395 0.000549408636893683 0.000257163569337638 -0.000457108830762357 0.000435928652648736 -9.03974707795812e-05 -0.000488150027793388 0.000263628402570108 0.00025105676864236 0.0159107871163125 0.000603309953179664 -0.00299287089367484 -0.00797926730402902 -1.41195175850231e-05 -0.00691645064603687 0.0109326601262746 0.00979340516968519 0.00725165096650284 -0.000270232783523473 -0.00230692771996208 -0.001501437723472 0.00997680543203719 0.0103848984503191 0.0065778161473269 0.00242792241856406 -0.014421745956364 -0.00656284443887228 0.000418682832801304 -0.00137656389335821 -0.00077718973400519 -0.00386818656582405 0.00200552067377268 0.00066806218211029 0.000374692217922582 -0.00146761359181489 -0.000648459540888121 -0.00113264665569727 -0.00133016443927671 0.00144338434334086 0.00148896704906093 5.21176618622571e-05 -0.00122559071245188 0.00129549850564483 -0.000180683127960998 -0.000171626407695786 -0.000762802782752394 0.000517968224435812 -0.00207865487856963 0.00123431943088165 -0.000325976906365315 0.000137728992988626 0.0012470657398895 -0.00101042458377901 0.000917034641882086 0.00298754431606369 -0.00369313355353201 -0.00861004525848028 0.000800060390615117 0.000488188163004925 -0.00151210545030253 -0.00670130736583434 0.00641161147182076 -0.000953578116184713 -0.00321281590619877 0.00308641107456473 -0.00535485313247407 -0.0233413303161806 0.00994350343573796 -0.0127801647911639 0.0142240145277779 -0.00517187276419083 0.0371379730177063 0.00328781086788626 -0.00371198615071691 0.0304392734224355 0.0519582752111044 -0.00873407864379076 0.0172933903145334 -0.00112475318699199 -0.0114133855143425 0.0201417559570919
  70 1151.36115883158 ""  33.7713747702247 0 0 -0.0267503894028855 0.0518614877475379 -0.00907690785647401 -0.012189293274163 -0.0523855521168931 0.00436046195697616 0.00981174996162752 -0.0291393323657742 -0.0109123987896594 -0.0078677986498742 0.0287396937129825 0.023011864258194 0.0296099464726156 0.012846941521461 -0.0275243022175014 -0.176226766103687 0.0882761412499275 0.0503534208740338 0.0329468891135905 -0.0127227494391455 -0.0791197257501805 -0.0790934594246571 -0.120043485791902 -0.0674212802075969 -0.0158326024110644 0.0246053769360473 0.0575562627747121 -0.0495794308519544 -0.0448465616828353 0.102015326084745 0.0113641347144453 0.0888690462573715 -0.0638427015312647 -0.0801457195719806 0.0229961471979638 0.114070860252725 0.00392451981434327 -0.0654432473499279 -0.0138179179716633 0.0428661511231492 -0.077285219009017 -0.0951608614123757 -0.01710063292863 0.043564440732038 -0.0432808993867795 0.0101104694277153 -0.0159004204676151 0.0113782163705086 0.00714667084413053 -0.0110012219391951 -0.00485893483679761 -0.00270340496366708 0.0258342744009598 0.013220079495428 -0.0138962336127378 -0.0155084738567485 -0.00905717269967577 0.0107073439947475 -0.0187360422837958 -0.00872341764090149 -0.000657593091343714 0.0236785305614899 0.0116370270187832 -0.010059646412056 -0.011789049886032 -0.00715520631290935 0.00804540303074795 -0.005397947643494 -0.00203027922771237 0.00241948241666218 0.00617021645960429 0.00353531952813062 -0.00645541243780486 0.0047065859407881 -0.00174682616179656 -0.00704981276266363 0.00198111464066154 0.00386952557257909 -0.190427749699026 0.0602550212059049 0.108972089206254 0.160689085507183 -0.0476088352083488 0.05262995940751 0.0855868471238896 0.103460914647633 0.0596864395521833 9.87508932694104e-05 -0.0768577856397458 -0.0394377489438775 0.0766768501433801 0.0898354335717497 0.055816030688178 0.0128069569932792 -0.0972999311803542 -0.0495108108377082 0.00261236692739986 -0.0131318989027083 -0.00944500065795371 -0.0385245056107408 0.0212435336186544 0.00701564521820214 0.00267044915708785 -0.0157790679414264 -0.00509830775295501 -0.0135828641672413 -0.0180006577413346 0.0224637394578055 0.0202381066672807 0.00504105741152997 -0.0155592758425294 0.012884171267271 -0.00475025453298893 0.00220821293522034 -0.00854606443855044 0.00892318458565143 -0.0299769061806316 0.0139758392230918 -0.00230411714148824 -0.00268764899091824 0.0171623943772409 -0.0116344274905671 0.0159761752721112 -0.0287466227871558 0.074296743670337 0.0271891883959772 0.0257270962419101 0.024925166436031 -0.0385926483684516 -0.0239456104933485 -0.0680103641480792 0.0691865354918332 -0.0781657580473879 -0.0150761294655987 -0.107725926727304 -0.0890254398323799 -0.0123833798717707 0.170836781831599 -0.0757582554251492 -0.150679072771925 0.0968182978065011 0.0641096847683646 -0.0508496645791324 -0.0155132913018483 0.0435775362795019 0.0439153195559755 -0.159940888735891 -0.00568940726292727 -0.056996507043686 0.00179339062721729
  71 1155.65335448702 ""  32.672131916627 0 0 -0.0178619974092565 0.0195174448318537 -0.00734146982053685 -0.00121810665470634 -0.0203893696754103 0.00496988567697165 0.00777058051850211 -0.0109597863853334 -0.0033802369776157 -0.000876263335513085 0.00782754024951438 0.00426442398213227 0.00747113707896895 0.00698909149692816 -0.00778037916782697 -0.0920807744539626 0.040917141657594 0.0135272715325205 0.0205438830161945 0.00581147234277751 -0.0343218603219984 -0.0416838373246642 -0.0520427090478066 -0.0291173737981428 -0.0105267396784856 -0.00262413677521989 0.0355797593856426 -0.0256548312459199 -0.0113158639937354 0.0335933439634954 -0.00149399459253029 0.0366892745938027 -0.0336977757283589 -0.0312921648107321 0.00933400273784627 0.0468797737116154 -0.00361240538329952 -0.0180205099594708 0.00551586557628138 0.0190786746378482 -0.0297646147051488 -0.0357409815321761 -0.00914161819378763 0.0217389663984383 0.000882447006392956 0.0211869454197631 -0.00458730322391365 0.00159513464229788 -0.0278200604813892 -0.00757885940040558 -0.00597307461117181 0.00160434775903355 -0.0634875995449772 -0.0317381910565253 0.0457591417826832 0.0502060011909491 0.0297116546638483 -0.0443527238695864 0.0120346586442901 0.00192411844264062 -0.000255632111466696 -0.058864449679776 -0.0302412512027059 0.0368842164606674 0.048011078662868 0.0274692624607432 -0.0294239559504894 0.00623485592257271 0.000368238342500487 0.00133063042015405 -0.00865846488944061 -0.00450633630708114 0.0201809906529003 -0.00463810037465739 0.0123752506397247 0.0222561545071463 0.00556387890260188 -0.00770526384356768 -0.0382538078408028 0.00339933662041033 0.0162097170151436 0.0200498082425171 -0.0035702706559973 0.0083888637649565 -0.220943591831276 -0.256005812304605 -0.15766088459811 -0.0116063356168197 0.288245839823693 0.149112870616854 -0.187558241688422 -0.223125781904669 -0.131801881747786 -0.0597804512861869 0.398374996196233 0.200266212389417 -0.00145776467487233 0.011320659348663 0.00650797247791253 0.056196850642281 -0.029321435553166 -0.00918229306449818 -0.00218950350675365 0.0123489975492224 0.00563977251523773 0.0200283519117292 0.033195056583061 -0.0679916451344012 -0.062543852639458 -0.0389848502338748 0.0442839483498409 -0.00290315569546843 0.0338833437699471 -0.0437696544106201 0.00643469018714627 -0.0375084078048056 0.0690961903044141 -0.0133125908904612 -0.0152005796302099 0.0513697461958118 -0.0514306010473995 0.0187133492319074 -0.066448847300348 -0.0106224285534688 0.0232521166904968 0.01337220976768 0.00580237866897457 0.00550944799336133 -0.00718313501297908 -0.00741984833577173 -0.0229461601862772 0.010664535046477 -0.014498632487286 -0.0106596056791903 -0.029747963486148 -0.0459399248038589 0.00609102769753502 0.0540820755528484 -0.0124169611011223 -0.025848073899728 0.00875572637127677 0.0301630657435187 -0.0182774388785899 -0.00450563519677021 0.0115651284021802 0.0185618744983648 -0.0535982336355246 0.0016106839654216 -0.000478392507871125 -0.0086913459964922
  72 1187.27968396709 ""  10.3327721541596 0 0 0.0870784500705056 0.0313269879197393 0.0135194017100035 -0.0194098837880398 0.0285278627844622 0.0123156070275536 -0.0412698442054735 -0.0208981001035901 -0.00535750446222885 -0.0097045962851689 -0.00799655594689851 -0.0401459575773649 0.0370567982419513 -0.031567223805391 0.0725771364613178 0.182526776943347 -0.00850597231533843 0.0231923747954268 -0.0242171897178479 -0.101086491129984 -0.0349815714313828 0.0220400992422779 0.108383059668691 0.085878324793321 0.0362430530664998 0.126084670050752 -0.108893711477868 0.0577785932360044 -0.0878626624168368 0.0982653384237365 0.0704547584733695 0.00496412418452817 0.0823048132776624 -0.117106499317008 0.103856042001061 -0.0935322881799601 0.178297452454228 -0.0804147427020769 -0.370763797530711 -0.313719378835856 0.164496896049024 0.199955539655638 -0.014505966880248 0.0213093549407576 -0.00578997923002281 0.0130999670430001 -0.00596084379578467 0.00382366159877647 0.00075328263618462 -0.00355107993919133 -0.00136429847547711 -0.00227506591783452 -0.00321805879755604 -0.00195050987485646 0.00227612497092988 0.0031552141693232 0.00180227215343982 -0.00115936418104387 -0.000998230758687954 -0.000597380329162805 -0.000957321309970189 -0.00199273107498794 -0.00125890804953206 0.00107301463542918 0.00408036850954586 0.00209484181830314 -0.00203733215120281 -0.000245724681036669 -0.000352117183130674 0.000604754194561338 9.43355660431279e-05 0.000230062175422308 0.000910665363039269 5.55670367721773e-05 0.000695037790932445 0.00104038309414329 0.000467053039628469 -0.000162300817305109 -0.0567134190800634 0.0656793884319134 0.0542022612632533 0.0361593922256035 -0.00595387629694651 0.0186327515719293 -0.015871538756688 -0.0151355636617226 -0.00784118752776338 -0.00102533872995343 0.0166290911509448 0.00836599990347664 -0.00993333734064777 -0.0102071922697743 -0.00513153377365234 -0.0062697213492259 0.0306640878982372 0.0143787777675203 0.000295650639481962 -0.00115205568899156 -0.000924025856795282 -0.000309511574625469 0.000387843711701553 0.000240879402703041 0.00036798151521824 -0.00159562155280332 -0.000273306727369477 0.00025377077123236 0.000885916761991095 -0.00317088217174111 -0.00241170573239559 -0.00212233241591035 0.00167410681831798 0.000755919982069203 0.00198755325326485 -0.00286312921991297 -0.000281188990559107 -0.00206252658274646 0.00238816301882775 0.000256430545837091 -0.00132386699657501 0.00340968825840824 -0.00175097310316306 0.000166303009223662 -0.0029367169890639 0.0225701300358607 0.0279874199700298 -0.00146945993269748 0.00904321746906717 0.0110947361247967 -0.0109467647750565 -0.00998101619397893 -0.0382034933799733 0.00140842188386051 -0.102263190372828 0.0240891252014145 -0.0757714292014059 0.128530004668598 -0.0898656057624189 0.0935258443721123 -0.073500724422771 -0.123934822879599 0.0175215667379647 -0.0633488485989642 -0.017447003677566 -0.0129441597806433 -0.0266369421797596 0.0436854216674939 -0.130285187359807 -0.0146262697164004 -0.0673216748701444 0.0354378934076312
  73 1198.04959232129 ""  3.894434659552 0 0 -0.0806965813146207 0.00372065928338882 -0.0449597391552021 0.0283564958567708 -0.0374544449325939 0.0223881990686243 0.0337720091873423 -0.00658494643917509 0.00322097574176752 -0.0294993142205153 0.0377549728683563 -0.022846054070435 0.0499721086734026 -0.0465087132484892 0.0470925626927487 -0.208243614801381 0.0655218524083224 -0.078552769774473 0.0857963641040057 0.0940074876324376 -0.0703776134731475 -0.143435452084133 -0.0625536064532675 -0.0277005388784317 -0.0379455862613053 -0.0879643684962836 0.116862731158328 -0.0640493092860838 0.029846882932083 -0.00895391037646698 -0.0447372362614905 0.034459684423377 -0.085707825729009 -0.0873961088590862 0.0827325209411712 -0.118284140140906 0.180231722422953 -0.0533450881289715 -0.352306166118245 -0.293008839731654 0.17428981197843 0.196625886800062 0.0167355376704017 -0.0204051750891406 0.0055040265110883 -0.01340604530406 0.00740243764258359 -0.00316829714851597 -0.00242655594018848 0.000734715429760952 -0.000319667618930838 0.00276148995863995 0.00288507977050294 0.00175255954253933 -0.00075164258265371 -0.00293758984052796 -0.00161849472000185 0.000509780472661817 0.00100268730992088 0.000536841003636996 0.000228462517036797 0.00178329391486855 0.00117678524271828 -0.000649711285490238 -0.0034746003879924 -0.00175499387518826 0.00145701732652535 -0.000329442746798049 5.83600081107658e-06 -0.000438852779202939 2.23153781356832e-05 -3.59083775776092e-05 -0.000628641915243097 0.00013851713341073 -0.000403688157713729 -0.000641033875399629 -0.000198012704146703 0.000173513071059563 0.0572624395383002 -0.0721479510182098 -0.0571117341756812 -0.0329225630626021 0.00865345263676369 -0.0167261017846314 0.0204121503914812 0.0181725234952772 0.00935064505690554 0.00267054269568046 -0.0163646771905524 -0.00815856652622943 0.00532302702414924 0.00687972750459577 0.00260201782229898 0.00389253925462465 -0.0209538702648575 -0.00938803082010718 -0.000290809872912026 0.000575420972025033 0.000496700130337377 -9.0316005466443e-05 -5.93917269542196e-05 -3.79278339980542e-05 -0.000425586382454986 0.000851035982111949 0.000262034810705357 -0.000510128044850106 -0.000903814930262486 0.00211714135343215 0.00145441258752511 0.00107026424238525 -0.00114713157565168 -0.000252065319109389 -0.00108257262974394 0.00166414866250584 -3.01521274862393e-05 0.00122525288844747 -0.00201065930453139 0.000101352019441206 0.000752907241635534 -0.0019166198610092 0.00117995153299295 -0.000412867298016311 0.00165825466046281 -0.0209307595205051 -0.0236057501746919 -3.82605664072415e-05 -0.00727787233042381 -0.00962691927986004 0.0085347113961697 0.005304694726386 0.0364356556376377 0.000548516178129911 0.11857500063104 -0.0394074060360375 0.0606702430627728 -0.17439234659947 0.104553952388604 -0.082858789049551 0.084489367693519 0.118739670824339 0.00711764141682727 0.0659941571266949 0.0101938445821636 0.0233667396276037 0.0115058162355375 -0.0252462795705395 0.110028603735742 0.0141033101420246 0.0610565572388878 -0.0315976482395207
  74 1220.12227413662 ""  82.8215749722149 0 0 0.000272668368212081 -0.000589929570323402 -0.000246368311469433 3.42990184356149e-05 0.000352370399084046 0.000104812684681134 1.08551352376702e-05 0.000180461681161661 -3.31377750433973e-05 -0.00160690819347667 -0.00063057796352751 -0.000273503814197199 0.00174239350922951 0.00125803991968487 0.00058776142512639 -0.00917368719860068 0.00286620816385117 -0.000106377072908003 -0.000416189531016879 0.00145896385872986 0.0010596156643682 2.17233029672337e-05 -0.00139989444415695 -0.00134531810232578 -0.000628260601432958 -0.000509391752644103 0.000834170065161534 2.96493266970093e-05 0.000501559069144593 -0.000888937843287465 0.000158537385800517 2.14135871195789e-05 0.000232985855122184 -0.00360257393207556 0.00219635680420824 0.00441787188149569 0.00232003302712472 -0.00935696263541032 -0.00818128552523019 -0.00311895169319632 -0.00339668806974225 -0.00334781962051045 -0.00357750851706102 0.0204640591784249 0.0152097992871033 -0.00526101127350485 -0.0374808628933732 -0.021940405881766 -0.00828346191063454 0.0619759344431891 0.0305944208568008 -0.00175786631644691 -0.013845865671596 -0.0073427721225057 -0.0141910560791458 0.00903159453601727 0.002878683774406 -0.0451254837091017 0.00288913829854454 -0.00281161658817097 0.0679211861291323 0.0254904017601778 0.0198474617731407 0.0127847998148104 -0.0392882874413432 -0.0184471586192251 -0.0751423802371599 0.0310697950508324 0.00643771288505114 0.0170972400737996 -0.0142107602058791 -0.00462028883154752 0.0308232075514472 -0.0120139714688953 0.00876195519970096 0.0322404929401303 -0.00268914422489686 -0.00877907265867401 0.00876749071829789 -0.0336232509245718 -0.0203142375319926 -0.00360740159357869 -0.0231549303080639 -0.0186227999106513 -0.272485313733945 -0.241988471755539 -0.15286251141515 -0.0775058496616942 0.249646432955549 0.12264691410524 0.294022369699433 0.216188084046173 0.139478900076462 0.116140918990894 -0.389382167165087 -0.190591639077514 0.0216063571820308 -0.0265125894733967 -0.00948045427459812 -0.0043433302965858 -0.0068310889137914 -0.00602630266883369 0.0270616152150254 -0.026853924854238 -0.0150454490340241 0.0485315144121534 0.0659189721239589 -0.096740836769461 -0.0747090060285748 -0.0174648051997481 0.0596989201313628 -0.0412733430074754 0.0406436291477705 -0.0387018352954793 0.0271986378858498 -0.0427507173582854 0.113985311696747 -0.0483475923500017 -0.00438245685565432 0.0476269932476461 -0.0600560699719562 0.0432956384304984 -0.0565502810269694 0.00228130666291499 0.00332595877257727 0.00134140034685177 0.000722136765461613 0.00147708725704657 -0.000710100492195858 -0.00395471377007551 -0.00331466859203281 -0.00315626962456539 0.0131729064988533 -0.0117267550193817 -0.0094362765166867 -0.0233579509956574 0.00751510457725555 0.00923314645548945 -0.00478406924735969 -0.0098987228382364 0.00392258515534616 0.000594195355622474 -0.00175335492011009 0.00073295016015059 0.00318405459269906 -0.000252126751075148 -0.00561831168172224 -0.00240826611472395 -0.00948351329568328 0.00418953546784799
  75 1223.81353887415 ""  14.1181948711601 0 0 -0.00151272632642609 -0.000181269980369459 -0.00047564411489049 0.000454226508519942 -0.000901428928010562 0.000112207900194406 0.00064202325417235 -2.35180953973503e-05 -9.2818496776308e-05 -0.000400026963626761 0.000831320613403343 -0.000115577795649574 0.000127746195936147 -0.000775509496299707 0.000136586790621016 -0.00435702846886644 0.00127198954860586 -0.00161365626726377 0.000737324926042415 0.0046518967982831 0.00146583586963894 -0.00212345042123536 -0.00208615088998284 -0.0013381733682575 -0.000943025598025259 -0.00141999346499727 0.00246548872763669 -0.00121795939978514 0.000730403812262612 -0.000445429151569451 -0.000643751683532512 0.000736426092044042 -0.00154890291073645 0.00228727329251495 -0.000823127718223777 -0.00337006959577464 0.00103168264272299 -0.000130341803899993 -0.00230126131970501 -0.00194625529191985 0.00202137967859478 0.0022493744866946 0.00167121429839043 0.00707917439749444 0.00564789646753545 -0.00528769311383769 -0.0142179037995286 -0.00879600943606419 0.0382545331859792 0.0067889742042488 0.00600267711440113 -0.0341149961764134 -0.0296265253489307 -0.0176576832933235 -0.028148102422517 0.0614598988020871 0.0289714937661835 0.0541379262594214 -0.0301756595211068 -0.0123464727936899 -0.0143432862120716 -0.00999327958077804 -0.00611645675972215 -0.00307323492659903 0.0102637530726397 0.00514307655291253 0.141377812615943 -0.0236339846644795 0.0161553683188989 -0.0322870417015819 0.0108426910228705 -0.00417562844639234 -0.0606123454456433 0.0120968268801458 -0.0215673550939355 -0.0611183037928339 -0.00342434412584394 0.00562916591675094 0.00849719471334415 -0.0111924286042412 -0.00783801915562624 -0.0022619992624151 0.014611037425119 0.00536002771451728 -0.210836895347793 -0.17620287185402 -0.114846277684783 -0.0930993241051365 0.312889561615408 0.151240256813073 0.0552947948823072 0.0494389774670675 0.0296146696705666 0.0371905019443583 -0.129028920047142 -0.0638029790416847 -0.0172280926661018 0.0566409129816878 0.0453691204110133 0.00544098654966691 -0.00761196103093091 0.00990613217400302 -0.0482241633753546 0.0840190570790993 0.03296207140534 -0.0620113620062393 -0.08692592760712 0.18100817670947 0.158697513493452 0.0568386759582738 -0.117259436693482 0.079125558937049 -0.097468930812682 0.0865591894447119 -0.0271906367830496 0.092213050897936 -0.172141645955702 0.0871636511598145 0.00783118503349876 -0.111072689296309 0.116232194962319 -0.0678952649954029 0.116644168717196 3.71914648828647e-07 0.000416878498530246 -0.000497966701255959 0.000433101150391148 0.000797362396860759 -0.00135324775669433 -0.00174737828697473 5.4820492640186e-05 0.00142393107073135 0.00927554653823637 -0.00550139782851251 -0.0016801980104461 -0.0110440265737683 0.00443951994547994 6.91238748915935e-05 -0.0096630135619475 -0.0103394149355786 0.0036827574823798 0.00136091140910478 -0.000367845516836403 0.000945304552256556 0.00181278601066266 -0.00119156656579833 0.00113268709717143 -0.00203882216774955 -0.00785806726889527 0.00438337637734138
  76 1225.69329223466 ""  3.71131015854374 0 0 -0.000394125772467774 0.000199151941481819 8.93485546232716e-05 -1.721369157918e-05 -0.000491557833042974 -6.58262977597278e-05 0.000196486929913022 -9.35890682848562e-05 -0.000101339940232785 0.000321086968480584 0.000585990045923065 2.14953613963334e-05 -0.000498752947951121 -0.000744305172484379 -5.94408569516789e-05 0.000504594244219838 -3.80249341374223e-05 -0.000226635670912225 0.000100227701884079 0.00129845354810923 0.000456913919192912 -0.000577971021626541 -0.000237286247757536 1.03999944755233e-05 -0.00019471391359907 -5.92529167769602e-05 0.00067016389646738 -0.000472555818762104 2.83452286935682e-06 0.000321454902627867 -8.66142326223129e-05 0.000496573661038356 -0.000622452192310318 0.00263102538844401 -0.0011921375229854 -0.00337112849621822 -0.000215768712863921 0.00238768420066481 0.00111738577108163 -8.79516421684783e-05 0.00178967076539126 0.00199667621676549 6.7496795200538e-05 0.000370109837928766 9.7371499373545e-05 -0.00025328072828518 -0.000670476551344585 -0.000270748436591839 0.00257957487899821 -0.000573334841203003 0.000962300745915314 -0.00212987169128933 -0.00141693809841219 -0.0019371516465014 -0.00139996540130618 0.00581241378346235 -0.00162577734788041 0.00172894713705116 -0.0140702449893693 0.0227092446557297 -0.00106249350207316 0.00204759842896974 -0.00641377053185212 -0.000248473716832755 0.00157895732556066 -0.000492316748289729 0.0271918748876261 0.0874312329022813 -0.172400663773352 -0.0101551736887323 -0.0399544806063526 0.0789750099524109 0.00721361567801444 -0.0345348379993741 0.0451320711294888 -0.0255839346926202 -0.0160660450653851 0.053756652372107 -0.000349978158957839 0.00142083510622503 0.00110867376733389 0.00056223116289354 -0.000683269070522249 -0.00027543920172346 -0.011464488757912 -0.00904920525361486 -0.00731123623615846 -0.00731726633469279 0.00809749458159484 0.0286567703857859 -0.00285916537105333 -0.0158125128686189 0.0330623759677367 0.00130561993926064 -0.00355533003776283 -0.00355003788536237 -0.247119943000543 0.179088122954253 -0.0259836733738979 0.0160693509234936 0.0831428303054155 -0.160632910046328 0.257517255440407 -0.093100614708281 -0.1176318226729 -0.0039097669086244 0.0166987500182144 -0.0890968866234175 -0.144521342979902 -0.0850556770741678 0.106547007688724 -0.0833362525831264 0.0308431644861541 -0.0221051783953238 0.0150443792925936 0.075127767993699 -0.0888692165663013 0.10168220005231 -0.00614700045625558 -0.0389917110596926 0.134710283791727 -0.0592199637471638 0.167903405424551 -1.01729474144763e-05 -4.51147091937753e-05 -8.29444792149727e-05 -1.50547053045533e-05 -7.40113705379398e-06 -6.38387099589209e-06 -5.34202256765726e-06 6.23322824639325e-05 2.74976326165575e-05 0.000153798609887833 5.42799782557443e-05 9.40300264017894e-05 0.000767143228243555 -0.000271469714421175 -0.000220248588216669 -0.00121760207605098 -0.000185830281929332 -0.00115889816805587 7.70725412937055e-05 6.7642698077099e-05 5.23052016574962e-05 0.000907969356279897 -0.000344605722281432 0.000266021414597344 -3.79831417766861e-05 -9.12282597049406e-05 5.36298250235295e-05
  77 1229.47579539155 ""  11.5297170771885 0 0 -0.026854126049999 0.0315926519216399 0.0232198519937603 -0.0136935475666935 -0.055787690968343 -0.0118899385121089 0.0142482093802566 -0.0168675090758161 -0.0133742620820514 0.0461963615084705 0.0694157114457362 0.006803066278751 -0.0656787011072473 -0.0928628990631392 -0.0127036621678086 0.094269740662725 -0.00327313743294544 -0.0103564105005339 -0.00588828004091788 0.0962730371576128 0.0440869539147192 -0.0451146177185578 0.0103053796329279 0.0325795206630689 -0.015325130513389 0.0178380139854185 0.0557346476096056 -0.0426419641672388 -0.0188200147131187 0.0553360070685662 0.00554469125120011 0.0644401824365267 -0.0581357126781103 0.333972290629783 -0.161797693265606 -0.400020459576918 -0.0359544696613349 0.302817133984687 0.15626261947731 0.0117897850502197 0.242329356409045 0.260452189563681 -0.0106310478659074 0.0104379411962963 -0.00694596255342535 0.00639148685673622 -0.00694368802549773 0.00216177828100239 0.00196676814616377 0.00199284730706354 0.00153016681519545 -0.00128628331795515 -0.00027797966143969 -0.000401344326140992 -0.00066745734690742 0.000342718836571285 0.0001585020243935 -0.000511435317918578 -0.000508485058778386 -0.000508487832376486 0.00121889952311287 0.000174032423667287 0.000180935691838604 0.000179186024055727 0.000600140580342732 0.000357389014852712 -0.00320579205192334 9.36631159358665e-05 0.00147572094666579 0.000861247107343236 0.000146884163142532 -0.0005627007733151 0.00101559657710463 2.08874845287612e-05 3.75296597986266e-05 0.00133354483136422 0.000172344132286363 -0.000610642659167726 -0.0448145828968938 0.0647889928634412 0.0510913071942709 0.0268503329903232 -0.0289761977009456 -0.0011469550984224 -0.010561844705929 -0.00874861634093701 -0.00274961647158826 -0.00182960360053784 0.00471648098095642 0.00183787122757364 0.00185315410228197 0.000493167885071699 0.000413794555787458 0.000284554815671128 0.0012686070096515 -0.000672835738726211 0.00248659206827341 -0.00290146545669989 -0.000996453672405233 -0.000525481589583058 -0.000450078869071508 0.00135425358570247 -0.00148672193074632 -0.00122423818770152 0.000524936562292124 0.00131369364710825 0.00169749556873157 -0.00260737877530905 -0.00150701991509175 -5.91168040503405e-05 0.00124145430443559 -0.00057790314667568 0.0015161414288356 -0.00158474086974755 0.000451224969415816 -0.00232550628163093 0.00417232378036345 -0.00238482170304684 -0.000316800630426344 0.00260444275612968 -0.00321864614909541 0.0018578300935083 -0.00342407476921629 -0.00131410136902543 0.0100167137319691 0.00219708982469139 0.00314432362091755 0.00193377467542834 -0.00214687275642794 0.000196343554545314 -0.0153422240088619 0.00758977426432551 -0.0565637851100971 0.0315084420121605 -0.00740710381554259 0.131136000624667 -0.065406821377717 0.0278774515691069 -0.0713953680140479 -0.0281382557887438 -0.0655861455812036 -0.00175701427422665 -0.00181274559040447 -0.00711681407916501 0.0907516963002408 -0.0233123784540986 -0.0197089195293713 0.00328127831827959 0.00784698332062455 -0.00845014108209519
  78 1267.02192784964 ""  22.8345421302108 0 0 -0.00240493212925571 -0.0031879663920423 -0.000336046016171131 0.013818507202487 0.00750602164905334 0.00281057929343899 -0.00236495717907272 0.00258498567977849 -0.00235188731355912 -0.010724075772258 -0.00693437260298398 -0.00180923025115136 0.00846982386709304 0.00928792474998509 0.00222094525902844 0.112309204330562 -0.0428289133210134 -0.0111716471275488 0.0130041970473356 0.0416123725911369 0.0166854498217201 -0.00197518603657711 -0.0211404278575723 -0.0234484366192848 -0.00417489587348722 0.00285402841771981 0.00234234549997428 0.00526721444223178 -0.000974771496857163 -0.000900428611592201 0.00439534583837123 -0.00723179631404669 0.0090487206346555 -0.0323776818350843 0.0179599889755443 0.0359973109228728 0.00732106632814299 -0.0345735050274059 -0.0242029445499196 -0.00759275314482779 -0.0242121530704027 -0.0262171495532158 -0.00650301271647393 0.0111961476736928 -0.0385002488335745 0.00621765384721253 -0.000716157540848912 0.0296238135091357 0.00137444267421122 -0.0246313965485804 -0.0113658363431436 -0.0108337590440911 -0.00933387678548623 -0.00652547292545221 0.00406063671127499 0.0119055552203876 0.00648655878378221 0.00811669976498838 -0.00213675653784586 -0.000185927998388431 -0.00498228478327381 0.00627218704900357 0.00230749409082462 -0.00329362612640348 -0.00158032475055256 -0.0019296602789318 -0.00803048247325634 -0.00177707426817411 -0.00111344143212953 0.00244571389509678 0.000721213423814288 0.000420195144950997 0.00190104352327549 -0.000171046339478993 0.000842780390416522 0.00213327161174216 0.000569183806711008 -0.000552727929427758 -0.151898840294862 0.306118921767374 0.237685954874102 0.13881716345923 -0.315761166534505 -0.129275814555878 -0.00665869030983519 -0.0130585397225431 0.0120781886459615 -0.00354292501359791 0.0448189459294184 0.0210583573810256 0.0310896525800904 0.0374945237723844 0.0238397439195717 -0.00328427705760895 -0.00933208472505655 -0.00149280944306818 0.00280931789994382 -0.00608778637141008 -0.00377143115981798 -0.00929848957504957 0.0043860903325442 0.00192823048763538 0.0015673355351988 -0.00662355770440559 -0.00187154588771144 0.00121714980780123 0.00278496508906966 -0.00761708903482427 -0.00223719274380786 -0.0025518032985995 0.00185991996030393 0.00058452797996934 0.00340350132381123 -0.00502564849839355 -0.000478899494678966 -0.00504824496580122 0.0068059531760551 -0.000939465522785467 -0.00211085581497926 0.00594440969668532 -0.0022058424058687 0.000345177916775408 -0.00431489866824258 -0.0122512611737578 -0.00200592121770195 -0.0435506603262515 -0.00104494472902197 -0.0136806003072145 0.0150342078266885 0.0168284089389296 -0.00844363203684276 0.0575773468431441 0.231382642818638 -0.108382274986167 -0.013996933160394 0.00972513484733611 -0.00895473030775884 -0.0482435266272451 -0.133332385346923 0.306054856170166 -0.478035688680257 -0.0212121733647492 -0.00159995511017047 0.020068709046097 0.0116027258126411 -0.0101600671410829 0.0231460400981024 0.0707181263288682 0.250367013947522 -0.175909760159624
  79 1269.57505533453 ""  252.83407136019 0 0 0.00513870440939629 0.000303744237875718 0.000730891929083581 -0.000414105525919479 0.00133606877673593 0.000847310455446916 -0.00200102737897127 -0.000945139890771298 -0.00113054460860375 0.000471209041575382 -0.00309665359475981 -0.00265390967315712 -0.000387354611369034 0.00130789137507356 0.00166021763669708 -0.0113246375670501 0.00873435647808542 -0.00559513633631081 -0.00182636619744625 0.00606570813636114 0.00488763309954164 0.000448905138567701 0.00126481821033966 0.00116052274816456 -0.00159652736419821 0.00487347439000757 -0.000186294814873364 0.00326559945270683 -0.00411622329861308 0.00332662999081113 0.0056082034864954 0.00274239255834731 0.00408081917730755 -0.00697572923287278 0.00406296944427495 0.00498206621417318 -0.000963437166695904 0.00142840320051363 0.00315213004142804 -0.0030212561984805 -0.00074810152740007 -0.000291372495852208 -0.0155622256112148 0.0350030796223993 0.0148819611180377 -0.00991715379370835 -0.0832825289507255 -0.0403669948653038 -0.0213604092129182 0.135525751398758 0.0680684905813047 0.0589355344059657 0.0540043902889411 0.032359747412229 -0.0134953440053216 -0.0712017842663231 -0.0378751926242256 -0.069858463412625 0.000649947414109571 -0.00641761755383112 0.0370923185248242 -0.0285175891217778 -0.0107615549955081 0.0289020147461459 0.00145582275324832 0.00321519852357546 0.0658133823127009 0.0365051448194996 0.0253685115412375 -0.0214632000020686 -0.0142400731110907 -0.00948274684052551 -0.0169394857534916 -0.00650063362813291 -0.0113422997783182 -0.0179286700207175 -0.0115664997269554 -0.00143035080025345 -0.0185244840765306 0.00316760675424405 0.00705284326543617 0.0345403334290105 -0.139801318036082 -0.0675441399526405 -0.0288432016911545 -0.0189265351027474 -0.00703602324426406 0.00353603522428341 -0.148072321842927 -0.0760661057376261 -0.142853442635532 -0.188272828742224 -0.111696331859252 0.0175507712056915 0.0686978476207438 0.0382198762185633 -0.0124441391420341 0.0594380252418754 0.0498762897651508 0.0869233504209919 -0.0506465341155345 -0.0174006081249287 -0.00921045947675448 0.0759685439959728 0.0178414575496628 0.0105845081109903 0.00147822076810584 0.0618783836377663 0.0258247063915556 0.0426393290718113 -0.0152031224230317 -0.0140811388538981 -0.0401678269563371 0.0536916997550538 0.0202086198259431 0.0501315587030239 -0.0319632321282805 -0.0015954153436924 0.0210878312268311 -0.0649450259057846 0.0196025968385605 0.0100726010848748 0.0472308281217722 0.00143002855751129 0.00560317140997001 -0.00329967276821174 0.00037570752083512 -0.000240176526938947 0.00238433007136353 -0.00107864956954324 -0.00249018521598692 0.00384245163420127 0.0647940617500919 -0.039317965541263 -0.0162847788759355 -0.0518906387001389 0.0187969617596089 0.00730401711697501 -0.0157154507070629 0.0470119221332975 -0.0681965877208271 -0.00315747274319378 -0.00570165698356231 0.00319262594742073 0.0072385876504205 0.00641767261201964 -0.0223031601578777 0.00825317596039951 0.0278180501002107 -0.0237677268207358
  80 1272.27511446852 ""  17.4485977422299 0 0 -0.0478061370801348 -0.0351755348877915 -0.00420906783056479 0.0367816740024733 -0.00554045311720666 0.00832747417424369 0.0201070965027389 0.0261986550598507 0.0124391682555457 -0.0305382929351376 0.0010861045340525 -0.0171877047560208 0.0206908815130591 0.0134498406837927 0.00804337303190457 0.0908334438881469 -0.123858726528585 0.0907829469714541 0.0217905716480288 0.338287027069536 0.164621690401512 -0.0209471704259762 -0.263428320775434 -0.224622601746486 0.00242787889901092 -0.0763152014646627 0.0123546578996967 -0.0112297247685209 0.0684823037414013 -0.0864724705942331 -0.0550201294159386 -0.0445466334665894 -0.0217831658892937 -0.0754810868349995 0.0443677644800071 0.0618559187308705 0.0246350408045923 -0.0565044341206694 -0.0634084700498116 -0.0456110724322658 -0.0275114761860106 -0.0326892739888905 -0.0130089939161475 0.0109889242584348 -0.0017358288977513 0.00811515419160878 -0.0140775867797765 0.00275373995024927 0.00454081774516493 0.00833706150501116 0.00577838563615838 -0.000376717971226216 0.00246570599324668 0.000703844181718269 -0.00185634399595709 -0.00248590283103569 -0.00150745887641659 -0.00196782324214803 -0.00278932271500629 -0.00151603301089213 0.000719137181458576 -0.00238938736510325 -0.00124140535192353 0.00135935048769966 0.00262848452860152 0.00072699798147828 0.000996557944934063 0.0065457681713808 0.00373275319574327 -0.000785564922141443 -0.00194300240607135 -0.0012134980483222 1.64215217547325e-06 -0.00191570784992119 -0.00121186820843561 -2.82976074054451e-06 -0.00203447502706293 -0.000971369400100068 -0.0502148473124179 0.175581980174148 0.118167291302336 0.0196915429172449 -0.0856283899470184 -0.0397898365543384 -0.015083941147059 -0.0125122862660696 0.00239812025252063 -0.00175215875725114 -0.00387349460467729 -0.00292953696502854 -0.005028286335538 -0.00773800081361857 -0.00434758300707281 -0.000816171656902437 0.00765538733882365 0.00877075691854023 0.00112579687348122 0.00345546479975919 0.00433196300622688 0.00807501582079663 -0.00512443720145925 -0.00158493287526217 0.000993627291171387 0.0055507731296417 0.000694786062797421 0.00472700987083798 0.00461138972912936 0.000849371567934025 -0.000365777404747685 0.00585745440049184 0.00147521710789131 -0.00547990882601804 -0.00248770860278957 0.0043868081126364 0.00435307609897835 0.00287242124811418 0.00405675507347652 -0.00470916385834696 0.0025513996415982 -0.00521251108996777 -0.000940340093857208 0.00481598517853956 0.00354030971838049 0.00597250083822439 -0.0234862896765168 -0.000868121496380165 0.00331328414061296 0.00637962085669095 -0.00443542147084095 -0.00602320224800097 -0.00513861335818784 -0.0231057011881841 -0.323112157858196 0.196330931917122 0.0477775406222549 0.392091581022179 -0.163009036722855 -0.0297972693450295 -0.122039356332102 -0.175308563528042 0.0255188671323273 0.0088272210797287 0.0446375074009492 0.00105868065145576 0.143283196189319 -0.0859001729482349 0.143253773370462 -0.0258601481354326 -0.095681075520949 0.0767046566799624
  81 1285.57365362718 ""  1.04768568015792 0 0 0.00123971881227231 -0.00145077841756385 0.00149115989854165 0.00111648966947351 -0.000322955225096065 0.000475397572929347 -0.000287990428779267 0.00139159586565005 0.000278668011603811 -0.00169884385505348 5.25554462387375e-05 -0.00173643681757597 0.00072611153063652 0.00021748670408301 0.000483528363370028 0.00558416829687669 -0.00676479415638071 0.0112425101131721 -0.00151380092993775 0.0288482748761244 0.017495013120852 0.000788712176030481 -0.0212248586509447 -0.017875300084922 0.000538318391658774 -0.000266332586538549 -0.00172399788778784 0.00193300972195881 0.00236555426055221 -0.00470140777926661 1.59767796489235e-05 -0.00157458924732478 0.00194038633063696 -0.00322829919118782 0.00221530452937057 0.000826196916555879 0.00112104181654701 -7.17531557880687e-05 -0.00154122610456129 -0.00241906894183258 -0.000996471820443865 -0.0011042331715715 -0.00207859622313266 0.0114931599170311 0.00617263676722464 -0.00306263495697147 -0.0206562463056291 -0.01046665042336 -0.0128349674425504 0.0402539183937036 0.0194628863271557 0.0309966202901228 -0.0112125964085951 -0.00290498185406197 -0.00557655038674082 0.000955523014024693 -0.000139414637905381 0.00581320031546967 0.0846127419531452 0.0442849805943681 0.0279137983081516 0.0088500152428833 0.00736254472758159 -0.015731236160902 -0.0179764023388737 -0.0109155917057269 -0.00410472792464697 -0.160210272094417 -0.082719679673484 0.013754549889291 0.0485173349732254 0.0262945196892156 -0.0021719581212789 0.0512560940315257 0.0284623764125955 -0.00181564578676607 0.0530510318494427 0.0247518790011772 -0.00409784131307533 -0.0127086327997732 -0.0037866240129681 0.00359748732068344 -0.0363373298783966 -0.0228807297027257 -0.0715825313124994 -0.100294257984096 -0.0579122543760055 0.0143014701177124 -0.0737413277881511 -0.0366249200454566 -0.110201318678755 -0.110886157959731 -0.068058973098317 0.00372740727515094 -0.0875437211351288 -0.0439764962594853 -0.0297834727921839 -0.0729241001904973 -0.0987701477110351 -0.153454048873482 0.10303248513596 0.0382095250444329 -0.0395055374108072 -0.119866710323087 -0.00740208919415499 -0.124303090619609 -0.126716057828632 -0.00363534836088871 0.00967421971290991 -0.14546493647151 -0.0389150869410601 0.133929928253413 0.0563053913863879 -0.098078144515203 -0.112595938617382 -0.0662415312687441 -0.120158978068581 0.111087429127465 -0.0578349512938104 0.122455906625539 0.0148278559172381 -0.116374678269179 -0.0947139335626384 0.000863608331916567 0.00135231064352162 -1.08398303568621e-06 -7.57489818290046e-06 0.000118518921366666 0.000464469518319134 -0.000546244900307688 -0.00170673646475014 -0.000775165755798892 0.00652874057211605 -0.00524199380344022 -0.00422558140617738 -0.00494139761795997 0.00154767141966037 0.00262052989334246 -0.0038283904745889 0.0048916962677987 -0.0118054987590694 -0.00141911230274526 -0.000746765086817539 -0.000355059338013928 0.00453139188319828 -0.00193259776331265 -0.00274537159697916 0.000832479470155771 0.00259643946212599 -0.0019132958675816
  82 1296.99195154036 ""  14.6433718239503 0 0 -0.0467339854359841 0.00743692768783895 -0.0377740882984767 0.00105839862745189 0.00924726779097749 -0.00645420044076182 0.0159248391020448 -0.0155441099080479 0.0015899004063636 0.0103098855872611 -0.0153190712350686 0.0212777260685094 0.000570759719087109 0.0058819643506551 -0.00462295271442522 -0.105609697023428 0.0848178265748434 -0.183610170970015 0.0412369213506542 -0.385773297180669 -0.250236421122839 -0.025416104529288 0.350093603167893 0.288984953889099 -0.010776318242331 -0.0303209936874259 0.044580566199596 -0.0449569171230142 -0.011067000916035 0.0455324815435507 -0.0269028869954169 0.0145216914033622 -0.0499368626680384 -0.0011523764019168 -0.00341845984427845 0.0238283531632792 -0.00707547961338771 -0.0202967479037431 0.0134928592566766 0.0204555800699648 -0.0138094955808679 -0.0130797528519656 0.00316130340739376 0.000902200140777528 -0.00375400891443674 0.00702350065511976 0.0102697911000139 0.0214513640007267 -0.0431141973771766 -0.015740150812831 -0.0104278210504543 0.0141932449417394 0.00337974897886163 0.00200021318145638 0.0192807521630471 -0.0131718133977437 -0.00507105400586015 -0.0385662982652965 0.0108723609650156 0.0020464173134439 0.0176611957859864 0.0175712063435385 0.0105343118617233 0.0113109011963793 -0.0265463675708427 -0.0129879604113294 0.0235125867187803 -0.00845040818096939 -0.00174495376650327 -0.00560527997051226 -0.000923168925796576 -0.00110902320740198 -0.00701232984475083 0.00401364101370758 0.000394133063007482 -0.00712577245620439 0.0032574803082213 0.00186304463090075 -0.0477086729675859 0.229239672613502 0.157279762706724 0.0307112042873535 -0.212164362341159 -0.122840300543711 0.00128460407325491 -0.0163303852484282 0.00924976551354488 0.0022052639531542 0.0605825321824721 0.0304963592275017 0.0230115016052558 0.0218157887813389 0.0136232187033736 -0.000249694365522641 0.00994711744999998 0.00801525148281056 -0.00684315724593746 0.0138817619321019 0.00858406006678562 -0.000672256394078372 -0.00221973762029173 -0.000897753006491444 -0.00695916760905646 0.0156073534719291 0.00548655587845833 -0.0102570774143737 -0.0109443557510282 0.018889852873031 0.0139118553737344 -0.00649535194949719 -0.0126943577453181 0.0203342660088298 -0.00829929143081789 0.00361559099906649 -0.00623297455205157 0.00971075111268894 -0.0211495294068849 0.021093774926041 -0.00365019226189344 -0.00530382339291275 0.0119293809099225 -0.0150857043905599 0.00386227094472138 0.00775488815177607 -0.0306174213219968 0.0036541051014363 -0.00274374933462459 0.00185789790682101 0.00323924833392843 -0.00549121477557243 0.0157706201954079 -0.0409153919995686 -0.205942104576062 0.127526359857195 0.0494224843631095 0.163195298154722 -0.0530818778789336 -0.0509787285229274 -0.0189910169210386 -0.0801514249509182 0.0499186530819412 0.0269341397203483 0.0347083324341836 0.0176211871006716 0.0595324262795292 -0.033337343057625 0.112061367277942 -0.0219483703767491 -0.0740213218888049 0.0731933239974859
  83 1299.99796896949 ""  112.901016444528 0 0 0.0165793398753832 -0.00120516871783867 0.0143634378121843 -0.00160829346439992 -0.00371001486646585 0.00230223188039558 -0.00559449331996258 0.00586928053969908 6.49077413440343e-05 -0.00288313835413545 0.00790122461896079 -0.00608197811269716 -0.00079433322017828 -0.00333885545607556 0.000689969938632023 0.0527553009394806 -0.0381455162976381 0.0765832557078068 -0.0147603729686014 0.130933778626238 0.0851600612726242 0.0109761153259156 -0.130949525400514 -0.107890226637368 0.00635516333944462 0.011326441498711 -0.0196269977174958 0.0154830519281286 0.00493770598906295 -0.0168344118634328 0.00754591955071539 -0.0068230567003794 0.0172514765813527 0.00652313439203302 -0.00244979452011775 -0.0132709058034038 0.00268025665122496 0.0085257373633554 -0.00603303339466768 -0.00407042234560036 0.00655796878682038 0.00618066616237807 0.00883511983628017 -0.0158164864862298 -0.00678608809778088 0.0171267486324468 0.0629111000766496 0.0291691189862594 -0.125282375501963 -0.0548692583623895 -0.0387574229355136 0.0396137984218549 0.0128021529117708 0.0098872094723848 0.0573346963467724 -0.0398107470457787 -0.015080496481002 -0.114702689216364 0.0233532752814639 0.000860494498788097 0.0474213369703619 0.0500461587203151 0.0303768620816814 0.0337478536538513 -0.0757715271810652 -0.0350357787876741 0.0671736168402098 -0.00891126577499936 0.00189552769842189 -0.0171193534119666 -0.00742335937963287 -0.00548098921279181 -0.0193852028628254 0.00677151317613057 -0.00127577990680613 -0.019850410641992 0.00446836854085366 0.00327280927619444 0.00574169341669016 -0.0830531697749943 -0.0468257085696291 -0.0262698150245723 0.0668898455178744 0.0257415782542301 0.036252543143494 0.00247076116070896 0.00139561623925418 0.0116109133396989 0.156687878528177 0.0830643670992063 0.0787242661478969 0.0773028808354926 0.0451645872443907 -0.00507373660688334 0.054790263079872 0.026552016470412 -0.017480138461722 0.0469032779326868 0.0334082864782553 0.0107078746843301 -0.0148271911610485 -0.00686463122364586 -0.0154562318515486 0.0558867326627848 0.0161532855878245 -0.0175485943121665 -0.0193089221515953 0.0534800025578442 0.0367705062851654 -0.00555558074538023 -0.0313187964387432 0.04495663767263 -0.0276321187958961 0.018333285922373 -0.00704472226086886 0.0337579281308951 -0.048578321945757 0.0497117792676735 -0.0049462220664196 -0.0256874531404652 0.0318270382703306 -0.0317976353360763 0.0192101683412614 -0.000774181323767875 0.010246604624701 0.00296298513142832 0.000907549641103718 -0.00160843639905912 0.00156557401625242 -0.00233041537129701 -0.0137331153837974 0.0039247272712604 0.0240659865231249 -0.0210213070214492 -0.0155172314716527 -0.0189108622952936 0.00173374231962143 0.0239797939112161 0.0548426276550304 0.0492120078557516 0.00225346206453591 -0.0101449750633531 -0.010784027501367 -0.0100725081045768 -0.033907589349636 0.0132627333359358 -0.0359640151662382 0.0108987075520908 0.0388957835970997 -0.0319852668039966
  84 1317.98532340339 ""  4.58540463935857 0 0 0.0707847264454818 -0.00740771074710566 0.00693624505609862 -0.0301377064212668 -0.0109694055171934 0.00661409845028653 -0.0202691619234788 0.00505161485270221 0.00593288226291938 0.00977215848184479 0.0142898169855785 -0.00914358317021421 -0.0100189598879692 -0.0125599077663306 -0.000620505623415522 -0.246095624804113 0.0713259180832666 0.119231698493009 -0.0506264238856475 0.120869711438124 0.105274490340983 0.0155833151325288 -0.150574044703284 -0.109283807650069 0.0187394024996188 0.0216082185551551 -0.0622214982017429 0.0554187075428717 -0.00806454840982885 -0.0296778834180107 0.0248714983737378 -0.00132983273847078 0.0448783823738795 0.0312335713701421 -0.0178095455503617 -0.0444526304523721 -0.00450155164573892 0.0454096275157581 0.0176594647765637 0.0045154074472425 0.0282528401967674 0.0304416935032467 0.0182578402641381 0.00373874786689718 0.00612234617562707 -0.00808600073331619 -0.000821260133421913 0.0220797012670998 -0.0024173890845167 -0.00947379856627077 -0.00371870197002006 -0.00636934856191446 -0.00695574469780537 -0.00539660997688662 0.00109138934807488 0.00614460102253597 0.00310371370394774 0.0119023104015836 -0.00324545283466619 -0.000277870200096111 -0.00517964300269365 0.000175737087544891 -0.000745247045449338 -0.000861036391120436 0.00305281691354638 0.000976029242176708 -0.00478853125567343 0.0014740470677567 0.000672649408231535 0.000943648465514384 0.000397170375510952 0.000207121516989933 0.000710760228305168 -0.00112049483489238 -0.000125513469911328 0.000839032539873224 -0.000773236651953712 -0.000809944276363174 -0.0220947362501685 0.277980134284091 0.182053814768823 0.0544202970172264 -0.399197733657987 -0.237648222159835 0.0250962155853512 0.0103928130468228 0.0331595198665227 -0.00443883919430269 0.0305639945049319 0.0135777742813041 -0.00581823075347057 -0.000524734185878792 0.000652405800266949 0.00427932549168597 -0.0177974294607437 -0.00740436162580377 0.00187468001035032 -0.00343441399671239 -0.00166394594162109 0.000605711319039503 0.000158515842044223 0.000613116555721381 0.00126710702201463 -0.0035829506589894 -0.00129463377891975 0.00269741645696655 0.0036615346753154 -0.00374459152022292 -6.17484943044778e-06 0.00188782604171977 0.000918006229543974 -0.00176544097238036 0.000444562514835049 -0.000904878410554232 0.00163744654286637 -0.00131018689355741 0.00535701617231183 -0.00226171766825658 -0.000353692912420337 0.000848811712713437 -0.000412820867333926 0.00204094526818987 0.000641675185107662 0.0274675016676716 -0.0199879017904772 0.032637002120068 -0.0140610498352832 0.00348290776988609 0.00916462405865499 0.00217652511608509 0.0440594810773415 -0.0848358377512237 -0.0150351189633935 -0.0182342021599446 0.0038062108708061 -0.289323757528304 0.155572111209975 -0.0206937577874478 0.149286741625267 -0.0294478408897661 0.177277346665352 0.000990492541204933 -0.0142608663055229 -0.0180132971910219 -0.164092098752823 0.061553892763516 -0.0604039826156246 -0.0469579895559136 -0.150937404006727 0.139363492103966
  85 1353.15404480015 ""  2.93884883688915 0 0 -0.0228947301649811 0.00631887472163543 0.00560068976442651 0.00794699084673233 0.00299487098955603 -0.00227837234011532 0.00694088969919607 0.000195104931758721 -0.00263282253717946 -0.00321850658162668 -0.00182251339589326 0.00163707639121375 0.00204807096308781 0.00283889198916362 0.000547198252176201 0.128671625416646 -0.0504642027836465 0.00211860027054228 0.0121119407995855 -0.00925363114839155 -0.0154521874990992 0.00316175736634749 0.0111829172346619 0.00329419510302795 -0.00633540604143223 -0.00123422864885624 0.0224337786736066 -0.0211806530207146 0.007493387886673 0.00517214385351763 -0.00638687470574939 -0.00306977198113871 -0.0109555684923726 -0.000816225443915208 0.00196622589869225 0.00500100245595065 0.00176774517309196 -0.0133839976190078 -0.00829154550362806 -0.000756327195553495 -0.00795972362280076 -0.00817881129586248 -0.00191964153283881 0.000604501946683559 0.000619881107557229 0.0146853680949543 -0.00249779872738989 -0.000143962075360926 -0.0920009486715771 0.0258301400302208 0.00497200469716205 -0.00832961697282938 -0.0188315175226598 -0.0107256434085095 0.00144894497699486 -0.0258321105232773 -0.0131274734395259 0.0806374479597727 -0.0254595656156321 -0.00520613885727155 0.0163585382836648 0.0200055835995787 0.0119362969935421 0.00514086176052313 0.0223106901184817 0.0120331966342974 -0.0268136355602611 0.0113150086165694 0.00313141185265711 -0.000635685354349367 0.0106736056973947 0.00544275273898117 -0.000954998433571097 -0.00796094989680765 0.00217385492583284 0.000101584238766495 -0.00279139658289778 -0.00774171663971799 0.00853359426850162 -0.00317700428342509 -0.0100090057290416 0.0104636944476919 -0.0270775125991271 -0.00834402990140916 0.264806446501812 0.212597833772731 0.136419905881027 -0.101905841983158 0.382346829945928 0.18713663239223 -0.325556126929083 -0.274547493933991 -0.172245189276955 0.0984450766262424 -0.302711608878623 -0.147248332772457 0.0159248312688584 -0.0484608541448481 -0.0235001788436276 0.0621744764611708 -0.0148977406765092 -0.00132015844673816 0.0159529569669715 -0.0487253395529862 -0.0234505411948076 0.0219948236144725 0.0358963328359532 -0.0227208222581213 0.0167239361098787 0.0153369212941635 -0.00196310529590372 0.0127300598835039 0.00203043665213953 -0.0227539758773273 0.0149539167948215 0.000549309994029635 0.0449660208068594 0.00840460917535617 -0.018011034441688 0.0163324690842826 0.0147676479062335 0.00598210025400865 0.0161166352752637 -0.00524548224318865 0.0141440874478713 0.00877261427650845 0.000266423179185204 0.000899708214157669 0.00259016632911279 -0.0133207167273344 -0.0123968496440388 -0.0153744963853961 0.0365502240157452 -0.0236091782727826 -0.00844347842406657 0.0309924897590999 -0.0193928700760154 0.0320560006034527 0.110592676999248 0.0577225985105244 0.0577879543419017 -0.0038132065245957 -0.00679274854778679 -0.00436791326823402 0.049519458353423 -0.0153831366540301 -0.020354698368662 0.00356768575063536 0.0116473741124812 -0.00561086829674315
  86 1360.85850931484 ""  3.54538814558555 0 0 -0.0842703627097672 0.0249947420110829 0.0332622756723555 0.029207940204334 0.01230547655975 -0.00874376485030819 0.0240393991446843 -0.00174998898527872 -0.0153082587895939 -0.00997988716412576 -0.00644483754419023 0.00420341863974123 0.00695927077287322 0.00840805762486454 0.00185220366998184 0.497685548724044 -0.176495381997978 -0.0269695900718361 0.0424836536868794 -0.0186704820235557 -0.0465194818690891 0.0194142523362424 0.0137639173543686 -0.0123429895336788 -0.0326086178473723 0.00985002340237607 0.0975149813442424 -0.0799752602527127 0.0219368080534223 0.0250827751458408 -0.00702390425529577 -0.00391591131677081 -0.0340770200772176 -0.0141819487148205 0.0118710678239026 0.0198842312612315 0.00587651344611274 -0.0320504440498771 -0.0204704952629233 -0.00440772895802629 -0.0222058949520803 -0.0235907289186548 0.0102972098676582 -0.00267287433223351 0.00494279539406668 -0.00785061397905256 -0.000283171454614142 0.00587205303342818 0.020473783791764 -0.00752013563664978 -0.00151532253351021 0.000949700581132279 0.0014393050536333 0.000456979489173944 4.33687243768492e-05 0.0092578433090736 0.00464581276799127 -0.0165199417130499 0.0052731303154814 0.00116799759397227 -0.00606869669243428 -0.00750550114167716 -0.00453444422968239 -0.0006840507849179 -0.0019914249976913 -0.00122644793322145 0.00573981064880265 -0.00222870962732694 -0.000470402628706331 0.00053189002460098 -0.00278700159394108 -0.00137864837540923 0.000525703588876159 0.0016999304218054 -0.000758165481500745 0.000292770770434744 0.000319062920937009 0.00184800486460769 0.0147418396859598 0.100862579181144 0.056129047685432 0.0130749002300204 -0.122230326617174 -0.0787192253524127 -0.0513938584125011 -0.0459640052917739 -0.0206833478120451 0.0255607542408356 -0.09027899952571 -0.0445434691241646 0.0771275527738201 0.0639510192957532 0.0407712127720064 -0.0200404271933784 0.0658961255182648 0.0322594969354471 -0.00396118179237657 0.0125057265799006 0.00591151170863569 -0.015979654680702 0.00388926072618471 0.000542404714499021 -0.00414873331521931 0.0123554269954368 0.0062576780239945 -0.00503206801617043 -0.00869515358683505 0.00519156751962113 -0.00476543376010367 -0.00340784427954249 0.000932697885082778 -0.00447366327078984 -0.000671873739115757 0.00645125692413213 -0.00338879391268378 -0.000456610058748273 -0.0107871999597051 -0.00332604526816783 0.00512088903236447 -0.00479201485308737 -0.00430363300824708 -0.000797360682885372 -0.00410520321452556 -0.0421829847548487 0.0438266883358096 0.0326783608448468 -0.00921114077966022 0.00217335637922601 0.0035649236967987 0.00564441422357894 0.0179516415849062 -0.0698789488374044 0.345988625863504 -0.190758114434621 -0.00346096939522857 0.0196141258996888 -0.00330911262988125 0.0600853419253603 0.207372437362253 -0.0571564610255015 0.258315269544786 -0.0113375443961608 -0.0382321848716935 -0.0143899494532592 0.139988585708738 -0.0291162078574458 -0.11164559679293 -0.027164896239686 -0.091342705079754 0.0842143531776056
  87 1372.29957623728 ""  6.71267846331767 0 0 0.0195734438314198 0.0218191741346616 -0.127521220867808 -0.0197604503733163 -0.0186316179835912 0.0169129516015802 0.0109429428081855 0.0532745200408078 0.0244161174375114 0.0114148387666201 0.00477533744564935 0.00237268120699645 -0.00448791958610506 -0.0083927979390033 -0.00297573430381741 -0.0525114820127956 -0.257431060794744 0.698042766761154 -0.00284227911733785 -0.101589439839548 -0.0673890198389631 -0.0947221699065684 0.105934810561376 0.117815579095932 -0.0196666846793942 -0.190364466160464 0.0275579042000856 0.0478079423211097 0.0425400629838195 -0.00583592468504617 -0.0630236800905447 -0.185056933300207 0.0796927752742687 0.00951731308550313 -0.0124264109721755 -0.00794889061528259 -0.00251362033087453 0.0237047154149343 0.0147989446787656 0.00307603724340773 0.02791036638078 0.0290715266266049 -0.000134022980656418 -0.0029480711367806 -0.00257729075175164 0.000102546655002083 -0.00162549179743721 -0.00107138143406126 0.00210561445970111 0.00139880038650463 0.000835585549118683 0.000719720074742136 0.00075130367109093 0.000483547791250282 -0.000705311451579678 0.000312321323481971 9.96749650352657e-05 -0.00143933402494821 0.000190232372100008 -2.83385871924635e-05 0.000121767819578678 -0.00114528306946485 -0.000524120989797058 -5.03587601921791e-05 0.000768588089443864 0.000496840654701113 0.000483861934849821 6.56869099795649e-05 0.000126060381718278 4.02100809172652e-05 -0.000274054207380873 -5.59802700472766e-05 5.61837761010682e-05 7.83217815954041e-05 -9.02187526864539e-05 6.78664856930357e-05 -0.000108671674404201 0.000228649802447137 0.002267460896165 0.0157599102876779 0.00672661305571032 0.0035037574916336 0.0190728363242638 0.0142198128230311 -0.00732538730896416 -0.0057546721431109 -0.00413920209988144 0.00156196679083908 -0.00881467033127189 -0.00440910983862397 0.00385453018068464 0.0019923479095073 0.00136668419458195 -0.000278058130392146 0.00237203793389941 0.000303308836451408 -0.000566152041540263 0.0010519930386322 0.000302110188895243 -0.000751286823373585 0.00011509306874303 1.59514930128262e-06 -0.000621592784060836 0.000938178369130967 0.00073466751391059 -0.000304192431107239 -0.000734572449728981 0.000694124948602156 -0.00060421125852014 0.000101892834401696 0.000292433560116266 -0.000746235150110973 -4.03608302448892e-05 0.000697293541030842 -0.000159870108141329 7.33446501765683e-05 -0.00114823758921827 -0.000627828475527848 0.000687138312527008 -0.000712076706137662 -0.000651266108829095 0.000164162950057819 -0.000335938672030086 -0.0197431887156193 0.0138648006738862 -0.00423425928085327 0.000597235584341034 -0.000480057720410348 -1.45436552939474e-05 -0.00177454710089851 -0.0028577269649408 -0.00176713279240196 0.0868569895224761 -0.0406425495715572 -0.00287776808465413 0.0634671560010114 -0.0351262302491187 0.0129395825217849 0.0325686088461903 0.00776853000735785 0.0278603784150202 -0.0077710646291311 -0.0095253663919482 0.0137672383287446 0.0707899434362504 -0.0271534402327607 0.00348503508532349 0.0048497556475423 0.0123577328167988 -0.0083778713414637
  88 1386.40043799774 ""  4.05097201844724 0 0 0.0139572339663784 -0.00649343281103794 0.000886588898568377 0.000161943959188698 -0.00414814981348635 -0.00451722395560455 -0.00502855000156204 0.00252628438903748 -0.00723167426044705 -0.000890337835023847 -0.00109038848029278 -0.00074407687287304 0.00059721528634704 0.000292619941577216 -0.000220026878036267 -0.079058567532444 0.0389990787252921 -0.0260465864407836 -0.0134704468406407 0.0267269978117679 0.0364523254746028 -0.0110032564998938 0.0159376759275466 0.0136576419050837 -0.0201925712496214 -0.00696957311597895 0.0241560125008799 0.0195147190742778 -0.0139044921643278 0.0140584237412653 0.0281071757196795 -0.00708826399463095 0.0283707042190032 -0.00619777165979826 0.00223643702404497 0.00513063597516001 -0.00226748719942841 0.00177066859962832 0.00689465086280072 -0.00483380748639886 0.0026560270805577 0.00191904822023315 -0.0509780325799365 -0.0397336458086067 -0.0168963808455737 0.0224432938649728 0.00378330242795899 0.00166062076974857 -0.0122061449788746 0.00316021685869433 0.00165922770043329 0.000352404207666126 0.00712126552335337 0.00356972178570689 0.00245642121293459 -0.017552293342044 -0.00884873126794567 0.000373570981513427 -0.000427837108336722 -0.000148346425908568 0.012699128124806 0.0136990085477565 0.00825378941257442 -0.00209371910338705 -0.00630858566647148 -0.00356536146490488 -0.00151613806725342 0.000670271952258175 0.000194857190455077 -0.00255477397680409 0.00294948121783144 0.00129545312175705 -0.00192509461569313 -0.0012020193717334 0.00149481596169485 -0.00153886414209422 0.000640903332823485 -0.00208336336167786 -0.0272364635870379 0.135975373995624 0.0570320089716174 -0.0584523644270643 0.123350462444446 0.0885092335517728 -0.00267203283449683 0.00535519998112366 0.00285572479493679 -0.0227588340853384 0.0793277281798314 0.0388839272622501 -0.0633476580340524 -0.0514970565047793 -0.0325868319128124 0.000952889193583987 -0.0189349985922609 -0.00912648119982809 0.00599625362175524 -0.0148332953369331 -0.00378720474675293 0.0208733165256413 -0.00649197771793737 -0.00119217658890869 0.00651404037052774 -0.0122561457775558 -0.00888009756205108 0.00498533057411467 0.0106187770727539 -0.00466406479446633 0.00874471454398324 0.00278638867737594 -0.00331007336534557 0.00986768843106765 0.000358584311576508 -0.00885998434319684 0.00328364746906502 0.00196207883890829 0.0119056364442921 0.00822649838709045 -0.00774203961396228 0.00681322079277839 0.00782026282936287 -0.00181975212184288 0.00549673049247898 -0.0474959931423903 -0.00564594835320804 -0.0155613632148731 -0.00987277185727446 -0.00337733842805391 -0.0118735447921608 0.108924342844453 0.0881436839175796 0.0159315144279836 0.313713193492621 -0.133870659644507 0.0521781081612962 -0.0193815870666857 0.0323769020897873 -0.073565752307991 -0.429098385597497 -0.465732124855217 -0.0246892765406032 0.000777823697967383 -0.00407031114526608 0.0141880155840537 -0.00657504526122542 0.0144433584592858 -0.0108477966979769 -0.037131573995348 -0.135114801943037 0.097040066209641
  89 1399.14380220159 ""  6.20163368618963 0 0 -0.0580810315301649 0.029248674159365 -0.00378358017343796 0.0069978506757376 0.0112278899707292 0.00987919310487497 0.0208921167195547 -0.00275826198538904 0.0132352052936795 0.000576207992789167 -0.000689780936707909 0.00189293492534421 -0.000393175105868012 0.00151006082688009 0.00163981520846569 0.347878548668719 -0.180613432107328 0.132461951352073 0.0474727857228695 -0.0696815096218865 -0.109078042210835 0.0255562650043487 -0.0153641147486929 -0.0172076210160419 0.0239469901546819 0.00879801136141749 -1.64219492299278e-05 -0.0671449495179977 0.0475798569641405 -0.0392487495169279 -0.0595743423627671 0.00508127241351327 -0.0619333465257832 0.0109302819129894 -0.00193329033973636 -0.00739939351173962 0.00542308954988629 -0.0106688280682028 -0.0177940955566449 0.00829269952838187 -0.0105537661021836 -0.00854063418200317 -0.00478066808594225 0.0221996329317792 0.0166373155827776 -0.00275600906858033 0.00484296534194027 0.00138335747842069 -0.00242230385504477 -0.00677027307666216 -0.00368641845874593 -0.00213600563399593 -0.000533632559915918 -0.000525626104431994 0.00164406463342247 -0.000303790883009994 6.00816291513007e-05 0.00291642948639854 -0.00168257057298102 -0.000560442404775222 -0.0011399665551994 0.00390591956662636 0.00189180144668693 -0.000239024748390281 -0.00332891550633787 -0.0017005928323797 -0.000899534814810157 0.000391752475502535 0.000115804755810814 -0.000587411383946935 0.000671445814972783 0.000280969209601554 -0.00052278354957938 -0.000605043730072289 0.000533285411922343 -0.000404072914109523 0.000105576109936977 -0.000824313409143456 -0.0310867935258353 -0.138638479736922 -0.0565828561761809 -0.0421004834989835 -0.0927201108727327 -0.0839497718107258 0.0178794838759018 0.015862559188745 0.0100409414959057 -0.00210881830448671 0.0146903750227633 0.00734882166273654 -0.00691627367270132 -0.000573020614783553 -0.00111331120724943 -0.00520029546389678 0.0129502966803237 0.00588256219039176 0.0025426959934852 -0.0040337940415525 -0.000127464650303164 0.00383455881768714 -0.00112533373523277 -0.000247105341435789 0.00282542856475116 -0.00260950894621916 -0.00280400840086959 0.00171064027062441 0.00369532671466736 -0.00229334967562955 0.00325842034703158 0.00168595607488202 -0.000988359073390855 0.00243202677714933 0.000534068283485595 -0.00333918526710209 0.000995962550220847 0.00016212286405211 0.00453179796273464 0.00175241689215209 -0.00256849650190197 0.0027013797371721 0.00278823849275474 -3.45233995763183e-05 0.00244257014302087 0.0897809007067387 -0.0411867325144263 0.0208085014038529 0.00255648912812771 -0.00348224242089375 -0.00421643494391222 0.0232933969160704 0.0294061046745008 0.0294078752359315 -0.315474394254055 0.0790025262484502 -0.105382997190381 -0.436401325419447 0.253590112914992 -0.0895202684934754 -0.283209196802887 -0.145042282531694 -0.14729432483835 -0.00828409661274106 -0.018496182606779 -0.0255179129693308 -0.0310931413106446 -0.0110283705670948 -0.0359841584977196 -0.000224953203663774 -0.00420713966879553 0.0017758216497374
  90 1413.8292789215 ""  8.16632080600728 0 0 -0.00061680243517915 0.0144826741820539 0.034141004019437 0.0396226144961384 -0.0470724794769001 -0.0675605710995 0.00795021086337257 0.0469811737311366 -0.0754695559234108 -0.0183788747544183 -0.0182637473278865 0.000184797872123317 0.0143577251840028 0.0103785793021531 -0.00295146767070479 -0.0207933997902791 0.0467809575497694 -0.0301909103399176 -0.0779142606375163 0.25030138718021 0.294589848589308 -0.09587163921997 0.278565991522738 0.209980044130141 -0.166555450411688 -0.195266812519756 0.23858202316366 0.00633294825889797 -0.1186186253321 0.376161239551082 0.0855036002330441 -0.279808944588867 0.178606601913483 -0.0728758154878266 0.0292687331504498 0.0755163332999596 -0.0234360019035196 -0.0192488516764445 0.065170489794567 -0.0695754170463292 0.0210612843684182 0.00821137743242806 0.00535933800144308 0.0209815896829418 0.0129131661679245 -0.00474408061732423 0.00413324552214309 0.00221019233047375 -0.00206652571926661 -0.00539882788004331 -0.00308545987266992 -0.00324086978029484 -0.00393632113839392 -0.00237416426842217 0.00230776272066939 0.00347618031411394 0.00202993062060978 0.00154723106293742 -0.00048940196456443 -9.76437907772519e-05 -0.00328841927437443 0.000540738922962223 -3.39432021738172e-05 0.00156189371058424 -0.00235564883870611 -0.00102228737948596 -0.000342717472235895 -0.000108338892819505 -8.88502921652459e-05 0.00147726128873718 -0.00124227861310876 -0.000482323877995155 0.000356808020940527 0.000233011489899228 -0.000225122767452129 0.000310603427461567 -9.68250390382084e-05 0.000429884051312486 -0.00652186972302713 -0.104375331568744 -0.0489136419669145 -0.00638684165369232 -0.088533298361782 -0.0678034622904031 0.0211629091966257 0.0161205745829126 0.0105198860860394 0.0028342364924496 0.00281179860310542 0.0017222173065846 0.00855722675872033 0.0109036421767774 0.00649386782710681 -0.00242101153110919 0.0097017580147482 0.00493143426107064 -0.00347657294615404 0.00679172824878702 0.000609950531233331 -0.00928883312265237 0.00303211275586708 0.000631559201208769 -0.00385114113091922 0.00473514918399371 0.00461910349941766 -0.00089413016409804 -0.00180937256950872 0.000626479753764598 -0.00169091486572492 -0.00114827576440544 0.00053675755343836 -0.00127760335371438 -0.000347563692841307 0.00170623978416599 -0.000666545186552997 -0.000472642001596545 -0.00213793769100949 -0.00101783786787113 0.00140243338510758 -0.0015956910866895 -0.00165231987311334 -0.00012016444312001 -0.00162758104153378 0.017922781621851 -0.00357630236703046 0.00491647986399636 -0.000256281501000145 0.000776066859395283 0.000310750932619895 0.00293795117616886 -0.00465427666303719 0.000325997642192146 -0.0741818779196187 0.0298114135811199 -0.0152297980132127 -0.0706075288222113 0.0317468648599589 0.00547253438485379 -0.0296667010965815 -0.00961847613600465 -0.0344484418368422 -0.00241582168961991 -0.00328256771170766 -0.00939269450067237 -0.00162822474795442 0.00713392125412526 -0.0281382874386908 -0.00338207049955615 -0.00834449017057055 0.00739026305370441
  91 1417.97782478452 ""  8.80597102937799 0 0 0.000254289801369255 -0.000474682271500023 -0.000782451296883796 -0.00051194755843927 0.000376366142866656 0.000733074039826379 -0.000188740375038885 -0.00108949962626111 0.0016595758116328 9.27521462529541e-05 0.000301345912961985 7.1023264931105e-05 -0.00030786738545503 0.000235546538364518 0.000196581185668372 -0.00237292040003077 -2.47607236202243e-05 0.000543500838570151 0.000803284618866667 -0.00277559790157118 -0.00331273383819979 0.000893865845140959 -0.00229193591367058 -0.00152410144432737 0.00344399806968165 0.00450972770502716 -0.00474610124235621 3.86486067716337e-05 0.00269689244540699 -0.00886215577490307 -0.00139773537588178 0.00661155900316066 -0.00370883444175792 0.00394069027814482 -0.00160989180163209 -0.00144959336084469 -8.01963375283092e-06 -0.00311737207629402 -0.00241464593804605 0.000701774157418031 -0.000931689756328445 -0.000655377670211143 -0.0064342095147894 -0.00278182561019774 -0.00140753183180406 0.00774988726809111 -0.00275654077264314 -0.00120716236657272 -0.0257918578034012 0.0100675675842065 0.00282445113333388 -0.0078943791000593 -0.0218207820826624 -0.0119409408566436 0.0109318712837865 0.0116325779923876 0.00712931299906882 -0.00648790292818834 -0.000791764607390097 -0.00120342648370728 0.000347458456105046 -0.0176916643952126 -0.00898167714666238 0.0087782581514489 0.0238635063233994 0.0131276439277145 -0.00513452643275737 0.00550197469690107 0.00265731347823808 0.0747974294303765 -0.0586632495657423 -0.0230754775221929 0.034826433221484 0.0251197921615464 -0.0313873029258076 0.0223971647947279 -0.0109655152371361 0.0335525830117193 0.002075832513901 0.00902713882198206 -0.00167799100304224 0.000783887387857958 0.00711705827269688 0.011392644569564 0.0886761238402281 0.0583558532748052 0.0386569753974712 0.0118090353332795 0.0179864066041539 0.00914850208225661 0.00265387605578007 -0.018566463531904 -0.00925793466028588 0.0432492362440695 -0.0874479882011414 -0.0410149176241747 -0.218017490114735 0.347269594863715 -0.0129468651206904 -0.387715050142807 0.125775653684453 0.027804751576107 -0.245506743996067 0.208174675667689 0.253595427320053 -0.0697559010848241 -0.179866363430903 0.119196078026239 -0.199207567291313 -0.0956817393935928 0.0675432384456086 -0.127015739141014 -0.0418468789321386 0.186730997253441 -0.0289644349844325 -0.00492707051918461 -0.177262194495179 -0.0789416837284627 0.10794622213869 -0.121112912549744 -0.139167088726491 0.0166027564011439 -0.113285862703031 -0.000288430626145548 -0.000722167040311524 -0.000531776243843918 -0.000139278456233644 -0.00019398540213804 -0.000566649267710886 0.00528109022457716 0.00388962406164477 0.00192788281308282 0.00601504206276944 -0.00297265306709828 0.000380613234191896 -0.006523480627107 0.00438601256609261 -0.00355855815963744 -0.0243751275999461 -0.021797853131864 -0.00542953170241375 -0.000446860801469922 0.000179105575381544 0.000473235932409404 0.00332278202857893 -0.00123554448411383 0.000327528092694944 -0.000634476401333095 -0.0032366504167761 0.00193086989516926
  92 1418.64502598638 ""  6.64313606558283 0 0 -2.34886714554238e-05 5.4292364390558e-05 2.74780540540873e-05 5.74106038241145e-05 -6.86227929200269e-05 -9.36445771450923e-05 2.52577117894222e-05 8.63844672205318e-05 -0.000102480551068013 -3.01268678589057e-05 -3.22188839228743e-05 3.52928123874143e-06 1.55006073959237e-05 -1.79030353935872e-05 -5.82009181037982e-05 0.000192283832040881 -9.74025853190179e-05 0.000231539029833898 -9.70589662729466e-05 0.000377355637603475 0.000397898623332281 -0.000123401329185097 0.000409465235999357 0.000301253866426623 -0.000229025852915441 -0.000328906793625373 0.000338325819133905 -4.87489279022237e-05 -0.000141220016586561 0.000592845454417584 4.94889610993041e-05 -0.000529049629801869 0.000261315367815328 -0.000220996057608108 -6.96765332754798e-05 0.000506628820693235 9.13192735701112e-06 0.000114584319373154 4.05753005524773e-05 0.00012951966416631 0.000387380544788748 0.000272700712719811 0.00039723035731593 0.000138514990663018 5.76877645568923e-05 -0.000482467640238854 0.000184790807251581 8.3766365059954e-05 0.00165059694654995 -0.000550950828463316 -0.000430248290890506 0.00051360845665354 0.00141503797104588 0.000707986961959152 -0.000791876199646325 -0.00122431491642724 0.000555079805036502 0.000560521044077409 0.000893308752082998 -0.00159876486658777 -6.12816011721544e-05 0.000818827466856312 0.00120789660059825 -0.000582045103601949 -0.00161400523782617 -0.000616144102221298 -2.46278184650469e-05 -0.00217144206397817 0.00328588787548845 -0.00481009905319505 0.00567604945820494 -0.00158810902983654 0.0469867920094875 0.0440906059395844 -0.0507809697071355 -0.0378466838491993 0.0209066766966811 -0.0767853180591287 -8.05969393265857e-05 -0.000358813137935082 0.000165664650163396 1.4332010522332e-05 -0.000320619116274472 -0.000587853813782577 -0.00582277352989702 -0.00446827070893869 -0.00110211380364895 0.000651255988902344 0.00647977058326011 -0.01531019651373 0.000338517586912817 0.00334796709606158 -0.00345003687712295 -0.00271219115262764 0.0055274439960502 0.00246960950948519 0.0212029309760554 -0.0155928258153886 0.00833781748853241 0.0248081805545299 -0.0182399916031457 0.0167037334709083 0.0101749450412025 -0.0246554308151628 -0.0208231618110924 -0.0975233122916074 -0.256276264990987 0.198278949707746 -0.308339604159479 -0.179718556296869 0.0875268258850711 -0.151923098124267 -0.0923849103107248 0.311614405220825 0.0480932401940596 -0.0188015238237059 0.361228746520738 0.10387750302575 -0.227194391778595 0.292842150355422 0.295389509816273 0.00607354253090595 0.261031356432208 3.91077383198651e-05 4.51488524600763e-05 5.2892447402347e-05 -1.04537438062563e-05 3.317659541938e-05 3.41585433580665e-05 -0.000321207176496705 -0.000262306005460759 -0.000117146681339736 -0.000470622133039196 0.000152220482800763 -0.000132273625581185 0.000315403289434708 -0.000161876651602481 0.000149434987203347 0.00167908705181298 0.00159282518740422 0.000241804262899867 2.15666178540138e-05 -2.80147351308505e-05 -3.25522768386495e-05 -0.000167186014392161 0.000106879526178596 -0.000128441586703174 -4.2835684475768e-05 -1.63372918891794e-05 7.33184873985738e-05
  93 1425.8741742001 ""  13.8092167821243 0 0 0.0126291255037311 -0.0060313487931408 -0.0103886008201061 -0.00602394512440335 0.00301003867310795 0.00728087787259602 -0.00648175087074137 -0.0100079585276451 0.0129245107907466 0.00204587945039004 0.00186663507653109 -0.000320801371018627 -0.00167614344767913 -0.00170102994240944 -0.000161811673720195 -0.0705467634223646 0.0250995546823813 -0.00272410094833111 0.0017403774694172 -0.0204232876685512 -0.0177762267427183 0.00164628645509214 -0.0224768057007851 -0.0139421142251494 0.0259308438955423 0.0439871988309249 -0.0403482915631567 0.0143324003147081 0.0165291469256113 -0.0785549662839631 0.00366567765108594 0.0622843585963339 -0.0176576953314584 0.00519824069858463 -0.00259376072338805 -0.00725326895772589 0.0018602697526869 0.00616772140416588 -0.00320084781541451 0.00775388737134918 -0.000723968479109365 0.000498410029562739 0.0192768290074736 0.0997368944267435 0.062308646368451 -0.021259176193473 0.0114597324491057 0.00554930849002779 -0.00509829662375909 -0.0177670833512268 -0.0101036780613354 -0.00959166315557698 -0.0110954796019068 -0.00686364211753684 0.0043740581522757 0.0110419780540825 0.00616072863505948 0.0146929828457058 -0.0034534306654808 -0.00033150969122878 -0.0143796798948996 0.00404076152129147 0.000697453597029824 0.00402000155961922 -0.0120612889479011 -0.00572127732406659 -0.00311257442291174 -0.000307619487574788 -0.000472150161805644 0.00175846510934469 -0.000856007436842883 -0.000244293101343729 -0.000332940922214815 -0.000879359407082201 0.000872377199103006 -0.000132464347723509 0.000232832398155297 -0.00134253792563583 -0.0360915940942576 -0.478747155313768 -0.221322631484327 -0.0407328525019445 -0.405729822945315 -0.31688538860882 0.0753806439494646 0.0591997033848107 0.0388361610624826 0.00404865131929672 0.0158205615771961 0.00827526771480086 0.0202766599817841 0.0353144123149701 0.0199944338617316 -0.0128581987512103 0.0422294548722011 0.0204284948415089 -0.000138935377744822 0.0040980313821501 0.00172160849389993 -0.0122772164371119 0.00448205689177696 0.00107659129546069 -0.000219761811184589 0.00381992976260065 0.00237160458848458 0.000993044045958337 0.0038646528894407 -0.00555261673849608 0.00492741498042898 0.00199288130719779 -0.00148907506866217 0.0012466063407703 0.00156785464922431 -0.00481183784395289 -0.000198642822694694 -0.00242568539288032 0.00677244602427304 0.000354035267174812 -0.00330362430329226 0.00450273630579331 0.0048337925647136 -0.000465411062203025 0.00355147321164258 -0.0428159984877715 0.0156697518328545 -0.0108011997156181 0.00611989036506449 -0.00681546969856119 0.000831201581611774 0.0239530188359029 -0.00855886755551941 -0.0132920809059758 0.145876251338689 -0.048368320267545 0.032994532916395 0.210901879856486 -0.107187257579284 0.0128974972247291 -0.149248865667254 -0.212172902054448 -0.00296269674603733 0.00728270940380435 0.00521784042781333 0.0124268331639872 -0.0231271073319668 0.0058052260545535 0.0271837207051565 0.0275449933946891 0.0700553230262244 -0.0788759652723013
  94 1429.5423194251 ""  14.1592448037527 0 0 -0.00220188837525808 0.0267711625127083 -0.00589277754292952 0.0367234749312729 -0.0593486261108636 -0.0648944136225371 0.00179822834794679 -0.0562377443629433 0.0626934042236058 -0.0167934326171857 -0.0188758343857806 0.000288316527271664 0.0190738604339454 0.00780011974760359 -0.0103355677649171 -0.0141364118174353 -0.0126907027040665 0.123702464233751 -0.0587209366809907 0.262846890420034 0.26244265505135 -0.0974465925009713 0.339217959019702 0.273522130366132 0.146670862239958 0.250234347870729 -0.166685344104748 -0.0733264983303139 0.12295087457177 -0.346172155391039 -0.0552862747565274 0.271644125457191 -0.16394547930296 -0.101911321072335 0.0297379215997275 0.113426073742469 -0.0370809185344853 -0.0117916261127396 0.111983209682389 -0.0989628170044649 0.0571756478032144 0.0340375465181434 -0.00107735180758328 -0.00414657294164815 -0.00318399620312923 0.000816354270388407 0.0010302131998134 0.000562403882066599 -0.000387721488012087 -0.000299258028983428 -0.0001239612934905 -0.000737018968016824 -0.000837110367423306 -0.000463890898559558 0.000916710331510603 0.000426986559195795 0.000307867452369988 -0.00212540024480471 0.000412624112821785 3.51820728584636e-05 0.000398867204118478 -0.000215499920692518 -4.35334215710399e-05 0.000650768569416367 0.000194451874111286 8.80313202113949e-07 0.00066147953180158 -3.29626458667456e-06 6.39424699938119e-05 -0.000720155840996544 0.00026151588271161 9.22338459053854e-05 -0.000344406076635439 -0.000147458693731087 0.00017948048534291 -0.000270127146614746 5.34752229644974e-05 -0.000175266005767981 0.00376836913751634 0.0155848835713695 0.00441141203347153 0.00559338511581879 0.0132386051993792 0.0136323231667263 0.000702167045078677 0.000340838302223125 1.61427314054416e-05 0.00159258393983884 -0.00166679251943184 -0.00071354213264789 0.00365160002110815 0.00250629879825082 0.00153873285340884 0.000424325632935522 -0.0010886307049604 0.00158246631190417 0.00141302335561937 -0.0020365654050756 0.000476346640415725 0.00308358161692946 -0.00119385352368078 -0.000247311826500583 0.00166749708895452 -0.000996011035890708 -0.0017036436092554 0.000505266656006577 0.00123794439021211 -0.000414300146549755 0.00141142006590062 0.000641089238538406 -0.000565197732228946 0.00102562238401067 4.75250934918433e-05 -0.000886689160009668 0.000242281020953486 0.00027012262718636 0.00106978330585584 0.000784398072344628 -0.000569530430315334 0.00041894445065289 0.00106266087841817 -0.000341462846867296 0.000829390657839652 0.00206713716656404 0.00296779675233566 0.00459651578108308 -0.00339023294302001 0.0033751549000428 -0.000826607332742911 0.00429178888582258 -0.00300601194501601 -0.000514845418263146 0.0147081664767679 -0.0170148397638625 -0.011555602303716 -0.023916539836913 0.0168996820903671 0.00080188001357649 0.0250128444595557 0.0292027630296997 -0.0119480665902446 -0.0037092201736832 -0.00577404857858084 -0.00357846701583285 0.0181562456311466 -0.00557989089639654 -0.0148491804157547 -0.0109255905176331 -0.0326352999327083 0.0353924508492669
  95 1446.43052444743 ""  5.10152916288359 0 0 0.00127726996390649 -0.00168686461809161 -0.000686058429940641 -0.000620965810363131 0.000121025891881202 0.000450137091185271 -0.000365840929321016 0.00026590061000888 5.14976315339693e-05 -0.000191340000501861 0.0009386439208003 0.000459469299456653 -0.00103800130474278 0.00132293437925108 0.00100570163945776 -0.0103419636986903 0.003488377521116 -0.00304295011098862 -0.00077409520829234 -0.00363178626351521 -0.000996638642868691 -0.000958691967083587 -0.00273253041942172 -0.00193512781330371 -0.000373474978278486 -0.00124072508812057 -0.000257062855326327 0.00224998778711246 -0.000436497887329418 -0.000767527193658359 0.000805753848535851 7.43700411789091e-05 0.00108184784369992 0.0163338834077212 -0.00597000513541997 -0.00638876227185462 -0.00031584568178108 -0.0139153892986911 -0.00957872767409737 0.00154650757083723 -0.0049967304844797 -0.00368422615922572 -0.0154679294166198 -0.00330081710205008 -0.00160713980182176 0.020756636160789 -0.0098150782473374 -0.00414640127630014 -0.0639954036298964 0.027808893430845 0.00835498423252196 -0.0250399631780595 -0.0865269614654476 -0.0466563641840425 0.0437485161105258 0.0711041887379871 0.0408286334283083 -0.0814721455068077 0.0224041476722777 0.00353691432615766 -0.00319590855684534 -0.082971101556155 -0.0428536550156802 0.0323172467128068 0.0867582963439884 0.0476520527252937 0.0319677111413801 -0.0115074092112965 -0.00289787942093185 -0.0253771409408278 0.00800318088632598 0.00164081003956689 -0.0111321148991027 -1.01810831047615e-05 0.00868554533830943 -0.0095234272056307 0.00782494876978973 -0.00652798166023385 0.0168518764239908 0.016841652923396 -0.0157158898892518 0.0154326744485458 0.000404238043697368 0.0266021619462176 0.252172773051736 0.138963930892725 0.0958034648793387 0.124535950024311 -0.209834433301601 -0.0965166693085577 0.207946544105856 0.0866309837115985 0.0658151898598293 0.136385974005845 -0.237270096464571 -0.109080545721336 0.0679950733511893 -0.0621235680112451 0.043887129283929 0.070278993899426 -0.0285591227386512 -0.00807136393043401 0.0789582183629679 -0.00592536409143645 -0.064412091679488 0.000551729477185701 0.0290869088941566 -0.0276851329642545 0.0541118921911089 -0.00155841357343275 -0.0278860611497258 0.0366669026737202 0.00254487704686957 -0.0274048462688069 -0.00607323207607317 -0.0052951436438886 0.0387211193818295 0.0314467388436965 -0.0234500786801813 0.0228308470917871 0.0483718371220451 -0.0277743118333647 0.0228220587406969 -1.86274086140318e-05 -0.000367985801293799 -0.000783037904395325 0.000289586443603427 -0.0004364397500363 -0.000690289380802952 0.0078052252312557 0.00513438512619326 0.00271428800294635 0.00732911147970943 -0.00251350054307602 0.000959339827093884 -0.00830731259765803 0.00438319358136936 -0.00185604911150538 -0.0383067725794274 -0.0350044703999909 -0.00811862300986265 -0.00146715604181902 0.0010031843818812 0.00084095252609678 0.0143760080798643 -0.00470949357947625 0.00050867966022747 0.000891203237504136 2.25570505820916e-06 -0.00154703165952902
  96 1450.72878639857 ""  4.87499998857519 0 0 -0.000131282465427702 -0.000251258131314776 -4.62243207093118e-05 -7.78932601137105e-05 0.000121877741474273 0.000163405991744253 6.40694668149502e-05 6.80578754377355e-05 9.14953547669047e-05 6.64558899682882e-05 -2.42423781913164e-05 -5.8165486530271e-05 1.2539328257117e-05 -3.05686110604708e-05 -3.35276179423192e-05 -0.000409768703525897 -4.63508410523391e-05 -0.000572943798386359 0.000296371754609417 -0.000480811394005232 -0.000958019249816826 0.000473196100598768 -0.000564342188729228 -0.0004024965202558 0.000178565891128114 -0.000790985520898581 -0.000508313815238535 0.000307876389073603 -6.18615346124564e-05 8.67689476111977e-05 -0.00060423775164915 0.000132217851966123 -0.000605533129258435 -0.00044219700891765 3.96095130254468e-05 0.000556341443639922 -3.96998502710995e-05 0.00027008599036308 0.000223629650230213 -4.83871249405019e-05 0.000446024986020873 0.000353948408539165 -0.000414757721676716 -0.00154538785064225 -0.00106928813437031 -0.000593825533073641 -0.00138889007204781 -0.000758752444635728 0.00490265347070336 0.00356072079210324 0.00225470623909149 -0.000211851866576652 -0.00257981165161382 -0.00131729108543173 -0.00116622998453479 0.000804907842741098 0.000308344979089011 0.00121430760683946 0.00799430758347265 0.00426911104972521 0.00221239021114133 0.000908808937957793 0.000680505429973819 -0.00370944249205997 -0.00175251569573738 -0.0012854558251701 0.000208963492700669 -0.000847734768714078 -0.000515407728569536 0.0536533725840895 -0.0427903796658985 -0.0167023304266776 -0.0412536044182229 -0.0383625243331414 0.0418380446383834 -0.0309881519446319 0.0149556576023194 -0.0614004593718339 0.00350452571751967 0.00882355215096022 0.00203139396829072 0.00392520934798485 0.00604987276089859 0.00719144670057835 9.94666410304957e-06 -0.00224303936822455 -0.00123700006265291 0.00800249960605318 -0.0362482706599154 -0.0181025479522548 -0.019270845849637 -0.0177317167034497 -0.0109612999597818 -0.00487851803507466 0.00152737294987631 0.000405445705778433 -0.157563348210215 0.25225436995633 -0.0112550010439361 -0.283720921540701 0.089125282962486 0.0175580684089522 -0.17704785992235 0.150728754093355 0.185696289064732 0.0838319603917099 0.218828401661723 -0.156683609983159 0.259948200412534 0.159570447872466 -0.0707121290832198 0.130302618840273 0.0731723875525986 -0.266873885093623 0.040531031157469 -0.00589981929051992 0.280187710402874 0.0807445400415446 -0.185259423984119 0.231338764639494 0.232239681770417 0.014252484142293 0.21137446955503 0.000703758367341324 0.000112847351942629 0.000170686776970015 -0.000236613904553255 0.000391040257712195 -6.09968407821055e-05 -0.000663407138694684 -0.000392992430431512 0.000230673636767306 -0.00162719447936548 0.000487235573031142 -0.000832910212434273 -0.00321806574203962 0.0013296689913798 0.000663975814502791 0.00549944284976705 0.00685093863227334 -0.000330882555194573 -0.000451225617955337 5.76154738523615e-05 -7.24516050277255e-05 0.00491465830372098 -0.00119548507982326 -0.000702980824130998 -0.00116764461695576 -0.00322663711381961 0.00335193378920044
  97 1473.533194859 ""  109.089218378066 0 0 0.00467098106994903 0.00911963741382421 0.00445353654888837 0.00265545776061738 -0.00588284038755794 -0.0083008188812912 -0.00286488765485116 -0.00431189189260338 -0.00190989988456249 -0.00238501706290097 -0.000853972048224149 0.00154570714917352 -0.000237452311490082 0.0020130957746706 0.00116542281082838 0.0281080283896926 -0.00357967730498994 0.0204004127796372 -0.0100855609991739 0.0317620745321071 0.0350352071347915 -0.00556000006408438 0.0310415817806464 0.0226422157592183 -0.00408950858754069 0.0380988254702024 0.0166568644376584 -0.0115844017766726 0.00595522262374781 -0.0172900044675333 0.0257565447547764 0.00575934891786632 0.0206358009224683 0.00754147443157066 -0.000672846398238175 -0.00454032214696395 0.000518196098625267 -0.00838683604660263 -0.00792739067218996 0.00378374759411828 -0.00942835460810097 -0.00810045361389588 0.006807938727983 -0.0167947114323113 0.000964692915868156 0.00344669850637547 -0.00580553859051796 -0.00112875978211906 0.00148552160437517 0.00232230550925981 0.0014216518036478 0.00321420274837436 0.00280494933012304 0.00159690316413174 -0.00229585557637199 -0.000564368009584682 -0.000585196305397685 -0.000304915508157897 -0.000581581239759217 -0.000314493750505078 0.00170965686416289 -0.000806523582892639 -0.00021975029623126 -0.00118550045609871 0.00285824225794932 0.00142840901032984 3.15522936910819e-05 0.000183314046178407 0.000121007356938931 0.000352376657974396 -8.61456065563795e-05 5.51595563219594e-05 -7.77675794149686e-05 -0.000299896325056036 6.59123348237287e-05 -4.28330080507726e-05 6.43556346579055e-06 -0.000316458484705388 -0.0109792764215192 0.128498836843332 0.0903117206845768 -0.0373613260727701 0.0383847954260409 -0.00288420664194059 -0.0162925925108858 -0.0146979961860865 -0.00606330951196022 -0.000871115570012746 -0.00733962534498364 -0.0041927406336707 -0.00489732073109444 -0.00672951696054145 -0.00386351420753336 0.00262630354563279 -0.00917011781826543 -0.00566340489796234 -0.00179480571393644 0.000987452649343961 -0.00135183662446088 -0.000193725437072725 0.000168200086233297 -4.76371072807377e-05 -0.00211077915310619 -0.000223741117345075 0.00141814319238185 0.000566080864987924 0.000341672422177506 0.00097476571999155 5.3470640447683e-05 0.00294986947355849 0.00089782420513102 -0.000265108121188983 0.00124207828621213 -0.00246517672434018 0.00023642031653415 2.44336739728455e-05 0.000833375967517472 -0.000398098935390244 -0.000936073614476322 0.00166434320045074 0.000939033552355159 0.000929719550514933 0.00144723984250505 0.00983992891005116 -0.00878692526625753 -0.00231118661707713 0.0422328731254598 -0.0465432734699121 0.015284287647095 -0.0740314327373301 0.0533179277148095 -0.0232386477661332 -0.00288311809730606 0.0914375072678698 0.125156779346615 -0.0655750521153736 -0.0600655051050316 0.117729491888877 -0.0978361996534649 -0.266315956595007 0.321205810514947 0.00314425971595408 -0.00450789367884398 -0.00987061772289274 -0.0961566567445913 0.0216909840870992 0.00256186528789987 0.166594235604066 0.484357841141213 -0.518556310136132
  98 1490.72265245372 ""  4.35103941413192 0 0 -0.00166552528150563 -0.0108516756440774 0.00103769288642335 -0.0268707930458183 0.0153213220830636 0.0294183855230337 -0.00370719835095517 0.0104477850119866 0.000212463046263647 0.00585788491386733 -0.0159776983854044 -0.0167463508199606 0.0360839480658595 -0.0477413722891362 -0.0660361525958091 -0.00281437657485838 0.0080417316990506 -0.0524135694311329 0.110116286719949 0.0998273296028938 -0.210918932991281 0.252633528049299 -0.0410633205937535 -0.0067033415584143 0.00497290645358804 -0.107167459299026 -0.0514828815608935 0.0772658323296552 -0.0419836908632796 0.0576132330665894 -0.0394730603167653 0.0104809448240169 -0.0369703984812835 -0.390975614668125 0.0413358035639276 0.36018541424867 -0.0445339043291289 0.260562481216443 0.342772526965722 -0.120127566437168 0.352788261720228 0.256066477493206 0.00165958823964384 -0.00050714217407329 0.000199686336981673 0.00104247802389121 -0.00037739561959322 -5.92023510991659e-05 -0.00101590906860522 0.00316138411930554 0.00156615003313621 -0.00434394526536515 -0.00425211801455223 -0.00262432339109249 0.00224718924129507 0.000882221534353678 0.000659927497475615 0.000272819772191959 0.00174504600168607 0.000922698207753674 -0.00227184509163069 -0.000512778248769997 -0.000520314690105696 0.00255402289430689 -0.00307217223741841 -0.0013336542353313 -3.90069709619772e-05 -0.000466420932356745 -0.000288980836375572 -0.000385552616330299 -0.000162062909183157 -0.000185560892655904 -6.07214058157989e-05 0.00034379185702808 0.00024344860971956 -0.000122649028329366 0.000518360577554906 0.000219196575672045 -0.0142261120745997 0.000207421193392994 0.011932968277026 -0.0157281604817967 0.00711876601457638 -0.00871697925092501 0.0150842131390687 0.0123157133885599 0.00795133922357133 0.00097152018216196 0.00746176233932781 0.00394850709155195 0.0104868139930877 0.0102374742795291 0.00677650950335118 0.00148097631258542 0.00131332602332331 0.00120635482000929 0.00329086395201706 9.94321669782738e-05 0.0037266344519304 -0.00239069674589875 0.000267003039110299 0.000801845742281893 0.00380719343208188 0.00173519183924269 -0.0019340558344314 -0.00122783689463226 -7.47903312161527e-05 -0.00310397322764243 0.0017244287446794 -0.00353144404106922 -0.00191812164845514 5.86248768623166e-05 -0.000914797189577833 0.00210042915389875 -0.00189248042549716 -0.00288783025334577 0.00244626369532613 0.00134471614507874 0.00161536784170528 -0.00313552665306312 0.00208062057309213 -0.00538310725272328 -0.00239766447723096 0.00369431484477471 0.00484309843874527 0.00599207020868142 0.00268015393143027 -0.0030877397248919 0.000883491161407907 -0.00444957650860227 0.00321195131646325 -0.0014234727712789 0.00720024609715872 -0.0236306177704799 -0.0264062146777999 -0.0142274865918356 0.0232381149864549 -0.00800818658671965 -0.00488556199035552 -0.0178502081415681 0.0230331263622962 -0.00969427043772892 0.00234581377116551 0.000650709022236933 0.111234669585677 -0.0303481953968558 -0.00699938140574459 0.0125924582205293 0.034732952231298 -0.0354859778422399
  99 1497.0344341087 ""  0.0359439983708126 0 0 5.14904393300965e-05 -3.72946376650663e-05 -0.000101745518769952 -8.45937492704706e-06 1.57720146276113e-05 6.79811754496027e-05 9.74449746189406e-05 1.98111050796398e-05 9.872709601679e-05 0.000285286135420538 -0.000309103187444056 0.000300502187909546 0.00164183515912299 -0.00159950223999113 0.00174338259641763 -0.000392084688085003 0.000144544354430215 -0.00011920285302091 0.000347052577422733 -0.000408804816465888 -0.000345188614857435 1.82147974380376e-05 0.000198183784632138 0.000481957146530046 0.000586341188930592 1.18193380316859e-06 -0.00101184188356638 -0.000765541376555999 0.000116787657763436 0.000611433891124299 -0.00121975475753566 -0.000639152359128525 -0.000791244198455625 -0.0206574802463017 0.0185454074560987 -0.0229524617274461 0.002584235107005 0.0231245252970533 0.010794453819984 -0.00607198739143422 -0.0179519767635434 -0.0135659077491107 -0.000120501915353073 -6.66549340023568e-05 -4.85036805746536e-05 -2.8284836145545e-05 -5.17447084606253e-05 1.94468356331621e-05 8.85543927430039e-05 0.000233914364466641 0.000226545549584482 -0.000295729568854087 -0.000108495679536011 -4.32467452653708e-05 0.000141373757060379 -0.000195763166275508 -0.000217952526611972 0.000102724517731371 0.000269630871815079 -8.30868943851819e-05 -0.000169949605956552 0.000102461826568289 -0.000279205119952906 0.000150072032135559 -0.000287044683247474 -0.000142138813303758 0.000168059499429676 0.000868309415217658 -0.00149622089967366 -0.00194279855363641 -0.00928759368417646 0.0174793455985327 -0.0258141230449101 0.0289963682504472 0.0061652372972751 0.0269379700027982 -0.0235975235745407 -0.0159405813186581 0.000774376529939619 0.000563205898911669 -0.000402566891920852 0.000874931470191855 -0.000127732600177617 0.000661313781793133 0.000823505521225047 0.0013370414755441 -0.000522740177120146 -0.00108677243953303 -0.00399452137508096 0.0102253410490119 -9.35910876239153e-05 -0.00239709378093395 0.00622023563347039 -0.000131220658099021 0.000838019049184238 0.000308624259303598 -0.0140066315885904 -0.117388113610949 -0.0819358936638819 0.0176691874240238 0.100442654390862 -0.193545546242435 0.0217949316928754 0.137356782575194 0.0490068920445757 0.0592790014479539 0.201953859808719 -0.175460131956161 0.0590503434079801 -0.399598749540417 -0.161814542771418 0.238848645230514 -0.212317309088514 0.252362614423018 -0.0170933332555833 0.0251237419390914 -0.27098507767189 -0.295168012702957 -0.0592961686422395 0.275378028189929 -0.0618862904602774 0.364761446890899 0.223036332401837 8.7525111610607e-05 6.5183986865869e-05 9.68792978407243e-05 8.28302238137936e-05 -9.93786892714941e-05 4.57320270157809e-05 -0.000156878435906153 0.000103700335328316 -2.32342457342485e-05 5.18990281813718e-05 -0.000259736740486887 -0.000324642833963527 -0.000321021551542647 0.000322666284294846 -9.96992135974301e-06 -0.000136534859392005 -0.000463493810991429 0.000677143392984494 -0.000186828407561315 2.22963036676726e-05 1.91804314846796e-05 0.00174939893931394 -0.000416163614567287 -0.00021409900805533 0.000366681406359521 0.00106023960071666 -0.00116064107746954
  100 1497.52769164589 ""  7.06107298761562 0 0 0.00018682927624908 0.000482863883727066 0.00180430797646802 -0.00189398378342144 -0.000249368636333861 -6.01167151962716e-05 -0.000265315629230922 -0.000370753005568859 -0.00197740092596822 -0.00540109604388099 0.00523990666319422 -0.00654704169251511 -0.0303989221705983 0.0295132404874277 -0.0365938970845896 0.00635954017586883 -0.00206122017311 0.00226712772768522 3.04203985956394e-05 0.0192344332737602 -0.00546037660272507 0.0176550534868767 -0.00335041438823516 -0.00661965322963769 -0.00677441481514687 0.0099175535886822 0.0149395491945921 -0.00455143403168096 0.0024219390312996 -0.00373876960206658 0.0127504394471885 -0.00345008311850873 0.0123673210129718 0.38764255343139 -0.359338301124497 0.460273566951058 -0.0529158751378819 -0.441660692032454 -0.195329712148754 0.111086054624878 0.362787821775136 0.273421950816418 0.000836036070637945 0.000545289665672736 0.00025779893873012 -0.000132226136232564 -8.39631515214609e-06 -4.98346195247044e-05 2.48668753055316e-05 -0.00207945893334408 -0.0010367362149548 0.00311563194898213 0.00255185726088827 0.00163688679636496 -0.00156219480738357 -0.000189392006086512 -0.000254065439584927 0.000267095576395796 -0.00110947256839395 -0.00052615211111792 0.0011441345453368 5.05475089113098e-05 6.34436953152471e-05 -0.00155159931681467 0.00224703071271716 0.00067610402937056 1.71719337607695e-05 0.000135962127415625 -0.000132587034183735 0.000182052449420235 -2.26896872919563e-06 0.000920413951607428 -0.00121860778058924 0.00127767124735027 0.000269010927149625 0.00139935881379743 -0.00172526870658891 -0.000850030342590632 -0.00487927273131402 -0.00341382958869648 0.00247200949863832 -0.00468209175860846 0.000683092556249692 -0.00407006450331108 -0.00884513408911118 -0.00771203333766924 -0.00484840014986152 -0.000561078113776808 -0.0056606104101852 -0.00236774431176147 -0.00642886031534994 -0.00685929161601393 -0.00302211538727113 -0.000923753422834613 -0.00346325692077169 0.00195316276426639 -0.00338278705459339 -0.00476563601634953 -0.00635631872269151 0.00320883365039599 0.00306723655395666 -0.00729168100815489 -0.00203218560666111 0.00220230460636796 0.00280148073544266 0.00334138398682952 0.0097530771850424 -0.00725642474071732 0.00213512594371352 -0.0178074559035289 -0.00692206106950717 0.0116429119708141 -0.00971189475207508 0.0109133417091252 0.00190538314604747 0.00574240154695193 -0.0168447320905337 -0.0145979837914779 -0.00512773060548677 0.0168816488507904 -0.00654573108086324 0.024164860987517 0.0128145465143349 -0.00151854923516295 -0.00133378645284551 -0.00220219812341505 -0.000532579446381415 0.000476274744650577 -9.51816713366876e-05 0.000956941571339087 -0.000496175298785012 0.000172689540647187 0.00066402334110303 0.00789484791019387 0.0106100369576861 0.00422103248169036 -0.00890175689267268 0.00485612269708688 0.000305891088741607 0.00270042513776934 -0.00457092454231363 0.00347960524088 -0.000650557955723681 -0.000311728376622925 -0.0350308419880068 0.00906885258310575 0.00306700767721596 -0.00234629182036616 -0.00615934810896422 0.00606461599956127
  101 1500.86686193068 ""  0.0111648656639042 0 0 7.1643171818055e-05 4.82428271586116e-06 -2.0825259754022e-05 1.68047886620832e-06 8.65613080292083e-07 -4.16727748222969e-07 9.73032948094101e-05 -2.8120447386708e-05 4.51659231489412e-07 1.04386324632441e-05 -5.1450597283871e-05 4.46001372948219e-05 0.000136095474643324 -0.000236106584264046 0.000197357089949123 -7.95414980885444e-05 3.55983504081568e-05 9.07032794904146e-05 -1.19948721336469e-05 1.31927921073747e-05 9.35962579328949e-05 -4.32830517068784e-05 7.47563160464034e-05 8.26448462156303e-05 0.000246095978653837 0.000888241812896125 -0.000115912477674727 -0.00134473485034696 0.000393935543152461 0.000296706295869653 -0.000510227671021268 -0.00093915268367765 -5.14443338383357e-05 -0.00266112640525909 0.00211034391365794 -0.00229155276776653 0.000590975502415559 0.00320477986166609 0.000699360706171428 0.000149836843561634 -0.00190291143152821 -0.00137095058288486 6.38955016234692e-05 -9.40219038317388e-06 -1.29134175624785e-05 1.76549507592769e-05 2.43054644849022e-05 -1.69276768713784e-05 -9.67248658167632e-06 4.70962198635908e-05 -0.000275652017402372 2.58084776250158e-05 -0.000133639430143351 0.000255520328735501 -0.000108860314916522 -0.000292696364733999 0.00083011622240351 9.84030110155276e-05 0.000478510295228283 -0.00113793556592281 1.71738669320376e-05 -0.000116791735239651 0.000266814945297771 -3.43529172358629e-05 9.79203627712352e-06 0.000173331948064259 -0.000462907942818606 -0.00166851508836781 0.00340139894032691 0.00232956604789805 0.0116885304742483 -0.0224789161346043 0.0167750368241172 0.0155633906202065 0.0279755832101951 -0.0198914551138836 -0.0304647222813098 0.000706763943396201 -0.000394633975145147 -0.000111777271817064 0.000239090984897096 -0.000348146619364558 0.000291288476120097 -0.000204643616321802 -0.000200537606248812 -0.000319810302137402 9.69798929508825e-05 0.00141966089738105 0.00688470134002815 -0.0140922476587398 0.000856361975608828 0.00448483116099254 -0.00898366593643135 2.13847040719396e-05 -0.000643815412169843 0.000503791721696222 0.0141434907899607 0.167791216772453 0.118419512190301 -0.0262483912807273 -0.140020182019994 0.270669045855136 -0.0206723944891721 -0.193970988688932 -0.0701896993779049 -0.207278767854573 -0.149768387495632 -0.363520632339289 0.242676743644736 -0.136610995591797 -0.15236906348205 -0.264017848910574 0.0573008627420579 0.112532097657536 0.251761059999868 0.367067273130076 -0.0500907654587012 0.2502790251066 -0.146710399645249 0.0572875237769413 -0.227873052085854 0.222434010349809 -0.0159210548974895 -2.02865183792574e-05 -1.58017404860862e-06 1.31660597662653e-05 4.45782361102083e-05 -6.68541016388356e-05 3.46569650603307e-05 -7.21696871111884e-05 6.00315489227828e-05 -1.64093024841256e-05 4.22260994846958e-05 -7.77587985210561e-05 -5.81943684833134e-05 0.000156441196151722 -3.42741719657449e-08 -8.6419192420446e-05 -0.00010701475126167 -0.000281729885609387 0.000331391456985932 2.93854721287873e-06 -1.17712015271506e-05 1.428513475934e-05 -0.000247533770428891 0.000114225092939188 -4.91311906193613e-05 0.000207332607004175 0.000631436526641049 -0.000743700485788395
  102 1502.2217000977 ""  18.7521986087185 0 0 -0.00210722417862466 0.00694007541556122 -0.00704094740927735 -0.00844014572406426 0.00561566480382413 0.00950724441509544 0.017205822632229 -0.0128808968944045 -0.0132593139597756 0.00115283681063981 -0.00353696928043051 -0.00250328746514567 0.00332598025372285 -0.00853933567457176 -0.00792137457526606 0.06065734523966 -0.0391627645678327 0.0496106795499085 0.0304777046623147 0.0219183258110721 -0.0640852619441909 0.0676713785286092 -0.0122263007429945 -0.00216109034622194 -0.0286506130181013 0.244840424990532 0.146790445846162 -0.255760245635005 0.101369322080499 -0.0400078928723116 0.0585848108235782 -0.144209196393505 0.107097429128196 -0.0641569049503263 0.0125189287654734 0.0397106806995177 0.0021905358765702 0.0588100451244319 0.0375871075964955 0.00289022873117572 0.0394195655813304 0.0297931431312662 -0.0460679816609896 0.00213612391370654 0.00119625301532293 -0.00867967355298956 0.00295354828082612 0.00162979562733815 0.00567982095978143 0.0072389502945428 0.00404600207514423 -0.00988509349134539 -0.00335014220781714 -0.00244634954088186 0.00460930753438348 -0.00819845268189191 -0.00376561220999361 0.00388387780993714 0.00684842075193248 0.00388978604674938 -0.00600507645658217 0.00131989495893738 8.74371280470234e-05 0.00291113431501351 -0.012473079440317 -0.00616982163588376 -0.0019116045487192 0.000219441187123634 -6.58249272378688e-05 -0.00345417031148295 -0.00451567931452332 -0.00276166979984814 0.000627718691408381 0.00335914524520245 0.00361426765334831 0.000744263720274147 0.00496196187875565 0.000872320475753306 0.325396731595841 0.0884231985079419 -0.231320257306032 0.328447623013576 -0.164893197870611 0.19138093273644 0.0176929296252939 0.022315134149953 0.0113488487047167 -0.00749978700147511 0.0414105484759074 0.0207548785677822 0.0130665178366932 0.018988734463171 0.0110387070482557 -0.0114267906377559 0.0390475564099591 0.0191452396851539 0.045038588914244 0.0069166985768403 0.0539381869483694 -0.042642047348452 0.0121767761850505 0.00284310476851193 0.0520858017170235 0.0431400405171412 -0.0182652760665332 -0.0223206434779941 -0.00738836895633748 -0.0530977354422015 0.0322000737599462 -0.0387087543306383 -0.0274275539336668 -0.0191609392230947 -0.00494852371855925 0.0277891873880437 -0.0296290204525579 -0.0454434485636573 0.0220217749984165 -0.0122781770448276 0.0214849614684558 -0.0242366070606905 0.0307651681655931 -0.0493403099335029 -0.0120126884275032 -0.00368021059894833 -0.0133739450164828 -0.0478852276256455 -0.00387807725230034 0.00558627292516678 -0.000816727509152812 0.00919585616070535 -0.00303960016337348 0.00152108609055025 0.0437450171594896 0.219744289215646 0.277134337295015 -0.0932385847577099 -0.183633861405727 0.238913291327318 -0.0164197948578533 0.0152896573837341 -0.0513516910697684 0.0245961913634051 -0.00444739583690702 -0.00267573374226913 -0.248373177376543 0.0589165906192535 0.0299536772094226 -0.022793782592867 -0.0641876274795938 0.0638944199448426
  103 1504.7615880417 ""  2.75653847835026 0 0 -0.000801541888047817 -0.00115450390653064 0.0024840633335403 0.00315198317457465 -0.00202178517997264 -0.00333756095859827 -0.00582452601546538 0.00443693293544041 0.00486776704231383 -0.000450331413719445 0.00130474925636809 0.000850970187230758 -0.00187867723926511 0.00382734867778387 0.0027771190582824 -0.0129088663129467 0.00975797836136589 -0.0138838558367653 -0.00997422716292198 -0.00776380273245266 0.0209577532913935 -0.0233194448644931 0.00500155704535037 0.00127786395027878 0.00958290478917605 -0.0880143556915517 -0.0506133820106628 0.0916798604746263 -0.0357002543943819 0.0128714451652578 -0.0202834373782159 0.0532109415411136 -0.038634972495605 0.0312863300360736 -0.00979289000862172 -0.0102873852505929 -0.00153576133272492 -0.0292219917176359 -0.0178619078814744 0.00068505332271877 -0.0112814545698025 -0.00847969257587121 0.000648081759841876 -0.00182523974665925 -0.000931603614839604 -0.000904505659209293 -0.00230900018765387 -0.00133380539291719 0.00455671699750528 0.00998738093977046 0.00559149974287492 -0.00646147622228923 0.00327048907566446 0.00102304689706578 0.000768139776530926 -0.0159612249594929 -0.00812786077286704 0.0140337059222349 0.00549149078759887 0.00418945702313802 -0.00951866002366778 -0.000426662240973236 -0.00115150768550461 0.00381478943911316 -0.0116745457034732 -0.00560020366932461 -0.00328771079318574 0.00686174640045454 0.0033153761947598 -0.0222884411518481 -0.0257647561595105 -0.0157470216138258 0.00751493680878349 0.0145947882439721 0.0207617654558259 0.00892406667940787 0.0247880885887855 0.0014638462075009 -0.00608024314831806 0.00623528044405463 0.00883347062262674 -0.00660320865145559 0.0102637723509115 0.00099187467556554 0.0135650888356682 0.022590294372025 0.01293213753102 -0.0185783156672409 0.0627949150245499 0.0303952405974626 -0.00682703557482359 0.00394126289034129 0.00121499546478158 -0.0118739233691928 0.0441160553700679 0.0215628746274517 0.266098538474209 0.039867415205176 0.319262164660292 -0.241082326827002 0.0703625338477907 0.0144980395039753 0.308192765566946 0.257612904862187 -0.107864367404521 -0.146667547159972 -0.0808036175488777 -0.294160954214705 0.192770258033902 -0.154991891586213 -0.140224073395138 -0.166195156157858 0.0107607521858823 0.12270778697744 -0.182117372642885 -0.270284143012606 0.0812136829123864 -0.138497151358746 0.118786033087398 -0.0901131280733554 0.179336796746276 -0.222893595584411 -0.0189528284750861 0.00262627880983119 0.0033739742962086 0.0113482401233652 0.00169116718470435 -0.00172359898108125 0.000287591161222818 -0.00369008404270327 0.00169997291373984 -0.000484020569110829 -0.0113527953621262 -0.0472003947197674 -0.0610707753499444 0.0124523806997877 0.0431817704991861 -0.0491115363155613 0.00165437950701312 -0.00704059835279941 0.0171823234561671 -0.00703751671667506 0.000998911146400458 0.00014226382142119 0.0730957493361496 -0.0176871636342199 -0.00937947859927796 0.00777106646608986 0.0213816495088843 -0.0213591524518746
  104 1507.90413053986 ""  7.56608204969596 0 0 -0.0198461350769509 -0.00295412325426728 -0.00910640506843483 0.0349125946080754 0.0206540922246673 -0.0069464178403867 -0.0296570809650603 -0.0149838719438746 -0.0157222633654014 -0.000463360213080569 -0.00125667069636029 -0.000151551280600607 -0.0104869279830299 -0.0244021514218598 -0.0113893925303385 0.0451581292909173 -0.0423097664446129 0.0254859269075471 -0.10033890396272 -0.238236959169102 0.168941123841447 -0.298120874597653 -0.0395430283253805 -0.0867885948984389 -0.162879446337767 0.0192437746063718 0.3030444661768 0.247652477973494 -0.0123517979950287 -0.276715116008122 0.388053727063453 0.248083107764287 0.233962351586407 -0.17267282468842 0.0150697479291123 0.155626182044734 0.0890291801950488 0.241475428932795 -0.104680506631302 0.249548140439228 0.0964872210837612 0.0945045831775881 0.000311177180237871 -0.000608396055636331 -0.000570332569045229 1.64046362168242e-05 -0.000380745379509454 -0.00027462744975731 -0.000486652835531114 0.000796324826406043 0.000354451869513441 -9.39749928459321e-05 -0.000499856428507401 -0.000228869349300205 5.3911856483015e-05 0.000395958512295543 0.000215917607693163 -0.000322109456975364 3.94258479669309e-05 9.10046475925391e-06 0.000134730044297243 -0.000517327930072992 -0.000265713667841049 0.000277548945196981 0.000770361741142891 0.000285129553728995 0.000159697179913796 4.82965468462523e-05 -1.52987294697764e-05 -0.000112823294991364 -8.66252039757574e-05 -8.41978835847216e-05 -3.25445081140934e-05 4.58485482509887e-05 9.4265029766681e-05 8.38088833889531e-05 2.78265816187533e-05 -3.09202009672756e-05 6.8786665110778e-05 0.00235677973453095 0.00154472428661643 0.000659659684845734 0.00440626287525788 0.00304455728890215 0.00106281613543304 0.000490269233408516 0.000206469999249604 0.000481613504869818 -0.00105676230828879 -0.000481419636366266 0.00101151347571552 3.78836621764584e-05 0.000306226002375478 0.00173824103418531 -0.00557509776910123 -0.000963798863178517 0.000805203591782008 0.000490999639792489 0.00128157741803176 -0.000656648061217542 -8.44918551109025e-05 0.000472144742199525 0.00101032908592422 0.000538694468004473 -0.000494668739078161 -0.000396749276020393 2.82328491007293e-05 -0.00120798442452917 0.000877616504365593 -0.000811857570059387 -0.000686444324279497 -0.000291024823456875 -0.000166256489565727 0.00059334028274316 -0.000803956779842441 -0.00101809103733738 -0.000408947204840558 -0.0013685248648928 0.000346389032036399 0.000343647139905373 0.000654990194308187 4.66661643996238e-05 0.000631062514710753 0.00479614460229992 -0.00374564636910896 0.00366135383860075 -0.000207166527948997 0.000684133554962141 -9.56945460428106e-05 -0.00179858666543513 -0.00163485197456265 0.00126858080510701 -0.0500250325438258 0.000906097196372352 -0.0312234730752011 0.00899654850909519 0.0178022439778481 -0.029856801138814 0.00132418497355666 0.0101431273908652 -0.00773430481298795 0.00358689386648569 0.00149790156533644 -6.36333690650314e-05 -0.0231121803402422 0.00324220977326915 0.0087419065634406 -0.00369624856680208 -0.00835097687583853 0.00974617134367878
  105 1509.3516528746 ""  16.9181306272335 0 0 -0.0195544767977931 0.00915007592025916 0.0103487779899678 0.00410033990743855 -0.00959516107966216 -0.00692713630737297 -0.0289177182432708 0.0168397360197442 0.0163025001227358 -0.0007075470966035 0.00221286838735519 0.00182179049158134 0.00232510839133941 0.0128086217616374 0.00630495262309038 0.0335139207993339 0.000885993102135536 -0.0221037374742961 0.00740737887963352 0.0247035781794421 -0.00119491571800032 0.00821283605222924 0.029785447615038 0.0276705338226074 0.000846290568997974 -0.394883165539829 -0.145289614340956 0.453559027981254 -0.161615411963944 0.010931875222879 -0.00907070440339075 0.284988168417917 -0.123684010468728 0.085141141205004 -0.0130246764197028 -0.0580766871299625 -0.0314299553666857 -0.109498682324322 0.0193158936465435 -0.0823996779782854 -0.0438579470832533 -0.0408224675644308 -0.0460366608040118 0.00233946205782675 0.00212916836820476 -0.00816436749482217 0.00314639419434251 0.00182967685814039 0.00768635467465271 0.0067005123837006 0.00403832957016565 -0.0131335733179495 -0.00626697915804285 -0.00431077532530943 0.00655993815319993 -0.00608999624094921 -0.00251754849603653 0.00206771956831981 0.00805790013676533 0.00432726506950677 -0.00746350694875461 0.0024571068602837 0.000547061517947122 0.00398910352729373 -0.0164134286280519 -0.00797386968885672 -0.00294502505066156 -0.00212793667234064 -0.0013824741592548 0.00426297262332852 0.00369226063854072 0.00232764908915777 -0.00296404565929548 -0.000137616733754369 -0.00327370033640539 -0.00342865960174506 -0.00262638080780171 0.00122825602416756 0.324036007744731 0.0937314027811699 -0.227864907128247 0.324323439475005 -0.164768677107262 0.190117240682278 0.0239871689492312 0.0275288778819913 0.0148726697702192 -0.00425613977230827 0.0381085222057879 0.0193886029095512 0.0248949048271321 0.0316817917620566 0.0186279842989296 -0.0160891072646741 0.0552292067116761 0.0262011754972653 -0.0415536992813209 -0.006129978815785 -0.0503368043730481 0.0340397330465976 -0.0102742292807369 -0.00182133879571738 -0.048263685774077 -0.0410455439277375 0.0170072937472302 0.031615208338752 0.0310792161308313 0.0393358999033669 -0.0328989623633102 -0.00707557086274135 0.013255328241569 0.050729648344416 -0.0198834514833464 -0.00111164648819938 0.0355565717463326 0.0484732864584371 0.00722161441701759 0.0514765575425238 -0.0172241698079278 -0.00664321650487508 -0.0305402391850101 0.0108464888510942 -0.0180070302673705 0.00722175849427667 0.00173107350904324 0.00426989244391801 0.00344614750746497 -0.00217076874963222 0.000436698748234151 -0.0042846781421172 0.00356250296081076 -0.00231434966589477 -0.00396933531839299 0.00507886971756513 0.00276746121909858 -0.0298464026112013 0.00992955516454089 0.0163064023686429 -0.0220133776491404 -0.0309740466228639 0.0199231193727399 -0.00381615192647595 -0.00161974057254789 -0.00298032201153424 0.0678760459171201 -0.0174437300491683 -0.0152351549305916 0.0119964026237756 0.0308131016737227 -0.0295575813751413
  106 1513.47366813111 ""  14.460062365239 0 0 0.0147787741633255 5.51370327438611e-05 0.0109501045125767 0.0229926271835923 0.00607823575589223 -0.0143097951262437 0.0197777121434904 0.0100545051824108 0.0168324356698825 -0.00835826417264435 -0.0051814140221643 0.00113173166979407 -0.0316265838962908 -0.0221385019455903 0.00562804322537864 -0.0266558688344749 0.0408279851343838 -0.0451145783661088 -0.0779621715840702 -0.0865212840992478 0.161193559690407 -0.18046471234307 0.00474212305036136 -0.0286364173397247 0.138384247734439 -0.0314272455692643 -0.26346844825739 -0.161743898115682 0.000684734768763006 0.204252566006077 -0.308215165498796 -0.16046833659892 -0.200451160641234 -0.1437309767736 0.0020357791797423 0.154044801591604 0.163417719790396 0.294531866436612 -0.309196463324314 0.460278360837679 0.048099608682413 0.0792195265855763 -0.0162831720284048 0.000649966221778622 0.000922848900984999 -0.00265858342630613 0.000479701990991804 0.000241641525112488 0.0037961478724691 0.00470136495829438 0.0028101464356356 -0.00736190516856039 -0.00371817099900812 -0.00257804988347406 0.00356070145394859 -0.00339050116379278 -0.00143163238509475 0.00141149908003028 0.00448421368667078 0.00247878881297359 -0.00447527107648525 0.000244619256539349 -0.000330539258784938 0.00269413239839376 -0.00758648590145823 -0.00386068038064898 -0.00246155038974447 -0.000244226833907124 -0.000482061511544914 0.00166505957463412 0.000724818943546672 0.000456796917004817 -0.00222957050393964 0.000963678923079669 -0.00127174812888399 -0.00228926757072757 -0.000145010062307755 0.00118927690237721 0.11115862097685 0.0335852491751535 -0.0776380221761475 0.110381061351748 -0.0570248461106394 0.0652171799927361 0.0156016849759322 0.0168615955465241 0.00983386219622628 -0.00207510470471814 0.0199253093073218 0.0102084597233422 0.0143667696583253 0.0170382217073414 0.0103469844036796 -0.00702421437690647 0.0241242806596275 0.0145834784449432 -0.0123709654542827 -0.000271228201126193 -0.0140918960778701 0.00814947538124213 -0.00324954048751995 0.000516548843816679 -0.0143829935460141 -0.0121855006961999 0.00522004563777819 0.017332046658754 0.0231209085342996 0.0104115253914238 -0.0131306533445424 -0.0196053411839546 -0.000194169085211233 0.0325975777278586 -0.017723923481301 0.00993888121203676 0.0151989964539723 0.0182015158067204 0.0152408203612914 0.0330964390260597 -0.00394703346787038 -0.0149854308492522 -0.0101709583001482 -0.011411865497383 -0.0175612292014436 0.00106303588176236 0.00476560032380765 0.0110581367774572 0.00283604086568287 -0.00271568688857112 0.000285836361041527 -0.00271079856879476 0.00356356027744195 -0.00154148057866026 0.0109238085636471 -0.0530904104532265 -0.050758025130824 0.0098195316257595 0.0399949040980655 -0.0422342134430594 -0.010269054889964 -0.0249908071414353 0.0240962176671792 -0.0122633991412888 0.000951362888271521 -0.000342008551401363 0.0867964837814422 -0.0215840340780488 -0.0134446983016514 0.0135168097084611 0.0353872856420895 -0.0339067111328149
  107 1517.7914247687 ""  14.6534152730501 0 0 0.00765421959433145 -0.00846006285877306 -0.00575174198602815 -0.00248502626490364 0.00314665768050406 0.00337488179035487 0.00374815393407473 -0.00587714750568966 -0.00688587420257051 0.0025118089150904 0.00196007449341803 -0.000609512578525764 0.00553267485683333 0.00304882653009233 -0.00272841945318444 -0.0383997139630561 0.00685698620534616 -0.000439940300407733 -0.00443545262422213 -0.0191699046630104 -0.00203691364281751 -0.00808199423067964 -0.017743454447607 -0.015265229382442 -0.0198830039350867 0.115896501765081 0.0761568008155402 -0.0987942155107386 0.0439178991553763 -0.035848569053866 0.0504864417180092 -0.0557780944065986 0.0672756292551527 0.0269547765546697 -0.00614936651644579 -0.0161287909167424 -0.0302554954807848 -0.0540738328017892 0.0570620363827239 -0.0818821445317708 0.00409237018744549 -0.0046587527095887 -0.00304731732990061 -0.00130358367352888 -0.000688557851645477 -0.00277782773871173 -0.00373630190828289 -0.00224759980975998 0.0187861938239398 0.0110202219686579 0.00736160680257176 -0.0181605546196572 -0.00319513004521141 -0.00335818834141864 0.00741466969203249 -0.0174792010867119 -0.00827834998933096 0.00387195752292489 0.0133232628655517 0.00723924293535472 -0.010377148325571 -0.00499543986478572 -0.0035876970650918 0.00180248641785432 -0.00712040775466335 -0.00345403916813521 -0.0285290897235051 0.0126386159367908 0.00387548235148371 0.0083228018414278 -0.00759646744103001 -0.00276453012351567 -0.0241402584664391 0.0185251138403442 -0.00644262680669201 -0.0263008552640703 0.00769092510346868 0.0147613955971088 0.0242646741098027 0.0147853642719238 -0.0119151647345489 0.0242062136965988 -0.00293806176115778 0.0203107755982698 0.0301866002248372 0.0409084820420451 0.0237437815387114 -0.00570308773679607 0.035067800246421 0.0174278026046645 0.0306244356948523 0.0321574932364138 0.0195567322074837 -0.0124132791317609 0.0461909025184072 0.0223626559598356 -0.00851158902666507 0.0172031968212745 -0.00131555534880978 -0.0254250660211889 0.00588522129222534 -0.00390593685948824 -0.00971092223872094 0.0148204064411728 0.0153142361887833 0.148893055205763 0.25775393080208 -0.0244587760571178 -0.0620920326199414 -0.322606117865329 -0.0769320205395187 0.3203523338114 -0.218855395420229 0.193983780424381 0.121208556027687 0.11676872469965 0.247152825974728 0.364121527578732 0.00386398875977123 -0.236853841628398 -0.0465466758577789 -0.24597634593208 -0.228479998692198 -4.57909750937628e-05 0.0036584972651621 0.0213604006312452 0.00291940800073721 -0.00251847022236049 0.000310216392300655 -0.0067808976713224 0.00128294196672764 0.000562400758374196 -0.0404033214875136 -0.100629736534034 -0.135690595831655 0.0637543996603032 0.0835469525246788 -0.127424365681308 0.00135222257769485 -0.00831507686228674 0.0243945946170131 -0.00615685709898458 0.00313349886178982 0.0026986714839013 0.0633233104363938 -0.016612031297829 0.00130812068791308 0.0132041470134235 0.035767505075881 -0.0355552792782018
  108 1519.48331942325 ""  16.9049521353891 0 0 -0.0158651255078346 0.013202836648998 0.00872450813848798 0.00392983944113125 -0.00557221617164541 -0.0051645784644611 -0.00779783981459069 0.00946464447766676 0.0117064871153931 -0.00380868612949522 -0.00274241046986471 0.00118220928102063 -0.00876139028848397 -0.00276704429328911 0.00562706796183715 0.0707228090459572 -0.0191790593179442 0.0042709889088411 0.0103369671764548 0.031657797751985 -0.00394304292044363 0.0173894005142508 0.0295614703638719 0.0264326683699288 0.0237339287617396 -0.204383371052376 -0.112168633995891 0.19050055257594 -0.0758521522223284 0.0402470228838954 -0.0638533108873023 0.116432440279181 -0.104558393704016 -0.0281615711968704 0.00726528498538366 0.0162670655919955 0.0437768017752312 0.0684994077303411 -0.0902186314276749 0.119008844486537 -0.0137365442813575 0.00110032992416717 0.0304685333999536 0.00140575599436121 0.000149519877662951 0.00410013342780572 -0.00220817430212704 -0.000899730325183434 0.00199026310289234 -0.00503634245524932 -0.00240458684117217 0.00408315894217017 0.00427093296471913 0.00253443635573688 -0.00249400732704263 -0.000473981717111466 -0.00045419773020021 -0.00241385875666294 -0.00282957393432587 -0.00168440102954728 0.0047704269336368 -0.00242376416333307 -0.000784774213992444 -0.0043987950011224 0.0122124377862464 0.00582530044243299 -0.0104862822189872 0.007259572226696 0.00280872830105797 0.00176367503735483 -0.00475950507329165 -0.00210430951997022 -0.00919040134371224 0.007753148163901 -0.00190961179608141 -0.0100211347325061 0.00371374379416061 0.00586048896350016 -0.218989595056121 -0.0748134177189521 0.146409984055809 -0.218133551156483 0.0970666569231078 -0.138763981195529 -0.0115476116247705 -0.00985323577680226 -0.00524972669131415 0.00334667918421342 -0.0252562732020408 -0.0128765583091559 -0.0129360178725481 -0.0182518139566886 -0.0105709206449963 0.00742514814198837 -0.0306599667166452 -0.0146611500758672 0.012671513788709 0.00995926044238575 0.0194258749940039 -0.023253301638761 0.00651236594198543 -0.00154271346522529 0.014906309965027 0.0234986618106558 0.000144166132728198 0.0537931676084105 0.0994637156351378 -0.0214661400494934 -0.0166312143843362 -0.132597171415857 -0.0360109526714017 0.119016699167546 -0.0859886766289146 0.0821546914385188 0.0416874776044662 0.0362955243851487 0.101378470777405 0.137487439407284 0.00655601040604137 -0.0971458957860421 -0.0115534576370301 -0.104654188851318 -0.0898414932254631 0.00465135692180314 -0.00669850907014546 -0.0573419716725667 -0.00815299510636036 0.0068607051434193 -0.000639669935601157 0.015337532946538 -0.00439133085931117 -0.000872811910994527 0.108647403154566 0.27555586259692 0.362741961653531 -0.197646528874428 -0.220506353226267 0.358948881068812 0.0150140417005748 0.0408815212295822 -0.0623195806640206 0.00766290324658751 -0.005389418781475 -0.00656098451935111 -0.0788021545706885 0.0198958812308713 -0.00759622228562031 -0.0368640091471631 -0.0985048802712357 0.0973107718224943
  109 1524.40479864215 ""  5.80527953893797 0 0 4.98568335052066e-05 -1.65512834563574e-05 4.40914258905099e-05 0.000209813075746827 0.000172106453654239 -3.52709027492879e-05 5.82246738277213e-05 1.00274152214811e-05 4.01998971426451e-05 1.30274694483548e-05 5.79047405166608e-06 -5.13108974748468e-05 -5.84140024785038e-05 -6.98012115364984e-05 -0.000216833735931654 1.746750656842e-05 0.000131203570391488 -0.000264817211554057 -0.000749353708234851 -0.00157971992630292 0.00128857228249051 -0.0019994286578771 -0.000453295567633495 -0.000761836992404112 0.000398610141790074 0.000104608055516957 -0.000699966380325127 -0.000622115188547079 4.87694887720855e-05 0.000564127557565218 -0.000831898939893675 -0.000528567121266873 -0.00050791689747586 -0.000110350827356511 -0.00078844706243006 0.00211502928797764 6.30920703706766e-05 1.29200665902673e-05 -0.000246451201100382 0.000800437171054836 0.00169181641591716 0.00134417716199808 -0.000138083433306059 3.18697312514374e-05 1.30692872834014e-05 2.88333064248427e-06 6.82657796512394e-05 1.94629468680039e-05 -0.000195523679105501 -0.000166470072123872 -7.18162127412353e-05 0.000199240451593933 -8.89631956342157e-05 0.000304783381927626 -0.000146368219151115 8.76782703604322e-05 0.000351981949154701 0.000284798971466402 0.000924848576114804 -0.00218067842712757 0.000168318791852105 0.000327195219099335 -0.000341938728157148 -7.00832849471913e-05 -5.69993240649411e-05 0.000241191111462482 -0.00273397477680855 -0.014452994804636 0.0275417126868896 -0.00380059148388899 -0.0191429916798582 0.0371582691190727 0.0191633918705077 0.00212026032195849 0.00669025141174388 -0.0194343714135744 -0.00535992048980337 -0.00108357890549697 0.0009440270619865 0.000376744469806732 -0.000632311418514531 0.00102351918888049 -0.000759483535312329 0.000427559841348914 -0.000595549912505598 -0.0012164591268392 0.000900242278185215 0.0011403858415279 0.00564224955307454 -0.0119060230683269 -0.00207687388392839 -0.00762336498133722 0.0134184389919406 0.000224836642098806 0.000132550274579218 -0.00148232153012063 -0.0120148625253731 -0.342344680957352 -0.230074400728388 0.051258696083613 0.266747748722683 -0.51632116916436 0.0218378717793684 0.38520449303319 0.147461521553605 -0.133087080645961 -0.162592411008279 -0.108534806638577 0.103761702564268 0.0794148232916041 -0.0231378147640161 -0.223519194601637 0.105914929840073 -0.0233922042551765 0.135004334927998 0.172183788431785 0.0876490048372176 0.229124783575551 -0.061909116465524 -0.060292802719768 -0.0933664770635011 -0.0141590785648185 -0.0914245218528633 -5.76915236777546e-06 2.35804569599072e-06 6.93256207414682e-05 8.12799372762773e-06 -8.67070008325398e-06 3.65305800205917e-06 1.31311608920812e-06 1.56793599183091e-05 -2.20588111834302e-05 -4.05433211042355e-05 -0.000336426759643349 -0.000360909308857251 0.00020733225817333 0.00024263278158183 -0.000390599272922399 -9.6547187264825e-05 -0.000159287190355538 6.93447450804707e-05 -3.31475328301896e-05 9.7532390697945e-06 2.58591667885641e-06 0.000111274977679591 -5.54092194130157e-05 2.56645512260901e-05 4.8825639296155e-05 0.000112524646679236 -7.11812365509988e-05
  110 1527.11886125605 ""  25.3266916345159 0 0 0.0127018599958724 -0.0227769566842027 -0.00287616686494207 0.0354770074739406 0.0347582619550282 -0.000443479505047668 0.00767238449985925 0.00158488250231065 0.00599605852869894 0.0129102911620812 0.00988945684595858 -0.00416820126612924 0.0260521745180061 0.00113888738665033 -0.0211792749852387 -0.0623111577607456 0.0249915908462122 -0.0561648043706766 -0.146267912133939 -0.355095830279901 0.22684721189685 -0.402040336431819 -0.122479717439438 -0.171663367529122 0.043572037248603 0.0377968105066511 -0.0651331757442226 -0.0925785179442003 0.0241116911359002 0.0389503429245123 -0.0861761091420262 -0.0754967630624798 -0.0414025142072783 0.0248116788909982 -0.013239169987785 0.000513758905226424 -0.11087078674823 -0.135640714593366 0.261937005564623 -0.307317312315871 0.079369990077316 0.0301501085082385 -0.00139414336851058 0.00250341702599969 0.00164889607970235 0.000188716507817008 -0.000602265962966913 -4.40050107458079e-05 0.00218392612406193 0.00852744238957448 0.00465000472562095 -0.0104646923724665 -0.0061649954509477 -0.00423496205399335 0.00523631605362751 -0.00461149724412874 -0.00188569971952839 0.00412769726725264 0.00702014340973956 0.00400095803280479 -0.00938214242699995 -0.000309910911464482 -0.00109091259922887 0.00614363555302238 -0.0137691039585148 -0.00623950836637286 0.00122248765834002 -0.00300163255251341 -0.00150439436372833 0.000442942953972031 0.00187594716899758 0.000887772424578761 0.00139776659108396 -0.00139283857422035 0.000159759973078593 0.00157023457908863 -0.000810586960052708 -0.00101809037295662 -0.0055080241214297 -0.00904425633462551 -0.00348574960556184 -0.00624159563994867 -0.0083140705706898 -0.00956422725145858 0.0287761424309163 0.0284565968944833 0.0174174873232671 -0.00431900103985543 0.0357498594651336 0.0180916008690975 0.0248625307168959 0.0302564773682137 0.0179787019831127 -0.00956227623972665 0.0462756524513516 0.0206369902289283 -0.0101727112486261 -0.00358606787092385 -0.0135360421914275 0.0106550655598091 -0.00360426506498862 0.000957182787120482 -0.0119662948608592 -0.0142716135670572 0.00239603084184455 -0.00764145344543242 -0.0165377529477692 0.00838553119176753 -0.000400374327635866 0.0240536338817696 0.00831265478496355 -0.0169434982834166 0.0143929050201836 -0.016353972105708 -0.00506240913182412 -0.00242757339681421 -0.0197142587155811 -0.0210724784545659 -0.00346953457848723 0.0186352540489464 -0.000845406602154363 0.0211338258528877 0.015179822411894 0.0205453949180414 0.00953416732450575 -0.0152408728252739 7.01342816362814e-05 -0.000858607086436241 0.000628200047288635 0.00308594319041373 0.00225285826774624 -0.00227761099073233 0.0540947361064491 0.104032303688067 0.125331082206854 -0.176291399180522 -0.0501693098119843 0.184887283242901 -0.00893365133537044 -0.0114843849248886 -0.0029197135000828 -0.038070751262278 0.00905012060879149 -0.00231769499417832 0.356135204822111 -0.100858286722289 -0.0278667307863259 8.81189605267754e-05 0.000807007333075201 0.00426324349268196
  111 1536.13567324819 ""  5.09062509715853 0 0 -0.00298339145460631 0.0103736466146719 0.00440276954766931 0.00881762791685716 0.00752549459497823 -0.000899685236146901 0.00114366624609221 0.00198261265816863 0.00229301848604955 0.00255152740523661 0.000853975133303388 -0.00136856037387765 0.00681169418606765 -0.00252591042035628 -0.00708144774467896 0.0448404221819214 -0.00627555581008516 0.00674019111128814 -0.0283164331419389 -0.0714181078200156 0.0487854915621015 -0.0834640532138897 -0.0209979623827983 -0.0337463317224963 0.0181128063048724 -0.0295561152602471 -0.0431619158423545 0.00370979487658319 -0.0127367031176124 0.0384243074476722 -0.0432322077139922 -0.00589505848830456 -0.0354745657572064 -0.0171084177217525 0.00301126100505416 0.00861808043778132 -0.0231051591609291 -0.00766841165844079 0.0707614422272223 -0.0654052715518703 0.0262856736286215 0.0128175012894056 -0.0017869973408477 0.000269216870972277 0.000290179167642677 0.000415563200488899 0.00343247475395832 0.00188667039438033 -0.00985062582517164 -0.0142558045148974 -0.00829408341758974 0.0199468241413856 0.00572067031492102 0.00487941824899082 -0.0124115836331877 0.016354464486315 0.00720588712086596 0.00523635315263666 -0.00899146146273494 -0.00410291894842771 0.016087694794359 0.00819193843813836 0.00580532304594778 -0.00969176906232744 0.0115861409845913 0.00501312115514911 -0.0194143068268428 -0.0284939174177882 -0.0167344910015547 -0.0213661362606442 -0.0196790325113321 -0.0124867239246005 -0.00337065654283141 -0.00802181450091568 -0.0162158859006091 -0.00503019231776264 -0.0174696622422617 0.00208506353695665 0.0211966867065401 0.00501381339078384 -0.014216742561991 0.0210154705854496 -0.0122963937626471 0.0106883427103858 -0.045187633522305 -0.0523358847943253 -0.0312379011162358 0.00637206373797154 -0.0659227857929238 -0.0332491100678595 -0.0705917093259958 -0.067417944190909 -0.0415150305847643 0.00873433594481224 -0.0587861191897984 -0.0304047403253905 0.283945521647362 0.0246165780436959 0.328004603488477 -0.276422141593139 0.086335585782912 0.0192856328987082 0.328507871717136 0.254223005688751 -0.122422151311785 0.12052314363799 0.0621221078292021 0.251523396026466 -0.175262093254008 0.121880841579506 0.120522009682164 0.151728566523848 -0.00271841920736666 -0.117524858635659 0.15218963757791 0.228119143014382 -0.0736385129553748 0.12836409226149 -0.108590100966559 0.0887620858715124 -0.162641712971121 0.18328000759222 0.00364611448678842 -0.00860595963292502 -0.00533964733861023 0.00149239037868256 -7.22997839169086e-05 0.000242616289371128 -0.000134580533667066 4.30859017850562e-05 -0.000381043410813538 0.000277447257874412 -0.0112661340263247 -0.0208482423948375 -0.0187155364923114 0.0590058761646493 0.00155546543034495 -0.0485190334408274 -0.000912200611134298 -9.69087100210271e-05 -0.00101258456133547 0.0154281178485751 -0.00419069335898671 0.000282554906845526 -0.171199169505934 0.0487074185598553 0.00940470284031977 -0.000735720954421824 -0.00141421230490598 -0.00129833778374172
  112 1537.36067584921 ""  129.810272810927 0 0 0.0104185476288968 -0.0330470889035903 -0.0133127796951415 -0.023825003852651 -0.0198940491813793 0.00265914521666531 -0.00288903324920423 -0.00564886963663444 -0.00632972717704921 -0.00659526215503719 -0.00180334817762901 0.00378970427518481 -0.0176101651539511 0.00651509416015764 0.0187802622616675 -0.141496018769372 0.0223350855264937 -0.0259847333233244 0.0736596507074576 0.187299707447201 -0.128521661030927 0.219823173904356 0.0533833796487052 0.087895352604424 -0.0496142766410847 0.0906329627914098 0.121250829612417 -0.0187015502564314 0.0393410470060048 -0.109666638413783 0.120269130521316 0.0104444799801777 0.101493007349083 0.0440405950354876 -0.00669035374977244 -0.024774946975437 0.0606529667676382 0.020775005414531 -0.185386732957192 0.170258685702877 -0.0703724797901091 -0.0344830353660167 -0.00168322166911513 0.000905181425457103 0.000259827996780902 -0.00018234917057072 -0.00397956206834114 -0.00205388514599021 0.00694497921936129 0.0269141674451502 0.0146527762970991 -0.0259620248558869 -0.0147152687576729 -0.0100970671153185 0.0124415209213133 -0.0155627581425252 -0.00684532941867965 0.0137844212574112 0.0235442363015274 0.013511865360534 -0.0246445860761166 -0.00395365140753691 -0.00446312034397322 0.0158119240568383 -0.0323397303143339 -0.0151529857131175 -0.00672056078454745 -0.0195895551636054 -0.0107281259454149 -0.00733156801736976 -0.00444531595263705 -0.00301014066708988 0.000454070226743078 -0.00555920841401306 -0.00616905054521817 -0.000125229573190406 -0.0082891524276809 -0.000956869887605794 -0.0109348294723934 -0.00479775458230198 0.0024840934006784 -0.010713885306853 0.00326445444853972 -0.00552476226328986 0.0694692097506934 0.0700984639842305 0.0425372924397278 -0.0137188166388634 0.0940364951708612 0.0471873208751367 0.0570160549746892 0.069465463125767 0.0410105795571485 -0.0234562859177882 0.109743934913787 0.0567625983024641 0.0921868600441805 0.00013939957796092 0.101340915155859 -0.0904670568045559 0.0294434835520885 0.00597035184596039 0.106516852017728 0.0749344516291258 -0.0427022671156865 0.0371780334342544 -0.000572251635839533 0.11719077474154 -0.0721544635345669 0.0876915425718632 0.0625285093696795 0.0377522065801367 0.021368503485389 -0.0755888555772367 0.0556662025958017 0.0920127927357521 -0.060528020916764 0.0240522902012237 -0.0520312108252281 0.0657085073506733 -0.0685688774904688 0.107488320537952 0.0239180956969198 0.0268966177249287 0.0169212738600053 -0.00254648981738934 0.000710310827574177 -0.00122258138980368 0.000480593067621007 0.00010082076860711 0.00151922454024501 -0.00141172824478201 0.0323053562531374 0.0558158981049921 0.0471607497674978 -0.178229578317057 0.00281825670536586 0.139956064396014 -0.00390697327668272 -0.00806439039126751 0.00477880354368009 -0.0493385872399927 0.0135791511088152 -0.000732255334445713 0.543375742567227 -0.155249953324471 -0.0289976974755465 0.00459119253877872 0.0103793407673067 -0.0010050783084663
  113 1549.91818555271 ""  81.0922393588737 0 0 0.00796231139257266 -0.0198640836972712 -0.0060725918022667 -0.00600834681064144 -0.00400053291964998 0.00112113527778327 -0.000860679443804024 -0.00147659172053928 -0.00167822496358292 -0.00140462261204224 0.000372585463388414 0.00109134116198941 -0.00248707860376766 0.000718704680632621 0.00359107779262851 -0.0817053861440909 0.0190204853399916 -0.0266562049174218 0.0133543874401005 0.037108728865843 -0.0256507959378938 0.0455362393452102 0.00677676834338374 0.0156031901061736 -0.012899754013198 0.0379821923989006 0.0355585797056552 -0.0156731285426482 0.0169038400959153 -0.0371960714837442 0.0353204958984736 -0.00592409189203316 0.0344115361771041 0.00257171689154781 0.00197934765902509 -0.0058922798322538 0.0125400896943444 0.00801138187194893 -0.0343222948757233 0.0311609303022514 -0.014668291747497 -0.00719410927044051 -0.0130695900435971 0.0118560629108765 0.00710751087567525 0.000426989180628673 0.0207221810527564 0.0115306752404822 -0.019720483513439 -0.0780650479040258 -0.0418213071779716 0.0595664908781547 0.0241650058149557 0.0181168165565333 -0.0329606291772804 0.0620222868949973 0.0286763641914973 -0.0260061352170722 -0.0681266130272659 -0.0376482230924791 0.0692074305680961 0.0362574946396694 0.025514672888503 -0.0394394170049747 0.0502920576654115 0.0217977945197491 0.00189538469727634 0.0199240994628667 0.0104385813406734 0.000342586459945221 -0.00217208146401068 -0.0010855790908751 -0.000847149344658259 0.004976203528993 0.00130904175523693 -0.000905586636498716 0.00402806244929965 0.00315029334918787 0.108228262764535 -0.00775886217893267 -0.0998669344076157 0.107964756305122 -0.0975729292301686 0.0358180490214297 -0.158723019558224 -0.171632199229316 -0.103189947505047 0.0416240794641136 -0.253965249630513 -0.126863413388722 -0.188835799194071 -0.192359556073077 -0.117378475496278 0.0254011844437228 -0.208902922815436 -0.104739265755813 -0.00211811742715509 0.00945245939016317 0.00367172564490972 0.00822708053883029 -0.00344117050621851 -0.000785331000090515 -0.00229382595530518 0.00847697259064838 0.00519239818650384 -0.00314748481373489 0.0221397270138093 -0.0565652263186077 0.0239869236966505 -0.0690092870366305 -0.0346576767586012 0.00501845639188132 -0.028756709527276 0.0573881910043117 -0.0145424161506827 -0.0335182076883272 0.048750118122369 0.0151507562826808 0.0295498909705931 -0.0544200463742918 0.0241054206720229 -0.0698318989238034 -0.0319651219510665 0.014329820178162 0.0101878263705495 0.00224816447388632 0.00118756444591792 -0.00179867708327555 0.000436647219285812 0.00158492487675753 4.22051057546191e-05 -0.00290601823560217 0.0151328182560184 0.0148464619750677 0.00785107747714763 -0.0841881452179193 0.0129006768854489 0.0586726712283123 -0.0201491116359467 -0.0260261369930726 0.00201373854659776 -0.0300605245670098 0.00899547446039732 -0.000151597284671922 0.32566607019208 -0.0968166746818869 -0.01264703961891 0.00779243524764407 0.0193551813781986 -0.00943087428771569
  114 1593.87313222492 ""  5.20555986168915 0 0 -4.84919773954092e-05 -0.000176484410094067 -0.000217620998313088 5.58240200454674e-05 0.000496692093928145 0.000286203643489498 5.40188617536627e-05 -2.78140529837693e-05 3.09109724803091e-05 -2.50504994030446e-05 -4.82044727001048e-05 -0.000116635814177124 0.000141041858054915 -3.53358800327556e-05 -0.000288364040630848 -0.000579202940434915 0.000243002034389057 -0.000590936944958638 -0.000310300289826232 -0.00261288698977494 1.09071792232491e-05 -0.00145394353118375 -0.0010792662265169 -0.00130484181714787 0.000165841791505964 0.000436317433470725 -0.00020000943474336 -0.000745731982160306 0.00022434376469349 0.000154516690704618 -0.000430571523930324 -0.000353602098919557 -0.000172376905682321 0.000708434129897261 -0.000769657908846069 0.000867190540500571 -0.000497781541191349 -0.00105123710004166 0.00139475162754918 -0.00122431878759622 0.00120318522712234 0.000660371413585149 0.00766217250096125 0.00727147227549717 0.00386331067892777 -0.0168804707833965 -0.00218469675765306 -0.00195029777443535 0.148684256666785 -0.0335961529194933 -0.00386047504622681 -0.102585106454315 -0.0119019982061397 -0.0156841184667916 0.0648835319110968 -0.052326127098506 -0.0206761869093078 -0.115373385330504 0.0277018706140606 0.00303998902228939 0.0938084214251478 0.0232239682874555 0.0212784223451064 -0.0770463433165651 0.0439972598378437 0.0148857524771447 0.0175690166912044 -0.0061315823525075 -0.00143309818488251 -0.00537779475309696 -0.00280841804712752 -0.00198497519997349 0.000492541864231819 0.00156129710228119 0.00055028821470023 0.000405300635529869 0.0012772998422715 0.00104117760320451 -0.00741496442695575 -0.0193860085751851 0.000672015676969795 -0.00498083228725928 -0.00843508419364378 -0.0172622647409318 0.0553926651211838 0.133290879231029 0.0737519916188398 0.0184213002332456 0.140956839380848 0.074033635651083 -0.0928840871061165 -0.14139247164067 -0.0823662900773185 -0.0475674140872368 -0.0884630904697062 -0.0494991169226321 0.0097274432421415 0.00505429610918002 0.0181702064721013 0.00320082763487171 -0.00478898423744815 -0.00220677188612479 0.0120121789966489 0.016947860234673 -0.00466228356464113 -0.0109823235516518 -0.0221311514796203 0.0183501943017123 -0.00312818566332613 0.0190454230267251 0.00847843328088686 -0.00871418063030979 0.0135921520037629 -0.0155647259949827 -0.00580752105699882 0.00329368783791365 -0.0298712724140732 -0.0117496442718686 -0.00408537028137054 0.0182812560297346 -0.00345674659431468 0.0181943011836062 0.0100464903616444 -0.000314580192218273 0.000624869026784618 0.000331563252246137 0.00048281435353334 -9.01300369919873e-05 0.000117319683383444 -0.00430696117289605 -0.00199960753246609 -0.000567509144526501 -0.00108699169230853 -0.00103310616269167 -0.00190689334899305 0.00521660093293615 -0.00164534720150752 -0.000171794517154244 0.0112202600273155 0.00934875427718061 0.00563872767326422 0.000268826205751785 0.000203094221610382 0.000106971054708153 0.000301842206573426 -0.00147334949118559 0.00248005857192407 0.00178523944887104 0.00483597344967355 -0.00484345485821828
  115 1637.14369064802 ""  55.7939051117463 0 0 0.00157044852230246 -0.00311395905416734 -0.000601907591740843 -0.000498471904368509 -0.000642524851096473 -0.000233923867874976 -0.000421793258619493 8.77440022221131e-05 -6.69524280869384e-05 -0.000212276614219614 0.000403133438591562 0.000373384062896925 0.000646549386802026 -0.000871399635405252 -0.000468290412035028 -0.0128579742140685 0.00394338942372784 -0.00531722278072549 0.000538162343970116 0.00371714919904872 -0.000338413344956806 0.00337466026266919 0.000551342460247104 0.00138016871328545 -0.000306584835197509 0.00219256902405895 0.000975715902136164 0.000355133601949674 0.000657967167095411 -0.00280521627755773 0.00241136959200829 -0.00046984241645733 0.00253516742348248 -0.00733726061437075 0.00268649781796973 -0.000110129719599688 0.000774698356099721 0.00635195183134762 0.0025647321439589 3.09353515539238e-05 0.000466815296733176 0.000441497476908816 -0.00356184745781618 0.00943291165528767 0.00556313045367697 0.000191622556478042 0.00733273323191863 0.00391219767363373 -0.00941279640193486 -0.0770055151887187 -0.0403256596759919 0.049822995328882 0.0876806975941697 0.049639092691239 0.00381119765735872 -0.10950130077308 -0.055948952400249 0.0118033991952364 0.0690703264047607 0.0366949820965881 -0.052404247278241 -0.0896201117165553 -0.0511165070953782 -0.00440120241110073 0.115106032898662 0.058513373727927 -9.39072070535647e-05 -0.0081141630424598 -0.00420081900774871 0.000579633283898546 -0.00056529347262623 -0.000232276206475106 -0.00161685504313334 -0.0018729382465391 0.000775743908364392 -0.00133032114916464 -0.000331617581483187 -0.00221604425307962 0.0275563615053355 -0.0181736611320194 -0.0370406413119076 0.0274999675754187 -0.0432037182976709 -0.000243901165037015 -0.138269931539534 -0.0715998554302347 -0.0493201168246501 -0.0650552097721361 0.159518500611966 0.0762589910502406 0.135641165672149 0.0704840755583836 0.0501947459561881 0.0750934275755846 -0.154923192065482 -0.0728500662823633 -0.000305125931497066 0.00223782602881209 0.00108209902690166 -0.0072813212282911 0.00178344896503294 0.000246280480066006 -0.00027491650593815 0.00210272495110472 0.00110817637308185 0.00143542621531339 0.000856261860101183 0.0063692522622798 0.00239046948740072 0.0123806472943305 0.00365031840391393 0.00216560694128649 0.00482453400640505 -0.0134535233729819 0.00240535255384445 0.00560794420549942 -0.00263509968071807 -0.000312690633143058 -0.00826259223876422 0.0117895774209935 0.00192376333484734 0.00990200761807592 0.00831685310220927 0.00163200145354793 0.00148683038101411 0.000609405448033985 7.53735854983432e-05 -0.000638657546949976 7.44003326835096e-05 0.00168929307747953 -0.000520999733210713 -0.00108476910032696 0.00277452367052768 0.00136053736022586 0.000759175228106989 -0.00893570456168051 0.00217340338198508 0.00709630312374719 -0.0105739826807673 -0.0109000215232518 -0.00308636774650059 -0.00490511039571274 0.00182443264967525 -4.78972325144541e-05 0.0563289373201325 -0.0193307777861241 0.000712318878495565 0.00212304952786443 0.00575421222835034 -0.00084470839252012
  116 2922.34861641332 ""  25.9953508823876 0 0 -0.00374924873801058 -0.00928620904735003 -0.00267398893710279 0.0529504889318431 0.0131375566333522 -0.00751920026450503 -0.00117355210798235 0.000922090589373662 -0.000363742565644927 -7.61125701374553e-05 0.0033992719050448 0.00252217706707676 -0.0209060429439151 -0.00382811642198682 0.0116526659217484 0.0466128046429748 0.109580957155376 0.0377219358020618 -0.614594034766369 0.113444088513449 -0.291530854089475 -0.0189256090507514 -0.311575748393324 0.354257414658108 0.0204986953383442 -0.00231589443831415 0.00935185987085255 -0.00544706087174878 -0.0128252882385358 -0.00480973669610954 -0.00261468019489333 0.00179091391684815 0.000798597114109781 -0.0562505266593465 -0.0992175382507763 -0.0316618956441591 0.310161693047009 -0.0694981954580988 0.119943228179344 0.00757495435151228 0.204426969629925 -0.24579874874655 0.000288964227184505 0.000134032867340736 -0.000159481285666275 1.17759618871945e-05 -2.69788859755377e-05 -1.76796080515095e-05 1.31884194712792e-05 3.5226377807945e-05 2.11804668842012e-05 -2.68469128646996e-06 -1.00962816515826e-05 -6.05237783159843e-06 8.14035984923515e-06 8.66411092611789e-06 4.73995351276912e-06 1.70749812890659e-06 -4.44264877397134e-06 -1.73082445742238e-06 1.02898960072148e-05 -8.19617241460412e-06 -4.49815482739515e-06 -2.4567006811442e-05 -2.98245118715854e-06 -1.48040096444826e-05 -1.18964103655546e-06 -6.0471230992881e-07 -1.36157050459964e-07 2.04007437676118e-05 1.70733457860258e-05 3.8841961584711e-06 1.20546772407823e-05 1.68057332611718e-05 -1.59181134345171e-07 1.40068663157482e-05 1.21823377313461e-05 1.06665739232884e-05 -0.000742177913352462 0.000771274280669483 -0.0011748336490684 -0.00271994411284076 -0.00221305183533687 0.00334766534241815 1.59795010071305e-05 7.99263085719634e-06 1.2105294717472e-05 -5.75798052644502e-05 -1.60956361441886e-05 -1.25081208847239e-05 -9.76651468122349e-05 1.47613936322231e-05 2.6074852077006e-05 0.000103919640186353 -7.33495688993683e-05 0.000138903228506721 -0.000154919303192756 -0.000107917904716505 0.000128716587061778 -4.70848301692194e-05 -0.000125943469100337 -7.3589544722414e-05 -5.92325376899388e-05 2.35656394789284e-05 -8.49213373431243e-05 -0.000129492076139712 8.82774347222466e-05 3.50243068039812e-05 6.26982217267791e-05 -3.60508815640407e-05 0.000127387255711953 -8.9422477116574e-05 -0.000234497337720857 -0.000135290963136623 -0.000104042437305055 7.48946304889872e-05 2.15067496168474e-05 -8.2168377731995e-05 -0.000219330093094926 -0.000118804944445022 1.38130045024639e-05 1.8320058551374e-05 -2.46848613405172e-05 -0.00068796933629785 -0.00136660227396423 0.00162707665768003 1.3641818764694e-05 -6.86683708871516e-06 -3.29616921476315e-06 4.48087280298221e-05 -5.02974109519338e-05 -8.18921672387591e-05 0.0113922231535986 0.02057324971413 -0.0170427408261564 -0.00217803745032151 -0.00416294637849088 -0.00228766592144306 -0.000601989287349767 0.00057198103817322 0.000748321062432437 -0.000573686775558984 0.00026174973572673 -1.87486928541875e-05 -0.00203949203996365 -0.00283879788547609 -0.000848065921061223 -5.28615584254682e-05 0.0002862655123003 -0.000191693384339948
  117 2929.16609522744 ""  37.1452607607265 0 0 -0.000112917378806687 -0.00212624795334237 -0.000276721403096932 -0.00458885865444403 0.000911478742362906 -0.00211572546244153 0.00119964715890622 6.39793680514508e-05 -0.00255898782469799 -0.000128180012368379 -1.73221041388684e-05 4.36387440379075e-05 -0.000972140823452724 0.000161732112362068 0.00018602881457929 0.00858602302440431 0.025551338529709 0.00861368622329529 0.0541701723127747 -0.00874551137938388 0.0257184078096815 -0.000605305724966053 -8.36561427020043e-05 -0.000424139647250678 0.0164594301910992 -0.00151335051046385 0.0040002998282058 -0.00473143150371163 -0.0132753403962388 -0.00439601663923592 -0.0267726945297118 0.0142836914726975 0.028002919272965 -0.00257017329271543 -0.00481626381786735 -0.00168435024242844 0.0149372808739507 -0.00359281903840377 0.00517732373601921 0.000101476601223716 0.00555107823198448 -0.00695570789437852 0.00921352796307238 0.00466949470193153 -0.00646760668721179 0.000199648830685654 -0.000267600799875729 -0.000252290029626999 0.000153277732096259 0.00018501086293584 0.00017794567553687 -0.0001654069005248 0.000112918475360533 3.51691578721656e-05 -1.87250695492236e-05 1.62830209549553e-05 -7.54776306630221e-07 9.82753344311943e-06 -9.66362550160768e-06 -7.37486780316287e-06 2.01947282149083e-05 3.53962061147626e-06 -5.3565332407478e-06 -1.90738787663261e-05 -5.59711606176321e-05 -4.60472878912736e-05 -4.12125073620651e-06 6.84238451993475e-06 4.10246292925229e-06 7.61292111749221e-06 -4.96020142450758e-06 -2.08942163862775e-05 -1.22986264329566e-05 -2.16474781140741e-05 -2.69475033537776e-05 -6.55288125638916e-06 -8.97392191851095e-06 -2.88600733361681e-05 -0.0187526766212407 0.0190345010583841 -0.0302216803575859 -0.0902965721244913 -0.0717815850871857 0.110448958776722 0.00169709067989534 -0.00189557212625277 -0.000704389125110856 -4.35561966881441e-05 -4.87178451623194e-05 -2.47525302841481e-06 -0.000183123600863504 9.10873294557749e-05 5.21123589135395e-05 -0.000116233159444443 -5.30955871892553e-05 3.74537041869053e-05 -0.000159049298812427 -0.000108386116228574 0.000149320685309893 7.47069383327213e-05 0.000164821150416552 8.57097188300368e-05 -1.52526123433253e-05 1.53521143413456e-05 -1.67587585068889e-05 1.61725307010511e-05 -7.21026973712796e-06 -3.99816587161235e-06 6.94521115092803e-05 -1.99620966054724e-05 0.000127143963800731 6.82315066989615e-05 0.000240515020875663 0.000136492057278532 0.000166514360715686 -0.000123732942676959 -3.87305315560736e-05 0.00010161173761483 0.000338288310067785 0.000158622076205299 -0.000184574673779708 -0.000152789209554074 0.00018498988205883 -0.0222895008710878 -0.0421852330647882 0.0526330409602353 -0.000414768225810124 0.000794125280827738 -0.000287792845182582 0.00240575649521608 -0.00466557863769137 -0.00291843945950528 0.353405367026596 0.656687774039833 -0.543068901797319 -0.0643819634673446 -0.160908762209304 -0.0960721882419291 -0.0398655593522368 0.038859029514434 0.0392520392293721 -0.00150155950053019 0.000346229039961666 0.00139131380481861 -0.00443924610531861 0.00654542264357649 -0.00189551179029641 0.0103181909352327 -0.00176565056801295 -0.00727102984424732
  118 2933.82982635228 ""  94.2099709341444 0 0 -0.00319888519425358 -0.00796077018271498 -0.00233190518372235 0.0308937574273414 0.00657166748336293 -0.000194620039386327 -0.000707352937722585 0.000579795039688792 -0.00058717647668676 0.00228861939703053 3.25210019122566e-05 -0.00183414826543015 0.0389298938157505 0.004267544085685 -0.0203275958521758 0.0386729134211618 0.0906411632574303 0.0311477550783933 -0.361394778299169 0.0594082496273074 -0.17420447221347 -0.00837627552117003 -0.154870602200657 0.165413750848183 0.0156874728916699 -0.00211594709653929 0.0072319970133155 -0.00381576296095678 -0.00816403831908166 -0.00239052143929057 -0.00436450155798258 0.00207058333743546 0.00316832365117676 0.0948856948045335 0.177205227026894 0.0608683334979586 -0.569654920715592 0.134547319252475 -0.2069194520512 -0.0154533259433414 -0.34146929196155 0.425455113522295 0.00098329617599582 0.000318026273774632 -0.000342833927079283 6.03910794420761e-05 -5.78102612113718e-06 6.05200142344644e-06 2.15592642959812e-06 -5.12640121165739e-05 -2.71206277776588e-05 -2.793583515568e-06 1.43837292434359e-05 5.81720305338414e-06 3.22439834341085e-05 1.66942800781994e-05 1.15080730287338e-05 1.41430230976118e-05 1.07709944143723e-06 -1.26226972353548e-06 1.92114392869082e-05 4.93576087268523e-06 1.09783249036056e-05 -0.000345950623594322 -3.6803411581246e-05 -1.96132397300951e-05 1.31477315174427e-06 -1.28789407729713e-05 -6.74424711031707e-06 7.2027532830059e-06 5.37052784512216e-05 4.90525177245547e-05 2.52623804308938e-05 8.28534240024838e-05 3.29182478076531e-05 1.47657149914758e-05 5.963865482204e-05 7.06282360591016e-05 -0.00371463052622359 0.00314904732874437 -0.00523648645078635 -0.00811673443130278 -0.0064833722690781 0.00986750114256422 0.000162291275936815 -0.000189261265240661 -0.000103187399348047 -0.000309769586940867 -5.93453477118299e-05 -6.46327807499992e-05 1.90923248495777e-05 -0.000143416899969698 -0.000122685902746805 0.00287805983158973 0.000303970959053001 -0.000163207699688798 0.000240434458123603 0.000151369013745424 -0.000244797614876351 -0.000288536564879168 -0.000685113193360629 -0.000370306607156891 2.20052406283087e-05 -5.56939088092346e-05 4.73091704970514e-05 -6.94592040540352e-05 2.07206923663178e-05 1.76091995834015e-05 7.12466510381418e-05 -6.08510833364139e-05 0.000152100585875367 -0.000308289297749005 -0.000865913680424015 -0.00050047847793236 -0.000151468294610884 9.00975386827855e-05 2.4337037052115e-05 -0.000345617967943596 -0.000971824041742012 -0.000507108677570301 0.000339436430201054 0.000279750589210855 -0.000347149149089509 -0.000972528351166577 -0.00166954478400331 0.00194168085185351 -6.53093828278109e-05 3.00936755637926e-05 3.55807600487344e-05 0.000146063679857608 -0.000228111155738295 -0.000224436728147853 0.0138138167756986 0.0248472707938636 -0.020727664991374 -0.00209677332860007 -0.00496695955101651 -0.00284131150676202 -0.00242468761837481 0.00242943988123845 0.00246649653973811 -0.000253504334920578 0.000191772217282253 1.80974424276364e-05 -0.00395568948547666 -0.00156207844391309 -0.000576489734208538 0.00136000394110795 8.93757329742913e-06 -0.00109914952205437
  119 2944.96435081937 ""  22.2748868637317 0 0 0.000340199758628268 0.00117697513900591 0.000358086054847616 0.000416908799977442 -0.000846589187325088 0.00108297602199348 -0.000288587223554215 -0.000108247731784337 0.000484403685332769 -7.85251676577521e-07 -1.70501894884562e-05 1.84687560257248e-05 -0.000115809840365485 -0.000247441406619585 0.000521601355875806 -0.00479934285202567 -0.0134195062742172 -0.00462429662897566 -0.00586102102186134 0.000875575328694942 -0.00247401844392292 0.00101873616022354 0.00933205838589645 -0.0102528667342999 -0.00343987858085196 0.000367203686204973 -0.00105259290039705 0.00143114690181928 0.00395131862924795 0.00137937344544863 0.00554542614527099 -0.00300910969591512 -0.00574320389181304 -0.0010040535091501 -0.00193874808921168 -0.000613655245047666 0.00207958600799694 -0.000568105754795009 0.000875745555238195 0.000392649755688513 0.00538174534405377 -0.00674122829940554 0.0554886213065912 0.0205318700163962 -0.0217656938408059 0.00126339899121556 -0.00248077027386305 -0.00144628043578492 0.000883406719734328 0.00104374268868154 0.000809765473140817 -0.00115608488126579 0.000821009716499361 0.00033215461733934 -0.000154483473366794 3.47636765790287e-05 -1.03862277949575e-06 1.93389934914901e-05 -6.24180726801668e-05 -3.86990755971333e-05 0.000114235740040987 1.34134815119233e-05 2.40632207544027e-06 -0.000118512547504699 -0.000407927525866293 -0.000244531989766755 -2.70430932249066e-05 3.93911573159752e-05 1.92842649717021e-05 -4.06953864940061e-05 -7.43255890346393e-05 -2.35238256656162e-05 -0.000120026726321687 -0.000148168718429377 1.30957420602774e-05 -0.000109397742271982 -0.000101405582518006 -0.000113546072824766 -0.207064443290478 0.167256580366544 -0.286232982165858 -0.470056127610596 -0.373754326683459 0.569573677590213 0.011871637662274 -0.0128102290932816 -0.00577262525863912 -0.000453072871516589 -0.000294138681985387 -0.000202457733905265 -0.00115029921521026 0.000806897163831074 0.00029606461424744 0.000491731724604389 0.000739755281367344 0.000425703417329962 0.000103896944969512 0.000103135171012783 -8.01718002075311e-05 0.000298125807331553 0.000709766326965376 0.000404023624680757 -2.21894629453247e-05 3.97978928591386e-05 -3.78687368347648e-05 0.00138274317722581 -0.000981916714587487 -0.000433301163160175 -0.000662179454336272 0.000370154557901242 -0.00125760576613551 0.000642732656843126 0.00207511064743026 0.00128085763702754 0.00108561270310459 -0.000805576786251578 -0.000266149947661615 0.000629562145018478 0.00204908570328541 0.00101286027272166 -0.000464917283374812 -0.000383706852577576 0.000503043598735008 0.00211537759196401 0.00425960053637278 -0.00851004557300131 -7.58693067667436e-05 -0.000814646287056739 0.000473953010885591 -0.0155523753232994 0.0138719518456194 0.0109869312065815 -0.0488692529192613 -0.0896993188916799 0.0737281193119043 0.0174365862925334 0.0419583260896888 0.0284379346504671 0.182762629820678 -0.159131165704824 -0.143328707940959 0.000412806005360009 -0.000333649451704389 -0.000246783196498985 -0.000741037574242223 0.0010603568134042 0.000196248576820526 -0.00361124214642305 0.0030796057846886 0.00110510423574122
  120 2957.66020492806 ""  67.1642089757786 0 0 -0.00598604191113601 -0.012455129548404 -0.00661717113468281 -0.0334729890726263 0.047154386522446 -0.0640454187732733 0.00285302752298142 -0.000115665876303487 0.00304803982305986 0.000182275868601971 0.000484907378292247 -1.31802674805807e-05 -0.00656161826240495 0.00779732386887871 -0.011577809111633 0.0633264864921163 0.159041685465375 0.0594807551693054 0.464281039387561 -0.0737716317807054 0.199542488007556 -0.0649410851925455 -0.497306425797769 0.563317901401721 -0.0450872164767193 0.00519225725988118 -0.0180018427315997 -0.00102720306672156 -0.00395345496814328 -0.00100374439504622 0.0120080305540903 -0.0054800162464837 -0.00911286718670179 0.00421687204762917 0.0127097355481709 0.00276717118865138 0.0858997884442007 -0.0176970214173413 0.0252994381389758 -0.0110008843528135 -0.0894303402330956 0.116617160995831 0.000431003860290835 -2.69623845941393e-06 0.000146241713345292 -1.15847463146068e-05 -7.76370767770962e-05 -2.81406834609504e-05 3.05664331906315e-05 7.94851574735566e-05 3.75006709077943e-05 -1.86086976468594e-05 -8.43142072334248e-06 -2.86688910844279e-06 -1.90913917412617e-05 -3.64657721657491e-06 -9.35967117587371e-07 -2.6599870951199e-07 -2.4687662047652e-06 -1.03824111993072e-07 9.59340734165279e-06 -5.47106647611075e-06 6.22537303690448e-06 -2.33448636858327e-05 -3.75013056668062e-05 -2.70936651054961e-06 -1.72656493792438e-07 4.75686840811715e-06 4.52586030682547e-06 3.79728264465233e-06 -4.9960768296562e-05 9.54167755902199e-06 -1.67392836388233e-05 -6.91245241686177e-05 1.57515186338682e-05 -1.90180033995263e-05 -5.20387382735746e-05 -1.74355216069862e-05 -0.00320606078414245 0.00246780386917587 -0.00416840558765503 -0.00229272292222665 -0.00183570863611658 0.00288807275004817 9.57063251803062e-05 -5.43128248230139e-05 -4.88016205117883e-05 0.000186423393401333 2.753851352946e-05 2.27123012207946e-05 -0.000139922835536877 0.00014586110189093 1.2010021089212e-05 0.000401286428531868 0.00029445823179502 -8.366925839643e-05 -8.68579595640976e-06 5.0145735082957e-07 2.67957571956996e-05 0.000188455634153749 0.000422122650191807 0.000253171263946069 -0.00024210864859682 0.000139208789586468 -0.00038780677156561 0.000245758367531695 -0.000168723212587896 -6.25104001110076e-05 -0.00031816629351768 0.000165502128479979 -0.000580468848885986 0.00027974017949832 0.000771468674096248 0.000452781245129209 -1.12351801930015e-05 1.01377868881283e-05 1.66047562228616e-05 0.000168301615633647 0.000476198451064851 0.00026254444840736 7.54254797143668e-05 5.98577678434747e-05 -5.72034450938202e-05 0.00118991486590985 0.00169880286620442 -0.00192063302360012 0.000202078689899492 -0.000190777294877065 4.06778287276977e-05 -0.00129089793517308 0.00140770850376345 0.00102697893509245 -0.0154616314185418 -0.0257905825240815 0.0223168272059005 0.000540932646279666 0.00437860831935836 0.00228252135490373 0.0160273233708469 -0.0148554375253186 -0.0133391708869324 0.000181846741983048 0.000194393737946019 0.000332130791251853 0.00132720705892754 -0.00329362981104422 -0.00281413876750414 -0.00328020791759535 0.00133793376561026 0.000736993339006432
  121 2967.23812120203 ""  49.3464370776628 0 0 0.0240731104894265 0.0654880739932004 0.0241839139855558 0.00587280691800497 0.010091792144908 -0.0102127615264206 -0.00412080573063525 -0.00494226508111005 -0.00704815721107101 0.000176498257435056 -0.000153295055224332 -0.000325848449705003 -0.0114876912318656 0.0130313400043011 -0.0186156872662383 -0.300562037649635 -0.780754715373748 -0.290557313294677 -0.0512176165013582 0.0120401890143205 -0.0230602364347081 -0.0153722892364604 -0.12840551263153 0.145677299200932 0.0673647825751864 -0.00796590962721763 0.0264755545518756 0.0177332994466821 0.0514738020026062 0.0202201545920349 -0.0391625485097382 0.020775264492779 0.0356984266038746 0.00185395050126537 0.0149563001094226 -0.000455102138585715 0.147177362736469 -0.0272673653280811 0.0508979023221354 -0.0144650197178555 -0.141628985577854 0.172706142985178 0.000411561653443061 3.39700989780787e-05 -2.95439223333514e-05 2.54735525456596e-05 3.38891254842627e-05 2.96985094849131e-05 -1.74897115935429e-05 -6.19039989562051e-05 -3.65535029814764e-05 6.95367193108689e-06 9.92161757759645e-06 6.03118329006343e-06 1.99359495882214e-05 4.66770315542071e-06 5.85409039368477e-06 6.27522958361125e-06 4.78707814378105e-07 -3.95013921569081e-07 -1.00697002491189e-05 -3.93691712987819e-07 5.20669186042921e-06 -1.25329558195848e-06 1.78608753762506e-05 3.13245655973451e-05 -2.30346980997363e-07 -3.865043155694e-06 -1.3536957719108e-06 2.42105783815183e-05 1.6989039941932e-05 4.04821092993535e-05 3.5525785509647e-05 5.41900050671023e-05 2.16567614613358e-05 3.0612153591013e-05 3.06901192541283e-05 8.38694880477455e-05 -0.00225349435183501 0.00152538710580721 -0.00312720808270867 -0.00265947344847449 -0.002218282547408 0.00306659285278109 1.89368676865641e-05 -4.04378400902309e-05 -4.07428578577593e-05 -0.00018792600177175 -2.40224293154047e-05 -3.37487801341606e-05 0.000101257213735589 -0.000107957550430331 -8.60670171447965e-05 -0.000150225466870664 -0.00011606628195261 -0.000431488981915729 3.31965278793039e-05 1.61739005200047e-05 -2.93976119946204e-05 -0.000116063554970712 -0.000288517495311118 -0.000147060694735676 -0.000185586052205821 8.60127431428336e-05 -0.000298783155574542 -0.000217654519360912 0.000144749517280309 6.59812584097404e-05 6.0191064823485e-05 -3.97907443970832e-05 0.000120370393740606 -0.00025952233288532 -0.000724358565320085 -0.000405927948053901 -0.000482426546517958 0.00034466016534231 0.000125073497412034 -0.000401450996465665 -0.00110985666003707 -0.000593425972983816 0.000527402395531806 0.000437066578727007 -0.000513426292444566 -0.000923329821907236 -0.00148373911637193 0.00127885974683844 -0.000162814691330893 0.00010172299999222 2.72306640439707e-05 0.00208751039239481 -0.00218264259222503 -0.00177267383024454 0.00916839013040751 0.0160330070721722 -0.0135208461149837 0.00400514494358277 -0.00031593468446381 -0.000217045639706125 -0.0249398103334205 0.0230825608147572 0.0212976764133008 0.000603388922225158 -0.0015686614001453 0.000213017950182013 0.000869159325169181 0.0183946226078444 0.00441368935817983 0.00411477899470887 -2.43847653807623e-05 -0.00234335609715202
  122 2968.2516484438 ""  38.8144410031049 0 0 0.00623197555864329 0.0178393429285424 0.00601868977683471 -0.00590888814273554 0.0120583168084743 -0.0157250586707734 -0.000921421842571416 -0.0012594361132859 -0.00178692182681039 -7.31706287839273e-06 2.56020259532136e-05 7.89227864489429e-05 0.0436810167595116 -0.042518735479119 0.057627421853492 -0.0804486826521218 -0.209492033991341 -0.0777875572122369 0.084387293878087 -0.0172318974076593 0.0342521769123335 -0.0155600683983621 -0.124137546207674 0.149747177074582 0.0171954092884835 -0.00221338129577653 0.00699542134923115 0.00403560525430734 0.0111844366974968 0.00460206684930688 -0.0108468041002421 0.00623286176991671 0.0101068486473801 0.00531352525019102 -0.0264107879975358 0.0118027118456768 -0.563263880491676 0.109465218660573 -0.195002574491144 0.0423276990730949 0.419466281753466 -0.49847348637377 5.98414443558021e-05 5.9958319166665e-05 -6.08848613593821e-05 5.59044932956025e-06 -8.20893189897088e-06 -1.33434859949228e-05 7.64878399791353e-06 1.53767661482553e-05 1.00616530306707e-05 1.20043176995675e-05 -2.11510717483429e-05 -1.05584300122189e-05 2.05835045319373e-05 1.33239812319515e-05 7.57097445505197e-06 4.21631483959191e-06 -7.61215275574578e-06 -2.18926729622954e-06 2.3538881764293e-05 -1.10364275344901e-05 -1.17022755320417e-05 -0.000141165557875415 -9.7172546788018e-06 -5.26490542878086e-05 1.83682233662804e-06 -6.33930702030025e-06 -2.77606332734915e-06 4.95476498598873e-06 7.89355308382354e-05 -1.66227141980758e-06 5.03153936797568e-05 0.000121355289659785 -2.45101554509459e-05 4.31273185276631e-05 6.78030298605263e-05 5.35284690461569e-05 -3.74253860210136e-05 -4.21008594923001e-05 -0.000149605623779894 -0.000726360553899635 -0.000667841277260681 0.000778115905441954 -9.37014993827714e-05 0.000130717431421431 7.08074598941568e-05 -0.000153923412799359 -4.13838176481497e-05 -3.11207138171412e-05 -0.000132945459758746 -1.09753711971529e-05 7.35425259219955e-05 0.00105118117097044 -2.96051972262307e-05 0.00063744904923155 -4.07341853832199e-05 -4.61340542106929e-05 9.97936968800781e-06 -0.000303500366015682 -0.000719061402673662 -0.000422769394814205 0.000313903837307256 -0.000183198636003029 0.000493782327394707 -0.000616659172303452 0.000435735086139414 0.000166494168628714 0.000581503586576007 -0.000299496895617589 0.00105069715314697 -0.000558577174701753 -0.00153768643003504 -0.00087621444810287 -0.000225222614556751 0.000165882606006971 4.1242094742333e-05 -0.000361497854171745 -0.00101431769237384 -0.000555814154055226 8.4983481637061e-05 7.30993652653258e-05 -0.000101674755854335 -0.000126552655254558 -0.000236956455477443 0.000181402970477566 -3.29463620836133e-05 3.64068445760172e-05 -2.08927469409602e-05 0.000959521095042618 -0.000938702168198423 -0.000774403240987488 0.00104346280370358 0.00200806244866689 -0.00153957576536227 0.00103926430523554 -0.000111525512736339 -0.000144168949967498 -0.0113334995632344 0.0103998976866745 0.00939011712358668 0.00018688984277844 -0.000359130279775695 0.000154231264459037 0.000414898954422439 0.00447864479113144 0.0011457710933519 0.000937466935487565 -2.73093757447428e-05 -0.000242101336824644
  123 2975.22748504159 ""  74.355859621273 0 0 0.0013017756372072 0.00285960420327675 0.00112836306571147 0.00069225522317606 -0.000239415116974538 0.000472074711551208 -0.00049308624004438 0.000486281870619712 -0.00170939980648566 -1.94476837194104e-05 1.65681326577118e-05 7.303636908416e-06 0.000686866490005469 -0.000336014570757359 0.000406867412884443 -0.0128015123148369 -0.034151004213922 -0.0128830362225449 -0.00855006636329727 0.00153039605420792 -0.00370672225571203 0.000555975692905816 0.00180671283304742 -0.00206383207566833 0.0219670146093674 -0.00250753079019371 0.00940006683608253 -0.00387869064338354 -0.00981094686177781 -0.00351491259102467 -0.013159781977826 0.00697864572160681 0.013701645539352 0.000184116381848786 6.13641358887666e-05 0.000241221942694596 -0.00860214570173823 0.00185770982297284 -0.00292294617521984 0.000320685259683136 0.00197706945222816 -0.00225141358176325 -0.0170048916400693 -0.00583194033819819 0.00853031026942204 2.25959922411207e-06 0.000226875923751733 4.01898671063345e-05 -0.000222504079997713 -0.000467516258903314 -0.000317495986912825 0.000361778658197377 -0.000174388250086452 -6.47026684652866e-05 9.07096237862287e-05 -1.86849795299878e-05 4.91262555630234e-06 -5.58918869949148e-06 2.26050200438248e-05 1.36566421623515e-05 -4.58106085894525e-05 2.59341028811269e-06 3.40808910553138e-06 3.34361356981391e-05 0.000147204213388467 9.23175026368636e-05 3.89419084056236e-06 -1.51863946234582e-05 -7.0454275810572e-06 8.33907416559388e-05 4.29308718058454e-05 1.22333294946516e-05 0.000204790386671983 0.000288929341857459 -9.24515509659144e-05 0.000140339795780756 0.000103974084765673 0.000217547613542757 0.0510071216390453 -0.0390678544000062 0.0706705723340864 0.14706798705604 0.117207640793306 -0.170115528949849 -0.00375872838116196 0.00369998285818015 0.00160297630098345 -0.000376298692862501 4.24183805021302e-05 3.53792075987326e-06 0.000464358686601541 -0.000368740033743981 -0.00014774002886393 -0.000292934183566877 -0.000361949259871401 -0.000192107474314904 -0.000563759321228805 -0.000450147348818042 0.000543504594334447 -5.82682497256805e-05 -0.000194761856514098 -0.000110253994403747 -0.000317391413752605 0.000160230663658731 -0.000558843373511279 -0.00253092746241792 0.00180890470711062 0.000731986203005183 0.00161719327865166 -0.000827149618344081 0.00292692029874615 -0.00149971243045255 -0.00425005085279325 -0.00244196889036593 -0.00169511823415809 0.00124133373073496 0.000435280004285581 -0.00115683501367593 -0.0033057262792075 -0.00176785396545958 0.00120599108986574 0.000991142674683543 -0.00118814535043096 -0.00749030361998479 -0.015902875645465 0.00104083471785311 0.00103671272993732 -0.00214673211918156 0.000473829452193998 -0.0477382735644752 0.0441581990922729 0.0383231900903782 0.0483514712800193 0.0979931059232081 -0.0859280564189599 0.0385781773663019 0.0962506990735392 0.0708476578590782 0.565902481617262 -0.519518738062799 -0.462229063485493 0.000508292076817179 -0.000136425869258551 -5.69474080589994e-05 -0.000495520289213349 -0.00166399693396919 -0.000122507557994059 -0.0143794058650848 0.0157987950756565 0.00137890082114243
  124 2985.45340513887 ""  28.7330424644105 0 0 -1.97408055864373e-06 1.54854774818799e-06 -3.45029967951858e-06 -1.06401354782475e-05 1.76504262140255e-05 -2.73728095024485e-05 9.56137195436177e-06 -3.30429770673505e-05 5.09339670353138e-05 6.86017149993099e-07 1.27543088226252e-06 1.99672335608124e-06 -4.25031426605052e-05 6.21218445698897e-05 -8.21118069478145e-05 1.02073101126111e-06 -2.92256278587309e-06 1.09818401275289e-05 0.000159699191150922 -1.84633006950921e-05 6.92386078340748e-05 -3.13190581343717e-05 -0.000220069241669679 0.000247205914901236 -0.000731472906668342 9.17411668134682e-05 -0.000336713423631115 0.000200706706808222 0.000527943829882577 0.000189789668190591 0.00042229746755051 -0.00023554612055517 -0.00044035288569689 -2.22815688901174e-05 1.89399146620207e-05 -3.35750144673837e-05 0.000592844716211078 -0.000105020026643794 0.000205600362100714 -6.66567503751599e-05 -0.000648638009867467 0.000773752341815841 0.000122824046625625 -3.73232372922875e-05 6.79252583375589e-05 6.91518336086119e-07 4.88962507780612e-06 6.70584082137363e-06 6.18616586590618e-06 6.91044832053933e-06 -2.77497460810771e-05 4.57365719866597e-06 5.8509666332336e-06 2.1290871573769e-05 -0.000200484300634961 -0.00012604143820466 9.42276389701529e-05 5.03965925459962e-05 4.63412173102674e-05 -0.000198824445190583 -6.43958956763979e-05 0.000134951262786979 -6.98847609294336e-07 5.41468897621803e-06 -8.21550508378993e-06 1.82439500706975e-05 -0.000146702487315207 -0.000273902001013174 0.000702188931056758 0.00303970684721363 -0.00285410210744143 -0.000325527919276873 0.0201368932768015 0.0289636267639568 -0.0143756359129795 -0.0125977830852013 -0.0033879036133567 -0.028467978374928 -0.00104531930248767 0.000745184269848066 -0.00133911752697887 -0.000382513518225688 -0.000304971749949723 0.000486729856133149 -4.23366335157606e-05 -2.69346414720134e-06 5.74467386044833e-05 0.00180066662286891 -0.000287938232156921 0.00126635934612951 0.000873902719607913 -0.000861867790800383 -0.000409791113816105 -0.000219908538818742 -6.90650191750657e-05 5.40534142252745e-05 -0.0266844647361649 -0.0214981049093939 0.0265141229487411 0.0180473232138688 0.0390422061915761 0.02182080482063 -0.0272202526276081 0.016109429145252 -0.0452250765054718 -0.271883889934397 0.198187571581369 0.0760524573534794 0.195081949905944 -0.0948352209209691 0.343102938995969 -0.160822588927823 -0.445606455023081 -0.251708930686376 0.221443145316344 -0.162593284582755 -0.060603937965673 0.133879256216564 0.371867615090029 0.202033025601045 -0.206125478400577 -0.16753494153897 0.193725028988282 3.25502358660007e-05 6.90702906030273e-05 -9.74884631758208e-06 -3.3325303049472e-06 4.14202824912238e-06 2.11589901613346e-06 9.79430802602959e-05 -9.12388409302607e-05 -7.88521941898833e-05 -0.000239204772576163 -0.000454276114324056 0.00039323282390169 -0.000150641454693175 -0.000374118039184341 -0.000280069480102589 -0.00115997374078595 0.00108391747190602 0.000959274571608197 -1.05840303444572e-06 -4.56818866415791e-06 1.06634179859025e-06 6.12482463497176e-06 5.46791371236483e-05 1.36431985314379e-06 3.91507364659187e-05 -3.53545619728103e-05 -2.77873759477543e-05
  125 2986.43171670926 ""  28.78600842482 0 0 3.87362178941977e-05 9.7009261847918e-05 3.95857788384131e-05 4.29503832088547e-05 3.6084352312041e-05 -1.39586834818519e-05 -3.8178765034341e-05 4.7305477852689e-05 -0.000126245474118825 -3.11985358570019e-06 -7.87852827116244e-06 -6.04765904610161e-06 1.28435678064883e-05 -6.54995516993537e-05 2.06675263710456e-05 -0.000448120434459789 -0.00118840849968193 -0.00046380155433662 -0.000448408933226944 6.62459878224648e-05 -0.000213713532909202 -3.14899686414476e-05 -0.000379421193672028 0.000415420084793223 0.00173091150064581 -0.00022375697895376 0.000793692067972115 -0.000327688561892714 -0.000852476885179796 -0.000309751350158473 -0.00096480112362009 0.000532830130002569 0.000996976411770994 0.000331199672313628 0.000564313669185148 0.000217208413758528 -0.000492163351538791 7.56035547165518e-05 -0.000179515351914463 2.28593457181007e-05 0.000189325595525158 -0.00023751348723715 -0.000202700009826156 -0.000197000206184689 0.000362949585208627 2.7015715867983e-06 -6.10186961668696e-05 -3.24545906464673e-05 -2.40804777487279e-05 6.12881334440311e-05 2.06016641223986e-05 -6.7069763238045e-05 -6.38102938173573e-05 -3.75336231860089e-05 0.00119290959476118 0.000355567338510793 0.000320558859339365 -0.000264130822624015 0.000271794005659952 8.74289932181013e-05 0.000647646361326129 -0.000908304805850787 -0.00040944292461825 -5.63804223802538e-05 -2.18677032767994e-05 -1.47214540775866e-05 0.000564643602089036 -0.000633886858288102 -0.000160023802070554 -0.025967633067362 0.0209423502702057 0.00812512815193366 -0.0100327453059607 -0.0144280900472889 0.00790409210084253 -0.0111975650519725 -0.00237479619242575 -0.0260251323911394 -0.000711740797205802 0.000409421069339998 -0.000869824669054671 0.00289438846904186 0.0022162662401824 -0.00333696498525783 0.000508738523358144 -0.000363499133507068 -0.000126843189513014 -0.0121154315364133 -0.00150373524860272 -0.00178195329950172 -0.00792202224406262 0.00790318882553919 0.0032265798876201 0.00179278382146963 0.000269356892800452 0.000355357416224143 0.25766729557597 0.193034479132664 -0.253553617537634 -0.14974584846974 -0.323816118718892 -0.182229553036912 0.198851942012045 -0.113541827276897 0.34130137066383 0.138362302999685 -0.101785504692574 -0.0382512650161884 -0.101088108960802 0.0506659902862419 -0.179685059493894 0.0804299607945717 0.222233185906699 0.125165949450753 0.202148081780496 -0.148482126482671 -0.0564357295988443 0.120489331188577 0.333702217379241 0.181806688014186 -0.191026398257801 -0.155673452327842 0.181880406232846 -0.000108693235751391 -0.000229698485927994 -4.15932139750845e-05 4.07473622542068e-06 -1.35786721314573e-05 8.79438848512756e-07 -0.000221531368882157 0.000211548782282984 0.000192808490096365 0.000497290131469972 0.00096331288661618 -0.00085580031162853 0.000746496288762593 0.0018056866270485 0.00134115433746594 0.00268134594194767 -0.00252359612583733 -0.00224208944269314 7.26038242925371e-06 1.36547302140593e-05 7.22394242060851e-06 -2.84912887152473e-05 -0.000205353196379377 -7.67832155707104e-05 -4.75370971540907e-05 0.000115990044741684 -5.19996565668535e-06
  126 2993.86509490371 ""  34.9038879387551 0 0 -3.50901701079139e-05 -5.24364256053462e-05 -3.69523610060827e-05 -3.69542213341625e-05 -2.679704121476e-05 -2.66220344102402e-06 0.000268251261070645 -0.000432554319977299 0.000672152080409163 1.04368624331979e-05 1.18672011146487e-06 -8.20757064802123e-07 -0.00013074616148387 0.000117362420876539 -7.43986693246028e-05 0.000300425949697034 0.000765594523963764 0.000361340998383284 0.000460106625701578 -6.08150196647419e-05 0.000232413596781963 -2.39424920014668e-05 0.000241925243073221 -0.000233930988290912 -0.010757681636084 0.00139947248619429 -0.00501322907572283 0.00248196223261072 0.00658792210621042 0.00247778915794418 0.005117385026118 -0.00288274832204154 -0.00531989777740427 -0.00037048599659051 -0.000499795098006976 -0.000223691107118576 0.00191074169058305 -0.000372871866671005 0.000676578654251759 -7.22468647361069e-05 -0.000442456510180864 0.000491993000321026 0.000169832360449929 0.00030791206054654 -0.000625909058343944 3.90784878889333e-05 0.000143279900025991 7.89212172768856e-05 -5.4987763436521e-05 -0.000148387708365004 -7.20782176364451e-05 -5.76770726845742e-05 0.000133430916891368 6.257067868334e-05 -0.00134733576506091 -0.000151721952313996 -0.000209083746156337 -0.000224441606531267 -0.000861414869508915 -0.000464966772426492 0.000952059100212138 -0.000982968842623275 -0.000405779703565025 9.48551743764349e-05 7.92448399973836e-05 5.32802235533404e-05 1.61145981489957e-05 0.000167631002951176 7.03485206746966e-05 -0.0274318526534931 0.0185791354861637 0.00660955063418083 0.0135523015707966 0.0188771675782705 -0.0101013125528235 0.0106241772741999 0.00212052174396807 0.0238704842426897 0.00219910789280691 -0.00144668523521866 0.00284750786045879 -0.00384357814269425 -0.00285798842262016 0.00433083059802115 0.000481286019159129 -0.000179401104647267 -4.70854810490674e-05 0.0154259233450009 0.00146493262624299 0.0022330454609838 -0.0119556742620567 0.0112854160593772 0.00455224935058626 0.000741741808231476 0.000401035491166721 0.000272722231304548 0.256608472848004 0.188339569608771 -0.25172112319415 -0.132376049342155 -0.289596239386597 -0.162801553923553 0.199634009159826 -0.11553322867361 0.337827412931338 -0.181278677967816 0.129453503633821 0.0516204725405529 0.12662790116144 -0.0641190788787895 0.226627600528191 -0.104069750006773 -0.28720703452119 -0.160996062844198 -0.185154822273958 0.135406511589804 0.0482629714264845 -0.108873289008381 -0.300573060987308 -0.164713910227983 0.169436796831856 0.138836571513949 -0.16317316218728 0.000227334982852448 0.000529879655643918 0.000259188452585196 -8.32574075575332e-06 2.04889830747977e-05 4.42786067279475e-06 0.000108116165379706 -0.000122229637964533 -0.00011993625834503 -0.000486000943455043 -0.000934944986326555 0.000883767541597646 -0.00219904386252919 -0.00533836180260157 -0.00396598090334724 -0.00140087288612738 0.00139002822869617 0.00125753220612617 -1.54832445489255e-06 -4.17939681433104e-05 -1.29452075642788e-05 -1.63268923975473e-05 0.000548446800496343 0.00018902816900456 0.000184872705753539 -0.000165809113299855 -6.40950550713193e-05
  127 2996.99480707111 ""  31.5168969375662 0 0 0.0016823599631642 0.00436206471072824 0.000962482674627607 0.00370153639819504 -0.00125641291161156 0.00132975588935226 0.0117743942215362 -0.0280993342360932 0.0388401206609698 6.64648146803201e-05 0.000155727008576122 -0.000101296927907595 0.000664771228681118 -0.00019571451355979 0.000282171630609707 -0.017845213967246 -0.0479908545932572 -0.0149142988494778 -0.0420516310965763 0.00741963451831962 -0.0183810761731892 -0.000599621594456587 0.00219884893156121 -0.000396363102942848 -0.619112832773576 0.0803698052440078 -0.289387689444203 0.162619314540365 0.432305680000894 0.163426943378623 0.315695971843008 -0.179452281749677 -0.328574416725019 -8.62453584993971e-05 7.05167614367741e-05 0.000267112653864318 -0.00811828815142722 0.00191072628295461 -0.00237583284226889 0.000219640774658078 0.00103067376091846 -0.00125899594585857 -0.00109871950427255 0.00049965654129764 -0.000999280760987145 2.20001005413979e-05 7.1450570225351e-05 3.38546502254827e-05 -3.44428486535572e-05 -9.53754993040231e-05 -4.51073943331466e-05 4.40151950697011e-05 -1.35757041569827e-05 -3.38144943590514e-06 6.33172186881717e-05 8.76839799259105e-06 9.09178692005681e-06 7.36719982940081e-06 1.86217965939353e-05 9.26423743883046e-06 -3.08139591576604e-05 1.67264753850851e-05 6.16520879074498e-06 -1.72177808163606e-05 2.52127810918413e-05 1.25253608723676e-05 2.18023600424362e-06 -9.80692749335292e-06 -4.68657239286776e-06 0.000436097019004177 -0.000193328333320078 -7.06247765608319e-05 -0.00027276422799218 -0.000337854713808598 0.000237178651103146 -0.000172328918438376 3.48889745598343e-05 -0.000418765284897789 0.0110472986746262 -0.00770452287034711 0.0141094838939199 0.00185966931539125 0.00159842155161869 -0.0023405622288983 -0.000379165835378033 0.000318794243714148 0.000155682240182066 -0.000612487576980559 -7.19489107754504e-05 -8.70089561425122e-05 0.00032215051526795 -0.000329682996717756 -0.000125499861081672 3.87765397464048e-05 -9.60759398350769e-05 -8.97149285714625e-05 -0.00383682516343214 -0.00280265855185036 0.0037527784553537 0.00157074629001361 0.00340204141547416 0.00191083743604507 -0.00285996164998914 0.00165455328974982 -0.0048316397284413 0.00384766595995864 -0.00276795022022163 -0.00108776856433895 -0.00263051649394965 0.0013196693604308 -0.00467281161588245 0.00197540590765488 0.0054523191418767 0.00304872567613509 0.0035182530093553 -0.00257135099196818 -0.000930495761895237 0.00178185552255825 0.00490928630439769 0.00269482049794438 -0.00328296265214587 -0.002680073019905 0.00315290332041563 -0.000811931933977726 -0.000489440245592223 0.0034179441346687 -0.000126074550725269 1.17871427977009e-05 2.45582994159449e-05 -0.00137253174239479 0.00119589565064118 0.00105022193801029 0.0156767808503812 0.0306176185339713 -0.0256440305217184 -0.00914232839097717 -0.0225958421109648 -0.0158718327880022 0.0164560940818804 -0.0150267673074615 -0.0127456505421898 -0.000194564927581192 -0.000433276669099685 5.38433802878135e-05 0.000990613046428252 0.00351278593174595 0.00148261025995908 0.00281170314318911 0.000288881408756614 -0.00157779406457676
  128 3000.87157842384 ""  31.0721897443236 0 0 -9.64113988036339e-06 2.28677544177838e-05 -1.7587769397503e-05 -5.25314825393188e-05 0.000188472085753371 -0.000225136861545612 -0.000462999772337649 0.000492958447948697 -0.000339414520118507 -1.24190557017961e-05 6.91922219129421e-06 2.33938656667974e-05 -3.64155377212539e-06 6.98319762484363e-05 -0.000135882952817594 0.000598588271105756 -0.000295875735351913 -6.48978106083613e-05 0.00119527850668931 -0.000225457663283311 0.000467455010042959 -0.000258707642402226 -0.00191885140590408 0.00222001942945074 0.00938697902314485 -0.0012190185330276 0.0046424868513496 -0.00222021244727281 -0.00555288049806208 -0.00205585012771589 -0.00158060131997607 0.000739665035580249 0.00175974416323459 0.000129041042896307 0.000321420413214733 9.4882623888116e-05 9.20813490744153e-05 -1.24497604225883e-06 4.2023150612778e-05 -0.000135408262506814 -0.00118304995891526 0.00148284263806615 -0.021722579583115 0.0419885541128318 -0.0728312463251449 -0.000339812107188165 0.000778095745771439 0.00065800769122018 -0.000354087723111025 -0.000638400171119784 2.47693578781477e-05 0.000841767513381554 -0.00079646929593826 -0.00023995916997149 1.91215673119953e-05 1.93063219145136e-06 -6.47808281272568e-05 -3.01600016906688e-05 3.4231684955298e-05 -1.72111125053025e-05 -2.73547957611275e-05 1.06336787256992e-05 -1.32547120666737e-05 7.62994816285026e-05 0.000166184722378133 9.96398555744887e-06 1.58664702687406e-05 -2.20052901066348e-05 7.81387827881809e-06 9.87689475362557e-05 -2.8184975576074e-05 5.57317443972548e-05 -4.88657928162131e-06 -8.31128692651252e-05 0.000133968534119009 -8.91071244310993e-05 -7.51764731461615e-05 -0.000255677814487264 0.48902751121204 -0.337440651504957 0.616926361193874 -0.226339825147875 -0.172424535278446 0.247358251072208 -0.0096619185381604 0.00964770845425315 0.00455953997478643 0.00124536659130087 0.000237955897092151 0.000363602620890044 0.000384091628684727 -0.00031770816844134 -5.53219705189832e-05 -0.00060291190668245 -0.000286649309306001 -0.000348632232281324 -0.000512610053601226 -0.000364919037083774 0.000512393385645677 0.000113353489505054 0.000204919080439865 0.000133654409749221 -0.000767303338059866 0.000442810410445254 -0.00127676823057311 0.000686567543904709 -0.000485946485044589 -0.000186251358324264 -0.00105592040782723 0.000531852222758255 -0.0019191979037639 0.00039077905400983 0.000977636172412747 0.000553855661541652 0.001432426744247 -0.00103348111280032 -0.000408790838891562 0.00128819150938626 0.00339757458884158 0.00191474066098888 -0.00162747408228945 -0.00132160569056744 0.00153131815065165 -0.00360000996851268 -0.00965178244553379 -0.00717941014477325 -0.000195460363123328 -0.000174435357549905 0.000510051112512948 -1.49723832294425e-05 0.000713357283547995 -0.0017389909108709 -0.000835971625222471 -0.00288752323462932 0.000713053179372406 0.0488912244140096 0.118468486191745 0.0885811814567919 -0.00271635765541179 -0.000697137106765935 0.000560787318289242 8.12281580453337e-05 8.89428415435059e-05 0.000131639649334113 -0.000388204545034 -0.00327202182033804 -0.00173774991919564 0.00288826210376158 -0.000676124323434556 -0.000904366831789492
  129 3008.29159708556 ""  47.3350509321524 0 0 0.000272747350474139 0.000336637902597271 0.000556677297464636 9.25171419509847e-05 -0.000111107379480593 9.51525454073433e-05 -0.00114412567370353 0.000208436678036395 -0.00163732838275633 1.47837632243051e-05 -3.52257291634892e-05 -3.75182183913857e-05 7.34250962129387e-05 -0.000110092251609058 -1.99444046578986e-05 -0.00761231060863403 -0.00748166906133643 -0.00388486351171458 -0.00355934980132897 0.000955990209796305 -0.00117907699479459 0.000292008763408481 0.000245316508969153 -0.000491479621428374 0.0235258563251069 -0.00340404847565576 0.0110175559109573 -0.000954129090298174 -0.00433560395729314 -0.00205014736384135 -0.00925162490315473 0.00651414416429946 0.00891415028937908 0.000594643711388883 0.000930186302385237 0.000317632035005316 -0.00145119079457801 0.000298089132096244 -0.000471784568341756 1.39320188321072e-05 -0.000165933093765502 0.000235712366044377 -0.00507438538953706 0.00609572470168155 -0.0114290701117925 4.76735758197581e-06 0.000132200217943115 0.000100261114456132 -0.000141400565645801 -0.000361591331122178 -0.000140500032856548 0.000174422690197907 -7.3909554058272e-05 -8.53226386417314e-06 0.000101009459472818 3.36633336272032e-06 1.49745921093586e-07 1.90580074470807e-07 2.29676354877285e-05 6.58950602805004e-06 -5.97143597745013e-05 2.46130990638975e-05 7.94326088423274e-06 5.14044302419844e-05 9.96268372931512e-05 5.07240518469913e-05 5.08523443571028e-06 -1.59178448165011e-05 -3.39707293110446e-06 0.000248060983729434 1.43124655684245e-05 5.05033713642487e-05 -0.000102185566441334 -5.54066362628679e-05 0.000240342959318327 -8.76032034661319e-05 0.000120566317140032 -0.000215512137482563 0.0815320486925997 -0.0560680197449479 0.104226212181992 -0.0266153413270596 -0.0197341633860986 0.028189408561 -0.00165326512798643 0.00150924518605536 0.00067494928063238 -0.000856205623696933 -8.28134873181568e-05 -0.000106033651665337 0.000574452237391232 -0.000497847023403695 -0.00019262826327517 -0.000616152539786158 -0.000325687337895588 -0.000320069297918854 -0.0016437734105753 -0.00120145171584382 0.00162006671935192 0.000140062540872105 0.00022971816275503 0.000140271545752776 -0.00137019494072141 0.000793407460477067 -0.00231180353369664 0.00228153283638554 -0.0016400558367572 -0.000629088745579322 -0.00166515498360857 0.000841927983504562 -0.0029437435689445 0.000553884548651938 0.00151181837869236 0.000847008373115358 0.00236472094532246 -0.00172033865331831 -0.000642706586939124 0.000778564603109265 0.00211588568110096 0.00118024120316263 -0.00210704128395697 -0.00169932888338385 0.00200655107206101 0.0296347543812634 0.0671052707127974 0.0347877230359141 -0.000142873228671047 -0.000771833400812909 0.00024655836706899 -0.0073245668086769 0.00888896568275071 0.00571475945611033 -0.0569285076578817 -0.109466497706757 0.10950919122691 -0.291024784952933 -0.693362547547649 -0.518644201326302 0.0971436992980175 -0.0908209699701252 -0.076267330834471 -0.000656573587363599 -0.000998385356210061 -0.000597569890173494 0.0106190616540538 0.0182442225760219 0.00874130606930926 -0.00110340529323913 0.00374786016093674 0.00184738160208871
[truncated: 71,060 more chars]
