# Supplementary material for: Cut-off Scale and Complex Formation in Density Functional Theory Computations of Epoxy-Amine Reactivity
Source: ACS Omega. 2021 Oct 25;6(44):29424–31. doi: 10.1021/acsomega.1c03229 (PMC8587129; doi:10.1021/acsomega.1c03229)
Supplement: Supplementary file 1 — ao1c03229_si_001.zip [file ao1c03229_si_001.zip › Final_structures/Primary/A4_E4_B3LYP-D3_CC-PVTZ-F_ canonical/Amine_frag4_Epoxy_frag4_product-4_isomer17.vib]

{ 
 s_m_m2io_version
 :::
 2.0.0 
} 

f_m_table { 
 i_j_atom_total
 :::
 50
 m_column[155] { 
  s_m_data_name
  s_m_column_name
  i_m_width
  b_m_visible
  s_m_units
  :::
  1 r_j_Frequency  "Frequency"  10 1 "" 
  2 s_j_Symmetry  "Symmetry"  10 0 "" 
  3 r_j_Intensity  "Intensity"  10 1 "" 
  4 r_j_Raman_Act  "Raman Act"  10 0 "" 
  5 r_j_Raman_Int  "Raman Int"  10 0 "" 
  6 r_j_x1  "x1"  10 0 "" 
  7 r_j_y1  "y1"  10 0 "" 
  8 r_j_z1  "z1"  10 0 "" 
  9 r_j_x2  "x2"  10 0 "" 
  10 r_j_y2  "y2"  10 0 "" 
  11 r_j_z2  "z2"  10 0 "" 
  12 r_j_x3  "x3"  10 0 "" 
  13 r_j_y3  "y3"  10 0 "" 
  14 r_j_z3  "z3"  10 0 "" 
  15 r_j_x4  "x4"  10 0 "" 
  16 r_j_y4  "y4"  10 0 "" 
  17 r_j_z4  "z4"  10 0 "" 
  18 r_j_x5  "x5"  10 0 "" 
  19 r_j_y5  "y5"  10 0 "" 
  20 r_j_z5  "z5"  10 0 "" 
  21 r_j_x6  "x6"  10 0 "" 
  22 r_j_y6  "y6"  10 0 "" 
  23 r_j_z6  "z6"  10 0 "" 
  24 r_j_x7  "x7"  10 0 "" 
  25 r_j_y7  "y7"  10 0 "" 
  26 r_j_z7  "z7"  10 0 "" 
  27 r_j_x8  "x8"  10 0 "" 
  28 r_j_y8  "y8"  10 0 "" 
  29 r_j_z8  "z8"  10 0 "" 
  30 r_j_x9  "x9"  10 0 "" 
  31 r_j_y9  "y9"  10 0 "" 
  32 r_j_z9  "z9"  10 0 "" 
  33 r_j_x10  "x10"  10 0 "" 
  34 r_j_y10  "y10"  10 0 "" 
  35 r_j_z10  "z10"  10 0 "" 
  36 r_j_x11  "x11"  10 0 "" 
  37 r_j_y11  "y11"  10 0 "" 
  38 r_j_z11  "z11"  10 0 "" 
  39 r_j_x12  "x12"  10 0 "" 
  40 r_j_y12  "y12"  10 0 "" 
  41 r_j_z12  "z12"  10 0 "" 
  42 r_j_x13  "x13"  10 0 "" 
  43 r_j_y13  "y13"  10 0 "" 
  44 r_j_z13  "z13"  10 0 "" 
  45 r_j_x14  "x14"  10 0 "" 
  46 r_j_y14  "y14"  10 0 "" 
  47 r_j_z14  "z14"  10 0 "" 
  48 r_j_x15  "x15"  10 0 "" 
  49 r_j_y15  "y15"  10 0 "" 
  50 r_j_z15  "z15"  10 0 "" 
  51 r_j_x16  "x16"  10 0 "" 
  52 r_j_y16  "y16"  10 0 "" 
  53 r_j_z16  "z16"  10 0 "" 
  54 r_j_x17  "x17"  10 0 "" 
  55 r_j_y17  "y17"  10 0 "" 
  56 r_j_z17  "z17"  10 0 "" 
  57 r_j_x18  "x18"  10 0 "" 
  58 r_j_y18  "y18"  10 0 "" 
  59 r_j_z18  "z18"  10 0 "" 
  60 r_j_x19  "x19"  10 0 "" 
  61 r_j_y19  "y19"  10 0 "" 
  62 r_j_z19  "z19"  10 0 "" 
  63 r_j_x20  "x20"  10 0 "" 
  64 r_j_y20  "y20"  10 0 "" 
  65 r_j_z20  "z20"  10 0 "" 
  66 r_j_x21  "x21"  10 0 "" 
  67 r_j_y21  "y21"  10 0 "" 
  68 r_j_z21  "z21"  10 0 "" 
  69 r_j_x22  "x22"  10 0 "" 
  70 r_j_y22  "y22"  10 0 "" 
  71 r_j_z22  "z22"  10 0 "" 
  72 r_j_x23  "x23"  10 0 "" 
  73 r_j_y23  "y23"  10 0 "" 
  74 r_j_z23  "z23"  10 0 "" 
  75 r_j_x24  "x24"  10 0 "" 
  76 r_j_y24  "y24"  10 0 "" 
  77 r_j_z24  "z24"  10 0 "" 
  78 r_j_x25  "x25"  10 0 "" 
  79 r_j_y25  "y25"  10 0 "" 
  80 r_j_z25  "z25"  10 0 "" 
  81 r_j_x26  "x26"  10 0 "" 
  82 r_j_y26  "y26"  10 0 "" 
  83 r_j_z26  "z26"  10 0 "" 
  84 r_j_x27  "x27"  10 0 "" 
  85 r_j_y27  "y27"  10 0 "" 
  86 r_j_z27  "z27"  10 0 "" 
  87 r_j_x28  "x28"  10 0 "" 
  88 r_j_y28  "y28"  10 0 "" 
  89 r_j_z28  "z28"  10 0 "" 
  90 r_j_x29  "x29"  10 0 "" 
  91 r_j_y29  "y29"  10 0 "" 
  92 r_j_z29  "z29"  10 0 "" 
  93 r_j_x30  "x30"  10 0 "" 
  94 r_j_y30  "y30"  10 0 "" 
  95 r_j_z30  "z30"  10 0 "" 
  96 r_j_x31  "x31"  10 0 "" 
  97 r_j_y31  "y31"  10 0 "" 
  98 r_j_z31  "z31"  10 0 "" 
  99 r_j_x32  "x32"  10 0 "" 
  100 r_j_y32  "y32"  10 0 "" 
  101 r_j_z32  "z32"  10 0 "" 
  102 r_j_x33  "x33"  10 0 "" 
  103 r_j_y33  "y33"  10 0 "" 
  104 r_j_z33  "z33"  10 0 "" 
  105 r_j_x34  "x34"  10 0 "" 
  106 r_j_y34  "y34"  10 0 "" 
  107 r_j_z34  "z34"  10 0 "" 
  108 r_j_x35  "x35"  10 0 "" 
  109 r_j_y35  "y35"  10 0 "" 
  110 r_j_z35  "z35"  10 0 "" 
  111 r_j_x36  "x36"  10 0 "" 
  112 r_j_y36  "y36"  10 0 "" 
  113 r_j_z36  "z36"  10 0 "" 
  114 r_j_x37  "x37"  10 0 "" 
  115 r_j_y37  "y37"  10 0 "" 
  116 r_j_z37  "z37"  10 0 "" 
  117 r_j_x38  "x38"  10 0 "" 
  118 r_j_y38  "y38"  10 0 "" 
  119 r_j_z38  "z38"  10 0 "" 
  120 r_j_x39  "x39"  10 0 "" 
  121 r_j_y39  "y39"  10 0 "" 
  122 r_j_z39  "z39"  10 0 "" 
  123 r_j_x40  "x40"  10 0 "" 
  124 r_j_y40  "y40"  10 0 "" 
  125 r_j_z40  "z40"  10 0 "" 
  126 r_j_x41  "x41"  10 0 "" 
  127 r_j_y41  "y41"  10 0 "" 
  128 r_j_z41  "z41"  10 0 "" 
  129 r_j_x42  "x42"  10 0 "" 
  130 r_j_y42  "y42"  10 0 "" 
  131 r_j_z42  "z42"  10 0 "" 
  132 r_j_x43  "x43"  10 0 "" 
  133 r_j_y43  "y43"  10 0 "" 
  134 r_j_z43  "z43"  10 0 "" 
  135 r_j_x44  "x44"  10 0 "" 
  136 r_j_y44  "y44"  10 0 "" 
  137 r_j_z44  "z44"  10 0 "" 
  138 r_j_x45  "x45"  10 0 "" 
  139 r_j_y45  "y45"  10 0 "" 
  140 r_j_z45  "z45"  10 0 "" 
  141 r_j_x46  "x46"  10 0 "" 
  142 r_j_y46  "y46"  10 0 "" 
  143 r_j_z46  "z46"  10 0 "" 
  144 r_j_x47  "x47"  10 0 "" 
  145 r_j_y47  "y47"  10 0 "" 
  146 r_j_z47  "z47"  10 0 "" 
  147 r_j_x48  "x48"  10 0 "" 
  148 r_j_y48  "y48"  10 0 "" 
  149 r_j_z48  "z48"  10 0 "" 
  150 r_j_x49  "x49"  10 0 "" 
  151 r_j_y49  "y49"  10 0 "" 
  152 r_j_z49  "z49"  10 0 "" 
  153 r_j_x50  "x50"  10 0 "" 
  154 r_j_y50  "y50"  10 0 "" 
  155 r_j_z50  "z50"  10 0 "" 
  :::
 } 
 m_row[144] { 
  r_j_Frequency
  s_j_Symmetry
  r_j_Intensity
  r_j_Raman_Act
  r_j_Raman_Int
  r_j_x1
  r_j_y1
  r_j_z1
  r_j_x2
  r_j_y2
  r_j_z2
  r_j_x3
  r_j_y3
  r_j_z3
  r_j_x4
  r_j_y4
  r_j_z4
  r_j_x5
  r_j_y5
  r_j_z5
  r_j_x6
  r_j_y6
  r_j_z6
  r_j_x7
  r_j_y7
  r_j_z7
  r_j_x8
  r_j_y8
  r_j_z8
  r_j_x9
  r_j_y9
  r_j_z9
  r_j_x10
  r_j_y10
  r_j_z10
  r_j_x11
  r_j_y11
  r_j_z11
  r_j_x12
  r_j_y12
  r_j_z12
  r_j_x13
  r_j_y13
  r_j_z13
  r_j_x14
  r_j_y14
  r_j_z14
  r_j_x15
  r_j_y15
  r_j_z15
  r_j_x16
  r_j_y16
  r_j_z16
  r_j_x17
  r_j_y17
  r_j_z17
  r_j_x18
  r_j_y18
  r_j_z18
  r_j_x19
  r_j_y19
  r_j_z19
  r_j_x20
  r_j_y20
  r_j_z20
  r_j_x21
  r_j_y21
  r_j_z21
  r_j_x22
  r_j_y22
  r_j_z22
  r_j_x23
  r_j_y23
  r_j_z23
  r_j_x24
  r_j_y24
  r_j_z24
  r_j_x25
  r_j_y25
  r_j_z25
  r_j_x26
  r_j_y26
  r_j_z26
  r_j_x27
  r_j_y27
  r_j_z27
  r_j_x28
  r_j_y28
  r_j_z28
  r_j_x29
  r_j_y29
  r_j_z29
  r_j_x30
  r_j_y30
  r_j_z30
  r_j_x31
  r_j_y31
  r_j_z31
  r_j_x32
  r_j_y32
  r_j_z32
  r_j_x33
  r_j_y33
  r_j_z33
  r_j_x34
  r_j_y34
  r_j_z34
  r_j_x35
  r_j_y35
  r_j_z35
  r_j_x36
  r_j_y36
  r_j_z36
  r_j_x37
  r_j_y37
  r_j_z37
  r_j_x38
  r_j_y38
  r_j_z38
  r_j_x39
  r_j_y39
  r_j_z39
  r_j_x40
  r_j_y40
  r_j_z40
  r_j_x41
  r_j_y41
  r_j_z41
  r_j_x42
  r_j_y42
  r_j_z42
  r_j_x43
  r_j_y43
  r_j_z43
  r_j_x44
  r_j_y44
  r_j_z44
  r_j_x45
  r_j_y45
  r_j_z45
  r_j_x46
  r_j_y46
  r_j_z46
  r_j_x47
  r_j_y47
  r_j_z47
  r_j_x48
  r_j_y48
  r_j_z48
  r_j_x49
  r_j_y49
  r_j_z49
  r_j_x50
  r_j_y50
  r_j_z50
  :::
  1 34.5847090156901 ""  0.369899716680009 0 0 -0.0148402686000572 -0.0444428642338792 -0.0122131348311634 -0.0352931942596561 -0.0516210142599107 -0.0311903942580735 0.00293209177120862 -0.0667447423860226 -0.00567737140368084 -0.0466121478496465 -0.029754505459144 -0.0392182016315826 -0.059917600586132 -0.0332075519005174 -0.0601725523351213 -0.0155154094905155 -0.0380944200005419 -0.0107388882168101 -0.0378526478732721 -0.0604957725913331 -0.0346569528432164 -0.0376196202333528 -0.0643631623776675 -0.0349070460725911 0.0013030139228446 -0.0797413627303033 -0.0115221235998191 0.00369195015275561 -0.0752721466076532 -0.00792714338840931 0.0164160027840986 -0.061271705053499 0.00735054742804057 -0.0657568117796667 -0.01626292664879 -0.0651561745179625 -0.0605979775890446 -0.0443658701327248 -0.0637011579587128 -0.0636373462336128 -0.040375479681206 -0.0674148345329654 -0.0214827168531616 0.0335398351565722 -0.00423470484760684 -0.041164490683197 0.0590238629368493 -0.0248538737153541 -0.0205238453793849 0.0468324926384002 -0.0155586085295141 -0.00885872398025717 0.0248736643212829 -0.00698600320204111 0.0122276156483416 0.0114825412602548 0.00736247273038465 0.0228487739457491 0.0193050819131131 0.0130702785438753 0.00860018884650829 0.0438349341163888 0.000576550567947197 -0.0127831968767383 0.0577492600915711 -0.0138526290222648 0.0497448825566837 0.00104845209033131 0.0320181993496615 0.0734082934249629 0.00769830949756891 0.0475947580418017 0.0438550227496845 -0.0362518070245611 0.0292258857740929 0.0598878572856989 0.0125321479591981 0.0385921982299781 -0.0198466294103247 0.0483457471445148 0.0198338620220266 -0.0221235327798373 0.0199546075821685 -0.0242597087028326 -0.01562703969087 0.0186580219998999 -0.0105646929721071 0.0208824515325755 -0.00547470810133332 0.0140802415539572 0.0150356906446471 0.0515314901247361 0.00323407417686019 -0.0209086958638379 0.0727106396291392 -0.0207831752844977 0.0795166461926614 0.0303790628846552 0.0469255450077574 0.0874491564544704 -0.00317032106135796 0.0599846259812982 0.0707828967264164 0.000557746923091445 0.0472576432281789 0.0285554304178859 -0.0414779726083802 0.0188413295996422 0.0379544196437236 -0.0452210681265107 0.0254177209942097 0.060899519182041 -0.0487222465373053 0.0415349856960886 0.0477843213094823 0.00887896552415264 0.0307834482181002 0.0762965890946129 0.00184409055793018 0.0483909855666468 0.0633992832825861 0.0345450567820813 0.0416883223399519 -0.0110431030508909 -0.0263839038117996 -0.00371793285204578 0.0188271420608775 0.0138255730787927 0.0408708381143837 -0.00218189913694946 0.00191981756048196 0.012241786045751 -0.0281104036008706 -0.0295638922499001 -0.0186741753897268 0.00186085939382132 -0.0463883082444547 0.00165918586320929 0.00269836834544159 -0.0113775353288561 0.0156423815434702 -0.0110839181571571 -0.02100282818771 -0.00224578809463015 -0.0245851811161421 -0.00235353186925419 -0.00989755401056438 0.0150417414547707 0.00868567869115587 0.0345803575767245
  2 46.1245716282521 ""  0.0662683386473004 0 0 -0.00161718584689408 -7.37440477805175e-05 -0.0554691079602774 -0.0112732788280829 0.00297496951085343 -0.0107800985256368 0.0302917961568852 0.0279194930919208 -0.103216112049988 -0.0634158068242279 -0.0268444981065289 0.0525838872288839 -0.108056249456165 -0.019446940371928 0.128614438785558 -0.0250133570699633 -0.0357306361490786 -0.0730025608056913 0.0277863791637362 0.0483893509286871 0.013751613762814 -0.0186210095502184 -0.0167112030700913 -0.0489695814885631 0.0269138032148301 0.00890510786619045 -0.120107633534208 0.0450141707630911 0.0677695107199982 -0.0888526504576306 0.0407248498423397 0.026938507161883 -0.13527906535369 -0.133414391988378 -0.0359141674348713 0.161577450322522 -0.103547794844047 0.0459393248820521 0.149542745437031 -0.122871237908928 -0.0616328801981001 0.134288087891395 0.0162278654701301 -0.0191717351128934 0.0269244305143156 0.00180950035121881 -0.00496851101488054 0.0139200149008117 0.00626314531489251 -0.00438862627523068 0.0103456687798908 0.011573934060759 -0.0140242187007883 0.0146176979619298 0.0141571105196966 -0.00966972110927865 0.00604160893098453 0.0119218468185825 0.00434167118389231 -0.00647471257390361 0.00749317757699384 0.0124002551171579 -0.00810986469752199 0.00468048799615884 0.00812819149179314 7.98854348995055e-05 0.014952592994363 0.0104419441027495 -0.0184461672919891 0.0293606414914325 -0.00315262287592398 -0.0280742338173436 0.00684927050127017 0.0130771931837323 -0.00703144682829812 0.0120048005697008 0.0275178704120179 -0.0327159261913716 0.00714494720461978 -0.0276567538147409 0.0443542254652104 0.0351971487991768 -0.0249640923344911 0.0253201108397905 0.0133868762567149 -0.0236505242096993 0.0234703880334815 0.0177278785775457 -0.0167805394867255 0.00848654547804003 0.00644799553079261 0.0220272186368647 -0.0154845470218435 0.00236824355586733 0.0125236711438231 -0.000489596655455303 0.0348356575024755 -0.00416853951892039 -0.0353069186891506 0.0325401501186491 0.000357223701660295 -0.03599657840042 0.0311795254315723 -0.0153480235061632 -0.01988739599712 -0.00158670058247239 0.0199996780732374 -0.00247075049283961 0.00954421484373598 0.00491771176309243 0.00191199415363305 0.0067980052935542 0.0163195715506801 -0.0125018081599964 0.0022729818534069 0.0375834034590612 -0.0268700752364347 0.0139973678091379 0.0311329082526137 -0.0405173949456438 0.0175856206012187 0.026204174286167 -0.0414316743895996 0.0266743341231441 0.00524365286218261 -0.0105046975117208 -0.00844697866976931 -0.00846944373468201 0.0228948880369378 0.0182683655583657 -0.0121024653738583 0.0171381733715147 0.0416468095224198 0.00485159798803118 -0.0113661806042 0.0377593118708472 0.00938280374575728 -0.0189853741453271 0.0336688841996894 -0.0225974858939261 0.0249981743906452 -7.44747800731345e-05 0.0118689271548308 -0.0254168611024782 -0.0181970580427013 0.0130154544139177 -0.0167595137667718 -0.0173656453043314 0.00591290259305244 0.00845079916949334
  3 56.4365584062302 ""  0.454495470954377 0 0 0.00719701528689325 -0.0133401392596694 0.0346521755042786 -0.0249146955663191 -0.0226833998411943 0.02183372438335 0.0101352488332464 -0.0402295471220526 0.055829263502729 -0.0246149821435337 0.0030703128884396 0.00158204634026911 -0.0440986423527923 -0.000866389363488281 -0.0202813567740666 0.0276353860537544 -0.00903921680560322 0.0427065026955866 -0.0456174122343266 -0.0305363116168688 0.013907649035544 -0.0261327689558295 -0.0409119698946343 0.0352354727867024 0.0102315676138603 -0.0504908546201935 0.0619312242191237 -0.00062342232848595 -0.0554553411303623 0.0493355593705448 0.0238519328942662 -0.0342632751358694 0.0714006895737343 -0.0446064052527754 0.0185283887228063 -0.0314920992803632 -0.0545930392015578 -0.0120685288306369 -0.0271309820099838 -0.0475527012421857 -0.0108388354124796 -0.0187284107143277 0.00991399766871471 0.00873290952457485 -0.00696682215565641 0.0264632694482533 -0.019419436280328 0.0133790942192828 0.0183651459579036 -0.0157235048826364 0.0129682187625942 0.0296139252636155 -0.0320702358350996 0.0411431648461504 0.0236127165081234 -0.0267184155449931 0.0337679584974574 0.00511767999093995 -0.00438496833900189 -0.00169565791250638 -0.00447099516614231 0.00982228420375747 -0.0262161513082346 0.00165195373888276 0.00383612873290671 -0.0195472484654329 -0.00145117185916833 0.00106529532836715 -0.00810764938934842 0.0833735261363717 -0.0268580859457725 -0.00790353106485095 -0.0582245516174804 -0.0156834024103837 0.0616586828668583 -0.0348951277488187 0.0490551166201941 -0.0815174341210225 0.00597648620452441 -0.010505186148812 -0.0315599447713209 0.0150173503031025 0.0260277826655853 0.0198049605026025 0.0411145466584429 -0.048841454226969 0.0660025730136505 0.0322184819793822 -0.0392487296732131 0.0556103490240322 -0.0171917473698897 0.0258702518027965 -0.0516098683570929 -0.00607902008791669 0.0161912733053603 -0.0398354424051708 0.121063518809744 -0.0116969772175287 -0.050925654989923 0.0857776785533845 -0.0269128569644022 -0.00914882722281893 0.10451268709912 -0.0600776528202659 0.0368557675132356 -0.114637909018197 -0.00109759946576479 0.0589277779438893 -0.0372264689445429 -0.0437340357267294 0.110347780285416 -0.064403936617561 -0.015387313485091 0.0644484885758913 -0.0868089115534554 0.0760553915263784 -0.0753632609344396 -0.0412882780516191 0.0565292490998447 -0.0913882023399977 -0.000993114995069982 0.049531662611421 -0.131296117586301 -0.00797685773940452 0.0571130017494394 0.0133700394279168 -0.00596842219693573 0.0210799050068618 -0.086999992638687 -0.0076364710366202 0.0452314201051753 -0.0319315636863433 -0.00990723414329247 0.0659510088344754 0.0531046428574067 -0.0233406891983242 0.0887903751075231 0.0021147762031094 -0.0235393232488547 0.0833142330714964 -0.0422737128743829 0.0117194336735422 0.0137649964481095 0.0143879187920486 0.0112347683112981 0.00138242669488094 0.0240636268440254 0.00520622753354177 0.00881232348114481 -0.0676966316519624
  4 64.3444085917591 ""  0.140207104875553 0 0 0.00812101411341509 0.0107918832242534 0.0117658568227191 0.0286623764217329 0.0174798073220381 0.0260180521705854 -0.011792350682952 0.0309690332399639 0.00895568980563064 0.032114925656451 -0.000607173339481859 0.0373924340898163 0.0357254602949612 0.00254950494855442 0.0582112870077017 0.00899846438124564 0.00889820656415184 0.0116281531021693 0.03685130392514 0.0253417057499919 0.0306660520382676 0.0299561448784232 0.028554618786047 0.0230856383922117 -0.00952671468901866 0.0415169219955749 0.0201279846741787 -0.0181178116597977 0.0399999583477532 0.0101918231556695 -0.0226026655049096 0.0260258098121224 -0.00534039778086971 0.0349246185778042 -0.00874404553772462 0.0654437201115936 0.0383829442570896 0.0162074079839887 0.0632081947774401 0.0359022706782899 0.00171625147576352 0.0613218955150582 -0.0013814234605432 -0.00196743350803878 -0.0305390400032954 -0.00249172114552655 0.0170333711293436 -0.0391442689043665 -0.00683718088355562 0.0207631963657424 -0.0451243249738853 -0.0187272059001483 0.0404939125382741 -0.0620482101669646 -0.023365703580932 0.0366565975894365 -0.0524650203640536 -0.0179466836877688 0.0147984343958589 -0.0311168512687826 -0.00879217934616277 -0.000971267840781475 -0.0217649598605766 -0.00229787863602854 0.00135534125075538 -0.0267820767119164 -0.0147998185131979 -0.00765946677099074 0.00600874008826677 0.0758423363406668 0.00184783854675038 0.0494175506326546 -0.0714503266371012 -0.0710782694438324 0.0626228694841908 -0.0424550283638424 0.0161870257321778 -0.0447564013239099 0.00670678234245894 0.0171601501772013 -0.0221556276307332 -0.016664036129351 -0.0151643839128185 -0.0549798659804385 -0.0224978199090106 0.0564757556985685 -0.0775457373457455 -0.0290972153125517 0.0475641678084429 -0.0580160349630996 -0.00512358379685811 -0.0168366477876573 -0.00725740125713834 0.00625865711171014 -0.0136573861673335 -0.0156375667862015 0.115731109523088 0.0444951825727832 0.0121409314751351 0.0799196914462534 -0.0184360821454898 0.083494923572229 0.0978680055644802 -0.00926318229100041 0.0852908564525028 -0.135684588364392 -0.0765677991839268 0.0363476474800309 -0.0584748459503895 -0.0942849714130562 0.095838528013294 -0.0625282480210429 -0.0916938085771402 0.0932417634480818 -0.0874794765623549 0.0247183949657877 -0.0534576130285127 -0.0463290718324841 0.0117154306964349 -0.0342657242250196 -0.0133918609772921 0.0294937144371564 -0.0827688785108708 0.000202151873305037 -0.0512275023027894 -0.0104134061244141 0.0166920801385465 -0.0152786715276397 0.054628870252657 0.00443630583709826 -0.0365785646725885 0.00470414879719545 -0.00442425418081935 -0.0595182449181998 -0.048317648692923 0.000599270891265408 -0.0819193182518159 0.00856014834812719 0.00209334609600825 -0.0690539328091959 0.00630212824451222 0.00465475181633949 -0.0118730766720294 0.0024423632111789 0.0190008122335116 -0.00144843698535532 -0.0132304903003442 0.0150613848094225 -0.00718535454430588 0.051557638148546
  5 76.6936456919503 ""  0.133193163243437 0 0 -0.0209009665224861 -0.0321625232832079 -0.0265011459839745 0.00440761663181791 -0.02025199536094 0.0162836534937176 -0.0284207860067974 0.0101249493108775 -0.0582416078475454 0.0386874278157575 -0.0578948562231353 0.019572232432734 0.111981448181962 -0.0544255054566476 0.0158526983157652 -0.0284798186128232 -0.0591273002758729 -0.0364286516111304 -0.00696317207273556 -0.00263294062925604 0.0190907825144315 0.0101100661038991 -0.000218843082340098 0.038667712809343 -0.0284870286889744 0.0248774414438237 -0.065062350363241 -0.0145782106027793 0.0356201977932609 -0.0481682614883338 -0.0480848665706307 0.00118349215809216 -0.0850167000053872 0.129206039203044 -0.0845324279138125 0.0181753611556685 0.133652057392537 -0.0750076431312729 0.0169920748861991 0.129798344693331 -0.00299688449508277 0.00701627257688037 -0.0385061996005874 0.0360735542202551 0.0139394288886146 -0.051094038019785 0.0207563763673011 0.0132526513806514 -0.0303608156153024 0.00347722428592685 0.0351022628673831 -0.0295320871950487 -0.00151915310397653 0.0181326728314153 -0.0138006893980183 -0.00227960765310116 0.0120912520081172 0.00138362016915194 0.00569729268041884 0.0222420047023776 0.00733478369762549 2.68666053746978e-05 0.056804883106398 -0.00715060033657974 -0.00260774382321289 0.0654467719502213 0.0139480988442901 0.021210321651777 -0.00993126793231431 0.0401549686451186 -0.0112713571733952 -0.0363630526919288 0.00257384000532835 0.0284728763302637 0.00702381324200548 0.0130555168120169 0.063700542813876 -0.0369894260928185 -0.0338385401521745 0.0462940512777209 0.0169152958752234 -0.0444681466048016 0.0446413675677774 0.0240386819358561 -0.041103660558391 -0.000587031516473177 0.00434983405663031 -0.0148256279611687 -0.00547809458136133 -0.00611629458665021 0.0207144762997217 0.00094340366575987 0.0723138908239738 -0.00386270727865905 -0.00563634525737969 0.087466737988299 0.0498854259548678 -0.0172600342253171 -0.0505046193565462 0.046072457956654 -0.00162040817644576 -0.0568501631964648 0.0435519966230421 -0.0361967766556241 -0.0197782809425948 -0.0121594061043829 0.0475450590340215 0.0223200753850347 0.002556091844516 0.00519821852772524 0.0204019939213165 0.0092010969125486 0.0372135293062937 -0.0111469487717089 -0.00134891864700534 0.0924904489113961 -0.0154187418010099 0.0189429504222469 0.0766197278628245 -0.0641408961602316 0.0205298385037926 0.0526294871230584 -0.0522411011109418 -0.0208229323683123 -0.00374435173438185 -0.0152926665905185 0.0186853021968187 0.0157384858434943 -0.0430973998590545 -0.0106267453626355 0.0307628240456708 -0.0114626138389981 -0.0434060571740374 0.00189008686785293 0.00743945298018866 -0.00105307460648885 0.00236170200190049 -0.030342758442635 0.00155552039695422 0.0647850232449034 -0.00875480192983641 -0.0227868407488032 -0.0477882919080615 -0.0277909974913703 -0.0251347823251897 -0.0656642671804741 -0.0110011928752133 0.0118696329798088 -0.0224824667115101 -0.0563497162006208
  6 102.96437819652 ""  0.550919554153346 0 0 0.00703653050863439 0.0125885603025417 0.010664636023795 0.0210233512957281 0.0153278655367558 0.00469134824987616 -0.0307653321385723 0.0152380034449866 0.0364921408835393 0.030241731999376 0.0165074036848616 -0.00323972086418928 -0.0280514800042916 0.0183844168314897 0.0341250703707977 0.0238438764615598 0.0290386895721085 0.0209371859969293 0.0158813425140246 0.0100025993567911 0.00154593026633608 0.0227465893178859 0.022600353850526 0.0114273063321489 -0.0262470594710928 0.0321120848849006 0.0615624767799019 -0.0502431134947001 0.00367239587983259 0.0290928503120503 -0.0429963504642862 0.011847959878209 0.0381804101843057 -0.0313610978145621 0.0256819811400573 0.0325907855928942 -0.0592991457733538 0.0570641033027335 0.0351128515417397 -0.0399029551044054 -0.0252626532060178 0.0638424268877848 -0.0249981799435327 0.0555684522811683 -0.0616992362730184 -0.0278519110949305 0.0360120768928007 -0.0583783806131057 -0.00494686196891593 0.00183224457912567 -0.0105616528874347 0.0242933564794714 -0.0445899022325093 0.052637255948957 0.0353197739604909 -0.0625457189955744 0.0785425503829622 0.0150994820856258 -0.0349178351102496 0.0374676667760635 -0.00524902374854039 -0.00359175735633082 -0.00697014819930479 -0.0144319643005133 0.0124670169067891 -0.029199655774313 -0.00393134808429335 -0.0101755576613889 0.00300501898227862 -0.0267272038091288 -0.0420585038663071 -0.0405167469111381 0.000631684472858462 0.0496556441440712 0.0126468736266256 -0.0140549415169108 -0.000253217586358247 -0.016400791224387 4.21215637900958e-05 0.0973893716551717 -0.0715607120782344 -0.0718132333508597 0.0590914332488509 -0.0742105964764842 0.0312144245252066 -0.0597713260058797 0.0709868326071118 0.0522783961620863 -0.088275765363855 0.117451603830901 -0.0161881424565191 0.0127185198748718 -0.0305207397893318 -0.0292598035616966 0.0371854553443528 -0.067413521546237 -0.0330468217666293 -0.0815513995872996 -0.0447719724046399 -0.0398545305582948 -0.0179804408399632 -0.0768402659564219 -0.0252038970424659 -0.0533198187975801 -0.0332673487957095 0.0170106011793623 0.0703948319488606 0.0396595970604634 0.00958857886428405 0.0498578336646015 0.0264449222068522 -0.0200409590440563 0.0745738144237069 -0.0190884923277667 -0.0144028362963864 0.0128154999070803 -0.00416677145484927 -0.0239141985238636 0.0121870351511983 -0.0332896977270503 -0.0114191949010201 -0.0177389447376993 -0.0265779151096111 -0.0155186527068052 -0.0670973396415661 -0.0429443884853994 0.0601466798693 0.022290391550043 0.0491855054572809 0.00471262196481673 -0.0055576181149003 -0.0202629994674157 -0.0487030682392382 -0.0816942451809324 -0.112299785832572 -0.00506444314434437 -0.134098098928937 -0.00728474570098141 0.00424994711852555 -0.0363604326025172 -0.017875924527873 0.00358672678702973 -0.0115466112669969 -0.0169314041845109 0.0278931244521934 0.00883983792126114 -0.0457489914421101 0.0629329248873841 0.0104681657057394 0.0519310009546735
  7 109.630561650321 ""  1.39532140808146 0 0 0.0222902242825514 -0.00512403797545119 0.0137921925013121 0.0457653174462301 0.000961653282978072 0.0194965478836212 -0.00368699993351065 0.014205427837588 0.01568548805384 0.0703125476062906 -0.00377978974374317 0.00392681704149606 0.00357290024551887 -0.00129184192017776 0.0469416457131666 0.0254070562568946 -0.0027135033013773 0.0154569496376017 0.0315889637914742 -0.00325587901838233 0.014295986626126 0.049912978728215 0.015534200128293 0.0374935437632443 -0.00179651343683677 0.0392212552642229 0.0184984510100844 0.000920072597255744 0.0104806243265789 0.015512721173314 -0.0273572120428708 0.00720374132401981 0.0135999270318922 0.00221347960157674 0.00861029018339688 0.0413305304957816 -0.0356483106134241 0.041665299215756 0.0465284397716977 -0.00955867061246623 -0.0515491710172892 0.0840540595874321 0.00192711620645199 -0.0328677508455025 0.0446973211679984 -0.039096196880303 0.00453037364294334 0.0112399575212913 -0.0447933305084855 0.0179772345410712 -0.00695513538768882 -0.0221376861330045 -0.0202742243816194 0.0315633930287176 -0.0144727045475303 -0.017962661780969 0.0229896509845469 -0.0275614095283813 0.0219652956524105 -0.0198372099985619 -0.0586978919347981 0.0719221550786572 -0.0728249499286286 -0.0664915195158393 0.0684743537415507 -0.0655943418567619 0.00299444276547571 0.00248820397474608 -0.00101391165686683 -0.00174986227854884 0.0168000272184953 0.0129558272002985 0.0181837575702221 -0.0320118104922733 -0.0299141784449262 0.0294460457644633 -0.00224396036869534 0.036593811728882 -0.0254416461560653 -0.0606427550547974 0.0915667389375558 0.0579766890911183 -0.0433369377370015 0.0501919956065941 -0.00803870925598739 -0.0544115629967487 0.0717950890694481 0.00467693544559371 -0.0506203015494883 0.05517514833423 -0.0717223409672361 0.105929132393162 -0.109776288717742 -0.081485990368454 0.0960461159266827 -0.0956658957680704 -0.0117458339280875 0.0408552221940701 0.0330415956044734 0.0224955386176516 0.00406227800332831 0.0237218336130928 -0.0188126975411223 0.0123688067293226 -0.00897785509143726 0.0241323431063941 -0.0471255060887452 -0.0439173044679174 0.00741436513444172 -0.0244522819737141 -0.0502620035135617 0.0342783271156609 -0.0468525658142471 -0.0133138436278366 0.0301565871182269 -0.0224989007468358 0.0181093097116903 0.0555053837246604 -0.0230877823546927 0.0592263242259099 0.0224471195936155 0.03407305708018 0.0605397876513405 0.0153216696880192 7.74554631063568e-05 0.0074770205943154 0.00897257623207429 -0.0373778999526984 -0.0772105999773124 0.0124682689850418 -0.00515295260025532 -0.00588098637886972 0.0171783703601523 0.00782118223177111 0.0425520703297046 0.0146513624603076 0.0260845012296608 -0.00868576937561703 0.0233309059235808 0.0429332925973254 -0.0045115311638977 0.0166729484266857 -0.0370976918546576 -0.000605271654396486 0.0317580598198641 -0.0677779021388261 0.0162393469631005 0.00937227727232597 -0.0639988978828881 -0.0781205813583829
  8 115.535910928848 ""  1.4341861080977 0 0 -0.0174888827030415 -0.0144095689302184 -0.000220197500261 -0.0374036030602826 -0.0138912510403983 0.0421465202703163 0.00777318124034169 0.00860907001580721 -0.0392168173697321 -0.0718549857050766 -0.0305600601583977 0.0827711691703877 0.103937463670875 -0.0339444192488187 -0.0218227948193089 -0.02350577195922 -0.0536994350714429 -0.0128629354438065 -0.0130638234368083 0.0169352446257002 0.0589177492033732 -0.042267409399356 -0.0299070945857687 0.0176091368479162 0.00560095100715673 -0.0153804608999009 -0.0448827922779536 0.0100373303887817 0.0498215805261953 -0.0269913344981012 0.0243728503956153 0.00902319740092251 -0.0749164028845826 0.0972385830525897 -0.0543744533255414 -0.00419550173630879 0.216212224296654 -0.143760592423868 -0.0163797932462087 0.135458641686347 0.0921928925086096 -0.128037603261009 0.0133228640508914 -0.00833707741588822 -0.0214799558011391 0.0194590767123562 0.0138313452784413 -0.0274552435387104 0.0244402127899034 0.0125425224163528 -0.029023156986563 0.0450721148380858 -0.016267601546566 0.0246623065314147 0.0395112105740228 -0.0202080087460189 0.036877309360531 0.0122571418998954 0.00244237190894013 -0.00706074919000668 -0.00883685730350243 0.0329015657178791 -0.0675022322215143 -0.00100557320349988 0.037573227069676 -0.075906275295879 -0.00790745068082534 0.000373454890970813 0.0069138005600843 -0.0276388676027365 0.0135044360393016 0.0144653578442055 -0.00547884812531171 0.0172396598299049 0.00792789942040732 -0.0172596070614332 -0.0276695264153793 0.0122417882825594 0.0053658024897272 -0.0219392465184184 -0.0185976357444171 0.0267620101425053 -0.0186507266687203 -0.0320740394326949 0.0618669636783597 -0.0351486887780157 0.0566939506015797 0.0542253450241401 -0.0397567044620968 0.0788937590868287 -0.0293155884279354 0.0498154818380195 -0.103023474378318 -0.0113312211211715 0.0529143479702498 -0.111845708689665 -0.0336277255120659 0.0076265921597059 0.0201760089353066 -0.0359798590483648 0.0133976495501091 0.0191186822091318 -0.0280093615735499 0.0252479101871349 0.00798383012849493 0.00628993078160904 0.00979669680083405 0.00386497543618331 0.00337184781041256 0.0366172029056511 0.0104501387542217 -0.0238701585530665 0.0198462782115447 0.0128195536314964 -0.0136636740134411 -0.0457959325532952 -0.00330148115535472 -0.0270722320752225 -0.0345934406400371 0.030725367126942 -0.0170172605386056 -0.0219873480972007 0.0142508071628586 -0.00774369494944562 0.0168518403811253 0.0102723790916425 -0.0304985342511265 0.00791314192609976 0.0290638870687069 -0.0118060795347065 -0.00503802838152412 0.00227800741167417 0.00414091845329104 0.0185318240932 0.0190611306068182 -0.0140733252683759 0.0300997058936683 0.00601475269262633 -0.0257209667662138 -0.0308710023750777 -0.00204357465237781 -0.0123876663929329 0.0128448448715363 0.00666402901177156 -0.0258290849059362 0.0180972257170797 0.00937782777240229 -0.0341530567182972 0.0302798111101262 0.0250636713504489
  9 140.150084443117 ""  4.3058116442712 0 0 -0.0461003027525629 -0.0209881418742453 -0.0138966734704059 -0.0026393425868322 -0.0113021215882673 -0.0158026456550585 -0.0593940461411557 0.0035262239362067 -0.0274580113693417 0.0872662444241446 -0.0311787431299666 -0.0712407736632052 -0.0211486301651515 -0.0249662018533483 0.0305033230520367 -0.0642985500996939 -0.0174280641898051 -0.0194544603625124 -0.0537564442301649 -0.0313389578542755 -0.0360972734084492 0.0107327041362454 0.0291905305729345 0.0491418575321418 -0.0595914566791811 0.0421821490085724 -0.0447861898685643 -0.0323106479820684 -0.00358358120905226 -0.0237894084038266 -0.099211680552943 -0.00723353007913104 -0.0224265448885589 0.0173346226140987 -0.0319261240852107 8.83800833558099e-05 -0.13336133355859 0.0638439817312723 0.0189413568973891 -0.0322174182507946 -0.101627927031215 0.149713541009826 0.000857423559809829 -0.0259342331319304 -0.00815573304813978 0.0333962626857514 0.00660301247760241 -0.00213143855746077 0.0514140237416146 0.0104569237441552 -0.0145069913017896 0.0540627312734262 0.0137777702927182 -0.000141324767552532 0.0480931517553163 0.015768824329154 0.00979131089797971 0.0387409391730217 0.0148849453002712 0.00326040131900949 0.0394354376509796 0.00982971539675329 -0.015450700074084 0.0478916797019018 0.0134596767957712 -0.0210844663837246 -0.00166133969549477 0.0215915798642503 0.0186630921327267 -0.0138308926151912 0.0403586974284976 0.0351387555163424 -0.0127496644747859 0.0547250912644057 0.0418743130674961 -0.0315467418527415 -0.0126091422339053 0.00221521097452791 -0.00842897919720565 -0.0492952808241801 -0.0192055866100797 0.0160435819844278 -0.0383705909617189 -0.020993009968701 0.0598790504191871 0.0165257710966302 0.00362629784100796 0.0494202336946762 0.0169995204671553 0.0196517106007555 0.0304259659738204 0.00436554781432604 -0.0233267902382884 0.0479891713311534 0.0117602013562672 -0.0298843208923903 -0.0104484333651369 0.0303568621576978 0.027765342986086 -0.0385839412590386 0.0401953885929705 0.0481268610162076 -0.000957414304651862 0.0631123545861871 0.0418542959212987 -0.00690500557389028 0.0522700216019385 0.0411705093591744 0.00515080136372117 0.0733992056753475 0.0580465429561549 -0.0444352963053163 0.0638621267229541 0.0428257093013749 -0.0281772395173421 -0.023613796384343 -0.00693584014455123 -0.0604075647293634 -0.00934328662132988 0.0134342707763772 -0.026223246640098 -0.0271985152268002 -0.010855652877044 -0.03288010451002 0.00882674021255674 0.0296504739452415 -0.0510634658709976 -0.0151724420160707 -0.00172746793133069 -0.0367677832498536 -0.0110602571894245 0.00850315598815597 -0.0258190264062677 0.0214590381408706 0.0904497185449953 -0.0331400341056962 0.056278954427968 -8.11263719006862e-05 -0.0542531161744099 -0.0115052998428356 4.83055082397927e-05 -0.0481199887522668 -0.0502823158164964 0.00603745967878984 -0.0553040937072673 -0.0775854553977879 0.0336218986293556 -0.0644260386549933 -0.0210825020525881 -0.0240330063015873
  10 152.9333447691 ""  2.16283319953549 0 0 -0.02683326553344 -0.00717789403917796 -0.00737449293968782 -0.014086763912955 -0.00212853112470696 0.00236740026819819 -0.023301042079934 0.0189694550045381 -0.034468217395633 0.0201318476452203 -0.00874447354803171 -0.0198473404544467 -0.00149435702323959 -0.00742980100894141 0.000162537103932671 -0.0436292539939773 -0.019432606053284 -0.0166350788508965 -0.0384667732786014 -0.00468012594067479 -0.00495439077953297 -0.00927295478452092 0.00867833163162827 0.0307806925287331 -0.0242337632451375 0.028076040504812 -0.0450255684299737 -0.00894514212386618 0.0379229487966013 -0.0260496393690659 -0.0369254599801276 0.0129492146579777 -0.0519988206277662 0.0166206914139255 -0.00898799319716686 -0.0153626400495687 -0.0368735236095164 0.00840250315982575 -0.00707530191994023 -0.00114811826468771 -0.0211069565652885 0.0369403367469566 -0.0188626685963053 0.0747518748804306 -0.0236055794113125 0.065732756796957 -0.0711053789211872 0.0750632530897628 0.0160139002314311 -0.0340357968651324 0.0383035219329026 0.0106071903449662 -0.0249730231863356 0.0285465406844048 -0.00969869080987503 0.000924916670126843 -0.0145175407449841 -0.0255245885332072 0.0162265209646333 -0.0425778001006243 -0.0283988119036897 0.0225384359471259 -0.0495290086701781 -0.00843410786564285 -0.00733044942403123 -0.0109261180452026 -0.00494806485439395 -0.0043210556421826 -0.022070432597306 0.0093385478908531 0.019244528857673 0.00928813030720264 -0.00199923343961792 -0.0629230752786224 -0.0413335048628447 0.0135728170127816 -0.0124651862734377 0.00593049566502673 0.0471688361381059 0.135831583115895 -0.150755899003964 -0.151508288628939 0.135878704676793 0.0172493287899435 0.0213215016817925 -0.0428093187356821 0.0535631459758094 -0.0108529147041896 0.00335432994669817 -0.0128943506915119 -0.0409553516655342 0.0427693127701741 -0.0771833600903858 -0.00787747823434996 -0.00887827156506249 -0.0152720931789321 0.00706745487489855 0.0595188426442898 0.0245557330905332 0.0360258266896192 -0.00280822513028627 0.0352913394052375 -0.00381435434160931 0.0185801334631422 -0.00875267432719702 -0.010446495186265 -0.0899679305489958 -0.0724791831219535 -0.0105201107300385 -0.053298672922457 -0.059406353656872 0.0162219912342455 -0.0899282173784635 -0.00503696378028886 0.0122149223096889 -0.0314702206144252 -0.0123463872051636 0.0317300637532007 -0.0309577976817902 0.0289412395428607 0.00980234424901206 0.017286522180629 0.0224097068854388 -0.0246644044384106 -0.00709528244422609 0.0144447057676679 0.0629397884387326 0.064490971330458 0.0535976167964437 -0.00481158850778085 0.0473899973259458 0.0112012255447777 -0.057581473666843 -0.00862011409562162 0.00276769042186715 -0.00714528365646222 -0.0275833213789072 0.017274622779571 -0.0203537792186278 0.043101253443962 0.00338178566158691 -0.0259163407021627 -0.017062079329434 0.00991267886995909 -0.0321512441514599 -0.0192311697890908 0.0160834609801749 0.0619143051758056 0.0290572759978391 0.0485213305881448
  11 169.139952863833 ""  2.06943588493413 0 0 -0.0141898292107333 0.0144653537073478 -0.00604576719690477 0.0124550821893579 0.0171516995351007 -0.0291496628994507 -0.0663868851144835 0.0271894176536978 0.0196824295535518 -0.0806214115980966 0.0210434328822291 0.0384592090288453 -0.0141692162565103 0.0181364471902662 -0.0197718252782556 -0.0120992700638833 0.044779664902434 0.00275544577513673 0.0981619863723675 0.0193283960298199 -0.00546024454469609 0.00111897336795164 0.014604520206277 -0.124466588108327 -0.0602607047089603 0.0632638062320554 0.0472922301131153 -0.0831267192083465 0.0120188128030916 0.0114823700636718 -0.0970559105264819 0.0184240851706684 0.0201535629425091 -0.0694118348676663 0.0228035872177015 0.0273201047408209 0.092638991485778 -0.0289444615758036 0.00220955768085727 -0.0156075832205293 0.0586027979197898 -0.131539356412665 -0.0183649198334669 -0.0134387280584058 0.00837092475139271 0.022824184330055 -0.0276869456805207 0.0405774361134198 0.0253315105771075 -0.00741453818600821 0.0185460283684784 0.0205855724867479 0.00559057123956781 0.0092147043070683 0.0163769845109813 0.0202196409260177 -0.00531624099832207 0.018161452743595 0.0252204115764748 -0.00432424232131502 0.0226713013951668 0.0154710390706159 -0.00124829993659186 0.0268573043612161 0.00523650249678193 0.0121177109744733 0.0052762978646126 0.0264261758836923 0.010943715268608 0.00460800456447878 0.0490226525119195 0.0351906556386994 0.0013655176609423 0.0300208052429623 0.0176369625176074 -0.00451152086726255 0.0061508861821282 0.0123237420388614 -0.00314566760429523 -0.00242015228093484 -0.026678096067851 -0.0456971139406607 -0.00203093459867492 0.015419284055773 0.0231422099350072 0.00539058732120799 0.0116070286972002 0.0140958898007244 0.0233669671282149 -0.0150951119175013 0.0189580936842826 0.015352386856405 -0.00580414087316292 0.0264787014857948 0.00616129059852443 0.0185930736365783 0.0066741786180035 0.0622341286772402 0.0367109991493188 0.000453281753814928 0.0380864974973357 0.05689828416682 0.00799458033465279 0.06421887940303 0.0323243643200678 0.00446556013421746 0.0221591696631242 0.01031929780452 0.0083207035798298 0.0433301334784897 0.0202189043330359 -0.0117091241531812 0.0288878628110125 0.0263365068883206 -0.00108949314399456 -0.00389860524659299 0.00406521043537377 -0.0139493093168304 0.00340084069283673 0.0229769044368412 -0.00415150001552264 0.0054569229033878 0.0116047778794039 -0.0179310205517625 -0.0924899885623504 -0.0295958525967847 0.0616581972949678 -0.0593285092774686 -0.0832908710621088 0.000883238833093549 -0.0243738681752924 -0.0148958516410492 -0.0502857255938216 -0.106759643991822 -0.100905018028141 0.00226072776248192 -0.159177946669039 -0.000326605403557316 0.0135163525967033 0.0341986899248151 -0.0142459347967538 -0.0165873687438812 -0.0402219157518975 -0.0149370910527388 0.00628066162496919 -0.0352858954259132 -0.0291712911094539 0.0857688884255502 -0.121263541922642 -0.0505483298874145
  12 188.390476909403 ""  1.02161353972836 0 0 0.00803415806408116 0.0167693139127527 -0.0331096107037755 0.0030017222759752 0.00957488167613059 -0.0619289550236722 -0.0253365023081758 -0.0833256728555822 0.0835381342618209 -0.00484513776720171 -0.0371214332302365 -0.0156435670993435 0.0503514348879125 -0.0262979664823518 0.0697622098603378 0.066204082663128 0.0772723709186227 0.00363807398674747 0.0397261096938411 0.0191608298721494 -0.0488398050646695 0.00310343984268888 0.0235447640980065 -0.0853522698502301 -0.0202698109736225 -0.0746788050132436 0.117912433395764 -0.0635215559631523 -0.190180213446202 0.0450031514617568 -0.0134482490123683 -0.0682332154674944 0.181167047273311 0.0530261992221066 -0.0962660393463206 0.110074140343805 0.0819731279628969 0.0254670886532707 0.0957216527697378 0.0619753866697773 0.00320343673236005 0.0742856660995506 -0.00999322047503019 -0.00189001620636396 0.00396700128657934 0.0109005275877537 -0.0206074240862388 0.0266799101334323 0.00703098348716911 -0.0117859889291051 0.0202955236381082 0.00731882147017689 -0.00967583331205439 0.0237054272702563 -8.307393178572e-05 0.00420301194664733 0.00539543683320669 -0.00593991210608337 0.019084442950656 -0.0103165213107123 -0.00543315971128239 0.0170519870406356 -0.0114918341154108 0.00325358257226519 0.00167765739399258 0.00759898289573763 -0.000841286354188045 0.0154959821888927 -0.00103272379360549 0.00542767106474946 0.031247919770461 0.0180434706869236 -4.50158434882768e-05 -0.00378984841328058 -0.00687089546775402 0.00499425819378096 0.0102761977419941 0.010567008205014 -0.00533682669080743 -0.00224230980741919 -0.014595273548068 -0.0189803539380966 0.00871519715361458 0.0160744367207527 0.0133311501198823 -0.0172777169086167 0.035720001807894 0.00129861307664394 0.00156102997472943 0.00583911500345792 -0.0110943521810126 0.0239375395416942 -0.0223021996369527 0.0054072821847886 -0.00197110104708844 0.0142537331712663 0.00405051522604665 0.0556166491083911 0.0273216965198934 0.0197442042938094 0.017405102728758 0.0356002349582171 -0.00157972397462765 0.0329959394927734 0.00726328332989971 -0.000675562995400466 -0.0164991302654722 -0.0204801187131751 -0.000929952589529595 0.00513708080361759 -0.0132982082456446 0.00195574415704471 -0.0137900293905269 0.00900467938255535 0.00537790838804018 0.00244952962769587 0.00336917669560006 0.0114349473874361 0.00314937211016703 0.0197713775418342 0.00314784560888787 0.0214194011048087 0.0173493787767352 0.00781328419886703 0.00935702103875234 -0.0907054299605037 -0.0657057552747261 0.0192455004257561 0.0274062612327168 -0.00259940363054425 -0.00202296677168449 -0.0123164562464453 0.0166055766946487 -0.000205989555223577 -0.132956688894797 0.0201615632009935 -0.0247756789205605 -0.0774569075691214 0.0455144406031122 -0.0389451577601273 0.0125799548705879 0.00954965158916201 0.0527351713581074 -0.0801229101824704 0.0176936385923449 0.072170843927402 -0.100502953801399 -0.0809643086844817 0.07811826470056 0.00717668159844451
  13 199.637469433728 ""  0.275884584882232 0 0 -0.0219740120649767 0.0154043758069288 -0.0155560545260835 0.066383477019034 0.0222316019564951 -0.110073983616279 -0.0298350206794598 -0.0290138141080353 0.0278694388578496 -0.0426105591917054 -0.0141127231235585 0.00191687708527944 0.0205935622208633 -0.00632371398672842 0.0474885871872678 -0.0694284857375804 0.102465803229158 -0.00879383990639715 0.227351493579978 -0.000708075406625746 -0.073690584003431 0.0564548081132207 0.0720320068546213 -0.26967739689764 -0.0314956190102609 0.0351052844188291 -0.0130648579013127 0.0174834341818935 -0.125552166813076 0.0101423053037617 -0.0826868768072537 -0.0323382527699204 0.124215547048954 -0.0603900587584475 -0.0531212984437933 0.148901221797381 0.158637050420486 0.0256010881964317 0.103241815038462 0.0123230354206929 0.0165550796977404 -0.0674180562354629 0.019645171650165 0.0188859752861257 -0.00736584004909596 -0.0012095214641087 0.0215005059333586 -0.0256898061080455 -0.00307989782454723 0.0112517088196578 -0.0176244319618729 -0.00202061872309884 0.00704674578758909 -0.0157969963185263 -0.00100125061022868 -0.00414817190468628 -0.00259764959076747 -0.00272436367346355 -0.0152255454822563 0.00177269627299444 -0.00438661868218326 -0.0106733949441258 -0.00142731775894674 -0.00532095654764189 -0.00109200247269514 -0.0138003477472052 -0.00220721847873399 -0.0172386888376944 -0.00448216953807204 -0.00773848258715782 -0.0298170492628626 -0.0197088904283049 -0.000459647402936146 -0.0140819136216612 -0.00648204898669459 -0.00125233852797276 -0.0129398314578824 -0.00728176948420181 0.0143698491947698 0.0145874490473491 0.00393785894502057 0.0281186576651263 0.0142849576683964 -0.0112521311288496 -0.00398651984307578 0.010630056648008 -0.020092817895832 -0.00140980517948695 -0.00210280668810805 0.00359114648268933 -0.00193940186625063 -0.0138010195488079 0.00334106707901728 -0.00364428834009368 -0.00576840641275599 -0.020442057860944 -0.00892426822411969 -0.0464205644667364 -0.0233704998255603 -0.0140941692467186 -0.0198399154479649 -0.0343927121529752 -0.00587480624033015 -0.033500848357229 -0.0151049562145193 -0.00121739607297636 -0.00895646953376944 -0.00128392094361782 -0.00290122805942023 -0.0205178460104026 -0.00632878894187639 0.00393234495910913 -0.0118306984959939 -0.0125967235728585 -0.00123544071989529 -0.00955122879062466 -0.00404979668535498 -0.00166738223023994 -0.0105566229611236 -0.0114443515601866 -0.00117424854359085 -0.0160339334467038 -0.00854040978194284 0.000708089316355821 0.0489189176878604 0.0900713021455572 0.0360595515538495 0.0241277296515247 0.00278132726963054 0.0012735749505819 0.0294608554069417 0.0140680704924294 0.0200914537622301 0.0709943700162231 0.195037239292937 -0.0152232180346075 0.142407846981954 0.0403520573150292 -0.0470417198310791 0.0449710348073389 -0.0095620696088302 -0.0257271419416452 -0.0485657932172546 0.0516634701044276 -0.0459540213702225 -0.094108909620067 0.0994182078073959 0.0253912630590745 -0.0208842319170047 -0.0184352912047067
  14 229.734942854667 ""  0.854254193448315 0 0 0.0033564474911973 0.0151655276364464 0.00741313985907655 0.0179115322235519 0.0188586092480495 -0.0417053217438647 0.130323927669795 -0.0443401544638997 -0.0332225733684704 0.0116360176123431 0.00553196374859285 -0.0215537959476393 0.0295196443870016 0.013396190777744 0.0399220528263195 -0.0622507093044845 0.0321920520632641 -0.010654111001388 0.0554434778230975 0.00413850292948967 -0.0355478223612988 0.0179534750472685 0.0396023102384588 -0.0739852945524705 0.117982256057716 -0.18378773811351 -0.0645703915470598 0.121221870223889 -0.0002223502104891 -0.0215169866284029 0.259629090746099 -0.00878221832850443 -0.0433199915206088 0.0443964459896543 -0.0304072846214583 0.0535424503899579 0.0247361743571151 0.0547175681097331 0.0505594951959248 0.0374000807251128 0.0229990314008545 0.0683544669243401 -0.0684530890836486 0.0202324027249278 -0.0271123966957364 -0.0211137584775503 -0.0084563568238393 0.0124563496390921 -0.0090507044123246 -0.00557422208126798 0.00497207633734343 -0.00372361934444225 -0.0154952544571427 0.00224008570030156 0.0103781466446163 -0.0121715413386587 -0.00388027283973724 0.0149804638572908 0.00356847175122975 -0.00807159309168031 0.0105528808382249 0.0119564787112949 -0.00711480834539628 -0.000483840267824738 0.00893441517371362 0.00391897379659112 0.00416806642146675 0.00553689565631034 -0.000193680086954676 0.00219704490443281 0.0218059162247126 0.0169530079719442 -0.000485531629456822 0.0175805082743273 0.00902012823713874 -0.00960186094944469 -0.0146161889596826 -0.00497942095654113 -0.0355753658740869 0.058012268476045 -0.0764408848080171 -0.132732358010053 0.0345125761478346 -0.0296013409214267 -0.00950143645371026 -0.0252971763372999 0.00171648440729863 0.0151277421806348 -0.0224405717567886 -0.00690931644303125 0.012609699891115 0.0203451205881149 -0.0109474444615163 -0.00362502168001633 0.0174328839781443 0.0139140789410714 0.00453745064003596 0.0287777421892171 0.0161808313771859 -0.00408278559278793 0.0149539865590386 0.0324509010462237 0.00658467432793642 0.0336075826230902 0.0169533390685673 0.00481648000919515 0.0117719696624299 0.00455137266707711 0.00865680097418132 0.0322738133753676 0.014051025930799 -0.0178096397926713 0.0197437047028107 0.0142787517071023 -0.00740970165035464 -0.0232614888384977 -0.012404879392173 -0.0235273143917755 -0.0153100305674235 0.00448377510536157 -0.00725767589354885 -0.0186512632853349 -0.00976351467208663 -0.0564959353728708 -0.0505160650351077 0.0286827831814667 -0.0172599375638335 -0.0246317240513144 -0.0434108102651419 -0.0566341138961956 -0.00698228852607041 -0.00935646913095489 -0.0886483074522749 -0.0709753573447372 -0.0676076441557664 -0.0781139051333839 -0.130455640609281 0.0929958795639317 -0.072540012563017 0.0187218223101937 -0.0183147608041447 -0.000684231176405361 0.0416852023481418 0.0810978658864899 -0.0121127339169186 0.118432051045635 0.0233179166133685 0.0381509345111188 -0.0237530854759073 0.0488493702337666
  15 238.98114470704 ""  0.581247294423704 0 0 0.00857963861434568 -0.000851964537438659 0.00145167217558002 0.00237644433667221 -0.00155758566029614 0.00987363747727248 -0.00454241947270393 0.0019251132298216 0.0096542952796465 -0.000781116772102994 0.00562701642035022 0.0071617334208078 -0.0079906435937351 0.003657886840265 -0.00858854272572452 0.0205691097501117 -0.00398019201035711 0.00487115033338047 -0.00374467636203697 0.00146005995845252 0.00910690236484005 0.00169095395766948 -0.00838185869289671 0.0136887879249242 -0.00380853640669884 0.0202121287952832 0.00722192803662215 0.002466019497466 -0.0105880908868248 0.00737797013795294 -0.0208780179879843 -0.00153829352734852 0.0194583072933637 -0.0151606127595878 0.0156165774405625 -0.00924913005194918 -0.00379929433508509 -0.00545265858784025 -0.00991073350945169 -0.011177435233152 -0.000541486999857074 -0.0191628911924266 -0.016618188311193 0.0171570294723991 0.0491485776157134 -0.09133160194737 0.0398499321110131 -0.00797575284845344 -0.0160545665051328 -0.0137451192485645 0.0311336727130644 0.00519645478493339 -0.0610560401194861 0.00943994816879657 0.0410244032627783 -0.0370124230776208 -0.0397955063230995 0.0489413022154902 0.0013963124306414 -0.0600650794232918 0.0512599172862348 0.0103600511664578 -0.00394415781546622 0.0146785949583394 0.00151391935252176 0.0467737140442315 0.00293556553636262 -0.00538891014864589 -0.0384661937183327 -0.00499753480233218 0.0647064731780977 0.0366879093228599 -0.0182747465951073 -0.0113396098699455 -0.0164561216997623 -0.0531533660277328 -0.0995146000186808 -0.0566369007666385 -0.0405160058932826 0.00503280674287978 0.115567426494819 0.0356443619433497 0.00862959571558651 0.0549392334297738 -0.0149253144793019 -0.0960943192941454 0.0112688366082927 0.0468268659460691 -0.0541464703697919 -0.0628844017015151 0.0720113656345852 0.0321505956179605 0.00158183686855659 0.0076329883277843 0.0207076683604194 0.0713336735319741 -0.00261354062098715 0.10411044804396 0.0457726366702899 -0.0163957996396873 0.0313333689185767 0.102438061608233 0.00207575609952624 0.111251565362462 0.023022908130771 -0.00507607813009064 -0.0783448222634841 -0.0827449021978352 0.0145334618687501 0.0718959311281033 -0.0158724470405446 -0.0779694752565174 -0.038326047159303 0.0603108602761495 -0.035182569286125 -0.137262120319957 -0.0861141432870813 -0.121642802193998 -0.0983635147540053 -0.0184474444043126 -0.0464256579894162 -0.128517450060057 -0.076783381998127 0.0167796946938669 0.0228213091489261 -0.001676326820739 0.0262960875909672 0.0261734239676734 0.0136107649798488 0.018672765989891 0.0262924587934081 0.0144910789576438 0.0180255737727597 0.0276508531588904 0.0201535713766145 0.0278280622313575 0.0373773598676997 -0.0171686650327073 0.0374947961204085 0.0363457001064474 0.0227996674859881 0.00724923959309489 -0.00239842562289991 -0.0129670818269764 0.00704375723241787 -0.0164074578039541 -0.00207006694981126 0.0118220253576721 0.0104667366672351 -0.0113196502516109
  16 259.47416905401 ""  0.112044142872499 0 0 0.0052597379262409 -0.00591978945239602 0.00907092614488574 0.0259188839573956 -0.00477810868315318 -0.00279875777427 0.00822537173160048 0.0103319541476705 -0.00813814697826234 0.00425039086769348 0.00374437510999229 0.00616687434826125 -0.0158981866195872 0.000622845206370966 -0.0137259661980201 -0.00952692569801146 -0.00487259434780887 0.00410233432902538 0.0509634786587759 -0.0152983413674828 0.000575119261727593 0.0239817889842069 0.00431542801570582 -0.0314479032211259 0.00833073031693987 -5.19987296831469e-05 -0.00365130253202347 0.00252082808601007 0.0352024599024676 -0.00213334254577896 0.0156019514458435 0.00947728242050728 -0.0329828580124202 -0.0634249716552353 0.0230520310901617 0.0155019746158782 0.0291641987669838 -0.00441015902406835 -0.000210475851570758 -0.032027630701761 -0.0200220432963192 -0.071218839101743 0.0127406113411476 -0.00928539329432392 -0.0491332725667882 -0.00930134712147157 0.0428333399401357 -0.0787931264849574 0.0331068052633116 -0.0230078451030057 0.018889073032867 0.0421022904964114 -0.0302506189329429 0.074312627997372 -0.00502084483980022 -0.00112503630824788 0.0476014073728221 -0.041080387819488 0.0284005835224513 -0.0111593108378864 -0.011153721534066 -0.0253908394493245 0.0248900407705171 0.0320402762812937 -0.0522697463739825 0.0446968936633123 -0.0239744050188025 0.0359615912311891 -0.0219302635162941 0.000767221279478112 0.069272800679457 0.0191113694998359 -0.0170661270790615 -0.0635280117377176 -0.0606314812859265 0.0164689510436713 0.072119287718465 0.0122697757137538 -0.00467382228706424 -0.025597442074495 -0.0159988060981244 0.0453805635541948 -0.0342860619103547 -0.0749745731409259 0.0635011403833434 -0.0275903166373609 0.0965909519008822 -0.00819461075220866 0.00878093177812459 0.0605011458177588 -0.0223532823665523 -0.0393102229748792 0.0234059095720499 0.0397337404004058 -0.0696196013099878 0.0419845265938336 -0.0350611654137596 0.203612999646991 0.105629543417386 0.133197441084158 0.00503766191924885 0.0671877532159722 -0.0791908606585646 0.0328745830807958 -0.0738768582951498 -0.0172599629745825 -0.144309756055831 -0.14571093699606 -0.0246115536706893 -0.00855755947306831 -0.10327631011149 -0.00284247940415819 -0.125836716772389 0.0376780652434042 0.0227826518085391 0.0896546555277191 0.0310896631150363 0.0557396465126004 0.0722090613085912 -0.0109196945300411 0.00222539109191811 0.0839301556077391 0.0368965263550394 -0.010237341167334 -0.00377866645937229 0.0118056764742387 -0.031473966471933 -0.0121129348381816 0.00135788844058449 -0.0144739298131551 -0.0214637142995303 -0.0192570765507671 -0.00424999549375116 8.33147036543907e-05 0.0340195692005358 -0.0291075578864406 0.0164392809697914 0.0102412752311102 -0.0375277431599591 -0.0447135706900894 -0.0275201968194054 0.0024817302915585 -0.0193388662994698 0.0170873534972931 0.00562867900789476 -0.0204332033821469 0.0167783813691875 -0.0326922267900226 0.00877976618147287 0.00198938929436899
  17 265.905005028414 ""  3.85273947500145 0 0 0.0422178594507271 -0.021121100821808 0.0159849758809254 0.0924343165549779 -0.0220356771894975 0.0114502012275278 0.0166152820562693 0.0240221413857671 -0.00491407495455489 0.0383569115182753 -0.00117476360420772 0.036389230923336 -0.044808168356826 -0.0138919162955073 -0.0416349976179953 0.0424299472571646 -0.0276787836824441 0.014097876346991 0.148394619536192 -0.0375962430714462 0.0215215635515558 0.089148194003008 0.00240893313824489 -0.0513461914384919 0.0211582589353234 0.00644764360399564 0.0337436555819017 -0.0196992229254685 0.082415381114322 0.00418340619521022 0.0310308061104064 0.0201678939345403 -0.0720214955588856 -0.30802706036182 0.0870929040893072 0.132719771602497 0.219773092841408 -0.0261573362936094 0.0431151828346899 -0.127502888537016 -0.112084709999841 -0.359259584572412 -0.0391381302489853 0.0207313972427701 -0.0244114140077387 0.00413645868523878 -0.0344691380225662 0.0255664073241517 -0.0159220435273766 -0.00963209649024546 0.00250480848340243 -0.0198415159704299 -0.00369289924482306 -0.0120615407354498 -0.00407051017343513 -0.00448900468966187 -0.0139086792663034 0.0109496532422344 -0.00188188115857589 0.00206854282628605 0.00436437017970421 0.00596330213857585 -0.00428812791960969 -0.0114406465465494 0.00675942180716433 -0.00336892992752737 0.00985565282281715 0.00246362122348632 0.00789457088465549 0.0108230887794437 0.00673788548841594 0.0127089148060511 0.0106853520232983 0.0374336666839176 0.0181390096902341 -0.000709277964425517 -0.00888052617835983 0.0014283605234341 -0.00478674484295908 0.0590937246952591 -0.0790237990358312 -0.107962657841939 0.0452742086122039 -0.0133818083355645 -0.0261825640262562 -0.00590662848721901 -0.0181916677811357 -0.00243640234280714 -0.0103626039712324 -0.02517759848196 0.00669664322085639 0.0107845167323327 -0.00491774456132756 -0.0174106691753466 0.0205775333778578 0.000200459917497814 0.0226947534295287 -0.00744835909682806 -0.00651634449977615 -0.015136683223742 0.0114070724947313 0.0175296320461277 0.0299372329206045 0.0191093374694949 0.032847534598857 0.0186348322254841 0.0601180731142402 0.0444381571568769 0.0142317140504981 0.028114621390776 0.0284602612027132 0.000670897245869674 0.0584501659995005 -0.0122738026787704 -0.00170127564322218 -0.0150041738654857 -0.00471836437979015 -0.010667591932546 -0.00983752650607095 0.00908248038940302 0.00252160233796878 -0.010921038631805 -0.00392980980039425 -0.0104429395243484 0.017655249612356 -0.0247707817893486 -0.0792755395173734 0.0262930835311629 0.0275383963116406 -0.0271546849083664 0.00247223996655532 -0.0147121849074629 -0.0123587749394218 0.0274713259101723 0.0254402741159933 -0.0233543633500295 0.0518759451474836 -0.0386359265615965 -0.00782907779262315 -0.028549693289846 -0.00359494305050423 0.0275722402413368 -0.043265107497961 -0.0188090834493784 0.056426141554905 -0.0795493007236682 -0.00257103770383621 -0.108768272417844 0.0700637627148889 -0.0148174661066964
  18 298.177821123421 ""  0.722317585738962 0 0 -0.0157632696310319 0.00264564376392341 -0.0017681464799221 -0.0129708354945343 0.00115741542241064 -0.00942557322826504 -0.0311858218569205 -0.000567990504411356 0.00737826512099372 0.0202746739205876 -0.00927984089779663 -0.0283407662897002 0.00276490365299728 -0.00802886250255352 0.00755649736442814 -0.00224127252534454 0.00565030764410467 0.00315395832023376 -0.0289741942596655 -0.010817843902142 -0.0175144452499288 -0.00833870228665464 0.0174684373403625 0.0126872193138921 -0.0115279844820538 -0.330004583513065 0.301068461814503 -0.375388392180648 0.259675482268639 0.00885676855487757 0.289395937767821 0.0578388846597446 -0.27132199227344 -0.13202745456398 -0.0115618916584497 0.130839430044778 0.156449246204133 0.0380623262977316 0.0723003747023593 -0.0334715451656741 -0.0462389757998806 -0.143671822058261 0.00739286542428188 -0.00295229896452462 0.0400963649082627 0.00186867989031385 0.034530124267605 0.0172127792944305 0.0256472997651659 0.0288205331606094 0.00711904566127032 0.0295177869965449 0.0213702068067074 0.0014537173480096 0.020360994071344 0.018985933674295 0.00375397500621457 0.00657387125405985 0.0019840450016452 -0.0012481358214528 0.00992456404011404 0.0114753135113308 0.00514463654416401 0.0196198903350889 0.0184401441718939 0.00307651248045036 -0.00759218569562129 -0.0134188271149107 -0.00593816142222231 -0.0346023263677757 -0.0372751339692196 -0.0384614112374158 -0.0208047516208914 -0.0600609910422343 -0.00501329946951189 -0.00345552410750725 -0.00775336422050852 -0.00496147502284224 -0.0156533419487132 -0.0355374535438324 0.0639334442577487 0.0547710647527679 -0.0171770792965095 0.0361516862974834 0.0288664896207474 0.0201814129593782 0.00166279810004176 0.016423194315096 0.0286218574496602 0.0121963858835396 0.0131533934561207 0.0130503593920077 0.00695557119599573 0.0243348747365645 0.00746751937748118 -0.00609226147566315 -0.0468122810021053 -0.0909315705292681 -0.0399474967633352 -0.0589521876250119 -0.00828265755576335 -0.0781625605681229 -0.0328157680273279 -0.036021494413058 -0.0357755226317064 -0.0523320182137442 -0.0813513451384394 -0.0371015515063991 -0.0229704235888325 -0.0655032336426611 -0.00428082268843021 -0.00303282380293125 -0.0876042225710582 0.0324923206197543 -0.00510179902888242 -0.00404040169699718 -0.00212322815074804 0.0033492794256299 -0.00827262236706839 -0.00811421969821037 -0.00390385974461978 -0.00393551147376239 -0.00287650087277194 -0.00702443601596176 -0.0094617938559578 -0.00119609090153176 0.0105119135939226 -0.00033250970678456 -0.0114360834916847 0.00235814434310113 0.0142544996557966 0.0184685702398484 -0.021432494622889 -0.0169531275424619 -0.0374716580017453 0.00284580475917854 -0.0458053151858096 0.0135879377189488 0.0130344452970124 0.0337509462196392 0.0218742164791144 -0.0112446602298455 0.0171706491743712 0.00148431465301976 -0.0210856505009803 0.0390261347701979 -0.0108644444204774 0.0214180968182247 -0.0120655253346925 0.0050447876406487
  19 299.824151668308 ""  0.950093694687466 0 0 0.0159421469181347 -0.0042928059429966 -0.000904055669737028 0.0514484197590888 -0.00429658622396898 -0.0324397196247025 -0.0197251788960741 0.0094363994725753 0.00866500401681402 -0.0349887364148196 0.00383011512524527 0.0258568991419245 0.000873639951882416 0.00305459750551178 -0.010183499577828 0.0179900525736869 0.0150315715067271 0.00421495109550233 0.154710364081144 -0.0183391918679675 -0.00891944506477042 0.0397772156505669 0.00512695674007327 -0.147542876157407 -0.00216702916600931 -0.222461487633319 0.240685220546997 -0.284994029702272 0.20778725022373 0.00898179538308222 0.208010755075668 0.0485821225800724 -0.210698907638266 0.263197242084281 -0.0088218301978898 -0.238556265055269 -0.296767508520449 -0.0608768982296867 -0.128347826283578 0.0716912239128016 0.0749882144074738 0.292859705036361 0.00349770184762828 -0.0012129442163898 -0.0211088279368987 -0.0014456028570094 -0.0252262632828359 -0.0106190409484966 -0.0203349653267225 -0.0210919658974092 -0.00364534418458979 -0.0231568195665314 -0.0162278894231056 -0.000616369147163433 -0.0156355102869998 -0.0143938926252739 -0.0035001982076411 -0.00482098815041127 -0.00203479760092421 0.000516909910621451 -0.00849242888127318 -0.00722443917121465 -0.00473014303503784 -0.0166236320529305 -0.012511148749667 -0.00237887446088099 0.00622918679213973 0.00867161692416702 0.00385824937640106 0.0283637515906666 0.0252684863599389 0.0276239998366269 0.0156975474386009 0.0458752582029782 0.00443601963873366 0.00100344927768902 0.00229571101538255 0.00108300851988549 0.0121731915614184 0.0117333647780688 -0.0297469580814201 -0.0160541807289444 0.00805805153577861 -0.0143434442706955 -0.0227500543629165 -0.0165065309240452 8.97925727791589e-05 -0.0126479915869395 -0.0218226239841735 -0.0100779345053243 -0.0109891931016722 -0.00722058922119487 -0.00714408281317512 -0.0203698840807625 -0.00419559477854918 0.00376337978743604 0.0417246260471512 0.0591649271891601 0.0214861549094429 0.0381727574840132 0.00646508811082924 0.0563877325284168 0.0333477484784667 0.0264971796295272 0.0332538291626562 0.0386073654760363 0.065641735218104 0.0322561857317399 0.016848696612177 0.046333991111849 0.00527661184396439 0.00346681468266726 0.0687866358785704 -0.0280883277435285 0.000785824263441244 -0.0025141818967694 -0.00349571354139529 -0.0061437547668582 0.00166837015581024 0.00648250613335565 0.00273690210313586 0.000156134714733267 -0.00224581016096095 0.0098315752647859 0.0239824515266688 0.00955810182985766 -0.00931695907303151 0.0104724361769845 0.0200814722793247 0.00234433010487937 -0.00502884138106595 -0.0104756054738764 0.0318414378702632 0.0383427116632861 0.0791144209408254 -0.0121052679976593 0.0871414655171176 -0.019270765545708 -0.00622743955577861 -0.0230435206898349 -0.0129971137630899 0.0100344297787879 -0.0369553440824574 -0.00613855131847487 0.0183453068697811 -0.0765190202516538 0.0224236998493447 -0.0303698200185617 0.0172431348304063 -0.0133469188735439
  20 310.101445728796 ""  0.796200949323768 0 0 -0.0265206269128286 0.00948762928936069 -0.00593217833667158 -0.0656627456860298 0.0102202517977998 0.0109710748144974 -0.0169737253292425 -0.0106915888466091 0.00279927705397715 0.0164557843807039 -0.00111413646617576 -0.0437761616114916 0.0148680533280171 0.00504701810065838 0.0228718154258286 -0.016445204112292 0.000835355198344985 -0.00480608803308226 -0.156312553613058 0.015891986796362 -0.0117714202203119 -0.0562754792376022 -0.000506892735201098 0.111255038145628 -0.0136473802773471 -0.105686872718961 0.0728740785252772 -0.104233252345959 0.0449096947913846 0.000197351711569266 0.0760721405457813 0.00929807389392047 -0.0531003389832587 -0.156321159815879 -0.0236595591632403 0.194238638107818 0.225606448282208 0.0757316426261746 0.113994040278386 -0.0261473291989967 -0.0293026997731662 -0.171685754282311 0.0380121296331055 -0.0273023059351249 -0.020932812329638 0.000126004650312197 -0.0357716369332435 -0.0355610389777764 -0.033744841646014 -0.0359288281288955 -0.0181298976514273 -0.0394479887729881 -0.026182005770142 -0.00483745527187787 -0.0330393039678698 -0.0267574084061482 -0.00218208705585801 -0.0168822624543853 -0.00890986750365883 0.00326300763391492 -0.0211782066191553 -0.0254115539132307 -0.00706405085254981 -0.0300227532228309 -0.0303588103609371 -0.0118187382333282 0.00844676955750077 0.0123015416447894 0.00555216232903471 0.0569998262808908 0.0426031160634736 0.0516896708713619 0.032875966682288 0.083792234213892 -0.00148183582048518 0.00123676307129114 0.00545280627271741 -0.000108652324900612 0.0237784282191303 -0.0428788427465997 7.03379029136645e-05 0.0612035136747085 -0.0262483998505577 -0.0101426921800734 -0.034342005474074 -0.0227644317371024 -0.000999206540288609 -0.0280007656610663 -0.0377874496267723 -0.00747773547052118 -0.0256457109859921 -0.0336807625954218 -0.00543710421757524 -0.0331161594612416 -0.0224999189530973 -0.00151538499110696 0.0658229290312316 0.154398806990232 0.0755732233860236 0.135949978806467 -0.0126356776080354 0.110896779149389 0.0298407675290993 0.0180701259560078 0.0249791806544711 0.0964537698091588 0.0955491132279901 0.0305699371641544 0.0414552656729145 0.120892589072416 -0.0114765225593412 -0.00945781555259549 0.119053202826313 -0.0393679685062306 0.0135180667846709 0.00765118008360213 0.00665607750462421 -0.0187187187016633 0.017282848391975 -0.00982181430616932 -0.00183610163661377 -0.0195012064577076 -0.00483822158310179 0.0142311833478688 0.0203663503985702 0.0256790474168735 0.0597341732520294 -0.0043511199177372 0.00954846729988627 0.0208296304845184 -0.0101658146781153 -0.00953441848239555 0.045170940312852 0.0243543430325848 0.0419257488733148 -0.00153312354803038 0.0513396579001022 0.0144552113711278 -0.0148478563809894 -0.0167208994968982 -0.0251661644251596 -0.0159120427343757 0.0307707740074661 0.010172704014927 -0.0368550334025206 0.0361025269045243 0.0144624213599879 0.071484930064306 -0.0224799888659243 0.0258676868993835
  21 314.25947195773 ""  0.0278171005200216 0 0 0.00332499811596541 -0.000469054882117658 -0.00103099085906331 0.00691528390543204 -0.000959036447150418 -0.00206881720541483 3.24442804559967e-05 0.00120034851422925 7.5230088603899e-05 -0.00115495013744015 -0.000866579550424528 0.00410379819467214 4.31689824102012e-05 -0.00150738439967555 -0.00290015113542744 0.00411201174568563 0.000625694828311044 -0.000466664078769865 0.0162838020656766 -0.000814147416737944 0.000514395007871881 0.00603740520298162 0.000324013878069361 -0.0120594710771331 0.000249710826710495 0.00798098359420931 -0.00160536559846366 0.0032950630984428 -0.00238570900047019 -0.000277181221134454 -0.00629591862526419 -0.000281863310426869 0.00281708479074579 0.0175706713985633 0.00154954805249468 -0.0206307526127628 -0.0211099895333744 -0.00925597168107429 -0.0122122237795696 0.00442221524381786 0.00253641323569455 0.016707557950929 -0.00680160100284501 0.00370592229701658 0.00971543652341278 0.0146039252877346 -0.0124460266253414 0.0277739140445169 -0.00960914689962324 0.0197183613123734 -0.0153563594685504 -0.0117681387391883 0.022216704204626 -0.025988803412229 0.00559630341001004 -0.000734302766977444 0.00263300714337273 0.0117160754615901 -0.0123443087072552 0.0169513971609508 0.00480913261079153 0.00195033071793872 0.00605850543205754 -0.0102563944976754 0.0212537993855521 -0.0188112736347627 0.00614106270693693 -0.0112354524530219 0.00950158976496278 -0.0020884331136189 -0.0348295211276589 -0.0150236250671981 0.00199556155009718 0.0105055665183802 0.0240713095462473 -0.0072736226044101 -6.34936693154034e-05 -0.0159268350431855 0.00448333076485098 0.0144834161854291 -0.0112392814527002 -0.0285940550928238 0.0112368488129483 0.0132857039084817 -0.0168620409394654 0.0238825469646944 -0.0329976734453743 0.0113503132791076 -0.0101502871384104 0.0145571912707899 0.0123729234756441 -0.00371283536459192 0.018186640386803 -0.0109381120263571 0.0227906707358735 -0.0200157791658478 -0.12934621748046 0.195474908670586 0.216233735168607 0.340478958678788 -0.123593470707395 -0.0290310556345163 -0.231836296085874 -0.189505798197925 -0.256268967227512 0.123258696754225 -0.236933682862749 -0.197782438534854 0.114044707109 0.355290085331461 -0.00922113921725092 -0.234609059592015 -0.0703492523057619 0.283019327616454 0.0976195734765529 0.0841531857289495 0.102302578754944 -0.0792753215055521 0.106414133362094 -0.167977266105291 -0.0547822973483599 -0.176217792661563 -0.0101233251910846 0.000550960851130609 -0.0014948008560892 -0.00440333164313306 -0.00620754686618525 0.000373810164161837 -0.000452063960563006 -0.00109949877215532 0.00263709040613775 0.00586247887321336 -0.00263499443285725 -0.00216208477005918 -0.00795409694534753 0.00467161906133914 -0.00621566591962144 -0.0038235656279172 0.00772241728285118 0.00669420985794079 0.00936047954920178 0.00209686281528914 -0.00183032084188599 -0.00420185300878565 0.00487462108829761 -0.00472414173925366 -0.00296372940220262 -0.00808699403219235 0.000857599136286734 -0.00348794741048257
  22 340.060851986375 ""  0.0441094707250543 0 0 -0.00111468962864808 0.000198996728866447 0.00176549640018655 0.000910121893809395 -0.00153835429928303 -0.00224617886014973 -0.00405561198070423 0.0051652845283088 -7.84213377775223e-05 3.0893321988069e-05 -0.00367314626299105 -0.00127823060095221 -0.000442121362992051 -0.00432149159098595 -0.000840092778815871 -0.00337414331858946 0.00147965333914267 0.00131467913603165 0.00462207343817504 -0.00353790634083954 -0.00193024745509534 0.000918589035526795 0.00108385917148025 -0.00559580016834559 -0.00365374770823251 0.0140546853162948 -0.00100018395329149 -0.000898020097881506 0.00534504268076276 0.000643807352846094 -0.0133216303857726 0.002305280418256 -0.0017168296030353 0.000433756027916383 -0.00393464017355174 -0.00192122624773258 -0.00216944174837732 -0.0042937971799532 -0.00143703625219756 -0.000467998952202753 -0.00486102395321962 0.000506729576380479 0.0100162592364612 7.67381209431802e-05 -0.00887841750588378 0.0199627797762833 0.0088512071822601 -0.00492130159965401 0.00157153169723072 0.0107838827013285 0.00441163655559457 -0.00297937513711568 0.0197647025119578 0.0216052090481842 -0.0192687847464548 0.0168861084520107 0.0279093859120169 -0.0269800045299802 0.00594545907132545 0.0169045738547495 -0.0276202035032958 -0.00384997960380561 0.0141885449444384 -0.0110892709135644 -0.00397239763218462 0.00464949524297722 -0.00272632566211604 0.00196038773043586 -0.000640824871283052 0.0479599546070594 -0.0108734509116471 0.00143675075093256 0.0311522247468954 0.00728880656129236 -0.0427965335278447 -0.0177754002677846 -0.0223983827636543 -0.011770656416935 0.010520729367934 -0.00161086333328155 -0.0138242849836362 0.00853502620042266 -0.00483915781839795 -0.0166738854151449 0.00518252747517209 0.0270647903003831 0.0259041300365298 -0.0231596232419632 0.0266064156432039 0.0388095383867431 -0.0361721905095843 -0.0163678547181246 0.0117899172116377 -0.00666505009449486 -0.0148278614740588 -0.00332966717184159 0.200429700136743 -0.230440667900708 -0.25822632419496 -0.273259838552502 0.0831935334981802 -0.00412160729111726 0.284228225977852 0.0978148348513538 0.274336948117782 0.201965689774353 -0.253128328061488 -0.262759369295219 0.112043007491777 0.368542890024489 -0.132496207242958 -0.176712365879823 -0.0794572489783145 0.212114947793856 -0.0127697471121518 -0.0388049832458829 -0.0249219209937155 -0.0533282974711962 -0.0194113176629848 0.00218482129888194 -0.0134894203499726 -0.0434444782812334 -0.0263673976081684 -0.0023358279795348 -0.0076607089144242 0.000354754542740772 -0.0120301769059922 -0.00717574497722524 -0.0053886861404501 -0.0018128953248562 -0.00499502784403316 -0.000490371059901733 -0.00701759847756702 -0.0105952239309639 -0.0125902026581011 -0.00232444637667694 -0.0198299343290978 0.00797201508303005 -0.00488787271182253 -0.00795758400128818 -0.00169231233459946 0.000205006870372371 0.00332064146622431 0.00519066789975088 -0.00118099441523514 0.0121573661104237 -0.00101926047717539 -0.00665423638953482 0.00252246861298127 0.00440090567501016
  23 359.830115734115 ""  0.0229753346227233 0 0 -0.00338294592650546 -0.00435861620390622 -0.0117958306156245 -0.0212703083189338 0.0151126113984088 0.0188500473548804 0.0183002304217356 -0.0390967380698054 -0.00437541054453756 -0.00591316169637975 0.0380521562883243 0.000302938104527491 0.0111359106149997 0.0474786721215856 0.0136742537850187 0.00641651874984252 -0.0144742493874143 -0.0111627829409415 -0.0655881918640359 0.0282011127963241 0.0115803489450101 -0.0208905794692467 -0.0121165170684622 0.059033691413194 0.0144354344666025 -0.0940991030992966 -0.00904549300511352 0.00819785577810681 -0.0468986017453813 -0.00864932531614621 0.0755555759620681 -0.0202743415191926 0.01532465847845 0.00109292158869709 0.0251639966084675 0.0367276252934623 0.0394872503262037 0.0588431380650551 0.0267845566799401 0.0137581224537816 0.0598775975166354 -0.00185843682708983 -0.015741342595598 -0.00635696622220957 -0.0165310018766852 -0.0283472957399037 -0.0348364432593381 -0.0082040420799343 -0.0145896319852451 -0.0343491532518488 -0.00646601090616005 -0.011085431714841 -0.0376751850200136 -0.0208959169240921 0.0172820212771508 -0.0241563220974691 -0.0374420248475275 0.0339775110791041 0.00207089266711509 -0.0216241147838957 0.0354167444091748 0.00613259728637041 -0.0205497356315101 0.00807831073614607 -0.00277524656760996 -0.00259828075262392 0.00810576745715268 0.0155183700687189 0.00606870214821601 -0.0616502772922677 0.0185088349883505 -0.0155614903887984 -0.0429139157105382 -0.0128806082249017 0.065597166832283 0.0563056598557232 0.0802476342982146 0.0464102654223062 -0.00083842670587251 0.020329722002892 -0.0215630046022517 -0.0456497023588095 0.00642409485107156 -0.0082794697704428 -0.0200846155886533 -0.046645968960156 -0.0255199177957557 0.0235062082368969 -0.0411635212259362 -0.0596179690647704 0.0460057376974595 0.025897741405831 -0.0181111692531563 -0.00261604367013776 0.0219943328026382 0.0139990880528523 -0.0581477609403675 -0.136576577502736 -0.068329647816568 -0.222607450415311 0.0835993456588077 -0.0505174165402368 0.00982835307343558 0.105663418730948 0.0412590499408526 -0.0686999614048514 -0.12831285750774 -0.0635092871990701 0.0341576333370825 0.1186185231802 0.105559828363286 -0.157465717818071 -0.069567664237194 0.221196427845847 0.0526378637159401 0.115965113845202 0.0788099940660592 0.146218975443655 0.0705796123886244 0.0108025219023973 0.0365177014779385 0.128275632328533 0.0932394827182947 0.0111404013348198 0.025059243147852 0.00245771853109395 0.0257939443001712 -0.00310020540207787 0.0211157623178107 0.0038018384819638 -0.0156231368184156 -0.0104713672171812 0.0503105569844642 0.0461263236894402 0.0996812955816619 -0.000594812978621673 0.118146704145682 -0.0491918453473306 -0.0013211686540561 -0.024503747244853 -0.0122044561917976 -0.0109657621805996 -0.0465190621303117 -0.0297701573365932 0.00759565993071709 -0.112601971341103 0.014336465796279 -0.0063462761339912 -0.0331736185370486 -0.0352488173060406
  24 369.942915626188 ""  0.281229318310778 0 0 0.0116439032158398 0.0172172750471625 0.019419365372038 0.0203774113417529 -0.0265162914790009 -0.0350381215655961 -0.0346861668552179 0.079795298637206 0.0157484398266954 0.00757609000363423 -0.07583815165519 -0.0117231462682138 -0.0171928447111348 -0.0939373430370124 -0.0218160504018211 0.00234420493656599 0.0346666589867248 0.0209784898362707 0.0797050772790602 -0.0457872083043485 -0.0265704985444905 0.0205063409207177 0.0131716045149842 -0.0856009086470577 -0.025629760984594 0.176241378421348 0.0426763151480669 -0.0354907216187554 0.0996138915350673 0.0209355956434911 -0.13395755688399 0.0459444990514941 -0.0299830025575815 -0.00923840373961618 -0.062526901765973 -0.0487971253301451 -0.0524128905873777 -0.104432248389229 -0.037402109169383 -0.0230357196448571 -0.114507726955421 -0.00497950873535686 0.00813057866622646 -0.00996917540129928 -0.00437357936814919 -0.0175815067756073 -0.0161267265187362 -0.013936825656063 -0.0172528899856087 -0.0240668948521744 -0.00347257845072504 -0.0160673142607524 -0.0293829874755816 -0.0128615179763045 0.00387100491214439 -0.0215106039284131 -0.0264983149438476 0.0156613174346376 -0.000733989527304072 -0.0195449383403819 0.0143462537248756 0.00300254030234767 -0.0170329566317058 -0.00326451785797679 -0.00751880011951032 0.00258109675177654 0.00570887103674787 0.00715492961783362 -0.000798856038765994 -0.0261341939051091 0.0124890059456415 -0.00683547068072445 -0.0260964718980247 0.00616426829411057 0.0413894649205957 0.0352490084767595 0.0353116424928721 0.0290042654276409 -0.00344698482517621 -0.0229279961744219 0.0119238739339347 0.028226751546768 -0.00651830817691332 0.00835031225606505 -0.0227659117119483 -0.0397716387394843 -0.0133599417110068 0.0097600933209489 -0.0359279791829911 -0.038613945460637 0.0219503844466961 0.0167318183084252 -0.0155033990174874 -0.00628417056922278 0.00334832898796037 0.0279464216708973 -0.0290767981332907 -0.0465989586130863 -0.0215744948374463 -0.0868701472585922 0.036586791425654 -0.0191771628029457 -0.00179677409344759 0.048701295929291 0.00914994986542691 -0.0469174886981094 -0.0348692817962806 -0.00816033670699884 0.0178542160845117 0.0593137567480996 0.076905861739204 -0.0885137655206536 -0.0108245393200875 0.102580684648443 0.0416884768662422 0.0484091747423278 0.0438380931931057 0.0857708257486552 0.0270275222902593 0.0142746371424255 0.0190043880900488 0.0636285488492481 0.0634903691407932 0.00372480001122703 0.00656831479010757 0.0175993652474692 0.0127854128089221 0.00599854194541026 -0.0102673094537998 0.00359553664508146 0.00558479529342617 -0.00826830958175617 0.00660532135307709 -0.0143750113626726 -0.0800941660985484 -0.0234334699433471 -0.061442828580082 0.075598478922374 -0.0141698510036673 0.00432418242090171 -0.0154895136375135 0.0281744108815051 0.108810060738509 0.0559847714100042 -0.0178397811129752 0.208673733030628 -0.00428191701215427 0.0707939747439327 0.0470473929760948 0.08997375292221
  25 381.954182832968 ""  0.507695057059932 0 0 -0.00521568163814831 -0.00326680882844387 0.00159774478385259 0.00614198264739749 0.00320185148970003 0.00324615291746192 0.00686896988038637 -0.00969569993217876 -0.00375915258216434 0.0019958979836684 0.00885696389431245 0.00563705955940751 -0.00178461712384159 0.00989679739960029 -0.000843446781990808 -0.00981383786031095 -0.00380739399913064 -0.000128124306663284 0.01235389439311 0.00103699257460832 0.00448558863027625 0.00608622679774724 0.00751638591218876 -0.0036988259555034 0.00456949875935268 -0.0200566786662146 -0.0171030883759286 0.0167469255724057 -0.0126058953748306 -0.00239450221460393 0.0165795392646445 -0.00598666502767409 0.00462304736139681 -0.00256527944383626 0.0137189718168613 -0.00234175262441092 -0.00245491568767788 0.00654049700839422 -0.00199033645681772 -0.0027655723154459 0.00784012887515697 -0.00251672012175939 0.00925733648830934 -0.00744991888816553 0.00776217267143868 -0.0186370739520282 0.025549788144616 -0.0243483862483941 0.0312302966118345 -0.0250760547287025 0.0330601670391925 0.0241135970656858 -0.0128882675945085 0.025287995198665 -0.0234134549002579 0.0351796377803429 -0.034481048151215 -0.0360372451827021 0.0374808448745435 -0.0518151183577741 -0.0261865597622881 0.0181948865861242 -0.038797341759834 0.0238066905948777 -0.0315915803081617 0.029075760988506 -0.019384719239999 0.0167990851977235 -0.0256894552172992 0.0701112892231565 -0.0451417733327787 -0.0625607800406226 -0.0592377822462971 0.0576861458865152 0.0341739443381562 0.0310424790160916 -0.0659298586811729 0.0912556645545554 -0.0250017879843935 -0.0542277581863308 0.0445047993285529 0.0755549448290379 -0.0203632811528308 0.0119631332856331 0.035804077344116 -0.0112666746321417 0.0378909049478237 -0.0312735013446522 0.0503247543114325 -0.0384858064314659 -0.0410369096378521 0.0230916613530094 -0.0593051853271605 0.0322160095047999 -0.0491274206088387 0.0303229284250575 0.106730280705975 -0.00716602841493942 -0.096977993617245 0.153687185000371 -0.0402576228362289 -0.11396626590228 0.0558243012638274 -0.163922261874189 -0.0262193652369656 -0.0839579047959121 0.0748507530246566 0.0441633627464402 -0.00668010217807745 0.0736784113454497 0.105529334905487 -0.13349125244891 0.0841746455878332 0.027945796551601 0.201033063817811 -0.124931038936328 0.0996273992919918 0.0256379113074736 -0.064351902170899 0.091639426274191 -0.0727200961875025 -0.114983514250853 0.227029972497744 -0.0148228762244971 -0.0122120437838038 -0.00734000131656818 -0.00260350874283206 0.0176772290523024 0.00226825567239212 -0.00535501589144963 0.0139982350746584 -0.00463495098166777 -0.0402931255047539 -0.0157548846554902 -0.0228310610468213 -0.00144722740028111 -0.0373511294696248 0.000968692436835407 -0.00705362935490535 0.0132584258057758 -0.00533175204588759 -0.00720960404214814 -0.0138370048415572 -0.000810166640152693 -0.00178178891866332 -0.0102026587421292 -0.00607683287183537 -0.0074658898411548 0.0138117419061242 -0.00598195494888465
  26 391.781928894004 ""  0.00444245590536384 0 0 -0.000460868066472404 0.00054120784815401 -6.33157386896845e-05 0.000586710159689449 0.000291293382482072 -0.000542262275245401 1.30528143238435e-05 0.000708482126159891 -0.000459240894595851 0.000531478521983172 -0.000898316768702348 0.000389494193641251 0.000567282310384512 -0.000991852431252053 0.000387772997948541 -0.000946476336830115 0.000743178191376579 -0.000181239527189554 0.00214315387033481 0.000258924480871711 -0.000114172372392091 0.00069807793117214 0.00165647071460982 -0.00164506202248131 -5.21254114079825e-05 0.00113354730565564 -0.00114397219317632 0.00072422958542999 0.000602196179245811 -0.000331031841323393 -0.0004667392510559 0.000596123643755678 -0.000246603721653635 0.00138471091398302 -0.000494593692354683 -0.000748907445414339 -0.000706384354511959 -0.00133129439349015 -0.000117673335539386 0.000730827081039077 -0.00106583136291247 0.00154483452951381 0.00134945091783281 -0.00247212853641964 -0.000993964082720714 0.00262712730543517 -0.004990260153361 0.00192055339789303 -0.0060998573227169 0.00328315703439966 -0.0069573489280991 0.00485046116720599 -0.0136691475832133 0.015576416701616 -0.00103592994352441 0.000996993374226345 -0.00653380977899795 0.000391173339849708 0.00307145745858338 -0.00508821893669463 0.00678772032039261 -0.00574257728683786 0.00945323939366726 -0.0110070668227022 0.0157261105631134 -0.0210174339318604 -0.000357427646417846 0.00276512682768017 -0.00181499081025436 0.000474358474017177 0.0231155928584443 0.0173053884681528 -0.00243488574512769 -0.0256018228338656 -0.0100631635633027 0.001781550120159 0.00256284262327739 0.00327801227293144 -0.000939632584247835 -0.00756038462927961 -0.00290982582363481 0.00489952193587161 -0.000485436406053946 0.00340245523403278 0.0126498907146271 -0.0305288150683433 0.0361861242830882 -0.00295370031468048 0.00332773416515068 -0.0138309903543298 0.0237624498173069 -0.0279591138770318 0.0440591447875181 -0.0142692843097193 0.0220206987758696 -0.0246288704683738 0.0458526874659628 -0.0531651397854162 -0.0639115816810741 -0.12702781542087 0.0484831053233768 0.035233430882648 0.0846958517056498 0.0913528375472744 0.100251506718991 -0.057252835302733 0.0541854550755793 0.0560951057626724 -0.0471788161575383 -0.152060961933807 -0.00341437066839264 0.0939794131077644 -0.00872683881189174 -0.0874146392379883 0.353175247550093 0.213568713695562 0.331164417705404 -0.17919286468071 0.289674671725988 -0.414564504361533 -0.173443577580884 -0.484797298853982 0.0820264250734146 -0.00149561079077574 9.81465852909924e-05 -0.000650197378344308 0.00140649112116434 0.00247713820240275 0.000593693218765531 -0.000873002557808363 0.0013379928683066 -0.00200763238653822 -0.00244796907703339 -0.000319350760699073 -0.0027434519990252 -0.00179578395061414 -0.00166629615401908 0.00062108288009892 -0.00232126455377929 0.000715296142478589 -0.00266823993727817 -0.000374996470377243 0.00142681829404255 0.000284784448426791 -0.00018376761545414 0.00213879632500186 -0.000446165542668585 0.00214783584012227 0.00233137569259975 0.00177490691019166
  27 397.883741110083 ""  4.4043240146568 0 0 0.0254249722431772 0.00442519726142248 -0.00607272817051898 -0.0349592400731214 -0.0112064080442801 -0.00603740614115909 -0.0175928933496739 0.0276021455368133 0.0109866755971309 -0.0187186535239013 -0.00939003535627507 -0.0315583320746859 0.00919608427466377 -0.00727487424478755 0.0106996727645149 0.0436706806771839 0.00213942742661406 -0.000462078020470488 -0.0872399322140308 -0.0029449774993547 -0.0184021521350466 -0.0368494474926052 -0.0541306819259352 0.0405895893905606 -0.00990946086797228 0.0578346840549815 0.0575847881102665 -0.0535055526694376 0.0416480199674278 0.00700438418924315 -0.0457687927414039 0.0159605475698028 -0.0214337499128116 0.00543730055998666 -0.0471411356908377 0.0387832568477659 0.0351700342747167 0.0214640248910565 0.0275834667012481 0.0152749793486002 0.0113706949917933 0.0064215012780691 -0.042116530713559 0.0628448936303701 -0.057521919269109 0.00773307625421531 0.00998814802160534 0.00048525829800046 -0.00934130784680139 0.0131499479610869 0.021364080321093 -0.00905488342264992 0.0107381507900547 0.0201746721650574 0.0070377039971735 0.00636172820323409 0.0150040882650354 0.00273745649575239 0.0210489138991267 -0.00536426104219211 0.000752744514929835 0.0319205154362768 0.00546234477306785 -0.00122229828600205 0.0132111359108903 0.0352435060891529 0.00360081487387635 0.0111720845493055 -0.0139498515713326 0.0123394037806905 -0.00360404419313214 -0.0308568848028132 -0.0164766262279077 -0.0084745476613214 0.00438547796506468 -0.00227740637512412 -0.0439400282207145 0.00519341311353365 0.0875194976839046 0.26822332272425 -0.138061096684938 -0.283114763002673 0.0765777944379711 -0.125734579935454 -0.0203017490380861 0.00680100537694188 0.00942802231580855 0.0129102060458868 -0.00566708848662488 0.0194364818984999 0.00219338854532958 0.0440489519355672 -0.00251367279255872 -0.00040221229631288 0.0142481934828159 0.0543347920320943 0.00946927786716703 -0.000358377918878367 -0.0263611152544092 0.0380584882792284 0.000664844837916888 -0.0517473010875257 -0.0014850945651049 -0.0347135846310986 -0.0352751194406888 -0.0575841695978412 0.00813142773923799 0.00881709517728268 -0.0148205574342871 -0.0441593450940058 0.0284797562274079 -0.000520465977597402 -0.0107895219310064 -8.76661752598211e-06 0.050812556348211 -0.0754540055439554 -0.00480912084522769 -0.0375733590725819 -0.0406237403557364 0.0199258067472492 -0.0261953010908241 -0.0748170812946521 0.0295184896453158 0.0650196787359223 0.0406431995474481 0.0315615505293702 -0.0168026996348099 -0.0981990441438933 -0.0160584172305901 0.0228392489922861 -0.0782796028144178 0.0175433412630653 0.174880296449754 0.0630065006777395 0.136321839068915 0.00746346471568001 0.173837128689177 -0.0194117203296178 0.0312709079050269 -0.0868611885360099 0.0230779591202923 0.029367168013419 0.0166131184580102 -0.00207611829968931 0.015358032262758 -0.0134085883126273 0.0286138143695106 -0.0106368422286617 -0.072362070646785 -0.00324578094357529
  28 429.402162638828 ""  3.55724921765443 0 0 -0.0541705939420756 0.0412709282317332 -0.0519762204161994 0.0342629234271702 0.0571146790174176 0.0290144816445437 -0.00807827590846466 -0.0636983845773595 -0.00882706142939648 0.0666644147762209 -0.0191739628482144 0.0875220535138064 -0.0349516550421179 -0.040162885956207 -0.0481225981637069 -0.0536599034409219 0.0368845379032005 -0.0517623861403257 0.0898618414177626 0.109053911984485 0.0607898240532308 0.0475419625459707 0.149686027631033 0.0146823326236102 -0.0143896077080602 -0.149527286390387 -0.0162475244989119 -0.0250963716931041 -0.145634316832497 -0.0353268267697901 0.0885027839813018 -0.0240525783277285 0.0951016336773559 -0.051949540914466 0.110957905247757 -0.126712892246687 -0.100217669657961 -0.136703432740856 -0.0984548603121434 -0.0660794173734495 -0.115680069997073 -0.0678201942046411 -0.0328141318388035 0.00418309793838866 0.000928165326261846 -0.0169594044195775 0.00234643018899781 0.00517911258314726 0.0173774253744186 -0.00219341899322599 -0.00436466687279263 0.0143920625761192 0.00738425246400374 -0.013445095616578 0.00556293654512599 -0.00123539952078904 0.010548017313423 -0.00534345775066749 -0.00219337965985765 0.00245317279684393 -0.00535679850872198 -0.00149405816153516 -0.0126516622245559 0.0185759062442363 -0.00985305141703656 -0.00210996310283015 -0.0143617763246587 -0.00101580006342865 0.00553814787723113 0.00921200666396929 -0.010560454266282 0.00692551197602565 -8.82630457970396e-06 0.00293902685028088 -0.0161003097618936 -0.0111609937600806 0.00931615148186124 0.0110557206074808 -0.00269226929374904 0.0530035342874067 -0.01510525684876 -0.0864151270586447 0.00390818555159633 -0.0195553049975943 0.0152759426319832 0.0257582546007752 -0.0253419769753299 0.00566096726397161 0.00151590835672475 0.02231728459877 -0.0168529178293331 -0.000524561832631207 -0.0264656618986125 0.023418416972869 -0.0193191749717291 -0.00724545338613593 0.0244608193047125 0.00210650493058065 -0.00833393594208033 0.0191098672937908 -0.0133779930513354 0.00700433015911675 0.0143807531780235 -0.02857272588221 0.0226276656662754 0.0228167481943378 0.00315200007137488 -0.00874262574526618 -0.0120531118084327 0.00694881155014219 -0.0366996001381576 0.010187715491846 0.00565332779405044 -0.0259544498743566 -0.00687608239695463 0.0166962824158476 0.0196684905054533 -0.00524955294573301 0.01388343698582 -0.000665997642449623 -0.015300641104747 0.00531156263520612 0.0155399230111528 0.00498067458433126 0.0386524100539383 0.00715503247288054 0.0494411228072575 -0.0426474259533214 -0.000677489985704984 -0.00892232412736132 -0.025226936337282 0.0193635676067849 0.0976936060145288 0.0458956464345345 0.0348950075378799 -0.0101815927452309 0.107261635043997 -0.0276224612604974 -0.011474241722615 -0.010725063191581 0.0175554425569808 -0.0506008968156583 0.0634939388734762 -0.0293271956380238 -0.0733862120651907 0.0574615615654341 -0.0150871229298619 0.0655701291479087 -0.0877387871165684 0.0193311901340608
  29 439.332087564808 ""  0.711036807981542 0 0 0.0262593695823372 -0.0054609704852273 0.0157370002238445 -0.00985494928051647 -0.0181399129330866 -0.00899826961858659 0.00894364400466591 0.0284706796218431 0.0105648931336281 -0.0200015088648359 -0.000154599241086336 -0.026664868264994 0.00624904345831917 0.00277068317212074 0.0097528639818928 0.0357849004387501 -0.00349905297038811 0.019322079560785 -0.0290909602690245 -0.0312701183622459 -0.0188463652997004 -0.0144126468406186 -0.0500438975122361 -0.00258260314046532 0.0116225028407312 0.0564154167607063 0.0176197808907862 0.00980918780610339 0.0542150500642981 0.0178201459276328 -0.0212136260075981 0.0159530941718204 -0.0237543563052529 0.00987234288277753 -0.0376232375629625 0.0318490673601373 0.0245794946906576 0.0292980598160395 0.0234955839230814 0.0140924210084256 0.0228745589224442 0.0134938702966034 -0.0576485142239353 0.0186221149162069 0.0411942455179301 -0.0636564607601495 0.0133564329794826 0.0171631307584727 0.0559415771347218 -0.025028061400078 0.0020332623312097 0.0303866989844453 0.0217943130271745 -0.080758927108152 0.0258883833466937 -0.0286359480217044 0.0232485296793599 -0.0106482951750615 -0.0208292679707232 -0.00684781503560544 -0.0317831961746429 0.013789541957079 -0.0905088261040108 0.065222380974717 -0.0595153240413236 0.0166326073826185 -0.0416042793918293 -0.0234421732924315 0.0307773374440081 0.00732084671428875 -0.0422232287469205 0.0495212256200157 0.014946540822072 0.0169394522316741 -0.0387886432829941 -0.0297190882443628 0.0575127401992576 0.027078838854449 -0.038242829342913 0.0589156680085209 0.0508832428014821 -0.0845079632229981 0.0230700174239368 0.0359847094014005 0.0150256414483597 0.0938785721891723 -0.147702627712298 0.0342318066112647 -0.0339428848051133 0.070938276497108 -0.0797510649666121 0.0569586388728378 -0.173133017569539 0.0872699772529241 -0.105938242270781 0.0137246342069106 0.0463024911767393 -0.0170887932401408 0.00829886065107011 0.0141130792893314 -0.0493300994170933 0.0589045522914871 0.028505101289499 -0.0683450639728575 0.091212270020539 0.114297555902013 0.0201912662819961 -0.00424421026252658 -0.0180347826808069 0.0490748600493046 -0.108161857165999 0.0272769146099808 0.0392839206773202 -0.0832226346358546 -0.0363035430679264 0.131670626705719 0.0945569633733596 0.00551984190269437 0.0963496757658535 -0.0645375759404258 -0.0344198894176931 0.0328964495016086 0.0242773784397805 0.0090042554614117 0.0107527424661891 -0.00201253925497927 0.0032500173679343 0.000644330030746547 0.00168739701548639 -0.00151941676981661 0.00764372630888273 0.0181079325903362 0.0144517735752538 0.0153812715390709 0.0186270888048595 0.00761764127498735 0.0270202915071848 -0.0111518602590803 0.029871243420353 0.0273694320072452 0.0314298332051354 0.0203182213634259 -0.00723751900218448 -0.00294683662481335 0.0278532401899984 -0.0200567351126714 0.00303216179738926 -0.0106374485303943 -0.017310814654316 -0.022415250452722
  30 442.06239187555 ""  0.437329240117936 0 0 -0.013357174565655 -0.00196676051528239 -0.00440258239439489 0.00578324866245685 0.00698040739535901 0.00459125899556616 -0.00437563780974262 -0.0147318414803512 -0.00684139373647618 0.00659957812910051 0.00591376902351949 0.0105387104104686 -0.00463740130508762 0.00562746193195632 -0.00481475075171322 -0.020138378203147 -0.00349318900971194 -0.00710290338998711 0.015077640494037 0.0085457189095366 0.00782606301874607 0.00708048447830898 0.0196376480872697 -0.00186059061940626 -0.00598750603844384 -0.0273176641094364 -0.0133557214326567 -0.00130400591447926 -0.0232026467757672 -0.00847558042924343 0.00829200834664144 -0.00968467084014741 0.00625824295770373 -0.00746807608630678 0.0186414306158389 -0.010176465334703 -0.00837750744111294 -0.00367723038389857 -0.00880929397472974 -0.00826738037182631 -0.00215458091157565 -0.00950762226082058 0.0421230497031098 -0.0170111055359563 -0.0137847677788568 0.0395743360574695 -0.0106152083617333 -0.00866074315521334 -0.0344316118645979 0.0141739242413057 -0.00625361178575126 -0.0701772038074451 0.0651524657661882 -0.0654407777078417 0.0353362238248672 -0.0651177008192209 0.101125175363996 0.00889933551654542 0.00614800162415973 0.0101833282273228 -0.0287136522664533 0.0575920434288315 -0.0484294596961032 0.00817643302746378 -0.0434447720275123 0.0934284078677641 0.0260724459799861 0.0179382749013234 -0.0262629137592452 -0.00475428924379252 0.0454244400967911 -0.0268576112185202 -0.013860320884835 -0.018924554198529 0.0161932851250245 0.0239589493846725 -0.0345094971462475 -0.017731829953361 0.0205498390375967 -0.0555425050279783 -0.00895509321498048 0.0772367526312406 -0.0240829125901812 -0.00992306975104323 -0.107463969342998 0.102024423519834 -0.134212892078768 0.0868090055378731 -0.149188914925013 0.196002804945483 -0.0568606999490938 0.114955055326619 -0.119684293799064 0.0361256860915966 -0.0847306591769407 0.192293554971348 -0.0188912132452773 0.017442645595614 -0.0181124365513121 -0.039878997602699 0.0521502792527166 -0.0207868331008536 -0.000313731129247151 0.0762774328565925 -0.0364383885357866 -0.0926096810821675 -0.00803205369937782 0.00263057853506436 0.00518962577058428 -0.0588210302770587 0.0696816425746094 -0.00473442303867939 -0.0322856879930165 0.0339938053224285 0.0860137104880513 -0.0529661714190046 -0.0123047665520321 -0.0242374897115384 -0.0141801943603624 -0.0266033214991444 -0.00365449833256801 -0.0890201713171401 0.00308965743428111 -0.00955859714351379 -0.013453045680855 -0.0017987037962817 -0.00660340322275064 0.0135869371476513 -0.00149822301779808 0.00268175026367407 0.00689495924862414 -0.0109951466215265 -0.0351209131894945 -0.0189821792147974 -0.026167677143352 0.00184695717718896 -0.0439019109530738 0.0106813690482858 -0.0141706582887105 -0.00239086458610694 -0.0184885259518573 -0.0100340538753443 -0.00570146984490856 0.00408241187356049 -0.0132965741453878 0.00701646644747512 -0.00361593627199951 -0.00290152868415771 0.0254533775920899 0.00572558838191576
  31 457.374288171179 ""  0.254877775175885 0 0 0.00905858231580512 0.000284981384000682 0.0059034201641345 -0.00190924449886354 -0.00555478271860656 -0.00328175434238561 0.00634754223388708 0.0101599252807226 0.00515685856255654 -0.00582017922529046 -0.00236063537167964 -0.00725128637691131 0.00235448453102803 -0.00193135439538079 0.00254366875386052 0.0142655773223183 0.00170227682266364 0.00799621908748018 -0.00548590714574986 -0.00963403500591934 -0.00572032814246608 -0.00335069246495217 -0.0141199596396483 -0.00349479916849171 0.00674591097989387 0.0169050697269668 0.00464007056075019 0.00855625645427922 0.0184322749577516 0.00788406125589382 -0.00097688659385134 0.00697444264712141 -0.00477582651751573 0.00505721287226088 -0.0124710459758407 0.0066019628203594 0.00508747631493105 0.00422166134715803 0.00521221317610218 0.00502880579706975 0.00408606994204079 0.00564900256355124 -0.0272262200398984 -0.00190411266416317 0.0282478763773134 0.00260493352858702 -0.0197795660314387 0.0426265063975955 -0.0241123515415865 0.0514011207784872 -0.0785855757327374 0.00453693025514987 0.00896571166090533 -0.0426085010702627 0.0427618947527351 -0.0537182870299241 0.0494681604219327 0.0155426363729134 -0.0318845038620148 0.0175165054840321 0.0419256617153174 -0.0621821949274009 0.0611805524819371 -0.00609900127916795 0.0209741119953824 -0.0508717508630936 -0.0552632473427368 0.0306940433445789 -0.0497059604629548 0.0511371264818908 0.0408522294595895 -0.0227108009438947 -0.0869905250538543 0.00686965264583916 -0.0636345675590173 -0.000584445101456458 0.002408442293336 0.0606551268364071 -0.0172535487121915 0.00601148788568123 0.00715531135369024 -0.0444289399469186 0.00904933976885133 0.0389755486572682 0.0134540262163342 -0.0133588276632719 -0.0167268730507597 0.0635232495417848 -0.0850540259673239 0.0984839467597862 0.0723488320657894 -0.100485840734739 0.122392173393353 0.0035968060391376 0.00353164342980585 -0.039714766685396 0.123317055316882 0.124071273566019 -0.0878710531273048 0.081098465977374 0.00464284727020706 0.026948804455362 0.0850452661114155 -0.00683264278894273 0.0451354876759545 -0.115189922759577 0.00086061688254928 -0.0790586363365885 -0.0899858945328359 -0.0102962370703463 -0.0567472277696677 -0.0624769077462454 -0.0114679933672829 -0.0452139960129729 0.0653642646561287 -0.0590251200310836 0.0277437213947003 0.0749937172180627 -0.0536648841932685 0.118690804382954 -0.0583227393973879 0.0737626571761067 0.17218539317246 -0.000776157954224812 0.00566863159039102 -0.00454508978394236 0.00857279736706337 0.00599769013669183 0.00337858487357558 -0.00531440531549852 0.00970497666681976 0.0114672521230052 -0.000181228575605995 0.00698928653123213 -0.000716457309600432 0.00323558423492665 0.00870474627590815 -0.00872691186454175 0.0117235308584385 0.0241121801564393 0.0178478546530125 0.0050047205132528 -0.00140303538789393 -0.00621924651756448 0.0134580985919416 -0.0140000050521015 -0.000517742947692746 -0.000708895915919342 -0.0147922446224127 -0.0141180887817387
  32 483.006927954117 ""  0.872596477173179 0 0 -0.0121941242705674 -0.0271217676262049 -0.0342976085944189 0.00979736029197795 0.00279990578968666 0.0136247431136166 -0.0503346917240838 -0.0469268832677328 -0.0283395918984882 0.0137355521306382 0.0217896118150512 0.0206420544327134 0.000796299517523605 0.0294419723779315 3.36031769174816e-05 -0.0317052909785643 -0.0433410739158793 -0.0449318122722106 0.00445180796927096 0.0217943999307 0.019461524096719 0.012888752820746 0.00758595535924538 0.0256001024979137 -0.0435299980220209 -0.0358660043978084 0.0211435280431731 -0.0906230649708181 -0.0753366212714414 -0.0447842930916907 -0.0587744555203742 -0.0479827788719314 -0.0116509672714175 -0.00258270229679342 0.0440153900761251 -0.00580185216607476 -0.00230869431330059 0.0175068714005809 -0.00384979318032532 -0.00215067330096154 0.0212367461733847 -0.00390319020094263 0.0344822336856426 0.079785293238694 0.0314287606349229 0.00996759429457938 0.0371410402088533 -0.00179169325690212 0.0104297024972716 0.00850931648648271 0.000144409101686155 0.0145575938762555 -0.0175345199260342 -0.0191741282166396 -0.0038210375190658 -0.0239549757021112 -0.0155108288096765 -0.0188519227179736 -0.0459345129491302 -0.0181047329690351 -0.0293999946756879 -0.0418400076089465 -0.00764759792917924 -0.020787590180606 -0.0274038018560106 -0.0210791052473087 0.00470704350767639 -0.0365594799519242 -0.0315589436520159 -0.00850553840804109 0.0197074958082589 0.024594655602617 -0.0188541699714248 0.0238977787216332 0.0118901632635274 0.054867314180436 0.00921226736287788 -0.0159350821888288 0.0987918176114783 0.188062697234351 0.014392826622068 -0.0709835829007909 0.0815366910572061 -0.00763909774935831 0.00670680440074156 -0.0205205056675851 -0.0242533861585196 -0.0144159451752796 0.00334446693435248 -0.00149787856393946 -0.0235371162164818 -0.0347433962081875 -0.00380552716017268 -0.0143195831295592 -0.0466581563096889 -0.059555648855623 -0.00695336640511271 0.0449864305670995 0.0304762611226696 -0.0488572342051064 -0.00983922592926154 0.0980305221252018 0.0125306387629344 0.0961622573046165 0.0170347886578769 -0.0187867659345315 0.0393193893900074 0.028095761339766 0.0284326377240735 0.0515598012053694 0.067614653054192 -0.0940093888722506 0.0552233514488833 -0.00229272666633005 0.0511317114970576 0.0393538500733734 0.0110789829653593 0.11613677870699 0.00513546040134569 -0.0452787795896899 0.0418571021620577 0.0401877680008016 0.0145065801311515 0.0460789737843178 -0.0404760733490575 0.0310635151296259 -0.0768998183563552 -0.00853968841149245 -0.0436395050645335 0.0600643231118502 0.0262676015280761 0.0571205092664839 -0.0418954089356173 -0.063704007049978 -0.0709977938782534 0.104174514619343 -0.166700606467287 0.0766526441046943 0.0773062307525703 0.0423867425341898 0.0637807519351125 0.00646939954350516 0.00564133664615809 0.0335965595483408 -0.058307067560507 0.0758316105262686 0.0108328243060981 -0.0458636072508759 0.078828668910105 0.0171012339789996
  33 489.53347267898 ""  0.915904530499501 0 0 0.00942113687937321 0.0238962701508746 0.0199638348177557 -0.00910028628837549 0.00174963446852447 -0.00779506704900646 0.0351072836887753 0.0333121834892085 0.023765063707621 -0.00807242330400988 -0.0166944803584148 -0.0122171731576342 -0.00133803682216756 -0.0231729219846061 -0.00175329638919368 0.0262078604996505 0.0374287864426044 0.0292632689932284 -0.0119987685530112 -0.00420199102633956 -0.0112768831184936 -0.0108610337201974 -0.00476987319836532 -0.00800677612944359 0.0307301791866475 0.018398237132648 -0.00491673081373023 0.0572390991742234 0.0510113208508193 0.0332460674062208 0.0490203483981054 0.0366350001874531 0.0144522247857273 1.83887533163077e-06 -0.0284278269239748 0.000103751499339728 -0.000699269925394803 -0.0184536287431529 -0.000591473686535436 -0.00020864275231067 -0.0196130841829009 -0.000252907527415933 -0.0560053847999005 -0.00671495581106598 0.0303260495595138 -0.0272765303029072 0.0131662764346018 0.0216154480767808 0.0490928352970569 0.00462331240344944 -0.0179846432743637 0.0436673815462933 0.0210295117970406 -0.00815797025127573 -0.04360072880289 0.0159522895730275 0.0364034089788392 -0.0573596858538155 -0.0213486970341779 0.0234010515254876 -0.0672254121747802 -0.0473007942707773 0.0108185090391148 0.0129775873434533 -0.0301357488784584 -0.042201834654356 0.056599508757168 -0.010046795014463 -0.0416338469519321 -0.0109481260141205 0.0623091221796589 -0.0194661820764729 0.00726193115918044 0.00364724235888244 0.0510164902292552 0.0834699710983225 -0.0395618465367059 -0.0597549304031702 -0.0584162287094342 -0.0117902019979208 0.0298641501205103 -0.0466192257740565 -0.00896493105465359 0.0294124048565124 0.0744447862855592 0.0705016267140831 -0.00585775633677378 -0.0666385284588924 0.078151701044599 0.0778167876152886 -0.104284920017606 -0.0895695744986438 -0.00395829947236898 0.0299536545885436 -0.0782991893901816 -0.111153321862398 -0.0523564532451581 0.0447468244438066 0.0272157154539532 -0.0738129844681714 0.0480301192482625 0.038162748008881 -0.00794841131325774 0.173939096806779 -0.0680332246899089 -0.0715231871812252 0.0174873114244484 0.0407270717653097 0.0751169485583217 0.00157676727621532 0.156264201264276 -0.0680458218431211 0.0150290944498289 0.0708177577629285 0.0968154814822459 -0.0621804349612566 -0.0758986662025871 0.0505152954524743 -0.0402450315579581 -0.0400819449785922 0.0803206854397846 -0.0578772787064761 -0.0619998076773625 -0.0144544251322574 0.0197868048967929 -0.0162487282156992 0.030368132457057 -0.00595652759206095 0.0137543848046075 -0.0266751903854167 -0.000493942234207636 0.0115920489070969 0.0236841422312035 0.0306481004273588 0.0294424304433156 -0.0198497857530909 0.0722924021184918 -0.0457585810374058 -0.00245267680959988 0.0190057980853467 0.0211926161803809 -0.00593295267249315 -0.00643694103652748 -0.0273618937569948 0.0371667816440859 -0.0628973632764047 -0.00506313529391817 -0.00368703939941286 -0.0772914838655967 -0.0506033075933758
  34 517.585053586556 ""  1.73652354212634 0 0 0.0225084287100978 -0.0942397776541794 -0.0206523591310722 0.0454223642788571 -0.0550892425342587 0.0135658483293289 -0.0732525684642157 -0.0598396704622587 -0.0564372318500747 0.00434875339105079 0.0480713372338886 0.00764273496808521 0.0117204890294811 0.0730269454689749 0.0161622068590079 0.0109433895044004 -0.15347974720705 -0.0407056262777601 0.0805689752058075 -0.0922595442617847 0.0125043353393674 0.0439579779317159 -0.0498150649640921 -0.031326508383187 -0.0575960809842056 0.0454063779878232 0.0186450816779174 -0.116933844485071 -0.0653874092769288 -0.0666927454718236 -0.179498787547341 -0.0951200361949523 -0.0883209270586069 0.016685646752962 0.0399947344129026 0.033058979107145 0.0258758893823927 0.0910704859807349 0.0274487320852316 0.0190646855066563 0.0856284097219756 0.0241139036978039 -0.0463097061225258 -0.032208034155412 -0.000409240802738343 -0.0375684209711679 -0.0243092851237674 0.0119606865255233 0.0183702231704574 -0.0152742223590572 -0.0141550631503791 0.0122923836587503 0.0121845818837414 -0.0031804890379205 -0.0187670949473998 0.0137840661698469 0.0230858066254115 -0.0101597076541727 0.0148778793760499 0.0268881813845877 -0.0052816545486904 -0.00366356006426459 0.00653609745913311 0.0259543426171642 0.00288488604919805 -0.0201675265428512 0.0152924189793953 0.0263632625544779 0.00613860595068503 0.00519498448716616 0.0181321162786348 -0.0247109425523213 0.0133066507599194 -0.0121822189534818 0.0106276601537744 -0.00606777853452629 -0.0129237239752456 -0.00431514827094636 -0.0634052022184704 -0.0567173698386202 0.00976670331958714 -0.0174147013279011 -0.0224851105231487 0.0249633725576168 0.0331936277721492 0.0496865634669213 -0.00526814626249106 -0.0243714124521018 0.0266654528401692 0.0243545793655688 -0.031384182519972 -0.0309667714005354 -0.00632130214427171 0.023891348542874 0.00437201738234104 -0.0349567193858454 -0.00681070289454831 -0.00277603431036136 -0.0160895387603181 0.00791355218381538 0.0315870668629018 -0.0500814795967147 -0.00443222780245772 0.00708897639472219 -0.0325841340082807 -0.0170938923439189 -0.0213487721105864 -0.00857645607275717 0.00561504938110308 -0.0306504478207973 0.00994827720498765 0.0380970062503861 -0.0327564766374868 0.0327918858039806 0.00506695284387521 -0.0439837146261349 -0.029256210498425 -0.0563449937950984 -0.0120008696541542 0.0238402693003391 -0.00193089891559247 -0.0394451805106817 -0.0202552935867521 -0.00550080017810472 0.0326694808478767 0.0038308359501094 0.0277074439437672 0.00324590070959013 0.00672965205254308 -0.0252009403470786 -0.0118253735007486 -0.0262078694097868 0.038602288552543 0.0317693819756398 -0.000125485258045763 -0.0694908011378039 0.0562695478574913 0.0252477445273215 -0.0262221792060085 -0.0191015927379758 -0.024082065653555 0.0426507846070924 0.0614236041119884 0.0279570259843425 -0.0526974242468731 0.186887379130489 -0.0234779196403525 0.114856613034216 0.0600354245125864 0.159967412357412
  35 554.329059636743 ""  8.71038952523154 0 0 0.00830970960924349 0.0370107264963128 -0.0330220783516636 -0.0220480196699718 0.0344773432241347 -0.0028620424169262 0.00246030398729437 0.00503403296747788 0.00854239598296609 0.00222325197908993 -0.0138906917176166 0.00700329205965716 -0.00476879241610892 -0.0232057264130047 -0.00765273884425693 -0.0140955765517733 0.0640299823453928 -0.0329077967122129 -0.0859037988559423 0.103932292255607 0.00232707987689808 -0.0215291936756475 -0.00641334106318547 0.066332303630307 0.00564141909155285 -0.0135896838549685 0.0423913540353782 -0.0356359045032166 -0.0351201748636778 -0.0108623940749094 0.0269909824887437 0.0166524940519859 0.0462527585975621 -0.00839377347806807 0.00149741475313625 -0.02003208880556 -0.0125736396808682 -0.0408300148494528 -0.0157187817347333 -0.00917771016424118 -0.0310777529985208 -0.0148306148759496 0.00914679178771847 0.0211954660819325 0.0118589354086427 -0.058766201758858 -0.0433079983054113 -0.0177384101307417 0.0198970994297523 -0.068841154873759 -0.00952768226981979 -0.00846006044790353 -0.00323027422941613 -0.0194016893629357 -0.034217789776745 -0.000225133622555633 0.0201193450279625 0.0125780507914819 0.0180745013770374 0.0628072005967594 0.0169887983783424 -0.0178065151252611 -0.00913194204588357 0.0354891436299873 -0.00523839391102037 -0.0520813744586697 0.0223718860382131 0.0829275535711136 0.0340657060959318 0.0195379744715457 0.0465284702981366 -0.0611906513184419 0.0350485656716728 -0.0280972541327575 0.0207519535064658 -0.0498427270763812 -0.0010960923860128 0.0251742101942093 0.0391342417221589 0.0846063366990687 0.0279138454679242 -0.0381778985713043 0.0470228828190569 0.0308854348118798 0.00832818325352857 0.0919106600445788 -0.0649177959119794 -0.0494915456104083 0.0174223641329711 -0.0407458124470292 -0.0438752269091523 -0.0418818556392241 -0.0643057581644838 0.00738153047513605 0.043800276185394 -0.102349357079958 0.00348826917239405 -0.00618074475827909 -0.0573387414930713 0.0445439799419015 0.08885495312966 -0.149299221563804 -0.00383253703875671 -0.0200297185728646 -0.0621783048852046 -0.023888049275131 -0.065961185269645 -0.0374821658885602 -0.0113222246106604 -0.0771274797275021 -0.0217688036166308 0.132836506696059 -0.0957962689425116 0.0853423151568707 -0.0209628751406376 -0.0733126607372547 -0.0315281589132161 -0.164601365112384 0.00216853001744111 0.0882702439329975 -0.0425566147138758 -0.0641224660362345 -0.00903319126174776 0.0344487859769194 -0.034373744795198 0.0308035014995807 -0.0373195319505132 0.0271469872190118 -0.0121094209998985 0.0467765332495823 0.0204497845876905 0.0032252177953672 -0.042616151254776 -0.0441492547621552 -0.0104406153406244 0.0635791463927306 -0.102629319484824 0.0566221313544264 0.0418273036882046 0.024612725871294 -6.98897791466556e-05 0.00694218177254111 -0.0295960628177693 0.0289168837599932 -0.00294072011924934 -0.0379810606409776 0.0396947313645658 -0.0601729743328239 0.0626369884454088 -0.0470894790955726
  36 581.145795931218 ""  5.49283608863927 0 0 0.0791283193189746 0.0353882052605088 -0.0940265907937867 -0.0164376620783828 0.035679147107117 -0.00466845587914287 -0.0100738507719106 -0.00593737190115184 -0.00685334837972364 -0.0018532376138529 -0.00875865931897609 0.0125074666945996 -0.00551565018385493 -0.0161588371132556 -0.00886062515726186 0.0310560107844384 0.0610371855672446 -0.102480787415953 -0.172704372810181 0.192033766784734 0.00374606263409565 -0.0218827418244829 -0.102385855179674 0.14344345022278 0.0119329314692662 0.0484085523911192 0.138414261785686 -0.14415337064187 -0.111777043087417 -0.0643727511285636 -0.0476828002408907 -0.00914169017362348 0.0588376624426992 -0.00574999451430288 0.0069320032938017 -0.0232481960482343 -0.0124060918178853 -0.0417820159088767 -0.0189581353408139 -0.00849538315340017 -0.0189099178513036 -0.01888026137519 -0.0356735986820715 -0.0198098068818297 -0.00114601083275087 -0.00113866658483726 -0.0100657279784419 0.0213037176269971 -0.0274010594529381 0.0553841632312808 -0.0755400934980934 0.0175182350395966 -0.00832443340170109 0.0141815180784854 0.00011937881284958 0.000969944498957223 0.00634302309183869 -0.0404753027600283 0.0508355202548573 -0.071976995611763 -0.00534225743531764 -9.77257891595436e-06 0.00197492400109116 0.0180201325308797 -0.0145462533326759 0.0189623869077257 0.00595811576206903 -0.013546239170037 0.00999550717890656 -0.0112949525053802 -0.0250357042578472 0.0154231097319562 0.0225327978947079 0.00427691241169159 0.0171095361183039 0.0045227200510036 -9.75639110001822e-05 -0.00727273195572318 -0.0560276892161869 -0.060896827183795 -0.00969939942216035 -0.00151305775366692 -0.0128682571141178 0.023248621245441 0.0819228175325024 -0.108825228291145 0.158138904645339 0.0538566015714919 -0.0782978720256288 0.13820024318861 0.0442864223463103 -0.0872788620362209 0.116866268689875 0.0800386321626821 -0.118848086855863 0.156882290688387 -0.021808006532894 -0.0524438256749266 0.0200548499463567 -0.0200618948509768 -0.0101199912625953 -0.00698357687115512 -0.0173139769701171 -0.0277509641132059 0.00819818928119539 0.044680624764454 0.0199190554067203 0.0403890154295973 0.0340656227549633 0.0196808071498866 0.0261535058723151 -0.00367937692710593 0.0277021293295499 -0.00910428477620746 -0.0240460584429615 0.0154886739905579 -0.0033480473128169 0.00518308444531638 0.00299369576696103 -0.0134988913565711 0.0220652068336043 0.00323376404205295 -0.0320323136292791 -0.00122856348455735 -0.0177348456816986 0.0355706062497497 -0.00259281095202457 0.0221712832446087 0.00674815162860723 -0.0273733127354376 0.00847603556151801 -0.0181360675684211 -0.0413849908537628 -0.0152700361198134 0.0429821211596429 -0.0451614216689784 -0.0209815214491577 0.0608139104370498 -0.0349599084603449 0.0149207971121748 -0.0221334290406088 0.05228933420919 -0.0292449587204961 0.0367623696565993 0.0302413284872737 -0.0212743781250097 0.0438604161825245 -0.00506905272027031 0.00851897875982002 0.00132013674869223
  37 587.169592993837 ""  13.2808367030101 0 0 -0.0646572808396593 -0.025447533367957 0.0723734406871702 0.0112481013997082 -0.0243187286612389 0.00557364411874763 0.00631887686782308 0.00404116614310816 0.00653945291654673 0.00137212127993178 0.00767151985617651 -0.00902267851069651 0.00177240426859107 0.0127984274617708 0.00421160384533916 -0.0264198369332205 -0.044904789339629 0.0795108800818938 0.131210005184285 -0.146135661960725 -0.00174289120818665 0.0152167107530605 0.0835067577006448 -0.109173793927537 -0.0112557461687562 -0.0438626961390663 -0.107168500777551 0.110943370061896 0.0868850960586585 0.0513827031605664 0.0409017264235457 0.00807798275480751 -0.0438268496656459 0.0021555353934423 -0.00623003121947184 0.0159566254279586 0.00635837157289495 0.0306412786682905 0.0108749699980207 0.00269368284423782 0.0131495082748708 0.00939425423826444 0.0103969361276981 0.027009593523507 0.0241262193078788 -0.00628660149146226 -0.0153650215141906 0.00371622614407209 -0.0346810082908805 0.0355236606910113 -0.0946309345819992 0.00622784704040479 -0.0234846723951615 0.00687116227391911 -0.010724055619277 -0.0114906165987471 0.00443332314616748 -0.0382175387053306 0.065100447964047 -0.0707767382124366 0.00566719786458662 -0.0241051289864874 -0.0154583698973631 0.0208247647102757 -0.037532349746215 -0.00368157579204511 0.018795924087119 0.0304641480592653 0.0348326144970349 -0.00264100200247608 -0.00157833153103073 -0.0146401821048174 0.0538362501439732 -0.0078237221434801 0.0381827333718419 -0.0284783370629241 0.0087732887744497 0.0138851972331198 0.0521040940465852 0.0962562597774416 0.0107084560934816 -0.0554674264591767 0.0396935775787066 0.0177297897333179 0.0836556057296368 -0.115513475531744 0.161225992602348 0.0526965226831059 -0.112000761285538 0.131019543518086 0.0454432732838128 -0.136684540435141 0.105182225975004 0.0829544015664176 -0.140909876133515 0.141615528299093 -0.0238564461016121 -0.0688364808373734 -0.00898841627631539 0.00099520026493058 0.0437770022554537 -0.0975235046324173 -0.0233083866912142 -0.0467637387602622 -0.0225596718530968 0.0531932899848387 -0.0108260934195945 0.0347892329640233 0.0401293342699072 -0.0144709750050223 0.0210521277058248 0.077731216569253 -0.0167873219948388 0.041340489432648 -0.0509781985635752 -0.00801484971773956 -0.0100440547682983 -0.0869977069202965 0.0151299476376714 0.0376957662051758 -0.00225105098979838 -0.02041922644252 -0.035967502014468 0.0170644540101456 0.00831686719080095 -0.0211301001539235 -0.00608533111576895 -0.0106784118304108 -0.0097260938488413 0.0378060544662714 0.00702838509772506 0.0325719113382776 0.0275685613706238 0.00212526350480131 -0.0458705164629229 0.0719873496776056 -0.0148875222091149 -0.0364509619614233 0.0574915577182217 0.0172411691981623 0.0401238075152284 -0.0409623024565442 0.0200917201145066 -0.0257327301869544 -0.0309632779931423 0.0149684854399572 -0.0288310038508971 -0.0259433770750871 -0.00705692411800771 -0.0425692203301073
  38 646.308424288974 ""  22.6031908967728 0 0 -0.0380803604490396 0.00873552466177468 0.0196738252642586 -0.0111295670621923 0.0155159720123657 -0.00067176296112623 0.00192049440151297 0.00584145746057849 0.00746861861826426 0.000681397981541136 -0.00288950067537973 -0.000953579257527472 -0.00148207457758182 -0.00699062199179413 -0.00153865805623106 -0.0348229526127434 0.0237578716337692 0.024489718851197 0.0113941568174389 -0.00400024839570142 -0.00104002368104324 -0.00849080001186772 0.0491189871254441 -0.0161559361293705 -0.00837059986501044 -0.0379257078398483 -0.0501771479341775 0.0493041752158564 0.0259583287013866 0.0228231041055741 0.0444811535216036 0.0184941739440213 0.00742949812626967 -0.00338343958756811 -0.00207504679069456 -0.00302181962825378 -0.00399203082502366 -0.00803198196523288 -0.00303309452375841 -0.00361935493491727 -0.0109210177621691 -0.00342671021781789 0.0204850962440406 -0.00538621142654102 -0.0167880621952913 -0.0287454343106699 -0.036620980024972 0.00768911646545805 0.0267763210058772 -0.00525504649479552 -0.0247780981958938 0.0318074354974193 -0.0372803082945296 -0.0471109207710037 -0.0675068355353067 -0.0413650001605539 0.00835570943626388 -0.0322008043715856 0.0224565970176895 0.0125749664021447 -0.0213448272781857 0.0825751501175326 0.0727840217881842 0.0885343378006185 0.0880267029799742 0.0164342004599306 -0.00486006300563226 -0.0248941182265809 -0.0141464618071444 -0.0107154205601734 -0.0275300154802433 0.0285011177462652 -0.0287532646718088 0.00848081110629041 -0.0200175715657648 0.0223270365257177 -0.0151196765371241 -0.0205581860026316 0.0289832646124642 0.0242632502586326 0.00585756956539378 0.0034228778462117 0.0224535307291747 0.0193616538343029 0.0830978384137162 0.00339456024109433 -0.0141126928887959 -0.066273865078492 -0.0314131624494629 0.0535557528476354 -0.0368598711129687 0.0320469708171757 0.0852629381447398 0.102908513644434 0.0613436683763785 0.0377186452459885 -0.00508348511372634 -0.00946092581477125 0.0272528930881368 -0.0212329075749741 -0.0432504254400827 0.0614887544527444 -0.00173015674002738 -0.00564873879966892 0.0308892161853689 -0.0140379778811501 0.0206799235649744 -0.00283876569777747 -0.0125399993220714 0.0249689188661734 -0.00434159269176212 -0.0635208760360379 0.0301920383738012 -0.0393223019313973 0.0178803682974277 0.00235063290233618 -0.00628149206035784 0.051321193135518 -0.017694879371825 -0.034354348133262 0.0208100298144753 0.00364838911016058 -0.0108358929063836 0.0248833734627029 -0.00776639141909153 -0.00856508751191948 -0.0197887459973765 0.0135677601117711 -0.0161612921035373 0.0455297162665978 -0.0192740208429626 -0.048802564534034 0.0208327431002673 0.0033503343095438 0.0511748599466119 0.0181094181735109 0.0310564640847003 -0.0266186934863813 0.0488415373531452 -0.0643992667868618 -0.0409405238785688 -0.00956849779276757 -0.0328471734810927 0.0101438214490192 -0.0309284712233532 0.0201448754829339 -0.0188093773001753 0.155922473519815 0.220267434308102 0.299411970025667
  39 654.472199057305 ""  45.6879434155331 0 0 0.00927120835898811 -0.0118599685915419 -0.000604025821811736 0.00747799866483503 -0.0134813179561221 0.00400625781128998 -0.0104438573800904 -0.0134564611511324 -0.0133179836958991 0.00209782754060464 0.00398317264590057 0.000355268477419755 0.000920389358550242 0.00741309321075076 0.00135093616801239 0.00691606189418491 -0.0344838144844394 -0.00776406274062692 0.0236912352760606 -0.0296334357087974 0.00281434022115495 0.00747920846139918 -0.00363152567461135 -0.0138373812972516 -0.00530698003097214 0.0114668449593914 0.0149026441280866 -0.0334094378016769 -0.0151498293658585 -0.0184821440341833 -0.0419400937726807 -0.0243245297708291 -0.0222098048888173 0.00161437605428634 0.00187460643181863 0.0042716625352679 0.00320573772115446 0.0116375475907551 0.00335579184127245 0.00180022196258805 0.00919630269624608 0.00260548327983153 0.00498410772425736 -0.00668799310494032 -0.0170138171558419 0.0199181506002865 0.00408194450730302 -0.00754365886916626 0.0197785498248994 -0.0035166459995423 -0.00641339873153813 0.0172720047605994 -0.0537649485991164 -0.0457784088497503 -0.0562347636279909 -0.0562445589570034 -0.0141250407461973 -0.0183433664217659 0.000253988273103446 0.0108094158466757 -0.026382512980695 0.0557420949188745 0.050488246618665 0.0463849042842882 0.0548448868239278 0.0182121791475033 0.0016439060490434 0.000479832685561608 -0.000543504929318064 -0.00151497021344727 -0.00123593860184214 0.00375303712589564 -0.00381516334605291 0.00185554926174735 -0.00135740316858782 -0.00689075311948108 -0.00168957108948803 0.00199126393290069 0.0106148868347133 -0.00544954031205172 -0.0343975236461068 -0.00662844718646875 -0.0172216068323096 -0.0362793086719689 0.0288402362818794 -0.0352304940550207 -0.0441961224527495 -0.061756342518871 -0.0412177816892891 -0.00619397144574771 -0.0412446602591211 0.0405664593643449 0.0420080630356256 0.0503712722645409 0.0439303681387819 0.00694873279057481 -0.000293088180198244 -0.00330239412160916 0.00158774453489673 -0.00323343615482162 -0.000181802744852639 0.00289197403311596 -0.000149260688031616 -0.0037588631159717 0.00638409299944372 -0.00299652298718717 -0.000662128300718629 -0.00377597137067586 -0.00540305713214779 0.00298770453855964 -0.00489413755833441 -0.00354793737657198 0.000430915034782915 0.00107492335801542 -0.00579492809366263 -0.00137326859763697 0.00258822625539736 -0.0083110618659122 -0.00179119884364719 0.00286668236655364 -0.006551161880588 -0.000412765470024612 0.00207281560980025 0.000368088386738409 -0.00647652809778193 0.0174477333747201 0.0186529121047373 0.00694404763582505 0.0287357718766472 -0.00680312403000061 0.00693384884881457 0.00967603685126839 0.000758383468913415 -0.0289718285627471 -0.086290997894422 -0.00277167807301552 -0.0745610465791661 0.058359341006365 -0.0356602684419512 0.0542858569855274 -0.0149036684348567 0.00437041101805131 0.0501501151828875 0.00907858618164749 0.0302476596048649 -0.0230831453252019 0.0504357048062657 -0.340861764343427 -0.280067386766681 -0.601303785838545
  40 664.846420176181 ""  4.21769819800576 0 0 0.0328665642352891 0.00130104553531946 -0.0194731836543412 0.00717701351306268 -0.00537418662202439 -0.00241568841632822 0.0106380313121487 0.00774193620746684 0.00588137908070059 -0.0036487060465515 0.000205491154109413 0.000157296941576336 0.000145383038962323 0.000837290680188629 0.000193866287878389 0.0360721144474938 0.00585525131995395 -0.0166375132869477 -0.0326948974649955 0.0286693847940094 -0.00196942321026007 0.00348433822357547 -0.0532787541905709 0.02841544353638 0.016521184246035 0.0305181310337542 0.0383850372588344 -0.016283977728163 -0.0108992779796431 -0.00491363357218387 -0.00414978526307857 0.00471088895497737 0.013766526081455 0.00236943343085209 -0.00235375075598317 0.00010148194913397 0.0018010782096395 -0.000402246600157744 0.00048230680942351 0.00180134509916451 0.00491648181588452 0.000343905858764714 0.00812870596447658 0.0143599709519153 0.0114290792676619 0.0673887000461615 0.0641593864185775 0.00367401123431384 0.0189063980774691 0.0238550859853151 0.0168281156843168 0.0217833594627443 -0.0782446798465563 -0.0646483411285402 -0.0332296775498156 -0.0838591673688465 -0.0483503889802695 -0.0135327611401749 -0.0377649616615818 -0.00687332671720553 -0.0507645248523168 0.0102261944491487 0.0263977642007337 -0.0125704336884837 0.00810429100409082 0.0177402274810479 0.0106231521639919 0.0331339045036345 0.0177736961845821 0.0129561257131675 0.0420550036219426 -0.0358972820964228 0.0409494361900838 -0.00796882602955741 0.0330351251076906 -0.053898963068059 0.0204557140958442 0.0379725084538753 -0.0139179608834823 -0.0416844362100731 -0.013559585958678 0.0409650612440852 -0.0221567636734145 -0.0307573144630599 -0.0116357720371047 -0.112622467372026 -0.0785004919773592 -0.0426805135467104 -0.0616158728982497 -0.0500915562366687 -0.0545498289378434 0.0304101754435692 0.00964802225470608 -0.00384007332162134 -0.0210345433875503 -0.0394073524183595 0.00806690582787857 0.0114709363344959 -0.0396107656827666 0.0215519894899574 0.0667058466388919 -0.0834514680870986 0.00413132255451406 0.0076627722766225 -0.0336828758768348 0.0253639238485239 -0.0280620627961851 0.00743862092248675 0.0185973833912738 -0.0252212895163969 0.00692436086359309 0.0845106342601582 -0.0378256401484959 0.0620289892981774 -0.0485323732915471 -0.00129757765930532 0.0201729470440027 -0.0971809942662613 0.0235149510918401 0.0594369342771391 -0.0497587773537725 -0.00116441424890826 0.0231648506303938 -0.0380303546588603 0.0172691137244573 -0.0110830257858227 0.00351428794537018 -0.0298250832851339 -0.0123261180577234 -0.0522773745537259 0.0151406618262639 0.0526985370158236 -0.0345826124729459 0.0272102109987866 0.0233838302271223 -0.0168750759725169 0.0384417630689149 -0.0357496238978309 -0.0411705850376696 0.0104518082731389 0.0623636148277196 0.00159509355334354 -0.0152695550314869 -0.0298425733879836 0.0071711762885952 -0.00750961819574019 -0.0357646238505916 0.179069803424584 0.0236131179482212 0.285900367197509
  41 735.03603802826 ""  18.5773472211484 0 0 -0.0481574247946641 0.00680200407391045 0.0263191111737586 -0.021547225324162 0.028800618233596 -0.00109783825383163 -0.0199232209887149 -0.0133965681619619 -0.0128021450833035 0.00396907174686276 -0.00321034058062755 0.000478919543596155 -0.000750925477602425 -0.00818000810600161 -0.00109818253053908 -0.0634333687571149 0.0185292319384921 0.0228936775020089 0.0203864937269723 0.00116052116300401 0.000959420273919736 -0.0154774618940207 0.0925854244727269 -0.0261578946538494 -0.0302882114054685 -0.0512164522808036 -0.0694582526842703 0.0232338952456303 0.00873234659587408 0.00242639175810989 0.0074926699385497 -0.00644569742222141 -0.0193713404636401 -0.00522525815002187 0.00406593175748124 -0.00513665343898712 -0.0057135652418345 -0.0123996965896615 -0.00418963691016497 -0.00504286730550065 -0.0177572222581121 -0.0043791292759161 -0.0289733292579664 -0.0159630172825547 -0.009616837954361 -0.0047232560030334 0.0211008092519686 0.0479699967948759 0.00954804298997559 0.0552080579170561 0.0245103846948569 0.0550266355367362 -0.00504243349773484 -0.0226576137845658 0.054064710560882 0.00187694518462615 -0.0326783656541884 -0.00490355186192844 -0.05640983400511 -0.0162204222713741 -0.0590085858141858 -0.00919745644936751 0.0120284343711519 -0.0585238030361025 -0.0138312234696351 0.0274445126925423 -0.00265952923475912 -0.00573501831651161 -0.00303325752257823 0.0124909454671269 0.0355666973467655 -0.0345602036958267 0.0364049005092112 -0.00910353523373051 0.0268844656994693 -0.0384855251078786 0.0140530943719205 0.0267330826669322 -0.0475222892588865 -0.0293619651402291 0.0267584114646393 0.0117816704646957 -0.00171001723781941 0.0280090301703834 0.0136583845494116 -0.0667003192319038 -0.0299460250772648 0.0340542739605955 0.054230148495423 -0.00750905553996111 -0.030318932007721 0.0469278149564079 0.010492769680359 -0.0382022257613465 -0.0662640358753092 -0.0180971597379499 0.0157685627934564 0.0438577004983022 -0.0367315173551786 0.0146404226535259 0.032831889953818 -0.0298973491508141 0.0140210829398544 0.040329164902171 -0.0357781704315967 0.0401776607395096 -0.0104696600029923 0.0272586214812425 0.0367442372554415 -0.0103153901296037 0.0267955970330109 0.0400083197287416 -0.0105742703297666 0.0281593481876907 -0.0395523753711326 0.0181446697361143 0.0309395217715888 -0.0343233261295728 0.0140346626134858 0.0252963841307211 -0.0419104384151948 0.0191002974385867 0.032699362536111 0.0412816931393971 -0.0230354365369094 -0.0169262902394163 -0.00172016272982023 0.0320667502866652 0.0125957836851747 0.0521465201836044 -0.0555008478348919 -0.124314087507091 0.0930824171615663 -0.00969331777746359 0.0647784097396123 -0.0717144979384371 0.0744864911961171 -0.0128010230020959 0.090600233036055 -0.0776308849441936 -0.107898396289128 0.0252651226638661 -0.0121808951551478 0.0562713046028666 0.0113342301204663 0.0527056533804622 0.0134234408433319 -0.0884433914626697 0.0954511255584937 -0.123406034574432
  42 758.856257668642 ""  1.02035789920187 0 0 -0.0012680762891018 -0.000349246886717203 0.000455374593514028 0.000424307787061504 -2.69145158970987e-05 0.00114259170013525 -5.59601776267364e-05 0.000548815737167086 0.00122480908603411 -0.0002883636765403 0.0010298352183718 -0.000351594039245601 -0.000887587252320305 0.000113958631113905 -0.000719313905550975 0.00254357671973031 -0.0011957950922762 0.00159381428353417 0.00201059014325855 -0.00318876936792787 0.000378371599034867 0.000169201490756983 0.00114905217231664 -0.00141339312150027 -0.000663316170109377 -0.00239733003246516 -0.00222145490886798 0.00362803771723403 0.00272661406788113 0.00251527473386437 0.00305728418554339 0.00133800956698964 0.000285214330142353 -0.000142511415391357 -0.00304841111874905 0.000699175670148345 -7.25749838114515e-05 0.0013706412388935 -0.000283213772614522 -0.000872664234494156 0.000943737852453244 -0.00132439499125885 -0.0117971897383946 -0.0045480716528239 0.0046427106076222 0.00658244791756773 -0.00865729570094645 0.00485634164071744 -0.0492000069984942 0.0672767538464756 -0.109792774040829 0.0210777563098343 -0.0429562628956645 0.0603328300178395 -0.0367579168630431 0.0361268839188759 -0.0502519525197878 0.0550104876156401 -0.0771019337912204 0.125424373362671 -0.018121569846109 0.0406474707956455 -0.0602976998710434 0.0408444616340228 -0.0384484519702719 0.0496711494832719 0.00112328075354375 0.00236041809285507 0.00203815246483361 0.00538825143566672 0.0109850412379817 -0.00830474344482117 -0.0244257794633104 0.00353712433802686 -0.0166162558306594 0.00627630556616383 -0.00204548353342136 -0.00335234730232871 -0.00482362825469207 0.00126823124127967 -0.00872920188897624 -0.0220151016890455 -0.00309857341558055 0.00410813193528583 0.0563745543452519 -0.0837755749922308 0.129868567179574 -0.0947618754600057 0.123611233765316 -0.184472951635429 -0.0753418202273678 0.100143011522438 -0.166577158782267 0.0797829380221871 -0.0999559930892506 0.15539971800402 0.00892458890651966 0.041031446881104 -0.00284061762835161 0.00607222830565841 -0.00887645077932451 0.0276130116549671 0.0137207590643437 0.0356115899796374 -0.0074888577978181 -0.0388638084497643 -0.0160876099821538 -0.041457802778513 -0.0423795178970614 -0.0122578286092312 -0.0353804038089381 0.00458247078873813 -0.0212406814228455 0.00953211457171738 0.0187052750947159 -0.00921891210463438 -0.00538567334238143 0.00299120291939441 -0.0015435439296684 -0.00250257988573405 -0.000225627875738159 -0.00625742514184284 0.00500638275318268 0.00882819416909676 -0.000468621365299403 0.00265093933590312 -0.000925390715820254 0.0041500802315737 -0.00325101584288884 0.000895018291842144 0.00710448137856724 0.012018352673218 0.00277752705358415 -0.00190913927891732 -0.00459777449805256 0.0232507333125613 -0.0105343202200214 0.000924115435259533 0.00643352387514547 0.0146675051492161 0.0137140911557873 -0.000909011655798305 -0.00153367117505341 -0.00301586366791318 -0.00537162348644713 -0.000605960229011151 -0.00129984831329444 0.00944038565171461 0.00501439810247814 0.0141053352949072
  43 824.705731209947 ""  11.9216907063515 0 0 0.00056166603840191 0.000218481569104139 0.013054265057146 -0.0079438967618496 0.0288049507221544 -0.0117059947678547 -0.00673427899675966 -0.0144553343233318 -0.016229211211808 -7.52531400708612e-05 -0.00178384831266995 0.00283773021145045 -0.00064589654897073 -0.00741830315430574 -0.000464076619834969 -0.0455676532844036 0.0328424004497169 0.00513271901691253 -0.0277064643901253 0.0613235708136966 -0.00613809339840759 -0.00653493056877653 0.0246575494199765 0.0108398782900555 -0.0051758035818208 0.00817952854027703 -0.00965590889487508 -0.0209752350734431 -0.00763354448671272 -0.0167094618787733 -0.0377775484522637 -0.025713725885922 -0.0334953640360304 -0.00299566736694488 0.00593996347920686 -0.00692197730334412 -0.00557815683674049 -0.017219257972567 -0.00528708317351344 -0.00386981482933033 -0.0137241072226813 -0.00585449035961604 0.0427755091606595 0.0691525080734719 0.0501872026793634 0.0214014662603661 0.0443867829999736 0.0282022489806319 0.0027413733218331 -0.00250227944982453 0.00466304537123781 -0.0362332035583241 -0.0131146352225279 -0.00925863171198293 -0.050354656814406 -0.0248546199194667 -0.00470863721088584 0.0108375562116098 0.0161990095213185 0.0194250657638775 0.0321629664578858 -0.0281303554324273 -0.0363168235237361 0.0198069906734102 -0.0178581573243983 -0.0248187200917028 0.0188558917829469 0.0479704648732231 0.0267144907002703 -0.00753663293543805 -0.0215853257284267 0.0356348373434949 -0.0360085589491069 0.0182640540447995 -0.0242553751169703 0.0367665926067261 -0.00154079145127603 -0.0166481211259387 0.0292330978454773 0.0694559440861102 0.106653017324406 0.0932816107079838 0.0874652415504196 0.0918042560383184 0.0037135345575677 -0.0512460501953828 0.0688447913674213 -0.0191500947562338 -0.0923409309730561 -0.00140940311882931 0.00203396861795557 -0.0648410780546282 -0.0479554902450411 0.0242214368597853 -0.0208856253310992 -0.0125141514164691 -0.0231977390451674 -0.0761284071674958 0.0392127210270254 0.00154273868301181 0.0145048226372173 -0.0336671396659587 -0.0255648283242186 -0.0693924288892825 0.0340322048714327 -0.0715892222024714 -0.00857613106562327 -0.0643274895479172 -0.0674680992301609 -0.0107970359640642 -0.0546590242628598 0.0249325131408518 -0.0246095022512427 0.0167944752448562 0.0458557648696466 -0.0465711936507142 -0.0560360513606958 -0.041245574666305 0.0038985527026479 0.0197061983547934 0.0502834585835984 -0.0510266797444725 -0.0540951231351575 -0.0898374484376245 0.0247071900164314 -0.0626586535135523 0.00548997604551939 -0.052650082380166 0.0262974515988937 0.0249733055808865 -0.0305266328312975 -0.0646564321296818 -0.091563475251588 0.0510238472289208 0.0642182868226382 -0.209477398937746 0.132532133306867 -0.0613250648618853 0.0935064822770693 -0.0873896934343502 -0.0245325046765087 0.0344592828310359 -0.0195883439749203 0.0507156334004711 0.036957356877839 0.10728417743706 -0.0474740060342423 -0.059021761578313 -0.0153150558491127 -0.0766976821590689
  44 830.037391079786 ""  14.7866494449875 0 0 0.0285640123841967 -0.000656953854522761 -0.0272072655180125 0.0252967593593608 -0.0318766110562188 -0.000537760723483009 0.0227449807942879 0.016932588064379 0.00687503983192922 -0.00229756155019429 0.0015182756053756 0.00167458947463556 -3.05733202612873e-05 0.00897088910087032 0.000297016981882869 -0.00899481296242708 -0.0129892692864673 -0.041570421652868 -0.0307542966361898 0.00601845163215701 -0.00217008500574638 0.0189755042009754 -0.106419512256695 0.0362855317523875 0.0350385383206527 0.0488976541638189 0.0818002539939452 -0.043499615304894 -0.0387917270268747 -0.0213672535102617 -0.00105759035820906 0.0152611505187673 0.0498985506671238 0.00498150248014468 -0.00334786257427599 0.00367677792858459 0.00543693338740951 0.0115629326305001 0.00330248749240896 0.00415740002113233 0.0178818029860708 0.00337337992359314 0.100451676893465 0.0471297113982964 0.00857168595583183 -0.0564275134729203 -0.0504510050145084 -0.000351634623299538 -0.00678540152786474 -0.00418544112285082 -0.00817720179156842 0.0253362992183308 0.0256648525428713 -0.00344362554869696 0.0275458835105059 0.0334119825322668 -0.00387428979554858 -0.00227712899641067 -0.0318010864290897 0.00533507118224285 -0.0193505466574435 0.0231765742496408 0.0108955317232708 0.00553180717610427 0.0199479223838615 0.00629317492945701 -0.0236724222401507 -0.0624671131332584 -0.0307187959756152 0.0106701332637212 0.0319385549495093 -0.0487543370300116 0.0377483859596177 -0.0224369920172867 0.0253378387315454 -0.0425313699329273 0.00144853125282111 0.0200840863364041 0.131504805648678 0.13213892236479 0.0624807084387801 0.0564706884819494 0.104472402534848 0.0752210678851789 0.0790579274475478 0.00125725440036073 0.0751538217631755 0.029276550021685 0.0484829837570999 0.0633924299595045 0.0124606901647292 0.0195508979085653 0.0496599363979651 0.0300194999727782 -0.0212778742364956 0.068698789448314 0.0322458430252671 0.109086816179417 -0.0527675067275416 -0.00362218266797655 -0.0199026632414065 0.0516609616541245 0.0365110655492672 0.097239170882567 -0.0447648183565299 0.0815449732777014 0.00870901778058584 0.0727731502607738 0.0757705346982838 0.0137898354077934 0.0612692822836992 -0.0346447780004666 0.0280418256926367 -0.0231165021552666 -0.0582756132045864 0.0606940302323738 0.0706427371360332 0.0592175036456827 -0.00547405585912807 -0.0277397587834397 -0.0576938038542031 0.0636033579130244 0.0646983663857991 -0.100983054650286 0.0281824193809058 -0.00336732593559824 0.000790498851494392 -0.0517938315373473 0.0177324740158578 0.025902000134943 -0.00857878215856132 -0.0248004269611115 -0.153238239026961 0.0284060075527414 -0.0102923473409299 -0.112548378416468 0.00958163508075347 0.0133532630784103 -0.0364661277050905 -0.0699991155407579 -0.0439983986881878 -0.0388587133029157 0.0135186892936352 -0.00798969832812797 -0.0264354931228339 -0.000317079001724788 -0.00499263067281374 -0.0253594140573561 -0.0260300179265924 -0.0259349157595078
  45 849.264624558606 ""  11.4838978846802 0 0 0.00288097658648238 0.00236555309062495 -0.0130823714731831 0.00815684774382368 -0.0236758535055422 0.00510210676922049 0.00776344808463343 0.0117243904547951 0.00745950922583349 0.000226074853114232 -0.000131604500511183 -0.000149874194661361 0.00066587314854986 0.00599843125896126 0.000827200298439962 0.00802457291587643 -0.0191271471414432 -0.01629385972438 0.00654485751093179 -0.0309953614080476 0.002769281584007 0.00671308868652588 -0.0371503128629658 0.00370750683564195 0.0100319745029394 0.00453388839352264 0.0248612620022013 -0.00512082072858104 -0.0142991736951532 -0.00227829090597437 0.0206345567468918 0.0190534767649903 0.0364984865440551 0.00178146475915738 -0.000257030357220051 0.00399733071227077 0.00449056311499991 0.011020434084816 0.00426885359917613 0.00345030287136021 0.010227449792176 0.00557597609323163 0.00483759368108964 0.00220258652850041 -0.0192613603259571 -0.0189945344491854 -0.00957262104913472 -0.00292971970722445 0.014394812091825 -0.0115793535793985 0.0301531945989013 -0.000478752729159837 0.0417847759784658 -0.0829350512729537 0.00736307498632161 0.044024226032984 -0.0584643402811113 0.0135601886221612 -0.0217709606065704 0.0308873414921343 -0.0196654493000263 -0.0102048709570541 0.03107430221884 -0.0181447616111843 -0.02249520307432 0.0301803153201507 0.015641147790735 0.0334807038051315 0.0226948244061095 -0.0013806116631605 -0.00483594064338094 0.0192027577929577 -0.0280896681101519 0.0130300881975801 -0.022056409342946 0.0227040487368154 -0.000896232665984426 -0.00780817773658771 -0.00820758536730848 -0.019649139052935 -0.0156991996030941 0.0289640961827881 0.0181014894291369 0.013498576391561 0.214590648686732 -0.346014738597071 0.432836666551321 0.16705583985594 -0.194620700940249 0.309955004560754 -0.0884743009924503 0.112722865425853 -0.127638454325164 -0.0912550815567065 0.0884226027412059 -0.177968528401277 -0.0115920645280552 -0.0451570031419024 0.0200511802466531 0.00413974987724134 0.0217219918287154 -0.0306251249427031 -0.0171286839482674 -0.0441208023962899 0.0167539558647239 -0.0607643443544996 -0.00866109123335841 -0.0554558004001061 -0.0495451135006125 -0.0125788878455696 -0.0393030268287685 0.0306855168029226 -0.0256999011003334 0.0130960331777164 0.0241830151785653 -0.0324343490942893 -0.037097237181796 -0.0495776506595111 0.00955824926256383 0.0160789261163954 0.0385054296693689 -0.0430910473896264 -0.0464168863734926 0.0155005617741509 -0.0111186193927395 0.0240953334527028 -0.00374316543550964 0.00288910900052323 -0.00263698565842623 -0.00327210223154215 0.000252579403976433 -0.00242343835188477 0.0305768068628492 -0.0178909263799316 -0.00979496419488058 0.0313195139226858 -0.027903958893576 0.024918064061262 -0.0437380802026196 -3.44242234123399e-05 -0.0209513218419451 -0.0245888658768872 0.0143449208315534 -0.0178389976659609 -0.0196062286843637 -0.0480952424507086 0.026698809860372 0.00694729831769069 0.00632957533420751 0.0143897946930316
  46 853.613752987569 ""  0.587435174531492 0 0 -0.00907847764062555 -0.00439901731737835 0.0294393497082331 -0.0236875975436807 0.0436750887510021 -0.0079103471578362 -0.0194013192225262 -0.0252360464300506 -0.0129710519076173 0.00138292731193383 -0.000857208952639389 0.000187109946064866 -0.000123360104795392 -0.0126649069676594 8.02123571097979e-05 0.00878420728386808 0.0286754327559274 0.0424057187469827 0.00751483001752495 0.0364992136944239 -0.00269866843850153 -0.0180922468199241 0.0976658380268561 -0.0228460670108964 -0.0267368492734034 -0.0197037089795591 -0.0653793813604743 0.0244162821593843 0.0399524896051619 0.0135034593221082 -0.0347024435527731 -0.0377217122820232 -0.0796500199760142 -0.00577577110058629 0.00685341995839577 -0.00691770664355979 -0.00770484129841437 -0.0196689822972054 -0.00523157556477434 -0.00503408802523028 -0.0217840522243508 -0.00553442316648276 -0.0349248046913327 0.00309829679469727 0.00595507525013442 0.0289542747588235 0.0289150804194392 -0.00499115392254853 0.00591458697406501 -0.023455940809449 0.00933040155306049 -0.0771886262982557 0.0334209585948217 0.00638280132358848 -0.0740371406755956 0.00519283006728245 -0.000852010479072926 0.00645647695135954 -0.00282314037456631 0.0143459937033258 0.0651570721320652 -0.0109853496133251 -0.0189262321536861 0.0659574845020474 0.00867032881608854 -0.00766446919451595 -0.0309203008811264 -0.07960650740419 -0.0405199672409644 0.00771117183105802 0.0321020433651677 -0.0537443835106514 0.0404052535101419 -0.0292368708637768 0.0270882252130769 -0.0461334973828492 -0.002386648793522 0.019420753748159 -0.0621557337753575 -0.0564195489476495 -0.00922132614353844 0.0168058982031884 -0.0170742894962599 -0.00557444144491357 0.0485388529360773 -0.104398210852064 0.25304696714765 0.00950865943975792 -0.141099222097623 0.1449533052897 0.00916562042535134 0.033125409814675 -0.11733344549951 0.010173960456581 0.120203954886642 -0.0717277962998554 0.0383111102002082 0.131937637354571 -0.0621888078314431 -0.0148188719391706 -0.0368005100268614 0.0810008830516825 0.043733315328392 0.109614088995122 -0.0419499638303483 0.0993447074973864 0.0158863402035878 0.0938638336727583 0.0932421078597116 0.0251552148213315 0.0746880022618233 -0.0642000246899518 0.0431116873627034 -0.0420404211080947 -0.0680971593677279 0.0835454682452995 0.0923677862833208 0.103804120171179 -0.00915936309708578 -0.0574690495064714 -0.0677917761512896 0.0849322545161704 0.0828381300442131 0.0222894285962988 0.00113285183895272 -0.0223473256635005 0.00119871021706396 -0.000324111196552913 -0.000340125958795098 -0.0169195726934486 0.00831759970092503 0.0146960972671745 0.0331640769514145 0.00644822391894911 0.00517919629614869 0.00769412841707214 0.0213677649002814 -0.0256575723641301 0.035772222296938 0.0197829691926971 0.0378428845414127 0.0462260881472145 -0.0163196462749803 0.0176909270903733 0.0510122233097053 0.0200363246206429 -0.0114696775278465 0.00257991664524083 -0.0172965906912204 0.00184162230952382
  47 873.397283861488 ""  41.731623429477 0 0 -0.000142738016463346 0.00600317414723348 -0.0146566192203609 0.00922166472761696 -0.0272861823981803 0.00124651181959687 0.00833779436307499 0.0145509859767046 0.00420560343431582 0.000612322611964117 -0.00146621328973547 0.00177567837567361 0.00111825013529544 0.00670161870992612 0.00114050619050706 -0.0203302028827372 -0.0118801668276288 -0.0255214275867434 -0.00453023027370078 -0.0224875681784458 0.000330266424324592 0.00793811241693403 -0.0521827660618821 0.0123494321581232 0.0118752076261293 0.00371769560705843 0.0334219918123863 -0.0175651994256474 -0.0313105399193883 -0.0133368812924035 0.0236732930886654 0.0249457547570978 0.0529653061124702 0.00102181391706871 0.00553873286702444 0.00258755193852271 0.00506376355755962 0.00939812930485894 0.00425103039042257 0.00455106947445069 0.0111041372681266 0.00612784756929366 0.00465476474939425 0.0039711343678067 0.013063310656323 0.00801809433023563 -0.00355973703506376 0.0176562127318217 -0.0312361572833381 0.0484317681995421 -0.0627434105602417 0.00392206838147886 -0.016977641939751 0.0264113344541317 -0.00550421938189233 -0.0172880483427117 0.0178773035864441 -0.0244303282517516 0.039805932148704 -0.0511274374984011 0.0394417015797378 -0.044536398874064 0.0548173787689188 0.0383338964896799 -0.0444961204654994 0.0587224541238387 -0.00997601949078993 0.00671536073422762 -0.0202493581176786 -0.00892783633169041 -0.0169722390130584 0.0133362251603306 0.0254514409498954 -0.00501479344266802 0.0164090541952905 -0.00465704687338675 0.00286596941668187 -0.00393719773200217 0.0143628106505467 0.0283942634330696 0.0256665867472097 -0.00583840445237688 0.00965439374291372 0.0181175244376362 -0.0500394901975176 0.0871979493316735 -0.10692735950016 -0.0488183788435528 0.0468464842502318 -0.0845979312739626 -0.168514089072422 0.261640587061574 -0.389007712369022 -0.164773149112602 0.29213066893514 -0.420577365394839 -0.000848499127024908 -0.0150129125041181 0.00293034304800662 -0.00407628147140893 -0.0154508763667623 0.00693693538610557 -0.00637341107627863 -0.0248458229625283 0.020363779981613 0.0227805598440986 0.00652148263743893 0.0270013120058302 0.0370919957930077 0.000545983027057831 0.0309425703811297 0.00117026179922871 0.00932440473047395 0.0057451350858472 0.0278201872304404 -0.0089745981545018 -0.00415325689581637 0.00597886206943799 0.0027968296605667 -0.0101841558958409 -0.0286229173876018 0.00887571424282091 0.0320243391748567 -0.0128477319542721 -0.0028407412691726 0.00399161811903966 -0.000525169709908179 0.00132017649723967 0.00146199990675412 0.0160468406746856 -0.0117953527061877 -0.022618805970384 -0.00608231471782719 -0.00220196347188349 0.00596160992811835 -0.0335001099882855 0.00899438911149518 0.00795083227569627 0.0160075877170494 -0.0186835937432001 -0.0218980744973983 -0.0220653151345468 0.00968576468940116 0.0003164667600271 -0.0180992898569392 -0.0208624005555461 0.021276343778823 -0.00450527773972027 0.0230214280008099 -0.00406276756005259
  48 877.457156523375 ""  11.8638049290259 0 0 0.0216886151551073 -0.0238561708969428 0.060198819578518 -0.0424085143819514 0.098188049032307 -0.0255500507450989 -0.0269914031548854 -0.0645494320810688 -0.0255329029505125 0.00254179149368133 0.0010630609709743 0.00136358327940793 0.000474261209530793 -0.028151268296934 0.00128587500984578 0.0721821974106189 0.062534071927132 0.0964375683138738 -0.00115222414392332 0.113334970669838 -0.0109275762133278 -0.0321386797621983 0.186270894798784 -0.0391904664417682 -0.0327875735775524 0.0241064106821879 -0.097836970830318 0.0356791416322073 0.113105307993741 0.035242794311787 -0.13007400144388 -0.118274694466125 -0.228157634256509 -0.0103601396189813 0.0183564724163029 -0.0176979179854084 -0.0159501860400502 -0.0464312310672729 -0.011564290089681 -0.00989441493304157 -0.0446531425872861 -0.0140889972744353 0.0262636857681253 -0.0109034521824931 -0.00961038862410914 -0.0290921041464548 -0.048789266493942 -0.0251355756526035 -0.0126697869744 0.00283014335970745 -0.0225685119318954 0.0435302525629413 0.000682210532103187 -0.0116128028819576 0.0509376114059787 0.0218048730830948 -0.00614556479994414 -0.00787099988341231 0.000591434111319347 -0.0119698823356312 -0.0329707331225183 0.0106839856860685 0.0444844722175601 -0.0227423895242334 -0.00844739456329193 0.0299051725358905 0.00326174565707411 0.0144531568869598 0.00267922594193469 -0.00210088178220761 -0.00804106263836329 0.0106241020138585 -0.00109820572379875 0.00366853214020661 -0.00211050754578718 0.00557350628076527 0.00065340393277045 -0.00359656669124164 0.0576721982544592 0.0374290386629974 -0.0304108837986195 -0.0396748821455252 1.87791808358905e-05 -0.0179031604890174 0.0355141489478466 0.00796254654178621 -0.0308829964695156 0.0372755984708908 0.0594958596142302 0.00897552151824598 -0.0615940317075325 0.0996364771124385 -0.0449688892273681 -0.0646272158165836 0.0524812283421333 -0.0820289074845519 -0.00581621824387619 -0.0238327296359922 0.0103728304994783 0.00314984748789413 0.00370563663857397 -0.0132515766804157 -0.00847608891074456 -0.0209146521337354 0.00833199380993851 -0.0132132290507269 -0.00141964563725329 -0.0115061965749397 -0.00632545817994926 -0.00578662465443428 -0.00413104113933601 0.0138066648756809 -0.00670131641729813 0.00806533059454148 0.0166982289249647 -0.0178712152682815 -0.017123658070541 -0.0240959207854571 0.00259781366027762 0.0104002597363688 0.00538512793230867 -0.0145776061481343 -0.00919589242061399 -0.0314478626771694 0.0544233808642801 -0.0210552222856076 0.00379643057260864 -0.0320315271346732 0.00683540170110874 -0.00957397229279405 0.0352877097985667 0.0497375181705545 -0.15138000407266 0.0344088212803431 -0.123427815575671 0.0210203644221497 -0.0900216399832827 0.0389407919210367 -0.0185993487129194 0.00851987860404229 0.0508583645986063 0.0698160391194095 -0.0130171351347708 0.000655058350231672 0.144483010885702 -0.119971962207499 0.045871796853434 0.028552037968713 -0.0493936038390569 0.0460508516653458
  49 918.496265631686 ""  48.7302418718512 0 0 -0.0321803973770932 0.00500757631528802 -0.0190673167782982 0.0149672907676056 -0.0312915154174425 -0.0219710384223542 -0.000544868483634802 0.0300871921512514 0.0154814643393877 0.00386831839680773 -0.0072453102793663 0.0156907529496479 0.000452350725117451 0.0199985413925047 0.000455535122519081 -0.110855777528244 0.0642475364383387 -0.0276849198905893 -0.0828469462211316 0.0466810947561167 -0.0197310979166328 0.0125236648133423 -0.121150175735745 0.0696143617804456 -0.00821783056411021 -0.0484328397743978 -0.0108118412157585 0.0231524704989824 -0.0159420317400232 0.00793601090435717 0.0709535472435817 0.0578155417343547 0.0802028634299579 0.000575196581075477 0.0302727866464373 -0.00638869421691003 -0.000494667638007128 0.0030411344367303 -0.00281549618275497 -0.00111338714796126 0.0111714757485046 -0.00342550186179208 -0.0310197538265136 -0.050046491913653 0.0139822634557755 0.0131813242962232 -0.0253287671540018 -0.0496365805603123 -0.000892542980841999 -0.0193871193763825 -0.00932920779540498 0.0117568606555859 0.0042711564736569 -0.00606871439729446 0.0244826789407304 0.0189167553295129 -0.00912808104269915 0.000600456795655493 0.000101416119851982 7.71135758805852e-05 -0.0185458427581719 0.0158677495371409 0.0312563976873229 -0.0175943896410708 0.00260627853853389 0.0124889542980504 0.000535591680605387 -0.00106244359351766 -0.00209640472250623 2.81760738764911e-05 -0.00139726032399924 0.000248837236421922 0.000758121129798806 -0.000762978727973047 -0.00126020032504599 -0.00203046584725351 -0.000988518436540507 0.000249174410071839 0.0393283489558719 0.0350935655093332 -0.0689643007873528 -0.155697625414683 -0.087176202759219 -0.0902173133903659 0.0190136862152394 -0.0227139983243513 0.0170785884178716 0.0421330441819757 -0.00165158066809459 0.0458435247498575 -0.0272684342786123 0.0661331246200049 -0.0100972830278594 -0.0345129470040861 0.0308400921040085 -0.0040219710925948 0.000142712655181498 0.000398099250130045 0.000568945741631594 -0.000772925862026412 -0.00272788014983159 0.00304771125217735 -7.78154125250949e-05 0.00124841017304896 -0.000914706213050583 -0.00216778435192248 0.0011377450463486 -0.000249138213113546 0.00449279123500091 -0.00110203923374174 0.00487197975345992 -0.00180779087602076 0.000366801033981252 -0.00179021383131302 -0.000663188559208812 0.000256778120287367 0.00180009725132323 -0.00242338808111059 -0.000249034052616827 -0.000905052635305681 -0.00250293931708164 0.00123642646993509 0.00160264864344406 -0.019811363067412 0.032109499027323 -0.0798074338817315 0.0116830144752931 0.0114005127468801 -0.00525833134611967 0.029877161304823 0.0215795816612012 0.0709456100908251 -0.0985374494845564 0.0607372237783956 0.0768333921964505 0.0359494353581611 0.085946583067072 -0.140691483513465 0.175855886061293 0.049505058376322 0.131007993048587 0.0210943036682251 -0.0602008315446121 0.0682031857840722 -0.131695484497506 0.431985125760663 -0.232185485680691 -0.0452816105725633 -0.0475410792455893 -0.102767662316289
  50 929.370311643687 ""  15.7572104013782 0 0 0.0228024756643093 -0.0899582222002133 -0.0226186402662254 -0.0638292801891081 0.0267034384727845 -0.0802218366740997 0.0647754091672892 -0.0132614440852175 0.0582505855971079 0.0367869367678237 -0.0209654822282435 0.0519514136560696 0.00490466383688994 0.0474050905794284 0.00303224588784108 0.0569942210453756 0.0157849100641666 0.0175272329082543 -0.0438971195507424 0.107243778294277 -0.045001383625991 -0.0446867753863208 0.0825460792534043 -0.0306192428496232 0.0881993685623245 0.240999879491854 0.121553724975165 0.0275213340883642 0.225964520936402 0.116456379762782 -0.177702728719825 -0.114917977739729 -0.227036353070745 -0.0216571309778336 0.155375172276725 -0.0391164190644917 -0.0282536751357395 -0.0204399765638801 -0.0248227608536097 -0.0208367248352508 -0.017520575110398 -0.0312268540619041 0.0122569936444662 0.0122664157934206 0.00311849044052033 -0.00157840779927595 -0.00101408707028029 0.00416978601263556 -0.0010635229004025 0.00128192473521109 -0.00141171627138163 0.000833474471035568 7.49483332828149e-05 -0.00119882691708867 -0.000266410683804752 -0.00155527075797677 0.00149879049545316 -0.000366517889815626 -0.000406476710489794 -0.000108192223034659 0.000843925900632856 -0.00164415103096374 -0.000454470725484464 0.000790231387204927 -0.000100267271312557 -0.000191042343831459 -0.00355547782582266 0.00538279372292735 -0.00737174921663635 -0.0041217520856101 -0.00573200962235715 0.00295099039042169 0.00680706585846282 0.00178807739175393 0.00368043262497294 -0.00119367275912029 0.00246046219511958 -0.00357256067839512 0.00550279068393284 0.00278569671704417 0.011263609591379 0.0276150623178699 0.0167580744310917 0.0153458468526481 0.004589997931496 0.000619265937024651 0.00300061100015157 -0.00575701963847943 0.00741439246546748 -0.00921894048187843 -0.00308536350979462 0.00151106337440195 -0.0070653418077322 0.00101898245689312 0.00077135538214258 0.00175113631172039 0.00466624797315148 0.00895431323295796 -0.00364352153372079 -0.000457251370447341 -0.0134831564196899 0.0151508245114699 0.00191293249738651 -0.00513409206934578 0.0110892411233894 -0.00833925182799224 -0.00319553623706686 -0.0063479433972604 0.00437634714854119 -0.0082256508433394 0.00572509632076282 0.0155715919125053 -0.00773468366406495 0.0153051517201903 0.0186569960836938 -0.00996339442285874 -0.00792190753320624 0.00230429013000374 -0.00378372618916087 0.00584374931430914 -0.0143106089934659 0.00304610545203396 0.0159129906973081 0.00166305477814549 -0.0591414770744747 0.0245704637866119 -0.00364071205295554 0.0250536001823968 -0.00888203307509851 -0.00752644909704276 -0.0164748019688031 -0.00116010507775199 0.103434108619132 -0.0239616627226049 0.186832109404725 0.00306131386790162 0.111337628135865 -0.0813570096886719 -0.0464955774614748 0.0156246965531363 -0.0240757043903532 -0.0499286021127911 0.00597305800632976 -0.0236066488406785 -0.132478987353551 0.187394339143903 -0.12513317344643 -0.0266516581619731 -0.00508836083168248 -0.049382158820699
  51 931.543685373922 ""  1.84967859777154 0 0 0.00257299221561226 -0.00712122682374602 -0.00189552477848084 -0.00570582611317505 0.000752908446873554 -0.00832296038549033 0.00606353471887433 -0.00115269658480956 0.00429584946692661 0.0036340142931655 -0.00248904787045546 0.00521676954554504 0.000737637494880475 0.00487393752503832 0.000583195194266092 0.00203494704667227 0.00249506138397149 0.00048026033128799 -0.00558663233483206 0.00950595633983369 -0.00489441732817878 -0.00392390263648639 0.00377633349656373 -0.00211086558391534 0.0086766371811638 0.0228614934970892 0.01349787202281 -0.000668239669610785 0.0174491223982742 0.00809309060333111 -0.0166626090810003 -0.0101996153851193 -0.0187451073079352 -0.00225345658287587 0.0168292302829743 -0.0039508645614037 -0.00245353956377804 -0.00208889963356178 -0.00211663809952076 -0.00141823380304431 -0.00101119838666255 -0.00233625055884226 -0.000208696600039351 -0.00527147147914038 0.00391886415393963 0.00221880313188611 0.000135819192831557 0.00148616155332407 -0.00439396413397232 0.00768137863633622 -0.00885499704673392 0.00522773410367202 -0.00954697389501195 0.0141392925286733 -0.00454868342946205 0.00258908019666629 -0.00560480764469237 -0.00543699821976156 0.00846069924138765 -0.01219202080506 0.0027805226329773 -0.00156843303501516 0.00188145665979767 0.00627592063496896 -0.00922447234230742 0.0128607031256419 0.0448675245061885 -0.0697882253051152 0.0977579172647467 0.0550328515165118 0.0771014570667173 -0.0350207845856933 -0.0886017421427338 -0.0228691414349276 -0.0446044400597943 0.0183398341697157 -0.0312263832480439 0.047128087537935 0.010920037247633 0.0147055924993442 0.00206379315830549 -0.0198978846691242 -0.00759680814654033 -0.00667547319088822 -0.0325832810063149 0.0544137714830504 -0.0738547002362318 0.0171252018588134 -0.0314919832710871 0.0404519343269882 -0.000235409139302512 0.00453816815214268 -0.00571359818929616 -0.0345269787731508 0.0580436864433158 -0.0845724666063784 -0.0663401534086503 -0.137745654698582 0.0511870949341036 0.00918608042081772 0.194739266648254 -0.224131037650268 -0.0330753322519689 0.0552828249017649 -0.147629135507331 0.12148728409633 0.0406910785825426 0.088427655654826 -0.0636399136336895 0.110979995509839 -0.0834618841712415 -0.20166703862944 0.105242060627288 -0.2020201009854 -0.246499103655196 0.12865233298693 0.0990796844147607 -0.0365042647756065 0.0557810670104403 -0.0794605020022642 0.191586317887494 -0.0462380992373694 -0.214035236480597 -0.00479935581468633 -0.000355973607175802 0.00156757244061009 0.00045671565565136 0.00434871558473628 -0.0012525947029763 0.00550589541424928 -0.00411384551373025 -0.00201001940460067 -0.00630837231321142 0.000179629615955285 0.00397937882352636 -0.00554605291881401 0.00136843017395206 0.000879157842935738 0.00769193695480681 -0.00145852866641999 -0.00157988241246893 -0.00605365845106678 0.00204369895796972 -0.00144105502392977 -0.00644404683082751 -0.00351722469466248 0.00278400920584809 0.000131342473220176 0.00743690648973276 -0.00152805529706975
  52 946.068771177041 ""  0.573648812743491 0 0 -0.000356757846622718 0.000303561900424092 -3.59543665830604e-05 0.000346804171261927 -0.000547179860579227 -0.000463288055971411 -0.000430758968261755 9.74150892802468e-05 7.92917612581824e-05 4.64793283625969e-05 -0.000220285827719095 0.000262708474946842 1.52567045219215e-05 0.000324069446265883 3.52650060497649e-05 -0.000358569044741446 0.00208811271805779 0.000441338268973035 -0.00168079276281823 0.000870867374850043 -0.000502462229499058 0.000247051753764064 -0.00256216403453828 0.00130272128975474 -0.000816805498232376 -0.00177989100362124 -0.00214567454680163 0.00146747316571788 0.000541977424474976 0.000573735662267473 0.00134101767531762 0.000605044109545384 0.000108452765855316 -4.65501100414305e-05 0.000669283690613521 -0.000138096766880457 -9.96861965825434e-05 -0.00013781612520633 -0.00011592832211183 -3.8420745563772e-06 0.000192212771775226 -5.8395030745617e-05 0.00124450170288743 -0.00076238877180531 -0.00143790395253141 0.000263211708253666 0.000718679517434748 0.000843473327917069 -0.000898638207808094 0.000554032598025076 0.000897719918383445 0.00536892468557517 -0.0083523624916742 -0.00876285817493898 0.00678964524964188 -0.0023842465524178 -0.0039378537390782 -0.00349536170632547 0.00657082825721936 0.00577328878592107 0.00146791665265236 0.000534284574549691 0.000110635479855745 -0.00257071182720944 0.00234934958987277 0.00261197436080037 -0.113514123154479 0.0087816992190794 0.0584020370011495 -0.0347419448696726 0.0638055131786929 -0.0151613184699755 0.00176809169388893 0.000298449012608709 0.0721406968796098 0.0637329128506142 -0.0642491403472132 -0.070939845825074 0.00164885876197971 -0.000223194044073796 -0.00218827771721597 -0.000987121672567269 -0.0014548483897917 -0.00305391394176273 -0.000715938276171492 -0.0174146950445958 -0.0104168882619584 0.0104192569564719 -0.0154303625242471 -0.0217326879566454 0.00488454651999114 0.00772389251278904 0.00155871506150521 -0.00314646821973255 0.00398520355139348 0.00508204996924999 0.114722063901929 0.101070487193364 -0.192968407503826 0.135820802678037 0.0904614414520863 -0.150467163232782 -0.0141267724548037 -0.236877341808014 0.154150316542396 0.227326668693902 -0.0761685315686969 0.0641464643277455 -0.176771292755362 0.0294064902589486 -0.219102101480119 0.206908057775031 -0.0356531224864014 0.0261344542748601 0.0500909728282719 0.0562423936827856 0.035688767445415 0.280259487904441 -0.0753130498690268 -0.178701146256891 0.0467214141646734 0.0688220225401734 0.00477865765368136 -4.69705584519492e-05 0.000603055912283885 -0.000511925820293199 0.000189866995400858 0.000139990763735598 -0.000143274635942883 -2.44906451100632e-05 0.000130367191571226 0.000806288311526254 -0.00151812360027885 0.000553333368014488 -0.000582903945571102 0.00148933459665349 -0.000484009899474103 -0.00068388338282795 -0.000407451526750447 -3.93620509438709e-05 0.000550392758696374 0.000544804732305629 -0.000615113675586807 0.000325684899596149 -0.0007958014910072 0.0036257671746669 -0.00219298759869082 -0.000241457450981453 -0.000842146027103011 -0.000857186297118536
  53 956.328779135439 ""  20.1337413696035 0 0 -0.00934608736934867 0.0386237139714717 0.0145277211771406 0.027068774898333 -0.0359963704815785 -0.0229641901382174 -0.056846682183187 -0.0118837461935882 -0.00157444970738314 0.0013447852662865 -0.00428812680929514 0.0136813853965628 -0.000363605360020022 0.0114911284995622 0.00103580080308179 0.0565214964464811 0.185836636869317 0.0762919416029295 -0.105727757347344 0.0461873306404805 -0.0285823021010656 0.020171420268505 -0.176809932159319 0.104096747624937 -0.095026642724526 -0.159684786266456 -0.236489626659193 0.142614810865598 0.0701964030677232 0.0597386240528239 0.0893641247968124 0.0243555326613603 -0.0487245109557239 0.0036468145590551 0.0174098492254572 -0.00586141319787475 0.00258991660266734 -0.00272451355021219 -0.000738295201409468 0.00179565990146748 0.0156864013069452 -0.0023578821411533 0.0247624524343779 0.091260510526583 -0.0270361570555908 -0.017556561834313 -0.0299539461583808 0.00816412636480907 -0.0116480823444147 -0.00572203934241136 -0.0129908457007504 0.011302801674335 0.00456963491152485 -0.0108845450676158 0.0228468263200509 -0.00420387352224087 0.0163528322468832 -0.00719331421237902 0.00503001981947407 -0.00843428743573056 -0.0051583452995883 -0.00147660632658911 0.0147102630995641 -0.00013258399329599 0.00143442673666669 -0.00198861042338534 0.00224427412231775 -0.00297847202883878 0.00552075370706773 0.00503803593924356 0.00246878360008933 2.57644890051573e-05 -0.0047674178480137 -0.00331329871913378 -0.000828791162562782 0.00177836787095936 -0.000861166633034191 0.00223422467523317 -0.122093460176635 -0.155071632298682 0.0325764285637166 0.288174318374254 0.125270114443734 0.119681309342308 0.0348611829534897 0.00450948147630535 0.0151319520790235 -0.0362062337305886 0.0938717333603016 -0.0948282680832584 -0.0329484057530587 0.0364293785717407 -0.042095681324065 0.00562393627144934 -0.00826224192769527 0.0166468095263205 -0.0104421235427994 -0.0206536122499862 0.0121354516567185 -0.00104118568167789 0.0155887257298958 -0.0207886031710106 -0.00473315145073813 0.00734352210468515 -0.0156947107232259 0.0199394130724161 0.00360794743654712 0.0140357560385697 -0.00372037490356725 0.0114720291300698 -0.00767654541587796 -0.0181111295486499 0.011871359420396 -0.0192598415491654 -0.00814250050469406 0.00173431635165952 0.000871743089034235 -0.00880166714747473 0.0043951217666643 -0.00122954907236379 0.00954630145045734 -0.00588205427003264 -0.0113460510093358 0.0511787320035148 -0.0481898844479811 0.00554997560298107 -0.00991488944665644 -0.040792981126724 0.0128303670064791 -0.0744974504733231 0.0396302141434147 0.00341233996420165 0.161298218454533 -0.0237972675159457 0.107322225722946 0.0486572244461141 0.082547587994683 -0.0730711632435444 -0.160470485078819 0.0204786533603719 -0.030415308314096 0.0324748950682947 -0.00464388254877067 -0.00374188868812566 -0.00635270398356855 0.172525903786239 -0.121907163964718 -0.0249670518267355 -0.0942003897244532 -0.0179898016434362
  54 959.588148376863 ""  10.2000882583179 0 0 0.0105263329323981 0.0299759420390211 0.0154724309447515 0.0330503765144489 -0.0582008071091405 -0.0744986479090688 -0.0434094673979407 -0.0308653480571857 0.00707853722999311 0.0167967529398272 -0.0185379413300746 0.043105394583433 0.000811855669411895 0.0419648693980979 0.0036342772293341 0.0520595504380447 0.289509849356399 0.0994502948605544 -0.212485579343902 0.123490245486912 -0.0732650965941788 0.0247841940169327 -0.305350636054505 0.165219997824547 -0.075503897233781 -0.0818660565516465 -0.226282675535446 0.154182861912709 0.159227717692223 0.0979939597615148 0.0178939583001825 -0.0317795487416656 -0.161547772446633 0.0012137032167285 0.0929935646961449 -0.026935031866452 -0.00312391360579615 -0.0114869467714557 -0.00995428219583591 -0.0022908696278317 0.0345825278423546 -0.0178835748137717 -0.0088217342975587 -0.0527191603880359 0.00533886246409333 0.00475945420836861 0.0276334673580598 0.0131767052937833 0.00846638748312668 0.012532284025603 0.012600652875998 -0.00931885354489205 -0.00455865544090351 0.00936983342984376 -0.0237292056133628 -0.00170829417963606 -0.0097467058064399 0.00505434261953725 -0.00536356901565019 0.00642803793637589 0.00724915118464144 -0.00187878685789307 -0.0233803131337192 0.00556967439308354 -0.00358095593355314 0.00218903187865811 -0.000740177529707047 0.00259833938057505 -0.0039196047712299 -0.0035535793868446 -0.00205336517381462 1.04224326627378e-05 0.00340081409441093 0.00326992615290468 0.000284130601151961 -0.00113546430924916 0.00175126848321192 -0.00110547011600488 0.0696439793236933 0.089908518040195 -0.0103012292862175 -0.152638607711169 -0.0644049378416304 -0.0631043815827027 -0.0300122957558108 0.00529814090566458 -0.0194901995314749 0.0155975681156191 -0.0682551878679451 0.0623071201581446 0.0407109692599072 -0.0594069461064827 0.0525078914089414 -0.00237568011789673 0.00988529738286282 -0.0297051524321356 0.00731325119387042 0.0152622410451195 -0.00814758367175892 0.000165787303121238 -0.0120411007715601 0.0164309367488567 0.00395092735451048 -0.00414437744838241 0.0112413149085823 -0.0183791393812882 -0.00294641491305346 -0.0129351433677435 0.00229173092515171 -0.00985796006431952 0.00606964957989441 0.0145579383893117 -0.0100217587093095 0.0167476431663026 0.00595739618328207 -0.00255252857246205 -0.00235000090264035 0.00371920010174682 -0.00258122995804354 0.00408722219809008 -0.00657775146171463 0.00252597704706193 0.00745685689702875 -0.0228440145210042 0.0365289228057011 0.0215376443652621 0.00590738653890253 0.0184184039542889 -0.00364682851905929 0.041474263115509 -0.0290236028677068 -0.0225943706051987 -0.1058504626693 0.00784740169400497 -0.114961650199096 -0.00187923795885462 -0.100518040082802 0.094005979745882 0.0413496255868249 -0.0254354087119489 -0.0245555925797718 -0.0244727777694011 0.02509819188049 -0.0131371296423501 0.019486753496387 -0.159934874765319 0.107581252523724 0.015986874071093 0.0669209919296693 0.0183263813014338
  55 978.367367981457 ""  3.73604195265617 0 0 0.016151184269837 0.00948551442599105 0.0142373224725907 0.0295055135764969 0.02122862899441 0.0275331637892545 -0.0144759985736406 -0.0149674701995331 -0.0120968438892033 -0.0193702649672846 0.017766787720685 -0.0234074765360395 -0.00214470926762755 -0.0342976240680276 -0.000635484873458348 0.0436211386521614 0.0169695483961622 0.0258983538246098 0.00396543422107445 0.0259311031198875 0.020122983181189 0.0248298298868597 -0.00576677990678662 0.0416081315694273 -0.0197585725341859 -0.0303321156533256 -0.0475380220421751 0.0120722495323758 -0.00245384418539312 -0.00358689792993338 -0.00229374428554256 -0.0137209903049069 -0.0263568865000727 0.00786617274068391 -0.0732116180320772 0.0140623131160416 0.00868155682177473 -0.00820343966817655 0.00862468692447373 0.00756247557497486 -0.00765614237011414 0.0128425577883385 0.0260455078723069 0.0103310635870879 0.0158683859880946 -0.00293915011929852 -0.00968980178327034 -0.00222191339930205 -0.00957417055795177 0.00472636316808616 -0.014826152379667 0.0274847442591887 -0.0349473679333189 0.0505099783420789 -0.0265667699285392 0.0479020309700715 -0.0696320687706096 0.00884516236424606 -0.0146439047656271 0.0203169572435039 -0.0100861048144848 0.015682499510308 -0.0131328311230205 0.00694347268332503 -0.0143750055332686 0.0186464590383216 -0.00306572546112744 0.00462612208886044 -0.00592925978605491 -0.0247480735085707 0.00188149551808449 -0.00343258533105644 0.0164339708259908 0.0114690587871103 -0.0145022443003451 0.00457705042537668 -0.00752839527114805 0.00978040680815425 0.0416318831728189 0.0410725429314549 0.0201898378744535 -0.00621193937606249 0.0119557110778922 0.00634668536358486 -0.114495546570797 0.224282856852618 -0.293975703251367 0.1900260910176 -0.287338789883122 0.403465869664862 0.050479589095941 -0.0701889041720383 0.114092278282026 -0.0544471035378343 0.0853059255580269 -0.127295490031478 0.0631735073350084 0.0923010071412653 -0.0850089695305114 0.0365317135628555 -0.0407556895062497 0.0430596790986259 0.0166297970552495 -0.0737423807548126 0.0884734794667419 -0.124513413068302 0.00893930594328421 -0.0606906459162081 0.0571931321208564 -0.0491654739106665 0.0842298048627482 0.0117442356572793 -0.0332271265803935 0.0625790315051682 -0.0634864674686392 0.0318566367242154 0.0211219090381542 -0.00725527507043038 0.0133713790496332 -0.0214257952773395 0.0485855522940008 -0.00662768323261104 -0.0552613273329794 -0.0116502408955625 -0.0496542039363919 0.00698268623127156 -0.0021793340782483 0.0267922964323523 -0.011178874861998 -0.0233446320988453 -0.0164513178453788 0.0151914212634328 0.104335686131388 -0.0198444997303667 0.139419637993641 -0.0445643957502081 0.107732184436669 -0.0716140934957546 -0.055547076027442 0.013106540247784 -0.00365079712237355 0.00110471670552928 0.00999249169614368 -0.011646763663466 0.0172352699887125 0.088962240637136 -0.0816593396506627 -0.00328657912401675 -0.0229480717336119 -0.0164454483252257
  56 979.3634827381 ""  31.2660899415043 0 0 -0.0373307489391896 -0.007456251549393 -0.0248702683921767 -0.0711727806872453 -0.0444261927025182 -0.0446576967255677 0.0183681954513906 0.0362365568513221 0.0161517417708699 0.0382285207139451 -0.0372431665173031 0.042415813234597 0.00636341781992445 0.0660108142984325 0.00207022655763655 -0.0774445710097175 -0.058612923990869 -0.0537022835644408 0.0315326284729809 -0.0943091826626075 -0.0297175413787073 -0.0599473345379452 0.0516764911786036 -0.117002564538963 0.0245527076813596 0.0184371357511696 0.076061646117939 -0.0273563269899204 -0.0359275160021361 -0.0125571319380308 0.0372647846305034 0.0519171904879316 0.097674310175261 -0.0194451953540432 0.14923766698572 -0.0253836312660304 -0.0190115772946716 0.0177920142049867 -0.0161974362837623 -0.0142989971290802 0.00613657761724712 -0.0204936499553429 -0.0321203520984867 0.0360518745262935 -0.025510225237651 0.0050621986287198 -0.00933650595528342 0.00579543209700748 -0.00490445615635154 0.00320507520011543 -0.00764951052631356 0.0122924888723679 -0.015825137293139 0.0224553597664642 -0.0116787044368911 0.0179092890419621 -0.0270529540193209 0.00497307191306527 -0.00731899779758212 0.0114986257412337 -0.0103029504026534 0.0181788022827747 -0.020961701229985 0.00767245608016612 -0.0135079386827531 0.018263192283047 -0.00149531160062343 0.00166622979751325 -0.00306404518217033 -0.0124851119400901 0.000188295568668512 -0.00269019653573026 0.00825177317045844 0.00671873330363259 -0.00678315738375527 0.00178178108026668 -0.00361099364288198 0.004464381933873 -0.135324515617719 -0.141186226576955 0.00727800420351772 0.157573282223569 0.0396800491808656 0.0486878895995567 -0.0562134266245235 0.109347872627986 -0.144301709088527 0.0747687283099308 -0.115969942315735 0.161489386768234 0.0649796856891507 -0.0939938494066155 0.140634940209112 -0.0461582764310037 0.0746708524185633 -0.112146583091756 0.0320255656189298 0.049978954642892 -0.0427343670374115 0.0176562650797246 -0.0240642822609238 0.0262575797870353 0.0101656825949842 -0.0326269949334592 0.0436111771066054 -0.0637596235998862 0.00293464003623606 -0.0329447170062779 0.0256453936446806 -0.0265438992762256 0.0397612364030573 0.00950571486416779 -0.0185334728253819 0.0347251480422202 -0.0306187929937948 0.0156328843757775 0.0104581728814797 -0.000970836776757918 0.00417771118924168 -0.00808605684923217 0.0223067652878522 -0.00251641696710776 -0.0253739407594909 0.0432008939017065 0.057831270049057 -0.0178331349703568 -0.00173042454272338 -0.0687796997517153 0.0271341669443648 -0.00207101965646788 0.0529136463763517 -0.0274713165226337 -0.0901547638616927 0.0219061899742421 -0.180773904620969 0.0766494947965407 -0.130109784734916 0.0792457017333798 0.0209613054288407 -0.0107238944857958 -0.00600092346262436 0.024982081045737 -0.0238863514797564 0.0240339662734582 -0.00917107601645169 -0.0918911408925795 0.0944488278347331 -0.00204117335069029 -0.0118970934539173 0.0285963705438404
  57 987.849843236709 ""  0.0532662171979973 0 0 1.58642602604553e-05 0.00241347833528295 0.00107007883058422 -0.00180249043242213 -0.000450792093665719 0.000975427395560934 -0.00160104659575515 0.000575028466568029 -0.00207768997463926 4.30829639978623e-06 -0.000314136746565944 -0.000753952798934484 0.000553135096047879 -0.000233798341792133 -1.72680474965856e-05 0.00126476000829748 -0.0023778515890151 7.2246239490938e-05 0.00557145931587777 -0.00617089888610592 0.00108901201177167 -0.00152926093177842 0.00503153052078092 -0.0050481098017264 -0.00203919239041585 -0.00546993408065912 -0.00246971028190025 -0.00187347691897402 -0.00704197842128054 -0.00424995145197744 0.00352866277636976 0.00292649939489219 0.00593929869819237 -0.000591380018210253 0.00160487148684092 -6.30301349021455e-05 -7.23697120983386e-05 -4.27610962088359e-05 -6.04739744051003e-05 0.000263342565625356 -0.00150819106723828 0.000477381787605483 0.00278856343206026 0.00566860538304651 0.00299760136030299 0.000518789116260471 -0.00391057011148051 -0.000616534999716751 -0.00333777938495087 0.00169078219878304 -0.00507914376022449 0.00856218959602935 -0.0114435470431965 0.0161832798346045 -0.00957829304509598 0.0164811878188447 -0.024214020191986 0.00433832259616636 -0.00618171580256558 0.00971089188125419 -0.00714464765850305 0.0119748892257789 -0.0129482628193119 0.00528375187093544 -0.00980401816787928 0.0132146164024294 -0.00184506567156301 0.00155161563345483 -0.00174245615076248 0.0593436247272291 -0.0163245583737246 0.00266538697553112 -0.0385759086031269 -0.0165807276159699 0.0456019684423314 -0.0230439046204323 0.0364361354912688 -0.0538649341885532 -0.00216223039893251 -0.00224296663997948 0.00642039278142829 0.0113927685720593 0.00582480489430128 0.00619225987224679 -0.0377924959374932 0.0733272435271718 -0.0964421957409696 0.0739042887987207 -0.112904561365973 0.157384334193644 0.0441971921045875 -0.0639714621638148 0.0969107857900793 -0.0360578795859056 0.0575382189755597 -0.0861070521760805 -0.155456395960565 -0.175659143994502 0.221395269040896 -0.140803963107837 0.0380281168419342 0.00652550211337657 -0.0243039607452402 0.229847483989495 -0.225032842923774 0.300761817790125 -0.0575984736490473 0.107610563752047 -0.182922666264834 0.10186239190918 -0.248961374030152 0.101203496927478 0.0289014444428719 -0.103699427195026 0.297950682830303 -0.147311283478027 -0.10407291219649 0.0515663644085577 -0.07941431277399 0.113831379605821 -0.230236709559771 0.0415218181322248 0.258220580423786 0.000737525540575953 -0.00651379101720653 -0.000813797566934884 -0.000732873925511524 0.00020619892252313 -5.63094257353618e-05 -0.00556490461284713 0.000706799878677534 0.00138158254630151 0.0169499920293019 -0.00265702674082999 0.0159449988999082 -0.00613876520414134 0.0142593706612093 -0.00978457626994184 -0.00870077769508436 0.00185166901382326 2.39160928891655e-06 0.00347059688747736 0.000397864652363176 9.78596746908989e-05 0.00706996607382963 0.00789728830408116 -0.00772053941399157 -0.000395762300728257 -0.00646172194888641 -0.00018689062321541
  58 1001.86464552976 ""  0.323894134864416 0 0 -0.00669216620709515 -0.00981632671466942 -0.00890013387999767 0.000143770385747711 0.000273586511987882 -0.00391871215861586 0.00374399089923433 0.00372389109076278 0.0107576155741556 0.00236973136063754 -0.000774465240837846 0.00385758823909436 -0.00161392308675691 0.00526677162212918 -0.00123874955857691 -0.000418828879642159 -0.00300054551292349 -0.00483361909108542 -0.00890268520749101 0.00956426191007653 -0.00354485856030395 8.87307699153724e-05 -0.00237138082392515 0.00188350744129074 0.00266403710646525 0.00649803081452919 -0.000602083705094989 0.0176224599667801 0.0238436377144192 0.0190765762955481 0.0044701468797137 0.00208841921730349 -0.0059329079355065 0.00165265465455722 -0.000588477894009768 -0.000900915513805102 -2.24827781319085e-05 0.00432394051612557 -0.00118475182930177 -0.00198790604708976 0.00585302703745552 -0.00411737290525879 -0.00196691393598941 -0.00227426241128944 -0.0165448528619117 -0.00477244030234785 0.00986634496321558 0.0121415444284334 0.00633251416174842 -0.00191667893993174 0.0123791958868769 0.0113412940705303 -0.0194644479399036 0.0287383534067792 -0.0224767442535022 0.0246509116179782 -0.0390656871807402 -0.00256957776855403 -0.002621569383488 -0.00547868130030801 0.0350942900907189 -0.0580654548210923 0.0649444542191673 -0.0282005691520133 0.0482543988449922 -0.0656822296172189 -0.000925181592177538 0.00343040507631479 -0.00208739307341187 0.0051614819839406 0.00283961699296035 0.00708954061859736 -0.00172194109931485 -0.00653804877736191 0.00218692399404132 -0.00011929667674196 0.00329905960978087 -0.00262201728899776 -0.0176284262105611 -0.0209699699782024 -0.00115323662773864 0.0189945494298299 -0.00234620876385768 -0.00784481973267082 -0.0705018564185187 0.108381573319674 -0.154363090143079 0.0962511883906132 -0.159496708031854 0.221977222636444 -0.195470308787689 0.286758468478155 -0.430773138340905 0.165661797681955 -0.267328112460296 0.401900451697305 -0.0153915418422036 -0.0371463546831932 0.0197915370171269 -0.00773777690636796 0.0252295049127229 -0.0273155641333269 -0.0135724940953443 -0.00840714830007902 -0.0131612485201761 0.0317904003579556 0.00216882800835825 0.0213006971588967 0.00211921235687886 0.0170689388936297 -0.0063184747221819 -0.00887184635265978 0.0113592617430829 -0.0236445594919649 0.0233553251625465 -0.0143347567270276 -0.0111429891002307 -0.00788806273239142 0.00534723904115723 -0.00177344930077549 -0.0148808514842497 0.000756063140875425 0.0169368004763658 0.0116366268312366 0.0216540454453605 0.00625332284883553 0.00090202873768273 -0.0159341497584917 0.00742463888008188 0.0021573574283399 0.0100394493526502 -0.0129469082267773 -0.047566278962133 0.0065643910165479 -0.0616910557902748 0.0441017246408069 -0.0578639792162994 0.0369340096984366 -0.0200241458565326 -0.00506577068126446 -0.0208942682231872 -0.00176704740315108 -0.00768946324959302 -0.00212951184264171 -0.0370603155082817 0.00275440907588824 0.00859248825766389 -0.00350888121645733 0.00508542089578679 0.00183142521063582
  59 1012.01893556785 ""  14.1704627349415 0 0 0.00715962708030615 -0.0467891000253013 -0.0130137015022433 0.0878121031558842 0.0455886272966133 0.0271016352181961 0.0272892717914949 -0.024492512342627 0.029947407717179 -0.0373088707835935 0.0419889388058967 -0.0340087952424168 -0.00785457070598744 -0.0611979970372235 -0.00129634109432292 -0.0358195697560069 0.0339585734114515 -0.000946004447320338 -0.0892468061910016 0.172973540518075 0.0179365884687886 0.0832429498182101 -0.0670038140117226 0.181109877332571 0.0371877501697977 0.107571364892273 0.0417491182257232 0.0268536694299273 0.129777203273568 0.0727057747927298 -0.0877580423855057 -0.0759492591834736 -0.135215882639474 0.0230982752504459 -0.142287535656824 0.0205132766578643 0.021348441233992 -0.0221051122270222 0.0155140319757908 0.0167758715069197 0.0107067767347414 0.0178927891679534 -0.0725145123082602 0.0298933075669456 -0.0143209162766286 0.0261000404869128 -0.00906684065668528 -0.0126438041115379 0.000790873765647652 -0.006647297756267 -0.00446892351052492 -0.00598960436791813 -2.73216593774428e-05 0.00494196273467623 0.00850572146269636 0.00132712080427958 -0.00304249914733202 0.0016542503168805 0.00116290170061006 0.00112555790935907 -0.0116005321952947 0.0128714111075226 0.00198472510983293 0.00400052487614132 -0.00516491426843349 0.00546427543022032 0.000179175453639307 -0.000336946217222032 -1.99934645303168e-05 -0.000314914366730886 -0.00044495801037372 -0.000845645955005641 -0.000310989507954619 0.000498130128200225 0.000104565222451245 -0.000966577208125221 -0.000774361470149341 -0.000849134891126899 -0.180373751394155 -0.165576850981318 0.0098738431840311 0.144691603807358 0.0122310220070323 0.0368059047497993 -0.0232017548577487 0.00353679251589143 -0.0184380259067813 0.014186214207466 -0.0115515995812926 -0.00597377314700376 0.0128966483351781 -0.0237574386571723 0.0551713221882573 -0.0172697993551943 0.0272590983271753 -0.0522202600062823 0.000630383533076932 0.00351017387938693 -0.000700291223420716 -0.00069315614692932 -0.0031330965044605 0.00415083376976487 0.00132231945991446 0.00202860187359119 0.000263659595282013 -0.000519749975072781 -0.000809459225742389 -0.00131936374260752 -0.00201722102479974 -0.000790250541534733 -0.00174099400799852 0.0026215752912398 -0.00119664950974772 0.00123123472453454 0.000889018079054982 0.00159962648545009 0.00215425523668311 0.00498899956246045 -0.00283762664338915 -0.000623111464565123 -0.00225774983012145 0.0030935799030042 0.00277164004279117 0.0336526305865737 0.0345581990848089 -0.00884483876387868 -0.00214932775120072 -0.054361510821736 0.0205138513647708 0.0515235553489588 0.0421854449387972 -0.0327867222303964 -0.0707249250000875 0.0170896763723534 -0.0811279146911641 0.0863875152037651 -0.0601240573489805 0.0225281918094071 0.147203372272976 0.00865581900523495 0.0169745880158876 -0.0846524570220012 0.00314662864751494 0.019152417582684 -0.166368154368296 0.0241426116644009 0.0434755553028425 -0.0246102082938254 0.0510794700280449 -0.0107849527320178
  60 1020.33790394063 ""  48.3458336348987 0 0 0.0231951924444878 0.0416581070364313 0.0308168331305563 -0.0201204236507441 -0.03169769139079 -0.0178970648404956 -2.14131263482942e-05 -0.0193958802178369 -0.0347912079276359 0.0153661830233984 -0.01427006055372 0.0166291777097161 0.0021017785835962 0.0222424712684582 0.00167369271066892 -0.025757960506523 0.0534530198672041 0.0178223522474899 -0.00109454587814847 -0.0620195537375772 -0.0194883343843653 -0.0221904546446851 -0.0537030190163715 -0.0273792999133906 0.0109071864298549 0.0331656201667638 0.0367715556401149 -0.0815575864527616 -0.0537257758494246 -0.0607783967838709 -0.0579341934122474 -0.033329198630737 -0.0194510053097729 -0.00538300461965668 0.0541538151367041 -0.0101962662799762 -0.00437919563466058 0.00397141185109326 -0.00436023537814478 -0.00336021144847903 0.00812682966971391 -0.00821937154227575 -0.0691248076059067 0.0523464199649817 0.0848726195259865 0.0559580480091719 -0.0351012744757597 -0.0860770895241347 -0.00394670214754261 -0.043409657828282 -0.0221452730709604 -0.00902185083820071 -0.000528512133656162 0.00563939249270763 0.0417247351935563 0.0177497701123432 -0.0114615984274552 0.00400795980321608 0.0101313400102139 0.00465300020577558 -0.0317011468665094 0.0255149687719572 0.0492274322650762 -0.00340474917716471 0.00738624588349385 -0.014742613774225 -0.0010049817213303 -0.00210822068829624 -0.00206081029112036 -0.000417295286921389 -0.000996097694655214 -0.000957456769149289 0.000281502796218174 -0.00362328781835928 -0.000701919719039244 -0.00281201572291868 -0.00389818757776031 -0.00143134993730155 -0.109137371179581 -0.053390740817803 0.0636239111512648 0.0572872233926949 0.0247415654644484 0.0803356762856284 -0.0174824301093247 -0.00148586150516111 -0.00670257770539934 0.0578068986821198 -0.0148176220977916 -0.0150479058933863 -0.0687862940601868 0.0687350125805294 -0.0193843911788149 0.03248602139067 -0.0567062489694979 0.0781109093490436 0.000815087148069744 0.00312791754310012 -0.00112575939821012 -0.000562049723462157 -0.00401121502421265 0.00424669542462882 0.000320769471323176 0.00096408651272387 -0.000465269451990116 0.00737680316542102 0.0031896212187869 0.00852301651000341 0.00632921814196077 0.00401516217955831 0.00446462201272272 -0.012202768686549 0.00599251953320783 -0.0105422466295869 -0.001906060330722 0.0065407837044644 0.00836267053859237 0.0122487035664189 -0.00373459816061768 -0.010677562957919 -0.00411433055493829 0.00955193413163712 0.00556375305103917 -0.0200261636077538 -0.0492850500727171 -0.0207174194604729 -0.00682778899750456 0.0104846259350863 -0.00898616089560444 0.0245657165499387 -0.00777739514769002 0.0028482256566434 0.13242459416529 -0.0212464600859087 0.0999469629888674 -0.169309563838733 0.127810366133893 -0.0453290671564988 0.217564655582583 0.0185782338593869 0.0910184911337335 -0.0259441511578129 0.0427001785916573 0.0133146792303963 0.147913572525565 -0.257470914039677 0.153275683483517 0.0211213909364896 0.0430134738408012 0.0379161708033802
  61 1029.91345602306 ""  7.85643352184027 0 0 -0.00452528657418444 -0.00508054132841403 -0.00524535594006661 -0.00152077468142412 0.0024333143905952 0.000676086967022016 -0.00143220828153334 0.00463307334034946 0.0049647300597449 -8.6572908918938e-05 -0.000256235642376915 0.000109937105484906 -0.000328424223601751 0.000730397491853555 -0.00073810186105031 0.00865125651577808 -0.0100385829656178 -0.00260385903886114 0.0034072967718034 0.00147067950270888 0.00130102890034163 -0.000879474749408074 0.0113237201418418 -0.00482997894880443 -0.00402960562003828 -0.0110419735801892 -0.0100222822787992 0.0142468031021545 0.004534440672349 0.00809644604542796 0.0146601859325407 0.00954558565890523 0.0090138284673133 -0.000885303303822949 -0.00103035346680183 0.00088370300741132 -0.00122415532852263 0.00130387572373437 -0.0009428332923671 -0.000698379128576736 -0.000533111453213048 -0.000549251796322909 0.0165957604623377 -0.00771962754046985 -0.0124486930671571 -0.0103366243209142 0.0113051429409047 0.0188751654795163 0.00163601715118705 0.00637497869280238 0.00330973043032774 -0.113843144387287 0.01124222711263 0.0601643234958742 0.098671197208288 0.00861300361068369 -0.0391364945259187 -0.00829053128525756 -0.0242748276627886 -0.0136702062062 -0.0935437450346257 0.00135168251489171 0.0428079148349889 0.124019122445463 0.017043170115276 -0.0411469320241145 -0.00455432449358248 0.00183578135882599 0.00298274412465717 -0.00275796103574929 0.00377969300314528 0.00118003621765677 -0.00101388221623693 0.000808136259077464 0.0040713554471896 0.0107381683706712 0.0112404937973686 0.00296590669078296 0.0247048805569222 0.0132586969606743 -0.00889315384687611 -0.0117714792086377 -0.0105577841420735 -0.0245454838692257 -0.254493010544236 -0.142564676734431 0.00510202193033687 0.14080849156344 -0.111780915320429 -0.142153901020497 -0.200062732865556 -0.133298631199521 0.00721956088811568 0.178209520241479 -0.114989736915032 -0.180038109156831 0.00538947161764697 0.00441133329767536 -0.00925239231044224 0.0065146569546308 0.00764484802172326 -0.00972483908292177 -0.00307798175464997 -0.0154518926963219 0.00924259705220159 0.0112245701112838 -0.00294686969263039 0.00431529809569801 -0.0102813370748709 0.000928778590167671 -0.0107255893894375 0.00966727831017643 -0.00134429272981528 0.00298611669753017 0.0133812553912618 -0.0279483644740292 -0.0319793803960669 -0.0534773453131004 0.0149352184181876 0.0338921175579207 0.0169599022080796 -0.0334798372182287 -0.0237406735217487 -0.000121196862142498 0.00664606674749777 0.0057482686778626 0.00125112750434808 0.00147402594045339 0.000171771972917432 -0.00484682848733439 -0.00364215351976793 -0.00105073359847371 -0.0207627634349177 0.002269355526625 -0.0138959219236259 0.017889035951621 -0.0193811885005673 0.0113613816880177 -0.0393914983663331 -0.00717400475386768 -0.0170313587041568 0.00889094585227055 -0.00616815969024246 -0.00438341471531585 -0.0173863173154413 0.0362093170113809 -0.0235834809750831 -0.00245665982588132 -0.00614196858289762 -0.00580730903104294
  62 1059.02084920038 ""  5.57306456704468 0 0 0.000746162513124092 0.0121061479198541 0.0196359564057002 0.00719313467299492 -0.00758660031912037 -0.00851989444302408 0.0147283299068857 -0.0119014286288154 -0.0155226768726309 0.000985676173468637 0.00122963892071009 0.00374228821000266 -0.000513630274318838 -0.000486320627950939 0.00148423295219382 -0.0908060919743044 0.037317272211904 -0.0023264427951211 -0.0336818998670669 0.00680040473099428 -0.0136674143733373 0.0065907303760563 -0.0434320914334213 0.0350022145905369 0.0287733271114061 0.0571181321580727 0.0730464472862881 -0.0711880972160197 -0.0213174220724234 -0.0352628417090897 -0.0636104892663944 -0.0342009143214567 -0.0193264733294692 0.00195935659073988 0.0052701909959476 -0.0036994065651769 0.00167380320467551 -0.00666074274199272 0.000237189689169065 0.00162291092731356 0.00804537842379126 -0.00266620685959102 0.0217324047551786 0.000596427308322283 -0.0270140406640075 -0.0135490055137907 0.00237675356798933 0.017167000127425 -0.0137720457374664 0.00855659591216205 0.0119434016363239 0.0155558934900623 -0.0128583988668193 -0.0148930279693291 0.00901676519852666 -0.001214536963151 -0.00611353761000381 -0.0235941197975024 0.00211390038930159 0.0130527189194137 0.0276006868573515 -0.0073116273114092 -0.0179771881530201 0.0034855680110921 0.00993471388828825 0.00514120192246968 -0.0484896002863213 0.00272047292242658 0.0236511314778683 -0.0358752960859536 -0.00950753240207664 -0.0435018725329453 -0.00940823312439691 -0.052507280270396 0.0193129736825754 0.067848482788213 0.0592239167684957 0.0118543992939924 0.00578989869290164 -0.0231843673970006 -0.0204099724649527 0.0296457038541911 -0.00767082886839313 -0.0326433241330832 -0.0141568031602688 -0.0396286358662299 -0.0337462406731498 0.00525323225885931 0.014192687448253 0.0145196936741339 0.0113675187021873 -0.0282451893711494 -0.0261851968003648 -0.0126477496774414 0.0561436231760369 0.0494372338890793 0.0771764475452036 0.216619628134711 -0.113947677120292 0.00132111426638054 -0.131725450769398 0.162371721207805 0.061682365263911 0.0383136015487089 0.068919038455203 0.197416367631906 0.0209946787952098 0.160323007971879 0.0239242560137581 0.0953074910148905 -0.0158380222167007 -0.128202365359007 0.0810302167439421 -0.140490176796587 0.0809732441369861 -0.18077577799495 -0.205583671071422 -0.334129417824126 0.0809607836163215 0.201180547284474 0.108554726239264 -0.218807811832446 -0.154481421492152 0.0190260130218143 0.00360408147440969 -0.0462040209839272 0.000814578011699508 0.012967193510949 -0.00964183295019059 -0.0142701704352616 -0.00689933507424504 0.0242293090835671 0.0830249927925366 0.00138988114635519 -0.0441050358456861 0.0125905168769179 0.0231607398707397 -0.0538861821393601 0.0126244315275201 -0.0344614526746072 0.0360346666158738 -0.0263121911047013 0.000530219324817243 0.0334711682682667 0.0445274204075213 -0.0688678698556069 0.0518322168950073 0.015679401124789 -0.0381501169307832 0.0101636287624263
  63 1061.90897052682 ""  53.4376389904599 0 0 0.00201256749256665 -0.0235062895723439 -0.0404429492563834 -0.0168171580033552 0.0143756814510222 0.0175150388982957 -0.0319961165404814 0.0242195907853378 0.0310746223707374 -0.00120050215212818 -0.00228369614868221 -0.0073694291774092 0.00150163067412791 0.000863239267549271 -0.00281708637784708 0.198607391426804 -0.0774883081820252 0.00675122509343368 0.0740353654098789 -0.0184620931886444 0.0289973306350964 -0.0160408067690309 0.0891892875639603 -0.0792858345312093 -0.0615189774475311 -0.120699704135438 -0.155409347906792 0.148439817509132 0.0421639042487582 0.0720032160735612 0.133287299491812 0.0713277593545758 0.0396013960166062 -0.00494451839530292 -0.00760405065863977 0.00718346960206757 -0.00353290253832521 0.0149326855399137 -6.47673872860643e-05 -0.00312229165689218 -0.01734959601166 0.00631466971409337 -0.0540937240112109 -0.000171033614102738 0.0524567546282338 0.0382080940688668 -0.00318636298938146 -0.0392507029778753 -0.00158675338408487 -0.0158184104132985 -0.00552154021546877 0.0050459314104906 -0.00647688598986712 -0.009163721709503 0.011081424658777 0.00152707778489304 -0.00339710479523163 -0.0042835713805421 0.0125614257825574 0.0107600604841344 0.00486180813473433 0.0132662606910487 0.00572060459003092 -0.0117654751875913 -0.00153650655627791 0.00507652770106776 -0.0218159111086436 0.000145994203517393 0.0105183294941398 -0.0178960205468994 -0.00671068003154247 -0.0231682926327276 -0.00520691631258455 -0.026862241857076 0.00881292406457066 0.0294463623461653 0.0246791359456256 0.00494121560911436 -0.035755151747157 0.0165976897049552 0.0334739170373815 -0.0475249401140673 -0.00314911570966259 0.0433717510531252 0.00112087626697318 -0.0224428585278699 -0.00448009652106451 0.012930320275089 -0.00279356655315131 -0.0112412644018621 0.0104881853151356 0.0131215151015928 0.012934683938523 -0.0297128488804556 0.037296933593103 0.0243638236183692 0.0379810271026219 0.111708467401307 -0.0556990663292816 -0.00198716402497774 -0.0725247535201662 0.089472863967809 0.0329980432626231 0.0246415589873929 0.0327353363923458 0.0975238743669342 0.0109989650255276 0.0800977633301853 0.012028376589126 0.0477448760214528 -0.00803558690835241 -0.0673780452170355 0.0415856669758472 -0.0727679362185985 0.0344621248430454 -0.0779710799536732 -0.0883908965985544 -0.145557383231075 0.0343986208590947 0.0865934938525912 0.0485656208102847 -0.0948720995177399 -0.0688564696129427 -0.0482676890432158 -0.0115596021419655 0.100053520907224 -0.00232918314693102 -0.0277641468685209 0.0191776797640588 0.0442413471404379 0.0159710609326442 -0.0465295021572857 -0.188278809094916 -0.00192024198169855 0.116550623365995 -0.0411288755347555 -0.0384770147281991 0.111178562855974 0.0204849759407023 0.0753018673357884 -0.0568418900238028 0.0525007565918123 0.00331317815992949 -0.0723871503883569 -0.0845014089732015 0.133239544491484 -0.103983411381538 -0.0361102773646193 0.0947024206712646 -0.0251387534151868
  64 1069.02051036573 ""  0.0603096312247916 0 0 -4.50743994647929e-05 0.000251999017601236 0.000333328837376037 3.9017788318003e-05 -0.000241798790354398 -0.000207924263621819 0.000286217965838864 -0.000248379871581513 -0.000222520693663643 0.000127004865539683 -5.03652683760454e-05 0.000171733854705085 -8.52467355713192e-05 0.000132436343298396 -7.17672599129063e-05 -0.0015883331853452 0.000787374612562488 -6.35524087624068e-06 -0.00055977048350779 -0.000146150425260867 -0.000318097157644159 1.22351311413856e-05 -0.000878051575081035 0.000400520522393723 0.000527104072979651 0.00103217014150227 0.00127098341902296 -0.00120877157712497 -0.000301395412270035 -0.000539165782828593 -0.00114657585870047 -0.000662902713235275 -0.000378328324468157 5.39809116165069e-05 -3.16614464822122e-05 -9.98407744818683e-05 0.000127541160347708 0.000119590566606006 -8.52610422322889e-06 3.30728647545035e-05 0.00046881407694694 -0.000131258783784659 0.000433768855082831 0.000224399865432168 -1.39114567793556e-05 -7.08439454208233e-05 -8.81787683849616e-05 0.000271332459279537 -0.000426255384527425 0.000240175799128207 -0.000426834313701309 -0.000525223289874007 -0.000467353027665075 0.000556259297082182 0.00355360800717449 -0.00370365059333694 0.00533810602353907 -0.0142447477690013 0.0207236429194741 -0.0300101890072083 0.00432611695655742 -0.00752920119643979 0.0104101774550422 0.000224513357320406 0.00175364810907937 -0.00196437374342878 0.0191222306642512 -0.0302213535433556 0.0435111301243334 0.0139770211931855 -0.0455754431231545 -0.0782154762337499 -0.0345368919872817 0.0803306118976223 0.0298301574372229 0.0140081438213711 -0.023883359869028 0.0330236661924954 0.000251343327569606 -6.09181939286767e-07 7.07426939832074e-05 0.000453711829673966 0.000343514692066809 0.000167108838054629 -0.00585026332260269 0.00385821655548282 -0.00865337748099065 -0.000165909088016045 0.00214847117202546 -0.00257039026712232 -0.0260499960587604 0.0370293690417448 -0.0542652496272236 0.00580837095407872 -0.00724415126191013 0.0110764860164095 -0.00488281358277666 0.204891896963643 0.0253248768334045 -0.115546050699026 -0.217209376888842 0.305903913783432 0.110631414040434 0.313639209938452 -0.111361580072729 -0.0608906548543672 -0.104880309762979 -0.171090977415528 -0.258989292886236 -0.077405885278835 -0.224567019231432 0.330226519270031 -0.126673393911221 0.182025310912032 -0.14083789684248 0.0694562126364826 0.0617716158660059 -0.014878499077222 0.0290523277477042 -0.0465541955995699 0.113738250756091 -0.0244447014056314 -0.11627350922867 0.000568857303353279 3.87571920674211e-05 -0.000759189929041763 1.11148453772491e-05 4.19018520798812e-05 2.19331746545984e-06 -0.000567743586849173 -4.3373303533507e-05 0.000113477648625783 0.00188606983170198 -0.000105209598663758 -0.00125221783819141 0.000299000102501924 0.000173906978875907 -0.000684525704628684 -0.000573827584089375 -0.000531602834624595 0.000134544447795337 -0.000411659595775005 -5.07073538310116e-05 0.000591949521874056 0.000700640093819602 -0.00158405733590639 0.00122142439318283 0.000340794566112226 -0.000810087090465938 0.000452111728378043
  65 1087.4830333158 ""  17.6874601784309 0 0 0.0378519870603655 0.0458089278058148 0.0340120702935043 -0.0226307367049524 -0.013695539763772 0.00509388635766217 -0.00587917796516833 -0.0157956335611814 -0.0374329047364456 0.00751042977207069 -0.00594964623360332 0.00321613054073615 0.00441810716142233 0.00555706184794702 0.000614767956047047 0.0851208053761132 0.0415459578077978 0.0481837841330899 0.0545727674435227 -0.0777072915008679 0.00679775745260034 -0.0289726320404378 -0.0083673375141728 -0.0798528921269313 0.000884089962374341 -0.000754991662638205 0.014762508533849 -0.0639289005314483 -0.0681618891915376 -0.0641766104591716 -0.0360640446710003 -0.0208068758715365 -0.00541196881432275 -0.00942438450431772 0.0283523600801205 -0.000673895404487656 -0.00863699414949717 0.00608998839033846 -0.00308252574813082 -0.00479531865851327 -0.0219264227163196 -0.000206654886015726 -0.0183621669510146 -0.0150023163360665 -0.117752105065808 -0.031749941491329 0.0010524231244418 0.0500169390109524 0.00258576497589 0.0270172821088231 0.0177682727958152 -0.00157953827289411 0.0025947109887669 0.00484412259920145 -0.0130386069496074 -0.00381909981789584 0.00283739534527926 -0.00741655062504806 -0.01653521744508 -0.00863172798521073 0.0107757461828644 -0.0175940989934408 -0.0174974613633932 0.0121264135923942 0.00820321040325714 0.00064326313499352 0.00138016391963232 0.00055721506479794 -4.30191034465221e-05 0.00311206599356122 0.00307441801500969 0.00489888027344025 0.000955168716166511 0.00673884384948766 -2.17359966294289e-05 -9.92809379135662e-05 0.000853067216933722 0.000568199932810157 -0.133648387361875 -0.203204884631635 -0.0746149041697575 0.141007245174641 -0.0634778488214893 -0.117304366986737 -0.0304524278021565 -0.0126052225338697 -0.0182200375319037 -0.0197117212845962 0.0145098064133927 0.0268209584350589 0.00750945932464733 -0.0240718955643717 -0.0196721874597721 0.0178594007483747 1.81791427707701e-05 -0.00741113067620032 -0.00545611755964761 -0.0207348032228413 0.00784204255004371 0.0027022979368415 0.0181473601689376 -0.0224203340589889 -0.00709084413782716 -0.00768682111605086 -0.00451507758976518 -0.0161027752736307 -0.00425763149075585 -0.016580999253465 -0.00642227461930375 -0.00972824004772137 -0.00211545238752018 0.021331770217518 -0.0106799849680404 0.0184739110220216 -0.000936643478817524 0.000914425581027394 0.000500601114578779 0.000877884018056229 0.000801054962456131 0.000306785238479353 -0.0011146139530135 0.000588542017170607 0.00171566869727854 -0.0605362597457041 -0.0396119771242754 0.0300330736312944 -0.00789613705599675 -0.0236387755157009 -0.00264217120851442 0.107613623458181 0.0492477520731752 0.05330356591153 -0.152138701389454 0.0141908865405165 0.258603567031752 0.000881722819328305 0.0822954581358011 -0.0771494052405902 0.221399471897153 0.0338158483950944 0.10486977660688 -0.0134888657984698 0.0225037364725114 -0.0246006259671192 0.088360047476138 0.0390763303112778 -0.0883892948048972 -0.0307182435658073 0.0854262747958788 -0.0295401068043622
  66 1126.40450234735 ""  68.2325813826213 0 0 0.0197362224085755 0.0713963456940006 0.0414837354837766 -0.0118199143144763 -0.0231442429008244 0.0171452487145271 0.0198767683378929 -0.0367631409355508 -0.0418688923718185 0.00431539634066899 -0.00167175594964416 0.000859440516766951 0.00347087854859584 0.00145295943734744 -0.00288758378771311 0.0131573733119095 0.132391884481067 0.0586205719047031 0.0523995613720977 -0.0884735860462991 0.0155576048485452 -0.0204359032574091 -0.0404923874345769 -0.0529293476750628 0.0419822726089148 0.0914112317476522 0.0944270518394763 -0.126855610635179 -0.0364454924010856 -0.0727577492693749 -0.129729088317017 -0.0807589628089403 -0.0683897297078835 -0.00724948750040149 -0.00102699171862933 0.00829874992081318 -0.0040389847549309 0.0217885808619035 0.00116713529691875 -0.00171764242677658 -0.0207567995718114 0.00990101349068848 0.0084394099561215 -0.0591094307976929 0.0507539046214845 0.00324194735198541 0.013686064144988 -0.020715739249185 0.0127562056471761 0.0110817158685716 0.00475957270889093 -0.00864543679741685 0.00468325321543092 0.00565801036695551 -0.00815780145067564 -0.00614416472801736 -0.000468365834429594 0.00534922242246438 -0.00417445124054119 -0.00529573554764206 0.000319773481172995 0.0014877936047775 0.000973559173097748 -0.00241985322623579 -0.000308400257672867 0.00157821428824059 0.00191930263515885 0.00051754164456986 -0.000498610544157837 -0.00279096444324356 0.000444421050009995 -0.000257586621361873 -0.00187851465381555 -0.00113161200100991 0.00185751005430766 0.00123341146162587 0.00239588196997874 0.00105674310233425 0.145567070430501 0.112620906781633 -0.126987704389966 -0.231519518296864 0.0246281405196246 0.0774776508567134 -0.00729491803352783 -0.00264516892574804 0.0147730924583938 -0.00354213204966407 -0.0230240783418845 -0.0166447991578594 0.0151655082007996 0.0190232816445843 0.00642876917621014 0.00386029532487575 -0.0175191429906307 -0.0205884403373337 0.00438160031245416 0.00694145324568725 -0.00709488921350451 0.00374549758163088 -0.00253649579099498 0.00167248613745522 0.0010389033803982 -0.00645990377249198 0.00788526247448722 0.00957075504660529 -0.0013441185923685 0.00506631753965869 -0.00545598540782984 0.00427734277301412 -0.00718012860949272 0.000725085727408186 0.00186070436200068 -0.00463801696722434 0.00171987608796607 -0.0043871445091467 -0.00498157913095682 -0.0125054444143622 0.00314654850444455 0.00759143564546101 0.00230437996763961 -0.00532900522839552 -0.00360300615375312 0.0389924561567387 -0.0214045844357922 -0.000380904400870077 -0.00187724775957123 -0.0656998099750013 0.0449983398132271 -0.0172297960732933 0.100354205650782 -0.0818422160071532 -0.033052885255248 -6.56567462847365e-05 0.0881299985177988 0.177991595111428 0.0154081046906397 -0.100686396250056 -0.173687049877023 0.231932166735743 -0.159795541841557 -0.0369371162006297 -0.0118533826285973 0.00266981496710274 0.022460654220375 0.0999956206718129 -0.112212141463578 -0.0202210226356811 0.0868319029727264 0.0234081914079533
  67 1133.27766423955 ""  17.0784468695105 0 0 0.00308347126556092 -0.0199754863890083 0.00470007697842888 -0.0136522940915541 -0.00937895652595746 -0.0329342678963694 -0.00623714520455491 0.0142918467867353 0.000315238392379438 0.00794382797860692 0.0512623266734211 0.0113680134178826 0.00804332025888711 -0.0433538219718856 0.01612454938862 -0.0044749073000456 -0.0455801668217173 -0.00580642403209647 -0.0396936704437784 -0.00903989320845612 -0.0370054642933226 -0.00623519858195934 -0.0125223924905122 0.00871885978995901 -0.00941077857703387 -0.0338276378142696 -0.00768692418292445 0.0131096721986022 -0.0257003838102074 -0.00618672395240056 0.0380384607454323 0.0313118033042409 0.0442456675865526 -0.00814227331870459 0.0462520965283121 -0.0200973444486507 -0.011771023278644 -0.0628403650048306 -0.00118863729164233 0.000413460563299577 -0.0374302258455842 -0.0146169773795167 -0.0094782624209902 0.0022056782134952 0.0210920610839872 0.00554291339021251 -0.0198955446117394 -0.027032242468184 0.0029000691720276 0.00136006242501865 0.00011455832158051 -0.0184189229324258 0.0498294585216579 0.0417347166389799 -0.026574616152949 -0.0127783397688584 0.00410519575255463 -0.0341111464083683 -0.151511180351821 -0.0910509407052329 0.0165317705513199 -0.00769528768582075 -0.0143706338810592 0.0410732245840972 0.048189424905432 0.0166315498034067 -0.00235310815551407 -0.0173712109056061 -0.010437103145642 0.00163844285646905 0.0271657931722205 0.0275524977678104 -0.00321859785825383 0.0351151706496752 0.0163123318359719 0.0215005674098653 0.0335668935041204 0.0137248594156457 0.00349354512201845 0.0113735692317861 -0.00171975621098441 -0.0146333254089395 0.0111990684620173 0.0290767812959408 0.05819746142566 0.133259687509972 0.0815257080697372 -0.079261919681499 0.113396157762714 0.112885625913292 0.133468890395623 0.118902718339496 0.0274922218784509 0.0089390424416262 0.139928252846657 0.086781154101834 0.00722977017390489 -0.0763479881412737 -0.0148310731966121 0.0503183703544261 0.103969859586839 -0.138545184000015 -0.042127786645656 -0.0882610842949223 0.0161304474503603 -0.0150976562828654 -0.0413276771070996 -0.0647230125615827 -0.0735393846603213 -0.0381298216235966 -0.0543008924486982 0.148704316011747 -0.0553436474553977 0.0876188130936512 0.0172527348414858 -0.0648008101759962 -0.0759943643179547 -0.165463107196744 0.0435547315662568 0.103311325798868 0.0297970389371871 -0.0845236970402456 -0.047223718149978 0.00179126580667204 -0.00319265876548695 -0.000681526940058131 -0.000492546807703273 -0.000864281608196235 0.00169139446277147 -0.00480511950776882 0.00237283648420915 -0.00447318126414387 0.0191943505502398 -0.00367564793216167 -0.0034925819820243 -0.0173412512002712 0.00498774702447215 0.004979231276236 0.00837526514576422 0.0142894858756163 0.0014394420522581 0.00106116380427529 0.00387843147896591 -0.00110176142733527 -0.00679721734009844 -0.0200178537785 0.0213012944060276 0.00185409532517449 -0.00189027974759972 0.00424823875698128
  68 1135.48675576341 ""  93.874698693718 0 0 -0.0114865733402319 0.0333566015681451 -0.0365455784537186 0.0386784628994053 0.0306638211779883 0.0915050874675257 0.00783892010262422 -0.0297366051318113 0.019113480750418 -0.0232044999518724 -0.141175524160044 -0.0325070749391576 -0.0232466656683377 0.117893317126812 -0.0473462663926347 0.0156585217515738 0.0884836143863993 -0.0102740886786446 0.111595445042787 0.0516540690047128 0.109060207019761 0.0203993273161944 0.0539688265784375 -0.0188706693204855 0.00642476607645446 0.0637128722008088 -0.0291887583043543 0.0226943675396469 0.102736396646077 0.0568201918140913 -0.0575481836146592 -0.0622203829909966 -0.115173100773902 0.0194116629359646 -0.138805493031055 0.0608407565904713 0.0343667197015819 0.187296028849667 0.0057008135527729 0.00502033056488356 0.11723706441102 0.0502116854597892 -0.000567171172055972 0.00467244807202563 0.000912054269133486 0.000130970999307357 -0.00634604345535405 -0.00516017510664644 -0.000808190040262013 -0.0051633531219183 -0.00431021299701161 -0.00579496054925201 0.0192828312822225 0.0156629467001969 -0.0088491137636274 -0.00490402043633924 0.00103289032435898 -0.0110075942923278 -0.0541219920843266 -0.033242982180213 0.00523868671965805 0.000282051259503549 -0.00261347585717811 0.0136643932507681 0.0143705365506752 0.006211955659479 -0.000636723795839544 -0.00691313138211981 -0.00454852161823441 -4.5089961733233e-05 0.00976188714963067 0.00980228693155269 -0.00151288844549682 0.0123107343027143 0.00629799979859505 0.00792023514675025 0.0124684665038065 0.00520218767827433 -0.00580890400279275 -0.000452654040147876 0.011764364818341 0.0116445615250909 0.00292949195705279 0.0025051033234793 0.0328181198656275 0.0620276149127586 0.0340777844665645 -0.0269412764185302 0.0379143715043673 0.0369238197482987 0.0547980584375413 0.0569321645302293 0.0146454085933419 0.000536192293261695 0.0455182236612709 0.0136138989541445 0.00368175898650429 -0.0256877086073758 -0.00719056452761227 0.0186728933915968 0.0367180329879373 -0.0493942013750196 -0.0150485584705837 -0.0326187315534223 0.00708106950417484 -0.00283463729268985 -0.0152922647959054 -0.0221173830090987 -0.0274435961297527 -0.0127516345567211 -0.020879936267397 0.0533966302444758 -0.0191835785952403 0.0300177494261495 0.00618595581526774 -0.0241709923538582 -0.0283119574992012 -0.0632874411145983 0.0165254586905792 0.0388019047933378 0.0110703549822101 -0.0313853907092715 -0.0177813865209607 -0.00252738452764892 0.00310978121950899 -0.00582078152005738 0.000729865978983892 0.00514838028572505 -0.00386133797681997 -0.00458840191443709 -0.00659622742722259 0.00754990419804017 0.00694590905598829 0.000560297437063861 -0.0175040621810424 -0.0305095481250453 0.00492581924508178 0.00880365486511478 0.0314369463920815 -0.0202278527036032 0.024673694713586 0.00621906486053771 -0.00467437454409893 0.00951707307412148 -0.000531252192696258 -0.00479968139427654 0.0123572180175665 0.00436736136842724 -0.0118321646736774 0.00197556880800734
  69 1156.69298290963 ""  8.48983898654988 0 0 0.00149068547249944 0.00211695585218109 0.0116448344578478 -0.000222522105624913 0.00100442420874884 -0.00533638209181497 0.00183800373697497 0.000590095853683405 -0.00804052144101041 0.000255616277164287 0.00195928251636953 0.0015024841748274 0.00127410398582552 -0.000812299260618766 0.00250238523498512 0.00131913074933129 0.00189561610412748 0.0115995487426538 -0.0118822781606794 -0.00615227583864697 -0.0102999499188605 0.000394521948045789 -0.00511370060977064 0.00585837116189025 0.00469067984503465 -0.000570833869300015 0.0170534678147544 -0.0188740030620239 -0.0212885052801197 -0.017944613186395 -0.00729178746525704 -9.79339236280305e-05 0.0111442767547748 -0.0003712772472699 0.0113845820495229 -0.00353284869785188 -0.0047339160810165 -0.0150413762007321 -0.00381278062780058 -0.00337328681341523 -0.00939418525452487 -0.00693276465194118 -0.00511602942151481 0.00352747641100305 -0.0165411111878187 -0.0111991163183153 -0.00386143929977104 0.00939474807134296 0.0257072293217342 0.00513216067153905 -0.00914366837703399 -0.00532826658614371 0.0606537852143973 0.0437110933451689 -0.0373424953795886 -0.0610835436813903 -0.0245382012519859 0.045053536285982 0.0026610346064799 -0.0186842458242843 -0.00787338895336375 0.056233915321085 0.0451323904858331 -0.0360809249880944 -0.0568786709759491 -0.0260314830570725 0.0299760523301305 0.00234309295683162 -0.0123349482644924 -0.0248189132439738 -0.000485189060325754 -0.00467718845180292 -0.0173673036021017 -0.0129589649879377 0.0143607582617825 -0.0019959155150733 0.00753110383932904 0.00700871276882449 -0.0238056548659237 0.00228129137323615 0.0458512774152198 0.0406303623229647 -0.00123648280892431 -0.00541043746698067 0.22440074228041 0.319633007489914 0.144869559520906 0.0341686811741193 -0.27838131942741 -0.220017509015542 0.157060406292019 0.267551450046005 0.103733438542998 0.0732727181131696 -0.3443020190321 -0.248864749111863 0.033257208951347 0.0617620378346715 -0.0557720504239597 0.026086514074876 -0.037616599875115 0.036685068638375 0.013929589218177 -0.0452188615576748 0.0664313720845998 0.079982474102885 -0.0106497212707269 0.0450091644386346 -0.0424506132802397 0.0426756859737784 -0.0604434132242061 -0.00867133239552797 0.0242702061384789 -0.0527246846895751 -0.00041301657397472 -0.00903768479118056 -0.00757521134253006 -0.0570121958531477 0.0119961457431344 0.0321539104800517 0.0039017948916818 -0.0108121726515325 -0.00917764561493224 -0.00250124126165781 0.00737824646278651 0.00529934066163902 0.000356192636745341 0.00822278035808698 -0.0057617944898775 0.00558998498571948 -0.0138422017465635 0.0115098047869072 -0.0228697400456002 0.00467045764479286 -0.0046218429001493 0.0243785783950161 -0.0166532714360981 0.00507734911619596 -0.0133783236486552 -0.0403599743992783 0.00482091206565778 -0.00033698126261873 -0.00324442256725264 -0.00435924890737121 -0.00115991235488993 0.025993427961871 -0.0275140335620826 0.00155071493016998 -0.0144678944490298 -0.00520023576362313
  70 1158.64907429708 ""  31.5725730559177 0 0 -0.0487605294875946 -0.0810593519799167 0.0612194215620584 0.0681853787297513 0.0622053050407756 -0.0526757820522552 0.00393434080742481 0.0423541553139606 -0.0171576940138141 -0.0186512455468465 -0.0631085509371481 -0.00696902202770115 -0.0271020989560738 0.0486401656389139 0.0152114955797747 -0.14007329001664 -0.193039747996486 -0.00289726866068151 -0.237042955303545 0.124183248002589 -0.118906108989191 0.0948898655302915 0.0401880340075875 0.260717692707309 0.0108279270044937 -0.0618492994720954 0.0837671627151894 -0.0454826201999279 -0.12534410081701 -0.0685768317502955 0.0593160257401403 0.0763475252545908 0.16877315315835 0.0553023209155651 0.0321368464170535 -0.0526353418668686 0.0391258983298223 -0.142331191236667 -0.0126995603699227 0.00778215468840808 0.168509687316715 -0.0714001698032977 0.00650690184065206 -0.0226613864810025 -0.00165803191377663 -0.00780817079496982 0.00367523382091751 -0.00151548695324048 0.00375077271840198 0.00735542064201972 0.00384746881901723 -0.00142771293748733 0.000286179953932631 0.000960299568279208 -0.00359681851736136 -0.00117174393419574 0.000700110468846209 0.00194736982450081 0.000652200894512719 -0.000365269161503035 0.00158937096865842 -0.000964753959106874 -0.000743001823132424 -0.000761327935634594 -0.000126475960908894 -0.00033325374324949 0.00103971042789611 0.000727300207728154 -1.23935568442309e-05 -0.000803244935872997 -0.000318007019253159 -0.000314418358880384 -0.000583297112356388 -0.000707826637505381 0.000259661226837592 -0.000193933886756524 -1.00128442052006e-05 5.19538484786653e-05 0.0353656646834042 -0.0105222035494013 -0.0879099640834211 -0.0597940593098206 0.00539452180922245 0.0154951435198661 -0.00822542011758086 -0.00658213237785763 -0.00188228506717393 -0.0026257516361367 -0.00458353672024488 -0.00152007229811777 0.00423706949517891 0.00594929623707954 -0.00233068400116692 0.00805738422978703 -0.0203797706425734 -0.0102597134998193 0.00102515163339424 0.0026316615282052 -0.00161530209520605 0.000471409002502596 -0.00195080077888074 0.00194606713383324 0.000787689668958124 -0.000644455337648928 0.00201268910456863 0.00253189315129311 0.000142606210736565 0.00200502823260884 -0.000655472515622184 0.00177425036472781 -0.00132719813045662 -0.00145397885207165 0.00113813045821816 -0.00243693633602907 -9.90275363767023e-05 0.000368125416364336 0.000385992085439141 -0.00030356974216267 0.000125925630912641 -0.000132043288579165 -0.000178048992635207 0.00063540567667654 0.000237767089568299 -0.0104720809087461 -0.0394804539968807 0.00729729559042645 -0.00205706840226755 -0.0279927962718566 0.0135557621851674 0.0117897285631508 0.04758928013219 -0.00366402059682228 0.0755602943638577 -0.0174985309464629 0.081592100663311 -0.025691128303215 0.066554595993733 -0.0495285760187852 -0.0320910589032332 0.16147599557826 -0.0323958440187097 0.03197841148156 0.0375176852116512 -0.025890018229697 0.125890869241539 -0.0984665567840066 0.0276734558024655 -0.0192377108965887 0.108047209854087 0.00277824393855205
  71 1175.68864372667 ""  10.1389604706347 0 0 0.00525350043681174 0.0295228917752879 0.0968923367406865 0.0186543520639974 0.0228951966679563 -0.0149909693434858 0.0239960886459293 -0.0050122233506304 -0.0670179470100469 -0.00986399761432962 -0.0321733263048274 -0.00492556759528755 0.00029074042121461 0.02343607280059 0.0130372623630463 0.0516657195907946 0.0545424290305697 0.121019748790082 -0.078919957767978 -0.0465099478556406 -0.0626366702910171 0.0194737704699594 -0.0272374205198439 0.0675480710307428 0.0503336299435246 0.0226790297175798 0.150457755935889 -0.168809106919877 -0.155615694045254 -0.14530456883634 -0.0917294613365435 -0.0247488611672595 0.0623515851638093 0.00831217452456205 0.0761592641375344 -0.0290647154697219 -0.00881760604547503 -0.0780697802845941 -0.0158769509229679 -0.0114178407207462 0.00442570518259512 -0.0400107747394741 -0.0395345925377399 0.0398653046594283 0.00773736888176814 0.0277652334578883 -0.00413856225068707 -0.00259669467529269 -0.0075838213745776 -0.0238660630711358 -0.0124501056427572 -0.000312245432907007 -0.00564926334779086 -0.00411879911129551 0.0107483162009688 0.00958195323548714 0.00195582342512867 -0.00701936317659556 -0.00697683144793286 -0.00173206615317133 -0.00352047967109022 -0.0012778977577827 -9.38911110633093e-05 0.00398389311958522 0.00730672373339414 0.00460930115910626 -0.00617968899705149 -0.00389990021987071 4.09490841666268e-07 0.00371947059854164 0.00176521202078882 0.00218543086515183 0.00252781548263651 0.00379057210692443 -0.000763512855476212 0.00203276781400197 0.0013281311981246 0.000189915413687606 -0.0992040220020471 0.036543822442626 0.22595968066275 0.111436600383171 -0.0126715972112672 -0.0144794197953815 -0.000507086159708561 -0.00889323039673337 -0.00344581679914212 0.00026151662715005 0.0412466777122298 0.0287189227192759 -0.0172718564549604 -0.0216130173485181 -0.0026966732143122 -0.0274184393061505 0.0831232989114804 0.0547419494659606 -0.00379292677432292 -0.0127121675698617 0.00634155019468808 -0.00135873824834947 0.0113499218634104 -0.012744287766414 -0.00493778540382487 0.00172205824320549 -0.0095339755159075 -0.0109295645404372 -0.00139911440452494 -0.00982905130021619 0.00174791614126738 -0.00905841321932264 0.00577858888769473 0.00951140316537148 -0.00641014179157946 0.0126253661745966 0.000754028259285421 -0.00417136681007844 -0.00516987730351307 -0.00564539818175944 0.00171719990075461 0.00353850374163704 0.00194662038242028 -0.00575659350267071 -0.00275349496655434 0.00737719795572502 0.0528654077080955 0.0537910346286045 0.00522576156942855 0.0299391338588473 -0.014875176105576 0.00599727277931913 -0.0827831832770779 -0.00170473568239397 -0.139899118006254 0.0219790525543235 -0.0787543636314723 0.196386450928388 -0.138106099146898 0.0637459176758234 -0.151258960061499 -0.138916282952151 -0.0674396616960305 -0.0115576421603304 -0.0357092132227209 -0.0461939506711659 -0.0769233191512551 0.213535670216876 -0.201249642223358 -0.00271603464122028 -0.0286833448650945 -0.0276381580201699
  72 1185.76528966138 ""  41.7377072275855 0 0 0.121616420276467 -0.0550705242136288 0.0418055051784452 -0.00941468255069483 0.0597251560477721 -0.00190133945396138 -0.0508643991638075 0.0340465427955717 -0.0187070422722627 -0.0295239111244982 -0.0461814525524438 -0.00729384961475548 0.0591785117205668 0.0324250305165632 -0.0155330837196529 0.15251901729638 -0.124344508725502 0.0377645533535217 0.0251292293691187 0.103367600538936 0.0184613988825291 -0.0426307030922374 -0.0620133273742759 -0.0800742895157634 -0.0703553529779051 -0.188633403561652 -0.098608815326144 0.0721165299705061 -0.135316955157665 -0.0411099024170347 0.143370385781448 0.0978169630390638 0.110196182283318 -0.104851435241144 0.181430547068216 0.037194201433582 -0.138838062870907 0.170583395860609 -0.0387561089162358 -0.0602565792157339 -0.325281131487712 0.0388618574288142 0.0061212542752904 -0.00514744353314207 0.00492197245010823 -0.0018238927335134 0.00127909673539965 -0.000862317586336439 0.00236208267581009 0.005761337870877 0.00308466567034146 -0.000427763098932026 -7.49023912112424e-05 0.00032276558745412 -0.00175540759124279 -0.0013696706846176 -0.000211443210890931 0.000932748165381226 0.00160778770159919 0.000782637313627377 0.000519145024715611 -0.00148304463754373 -0.000766215098459057 -0.000109429730779591 8.28266795309363e-05 -0.000252813958892092 0.000887870127263464 0.00108436813868145 0.000133924821371445 -0.000351874979010038 -0.000562477031072104 -0.000399656925148603 -0.00024307875254566 -0.000805915550860352 2.63050857199147e-06 -0.00030816490967391 -0.000536209810307903 -0.000100218401429061 0.0218442075527042 0.00399240187500346 -0.0352051940204551 -0.0212546082004371 0.00800747589494881 0.0125967690466464 -0.00714587061863389 -0.00687181378812094 -0.00254270934599474 -0.000346821602689532 -0.00563204221497912 -0.00369871220742662 -0.00246712056087718 -0.00182201686997886 -0.00393760868107148 0.00416972345235612 -0.00889456889500705 -0.00161725461135732 0.000324381177631142 0.00206201313390972 -0.000372657618953501 -0.00041414478818241 -0.00207442342042934 0.00237645320221119 0.000945828918487014 0.000513572546760047 0.000945624503655914 0.00142530715110193 0.000540623850203331 0.00180194493317284 0.000336952053833407 0.00149443630700116 -0.000406382342981421 -0.00225463116974243 0.00116021737044053 -0.00224591486019698 -0.000512746521585281 0.0012878595570854 0.00141079083287224 0.00201729073803191 -0.000318675163775239 -0.00180628315011674 -0.000298283915762866 0.00179361615421074 0.000738657074254618 0.0250987759913569 0.00491085321553332 -0.0332609367184426 -0.00049320373793295 -0.00166049525004862 0.00268668518375409 -0.00900618512758572 0.00930235461428361 -0.0139621705005549 0.0187121538876569 0.00195262018755294 -0.0242186499472619 0.0375525525201022 0.00797784436248797 -0.039350937048646 0.0317422784301957 -0.0242815952332942 0.00636317494132049 -0.0832050026196121 0.00500621299859185 0.0386821855366056 -0.124842830602648 0.013977059399026 0.0534208968901054 0.0082914738383702 -0.0419817553084875 0.00647792580355401
  73 1194.89249981945 ""  5.84714485807125 0 0 -0.0825288470676031 -0.00164389832052183 0.00812484268538548 0.0277529753525646 -0.0103717146064836 -0.0194666465030394 0.0299434111384019 -0.00339725828149778 -0.000185172641180225 -0.0379631194422436 0.0156313220055421 0.0374207254651086 0.0747937703019832 -0.0144551561599155 -0.0692687004220193 -0.157574401965692 0.0224878524674143 -0.0123348562845967 -0.0875483049653336 0.0566738141261589 -0.0205451504344059 0.030585827662088 -0.0503630229605075 0.10212956783856 0.0441642949029779 0.0770001161237136 0.0911024618113773 -0.0621656708714146 0.0226690445219523 -0.00907411472155401 -0.0637432879531467 -0.0272910515392945 0.0047164485508541 -0.15636496757045 -0.0209762398314838 0.142819934928371 -0.149480683542892 0.481217364666496 0.00138206353310749 -0.0470195761156848 -0.447034971668481 0.199814979431172 -0.00529691106716236 0.00210809196559452 -0.00327986252886527 0.00113112221525009 -0.000949382146211841 -0.000220995378324855 -0.00147896602522786 -0.00268909750365235 -0.00107840893012559 0.000176885627117773 -0.000664706721236658 -0.000431030174477838 0.000938985566963539 0.00115913249107005 0.000445854340074232 -0.00098821838003419 -0.000693572410226045 -4.38256260820208e-05 0.00040955990396916 0.000920183862404033 0.000409219200842999 0.000140638739333264 0.000216328047051308 -0.000273000519799745 -0.00117221668174792 -0.000591641526198369 0.000129668197734071 0.000626086998200993 0.000221511950370931 0.000134238655596956 0.000418910532823488 0.000493548763411046 -0.000180312370616362 0.000347293992425377 0.000200403091489685 -0.000131277596457911 -0.0148577608170126 -0.00526684786957624 0.0176809136707514 0.0122929898214698 -0.00448919132507608 -0.00549978111243754 7.190459076831e-05 -0.000712877633745913 -0.000798599692870284 -0.000788575514127023 0.00625658528803437 0.00473614962967436 0.00314846911329441 0.00456545016238323 0.00124942773862655 0.000704690661528804 -0.000740897090143707 0.0015779465825869 -0.000536287427154142 -0.00159508473345536 0.000917618559450682 -0.000338875828498665 0.00138735771472893 -0.00149306435425253 -0.000489986298891392 0.000547354174857041 -0.00151484045486962 -0.00163533122367767 -2.25538685195353e-05 -0.00126435627005033 0.00058866764652286 -0.00133116795870209 0.00120150116855705 0.000900194566807342 -0.000787648565284346 0.00171671703053131 0.000380927395751938 -0.000713981362735117 -0.000926783841184967 -0.00116553971021242 0.00021890352294637 0.00064430573821907 0.00042026843206857 -0.000878452004341007 -0.000683023229318172 -0.0166586844390477 -0.00699468436167831 0.0222997248630087 0.000794593087679905 -0.00319265277927943 -6.65360977390532e-05 0.00945947632640209 -0.00350080227565589 0.0103264653244231 0.0267035619170615 -0.00614749624336058 0.00626568118730193 -0.0197745855022925 0.00181927050840697 0.0169272628883874 -0.0479287012071031 0.0562419535523768 -0.0202946490440994 0.0530673809336416 0.00707414203146532 -0.0325674238128358 0.0989484006243617 -0.0351148102957372 -0.024625366418423 -0.0120679488617749 0.0642499330119516 -0.00792578113777447
  74 1221.96189815556 ""  60.1583802058653 0 0 -0.00122327202850306 -0.000109133941603758 -0.00285030187296244 0.000693297835278016 0.000164932155088036 0.00196136288265671 -0.000289356586960508 -0.00044240226943021 0.00213200846926324 -0.00139878023638642 0.000633969468575817 -0.00220168188378221 0.00290527885138452 -0.000750894104563795 0.00290606806574324 -0.00360767189314573 -0.00415365062055908 -0.0049534467204333 0.00237229087436718 0.0014475735100404 0.00249565390493082 -0.00226563145976521 -0.0106244783461854 -0.00641449906509751 -0.000955619865196009 0.000956912348942912 -0.004418571276367 0.00335443475932856 0.00579643895493513 0.00447559704506264 0.0011187547692916 -0.00045105150613416 -0.00273967359627369 -0.00191556161561857 0.0180040118221465 -0.00464386806197426 -0.00434877259737696 -0.00437320661944581 -0.000792061810538092 -0.00238722578155968 -0.0122821113276271 -0.00438065802530558 0.00148693504463152 -0.0118365207828545 -0.018643238358934 0.00447459922008991 0.0296338678813299 0.0243511293825426 0.0161336637759457 -0.050155812640536 -0.0452050619660223 -0.00585235126886278 0.000781007327551578 0.0034419724358453 0.00798826685821144 0.0101762890702352 0.00409589812950081 0.0524117405054198 0.00613576618812159 -0.0201075198529314 -0.0626130002626374 -0.0449091805308951 -0.00400861017167736 -0.0130515434680378 0.0354441290810064 0.0336510993048185 0.0994957624769739 -0.000617312694425561 -0.04789066219115 -0.0458167925744543 0.00132780825186054 0.00534199107825084 -0.0378118613988819 -0.0121968818276381 0.0257284090598009 -0.0227886385613104 0.00684643921359401 0.0166824489345833 0.00419865198200109 0.0210956214386529 0.0208221500833104 -0.00461255855916291 0.0180197572138675 0.0262512619096001 0.191480024510486 0.225186268670824 0.0809371449190098 0.0559168995168416 -0.121733821583822 -0.111237087475944 -0.247764788805952 -0.270001790511908 -0.068036187180404 -0.122212957495021 0.303394005444731 0.246280709785007 0.0586240762976503 0.0593894284757147 -0.101178270525007 0.0831493237689423 -0.0449597295550807 0.0225130724979857 0.00878518025360817 -0.107697771699051 0.124684088963892 0.125848116736211 -0.040348319612478 0.0414617095180072 -0.0980982800353126 0.0655460759274846 -0.120475877946523 0.0402328026071479 0.0306711109411907 -0.0875029680425429 -0.0363676177435156 0.0312274126857688 0.0347732222468782 0.0032539209248004 0.0101117940404222 0.00131783443432011 -0.0277615248156731 0.0291311896712275 0.0313107183260055 -0.00243395929968793 -0.00436587280209812 -0.00379521685981192 -4.56482743464843e-05 -0.00348121839207167 0.00118039508162404 0.0033489669538363 0.00554901534980471 0.00261984865285351 0.0118257516781354 -0.001869098380366 0.00733390768853662 -0.00731021597216229 0.0104449721774464 -0.0098484829245401 0.00454618577681907 0.0313091723507617 0.000365258331816008 0.00058388274047782 0.00224688408045135 0.00110334313511845 -0.000209057020950143 -0.0180367216160352 0.0188867152978042 -0.00278129134093387 0.0204681765855863 0.000300989538219544
  75 1223.46261249371 ""  33.3737929422612 0 0 0.000552049021965822 -0.00114076986554751 -0.00247143140780149 -6.61098243799407e-05 0.00037327297975498 0.00129174240450462 -0.00115207826252895 0.000131029528195831 0.00199752129862699 -0.000323746598730691 0.000327085748286708 -0.00151722966961228 0.00129102898225171 -0.000407625352376258 0.00197986675146516 -0.00343040754222194 -0.00569124183415127 -0.00517044534395564 0.00317177611098489 0.0039821362249084 0.00301636384934102 -0.0026905292541959 -0.00881176628554252 -0.00730161621043442 -0.00201961732233466 -0.00151797708612365 -0.00521658988365523 0.00502304897158741 0.00413142911528269 0.00423295262459044 0.00344099652451992 0.00111716545522607 -0.00128551330934314 -0.000540477127290674 0.0118800004725977 -0.00395262766696538 -0.00153152104187064 -0.00392869200966061 -0.000124673176121593 -0.00122402442690314 -0.00515454311454874 -0.00341103590144457 -0.000563685348508834 -0.0122840504602758 -0.0113036403918358 0.00591953083128419 0.0233973815723567 0.0158235770868096 -0.0339299934887893 -0.0336430352543428 -0.00554710216965197 0.0291169092700532 0.0367519923442503 0.0106437996127547 0.0336737140369677 -0.0453441834936921 -0.0466339046190839 -0.0418990068389964 0.0125807168474621 0.0302426899801076 -0.00115101451507662 0.0035642453733219 0.00162853770876035 0.00131581135857791 0.000482630773916068 0.000484660001620055 -0.118621828706212 -0.0203368457755952 0.0254537852552501 0.0557261358738085 0.00558243950434729 0.000226247857136981 0.0453014706567538 0.0200768197004609 -0.0193501049479969 0.0284039469803991 0.00156009676088432 -0.0057595752135309 0.00516843484862381 0.0232694954987691 0.0240285255195201 -0.0142979397270153 -0.0129614689429574 -0.0147860945758098 0.243649828284707 0.272195431861123 0.0991757841313157 0.116720794816451 -0.27915440811104 -0.255380042505966 -0.107244676086742 -0.126055035069299 -0.0349804439666436 -0.0726490853720244 0.186957030433364 0.157227765329077 -0.0764714354782531 -0.0980251483203561 0.125191645581059 -0.105162383540308 0.0711121651689711 -0.0372472581924234 -0.0259629001149174 0.0926780583799958 -0.146174907609294 -0.142478906685814 0.0338228667406037 -0.056545503605081 0.0859702663950027 -0.0860553373240946 0.112075976264926 -0.0288525530453647 -0.0374168581776878 0.115760628330257 0.0107679543105119 -0.0421494331573667 -0.0536141543737696 -0.0102449169396571 0.00759330563048131 -0.00202721724254284 0.0427730116877277 -0.0597227196718953 -0.0508484395035598 -0.000611532014065122 -0.00451432681717105 -0.00392750701824199 0.000329673036351643 -0.00496717755717232 0.0029022487675392 0.00184131606377724 0.00796391341060127 -0.00192330685053928 0.0060921049775538 -0.0012663356207869 0.0102256491033321 0.000206043262759891 0.00983086306972421 -0.012961536489852 0.00040948742400679 0.0448713262265956 -0.00633766463680685 -0.000957961489019102 0.00269832658626885 0.00224202613535654 0.00330375049631727 -0.0152903996648245 0.0150646782349897 -0.00342478677363685 0.0251559100149433 0.00057411743687962
  76 1225.37105860968 ""  3.53812069533883 0 0 0.000472876179189509 -0.00034172246264906 0.000280048169974686 -0.000302281006137093 6.60745410792722e-05 -0.000338393242774991 -0.000189729480376999 0.000217384794819553 -0.000128003045856489 0.000360162596975436 -5.95405184254257e-05 0.000430476252921412 -0.000475441005806908 -6.5735022178392e-05 -0.00060245837899924 0.000557821179657807 -0.000255369536456896 0.000339546141908579 0.000254953078778491 0.00138078446913966 0.000290665105521891 -0.000265726438908774 0.000109783131461505 -0.00038210843964791 -0.000238195398619604 -0.000854625705695137 -0.000168265392457453 0.000185868713134739 -0.000798324794335506 -0.000325703706730722 0.000616398786449291 0.000516585601467811 0.000731201114003466 0.000578386382241098 -0.00318695607593344 0.000404606185811673 0.00135761220008005 0.00269717688644257 0.000838613741872083 0.000352947034048063 0.00150775868498195 0.00108582559086762 -6.33085938235776e-05 -0.000796632843101735 -0.000790832508836546 0.000388040574039411 0.00164740156946386 0.00111662471260376 -0.00199884884264436 -0.00195908555063419 -0.00160448614742451 0.00173948697723109 0.00151921313378693 0.00142391152267382 0.00353195396295107 -0.0045591306558421 0.000408426986649949 -0.0111588228985889 0.0149906370875306 -0.0188173377861028 0.00149932938940485 -0.00378911260120239 0.00511977657053179 0.000394844874785954 -0.000159520633738213 0.00129072541035264 0.0625454107274766 -0.105761503524021 0.151535725565916 -0.0333429040277187 0.0347863493335056 -0.0334239177475982 -0.00168141579348075 0.0263455711880844 -0.0541412938479136 -0.0293763396735061 0.0479269109492735 -0.0692003804228874 0.000397004244464365 0.00149494482186916 0.00111322094875114 -0.000767425298051756 0.000250540083339693 0.000673527428299353 0.0166766082905801 0.0179624591406427 0.00758718747887376 5.03575504938293e-06 -0.00623426398886571 -0.0337346954160574 -0.0207014227620712 0.0112084201251675 -0.0303592922155304 -0.00435652583841219 0.0119606804980751 0.0119427309383024 0.0778157013755143 0.136203903609978 -0.135511014765405 0.0956225760082532 -0.0106978963947158 -0.009113368961102 0.0390956738369661 -0.0290083589118283 0.0866258391270917 -0.187624045363426 0.0317741330025989 -0.100943386141663 0.0301400239655466 -0.0797685579048632 0.067787155660493 -0.0787122863017938 -0.0242414653679249 0.0637250034624589 0.273889499346784 -0.100730324711126 -0.0827697750053729 0.0613208674018066 -0.0965875373427368 0.141169617400857 -0.216255205645341 0.00736215814941377 0.209371660000577 -1.82921640400825e-06 -0.000175881197415029 -0.000218405862796548 2.12360956834887e-05 -0.000172784598753488 0.000110886836935854 0.000150367870292187 0.000234664174197828 -2.75796803936314e-05 3.35879673272625e-06 -1.75631408679343e-05 0.000628225808174066 0.000607069849828974 0.000334882190009512 -0.000848646613298145 -4.28828539623935e-05 0.00189379495427045 -0.000292899255267712 -0.000294301198565675 0.000127973684638006 0.000148819639696529 -0.000197526531458535 -0.000588014030967708 0.000738597835304903 -0.00012807571774502 0.00112303382256364 3.63021986959047e-05
  77 1240.63510407705 ""  11.6129532192447 0 0 -0.0407047409241521 0.0332864692199733 -0.0357815809014155 0.0366083000713871 0.00714485953209906 0.0519883746439014 0.0142303644841598 -0.0244159554085992 0.0213811400937398 -0.0483934233082579 -0.00990450444309216 -0.0637681117141096 0.067048575474885 0.0229338119034809 0.0887455319348742 -0.0511221291678584 -0.0153573406686024 -0.0537748403289072 -0.00587991298652626 -0.149151691539452 -0.0179041621226037 0.00537019793711106 -0.101544993020703 -0.0131646013127527 0.0143196984648712 0.0753646221339981 -0.0125129768916642 -0.00157158430070106 0.0935816259253341 0.0493667974681276 -0.0488701724817846 -0.0507826009993661 -0.0796826479117769 -0.0453858375091914 0.497409106351162 -0.105091431903528 -0.168521224357243 -0.320627027571232 -0.0900999495628534 -0.0817869784675767 -0.273096368030514 -0.190093134910989 0.00512089387747491 -0.00221872853591414 -0.00401144883474328 -0.00281299748198026 0.00474640564490588 0.00392141524598494 -0.00144204699941467 -0.0073215194003142 -0.00517165540493509 -0.00212016140724794 -0.00340309795530183 -0.00110853404970314 0.000930928301331044 0.00411647526188355 0.00239098407945415 4.58059583778565e-05 -0.000651679422706079 -0.000697621878122576 0.0012011763972368 0.00355010172269698 0.00304684785053294 0.000335520445442462 -0.00305087435648035 -0.00225175405673536 -0.00254849288719341 -0.00234703427256295 0.0016608345792695 0.000824105866763966 0.000380769561071272 0.000127347148675277 0.000834495326745069 0.000861443878565568 -0.000831947733227722 0.000895787777989396 0.000600099869025067 -0.000794540008114191 0.00514703124460991 -0.0149003906628421 -0.0297124743394369 -0.00466074446875177 0.00554731894231752 0.00467435477227895 -0.00994995648749642 -0.0114514470765779 -0.00541097411760686 -0.00550096994024414 0.0228269819637838 0.0187254058412998 0.0196390634726911 0.0325381920277642 0.00613408887274403 0.00737710061325932 -0.0212683043448992 -0.0100135653006585 0.000358760644349099 -0.000913442714684144 -6.79371054436713e-05 -0.000197170723563661 0.00241269217521239 -0.00305610516290404 -0.00104724476442467 0.00186364731348616 -0.0030429712589062 -0.00364824612775741 0.00011839806125031 -0.00276964806375968 0.00171195714815881 -0.00316252310969641 0.00317756402631925 0.000678740085272093 -0.00159839869423679 0.00321786941818086 0.00322133880152804 -0.00276598363244508 -0.00290958862950892 -0.00535534154964281 0.000221201322300036 0.0032631612539856 -0.000767072828918303 -0.00145721907876074 0.000616864684160427 -0.00906968580189963 -0.00210391057418724 0.0041201508884925 0.000603892741740186 -0.00368511153093073 0.000591727952934458 0.00148878654203003 0.0036566127916238 0.00702175454503136 0.0677305215432216 -0.0101007338995436 -0.0396442006385161 -0.0875545119289628 0.0121114656045814 0.0388123007623583 0.0215194012608701 0.0511710305097419 0.0113362588313549 0.0223978940264096 -0.00565698743990989 -0.00630259553022404 -0.00276769893069238 -0.0074890778474215 0.00781715398364541 -0.00788288106553651 0.0401254383734656 -0.00611059073333871
  78 1261.78359335006 ""  49.7637729712125 0 0 -0.00785042155612638 0.0208064617891913 -0.00100024813406966 0.0229423096467073 -0.00473580192222629 -0.0123907407194741 0.00822441832861391 -0.00662162091595915 -0.00689477746281324 -0.0203687176929984 -0.00648028490834814 0.0116024197194922 0.00665383337461176 0.00404200944219599 -0.00274155547869921 0.129676442448229 -0.000882600951321198 0.0375602003809309 -0.1222502926368 -0.237442322815618 -0.127744244434188 0.0848755416835743 0.229116946625707 0.18479331885299 0.0120281104267142 0.028483456232809 0.0124290477802805 -0.0276191641209319 -0.0044509459717158 -0.0146580241609881 -0.018456187611193 -0.0143351914618978 -0.0141820198379381 -0.0129430758243599 0.0173461768751263 0.00690818810234567 -0.0179417054821588 0.020497507181492 -0.00230096260670783 -0.00426173936306838 -0.0265013628415843 0.0144476562787788 0.01748444221394 -0.000585147526029937 0.0344178692179204 -0.018829908760159 -0.0302374216211758 -0.0385806260483546 0.00338735850312515 0.0733797429974374 0.049937462423875 0.0223527237332281 0.030581250860752 0.0112242313169826 -0.0122915798349127 -0.0342179043258474 -0.0183863334264374 -0.0163188756784403 -0.00145064103686191 0.0064390150195849 0.0111292159352596 -0.019426284354224 -0.0184566036321766 0.00686940038974147 0.0144200796930486 0.00701202525903066 0.0168554919926152 0.0155075945391784 0.00301365133164384 -0.0044653647257278 -0.0026134739966309 -0.00246942277601992 -0.00316074700885881 -0.00496351618592431 0.000794334354030854 -0.00591894598953598 -0.00498179933646692 -0.00074193414981297 0.0487926290047066 -0.136181103635213 -0.316036998292661 -0.0572684175552449 0.108526845064969 0.161671439611871 -0.00343546442960835 0.0117918560678693 -0.00186841152215738 0.0166143771328928 -0.121937262985592 -0.093936356552248 -0.0901207243680605 -0.142119428485603 -0.0594891310659072 0.00305745234393891 0.0361643399342286 0.0251108817364678 -0.000497864167101758 0.0142055948691052 -0.00048910839603373 -0.000724806860133832 -0.0144385117067337 0.0178172592363447 0.00920161608069914 -0.0018791168659924 0.015856081814348 0.00568077383289563 0.00506409973407664 0.0125211039876255 -0.00152144742831024 0.0161297466398808 -0.00927598764873759 -0.0144526601743135 0.0087172219822583 -0.0156028651539208 -0.00383567987783689 0.0140443935669938 0.0168587808251965 0.0327850558605663 -0.00618229413012111 -0.0193590611432891 -0.0064268560721983 0.0188332169511117 0.0100411952984982 0.021149955884499 0.00169367128493148 0.0269792949688127 -0.0056070267039645 0.0158373836928411 -0.00609977019676835 -0.0342186242014133 0.0102525021453315 -0.0256232095482876 -0.104586034517263 0.00342566822730793 0.0338930249222285 -0.0431396702799789 -0.028690689851945 0.0812765982977767 0.288639247967926 -0.292342555258184 0.148742509881837 0.000229885364141944 -0.00598179129478493 -0.0139207949082168 -0.0623409707733417 0.0494469404883585 -0.0263155548385 0.0394022819571081 -0.224470414757982 0.0311288989405153
  79 1269.43191326685 ""  207.12743298426 0 0 -0.00765015029285005 -0.0144928411350936 0.00464394270339531 -0.0107170466846003 0.00450270842645405 0.0165115915344736 -0.000921390510872983 0.00241737262027492 0.00384205154308221 0.010394205627865 -0.0013455033822567 -0.0182016455920957 0.0003051645842997 0.00156733715321557 0.00883117566974184 -0.137476963372538 0.0120270174135455 -0.0296690472518839 0.102216103984877 0.209592337221563 0.114178548451022 -0.0660381286830125 -0.205182437808886 -0.145776107144015 -0.00089510704526571 -0.00755818177642641 0.0106062712591785 0.0107043223182879 0.00893524188849523 0.00964783829340664 -0.00159366880163496 0.00265142154262861 0.00940819262342391 0.00265221459524328 0.0358833956770717 -0.0139486387068624 0.000228021755260933 -0.0348383658527357 -0.0046049455887899 -2.38478218291168e-05 0.00835649721370451 -0.0238874052485045 -0.0225206531375795 0.0216494719444996 0.021891290945294 -0.00148403376109662 -0.0687104630504559 -0.0487166155621042 -0.0186360202139131 0.10204814004054 0.0847407384069232 0.0419417500607517 0.0552743709560811 0.0178348809333779 -0.00900808865650128 -0.0574904995566243 -0.0362769323943218 -0.0529608166616262 -0.0161654515813181 0.01330505092221 0.0302055531858689 -0.0151820769089313 -0.0247106903705463 0.0220801895847434 0.0113756175533126 -0.00360037776541413 0.0485588611532632 0.0428645353956053 0.00813440140719806 -0.0142241421818044 -0.00832696317729813 -0.00533597284549055 -0.0112849460355783 -0.0133231392179333 0.00169747631881387 -0.0157690605546005 -0.01554187545561 -0.00376970596016774 -0.0377074335293611 0.014994211501632 0.0872128980362576 0.0488582184471183 -0.0863318156791381 -0.116478393687227 -0.0220651033760822 -0.0236491460564971 0.00206047255117103 0.00908372092442926 -0.11710746891854 -0.0897613303540205 -0.107711383600948 -0.184986922658431 -0.080645318989125 0.0147849817637248 0.0512179877608085 0.0383753786389594 0.00589593281426652 0.0405505160147819 -0.0106855654495327 0.0112041929581848 -0.0383753177695014 0.0390222475253766 0.0251237791886247 -0.000508236777657895 0.0442836504746775 0.0259098528313347 0.00951532374722163 0.0330868478074041 -0.00301949723919299 0.0464160862279837 -0.0217809732267529 -0.0247999061098676 0.0209826722998637 -0.0462489611844969 -0.00650914884197482 0.0402457945369698 0.0497248345085254 0.0707318472179693 -0.0179847526374142 -0.0440094665143375 -0.0166454041522504 0.0561760221231712 0.0268783893858488 -0.0117095093940178 0.00614216527821222 -0.00402303097681868 0.00354165779024459 -0.00135573109674473 -0.000266783283441733 0.0175509463536298 -0.01768523254283 0.0154641505031135 0.033052425474759 0.00271926326155597 -0.0233759921743017 0.0555526890284197 -0.00321804067081812 -0.0368677790013719 -0.175862046627783 0.09355648574887 -0.0813245405802343 0.00766141837527123 0.00327035786292649 -0.00013682157544405 0.074456495451278 -0.00819107572877188 -0.0252367233288556 -0.0184399989045983 0.0947750593567433 -0.0210642495231621
  80 1277.95953160504 ""  33.0948493827504 0 0 -0.00499606367150443 -0.00205920425675179 -0.0233481721938442 0.0141091885117962 -0.00777227406001134 0.00388974682024886 -0.0150313907303672 -0.00663982990324067 0.0225058781946842 -0.00968095975926832 -0.00128226161437114 -0.00572136816310154 0.00969986542989765 0.00271602614552414 0.00816337288401141 -0.167927662864975 -0.119280457001972 -0.111865160096188 -0.0301531774114454 -0.00442204854912416 -0.0102252295528764 0.0213691525067777 0.0403418786640277 0.0108814322637622 -0.0186088925649766 0.00750274379854186 -0.0178865353016253 0.0644376790565239 0.0608058354437669 0.0565923554919534 0.0289725612429553 0.000269178855995633 -0.0308315664975176 -0.00905070759727322 0.0559389710685483 -0.00758193305733613 -0.0253650969054334 -0.0143208574811872 -0.00942614259267714 -0.00771910649553978 -0.0314080236921652 -0.0183975043303504 -0.011200591307172 -0.000144390157208524 0.00374305222761273 0.0129832014681832 -0.00329277337350482 0.00248288417300712 -0.000473139647842881 -0.00696323624456841 -0.00236431583515214 -0.00276671793765934 -0.00300865163687097 -0.00168011587245965 0.00204602904406231 0.00304769010907957 0.00111818465646168 0.000447602823299513 -0.000547445614611204 -0.000387666962795874 -0.000593995660572157 0.00213072028261115 0.00168908474719307 0.000173297024247331 -0.000320606542449397 -0.00146729645866823 0.000172938482106635 -0.00122171498069137 -0.000639841675878982 -0.000185253437825905 0.000282318125595229 0.000401140267764937 -0.000253746879411717 0.000447116772645084 0.000151351292634822 0.000142857357373528 0.000420743439553781 9.8309124337437e-05 -0.00804775048154298 0.134758305356017 0.240177842402703 -0.00365908791704843 -0.067439468306901 -0.0933742964813854 0.00151879818623361 -0.00799647410463064 0.00701425148537147 -0.00286578269710257 0.0172624489459096 0.0126386968738595 0.00188159102324009 0.00534888399830129 0.00261153940305984 -9.43520855193883e-05 0.0013644764572612 0.00993211925691396 0.00102574291017383 -0.000793530861431331 -0.00146543457541701 0.00174272929656336 0.000962217601778894 -0.00195080787714861 -0.000742477955924655 -0.000907780209781406 6.79455748514616e-05 0.000745607446821018 -0.00101479917813954 -0.00100755591715052 -0.000956182631135522 -0.000626519291163313 -0.000415546314560107 0.00249895316145914 -0.000699057669882592 0.000501302777517754 6.95849657590682e-05 -0.000571664082735688 -0.000770997919682321 -0.00204401511356299 0.000370766329303752 0.00137530893943176 -0.000162121304167634 -0.000848241732630114 4.0550192801255e-05 0.0195905237424102 -0.0266322124455576 -0.0128859615697089 -0.00366345101486241 0.0109261369233276 -0.00175127749034311 -0.0232183468138115 0.0179972133261556 -0.0323225748458268 -0.417724543541191 0.0494613861838522 0.327340827191924 0.404645417026463 -0.000125330540966375 -0.247051372276962 -0.0278591896603822 -0.293510686148296 -0.00186049302273751 0.00548388199385695 0.0528825898634534 0.0197573283608155 0.223527306114852 -0.11435250000457 0.0344340349217429 0.0469765756207387 -0.215056367801077 0.052102223801782
  81 1280.68233804075 ""  20.6544166596892 0 0 0.0408135534013126 0.0284901309443097 -0.0358119238208491 0.0129393512677782 -0.00706189584166777 -0.0155830534586347 -0.0134811048756787 -0.00848094659764167 0.0123205158649002 -0.0221764856669623 -0.00452806960710866 0.0224480230249875 0.00322564724189565 0.00182893567876873 -0.00745458653322291 0.140944925331662 -0.0461279930912634 -0.0265043603425246 -0.152895691747968 -0.402625505833 -0.192014743389529 0.112959247389169 0.395309240553585 0.248024508908733 -0.0214379857234923 0.00596793707230224 -0.0691006555749135 0.036710427875885 0.0192322106930426 0.0255633434633862 0.0377866235739952 -0.00132605442860534 -0.0549604825560851 -0.0119315236930924 -0.00996726798329664 0.0138938030468355 -0.0119023775878302 0.0336606336584013 0.00208351798737663 -0.000523810814239866 -0.0112164837793459 0.0267754227621907 -0.012964542299537 0.00704392518675666 -0.0124943768535192 0.0101958265921441 -0.0125183776701319 0.00633153023936162 -0.0279793613246223 -0.00127536150554733 0.0151725464069476 0.0132926574467656 0.0163224124846078 0.00401978823421401 0.0104076412618978 -0.0150514232811427 -0.0153198422971335 -0.0335752443163954 -0.0161780576395271 0.00441396805486323 0.0129624812617107 0.00848462279447075 -0.000419512777764221 0.0142218792587158 -0.00736530448788785 -0.0126017160418695 0.0256234809772755 0.0291851968066439 0.00893823468592768 -0.00777034573749506 -0.00706693306920401 -0.00388673705955105 -0.00654722914492929 -0.00910540462071247 -0.000952403794820489 -0.00854207365178304 -0.011451453427626 -0.00418480565382526 -0.0309244638732677 0.128068892440883 0.275051997627173 0.0479037551246242 -0.16029412867812 -0.236606025976609 0.0105342787113129 -0.00156652185283853 0.0119202818833206 -0.00526508995260274 0.0298640124534841 0.0213388835395356 0.00401880984486242 -0.00380190221657682 -0.00426229849084302 0.00474899156324393 0.0219478618079282 0.016976848806423 0.00429218078385913 0.0274009081672801 -0.00574939444608084 0.00756410295705437 -0.024067542382135 0.0220824592701645 0.0170610172559285 0.0103482201489544 0.021885132863462 0.0167868368543431 0.0078560755564409 0.0218571740974278 0.00602095815718401 0.0288615474473684 -0.00430551760074409 -0.0143600293105316 0.0114084552808985 -0.0285705059319778 0.000205508129491437 0.0254506794851022 0.0323938986830305 0.0359625205026973 -0.012385343529032 -0.02420929362898 -0.00781929234694266 0.0376157868652906 0.0145141694015871 -0.00910743379629896 0.0010090045523244 -0.0320877054962812 0.00241672102389143 -0.0113011626314978 0.0068807620233137 0.0185605304233571 0.004953100813399 0.0122863625477763 0.0837607500089591 -0.00339120920907138 -0.0420743228268366 -0.0446931358684915 0.0248304724856537 -0.0264902135856601 -0.171642077236097 0.212143032886126 -0.0934681597475788 -0.0199579080527398 -0.0122665693013215 0.0328567191968866 -0.0286382578194798 -0.00951816714039385 0.0388887176588016 -0.0181081190966297 0.116619256336777 -0.0114623947987304
  82 1285.61400916246 ""  1.51499573189917 0 0 -0.00522808963070138 -0.00278030325580833 0.00420674139936024 -0.000963244853418747 0.000703974379817401 0.000536721228677997 0.00196870376494428 0.00104069304872125 -0.00187982268290762 0.00243814592686735 0.000786170205090926 -0.0010898219505863 -0.000437766889247664 -0.000169902451816698 0.000331629924306894 -0.00598190634185629 0.00490607797245971 0.00635873523714506 0.0111047629156644 0.0353969520559 0.0153323678647063 -0.0104795359419851 -0.0383407365280273 -0.0227342108347059 0.00297474751198711 -0.000165585169961259 0.00826161432660683 -0.00596586168976342 -0.00319104344625041 -0.00421419177548474 -0.00492272967556928 5.41638527556494e-05 0.00681919050478795 0.00214288601866895 -0.00225835661243076 -0.000899757813276782 0.00116719061803218 -0.00112459676607109 -1.53509608919517e-05 -0.000645155469500101 -0.000124125642532757 -0.00265448599500812 0.00306375296901262 -0.00786593829704322 -0.00697306056089721 0.000687214928760947 0.0179449408500377 0.0108770874859101 0.0169368098990977 -0.0290971434694303 -0.0297812554514486 -0.0301674168155331 0.000676765088245149 0.0144114675854973 0.00372206922713475 0.00097807585689471 -0.000816806450515009 0.00287836085202675 -0.077478667098952 -0.0559569338422527 -0.0269546293886171 -0.0184500344293897 -0.000953665997692737 0.0129917170410739 0.023577985857502 0.0121425318470575 -0.00835307318612495 0.145859875916669 0.104508557343614 0.00514189713101998 -0.0457393174060046 -0.0362410990835917 0.00643921456278624 -0.0476171017180182 -0.0333361901174824 -0.00932178517855769 -0.047297346863018 -0.028607629448262 0.0101964783030422 -0.00514868738664056 -0.0324150042431997 -0.00853957347443132 0.0415061948535774 0.062463453095462 0.0636944840048452 0.11257931499118 0.0510322226972719 -0.0163568151541851 0.0556299651357532 0.0480964494348346 0.0887578374708873 0.119843006227019 0.0449164676361863 -0.0102409765396047 0.0819367801589241 0.0535502510940624 -0.0309570145293034 0.131219008391047 0.067168068693628 -0.075793740649933 -0.0990793421238958 0.121464849082264 0.0829324301040691 0.156659298226015 -0.014412951481987 -0.00962345952002375 0.0992650135184632 0.113143537702845 0.12966477827795 0.082031302729367 0.0901494724395811 -0.15788989651349 0.0340505619704444 -0.0666198762047043 0.0448556524819587 0.0683449590958974 0.0931473831196085 0.149682074352846 -0.0509553256697032 -0.100853230419291 0.00997873306988955 0.122167066773192 0.0141765022120827 0.00170068458625655 -0.00141109202410969 0.0039195663962084 -0.00058542525338287 0.00148236633973509 -0.000974791204393705 -0.00364714198481001 0.00172853470322049 -0.0018846085584482 -0.0125728179193359 1.96249367770771e-05 0.00994990417394467 0.00191139945492379 -0.00209916615758258 0.0042985192305616 0.0407719839540256 -0.0344833709220419 0.0214086179255245 0.00218710739962485 0.00174710226217792 -0.00435837980467575 -0.00433020059358144 -0.00152123483577417 0.00183384840835557 0.00370787962749382 -0.021732230875591 0.0031779490045866
  83 1295.80142884794 ""  90.5201486858333 0 0 0.0151677318169577 0.00658034811160007 -0.0128014681419875 0.000865330143408376 -0.00174521088200636 0.000572026119209671 -0.00721895411644316 -0.00330683474960025 0.00791548671282188 -0.00522639915466496 -0.00265411027504991 0.00121459119077 0.001743874762636 0.00138794540383226 0.000371306899288579 -0.027399883182445 -0.0209415028489134 -0.035428839505569 -0.0186951490988974 -0.0736762740997411 -0.02895586864514 0.0199308622805557 0.0809227113555602 0.0432049010853259 -0.010551886567008 -0.000281345828952316 -0.0239607976437238 0.0242225906171904 0.0142477110494394 0.0180188228028223 0.0162687326544743 -0.000181562810531838 -0.0224224724511332 -0.00435850548807675 0.00875688852676889 0.00139688032470546 -0.00558844182208154 0.000707669979048388 -0.00127517429524273 0.000356241515348105 -0.00066403011041094 0.0017456841587024 -0.0176737422397826 0.0145356837173919 0.00582104620374445 -0.00926507671248708 -0.0534771521373957 -0.0315767412681193 0.11623795752568 0.0769981299094827 -0.0044943694452968 -0.0408164639464622 -0.0286454627651706 2.09897290660655e-05 -0.0539281528017378 0.0251521733897362 0.0423893918345727 0.111557413757762 0.0137947435251286 -0.0422558691879402 -0.0449182659084788 -0.0581967437972481 -0.019675021791764 -0.0383921628342328 0.0571750799119909 0.0580292287303839 -0.0690235622270824 -0.0136012631351513 0.0217645120576882 0.0213599137830496 -0.000634126055559504 -0.00625343918503722 0.0195491172172166 0.00268724014528358 -0.0108863732222102 0.0172644822751319 0.0123214169381423 0.000746878164147464 -0.0258639002349405 0.0105091803700542 0.0479242221791357 0.0571132365002657 0.00436887582732013 0.0134431861581832 -0.0319071475563005 -0.00732307405832292 0.00692722238035705 0.00178114141937687 -0.145042391436477 -0.10069009861445 -0.0549010108469093 -0.0701995811685168 -0.0220200034513698 0.0040116694976293 -0.0501404801551495 -0.0353318161689446 -0.0254360442964943 -0.0111367496153544 0.0440739244716362 -0.0563473719422972 0.0173089823950406 0.000478861216204663 -0.00845573716250078 0.0312380314808459 -0.0572737866914135 -0.0479704191657648 0.0236822380873104 -0.00526879159343908 0.0336828242221154 -0.0393003768649343 0.0411611766699947 -0.0374493700869891 -0.013286825214748 0.0451255701174451 0.0166759217743117 -0.0401331161480666 -0.0486405413981542 -0.0164345167343419 0.011543167605146 0.0155254645240004 0.0232318579190277 -0.0513170331172671 -0.0314747282134761 -0.0137731860387563 0.00696704200348674 -0.0130031216132278 0.00156718811470237 0.00157774142576149 -0.00352114460798918 0.0236324801352318 -0.0169872403959395 0.0250590681903783 0.0346435849158084 0.00424132125821976 -0.0200917130566356 0.0339480440689916 -0.000952329352653542 -0.0351486077565063 -0.168502893101763 0.0402113629443482 -0.0660916131226388 -0.0032839201511619 -0.00269714650699276 0.0130376528396611 0.0412975771729771 -0.00550996681099289 -0.00640133768718145 -0.0122829035141295 0.0606356065844798 -0.016822310520549
  84 1326.4929111873 ""  4.27114158619661 0 0 -0.0352192927250173 -0.0203225357347387 0.0144806887377429 0.00239454950675254 -0.00295576848353539 0.00307329050034094 0.0185321135765741 0.00941027113470478 -0.0182907377855754 0.0013213867146485 0.0021751128950335 -0.00625745159875875 0.00123630848920275 7.54053000529249e-05 0.00283077330821641 0.130064641656635 0.127301016235866 0.112788232339493 0.0285579171780929 0.102199670824106 0.0458430317208569 -0.0128640377869245 -0.0637981298465181 -0.0239434620701565 0.0253530014629488 0.00570591229827133 0.0442620855050098 -0.0584588934342772 -0.0310657039401385 -0.0429354811199717 -0.028942214828345 0.00521679973866111 0.055688780321072 0.00164956790549711 0.00982035254605295 -0.00370718049726861 -0.00262234054187646 -0.00793700492226874 -0.00191951770877104 -0.00198031596476809 -0.00573146537666986 -0.00816892565945091 0.0149999294140184 0.00501230752070672 -0.00262783360951528 -0.00167325408991027 -0.0298855908732505 0.00848450997662726 0.0145022643537806 0.0162467223329605 0.00514026513839229 -0.00655526601998519 -0.00645984026395113 -0.0027334999417624 -0.0111474865271998 0.00466013808690645 0.00828008082215255 0.0289224808732518 0.00192264480573703 -0.0117979860241963 -0.00850539865976551 -0.0121501568353 -0.00462933745005595 -0.00647596592253682 0.0144899538037589 0.0126354065514169 -0.011541690615801 -0.000861551846017933 0.00502674833105078 0.00288273491956383 -0.00105482891747078 -0.00141647624960761 0.00263213334316103 -0.000469974471633174 -0.00221041796253253 0.00223988512782291 0.00255550115259607 0.000688107631967382 0.0237842091550856 0.211923724586303 0.339260534160105 0.00986067508921199 -0.275368228135537 -0.42539853511934 0.0254743224280178 0.0103292811133933 0.0253493106600787 -0.00980051021034565 -0.00150761942308808 0.0019526280183869 -0.0324016467628315 -0.0413313032257559 -0.0132122219589578 0.0138819499106675 -0.0360507611343613 -0.0287987199066836 -0.0029294081688722 0.00205519120687241 0.00598513411521279 -0.00878919883227855 0.00122225064598974 0.000752900548511536 -0.000155246189459269 0.00661807598207001 -0.00838177747678911 -0.00534564824123427 0.00499429466691078 0.00183823782352215 0.00634392964621407 -0.00474239998494901 0.00696717766211646 -0.00700402616814362 -0.00221706306170842 0.00600825912763139 0.00368906704292822 -0.00836288970751076 -0.00927072229031612 0.00353149259682396 0.00180542328424965 0.000101683475043656 0.00422866260041363 -0.010058702466421 -0.00648978035504622 0.0322421998003896 -0.0234469946785489 0.0153802777446503 -0.00929518241527636 -0.00784394765291921 0.0125602740899892 -0.0462345249391278 0.084363397970314 -0.0482761327613655 0.0598408982258536 -0.0286884033977634 -0.0347086263266197 -0.254281865861544 0.0501374210503146 0.131985878977571 0.267742413903577 -0.0630830743326374 0.107597076912763 0.00774762322735102 -0.00490915173292336 -0.0217323007408414 -0.11626713740814 0.0223546581419008 0.016157075563662 0.0439628334051134 -0.194817071911169 0.0627510822855327
  85 1347.73514509069 ""  7.0422922209287 0 0 -0.00959372064648198 -0.0944970586157753 -0.0332934322568354 -0.00739764508570489 -0.0518772742321686 0.034233037575475 0.00282764269916749 0.0304965036101663 -0.0378837192850678 -0.0186059763084057 0.00744224780613416 -0.0219714895637806 0.013890626828163 0.00197729965503845 0.0165877860102119 0.0665646979612247 0.671329397056255 0.205422442414672 0.0592543764158734 0.0935150010770929 0.0967947248077814 0.0513754766045859 0.324330366687951 0.0685251024286284 0.028286896094457 -0.0138056606412458 0.129465239809017 0.0209101681309108 -0.0536706877316868 -0.0512137838974899 0.0581502273732095 0.0682010211738634 0.146788262577858 -0.0102930942652667 0.0836747639820217 -0.0112818615674147 -0.0487490895328841 -0.0213923086481216 -0.0144996629395614 -0.00674913433172738 -0.0157490606889067 -0.0460809604513854 -0.00272681710940745 6.81435103902771e-05 0.000468108674248975 -5.71548546986003e-05 0.00342912211915231 -0.00117816063349874 0.00413320002797435 -0.00148363902082519 -0.00292527412615132 0.000762941958683649 0.00165132158090641 0.00105464528523336 0.000932961846018153 0.000854026293075329 0.000146975656098975 -0.007337605528821 -0.0001935777254258 0.0033292868134069 -1.46697261012927e-05 3.97009268528194e-05 0.00016663441872498 0.000255667265248941 -0.00260524754033743 -0.00260342005122119 0.00242759887058989 -0.000106437850201996 -0.00117299183685421 -0.000325989558042627 0.000570578746494833 0.000112595045837007 -0.000114209321135804 0.000159430912533561 0.000623573933953289 -0.000106297201089388 -0.000828696702939442 -0.000492790602318371 -0.00669503567376715 -0.0279993950753335 -0.035717849978613 -0.00137489890442444 0.0371112488862224 0.0578885893554 -0.0174122964206907 -0.0167740635940032 -0.00793930073906656 0.00767760325729766 -0.018276701635202 -0.0163043337319903 0.0201506472743703 0.0253506404850902 0.00716873836177106 -0.00592094865858847 0.0151217478487441 0.0221583269260004 -0.000329814067904315 -0.00141792324252454 -0.000275514907553711 0.000512909527280218 -0.000510905631978362 0.00142359520320311 -0.000311226835898309 -0.00290897582746015 0.00176195931277349 -0.00056815348340954 -0.000914524166414399 -0.000819483761935102 -0.00209873940628153 0.000323915226832912 -0.00254255210533982 -0.000360365209477137 0.00105290199446408 -0.000949475053455889 -0.00127919530408255 0.00301467452811075 0.00289315591382855 -0.00401669686446635 -0.000366704659252357 0.00140105372786672 -0.00140948901324875 0.00333456426372027 0.00268565061146605 9.14806960778393e-05 -0.00641597878278436 -0.020536068292568 0.00259292272316077 0.00125425205947077 -0.00275149290273419 0.00879701295814562 -0.0147733907702045 0.0145995025189519 -0.0915410218711675 0.0127765618800665 0.0768529312093996 0.0514303751329714 0.00956388697140535 -0.0604271324341495 -0.100080656866005 0.0077022910219571 -0.0359543497902433 0.00937734027848292 0.0208519774076249 0.00905247529984845 -0.00868595472943568 -0.0742020897074567 0.0890159092573584 -0.00910407800870632 0.0402293283947143 -0.0124913218995741
  86 1354.13027429984 ""  1.22755129215338 0 0 -0.00304235502515584 0.00492878147514587 0.00281827858519897 0.000949932284175493 0.00363804014599917 -0.00235030441173384 0.00189758515305905 -0.00121213010631463 0.00153114068835488 0.00142292172364514 -0.000748721339605882 0.00132802965845327 -0.000890640567942911 -0.000576294156191201 -0.00108240761993234 0.0101061520936141 -0.0356082928158578 -0.0039264543532545 -0.00328435103715854 -0.00235109861614587 -0.00517862131624997 -0.00420634542907494 -0.0273670244677389 -0.0043780038718651 0.000113190878891183 0.00138231163027168 -0.00824542310706 -0.00876667641609537 0.0011694394031109 -0.000404960346504576 -0.0072213531027266 -0.00465240633071595 -0.00610963182333308 6.75410752348504e-08 -0.00342428345981792 -0.000117864890253607 0.00387666815625209 0.00431363760580151 0.00203043717245844 0.0015429948742335 0.00360195889794093 0.00414364444676113 0.00446814890190831 0.00394113513320262 -0.00256441118453638 -0.0131795384958352 -0.00538238057593371 0.00874449850530673 0.0887724926426577 0.00194132211939322 -0.0426200452960992 0.00709004081313543 0.0190654895383484 0.0109188637867242 -0.00223035978312771 0.025109688290359 0.0184184106612843 -0.0797725510562837 -0.00125077910075457 0.0359148443704974 -0.0152403628044064 -0.0253424698740042 -0.0115477380500726 -0.00317955219595779 -0.0190907492806125 -0.0106879331806754 0.026973041749159 -0.00159406636877332 -0.0135022562790023 -0.00174935188262318 0.00820200972318873 -0.0011786550860834 0.00186788668163943 0.00156181514181031 0.00781146128491308 0.00125216267796204 -0.010219286228266 -0.00753580012616814 -0.00251152755819327 0.0181744132941873 0.0478741638135783 -0.00160037109146054 -0.013776714272233 -0.0312851786319313 -0.237600523705432 -0.265144375120452 -0.0835362542836737 0.121577350360626 -0.329164495925097 -0.2888637665236 0.29357187015608 0.342694536938294 0.107778876550674 -0.114825761181042 0.26560489136793 0.229111907291463 -0.0118653876917829 -0.019835965802431 0.00539643661689765 -0.00425553598077904 -0.00854423893058429 0.0271271475428657 -0.00314489480978591 -0.0442098471460633 0.0227191642165683 -0.0173967914256284 -0.0081310207498512 -0.0106603676766229 -0.0290655004324342 0.000350439819523042 -0.0378443505480543 -0.0182399374491934 0.0167924059844111 -0.0103588021928526 -0.0187330710056287 0.0425442501407937 0.0378788570108969 -0.0603190378594805 -0.00437490899312574 0.0241344208032511 -0.0186113357646291 0.0421914946169446 0.0368447638495185 -0.000198453057638619 -0.00402495420677071 -0.000415995355915962 -0.0021820286981247 -0.000695868131853842 -0.000586728656276456 0.00380699553135281 0.0165788845296514 0.000334888774969107 0.0313261915407847 -0.00582850405517644 -0.0142243035719874 -0.0385872222923329 0.0127501099056697 0.011064729701163 -0.0166553055065604 -0.063111311911588 -0.000710129780404403 0.0013373756625514 -0.00227558317130946 -0.00190476225694795 -0.0155217208164474 0.000898405323865627 0.00555063045376017 0.00650401256404374 -0.03483657039803 0.00749344845381929
  87 1388.94491035737 ""  3.22863365474675 0 0 0.023419037447196 -0.013483285514376 -0.0102713373633359 -0.0102359104793009 -0.00301376067645304 0.00300057293582736 -0.0160894260750991 -0.000618398877664937 -0.004948557600496 -0.00253129648493587 -0.00011936040195355 -0.00243093270446683 0.00111616941335951 -0.000108790914281641 0.00138098950051022 -0.109096244109998 0.0875228763403803 -0.0289964003675811 0.0369804849194341 -0.0166633490008934 0.0122002441044853 0.00648190574497867 0.0643607639422053 0.0491044699890841 -0.0046088810490446 0.0015647561993147 0.0524668005175777 0.0766530815213597 0.011021182528901 0.0196049255211767 0.045473032166465 0.0187007894098017 0.0157656237010179 -0.00496562491598391 0.00993673729247257 0.0010303043472484 -0.00757314255523774 -0.000457875434224499 -0.00157142305782613 0.00158432372404121 0.00721182828097535 -0.00356642491425112 -0.0203279953709089 -0.0314797294219414 -0.0231120767986279 0.0103935144588905 0.0033205218256846 -0.00328009257908456 -0.00182437095330139 0.00185954769675927 0.00417036988827576 0.000416858733731767 0.00206205894584478 0.00111116751435989 0.00110679560198432 -0.00443136154956931 -0.00374156614416781 -0.00341282464142434 0.000433115985069889 0.0019103012836365 0.00432427979824685 0.00358160352533141 0.000439072338822454 -0.000300969603873373 -0.00102498403791776 -0.00100196623008537 0.000618022397825714 -0.00021423470003517 -0.000421462866878166 -0.000372064265094505 -5.40681904155476e-05 0.000454720217814901 -0.000501794434898073 0.000212241955663031 -1.15725119088813e-05 -0.000598893821308793 0.000226367746707489 0.000498341911732932 0.0249660362361903 0.131721894326014 0.125404932886808 0.020910661096634 0.0603547041847405 0.118377729526276 -0.0109483549406296 -0.00968404915143782 -0.0034706376773597 -0.00498765922100779 0.0126916641558574 0.0114009466513114 -0.00996346814274484 -0.014165751585021 -0.00482735767725913 0.00243427116950127 -0.00721058483723337 -0.00354106400772906 0.00105177958844641 -4.12390047384625e-05 -0.00129357846000051 0.00191945314154411 0.000574853994120886 -0.00183375187416714 -8.50589808118088e-05 0.00135056752371496 -8.92364445869671e-05 0.00176084450279197 -0.000740124539458172 -0.000307591988752439 0.000568845284284202 0.000463502799997739 0.00117255282099156 0.00276592225421901 -0.000712679520586362 -0.000118318497181932 0.000815247060823834 -0.00187014792178075 -0.00111413127695985 0.00383947864407885 -0.000186676777429286 -0.00169351252547361 0.000565109140146634 -0.0015346444314187 -0.00162619334595076 -0.107041436200971 0.0123893188673749 0.0587922094094501 -0.0108397755754201 -0.00135332825679509 0.0012877964307335 0.0194581334876165 0.0544749349991635 -0.0296475420225195 0.559687760104741 -0.0515534191622141 -0.224627830010466 0.347151370486922 -0.053472670284306 -0.148533504074466 0.153325825229223 -0.204427035681287 0.0543616944534359 0.00543553823430126 -0.0175169712323089 0.00822388044418924 0.122444524532853 0.0388975212936105 -0.0894579234901631 0.0252660716503823 -0.117380875626898 0.028362785068823
  88 1394.75108167984 ""  2.95565718796237 0 0 -0.00848410394537977 0.00188237828808069 0.00336501044992293 0.00159917412691827 0.00378146043196053 -0.00173750661327132 0.0112698692520141 0.00521470496452049 0.00713163814948259 0.00092853551348402 -0.000576564414075047 0.000149480895344566 -0.000476213972789556 0.000139873104089842 -0.000588723698044987 0.0381217444454242 -0.0140912562158569 0.0156801746923036 0.00549432504946006 0.00267529172380911 -2.33138069007676e-05 -0.00420490009286591 -0.0348848173645499 0.00186061001308709 -0.00100959216555755 -0.0176052669781507 -0.0561790052427875 -0.0586051878105534 -0.0250976709877542 -0.0180730295452094 -0.0331788842950333 -0.0113593114022823 -0.0218218175081483 0.000249459342697466 -0.00101681404476328 -0.0003698725651262 0.00277029547195264 0.000710258266731396 0.000825025612714864 0.000188229335962044 -0.000112035975788723 0.00231061547197866 -0.0377071004603277 -0.0358751454411874 -0.00202793048377405 0.0132972689354017 0.0116339735791604 -0.00397239533998505 -0.00523884451573938 -0.00403418425315534 0.00335107540994514 -0.00090789241490033 0.00566051789873388 0.00411887176215872 0.0024954718963041 -0.0118197792029795 -0.00945204587430418 0.000729134226654773 -0.000250432808225361 -0.000428706906183033 0.00753148462963116 0.0137570074922183 0.00599409673281629 -0.00201302329104359 -0.00732869624413366 -0.0048233050549788 -0.00133892592651505 -5.5375071460592e-05 0.00059074596980094 -0.000837358490450976 -0.00187707063664668 0.00185034553205401 -0.00216746521290871 0.000417008211326149 -0.001337822735851 -0.00269302489959588 0.00189771398939052 0.002485252000951 -0.0192870643693163 0.031891566203278 0.0419984581232621 -0.0598328811711746 0.0480204915752563 0.120584457761134 -0.00419065742721002 0.00283296924271667 0.00314736068511924 -0.0193105517130369 0.0489579974471363 0.043769990185816 -0.0404370831089288 -0.0437071379381824 -0.0117071795751691 -0.00414760931527644 -0.00244257764171548 0.00270420419006225 0.00644641514014341 0.00606997471021203 -0.0054125562137962 0.00496576377484083 0.00435268839890827 -0.0115174648113474 -4.12301602574505e-05 0.0119316969225188 -0.00455967909650435 0.00936117087547356 0.000208788408990002 0.00255876899491639 0.00634051931620276 0.00106731920270354 0.0102794794500154 0.0107646396320754 -0.0057062743412749 0.00302942643427433 0.00907653315583478 -0.0123437251582323 -0.0075273239880432 0.0186903833352929 -0.000120823120047002 -0.00831931755689342 0.00647873429863151 -0.00821192592996456 -0.0134534356326846 0.014158186373154 -0.0235926862952279 -0.0291649181366473 -0.00825035388180474 -0.000632464227225406 -0.0132579823045532 0.0891014054277961 0.0924948553125255 0.0430731276965141 0.0398517528867691 -0.015359180751232 -0.0243033163242667 -0.300143546882675 0.101923167114203 0.0717797449133141 -0.459777637907688 -0.543731014495965 -0.135551847657229 0.00286861202797836 -0.00440529167164885 -0.00260508453088166 -0.0803809128535086 0.000474267605996724 0.0334705734769424 0.0168643334113187 -0.110749964073674 0.00539896615811945
  89 1408.43190734198 ""  10.1925197927492 0 0 -0.0867776837226366 0.0177293348301296 -0.0240842204952895 0.0164171471440376 0.00611262920125073 -0.0135752149216466 -0.000450199261585457 -0.0298189262110531 -0.0441037332607436 0.0038675711119443 0.00261563726154169 0.00176587205542479 -0.000779944867668717 -0.00122251320126771 -0.000377869378118697 0.673540034595883 -0.204668967383294 0.171255522037405 -0.0301061642635558 0.0868118205906556 -0.000208950252860691 -0.0127318381421945 -0.139985023645496 -0.0457142131628026 0.0430875878870906 0.176113198393637 0.169673502646144 0.0401602429752981 0.174175974816429 0.0309551009253127 0.0857380754583992 0.0349474436109066 0.203049951026957 0.00609054976740735 -0.00197021747314916 -0.00624020904139996 0.0100692421658156 0.00145018503158319 0.00331740239728946 -0.00220594085047988 -0.0111181088993343 0.00300218416529037 -0.00690427773458629 -0.0129927723719255 -0.0146475174801255 0.00334774441506576 -0.00290960576799951 -0.00653715161712023 0.00209062882097964 0.00673633362700054 0.00423607338606856 0.00346536412139812 0.00540321297368874 0.00245953808011111 -0.00294768440855033 -0.00460538757032271 -0.0018699393790511 -8.64523564103329e-05 -6.08297421581137e-05 -9.32319309096593e-06 0.00317365166540109 0.000646711580855505 -0.0010192528260571 -0.0018007708722338 0.00179238725045205 0.00190564247571462 -0.000152823546366685 0.000301117574071848 0.000250439010474572 -7.2888692740874e-05 -0.000421056367446981 0.000202904881341816 -0.000244541339462638 -4.91075625195944e-05 -0.000225787091406665 -0.00123852385209293 0.000781201630041545 0.00104930144937981 0.0120893426477049 0.0600017986693253 0.0637048644090969 0.0220358974608077 0.0660322145263154 0.109111093090824 -0.0213092219373072 -0.0202374895755246 -0.0082151686780056 -0.00389071966800132 -0.00328610503268636 -0.000392720736369665 -0.0105820221029654 -0.0159282352159891 -0.00643947853777434 0.0035829333269623 -0.0109123747199182 -0.00851479939043752 0.000920444212912262 0.00205575169923369 -0.000445356118203395 -0.000128406690543104 0.000950774606624918 -0.00192537258015401 0.000263965773387122 0.00208909373228224 -0.000648127000170382 0.00104690851431333 0.00064112292556313 0.000988260860547254 0.00103977349210273 0.000486648203004589 0.00131666940211673 0.000858197978259493 -0.000820651825830756 0.000752061563481118 0.00375837505589197 -0.0051935764018545 -0.00310313106362092 0.0084378013615437 -7.85412036612216e-06 -0.00391139513932213 0.00263322579515514 -0.00328264790754649 -0.00568515857537774 -0.0236664011210005 -0.00287260119829841 -0.0240852912639876 0.00642531851977497 -0.00203002655152149 -0.00357607068390582 -0.00620293758339019 -0.0055190702901274 0.0136360234388321 0.0328264334657972 0.00712537234427239 0.0315617685345721 0.15454156379627 -0.00504040071287716 -0.125283999707598 -0.0222302981989516 -0.0173679471630046 0.00763509601853763 0.00578554177142216 0.00439007522643238 0.04767398068219 -0.0142549394742441 -0.0640467995248768 0.11318481989205 -0.017906873515535 0.0819006637003208 -0.028943169421684
  90 1417.96084072797 ""  8.44774546834828 0 0 0.000286053870570883 -0.0028465282080874 -0.00131958591716558 -0.000238181046882246 0.00497565354076507 0.00136029539325874 0.000771633572572173 0.00200636474118364 0.00114460589192895 0.000745408142372093 -2.34988837794379e-05 0.00111061962166397 -0.000738503499997255 7.32040436147292e-05 -0.000700028372195887 -0.00955572200247435 0.0150304489316431 0.000264285695401752 -0.00197461415651751 -0.0254572496088539 -0.00879671861505857 -0.00408576447380118 -0.0160101903836081 -0.00415180968778824 -0.000449780758347358 -0.00911468054428283 -0.0019449403559292 -0.000759041362976007 -0.00780288015175522 -0.00217213656786876 -0.00635476136533249 -0.00132828987483233 -0.00606862138947096 0.00216581590842073 -0.00485971561985345 -0.000345897564160841 0.00480717641112607 -0.00109584785476632 0.00130557184206014 -0.00093492541579446 -0.00345984523108141 0.00337254200549107 0.00569744164863794 0.00571540001758203 0.00137931035723962 -0.00686856013722312 -0.000556161645309197 0.00463059504439474 0.0249384835623308 -0.00163021105063356 -0.0135959497041993 0.00616807411478589 0.0223982968631775 0.0130652806041016 -0.00985603444459245 -0.0138420150688728 -0.00558680962463258 0.00649245817975555 0.00186696462575847 -0.00122337180825235 -0.00107603127056635 0.0165238488942247 0.0118993565903927 -0.00718670743118412 -0.0241981257155455 -0.0135616870072356 0.00451145608620974 -0.00309100702641406 -0.00510166788968931 -0.0163145129369201 -0.0441799351015259 0.0422723858991665 -0.0257054950754318 0.00493383940508999 -0.014956271705018 -0.0719018624634343 0.0319336485885993 0.0542135096466747 -0.00321181116117579 -0.0143282200993083 -0.00485087060701841 -0.00441622751945401 -0.00808824993793107 -0.0222800373546633 -0.0806970064644217 -0.0767230874432773 -0.0189229117886103 -0.00967133358922009 -0.0197734871107161 -0.00564163868329391 -0.00671862049229056 0.0115158337311993 0.0123482154325887 -0.0473746982439533 0.0717488991420095 0.0691891680935189 0.159475955782452 0.187623417876984 -0.12479142190249 0.0405842616366989 0.112913738539219 -0.246471075176186 -0.0260770576328704 0.237919413618179 -0.121455331810986 0.121713848540278 0.00488706935183838 0.0390284833444687 0.0641467917917337 0.0019396390833892 0.114829452869571 0.105703289532624 -0.063223105003929 0.0424671995815932 0.27824551587169 -0.265169120754423 -0.114646200983227 0.36254447205354 -0.00613473177006679 -0.167215604450793 0.179592705856815 -0.105258934878781 -0.341540325737873 -0.00126137645644176 0.000542647705048494 0.00107695183794275 0.000526870103971234 -0.000189886350908175 0.000524751040860513 -0.00495583302246582 -0.00439711845509305 -0.00246763959462927 -0.00220672983182036 0.000739004985405064 0.00329552149365122 0.0180310528250216 -0.00468744506899045 -0.00674101447346665 0.0212577318533432 0.0222973971406491 0.00632921403776967 0.00105942633910658 0.000961052693318363 -0.000460931860636475 -0.00244159859726067 -0.00333542629065381 0.00493130355905075 -0.00123446423230329 0.00637702382004775 -0.000823480383668386
  91 1418.6521922891 ""  6.61247464463466 0 0 -0.000604029436889069 -0.00166446597033782 -0.00100807327441087 6.38360795859156e-06 0.00307305255330081 0.000756739237545101 0.00077537379904849 0.00125547073801843 0.000680258855352674 0.000450235559186338 -3.26931081595159e-05 0.000579236013727976 -0.000229154201669657 0.00032810969044897 -0.000387780183350737 -0.000139860965704774 0.00757047496614064 0.0016964311866616 -0.00094191568029967 -0.0143776609043195 -0.00504254981404858 -0.00256592742292493 -0.0111246635076019 -0.00265643866085714 -8.65809430409544e-05 -0.00527827729386196 -0.00182823483123568 -0.00181574127648528 -0.00455204525127742 -0.00163721412662779 -0.00441240660285448 -0.000907686929696733 -0.00320181242059635 0.000331264087095694 -0.0035993015598283 0.001469775029102 0.0010974421594966 -0.00262483807836587 -0.000472740609119838 -0.000551618374313329 -0.0020883252700558 0.00164526765567822 0.000917335559016679 0.000739311566319285 -0.000113311402989003 -0.00116267079512492 -0.000125605148459018 0.000749761543566905 0.00434964367879754 -0.000150319196363632 -0.00262804529724025 0.00125341844755833 0.00423391806767559 0.00235627373744698 -0.00144133604498165 -0.00312673900050713 -0.000115416360218597 0.000493869291446014 0.00135795165653318 -0.00168078493578722 0.000196694373429984 0.00270385865944298 0.00273175497048565 -0.00126073497390903 -0.00447237480979969 -0.00221388210886994 0.00211643041442625 -0.0027802446928987 0.00206877293543012 0.0124521349885411 0.05487217152819 -0.0492474599683072 -0.0697613657296504 0.0167047927755176 -0.0582876572576593 -0.0158874406968664 0.00843622021165237 0.00818414972449148 -0.000161112860523136 -0.000941373953149502 0.000672250266682868 -0.000121818973805644 -0.000201753161274269 -0.00191688866050491 -0.0146580271804741 -0.0154519052643621 -0.00247314363162953 -0.00771675872462556 0.0054762700877699 -0.0139648676674149 -0.00312250876841061 0.00425942608451258 -0.00148329858948847 -0.00847353870093618 0.0126112414486198 0.0119103466106237 -0.187651113791912 -0.245515995389233 0.130216967139307 -0.00239158551761473 -0.146449827093769 0.293309964624987 0.0388947157258003 -0.261989100494281 0.155435291012833 0.375040077863782 0.0670614222216408 0.15795372986059 0.184452698047314 -0.03555147956679 0.335633081397577 0.26543850960195 -0.223025319522736 0.206231235775817 0.0633387357585108 -0.0444911632330616 -0.0164559014876785 0.0811960500685635 -0.0127808403007174 -0.0172808113662948 0.031898804393714 -0.032890575657257 -0.0726032496506763 -0.000407805065563671 -3.66598538485666e-05 -2.60961950042432e-05 0.000164242178253567 -5.85463370939078e-05 8.12240552556878e-05 -0.00116701569517927 -0.000891646000874076 -0.000331571508334769 -0.00106565574432525 0.000286607215673438 0.00173799590755865 0.00507407559382734 -0.000922785897224862 -0.00262182355818421 0.00454096924665791 0.00454734799442567 0.00164254175389792 0.00053259904912401 0.000482050120699744 8.3409998507656e-05 -0.00170899972583119 -0.00159046286184584 0.00281824117426072 -0.000400955067736755 0.00180537289132788 -0.000377147186883968
  92 1419.65570306903 ""  4.25149892942824 0 0 -0.0287412819769924 -0.0571100291696181 -0.036962290174216 0.000268245743379924 0.102339330842912 0.022707907084323 0.031896795234077 0.0472320686702215 0.0258491651241636 0.0165271739029038 0.00306317880988835 0.0209091971013356 -0.0119301144173462 0.00625861511243576 -0.0156274466948933 0.0635266364375386 0.241356150636077 0.0768063959373555 -0.0305211073974722 -0.467890884212217 -0.165956252021818 -0.0875934149488496 -0.383709664516195 -0.0913716619350889 -0.0029522891936142 -0.194766755499565 -0.0836055298001361 -0.0872189338931634 -0.170067928540098 -0.0655609368973845 -0.169922661552192 -0.0351840568076823 -0.116569017406598 0.0197074473644343 -0.129244295723809 0.0371309975280855 0.0614784309454786 -0.0754615973083313 -0.00346142019095367 -0.0176386373917809 -0.0683056127970253 0.0680395537100712 -0.00423909382322718 -0.0128005757737576 -0.0156996624680107 0.00327149644916139 -0.00340867151292454 -0.00558347274207715 0.00046169786346229 0.00624961710698338 0.00447160643939816 0.00334793609657436 0.00360884397410817 0.00113278303452112 -0.00224673037062092 -0.00264350283806639 -0.000843743156739805 -0.000892615806202482 -0.000186340126711225 0.000259711100228447 0.00280780659395224 -0.00168439518352536 -0.00260375779926783 -0.00142942331293567 0.00426725686622812 0.00406798698520986 -0.000240991065698297 0.000379538366474774 0.000263416535467163 0.0005227648469773 0.000721013216880293 -0.000810690272122984 0.00356309742259231 -0.000813005583093298 0.00261970305486436 0.00337578406154339 -0.00135859285140562 -0.0022811369923395 0.016803444697329 0.0703660857701535 0.0735706640963597 0.0250281700876005 0.0559413763109657 0.0917595728708752 -0.0151491316018301 -0.0156115957923674 -0.00690149713049525 -0.00124880033226849 -0.00610353280951679 -0.00314393890757883 -0.00735710058577968 -0.0152168270068221 -0.00617429129858261 0.00494853492066317 -0.0122468042394197 -0.0184847624205981 -0.00326416546875071 -0.00230363211450699 0.00333500055409415 -0.00245818092497618 -0.00142330298423842 0.00422611269465153 0.000577624245960934 -0.00492284557936386 0.00225943674058255 -0.0183548748205944 -0.00202128887798764 -0.00667190364698655 -0.00903530079062747 0.00134810636748938 -0.0166637380581412 -0.0138556439633308 0.0101245296793713 -0.00834710148016072 -0.0138879356950961 0.0116200171864473 0.00444295287854995 -0.0153834606102018 0.000599234227663377 0.00672700353531366 -0.00853691031536293 0.00401451986453759 0.016088500418697 -0.0115180792825484 -0.00614240438299845 -0.00988275308704753 0.00425188455656923 -0.00181835310605522 -0.00109880098096843 -0.0143147838107679 -0.00355293352026021 0.0048082510452239 -0.0160502474995356 0.00705163174784293 0.0569336179212673 0.100495207760367 -0.0121467413514417 -0.0699256914796344 0.0373262408959654 0.0122892778415262 0.0267956966963944 0.016245625836644 0.0155296894961282 0.00781741324353328 -0.0572458081351885 -0.0534828191135015 0.0955280579965449 -0.0106622322350046 0.0446896771573059 -0.014570447115609
  93 1424.25107119004 ""  22.542695818013 0 0 -0.000768418080942752 -0.013059830259704 -0.00916690019457947 -0.00240322299448848 0.0363505829122606 0.0062109294767961 -0.0172307973625192 -0.0159368113829224 -0.0211714903650772 0.00569387471050827 -0.000528295562621872 0.00726086103689546 -0.00454950184258274 0.00217726761330395 -0.00604381604585456 -0.000956177045325007 0.0631785431508072 0.0123503372241306 -0.00666867281345199 -0.163112032473131 -0.0584959841525897 -0.0313883137693145 -0.126514490004977 -0.0253952128144929 0.0124322008920077 0.0879619500569254 0.117484795615495 0.0973484981572128 0.0822189028071239 0.0345470844356089 0.0927571332366699 0.0317171921210667 0.0876410475584594 0.00469708839356628 -0.0428603912539023 0.0128772572534386 0.0237657578119892 -0.0250584433103215 -0.000316216514142257 -0.00462178565953435 -0.0200363274225502 0.0275452310485641 0.0287647723928485 0.0678771992400634 0.0841607587398976 -0.0174377269929887 0.00290315735478781 0.0166300715624006 -0.00333527923636235 -0.0165162221951166 -0.0124773864085559 -0.00857380757799459 -0.0107729250018185 -0.00438458615199032 0.0036614442514892 0.00897649070554044 0.00466118545331304 0.0132805700629838 0.000631724181166964 -0.00562589114933391 -0.0119315037798896 0.00146103882751328 0.00667781177664417 0.00352165009828155 -0.0103633316721972 -0.00829467530313533 -0.00329427640869607 -0.000892312734309374 0.000955849212486225 0.000603923485346347 -3.84963879030211e-05 -0.000323171531136313 0.000555091804757295 -1.80469172341047e-06 -0.000396856573540113 0.00397193960079364 -0.00119721400346001 -0.00257279567272692 -0.0692778400512716 -0.323571567731482 -0.333126453244436 -0.122157569773379 -0.270780398879625 -0.452272885237907 0.0629641421326837 0.0618091518422607 0.0288839764750965 -0.000183716793615669 0.0216798749335115 0.0146053459512737 0.00965132020050989 0.029099155790548 0.0156477692702401 -0.01735098569554 0.038441714153738 0.0304203599773641 -0.000629415021482549 -0.000920107265350244 0.000845039333598065 -0.00155436088730918 -0.000457624992049301 0.00104661679899875 -0.000780713877359075 -0.00065174357150681 -0.00158071411260277 -0.000588065211108426 0.000297454991645509 -0.000268501443541975 5.00898915658998e-05 -0.00228502731813969 0.000553262853772331 -0.00181426199764476 -0.000334395613437152 0.000968067384144747 -0.00968922434066294 0.0117130540765981 0.00542284533207525 -0.0219433816763493 0.000724493365459949 0.0105923410548996 -0.00608047542591567 0.00566779966932569 0.0136323320185129 -0.0290769571379556 0.0014972591084571 0.0101639970433329 0.00567192482691338 -0.00388066370045648 -0.00388544048443865 0.0186737458312202 0.0104175697596713 -0.0198899425466144 0.0983532901035122 -0.0095324494674212 -0.0480248616514696 0.137510792562559 -4.67174706628903e-05 -0.0836664758839654 -0.135067764487874 -0.226660640691492 -0.0666775074130664 0.00728921275340402 0.000919670858960979 0.00626115776093073 -0.000217521926976957 -0.0104025739457535 0.0169839517272332 -0.0166630655613662 0.0781605067794582 -0.0344207100212883
  94 1432.83570833721 ""  12.7504737713798 0 0 0.0333191270067193 -0.0191651395978376 0.0115962823861506 -0.0060727574646981 0.0508392083408242 0.0119871957268526 -0.0542286386992858 -0.0579566412653812 -0.0536974964413808 0.00859250268546488 -0.00250908909843482 0.0117746484140571 -0.00709826001857909 0.0054937046560323 -0.00964000735013778 -0.267182704892409 0.12651576955577 -0.0467648970473386 -0.0342938873646007 -0.249566050309706 -0.0949298623931989 -0.046567627236129 -0.146384541981313 -0.0590307063640189 0.0238265817114209 0.304002855038487 0.260507182147931 0.238675517337639 0.257339567698477 0.105125502237649 0.315742338334859 0.0934760813711281 0.245160776845176 0.0083216840115613 -0.0714381448808217 0.0228811402098748 0.036131584474669 -0.043386149152151 -0.00302637640550114 -0.00922809220160658 -0.0341035640186896 0.0424405375808105 -0.00960985995948522 -0.0234178134665383 -0.0269070156735963 0.00598403768705964 -0.000223235141291284 -0.00467883898438245 0.000169739608725122 0.00421631849177523 0.00374011083960818 0.00210472162360937 0.00205917732655302 0.000636627620269451 -0.000152024380447174 -0.00172096542650591 -0.00113757416797172 -0.00566986247340793 -0.000322055869284064 0.00233162977115212 0.00393794206664756 -0.00117902903470939 -0.00278039863338657 -0.000901988617902407 0.00428857100637646 0.00364364357241293 0.00145358862595067 0.000145987669733575 -0.000592388246327057 -0.000236040039045174 0.00020292749415321 0.000153969376671843 -5.7318502185308e-05 6.72728488989405e-05 0.000391779185338711 -0.00126714106182786 0.000269263304503508 0.000772180784614452 0.021219407368434 0.104592492328355 0.110337733024154 0.0326307867811345 0.081496511478048 0.138350128091469 -0.0156156831825699 -0.015767289031726 -0.00793873538390188 0.00189144977124625 -0.00770292791672767 -0.00598812203648449 -0.00090748565899601 -0.00834179018023491 -0.00456090181573917 0.00520105806216591 -0.0108857990020586 -0.014285801732814 -4.20594421046733e-05 -0.000583023311580243 -0.000224838737124529 0.000966950110426193 -4.3878158373103e-06 -8.24726579305016e-05 0.000197325350165737 -0.000422210855369673 0.000910026739918271 -0.000710199409700102 -0.000725097229682307 -0.000789040425466513 -0.000729847853492383 0.000725485817795051 -0.00113793900764833 0.000410666148459243 0.000736723748959689 -0.00103994422435175 0.00313936263790064 -0.00317723209006611 -0.0010707376791072 0.0062152295253925 -0.000363403714314025 -0.00289499620021487 0.00189278004716167 -0.00121371199602125 -0.00410874743915935 0.032693309999029 -0.00343039854489268 -0.000675629088775498 -0.00315623726980529 0.00149770299938845 0.00131072358793847 -0.00267101807369324 0.00412026459787872 0.0097841003536784 -0.0967003332123152 0.000749451911794604 0.00807747724893336 -0.191799699337853 0.0301903490639799 0.104770064116841 0.0194420863291399 0.0551746308779582 0.0160942257851402 -0.00506124283460733 -5.76181333663337e-05 -0.0217580416680619 -0.000495347621742605 0.0340071831028789 -0.0519515419993914 0.00754901651456838 -0.0519812965173364 0.0140876387968436
  95 1445.36898450772 ""  3.51176995114343 0 0 -0.00234173343533325 -0.000739612435441648 -0.00173251462342149 0.000121996032216621 0.000643011791647081 -0.000126041802945308 0.00121406145829566 0.00129407702865928 0.000687018899211495 0.000162651813549792 0.000449484208907763 -0.000315199209769092 0.00126430154344238 0.00126876347209517 -0.000726741001177486 0.0187535913799459 -0.00201015313665291 0.00500545831114945 0.0022192435013204 0.000504382274364885 0.000407203768660641 -0.000648154488297641 -0.0056212035041563 0.000106924174715888 7.16614467312786e-05 -0.00494005704764007 -0.00348312617831265 -0.00409786831428672 -0.00395360626541153 -0.00195559274806084 -0.00546632614101782 -0.00106773127976954 -0.00240590161106265 -0.011561077142108 -0.00616581809652989 0.0150649060905164 -0.0102919793001988 -0.0161764356550846 -0.00888849590177064 0.00234481996439254 0.00309518477696492 0.00457438108282122 -0.0107542521108939 -0.00601674788956804 0.00517648722343685 0.0172020968080605 -0.00083275296335781 -0.0122432136500429 -0.0620493892850064 0.00520639396424445 0.0340812211918411 -0.0185215557096715 -0.0854351514638884 -0.0517725628203464 0.037150502307042 0.0762099964518568 0.0369329567777434 -0.0753084691845796 -0.000888417917890396 0.0341451554658624 -0.000291667471707043 -0.0763250197600076 -0.0536314553609224 0.0260736513299894 0.0861312972367337 0.0483332044896164 0.0301485900008542 -0.00188507738697366 -0.0155349017638454 -0.00706321712633118 -0.00410039585854182 0.0120395086482245 -0.0126835300973317 0.00518805800437386 -0.00154124487324943 -0.025192880634928 0.000766374373163711 0.0117243518317487 0.00879682557650984 0.0150992974499047 -0.0241829312258874 0.0166649701538653 -0.0109324298836444 0.0074139069099952 0.231926863809992 0.196151035284672 0.0369054362596674 0.126368137667446 -0.150801260314167 -0.165025493293201 0.195003968236194 0.146457015856051 0.0135302167404431 0.143213186133904 -0.184903281173818 -0.188290332590772 0.0412344411354565 0.0165469162128841 -0.0445122730991107 0.0231676630643341 0.0160888330788372 -0.0376220749112596 -0.0172760135262505 0.0311758876057158 -0.0225250865555597 0.0580120817173835 -0.0154016174417224 0.000896285455394299 0.00935268680751307 -0.00977623063798995 0.0368328204084861 0.0420415164345921 -0.0150650674728817 0.00627366819705376 0.0955032089913411 -0.0473804471224884 0.00695567712459953 0.0718459758357923 -0.00637364259762639 -0.0367306728256171 0.0529066030412636 0.0203355267912064 -0.0908228569631162 -0.000800126306081561 -0.000251850847530883 -0.00065514338791685 0.000300190904880239 -2.27573382648926e-05 -0.000948820920755257 0.00680544529758883 0.00558387626226389 0.00156655250597926 0.00744937706901983 -0.000784662233412567 -0.00451250719657161 -0.00495850289313771 0.00378248954786229 -0.000568287169576428 -0.0340678503704966 -0.0426707833644958 -0.0114654544265208 -0.000705993520370993 -0.000296170287155809 0.0021428682976341 0.0078190845128017 0.00216184925747158 -0.00540752666961082 -0.000591397678657103 0.00400968088951873 -0.00306872261803924
  96 1450.7520219517 ""  4.98670458296034 0 0 -0.000387444203027999 -0.000361777904546159 -0.000252295779551575 6.60690303499713e-05 0.000378459339791858 5.0873825546688e-05 0.00011907405627627 0.000114743756995899 -8.91247556036747e-06 9.47813698539203e-05 8.60650821471762e-05 0.000165196660659163 -0.000347533976147118 -0.000148045254744955 -1.70563518916165e-05 0.00169763989899344 0.000676486560215363 0.000765683986760249 -0.000604426843195858 -0.00148483260712966 -0.000715794611113683 -0.000434772557465862 -0.00170360761676463 -0.000812684532903633 0.000111352385612821 -6.26215566782167e-05 0.000136043927374571 -0.000175350300153173 -8.91847699520303e-05 -0.000126246196062945 -0.000150746862996626 6.50022208506957e-05 0.000269526527215357 0.00223348568918719 -0.000404273708106911 -0.0021690630347159 0.00237957985282716 0.00172115328513255 0.00139516493168222 -0.000672011337563419 -0.00128213408886556 -0.00013318186285827 -0.000861331091002075 -0.00120778543391534 -0.00161276977076372 -0.000280549587872651 -0.0014220641982088 -0.000843795154586997 0.00391102829783229 0.00465053119064308 0.00141132244124808 -0.000196222218086347 -0.00303508926013989 -0.00197311612705425 -0.000847979024118953 0.000892406888257243 0.00102768793969468 0.000212588274516284 0.00763161664456256 0.00528403771319188 0.00210911651194605 0.00104141449174276 -0.00022636917300634 -0.00327932504940856 -0.00208229977707455 -2.76845905862233e-05 0.000253006197371007 -0.000846268373456153 -0.000811284430653305 -0.0135429639204779 -0.0517601642235265 0.0448809895327296 -0.053318705617634 0.0109509674761805 -0.0450328832581783 0.0531039110531749 -0.0242889304992727 -0.0398003587566643 0.00324133238131393 0.00922004410637026 0.0050877008149582 0.00709323245652369 0.00405886836214152 0.00822437987256829 0.00175518427931599 -0.000440119468407454 -0.0014054281987085 0.0100569897887932 -0.0310743932401358 -0.0270320258388757 -0.0161445312622804 -0.0210184174352084 -0.00739309195552058 -0.00363383190455667 -0.00150054475353923 0.00090270849298055 0.172442658237121 0.231356009201442 -0.1175551687007 0.00750261272516766 0.130477073715892 -0.275321538803007 -0.0312556998729595 0.244868796834936 -0.133001553430732 0.281481413605856 0.0607286582072963 0.127389065157551 0.137363148415161 -0.0178684591211218 0.248754821706939 0.199255004091634 -0.175377385115696 0.157500906747901 -0.207753128311105 0.196449558042195 0.0822552853856854 -0.272699305356159 0.00336920156192465 0.120266017459176 -0.13147120010911 0.0791727827851901 0.255476034626848 0.000623021775795821 0.000149274832907499 -0.000227476431190544 -0.000140581793938081 0.000189140199526045 0.00012327818689561 -0.000662885147421861 -0.000544991078138563 0.000381590275167128 -0.00199517800196891 0.000417420109435086 0.00133710434582321 -0.00248406464815986 -0.000784308551502645 0.00207917100507368 0.00405879503888067 0.00660425753327056 0.00177994098747503 -0.000241008462051721 4.0946176361864e-05 7.93221188194912e-05 0.00216835198518209 0.000182023101268911 -0.00118645359931546 0.000504868083933514 -0.00250059291963065 0.000945321410926659
  97 1477.05635268719 ""  117.548716417619 0 0 -0.0187382667590238 -0.00721179368637636 -0.00888152492060752 0.00418030158121226 0.00953762419691838 0.0007686222846758 0.00419558346458686 0.00349432082296158 -0.00141774112825002 0.00107172127926153 -0.000870045077372716 0.000489580095706285 -0.000307150534742628 -0.000305822725603354 -0.00130002325155821 0.0816556897452913 -0.00231759306998588 0.0275734523191104 -0.000245828468406564 -0.0218315443873638 -0.0098544551643967 -0.00792697337108993 -0.056082742546764 -0.00597240458051091 0.00500663180257112 -0.0125138691161268 0.0186035942970687 0.0041524408983488 -0.000968305644710343 -0.00156911391179661 -0.020464290699329 -0.00302509022537148 0.00547328469469768 -0.00522871452137825 0.004402282716448 0.000951867123899425 0.00510889421834242 -0.000353758394997825 0.00114570857287051 0.00245456357780604 0.00249819032422561 0.00945648298923991 -0.0125561082999018 0.00942817976143038 0.00449664571644699 -0.00293804979841025 0.00425610345602114 0.00387596564160113 -0.000671560373175826 -0.00218605026092233 -0.00105929866711424 -0.00229353053862312 -0.00236514471466618 -0.000473489619412143 0.00198097285787268 0.000232119997738387 -0.000649775919203104 -0.000762122963042023 0.000438122514924064 0.000670336872530734 -0.00058155442248989 0.000778699622081296 0.000752198752217588 0.000589956311455182 -0.00171914775893937 -0.00171296022392968 0.000100045624254543 -2.97173020664934e-05 -0.000104484319084218 -8.3881524880677e-05 0.000157645871873187 5.36809211356493e-05 2.37972647265063e-05 -5.46468618267244e-05 0.00020037585440061 -0.000189922780271129 -7.55908400863285e-05 -5.45803756532118e-05 -0.00723000969526045 -0.0563970698431368 -0.123195599586743 0.0538426669132443 -0.0200974574667301 -0.0126629121341471 0.00873901748382523 0.0121085487231107 0.00238663614342657 0.000206567649978706 0.00618652009009085 0.00467301272660563 0.00239692511720785 0.00437508031228974 0.00205919139773273 -0.00197723753710358 0.0053594000297545 0.00719822652630494 0.000638090693069154 -0.00220789924979785 -0.00148281611371309 0.00175816213593889 -0.00108401654589104 0.00127691506222994 -0.000531327424331245 0.000502355030962017 -0.000866396912822963 -0.000680975180027128 -0.00081374903029487 -0.000866954938662564 -3.76105675126929e-05 0.000310588364122293 -0.000154020720911335 0.000158170427900894 0.000802159614420552 -0.00130946872579359 0.000984586723145143 0.000151837171704014 0.000594899569681724 0.000183668210527998 -0.000260290007317765 0.000179376184149523 0.000584795415920264 0.000512944488612983 -0.000844050961185355 -0.0115966793123169 -0.000631647357989883 0.00327312135661791 -0.0524582722353381 0.0309364224441029 0.020056509409238 0.0881471515960284 -0.0264658329084751 -0.0227815527969457 -0.0440347286021033 -0.0176987081331113 -0.13221649487279 -0.0011814274273514 0.129737353194233 -0.0917474377241294 -0.0997201321922058 0.3717142734902 -0.155203753657668 0.0069007436394682 0.000190824906592027 0.0107002929795943 0.0264377552091079 -0.00615212924202888 0.00261132149870579 0.148788198333887 -0.682069123281742 0.253508611508966
  98 1493.33617872399 ""  1.93277277899804 0 0 0.00375823974720536 0.00743599835131024 0.00525389619830564 0.00613948896619118 -0.0372126646232572 0.000572879616241499 -0.0011994604137814 0.00253021145650303 0.000681769734764689 0.00461467577474624 0.0242472300292802 0.00788464830003604 -0.000196510875961096 0.091346605232521 0.00715379861885816 0.00347110736461049 -0.0255520708434749 -0.00484336660397415 -0.189366507824483 0.124116773971294 -0.0158286838155649 1.3918516647266e-05 0.135944783701892 -0.16699256017909 -0.00110344860662551 -0.0132849504866498 0.00622556746673285 0.0119693260052707 -0.0201096740735817 -0.00275844971253365 -0.00746147582085818 -0.00268896457198649 -0.0204758427477665 0.235382163781578 -0.511336334485936 0.147002995258213 -0.0160651069609039 -0.370474548764371 -0.125714549144397 -0.202317730152903 -0.460043231844451 -0.102783021211015 0.00325613816243063 0.00191557451429405 -0.000113102347252362 0.000197742831039787 -0.000310661031854942 -0.000637718938089884 0.000360608145924504 -0.00270221810414133 -0.00205454280433866 0.00365689576802947 0.00415470346328016 0.00118992809531934 -0.00158713293686054 0.000137943874279265 0.000784554248311709 -0.00178889652971188 -0.00281816904796044 -0.00116707180174439 0.00300036918731162 0.000750820320829739 -0.000836662288973838 -0.002003551221784 0.00360424295955215 0.00381093109634725 0.000374645844033294 0.000323074385179485 1.14786442824939e-05 0.000205165395163298 -0.0004894685861114 -0.000531892187745836 -5.31952146930252e-05 -0.000156967054171817 0.000137873415188896 0.000185413623633529 0.000437498636610526 5.76422681748976e-05 -0.0173055596233942 -0.02640521301542 0.0162170435267216 -0.0348707604825613 0.00761303655396064 -0.00291052768946444 -0.0104409915657909 -0.0128832230198515 -0.00407854686224123 0.001891674977791 -0.0109296084488872 -0.0085852598096663 -0.0101165149310507 -0.0143393677550826 -0.00639984779323726 -0.00210689411996705 -0.00143704169457082 -0.00890234947854719 -0.00419383743122629 0.0066501782877578 0.00742579472185659 -0.00320731799470261 0.00343190658715241 -0.00523874873906286 0.00468526336758011 -0.00149164633544076 0.0064707404904035 -0.00243174022216129 0.00105209278347564 0.000485683407494431 0.000874539466934134 0.00342006114923897 -0.000702710612221439 0.00242901783207298 -0.000536285498201198 -0.000414093033146283 -0.00365176554486571 0.000160373286837925 -0.00140616515529207 0.00292020008089788 -0.000716705761181007 0.000146356883630648 -0.00191238353569519 -0.00427163663298361 0.00135049190333845 -0.000930779561220105 -0.0012872946978977 0.00424956361771993 -0.00127126660757749 0.000432179160953554 0.000100538530234923 0.00297993849446311 0.00088203483769359 -0.000734646870871652 0.00864192793116618 -0.00934659601956843 -0.0387632104723964 0.00160075998276739 0.0279616296333984 -0.0162599208980343 -0.00166164524531538 0.000643611725942804 -0.00316556238641932 -0.00202147878196534 -0.00129308345041754 0.00091638301109013 0.010551862940714 -0.00324806223165634 -0.00371032428515403 0.0032852851648908 -0.0104905356454175 0.00539064452586072
  99 1497.02232438998 ""  0.0596700678439663 0 0 2.34196869991e-05 -0.000193686576623247 -0.000162616169206307 -0.000333165349234935 0.000762493346950207 -0.000123179481468177 -4.27837814786684e-05 -5.28595745404966e-05 5.75712731980149e-05 -0.000648830258228687 -0.000430361557223624 0.000172160241917739 -0.00299313568189657 -0.00155297252595577 0.00227143674612676 -0.000536073470150178 0.00104157305611518 2.19532536376989e-05 0.00597669907076894 -0.00329996382541035 0.00101184786159383 -3.63575757427566e-05 -0.00251362371619838 0.00582336547458874 -2.19749397288084e-05 0.000993266905164569 -0.000368732986913544 -0.000343223859846002 -0.00022368307312503 -9.35093011775758e-05 0.00101786005579018 0.000240671923688049 -0.00015881929998283 0.0313257289329257 0.00853025635368504 -0.0341889517308754 0.0205693254194406 0.0282759050700195 0.0168782609803208 -0.00849300301423613 -0.0137551386740458 -0.016026094778217 0.000451980431551828 0.000166056228685943 -6.36421007276456e-05 0.00020964605523091 0.00015213099521727 -8.88617083072449e-05 -0.000785765912204188 -0.000568208520368285 -0.000161213460211492 0.000518039917724618 -0.000270913936481633 -0.000460247674007945 -0.000162349888507823 0.00120328954122437 0.001087769865997 -0.000471128032191286 -0.000713626277534433 -4.23664311286092e-05 0.000584129972171634 -0.000186812162609637 -2.20059103580937e-05 -7.09185630823782e-05 0.00081660015765116 0.000662146233787017 0.000863254755879832 -0.0014552674157525 0.000925954965287006 0.0284657170391774 -0.0200364422856064 -0.0193527229140495 -0.024355952608042 0.0117520829312779 0.0271093968545545 -0.00603384002634771 0.0123096680596452 -0.0151627562794186 -0.00218180896810489 -0.00325088079007033 0.00241509475664173 -0.00473427302821202 0.00115410487066263 -0.000103407483719476 0.000154708444710544 -0.00200023914405628 2.38315220884753e-05 -0.00267067513747426 0.00299284184623745 -0.0112907740513941 -0.00230066369543396 0.00295620221407446 -0.00564226716102451 0.00149302982774502 -0.0031892486738646 -0.00293460295904456 -0.0960191459541358 0.354639911429313 0.24649073920856 -0.357684283695218 0.159402919955437 -0.127359108421752 0.0585820064027983 -0.226965954463113 0.150527263650035 0.0497508804153834 -0.298594364468478 -0.282954547539583 0.119822959300658 -0.0225648604591528 0.235432694395 0.167822878193963 0.157519623976961 -0.334695783604298 0.000233518537708772 0.109061113724128 0.0865424733853653 0.0866390343373641 -0.119601591185667 0.169594755846811 -0.0104818145780068 -0.150138723720759 -0.0587470436464335 -6.32735834672717e-05 -5.37628717535767e-05 6.0229111979025e-05 -0.000106940750004724 5.70055209096033e-05 2.74911443816862e-05 0.000206643064592757 -2.58521089127015e-05 -7.76189109360015e-05 -0.000453948791130192 -0.000145305222817277 -0.000555363442191435 0.000183442480103355 0.000723493521742717 -0.000597522030735765 -0.000292113679814466 0.000539152578128044 -0.000385193637061553 9.89210022235067e-05 3.57089479039794e-05 -3.13735841216915e-06 -0.000320656120119951 -6.81909634189279e-05 0.000249610669644115 0.000289205721917064 -0.00136484628301773 0.000499680327104398
  100 1499.34710226358 ""  5.85980108265476 0 0 -0.00163100290084403 0.00134974440744676 0.000351715672106511 0.00507675682798872 -0.00715886653049755 0.0031098165650417 0.000346067649925453 0.00169374220127166 -0.000872521571071491 0.00816922183758298 0.00287355536799464 -0.00481812478716352 0.0429029732105356 0.00905982708444043 -0.0363768673839769 0.0126266523472736 -0.0110830220274764 0.00125473254102047 -0.0707121980410081 0.0353979054577471 -0.0127827997353019 0.00100010263113791 0.0238688930153233 -0.071098666855958 0.00106654923444336 -0.0193672309113479 0.0136079065265364 0.0142812513582855 -0.000895827538496105 0.00212608548955439 -0.0179206844441615 -0.00419835220021646 -0.00240143150051585 -0.508326412345272 -0.0249192660677162 0.475790105221412 -0.269697589273262 -0.375016611929547 -0.222458530296717 0.158286951551038 0.265661586038387 0.288444609440069 0.00307331833784011 0.000511553415248843 -0.0015568265962934 0.000107879228977993 0.000383016136999866 9.30763126981064e-05 0.00114764152473287 -0.000685841372224486 -0.00101422355845368 0.000935229472859499 0.00284633914520894 0.00155208461930704 -0.000843783402297915 -0.00311124712818939 -0.00179200805533789 0.00313060677329793 0.0013231552998677 -0.000523472359721319 -0.00143208942508104 0.00103213899420942 0.00136761392562709 -0.000521961472852825 -0.00211799159612387 -0.00168660476454103 -0.0010211276950208 -2.46787110777089e-05 0.000800405311528643 0.00253071871421752 -0.00100026645435772 -0.000297931927687188 -0.00174318992479984 0.00090050225269732 0.00175193091314835 -0.000630815793645108 -9.33715641822689e-05 -0.00219459236712285 -0.0122846356336463 -0.0162260493768673 0.0189130253890261 -0.0271348027342276 0.00911519833690041 0.00206089359887099 -0.00516880034646749 -0.00432976759332584 -0.000375673690381886 -0.00456270447598009 0.00647818458567191 0.0052561826766835 -0.00576409777518897 -0.0015656771478817 -0.000773198248961446 -0.00417084800714151 0.00749395386126689 0.00929504410307984 0.00217548402847187 0.0210904177645066 0.00574784408077261 -0.0297693536351517 0.00879878278006812 -0.00120604754150345 -0.00663537765510893 -0.0180155138064296 -0.00296748925530298 0.00536736912462549 -0.0229787203439756 -0.0214017915203262 0.00918319971317386 -0.00398671748836451 0.0190969373043041 0.0107118945270441 0.0121310643553944 -0.0248318479921462 0.0104754431622093 0.0144179786656115 0.0161503100988088 -0.0027505590381546 -0.0108244906613768 0.0200671052298303 0.00418391620610594 -0.000978119083888608 -0.00837603366473225 0.00209162157072664 -0.000450793448251041 0.00301288140057057 0.000460089418865668 -0.00028444537555004 -0.0002577494244812 -0.00101180889623334 8.39822658421481e-05 0.000348574735054177 -0.00757049638198876 -0.00510876312739739 -0.0236433478144614 -0.00648678538243855 0.020178941676232 -0.00572861246967596 0.00360159163380045 -0.00180597291606169 0.00260641679028013 -0.00249898477481389 -0.000750274184043143 0.00115445231415467 0.0194796923198814 0.00245684128765927 -0.0118582827079018 -0.00133629304128341 0.00795738871312723 -0.00240257663853419
  101 1500.81693253443 ""  0.028459459390352 0 0 2.02467890482839e-05 -2.26715280376185e-05 -8.41972391744963e-06 -0.000106180839893571 0.000117726274568331 -7.96040850133984e-05 -4.1663188039698e-05 -2.06182163118885e-05 5.34563868262842e-05 -9.4478373179669e-05 -4.47200692680617e-05 0.000126083406974333 -0.000483333030894361 2.09756436672765e-05 0.00072854450977454 -9.69682635302397e-05 0.000127045894259932 -1.06110663436371e-05 0.00122511887894033 -0.000636492676788874 0.000170696987774223 -2.32892434908792e-05 -0.000468541077813663 0.00124114106493646 -1.35419969002481e-05 0.00060201066756119 -0.000157255873743241 -9.61843620180614e-05 -0.000438662098241873 -0.000107331383161117 0.000643593914202141 0.000126902103503543 -0.000423510340994123 0.00830749764914203 -0.00147212498103056 -0.00634466891494952 0.00158308148173078 0.00580917352742639 0.00254949117530843 -0.00278469347636547 -0.0041506738156282 -0.00697779614084737 0.000196701120502392 8.11297138024452e-05 -5.17420267858352e-05 4.14586367477866e-05 5.49508124284914e-05 -1.7425573669093e-05 -0.000181650257546866 -0.000150910357986213 -0.000371412669991146 0.000287015905461026 -0.000140673483133276 0.000141542011464959 0.000220747949169702 -0.000116742428911946 0.000963496687269977 -0.00054654275228503 0.000428550257127885 -0.00106240054403686 0.000217882292850902 -0.000170847599752694 0.000142108222605115 -3.72369578410583e-05 0.000275939863797612 0.000417326526896927 0.000694236190385784 -0.00199063876062531 0.00312093737005816 0.0197832450181343 0.017245845822763 0.0235161372213878 -0.0103806498512694 -0.0359824049077304 0.0012022567082458 -0.00754751975488471 0.0144414034120983 -0.0189686396075737 -0.000851310124743527 -0.00121090952240495 0.000930387812494705 -0.00170681380361374 0.000515018371802496 -4.9548242149494e-05 -0.000352653034022241 -0.00089464705241566 -0.000165925929919189 -0.00486110925983215 0.0069901589144966 -0.0129929074891723 -0.0034352111919473 0.00517746116201553 -0.00762749651428321 0.000685463292468877 -0.00140376746041568 -0.000384533908287639 0.1959473376321 -0.058154677894265 -0.241417622408734 -0.195622700077537 -0.0349886000093257 0.195287679789464 -0.270974279577166 -0.156664392046285 -0.297583301246383 -0.274180965541962 0.157869284329851 0.10212231794938 0.126873459959083 0.439061034814212 -0.0652187910254523 0.28698795779055 -0.0783733870151493 -0.0491523537074052 0.00051232538311746 0.149224982159586 0.124906218496214 0.111213530290968 -0.160368090420743 0.228973092922536 -0.00308573441072132 -0.194999023326528 -0.0853048954794136 4.16752166949828e-05 -4.75294360715602e-05 0.00013055794018377 6.74426263792304e-05 -6.13080540721821e-05 -1.83304732333495e-05 -9.1351470567946e-05 2.71857088117283e-05 2.38031633299077e-05 -0.000431652801912898 -0.000212732590141323 -0.000934518389310477 7.40943749790377e-05 0.00089054478151429 -0.000504023281613755 0.000128496782689161 -0.000427600805200113 0.000166576849872737 -6.22339387641957e-06 -2.39211118777038e-05 1.69671586825587e-05 7.58822930083253e-05 0.000108265899172615 -0.000119560020929425 -0.000240039493056789 0.000997376059451443 -0.00039343232889418
  102 1501.75594356109 ""  23.9050594644252 0 0 -0.00878191802470565 -0.00636195019108668 -0.00974239096397061 0.00277853747056362 0.00191798031224018 0.00358840551569564 -0.00724947306815029 0.00888355593937558 0.00520468635677526 -0.000388386820361852 -0.00100116250976434 0.000146520513499985 -0.00304846838718971 -0.00953069246989799 0.00056122443625131 0.0496380289151863 0.00734987107612117 0.0128143103901638 -0.0242946915566716 -0.00801216383841268 -0.00722357654661761 -0.00229090268850393 -0.00405760440652438 -0.0250681973037937 0.00492733419041031 0.0127913347148781 0.0617810468745559 0.0797718697368862 -0.1069900736747 -0.0106404571029277 0.0352732611175178 0.00502653284569176 -0.107769832559336 0.00322863014357003 0.0586991013478334 -0.0443398496055773 0.0314340783271338 0.0513769205592151 0.0280951407729467 0.0110268039762154 0.0239947678617383 0.00945854954232087 0.0533968889801111 0.0130721827630811 -0.0222031802245487 0.0090257042516843 0.000316135710377188 -0.00815804092146517 -0.00739175563895619 -0.00980699445564224 -0.00330355568847995 0.0132782730015308 0.00854518432681321 -0.000293948371973307 -0.00708746581773528 0.00783017549865927 0.00873746433533785 -0.00433580919173559 -0.00958027634850441 -0.00468486257845122 0.00805416801871 -0.000309403434969167 -0.00397292919626009 -0.00480732456631915 0.0157102029589242 0.013480367761472 0.00255554837025986 0.000825594411033568 -0.000701790754492996 -0.00182736219043287 -0.00375617059193392 -0.00451183609853384 0.000805478000975986 -0.00581267691985016 -0.00253949945687018 0.00388588002265834 0.00581026202966919 0.00322849403685392 -0.237578760429734 -0.32302277206396 0.329688579234112 -0.509027605745339 0.165360471126496 0.0325931841010582 -0.022089632045297 -0.0379825693747689 -0.0128912155107378 0.0122518135329056 -0.0494068728080042 -0.0406834412683375 -0.0145810502298316 -0.0292275082324934 -0.0139105852544452 0.021797520542348 -0.0531231271716238 -0.0460432064663123 -0.0351738955583111 0.0274498379948252 0.0502168642671522 0.0139509312605374 0.0137246982940659 -0.0378298606240347 0.0463187683215584 0.0152727056091447 0.0538069031453209 -0.0396918810588386 0.0508107769924218 0.0420502479544564 0.00611059062123169 0.0601773547250831 -0.0307114606015181 0.0221990416629026 -0.0262873301225052 0.0269786338103648 -0.072019144246747 -0.0215890986143304 -0.0486408065422643 0.0475900202362072 0.00465897917994145 -0.0278472494119637 -0.0374798782658587 -0.0661714033489154 0.0342920581550687 0.0176553244165962 -0.0110653961162707 0.0377259798123215 0.00127103194704956 -0.00191420580784239 -0.00137943875398198 -0.00429998982592511 -0.00132164212253504 0.00265850285764316 -0.132530619390065 -0.067502777973796 -0.2955519729458 -0.038793931274165 0.27854695880064 -0.122032786593713 0.0323965310545203 0.00590477533199592 0.0172909721088411 -0.0137745437748111 -0.00444682432258755 0.010128718920238 0.150863183029085 0.0154841082042096 -0.0853166035831892 -0.00706498338328065 0.0396528314659476 -0.0108651263481774
  103 1504.89724735484 ""  0.99980433231053 0 0 0.00402548826557783 0.00248144602458552 0.0028394870809491 -0.00145783356508046 0.000173610889334628 -0.00151476284532164 0.00328123132204022 -0.00277986893922967 -0.00349720183477836 0.000239003678817434 -0.000180958484936954 -0.000317557129028586 0.00271044834460215 0.0010561023413867 -0.00100866793395471 -0.019127527751783 -0.00349227814494859 -0.00649811459709684 0.0155514778535879 -0.00128366495577292 0.0029142969133309 0.00133707043585213 -0.000988575080255316 0.0153808542209941 -0.00163040365269398 -0.0243948913089462 -0.0157414964740644 -0.0223784386413892 0.0539573061445489 0.00858293928664723 -0.0319078549042922 -0.00528956461540959 0.0530802789917656 -0.0217052389633639 -0.00977726590096211 0.0266966167024949 -0.0244466152321713 -0.017197312807953 -0.0142731617598885 0.00597008968562812 0.013273331397758 0.00170933944785954 -0.00863306542175646 -0.00089034795978358 0.00544954962596498 -0.000473398180042264 0.0022406912024004 0.00269955151975463 -0.00270406507050629 -0.00849268583174414 -0.00494748723151792 0.00385382422972358 -0.0029456972675232 -0.00370562014681459 -0.000338485377988374 0.0130932667967292 0.00928441278325667 -0.0118492992569968 -0.00704041782238584 0.0005576214644837 0.00698747805569587 0.00298689135177072 -0.0010622688220742 -0.00306256309446079 0.00628502869145304 0.00575972336538791 0.00272832329801651 -0.00533678346285926 -0.00581702219686715 -0.0126859571370604 -0.0138318216036524 -0.0196112687572816 -0.00164975590250086 -0.0251809870278488 -0.00362345180643184 0.0200267836408614 0.0291142452079052 0.0130140240669478 0.0385018499922544 0.0486585341804899 -0.0621404253702597 0.0831316346121756 -0.0326554013770381 -0.0132663971941438 -0.00666385523187144 -0.0165423160548708 -0.00953383339961699 0.0193536431151532 -0.0439009207331982 -0.037928416747434 0.0108577319063796 0.00620385458246183 -0.00080161690889573 0.00953665435269969 -0.0266970068469609 -0.0226172058055248 -0.16637449845047 0.0637772015807845 0.215733621220874 0.137163256172833 0.041278339732416 -0.169427860340012 0.223551931126719 0.110686740984107 0.247998011800677 -0.200964403560902 0.162950400342702 0.117151376384331 0.0655714949816993 0.302508149229549 -0.0890572989255658 0.170637809315364 -0.083518188119052 0.0293165247501343 -0.344926668532061 -0.0939764853174955 -0.226724451704188 0.226127791178623 0.00900857863685583 -0.110677631771002 -0.179111261303196 -0.336586400487721 0.156201664206281 -0.0066515656190694 0.00353912762542641 -0.0122283944873986 -0.00115037960383938 0.000664813636344053 0.000751238211767027 0.0029514749952721 0.000492436888227541 -0.00169415130385555 0.0459119510473281 0.0218923894417604 0.0946270622121995 0.0138027725434119 -0.0901011425393221 0.0383004410554984 -0.0117105246979486 0.00192566386990225 -0.00863730124615134 0.0046104453843256 0.00136752815384999 -0.00329355718419495 -0.0525143070220414 -0.00457211834829602 0.0289108506686831 0.00375322224897183 -0.0207489080790938 0.00639059897909648
  104 1506.21881469365 ""  6.0555756948453 0 0 -0.0138056806194111 -0.0201853638319338 0.0111531106361543 -0.00429643280992111 0.0059185716137255 -0.00560790995863234 -0.00790274042933487 -0.0190001680397755 0.0443360949873238 0.0016317295859223 0.00113172451059645 -0.000638187436313253 0.00277392204068353 0.0035262552114465 -0.000377655160568777 0.0308984605048834 0.0489162007825485 0.0499541041841942 0.0539368073887664 0.0103588311624697 0.0171011843865065 -0.00685184889662383 -0.042277403653154 0.0417802663960409 -0.0180497686781104 0.538306138770876 -0.32550844837421 -0.332681783449117 -0.28015270077615 -0.122898662438191 0.509410558172843 0.104651145626395 -0.230505640279696 -0.0111127481799312 -0.0305369583443129 0.0312296212228874 -0.0305734553222036 -0.0248236411161358 -0.0191742616165392 -0.00143288634315627 -0.000832919395568897 -0.0101107360770014 -0.0039601354436145 0.000197969871355867 0.00231135686359363 -0.000908573064364844 -1.27054107158749e-05 0.000682510074351538 0.000234534639365121 0.00018040831167769 -3.72031887436811e-05 -0.000366349914921448 -0.00046968188776238 -0.000140568797349604 0.000256827507320636 0.000132739079495566 -2.7924871729743e-05 -2.47515303856298e-05 0.000314521670986398 0.000238992206443684 -0.000337482232133534 2.47970760002997e-05 0.00018326431450371 0.000143361850884377 -0.000651057083357128 -0.000571449065058426 -0.000111438118181281 -0.00036485095124243 -0.00025710122758906 -0.000632188804896258 -0.000607942985750089 -0.000840254212990252 -0.000160407697492289 -0.00102829557086409 -3.33033101262131e-05 0.000929017935472485 0.00127243020762625 0.000508242363979994 0.0186971552918119 0.0223998029846561 -0.0312033633181081 0.0427129083936309 -0.0134760327656505 -0.00354919791448922 0.000736993916302153 0.00116611071016258 9.06126096463643e-05 0.00015185428992798 0.000487387916895456 0.000424569093915923 0.0014125530678386 0.00227873613847911 0.000858335297042067 -0.000987398949338745 0.00217211720111321 0.00171251017702889 -0.00741628947003165 0.00200427935695261 0.00935270540721305 0.00724266867888501 0.00154796400974058 -0.00760098861225416 0.0101357644428337 0.00578664033051532 0.0109641055119679 -0.00858720392612475 0.00558846894997267 0.00361542249767505 0.00343358027937397 0.0129498287589256 -0.00269500229374232 0.00822391450095566 -0.00287144997808483 -0.000337441606231843 -0.0149977355533807 -0.00381770689258274 -0.00965833786327883 0.0095719092203121 0.000186557772892891 -0.00432879795415378 -0.00779100344408034 -0.0148289998027475 0.00674667588873477 -0.00379399308134401 -0.00113958339439977 0.0044454008021143 -5.83978000979459e-05 0.000801864791837606 0.000250891159079352 -0.00143589601320711 -0.00305547181570776 -0.00206089281871536 -0.00614783457389018 -0.00657182643758907 -0.0213087946235297 0.0535062585281616 0.0162248787144499 -0.0407061784995084 0.00750680505648424 0.00348031995669992 0.00137233549425446 0.00614374009159272 0.00245123864666184 0.000129161536336765 -0.0190170401714306 -0.00310879645003159 0.0166981146698189 -0.000993802689294432 -0.00378940703313389 -0.00250219659147887
  105 1510.61085412948 ""  32.7775858422332 0 0 0.0101079134248018 -0.00393321810386654 0.0041261486171169 -0.0188996289218285 0.0169289362031047 -0.0199559815204936 0.0139177846232344 -0.0129475894559161 -0.00456120322811804 0.00539045083907339 -0.00174292413441852 0.00656240886524402 0.0235307350292865 -0.000703266328145844 0.0236685153265949 -0.0341270680899394 0.000374371805281285 -0.00919468356959822 0.212246867358442 -0.0682858092347922 0.0250663212670202 0.00174674498835236 -0.0849331080819556 0.201031101661568 -0.0125835807937015 -0.00339908075091527 -0.149772097918216 -0.1769048141579 0.186259051585801 0.0127414068750216 -0.0359243912514452 0.00297640621551353 0.199907786030044 0.0436473703550257 -0.207473554068633 0.112483491909132 -0.39539309857091 0.106818316819056 -0.0999454552181489 -0.0129107549949815 0.108573201900922 -0.389452015341967 0.0268811195123126 0.00866677876621187 -0.00937462616140463 0.0042482425237356 0.00022420990958945 -0.00326967680080294 -0.00478280228562544 -0.00679087540276374 -0.00262755228916892 0.00948001225135023 0.00781398730474464 0.00105152795619141 -0.00500225772294925 0.00236366345506825 0.00396335253781007 -0.000945845840271795 -0.00581153238983392 -0.00365110664407304 0.0053899264576926 0.000434419171066245 -0.00227103840034036 -0.00387998081828112 0.00950573485537351 0.00870306553017059 0.00194583938715129 0.00160942202339378 0.000265878585224973 0.0027085775902922 2.71503673844915e-05 0.00112124033958059 0.00145500973038086 0.00192662797515427 -0.00135965801821802 -0.00215483412110746 -0.00232988326444334 -0.000783565196515512 -0.122989352414594 -0.172776657460223 0.156434826755306 -0.259170273718241 0.0776355303256635 0.00438697796173713 -0.0173207997748561 -0.0263336872607062 -0.00873591194456548 0.00403666025008734 -0.0249067186463353 -0.0198040741180664 -0.0174343340855355 -0.0276231388424478 -0.0115646472455585 0.0100418770314557 -0.0287064256288875 -0.0303566016514061 0.0129171150465935 0.0169182490327115 -0.00885365276650481 -0.0363181174379944 0.00574557877400388 0.00931933622907313 -0.0200510340055233 -0.0247795950187953 -0.0171626562937413 0.0204517850058792 0.00258366402097781 0.00743269171065564 -0.0153002033313133 -0.0315054406071291 -0.00608121117724379 -0.0298791142166522 -0.00177948019242849 0.0197597844864697 0.029533410731578 0.00805922796804069 0.0197057230564661 -0.0173601011100984 -0.000523451318348363 0.00872019626649243 0.0153000645372611 0.0290529208242206 -0.0134698187987009 -0.0156457832005384 0.0107007768511776 -0.0277039907759804 -0.006036149326872 0.00216658250193418 0.00341549730040379 0.00931207830871922 -0.00119708582721286 -0.00498524850005957 0.108350074905765 0.0540509677141546 0.216000653099255 0.0310344864464304 -0.215786994925685 0.0957588136971461 -0.0065877615550573 0.0510434473950994 -0.0212960406890737 0.0070659471205968 0.00279084512867804 -0.00530763793869578 -0.0854121763626011 -0.0046707843481611 0.0456989714724741 0.0149714385179991 -0.0883876261399815 0.0278107055624673
  106 1513.26844611257 ""  2.86712594090061 0 0 -0.0159618271900815 0.00493906506645992 -0.0073171239650156 -0.00735028741902705 0.00993709289768895 -0.00995531963436849 -0.0193448449063587 0.0171644314063414 0.000127867615855983 0.00629992247338632 -0.00131387360757812 0.00744820074841298 0.0235251855629445 -0.00891460778200289 0.0265882661764552 0.0549361953531556 -0.0202990450279572 0.00881341433992308 0.100462048637773 -0.0460820120939288 0.0080316085877379 -0.00195658944241091 -0.0706385920435238 0.0932234216916699 0.019520865412821 -0.027868414294006 0.239443942646934 0.272677519487088 -0.209012014914932 -0.0019588282550612 0.0174041121041155 -0.00791705902039897 -0.22982217077593 0.048577411982174 -0.174592482899572 0.0862471897121377 -0.402716666701384 0.156912650358252 -0.0844233691003593 -0.00394482746624636 0.137478237572922 -0.412554624347345 -0.0219273815261146 -0.00742014855746587 0.0074018260448692 -0.00366662203706026 -0.000527068917788785 0.00243370660584697 0.00542532144444484 0.00644869827601717 0.00206279969063831 -0.00828180101667801 -0.00566688727366631 -0.000259852315408282 0.00455190441438974 -0.003934537516153 -0.00488460107079121 0.00140806605668308 0.00597424237423666 0.00354785234979729 -0.00523260731207496 -0.000739548276363091 0.00183845097604027 0.00295387379879358 -0.00880317214258908 -0.00750959436503069 -0.00337069189521937 -0.00113011937487298 0.000466452653624103 -0.00374357470893163 0.000471165480809169 -0.000424426834019922 -0.00228624807224042 -0.000873926064292808 0.00260828913536506 0.00207289953935219 0.00143697389853996 -5.51160623551951e-05 0.101588682510563 0.14399690348645 -0.125947711244913 0.213162078288315 -0.062550417185861 -0.00103328875719753 0.0140333370055664 0.0227007875357805 0.00834335927118808 -0.00475107029741608 0.0237277037190088 0.0195860024067423 0.0137363577030295 0.0228576221866361 0.0100320553451237 -0.0144979692138193 0.0352914434755894 0.0253694567830512 -0.0100986331234035 -0.0305741654988933 0.000768156954916401 0.0516271060164578 -0.0114581447045543 -0.00613324588173025 0.0193941864579883 0.0364614339399927 0.0119695304497135 -0.0151265534456071 -0.0196221317471318 -0.0232864342765961 0.0202187802760627 0.0245295129714898 0.0193543045475846 0.034176160664023 0.0108554930003669 -0.035856441680266 -0.0209154223829148 -0.00302756037769089 -0.0118465353847942 0.0102363472492261 -0.00111837818564169 -0.00304065014603293 -0.0107088684488704 -0.0208087921963392 0.00965525007329503 0.0194908955734386 -0.00937442793368634 0.0247991521412693 0.00596888042489025 -0.00216034285781495 -0.00317432200540924 -0.00957613917422189 0.000112479741671752 0.00585871622163194 -0.130842087891781 -0.047927649416653 -0.196686753747567 -0.0518534578550696 0.205850294426388 -0.0778756055009932 0.00380360948441592 -0.0423573818133001 0.0200107960939157 -0.00789298070028051 -0.00319304811916737 0.00652155050988635 0.10767252773315 0.00413791998465944 -0.0560995977008881 -0.0144107567955491 0.0833668058795645 -0.0258910519967664
  107 1517.96274980301 ""  9.28072672387311 0 0 0.00321566501915146 -0.00370379631826037 -0.00106187851284249 -0.000797747957461089 0.000865194156070342 -0.000224913535095666 0.00580349594012968 -0.00352435485156882 -0.000300400533539572 -0.000248126591512289 0.000124756381348303 -3.10549893526846e-05 -0.00118120484797269 0.00156955063537911 -0.000795362092580986 -0.00380212169018555 0.00567729521284825 -0.00103117243738103 0.00328567098128508 -0.00378467751336975 -0.000958422798119562 -0.00011028731280639 0.00211159433810208 0.00331477585435287 -0.00559505746438567 -0.00398917594386006 -0.0642461317337522 -0.072340394895355 0.0641497017096403 0.00274283135950973 -0.014399714311429 0.00146812142154076 0.0707641878945197 0.0041430921063568 -0.000240084396318038 -0.0038679624583166 0.0166004731473538 -0.00861795733525409 0.00269007138867001 -0.00344615646552108 -0.0126604552608925 0.0128704111987278 0.00663665444480365 0.00178796059009844 -0.00345308185638339 -0.000996638580104158 -0.0040397539321433 -0.00273252723898797 0.0168332790367825 0.0127822789293299 0.00101240860454107 -0.0146166286164277 -0.0056333060207836 0.00269335774845319 0.00681462423541024 -0.0134565608959114 -0.0125792910456263 0.00147066227927465 0.0111149891690811 0.00715256172644472 -0.00682637453315614 -0.00713851230732175 -0.00193311452136289 2.53010782110173e-05 -0.00184809174069051 -0.00123828874173354 -0.0288282888743413 0.00425777099920772 0.0168429232979919 -0.0300381782924285 0.0120721656863069 0.00485626201020796 -0.0222424152898318 -0.000789908537247118 0.0253402287675428 0.00878341257242867 -0.00655952009738492 -0.00635945966909509 -0.0295932454863107 -0.0385219248840849 0.0448684359072199 -0.0615384681892977 0.0229623885829856 0.00640738531000085 0.0205519567543466 0.0375050822215919 0.0182348688314376 -0.00544658341480223 0.0214543760901226 0.0170754037066013 0.0209155927906925 0.0268931341641051 0.0101779176102841 -0.0102018107291603 0.0263263618459135 0.0231993944296054 -0.00553989230667632 -0.334672763071699 -0.117009120746175 0.430639828241193 -0.141891238195629 0.0462193340198808 0.067695923683461 0.305205133882292 -0.0245110472596582 -0.0643684661700425 -0.251640532835791 -0.266154475747526 0.18180848657074 0.126010664321593 0.234305145337005 0.262251145990316 0.140206273395026 -0.363398491047607 -0.00399532613337327 0.00861544087365456 0.00317145729897917 -0.0394343877326118 0.00785059214816242 -0.00527111334757538 -0.00324097517414967 0.031771045654411 0.0232101123388514 0.000260910179134916 0.000454683126472765 0.00178045915534732 -0.000158710536812738 2.30648996966535e-05 0.000110825110232947 -0.000897348239034633 -0.000923499563523579 -1.79703508938774e-05 -0.00160101088524283 -0.00150595055006707 -0.00985897064788328 0.00306211811653088 0.00560565121271472 -0.00321103392217131 0.00795669067511619 0.00785500922776763 0.00263394553163404 -0.00174234047328868 4.38309985635236e-05 0.000714951444605612 0.0139158829344956 0.00198055843678625 -0.00811594256849329 0.000141234208983489 -0.000765745679249022 0.000297192152370598
  108 1520.95770002895 ""  11.2049690885568 0 0 -0.0202226752113006 0.0168512076626482 0.00577123820324237 0.00908114246812149 -0.00649084327679935 0.00493873492597088 -0.0290185813952192 0.0168850196400166 0.00367197935107585 -0.000591656285144703 -0.000299786793943444 -0.00166073521317795 -0.00150652794601673 -0.00261085917309086 -0.00157123232473445 0.0316324783973425 -0.0264084551997424 0.0135187851074744 -0.0558312357050689 0.0381347258350809 0.00158978447665761 -0.00123251469912507 -0.00497142947767474 -0.0545381165638816 0.0294878220928386 0.0534880369685627 0.314517292947009 0.352392682492169 -0.344315794515905 -0.0215499551729646 0.101748320074765 -0.00267517111261962 -0.374637779669827 -0.009352785813529 0.0329900383082062 -0.0143996858797232 0.031553950039556 0.00312166733562865 0.0117920028284769 0.00710774670965722 0.00402611386467231 0.0316064985416724 0.0140284915106836 0.00459592644179236 -0.00430929883004194 0.00215947839095844 0.00010925165206912 -0.00131238265169619 -0.000704024528814836 -0.00360416191678458 -0.00234536543064052 0.0035804915748315 0.00336148667303637 0.000770143376489259 -0.00199076724631771 0.000798486413582632 0.00150605756197405 -0.00153868713043006 -0.00298331718570996 -0.00143368186208529 0.00354348944736936 0.000373845271525493 -0.00138629013051945 -0.00284249028553825 0.00582064145889454 0.00553403284727542 -0.00246430490318046 0.00118044631410664 0.00263855794221275 -0.00256503209591726 0.00155320243840277 0.000719294483400697 -0.00241598246513479 1.08491800486329e-05 0.00264074527460931 0.000477617827636872 -0.00186335538267035 -0.0005197538111199 -0.0679461975510012 -0.0952872254718485 0.0832088435957187 -0.143484986674973 0.0387241314780946 -0.00341829036931528 -0.00791458228078146 -0.0114577674454642 -0.00339767230954341 0.00294423477766219 -0.0143703609244517 -0.0120670168958174 -0.00847831911236883 -0.0147144478393897 -0.00623227103837896 0.00654274843626498 -0.0187046993274562 -0.0159461117961947 0.0029585489102112 -0.0333299882850961 -0.0158990646072603 0.0380618024053268 -0.014716796454668 0.00885135687468534 0.00181356251062902 0.0270182028797352 -0.00778368541635352 -0.00546515929300712 -0.0275802736390022 -0.0286859884836189 0.0194066555773549 0.0117703540835137 0.0259826088282549 0.0265907015932276 0.0154538638719167 -0.0388403162401642 0.0089471157900951 -0.000874546029395037 0.00286047268427913 -0.0126087378569711 0.00529050710153945 -0.00470226513899006 0.00421202134890875 0.0185457293152052 0.00126669119149643 -0.0161351578634191 0.0179145412603839 -0.0480653177114882 -0.00673082893858573 0.00259846465994464 0.00376470008639759 0.0129603917230736 0.00348910241618335 -0.00378841406267632 0.18541357826836 0.0893935314480186 0.356272378591751 -0.0178965797420052 -0.356130436453044 0.200481284793911 -0.0290954607707562 0.0426782669987752 -0.0307756996990521 0.00678207108866491 0.000301175440619628 -0.00591598012695819 -0.0722796104134283 -0.00652484355423728 0.0361690475187761 0.0177560760351276 -0.109209061506586 0.033853137214082
  109 1524.21613408831 ""  6.10633210958588 0 0 0.00034514125609497 -2.67111046668272e-05 9.78425549339967e-05 -0.000263227717292217 9.63144716896209e-05 -0.000225536369091292 0.00023087506736148 -0.000189923471383238 -9.79413451884276e-05 0.000122262921080607 8.95527913349558e-05 0.000137780613964955 0.000156112337760816 -0.000171832058041119 7.91074940904343e-05 -0.00110327812124922 0.000133690574818633 -0.000369349783899216 0.00163106280673299 -0.000744936728903159 7.26266257093167e-05 1.54784100311586e-05 -0.00017580467674045 0.00158460587947076 -0.000293389189564288 -0.000759084565020688 -0.00268232343991951 -0.00304194235343041 0.00349267131585565 0.000302402360105243 -0.00116013045614517 -2.18301672575673e-05 0.00373319295280595 -0.000132224432710806 -0.00225743237414808 0.0014070335167625 -0.0034806072438208 0.0010755484001409 -0.000880889026275766 0.000210816205419578 0.00173325191057539 -0.00288794888271415 -0.000747225098206109 -8.42953653477386e-05 0.000472742015532895 -5.4525344447366e-05 0.000422753243689778 0.000373203357739493 -0.000727927069483431 -0.00164768541018359 -0.000813727569300466 0.00151597093825742 0.000585217919073629 0.000116981671238855 -0.000751299300649133 0.00119527587258048 0.00154804007038645 -0.000939251429963546 4.46436749201436e-05 -0.00263965337535832 0.00118017458369015 0.00164373578054975 1.16491012747881e-05 -0.000673353601747093 0.000280993481053206 0.000828333691047839 0.0107541525887997 -0.0179770374942574 0.0231192047696872 0.0197266278762649 0.00625798090843549 -0.000242743536370103 -0.0160309159194555 -0.0113973888664677 0.00350915897973206 0.0133048625978738 -0.0226142106311323 0.0326806725956323 0.00371239972869608 0.00479428373112789 -0.00558338613872296 0.0078925397265708 -0.00306152850672038 -0.00117913753788428 -0.00286857816526896 -0.00577519603340398 -0.00104999909132693 -0.00361199651546775 0.00287251864841415 -0.0134673224828022 0.00157652234297483 -0.013304056722529 0.00998960092050041 0.000330084004457213 -0.00336815235265111 -0.00431703645367096 0.060266708256072 0.118278097722785 -0.0276164532195538 -0.243254063529939 0.0449424342968863 0.0589002224657104 -0.112944353485075 -0.188395942534095 -0.0792395340847185 -0.120670529315624 -0.0195534157998504 -0.0479883663045722 0.11056160716773 0.203483821988269 0.0605080124613106 0.201230099046069 0.00426234574588454 -0.129152189465431 0.000657754686254353 -0.310846558982345 -0.265416119129756 -0.202637651067071 0.310876628082092 -0.448852346615028 -0.0162921083157074 0.368843080451349 0.191708292868228 0.000188517330277953 -0.000519021131750164 0.000903384414367634 0.000130397765049897 -4.76479747503762e-05 -7.36303315753628e-05 -0.000180560252660905 -3.10608924445121e-05 2.51778198600341e-05 -0.00392296462687891 -0.00195370084609941 -0.00711571539884633 0.000878285572170761 0.00764960743307101 -0.00490111179500357 -4.44051642462623e-05 -0.00141259657386942 0.000338884978610973 0.000196965345739845 3.61619100244711e-05 -1.64872031964829e-05 -0.00160125461783067 -0.000281463612092245 0.00113157984322174 -0.000325341348912125 0.00210561676314902 -0.000629750577485359
  110 1534.08983240136 ""  6.68249936058577 0 0 0.00382119056660462 -0.0131285825901152 -0.003970403096156 0.0432046322915441 -0.00339047183312978 0.0513864767281101 0.00688302206282885 -0.00385605790923376 0.00374351932019135 0.00904630736304097 -0.00602358209591454 0.0130960746804104 0.00620239550094259 -0.0345210574610157 0.0135637792614713 -0.00830864289841939 0.0493910351815651 0.0100083802932601 -0.580622049043568 0.0174555779146528 -0.136419546626274 -0.0358293219740743 0.102170066380305 -0.56477692118916 -0.00672278097482791 0.027666293837384 -0.0971992322338918 -0.104915467674308 0.0398679985442502 -0.00884874513506273 0.0147896490053681 0.00718187160498179 0.0519932795817103 0.012936430531989 0.0340945192265129 -0.0410931736057868 -0.18231675074952 0.239113840732781 0.0195754292561221 0.0449252526673016 0.187363454402524 -0.219799006360975 -0.000482935275004139 0.000647672938282733 0.00128695780056449 0.000248837260584451 -0.000812899627935961 -0.000757517846440381 7.25753384011281e-06 0.00394797932633352 0.00275165878022052 -0.00330708238350742 -0.00309355962078677 -0.000782823656269087 0.00197787355445517 -0.00137641614120167 -0.00185905160078864 0.00123190879806643 0.00319386138635024 0.00162024530230856 -0.00368807141970702 -0.00267229561194022 -0.000232922004323257 0.0025237574283868 -0.00270049495512991 -0.00263158885538801 0.00081623770299114 0.000231027946449933 -0.000110348869917533 0.000562482592418054 4.28918295842382e-05 0.000430681042668873 0.000125465206434268 0.000575216501319494 -0.000305739175040027 0.000765251713682038 0.00125164446938064 0.000663453944368964 -0.00338069088440727 -0.00623290192361333 -0.00251239283432279 -0.00546200425014004 -0.00238673044020053 -0.00460707336212321 0.0106071297383741 0.0133858981834539 0.00510337696444264 -0.0021786630515618 0.0115387537571064 0.00915751918474773 0.0107355262617508 0.0143882050908993 0.00581877958584879 -0.0032539401413007 0.0129390717452499 0.0042952275171267 0.00418756124100859 0.00280344464323631 -0.00368598879675139 -0.00836856870156037 0.000551849838435089 0.00349914219818522 -0.00609264849007563 -0.00642693108335608 -0.00532971479403417 0.00612107216033819 -0.00102824484926931 0.000226973291460617 -0.00376042113261397 -0.00888172045491292 -0.000438356782816799 -0.00716852669266791 0.000386997317647843 0.00324972336045694 -0.0158819108294467 -0.00506447394026079 -0.0110635000353802 0.0112997894713284 0.000683496772899315 -0.00621238637197263 -0.00830643381440467 -0.0154238254922138 0.00726105129406943 -0.00399855327722572 0.00463839075138797 -0.00108861856080732 -0.00151660727279584 0.000547535522823326 0.000320222270235259 0.0035714255745804 0.00272087556675049 -0.00217602900492826 0.0691036718978375 0.00725183937541211 0.0258321746512445 0.00137384969972175 -0.0502778090928224 0.0333319257073152 -0.000127843320112631 -0.00377735248397684 -0.00392290822823743 -0.00697405073966776 -0.000181084167490371 0.00134170289894769 0.0493870973715433 0.0148366967692073 -0.0400481047848635 0.00369383575107458 -0.0157968773953695 0.00539057038271468
  111 1536.16740827207 ""  3.27743132825642 0 0 0.000954996046688025 0.000776789367069111 0.00110818378329432 0.00166090730959808 -0.000457780873099727 0.00209951538552312 2.85013364506185e-05 -0.000491143019262364 -0.000178534958592642 0.000394599256255914 -0.000404280607430773 0.000548589009479615 0.000238154494323521 -0.00236729031845552 0.000620396629244946 -0.00602365279288956 0.00118283106393651 -0.00105223472537019 -0.0242637126919893 0.00135461059011523 -0.00532480929453479 -0.0012374044419244 0.00579452564967815 -0.0234321467960072 -0.000126636518160746 0.000952230405565338 -0.00137930972257752 -0.00200131777974009 0.00152719768350146 -5.06507414416711e-05 7.29649324865214e-05 -0.000241862482855553 0.00113847570425171 -0.000779002527186652 0.00568698108896314 -0.00364731223186081 -0.00830716888921918 0.0145109994066753 0.002056736176122 0.00351553826150863 0.012285383427767 -0.00997892407390679 -0.00182350846228169 -0.000226525577572407 0.00123280159504229 0.000431560604163345 0.00216654677972671 0.00159197835185301 -0.0075838532506854 -0.00868990839674887 -0.00263665694266068 0.012365174264281 0.00520946122115881 -0.00190041008226306 -0.00936984603688327 0.00891080993227411 0.0105106602463298 0.00845443018232568 -0.000490939492412324 -0.00411191558223019 0.00839145305000499 0.00905770744983691 0.00253003310564614 -0.005118528279698 0.00123071498371842 0.00313025743555547 -0.017670876562948 -0.0347717152251827 -0.0176739486888317 -0.00731252352869925 -0.00828293280415263 -0.0167732938246315 0.00129920099350501 -0.019526247984912 -0.000430919813482256 -0.020433488727279 -0.0237890182923539 -0.00939350866236916 0.00931762171868991 0.0116792526023327 -0.0146537226521263 0.0193069222356859 -0.00788743456006324 -0.00322803451160631 -0.0229324339737333 -0.037428343087206 -0.0168299822334659 0.00550097248949961 -0.0379065173575183 -0.0281914145582376 -0.0480890706534625 -0.0588905184790087 -0.0192179853716928 0.00435771557503839 -0.0267787878839371 -0.0211376941448237 -0.159534696421541 0.0648421750663335 0.207574995649468 0.10290088696292 0.0578095113940088 -0.174228835888028 0.19828621304576 0.074946942554841 0.229221856659155 -0.201037975830337 0.148312125509248 0.10365124904514 0.0547237368459993 0.281567915831443 -0.0916891064978733 0.17496503027875 -0.0864305145246454 0.0393659323847753 0.38373879657994 0.0895326214651249 0.238485647977396 -0.270676806025341 -0.00759854770058459 0.140261720684753 0.203056261342411 0.349122720531801 -0.188855265126409 -0.000885751275055873 -0.00128983445286309 0.000819543542922818 8.78994446819715e-05 -3.26173308083775e-05 -6.96247039762101e-05 0.000106718109538929 0.000152090907827825 -0.000175815232037105 -0.00252495398284644 -0.00300866491634462 -0.00777965881277763 0.0052046142366847 0.00992452143364837 -0.0100419894326633 -0.00136690333051069 -0.00309923632321505 -0.000333353928388055 0.00187655377432737 0.000250619338020277 -0.000835949363689755 -0.0192862711551446 -0.00104566783395344 0.0106149045627004 -0.000372742611927582 0.00190761276345346 -0.000797277906255511
  112 1544.14585326034 ""  138.047799466474 0 0 0.0123732562524529 0.0237432509104629 0.0236557175652449 0.00194565018688476 -0.00667191167519987 0.00330075593301278 -0.00385392504848517 -0.00641409040822718 -0.00528621656067207 0.00104857267358773 -0.00193999168951977 0.000622980920329192 0.00121064544474697 -0.00753334694906724 0.000904572737996231 -0.0949595650572589 -0.0142036185396572 -0.0214717472986087 -0.0540812170469671 0.0186954186373088 -0.00504575104309303 0.000970032293974174 0.0339047466613209 -0.0489277426382687 0.00364668878073599 0.00901869089379789 0.0434242151999848 0.0348791570115765 -0.0102911005622468 0.0020628610635522 -0.000788902434690913 -0.00862463704451069 -0.0253119684389405 -0.0146032819684076 0.0218473994769178 -0.00402957693612141 -0.0284360668337176 0.0395769411414058 0.00366040632037754 0.015378513946866 0.0463958981180781 -0.0224955961224602 -0.00389144135347491 0.00146730628037188 0.00552528700186795 0.000674929036432897 0.012200935291288 0.00998963949872395 -0.0169546322382954 -0.0632734009687837 -0.0378572498100197 0.054345621744545 0.0407109437748728 0.0043635501742789 -0.0323450051616037 0.034853857889016 0.0392737538782678 -0.0163299570685999 -0.0565605718298922 -0.0322885142497951 0.0523929923465738 0.035903325150329 0.00128788739047422 -0.0351783299728886 0.0410120273212923 0.0450610936253294 0.000348807504193744 0.0185538364607677 0.0123078031570283 -0.0020709284400578 0.00410961448890537 0.0032176574587577 -0.00131245737964898 0.00398580838980505 0.00389343592277138 0.00132242558898497 -0.00111675332986908 -0.00188761980901344 0.036081135905253 0.0393958250520559 -0.0599233147007482 0.0725491979003666 -0.034239645928837 -0.0220052712373063 -0.132772919773096 -0.186449109395827 -0.0734057991724657 0.0431506200494555 -0.194709062664573 -0.157122761418894 -0.13654956542304 -0.195789882376835 -0.0755757262523713 0.0475700367343369 -0.189276194125732 -0.15527427650975 0.0319546491139938 -0.062246624666477 -0.0611672078221103 0.0367726494321014 -0.034953523047156 0.0509426816424824 -0.0321207632657132 0.0309602645474542 -0.0555431534132174 0.0363605578829256 -0.0657043146026457 -0.0563476774176326 0.0122417255796245 -0.0506069138874445 0.0517589900956498 -0.015439911847905 0.0414983595971736 -0.0552881501673728 -0.0156931375476565 0.00955393238501766 0.00154003137761839 0.0165402040938775 -0.00396838486450562 -0.00282580961276131 -0.00901069438815503 -0.00728885081255521 0.0118866922472613 -0.017806562044092 -0.0208598497992166 0.0042043026732812 0.000650889565489706 -0.000286815649422226 -0.000195131604301525 -0.000790322019434293 -0.00116961724694603 -0.000429136610516519 -0.044454251327726 -0.0362552560327289 -0.0745428860655564 0.0932112172561648 0.122667136980472 -0.154616590979442 -0.00479846483535615 -0.00979015033664458 -0.00056110768474627 0.0396658619927265 0.00428276488671138 -0.0174785941775947 -0.402381035506606 -0.0283335613326786 0.229560698081162 -0.00551574841618975 0.0163240303959021 -0.0103469828446785
  113 1554.61767115804 ""  35.5223552258207 0 0 0.0139649970145635 0.0332798736565922 0.0327446680981261 0.000322982984090786 -0.00825818168569338 0.000694068429639414 -0.00409089285468625 -0.00872661151035501 -0.00727435347449597 0.000857621296713861 -0.00212522194768956 1.16805891041157e-05 0.0003831164030434 -0.00203755017872913 0.000843483559970341 -0.118474517253244 -0.0239430323902386 -0.0249959500666353 -0.0348679999166668 0.0246632414282648 0.00157009642053984 0.00234512183345288 0.0331024988728345 -0.0285405102051403 0.00610024590421011 0.015277637868075 0.0611332341333913 0.0454865546288299 -0.0155414525271126 0.00153743245461677 -0.00186256229627637 -0.0124887935411929 -0.0356769103701721 -3.23857730387847e-05 -0.00187856988682051 -5.88878974101914e-05 -0.019877633981253 0.0197486847678299 -0.000158207188857723 0.00404191115810656 0.0196101701216973 -0.0209376859193039 0.00985495002021649 -0.00437661003718116 -0.0134518666390009 -0.000902864886044632 -0.0133179986520088 -0.0108610172213919 0.0108038671681691 0.050204174739894 0.0312848850845068 -0.034098434229978 -0.0210074477382103 0.000597440927596595 0.0228490976536411 -0.0361567519776274 -0.0358155422421876 0.0126586841864756 0.0482226247510808 0.0281259498302848 -0.0418730065862913 -0.0393159166323728 -0.00854273400934031 0.0246873536045722 -0.016521476750977 -0.0230422653960413 -0.000180774734497544 -0.0119164030437214 -0.00806498341741754 0.000839597351960733 -0.00275345218575514 -0.00121578632364556 6.42324947438445e-06 -0.00196576318097275 -0.00251614446309479 -9.90255038709799e-05 0.00101710792555581 0.000923796591521187 -0.0374517938963731 -0.0384896941066006 0.095990736108491 -0.0883856367264817 0.0557319460227037 0.0410863714455677 0.083938447260007 0.123679216837204 0.0503885817485394 -0.0377503778682462 0.147881881895455 0.121365170321233 0.112703613538474 0.149610715848962 0.0537595323440551 -0.0175885897685825 0.110046794999965 0.0845314583888842 -0.0140844539038378 0.0335011091215131 0.0293984916557952 -0.0190574563076932 0.0184890264531846 -0.0277493166299861 0.0152700089625599 -0.0151448846667996 0.0270783398067893 -0.0147949267412349 0.0333371131802141 0.0292731643954769 -0.00632486085249817 0.0240741644736832 -0.0248099039707583 0.00840817924036165 -0.0223364432084429 0.0292614942796436 0.000133705393071227 -0.00603747984585281 -0.00505266185690758 -0.00515367989069522 0.00159313040693073 0.000359073371569773 0.000375840943737307 -0.00380656679629171 -0.00248502813477046 -0.0251452626581551 -0.025740250236895 -0.000843334229884225 -0.00034002435746663 0.000633979747124592 0.00058798842156827 -0.00267591764749293 -0.0029035307889601 0.00350589399530842 -0.0440792109965337 -0.0377750961813099 -0.0601385539919867 0.118236985963719 0.123525157746388 -0.183149488008127 0.0161569374131717 0.0254118744399882 0.00802285826533418 0.0554143780060939 0.00516000997077131 -0.0250662236248587 -0.571254616276254 -0.0360827779128474 0.3251292330431 -0.00558090987067871 0.000491508044350633 -0.0106270514645756
  114 1592.64301518233 ""  3.46061258822577 0 0 -6.49587410307142e-05 7.74289888014887e-05 -2.07863126254959e-06 0.000201473814779387 0.000209532739017341 0.000292928324723989 9.50844948360696e-05 -4.43934414261742e-05 3.28133941018608e-05 9.31161675297205e-05 -0.000110593638277297 -1.32645965854008e-05 0.000277761928601587 -0.000779012828224433 -9.48932136445416e-05 0.000369808234559866 0.000258942742089852 0.000268467022105682 -0.00264462761056242 -0.00055964030569285 -0.000675999344663669 -0.000184595957978873 -9.17448822344505e-05 -0.00261196131391719 -9.21553415874353e-05 0.000211176601023947 -0.000995329622668621 -0.00134655575251404 0.000218226717097705 -0.000167319893959404 -0.000118285256997554 -1.78493812911042e-05 0.000320772990210019 -0.00359281994855904 0.00328278796729242 0.000730118225524891 -0.00227252619771131 0.00236167685761418 8.39018755503526e-05 0.00217261583851354 0.00489203047767322 0.000280686126674031 0.00569563148832717 0.00812698597375417 0.00205072779918417 -0.0134313680807971 -0.00689433284273931 0.00444402780720098 0.137695856796832 0.0103315118146761 -0.0599884508842691 -0.0937003305555888 -0.0388896592207387 0.0158603101948982 0.0631861474406312 -0.028080686675121 -0.0488200326026951 -0.110420566975585 -0.00899629084766724 0.0448176847189291 0.0883563094012641 0.0483995112740209 -0.00664348864966718 -0.07560973821756 0.0198246280182475 0.0492107324317345 0.0170257405233041 -0.00036129065901578 -0.00804290664821483 0.000324973476913805 0.00164962234259311 0.000659491911457401 0.000432817821966466 0.00114327101444229 0.00111372230536275 -0.00501227491718269 -0.00406037821323707 -0.000753020442313593 -0.00809684890485334 -0.0161768710318363 0.00284507079359821 -0.00701032829567182 -0.002536221989204 -0.0180241489569328 0.0432145501193175 0.130401040432548 0.0755088817474252 0.010214265635687 0.130004603416309 0.085657261765868 -0.0824891195744899 -0.159443587953112 -0.0759763823320626 -0.0359278158564076 -0.105466427719944 -0.0553748057437514 -0.00448521879454 0.0165129592994949 0.0124063162450519 -0.0168473941663249 0.0119541411818294 -0.00922192017491302 0.0015323901324547 -0.026324005360914 0.0165502800963336 -0.00390990458754309 0.0155024262302515 0.0138313598256432 -0.0163132108800665 0.00449645119661609 -0.0254335023168754 -0.00339539500352028 -0.00865045751124164 0.0197420474865455 0.0144472597339252 0.00718499224334318 0.0159251264336214 0.00380214694498578 -0.00428484923312669 -0.00280156126404154 0.00535791028996631 0.0196623704920438 -0.0058749503353421 -0.000273794314913298 0.000111680910849382 0.000652513573572578 0.000480241075223087 -7.35692384790075e-05 -0.000101527930486689 -0.00344524571776637 -0.00261591274756846 -5.82216647088322e-05 -0.00193960856724862 -0.000636422260466005 -0.00225274848816799 0.00539432596625049 0.00138641454099073 -0.00367173329965053 0.0102063992358414 0.00810013434130022 0.00492373003518029 0.000525433385882563 0.000215690526665789 1.15433848228776e-05 -0.00296541159879834 -0.00180781441246432 0.00285582604326067 -0.0011857182740896 0.00691428495954904 -0.00207485549987589
  115 1635.70518548187 ""  52.7469596761802 0 0 6.49602121757114e-05 0.0028339956541858 0.00272005395895387 0.000408599876856629 -8.97466889288589e-06 0.000198675622771673 0.000360988777128994 -0.000768702192569721 -0.000586295756692022 0.000126339502995679 -0.00052997269870259 -0.000194437785287179 0.000382102019437141 0.00112369056797685 4.54710982945033e-06 -0.00569989867278324 -0.00211909417557536 8.86274253763915e-05 -0.00331694643830547 0.000680742139942953 -0.000425410029521644 -0.000364018366879659 -0.000465193197680963 -0.00265162059777554 0.00078772065671916 0.0020777561920276 0.00406537376746205 0.000910992687391553 -0.000624116748285498 -0.000399806704468657 -0.00123962172481401 -0.00140086773855669 -0.0020747050435794 0.000210250244546291 -0.00633782694766914 0.00495365953615213 -0.0039315154181294 -0.00375231926494339 -0.00242599851244455 -0.00116441214082981 -0.00195708022124801 -0.00182347362666474 0.0028764672795161 -0.0054521387351714 -0.00978544504305048 -0.000103842181799574 -0.00648116387727105 -0.00514026969991869 0.00519153013631441 0.0718547007192607 0.0495247929815468 -0.0426655206400949 -0.0942349028316978 -0.0470102679018994 -0.00867852059943612 0.0983920977702134 0.0734234477596247 -0.00833586164419394 -0.0658925512862141 -0.042539664545605 0.0440283164627167 0.0951062180642432 0.046692324082751 0.0105513290058207 -0.101765783974821 -0.0771812610108886 -0.0001705468380515 0.00748138821328692 0.0053025049487867 0.000725837647443464 0.00229293641635763 -0.000890538602114459 0.00192654627198348 0.000515734489873623 0.00174444726635817 -0.000633999126790876 0.000346176921875951 0.000494372332182769 -0.0115894589478209 -0.00742621916617258 0.0471947196681798 -0.0306113383105866 0.0313603351458518 0.0292299465565903 0.127657422670698 0.105377358932004 0.015926032226833 0.0705693127010933 -0.125944230666375 -0.121034271806907 -0.12149309999192 -0.101803969643143 -0.0161872697678446 -0.0780046975562556 0.12219354934903 0.1230393299062 -0.000333284258273236 -0.012230993974526 -0.00506941898166577 0.00382260423625182 -0.00658017679815142 0.0126769126401556 -0.00342410279033936 -0.000713498867410713 -0.00577167284743719 -0.00226674261890331 -0.00928471631060433 -0.00893702508808586 -8.80357644361024e-05 -0.00639700887790183 0.00207849384405696 -0.00591463601124472 0.00907834408182173 -0.00955206207300199 0.000205015899470085 -0.00187873775224671 -0.00145519020609765 0.00747335434898553 0.000191566273198985 -0.00284330436923914 0.000290385879914432 -0.00222499617782421 -0.00156885816195535 -0.00187227838370945 -0.00175166474100762 -0.000882143767413457 -5.77281959340969e-05 0.000475837899300084 0.000213970198706208 -0.00154398794740191 -0.00082288079486039 0.00188774936150675 -0.00357157775592154 -0.00214813163263622 -0.00183369023143615 0.00701314500539811 0.00607750029028492 -0.011961341684052 0.0105815393209615 0.0125906651396814 0.00504321697301548 0.00521333988141442 5.07097030631197e-05 -0.0024685418116851 -0.0587940863773306 -0.000479327930368232 0.0322628272247394 -0.000738918792777348 -0.00297425922509813 -0.00209256139794317
  116 2911.85024720653 ""  39.3884760205552 0 0 -0.00103685179826972 -0.0016786330656076 0.00383513662031228 -0.0246901309025522 0.026252114558722 -0.0459312884391849 0.00089553997099054 0.000496606764452823 0.000834904636948563 -0.00139501270920522 -0.00260105237561087 -0.00219294708443455 0.00680564894409084 -0.00843064020246007 0.00729615015817252 0.0154761494336002 0.0127022012608034 -0.0482875550101594 -0.204094429001983 -0.209110095241199 0.664278156016973 0.51416919051321 -0.0693468180863993 -0.0844541276561041 -0.0188576886260907 0.0019590969959661 0.0031677874842759 0.0040982904415456 0.00596645134288849 -0.0133347541233422 0.00441915459147831 -0.0087663020288919 0.00361975893099474 0.0375603534915914 0.0208203444447588 0.0426906846772347 0.0558870361751555 0.0355473687451814 -0.157229213627068 -0.176506536077296 0.0563050867218124 0.029314181169848 0.000264037282684109 0.000829193463060414 -0.000757089499052444 -3.39549620825445e-05 5.87653805015232e-05 1.53189579463224e-05 1.6631798809395e-05 -3.17936832063837e-05 7.20575879579567e-06 -1.98498334068737e-05 3.43091938081011e-05 2.9936911136269e-05 -1.60317757345272e-05 -1.88913584840471e-05 -7.86397898786938e-06 -7.04869291011391e-06 2.64940138657188e-06 8.22937394901716e-06 -1.66901525112006e-05 1.09924081589283e-05 3.01619107205318e-06 6.51674561078859e-05 5.39687379069325e-05 -3.69362078804764e-05 -1.96948507543892e-06 3.39201926974477e-06 4.61926515465087e-06 -3.0486780532969e-05 -3.94851239376776e-05 -2.14858455059466e-05 -2.35947225818899e-05 -2.45739549016333e-05 -2.94712244985792e-05 -2.85622604785926e-05 -2.65387145562394e-05 -3.0613190798346e-05 0.00035811322448184 0.000706527002956356 -3.28779157547586e-05 -0.00229044235222786 -0.0110648327813285 0.00794895657564911 0.00029908781465066 -0.000252878854357664 -0.000258445717490807 0.000110242295533424 4.78783004448075e-05 -4.01601386396616e-06 4.74686716493932e-05 3.14411993973297e-05 2.17851625545664e-05 -0.000465153307829415 -0.000436382009995927 0.000490664690383773 0.000103555073805662 4.02420724467421e-06 7.32069474656925e-05 0.000123167180055243 0.000475393521738876 0.000271665311031206 0.000140232719371204 -3.6502546788431e-05 -0.000109431541969496 -5.99018992889532e-05 -0.000207516849131195 0.000198128078196221 0.000205717112539527 -7.45260900736594e-05 -0.000131083498261347 0.000139348607943529 0.000512625362288661 0.000283578008107832 -1.15132361298583e-05 -1.37091851022625e-05 3.13404718841135e-05 9.08566357490188e-05 0.000335384183841546 0.00017505079080771 0.000252853130323103 -3.52287762953768e-05 0.000184584440992632 0.00178640673451577 -0.0192101062176606 0.00604311091785523 -8.55840570738309e-05 0.000184994417396301 4.27718052080525e-05 0.000341159419627323 -0.000638318239860467 -0.00141877418911758 0.00465512883849245 0.254906303823125 -0.0514794647102043 -0.0159949346687997 -0.0240486706458296 -0.0290550912466282 -0.00680377677688603 0.00148843976797179 0.0175143203521349 -0.000206431568237602 -0.000279676195151156 0.00053544275036365 -0.000210675997285717 0.000768014977947841 0.00165855366032051 0.000961395911828016 0.00087871330376933 -0.00186079045858456
  117 2928.20165387468 ""  4.64152829326064 0 0 -0.00052793387719515 -0.00124359391229908 0.00539955082689073 0.0315274970032508 -0.00241050096896796 -0.0146875777780924 -0.00107134990431598 0.00043467383340454 -0.000752685579837196 0.00029597760452359 0.00217272448088679 0.00011704195173938 -0.00887151535651804 0.0158776502364564 -0.0144354846254219 0.0207347489992402 0.016449747969518 -0.0646585743457883 -0.0264895042986868 -0.0408254987265286 0.123261343480674 -0.355079841534268 0.0601275132228353 0.0456127425309157 0.0141394624340935 -0.00144909622117972 -0.00295941642074047 -0.00238191125798758 -0.00336912648295971 0.0114265102131193 -0.000109178250517285 -0.000351656362614358 0.000455248359617432 -0.064819568622505 -0.0414351180666905 -0.0721155083912189 -0.106737393515005 -0.0809661179605089 0.296301495492449 0.275051797897335 -0.0917826257783611 -0.0482712112427483 0.0015286942284574 0.00360958691250516 -0.00282187792835252 -3.08701421414538e-05 7.49413281353229e-05 -7.36763540216472e-05 7.65015576310451e-05 4.07887705307152e-05 8.11744274249981e-05 -7.47359357880213e-05 4.03817419971396e-05 6.15844569976171e-05 -2.04675771662472e-05 -5.32503517044166e-06 3.44556750501691e-06 1.69301322922378e-06 3.34191054357784e-06 9.63486335434187e-07 -9.23227339619084e-06 1.81515727417564e-05 1.19246729474707e-05 9.58013741579501e-05 3.02547991936989e-05 -2.71766216269222e-05 -1.17324944854886e-06 7.83804311932494e-06 5.62351695353564e-06 3.93968379187206e-07 -3.78746096922071e-05 -1.06056700476354e-05 -1.4001428621993e-05 -2.46512583080386e-05 -2.03556344882734e-05 -8.14896917449328e-06 -2.69975803835957e-05 -6.3081055583397e-06 -0.00530298977265766 0.00560035990337743 -0.00244539758208582 -0.0103662842417667 -0.0489897476333686 0.0344350398280194 0.00081958642098702 -0.000571871051538197 -0.000648239978936034 7.217643129521e-05 3.16518619474872e-05 1.94579537940205e-06 0.000172012190329722 -5.2831278365708e-05 -4.839790910541e-05 -0.000757808315049097 -0.000851748821702863 0.000421407965628685 -0.000208106918695485 5.63185632340142e-05 -0.000164068208098209 0.000110191113144839 0.000379316220141537 0.000245459553106574 6.27738618629658e-05 -1.53062153045168e-05 -3.20487238806813e-05 -1.57498766235453e-05 -7.5283691836773e-05 7.99410420716338e-05 8.95228841337309e-05 -3.09567554623401e-05 -4.93056755038131e-05 7.98991994769821e-05 0.000358599249188695 0.000186790263452287 3.22577653263614e-05 6.71286734242431e-05 -4.65768375395009e-05 6.97010151410037e-05 0.000222497062871773 0.000118318939585512 -5.24852749687757e-05 4.29923620327175e-05 -3.21913285565301e-05 0.00427399204529805 -0.0541788249003298 0.0181086777559404 -0.000552582657311848 0.000606610783164058 0.000203654182936574 0.00209360347428136 -0.00202416901581764 -0.00609196874520425 0.0093006140449308 0.725896525369531 -0.144910508291643 -0.0468351697668469 -0.0721271319415313 -0.0870240653139888 -0.0288292725934694 0.00634983561768466 0.0726904963651821 -0.00115550735144071 -0.00083810659737296 0.00134174084314802 -0.00376410542074085 0.00427279781883398 0.00414313822357523 0.00633860469184929 0.00433903671163218 -0.00777865917723407
  118 2932.95517401328 ""  109.38074485832 0 0 -0.000223406148628804 -0.000186766657570891 0.00170663921671374 0.0284096356382957 -0.00773478445252632 0.00486377798678653 -0.00103376074002111 -0.000311754386877664 -0.000852979788540177 0.000614105364459473 -0.00252688003056805 0.00120721773232977 0.0208378988539857 -0.0302259748480089 0.0230663615412159 0.00778065573845453 0.00707178952059849 -0.0237797286136963 0.0387856524227454 0.0283752738610812 -0.117934783345937 -0.382338090549719 0.053080518958751 0.0500612262358247 0.0188211939349523 -0.00167843623038233 -0.00329814648494563 -0.00346598724816059 -0.00483504747666298 0.0144175427973005 -0.00323305954842481 0.00680626222237904 -0.0018797456499395 0.117669853045813 0.0770185789715793 0.130746733817808 0.182605421747085 0.137717678044924 -0.503245087121152 -0.548412375928275 0.192986734091893 0.0939679556671289 0.00117429411479908 0.00193451317418416 -0.00142350893116818 4.67605171197567e-05 2.84201274537483e-05 -5.92958893641362e-05 2.04197402775072e-05 -2.8045711714167e-06 9.53915141712383e-06 -1.52316720727937e-05 1.10967022089704e-05 3.11846513884962e-06 4.66196814228055e-05 4.53798219642115e-05 7.07774345840807e-06 1.20053974197442e-05 -3.74258996178744e-06 -1.37227261066185e-05 3.65954565568111e-05 -2.00961560572934e-05 -4.18258356878241e-05 -0.000301673166060646 -0.000100999757560477 7.44316054522766e-05 -9.79442126135947e-08 -1.77369553656162e-05 -1.25617146683668e-05 -1.98563424691693e-05 0.000129672973410095 6.2452599162102e-07 2.54197188507134e-05 9.91009461189777e-05 5.90618243933266e-05 8.58422462014652e-06 0.000110291566996922 1.28846292724776e-05 -0.00712824859453629 0.00522946922720748 -0.00259734708245209 -0.00600689310506326 -0.0282334495438961 0.0196155811031169 0.00036918976242809 -0.000233193457638454 -0.000247914190314268 -0.000394693513031369 -0.000235758026995837 5.87110189599603e-05 -0.000337863104932727 -2.91692975566523e-06 5.92363894395042e-05 0.00163691520251291 0.00143942909937671 -0.00137432955229738 0.000959000573092495 -0.000230995442121256 0.000769755619237791 -0.000388699628434617 -0.0012893551163182 -0.000822722707181814 -0.000281081045194052 7.91998507004063e-05 0.000181465331876243 -8.27811816762915e-06 5.25916367376862e-05 -7.57361229875586e-05 -3.7980171884153e-05 -8.82689046044584e-06 -7.57976123303933e-06 -0.000275032164624189 -0.00105744749453965 -0.000573630413439637 -8.821950312368e-05 -0.000188798396549699 0.000131671082828317 -0.000288560726427742 -0.000882112672975894 -0.000483051645337811 0.000354080386554163 -0.000155113552347032 0.000227197192934741 0.00153137593446763 -0.021762585221739 0.00742326924286595 -0.000304503796327031 0.00025020531947487 0.000140412969284004 0.00119732140418115 -0.000926514870932485 -0.0033100443074642 0.00335701527030447 0.291806164117317 -0.0578574121195197 -0.0186165194468245 -0.0291219011561439 -0.0351996858620814 -0.0158287282535854 0.00356340713735737 0.0393380516904375 -0.000468069534756137 -0.000380310731253287 0.000488574931890082 -0.00384766293298595 0.00341378773847838 0.00104202483932602 0.00383059231782436 0.00254880759631634 -0.00439958523451131
  119 2937.44798903455 ""  49.5652684669721 0 0 0.00370130113203379 0.00341537743856864 -0.0129398777302878 -0.0599509839351944 -0.00659068257579842 0.0499597440288068 0.00106897533905085 -0.000150352511624101 -0.000776889920507289 -0.000131237948667959 -0.000145077422849971 9.2276266727677e-05 -0.00188700608977526 -0.00134480811054166 0.00331888280837854 -0.0563421477603406 -0.0416178715912161 0.164503177378451 0.142381277626529 0.176317243444027 -0.531392903205836 0.574404540901469 -0.0943750773343808 -0.0662256037621777 -0.00960033078789976 0.0012274889821147 0.00111444299124062 -0.00182455480252457 -0.00391370003360314 0.0072375589460588 0.000364153496224407 0.00458790125572807 -0.00221056660305368 0.00714820818016385 0.00488214436983336 0.0067383279469211 0.0180496540573001 0.0191451762900756 -0.0513205335048843 0.00136714093967468 -0.00491485029362149 0.000805931963248748 0.00144001146949265 0.0030802737804439 -0.00225257908521388 -1.44535574403199e-05 -1.00724769669997e-05 -0.000124454014884915 9.00014760829738e-05 0.000115212907297281 0.000100750262902512 -5.8187088077672e-05 6.72226003377259e-06 2.28170651881874e-05 -1.47237267216149e-05 5.02065305823317e-06 3.91352180917815e-06 5.25530688492603e-06 -3.12003561165833e-06 -6.09335383927297e-06 2.31940310842259e-05 5.97779476662694e-06 -1.45064583167228e-05 -5.3256796973186e-05 -4.53838399726105e-05 -2.57915469988621e-05 -8.72371309146647e-07 6.61706266406675e-06 5.09883327315212e-06 -1.33906675004401e-05 -4.21834445591063e-05 -4.54774352186529e-05 -1.02939437929523e-05 -2.46374497852403e-05 -4.83893458581902e-05 1.73303566123243e-05 -1.24334000056045e-05 -3.64568405455654e-05 -0.00686751473447336 0.00562945541572863 -0.00277794044817037 -0.00902075921264571 -0.0422151885770323 0.0293440564877237 0.000614809197469511 -0.000366664890803737 -0.00040053078116426 0.000139549008112715 3.74604371240612e-05 -1.3520902321447e-05 -0.000231096575619775 6.94898631380941e-05 0.000165851606041618 0.000316815112306285 0.000132293801139656 8.52052168261022e-05 0.000159358042155693 -1.44485088268047e-05 0.000139236487580321 0.000112323436025825 0.000444677159385243 0.000252250754262735 -9.6539736092278e-05 5.0777035852492e-05 7.45065801944246e-05 -8.46246576888126e-05 -0.000270583942185177 0.000256192086964949 0.000106539385446047 -3.49616485122818e-05 -6.05325203620259e-05 0.000144480580491387 0.000561928910174011 0.000304480565055551 -0.000125929466539422 -0.000314827441498485 0.000336897401325041 0.000136774259069013 0.000387518103151481 0.000201851264928693 -0.000227513326974393 6.11694217451957e-05 -0.000137723996870701 0.00234528488645519 -0.0308734468972695 0.0108624967587467 -0.000474154938768951 0.000429325377834365 0.000142562400456312 0.00163477460774155 -0.0011862085332318 -0.00424963523615382 0.00628230082554423 0.415286608698275 -0.0831839688338816 -0.0288806327750195 -0.043853216354108 -0.0531783801211347 -0.0198990120540273 0.00439014346251197 0.049845379286118 0.000219107005564859 -0.000635969727073801 0.000619644119787785 -0.00165220887260503 0.00118900790906307 0.00188632503775228 0.005055564193637 0.00249848539776227 -0.00519880864431909
  120 2949.371038983 ""  0.476425806910225 0 0 -5.7754324870189e-06 -1.91588660945173e-07 -0.00018247952485917 -0.000345991263554532 -4.26786100301071e-05 0.00038685039219814 4.73431538511371e-05 2.20263457708416e-05 -0.000308763955630162 -5.91356597776962e-06 -1.81554405061077e-05 -1.30001113589781e-05 0.000202931598925069 -8.0308451906581e-05 -0.000130596678695654 -0.000718329160665898 -0.000583911829040132 0.00229681069033509 0.000955358373948457 0.0013766055724104 -0.00402963296015489 0.00347818436378347 -0.000714976876884995 -0.000504254662637471 0.000794387593517171 -6.35337832206203e-05 -0.000290522374163367 -0.000781455829665173 -0.00120820004767557 0.00391755889622256 -0.00035920423197142 0.00101510727800707 -0.000229976823786462 0.000625077052649539 0.000283794328410034 0.000550119073491211 -0.000187679638286794 -0.000131229639879009 0.000604069431206284 -0.00280444430080092 0.000939094644523876 0.000351864712504999 -0.0339299765897017 -0.0301046329295315 0.0193758521024986 -0.000632897782599762 0.000937491543812221 0.00236935577620169 -0.000737346306774216 -0.000787040411154888 -0.000603544944678175 0.00100667617838861 -0.000435564928467402 -0.000798080434699055 8.32830780309214e-05 9.08157696602212e-06 -4.68868448309592e-05 -1.63192599207527e-05 3.79998587529928e-05 4.35898528029955e-05 -8.66114273670756e-05 -4.56841742236107e-05 3.04959050541717e-05 7.75979926168893e-05 0.000342712707873636 0.000201705236211723 2.21485443979213e-05 -1.81560897863643e-05 -2.15143516366253e-05 4.5031432958205e-05 9.91313002014329e-05 -1.8293108794842e-05 8.00331767074462e-05 6.35564638981841e-05 5.55120188521241e-05 9.4828594101083e-06 4.35374319216184e-05 4.32725005144354e-06 0.301619646909725 -0.178993610199255 0.0897386119785947 0.111574778258015 0.517920209368421 -0.359161216184969 -0.0106418485364161 0.00728952804153232 0.00979586219709734 0.000618890458924865 0.000450985069697419 -1.97246873235138e-05 0.000897102472170681 -0.000308292568153152 -0.000548042260106459 -0.000312159481722254 -0.000533289280846379 -0.000294144404614557 0.000658826810002179 -0.000161971165583359 0.000522531552440761 -0.000289208978665671 -0.00116698684208861 -0.000794128437554162 -0.000845360769164268 0.000329946154635883 0.000638771972094944 0.000128285086173059 0.000425880646796571 -0.000419750252351967 -0.000803950611075688 0.00033512259095639 0.000553571131070499 -0.000267103213172559 -0.00129425714219818 -0.000703195895940214 -2.90316845295792e-05 -8.79288873813393e-05 6.60752275022287e-05 -0.00012141244362213 -0.000370880456387928 -0.000215913618075478 8.84447032393167e-05 -2.96133911638679e-05 5.6824485008847e-05 0.00170644655568385 0.0026945412213846 0.00235092193547449 -0.000748920650143114 0.00161142807923084 0.000354741417500511 0.0223068717337257 -0.00554388234240885 -0.0468262837162981 0.00253805011162747 -0.0129709782192199 0.00317563405509161 -0.0181471395777346 -0.0218514690688855 -0.0330678630895977 -0.25690000676534 0.0554190537592296 0.563965259856731 -0.0003334037462648 7.54794032532984e-05 0.00041672943004079 0.000686424729796743 -0.00052673603325483 -0.00117600688240494 0.00872339677800825 -0.00419874950271049 -0.00821803532156158
  121 2966.6067000397 ""  26.9683375357893 0 0 -0.000668252405119301 -0.000562912810426712 0.00215606357531669 0.00402094382973662 0.000504876764494627 -0.0033098549275377 0.000192193137834965 0.000112827233387615 -0.00031727040765917 1.91899402976854e-05 -5.70959283480907e-05 9.31057018392178e-05 -0.0658291340139242 0.00358335813899148 0.0566747767770339 0.00929456865790683 0.00834866426289746 -0.0277800614168559 -0.0114210702520779 -0.0147862176887573 0.0297277099043964 -0.0327609688437048 0.00893164771459555 0.00672681797989164 -0.00149687077285118 0.000223470183198996 0.00018111139465627 -0.000747866105324903 -0.00104934184746748 0.00362877126666941 0.000166522772026476 -0.000803886113693249 9.35493620929136e-05 -0.0197054999611929 0.000991059913251045 0.0162559811213525 0.192012295972176 0.1654553942068 -0.610806245709196 0.606004503471629 -0.20917636463752 -0.0763239572813582 0.00625658733095655 0.00515289868571423 -0.00377570392113821 4.43969031912087e-05 -0.000143293207668212 -0.000263406005658966 0.000141577819162068 0.000207153161798336 0.000145735340728734 -0.000179030960719438 5.99870167013793e-05 0.000114380577109097 -3.48123140517786e-05 -5.73049912276989e-06 7.69707162604558e-06 4.34459480558733e-06 -8.29734752386615e-06 -7.4494879559508e-06 6.07145088748356e-05 2.3137299661879e-05 -1.89233137260155e-05 -0.000100826576663261 -0.000128750107578174 -6.03274202829242e-05 -9.16498038428782e-06 1.0884155207255e-05 1.92630218879224e-05 -4.54053296053451e-05 -0.000123877829806003 -0.000104075701306383 -5.5818220183248e-05 -7.94331373146612e-05 -0.00014094607491251 0.000124166585044653 -5.78155639028553e-05 -9.4576487847036e-05 -0.0533511207492812 0.0309448503407653 -0.0162171337680633 -0.0206348738799263 -0.0918310013249722 0.062538248766082 0.00202596784851893 -0.0012890282534378 -0.00171567770912474 0.000186068437064856 2.85212959966922e-05 -4.21349890931532e-05 -0.000728608800541911 0.000252228473518562 0.000464196998398261 0.000792044788129842 0.00058509111711728 0.000277116003007413 0.000360514119706927 -2.51296976279664e-05 0.000318036356408812 0.000332307793580054 0.00136166524388503 0.000773306366394936 -0.000153873149012663 7.71771588804075e-05 9.47785914528948e-05 -0.00029127195938915 -0.000879753839932797 0.000820805972614306 0.00049174605813081 -0.000189315502713951 -0.000310843074001266 0.000504495433345171 0.00190460632083374 0.00106574301934005 -0.000497600963044153 -0.00129690203007861 0.00135447487477274 0.000545543414007918 0.00150711955051026 0.000808278473027547 -0.0016318954685554 0.000384550876017416 -0.00105921922678116 0.000419972451728537 0.00217124811844337 0.000602305797257315 -0.000289317220498315 0.000338026186863239 0.000165161817535135 0.00520736472247344 -0.00142294484449519 -0.0116081421283218 0.000919659692289972 -0.0204022159935127 0.00395551896285674 -0.00584480406817027 -0.00692481947100044 -0.0111392610186162 -0.0611312634783866 0.014762506611594 0.138614374548989 -6.40166377309836e-05 -4.49018058680125e-05 -4.66437388073639e-07 -0.000506757994117427 0.000251173458596599 0.000588970162102247 0.0029703938814265 -0.00127634877677286 -0.00244743540786999
  122 2967.34158282474 ""  114.805315905892 0 0 -3.14255050691663e-05 0.000129953295244851 -0.000496727790966645 -0.000354866241240961 0.000536914096689664 -0.00100462037225387 0.000292749383037395 -6.39848272961549e-06 -0.00015227611104952 -2.05645006867006e-05 -4.46244238372483e-05 -5.49737419029162e-05 0.0138616612737749 -0.000270226383505296 -0.0125444217764903 -0.0021666873814587 -0.00225819356175303 0.0070066956990335 -0.00387785224773245 -0.00347143063875711 0.0149980934589325 0.00820760819144774 -0.0022975607020756 -0.00186760629232975 -0.00228524378898874 0.000172964794280029 0.000331991053844254 -0.000154575041419234 -0.000292064888562664 0.00139661097820394 -0.000272565859821712 0.000216300871801863 -7.67612426294636e-05 0.00258705234337006 -0.00129325776211575 -0.00524369077338463 -0.043774757776801 -0.0378307033227673 0.138503449415779 -0.122700961075914 0.0421795239821948 0.0152569690064401 0.0308832927276264 0.0227461850201584 -0.0167916209319911 0.000260711571050788 -0.00066285880580917 -0.00119037798047646 0.000540399815844314 0.00090774506432361 0.000632633098005907 -0.000906616133860502 0.000286069197594402 0.000650097252254248 -0.000129897037632232 -1.29832818045389e-05 6.26245615634571e-05 2.02174359112333e-05 -4.09048652486717e-05 -4.50619207732222e-05 7.5898574196025e-05 2.71670823387237e-05 -3.44150332232226e-05 -4.16799321182123e-05 -0.000308180557272916 -0.000208156579154723 -1.5013459188821e-05 2.34598074450756e-05 1.83624830241452e-05 -8.06482023958492e-05 -0.000295546200747001 0.000109505672941444 -0.000184780896184477 -0.000134884096394317 -0.000141149181887016 -8.82834255730125e-05 -8.56273625271793e-05 1.13801836755867e-05 -0.270812830379146 0.155609641175931 -0.0815404941871945 -0.0953525966050459 -0.423430125390617 0.288631350788662 0.00960570233993103 -0.00617564081086912 -0.00858617885975243 2.75344978272015e-05 -0.000156316466617026 -0.000133398245903015 -0.000825983995835506 0.000332166348404586 0.000579594350461878 0.000297729169804808 0.000592233048126653 0.000313410852101003 -0.00254836343932757 0.000566359240726744 -0.00200982370266813 0.00100662307804116 0.00364421597462784 0.00228066804414097 0.00245286912931469 -0.000930346389445363 -0.00179351843848423 -0.000332606736430457 -0.00107156179966653 0.00102606153150711 0.00172671163817339 -0.000696560330021594 -0.00119123472036257 0.000781956860434048 0.00311553541244138 0.00173804873504617 0.000277107058039079 0.000794023351347112 -0.00076547039290463 7.98375250377343e-05 0.000313974239540166 0.000187390406731756 0.000635724238618704 -0.000124069746144763 0.000451747808610404 0.00130536147284419 0.0128957502435915 0.000609743729570647 -0.00121723698762578 0.00140736933811405 0.000773712984576205 0.0237987588647855 -0.00644353344457259 -0.053169704020321 0.00224949753849872 -0.1360246765311 0.0282212701467908 -0.0180402047216936 -0.021810428723948 -0.0349702213977164 -0.280191358604762 0.0678788353788059 0.634987564701866 -0.00022220498525846 -1.24375206834529e-05 0.000129781264571125 -0.00107932398727248 0.000935126602194082 0.000529282250120277 0.0121566417378585 -0.00609141916941368 -0.0103401539402417
  123 2985.55955383992 ""  28.2453266353311 0 0 0.023320545327899 0.0195806363234944 -0.0707188842137242 0.0126507182841835 0.00224327297260609 -0.0137926870707178 -0.00665183280101471 -0.00476831680483485 0.0141652840773828 1.05061913019419e-05 0.000144548549915349 0.000168918239899351 -0.00145318012126453 0.00031971819298275 0.00161904667043899 -0.28251951279943 -0.234815407554479 0.840235589616369 -0.0389684571210872 -0.0480419707051074 0.137929293802775 -0.116197014103869 0.0245969897194868 0.0139218849009066 0.0479733346266041 -0.00884264065038474 -0.00579131752648443 0.0367079450962375 0.0510253176836158 -0.162227185333907 -0.00912020339326397 0.0140403231319078 0.000572305531147065 -0.00264804633827105 -0.00104766196262291 -0.00154999657273558 0.00354847084301023 0.00112259710107357 -0.0126559136038057 0.0155667596891281 -0.00461325148126089 -0.00213366688998737 0.000153967070103556 -0.000391861917474804 0.000207149187688705 4.59515771281199e-05 9.17515477264105e-05 7.37538863863447e-05 -2.94430009888811e-05 -0.000128101890355844 -7.78219653555914e-05 -2.31789488381808e-06 4.61240382828157e-05 3.20675508064358e-05 1.96164737975083e-05 9.32696216285382e-07 -1.37737745751292e-05 -3.88830446120742e-06 -3.32574740818559e-07 1.05433204507951e-05 -2.29288712211732e-05 -6.47537717451835e-06 1.14853588039173e-05 0.000108003872264107 6.85857091043217e-05 1.53044478250721e-05 -6.42532506016207e-06 1.18194639335103e-05 -2.55389374739558e-05 -0.000181519508477836 -0.00116283239026091 0.000566711338880569 0.000866282832688865 0.000193657434050169 0.00098997196465109 -0.000225929391367035 0.000100131907017661 0.000140469653186806 -0.0023535423617347 0.00126767559714368 -0.000525474593575545 0.000733709652153031 0.00319054145512223 -0.00210199476336312 0.000131611047439716 -0.00017509980528585 -0.000217112269889799 -0.000261938923975808 -7.34115829739063e-05 1.12010170664778e-05 0.000152378870030976 -6.53657894782298e-06 -9.73730551129696e-05 -0.000953699769062248 -0.000388134953176434 -2.38507526945619e-05 -0.0115580270854135 0.00237288201977832 -0.00881057598453015 0.00426274865108291 0.0150720852349246 0.00892186799245526 0.0094555351956634 -0.00370094956289755 -0.00671727961523806 0.00335540358207317 0.00991167778716717 -0.00908799123101452 -0.00914185566942384 0.00367396096571644 0.006488781706254 -0.00444433096058682 -0.0159214133859283 -0.00903725567883912 0.000768005506790255 0.00222527991725561 -0.00223571253698531 -0.000943923999860189 -0.00264096565663039 -0.00139648721593603 0.00287141587968683 -0.000724261861793922 0.00200126163224302 -0.00177424617854191 -0.00161316703492644 -0.00110960895387787 1.62119216645573e-06 -6.35214084769765e-05 5.16525007829013e-05 -0.000120626140007077 -6.22223617525574e-05 3.13540115271186e-05 -0.000609628669516674 0.00342454337726036 -0.00134346332468065 0.0130444462843745 0.0156656704331786 0.0244309494475412 0.000609880456181025 6.20322831922019e-06 -0.000552125709666827 0.00129083000049201 1.44096947062743e-05 9.40500892458311e-05 0.00354487785612832 -0.00308052591690121 -0.00362736257407721 0.00085781972482119 0.00169993505775226 -0.00130266965166914
  124 2985.79629047806 ""  30.4790837806726 0 0 -0.000875989520645012 -0.000738902087685566 0.00266188765622493 -0.000484859879014484 -8.82688263118351e-05 0.000525650826513001 0.000251177169644839 0.000189125267230661 -0.000541178220749366 1.6206568428863e-06 4.83948885930937e-07 -4.94989286626724e-06 -1.51754519439732e-05 -3.27827406751785e-05 5.88395629143733e-05 0.0106324640395268 0.00884350589443343 -0.031626542463777 0.00149602611411385 0.00183276619993525 -0.00530381455648286 0.00442355151510833 -0.000930007148186991 -0.000522246324167827 -0.00183062521874142 0.000333364121140429 0.000219407971086043 -0.0013982436073003 -0.0019442190958105 0.00618381875605106 0.00036966430915112 -0.000610225282545787 -1.01626639706206e-05 2.57436536692132e-05 -1.23412276338639e-05 6.01553484214496e-05 0.000302713612084868 0.000319693331728455 -0.000892567621905369 -0.000142062081086799 2.92983718421469e-05 4.28035625620752e-05 -0.000114538692741819 9.78790700430975e-05 -5.83677096262359e-05 -2.6980869824574e-06 3.71223537325959e-06 -1.01230679512095e-06 1.27189555356376e-05 -1.65310949144897e-05 2.06398475541731e-05 -8.32241286473448e-06 7.51802808766742e-06 -1.22158983676329e-05 -4.79018157714257e-05 8.63615835329005e-05 -0.000126349722278912 6.92002268454174e-05 -0.000118500421526935 0.00014578222155391 -1.2593215953246e-05 -1.21907387527733e-05 6.75213178055789e-05 -5.29196832500536e-06 1.54802376796854e-05 -1.22940199823288e-05 -0.000236118212678029 0.000441324950966346 -0.000551804458157312 -0.00480584505702992 -0.0305538730604796 0.0134855852631901 0.0240071371221931 0.00469805447849664 0.0263651974305381 0.000538092673693599 5.92587025646744e-06 -0.00117322171349995 0.00149483068291335 -0.000789295493589118 0.000418406636596227 -0.000118897828323308 -0.000425633908232461 0.000274883095970381 -2.44490725946624e-06 3.4150771891989e-05 -4.75639485333208e-05 -0.000413149628877238 0.000600553617062726 -0.000823231460509693 0.000351997917729379 -0.000218581122872253 -0.00024795190201339 -0.000111107192876484 1.173596823563e-05 -6.0367536424742e-05 -0.290811804797255 0.0596989486639508 -0.221650379694767 0.111132695100361 0.393301379452191 0.232720413742228 0.236858145410743 -0.0924136376196339 -0.16845606510206 0.0915753684385295 0.269984260021653 -0.247552744691187 -0.254636955001154 0.102491663354073 0.181170102379138 -0.120120534377036 -0.430096317048991 -0.244267230492547 -0.0050553065431978 -0.0117494084665692 0.0133970610497648 0.00393602767421156 0.0106105191386639 0.00573667511315132 -0.0050077181335328 0.000704806285613544 -0.00483736829215685 7.04106377081154e-05 2.76887911297869e-05 5.49529464721766e-05 5.49548887112523e-07 3.79070651456729e-06 -4.63735805777487e-06 -1.41635512503691e-05 7.35547977578812e-06 3.71169768674138e-05 2.93761972749031e-05 0.000306903189292718 -3.90249548063987e-05 -0.000531958661893297 -0.000638307231968247 -0.000987657342571116 0.000185439462816566 -5.48030716371856e-05 -0.000451390200056742 -4.9655609401825e-05 1.85749154380644e-06 -4.24796577226488e-06 -0.00012335407781084 9.51402246814783e-05 0.00014638226389234 -3.91778713719651e-05 -7.74504151845837e-05 7.56920592026244e-05
  125 2986.53337079814 ""  28.5672449834061 0 0 0.000129553361351584 0.000108164082019904 -0.000400050975764614 4.33560187024895e-05 2.44077386769701e-05 -0.000125627130805735 -1.05695064936256e-06 8.17202155578243e-06 0.000133824305495025 5.23141115040534e-06 8.11641887393458e-06 8.12087739223442e-06 0.000141830975752809 3.35858661110775e-05 -0.000110093720242266 -0.00160460378245559 -0.00134045091456602 0.00477036127497582 -0.000372674410069062 -0.000417415604445069 0.00134964017329913 -0.000200955734136619 7.82121264057274e-05 1.77959663170971e-05 -0.000552242451037562 6.16766741278372e-06 9.86077616149909e-05 0.000409339502956394 0.000554434027270734 -0.00179117954640606 0.000164803821947733 -0.000638593088130024 0.000113652746015347 -0.000389770471742311 -0.000261493085416856 -0.000552966125197104 -0.000537712475264181 -0.000448826789340024 0.00173120835650973 -0.000778371748063556 0.000278772714264135 8.48133179856574e-05 0.000171137585076221 0.00027561282291243 -0.000226766613840161 -5.07374324257284e-06 4.74932664748579e-05 3.80987411877447e-05 3.02386473476432e-05 -4.41045335619178e-05 -3.8791888339516e-05 6.12073496786187e-05 7.64325863625692e-05 2.49835603361607e-05 -0.00110474370882386 -0.000673528522539784 4.02025811239268e-05 0.000272244900526722 -0.000147289593450608 -0.000240553742226036 -0.000693986351875733 0.000672479112703829 0.00078499953171755 3.59420794876434e-05 2.03072424071771e-05 3.08882325094188e-06 -0.000563557003937013 0.000347864597932179 0.000554515956963437 0.00313615306896287 0.0221996400696531 -0.0105569554860916 0.0149070727941788 0.0022617438450636 0.0163941468342149 0.0270690011829548 -0.0123221934873559 -0.0188232390905501 -0.00090779639236397 0.00057663303508822 -0.00023871084991157 -0.0009247565883848 -0.00394408374730105 0.0027179251829947 -0.000524253273216743 0.000186055547713169 0.000363060585693343 0.0113309283238666 0.00468687195483124 -0.00178600865572477 0.00830135909740474 -0.0051872042008778 -0.00740184200483384 -0.00153634711551473 -0.000651969901898581 0.000156036876940496 0.219200270383589 -0.0465290566931621 0.167801234758913 -0.0806079926728908 -0.2850412734304 -0.168137466909584 -0.174984043396461 0.0691173105683234 0.123853414101139 0.0572487653333624 0.171555323693666 -0.158566881461014 -0.1585883489139 0.0639310710313836 0.11409605102512 -0.073865532023653 -0.263171362592018 -0.149688470836558 -0.0985623617434568 -0.281103941441692 0.286976861957079 0.122741406070042 0.340306936287777 0.180985063649167 -0.343959775193507 0.0836644199207498 -0.24788911537223 1.94046329094158e-05 8.97848642482539e-05 2.86617268616603e-05 -3.95712107613315e-06 9.66973980805282e-06 4.77729569285815e-06 9.06037640734572e-05 -3.03281337442438e-05 -0.000226217143803739 5.75521986268517e-06 -0.000798142885190375 0.000156699645764421 -0.000264987007029377 -0.00029847796982446 -0.000473985001034792 -0.00114470410452357 0.000319621435382251 0.00270104127842232 7.03947988677967e-07 -7.54393711713106e-06 -1.02565091684476e-05 5.63214759911291e-05 9.27808505639276e-05 0.000145631376858109 4.16948103189182e-05 -6.05593073075984e-05 -4.39443332746549e-05
  126 2993.98441580484 ""  33.2047324717247 0 0 0.000103388738195292 7.441576482606e-05 -0.000265532539649123 0.000136618116253251 -5.49287043269297e-06 -3.02147620426949e-05 -0.000175506131986667 -0.000113961264938523 -5.64543886255979e-05 -1.15104112989683e-05 -3.31181419410308e-06 -3.59345686536819e-06 0.000226141857370332 -8.00765470006681e-05 -0.000108944446166033 -0.001059348588131 -0.000873068148728427 0.00311400079658372 -2.17858098587997e-05 -0.000101329060358159 0.000162521075976127 -0.00163289789444011 0.000253020539706961 0.000187326915207427 0.00291398650460651 -0.000231824421361699 -0.000447976684511232 -0.000319848382421704 -0.000411467014978913 0.00137849425017954 -0.000607205190674113 0.00196022379571516 -0.000270511703720185 0.000440362600635897 0.000130874760820487 0.000261483819790486 -0.000162916674637364 -0.000191939198490881 0.000683489040406102 -0.00286849908183574 0.000957125561024308 0.000362461346141385 -5.00485068938753e-05 -0.000469313655667065 0.000391594432368989 -2.53446710900305e-05 -0.00013148173614787 -8.18983737556952e-05 3.03542472796845e-05 0.000144567644932673 7.37574880670196e-05 6.90109021806166e-05 -0.000112710735064754 -0.000100028647868357 0.00128622005576561 0.00053308792627359 -0.000217012833552954 0.000160531260406194 0.00085255138980404 0.000518539029157897 -0.000955691192312826 0.00060997851180201 0.000863223238559702 -8.73786929295095e-05 -9.61655300843956e-05 -4.16482376639623e-05 3.55448425228041e-05 -0.000164990817074326 -6.11253917448588e-05 -0.0037235762846213 -0.0235166030025635 0.0112794100446173 -0.0175824911739192 -0.00284460889740205 -0.0188728602615208 0.0270806436033324 -0.00932129079394412 -0.0168123595917815 -0.00118004308037254 0.000541397750246941 -0.000403216698832512 0.00134815531683343 0.00541338991024066 -0.00372899846666601 -0.000539501833157372 7.65214460879018e-05 0.000295573865062284 -0.0147109518777683 -0.00574770172549965 0.00260876454415882 0.0118068948844084 -0.00680683592248827 -0.0101298658465091 -0.000613406760675145 -0.000548484722737533 -9.67264068988496e-05 -0.22488389361778 0.0487929652686983 -0.173275037753049 0.0838857823538322 0.29717724241685 0.174359835171495 0.184579708343643 -0.0698321634951694 -0.132282268540787 -0.0630822331725813 -0.191716060333467 0.177750527336785 0.18405389764459 -0.0735004847232984 -0.128016950173269 0.0847199063286367 0.299965448699082 0.171342025737614 -0.0954362845365262 -0.264500370042274 0.273955751522191 0.103827058833278 0.29126823657841 0.155494239202683 -0.328149370773429 0.0810643411385765 -0.232918082527549 -7.11077185592196e-05 -0.000139965293956278 -0.000112954354214508 8.34823020255142e-06 -1.82543788866057e-05 -1.20982645974035e-05 -6.94647333488767e-05 3.80865419628194e-05 0.00021526800054849 -1.16515461516805e-05 0.000694714445558446 -0.000128952291085769 0.000839435627263319 0.000962959685593526 0.00153380597850596 0.00101835892324528 -0.000319849706196011 -0.00250423801561844 5.24150397495924e-06 2.06983674148701e-05 2.91303057381943e-05 2.10211898000207e-05 -0.000282452296897111 -0.000408051507457264 -0.000155877582999245 7.19683154393648e-05 0.00013840266313146
  127 2999.64280944078 ""  17.1035354628523 0 0 -0.00267878572121864 -0.00219446726954882 0.00584158597270203 0.00085229584219237 -0.00162806187508382 0.00249074443212731 0.0232081536748938 0.0207017244308536 0.0372523252353523 -1.75486591630965e-06 0.00020597955624272 -9.92605790403587e-06 0.000300506096892952 -0.000318670051431239 0.000224652038512028 0.0263368987351589 0.0221440353104256 -0.0724125532324479 0.0093747898313374 0.0117884282180106 -0.0312817497116162 -0.0169853458086767 0.00187049298221707 0.00251033691143477 -0.542436537363373 0.0381931327376283 0.0872120917541883 0.135263347604357 0.17828852718005 -0.5953456811403 0.13836130143358 -0.457107888947843 0.0668714692053989 0.000584982441707461 0.000799097407641873 0.000562415458464492 0.00145983273553099 0.00154310113663681 -0.00383157495774217 -0.00511359764322793 0.00201948171547245 0.000867268763501902 -0.00120103787691157 0.00158132186815682 -0.000916005421479266 1.79871885458505e-05 1.92454101647212e-05 2.9697549829068e-05 7.26216582467448e-06 -9.88295438078859e-06 -1.03233842711633e-06 1.17979555159811e-05 -1.23500531101481e-05 -1.257304896577e-05 1.96208471280317e-05 1.41638509686671e-05 -4.12970442392784e-07 2.80769391299847e-06 1.86203037950775e-06 -7.15744531361179e-07 5.12309862249747e-06 -3.68665984275812e-06 -4.58623760736848e-06 -4.03996566027977e-05 -1.38085928472918e-05 9.83635038606807e-06 2.67277828295273e-06 -2.49346955555407e-06 -1.97261140874551e-06 -1.51873709428783e-06 -0.000103701995133221 8.33340591612873e-05 -8.72508074806526e-05 1.47850646631952e-05 -9.48584090175994e-05 9.82718313148722e-05 2.07915663448451e-05 -1.80886869672413e-05 0.0171878856679665 -0.009100010226484 0.00463330715855085 -0.00238195511033738 -0.00945581503901801 0.00629793216424675 -0.000135962824179019 0.000122194315282797 0.000169967103141075 -0.000160364644444787 -7.0851104259321e-05 2.55396177842806e-05 -3.06462824010414e-05 -2.20966821015966e-05 -1.5146290195087e-05 0.000245067742317947 0.000110790686013618 -0.000120892105241114 -0.00135184736965566 0.000288834292383625 -0.00103549110556346 0.000374270357960021 0.00131845896376229 0.000776549426181599 0.00099252021749651 -0.000383522702465298 -0.00070321738811455 -0.000374405205268022 -0.00111931150476852 0.0010372368935643 0.00100119027894687 -0.00040052929088971 -0.000707241994332848 0.00038716771219664 0.001372308021812 0.000782793533810278 -0.000270980258224584 -0.000736275874128165 0.000767591477397928 0.000103861016025575 0.000247363371781314 0.000129973097501256 -0.000991544083124841 0.000240945473870149 -0.000696502430261199 -0.00414956579643076 -0.00674697040517774 -0.00647775812293063 -0.000117387396330894 6.22951564688281e-05 7.50876926425591e-05 0.000464048364918558 -0.000337949919310804 -0.00120627272835577 -0.000700983583560277 0.0268225051919844 -0.00726437855665622 0.047158483087695 0.0540268607326084 0.0845155138430681 -0.00594842726372138 0.00157096646140926 0.0134270694830114 -0.000177468549459636 6.39341180321911e-05 6.61015628906372e-05 0.000161616424663476 -0.00109628566470395 -0.000595936433965417 0.00175915838435915 0.000743720398564765 -0.00155602387473401
  128 3005.35339029674 ""  33.7222916317477 0 0 0.000108660002146795 4.59156308048602e-05 -0.000288460749423323 0.000255477637546186 0.000151193268376681 -0.000419671810501314 -0.000917241774995622 -0.000872732187045041 -0.000571602581987869 -2.05450559482848e-05 -1.34528072118636e-05 8.84639830187935e-06 0.000341235978062919 -1.59966742758471e-05 -0.000317884995285409 -0.00129726301412752 -0.00104979982956285 0.0034823726381228 -0.00130785010749991 -0.00163396909852811 0.00487855009105163 -0.00152615128315386 0.000148921355298223 0.000205549866692185 0.0178675020538796 -0.00135524778024033 -0.00263609716099287 -0.00273911841094945 -0.00350592364095606 0.0115861684138277 -0.00468047306728368 0.0150925193808118 -0.00207019876117134 0.000137772297037675 -3.29422246229903e-05 -9.71127681376089e-05 -0.000987660481507183 -0.00101776441169235 0.00342172245382185 -0.00312968253597406 0.0010297020853259 0.000442813690391143 -0.0509197381426182 0.0622489561430209 -0.0387952277222839 -7.69107156948585e-05 0.000402560569804531 0.00104527242318746 1.0694414679045e-05 -0.000767105612575559 -0.000177409116677881 3.73278100565056e-05 -1.76576832150054e-05 5.50025359984754e-05 4.0026049558173e-05 4.00502240686111e-05 -4.84789040292979e-05 -7.65893244823935e-07 9.38007653573147e-06 -2.36994309044811e-05 -3.048913347997e-05 -1.74776646089687e-05 -1.20539713683495e-05 3.38951301768841e-05 0.000137506862279063 1.72132015595226e-05 1.60630666120797e-05 -1.4406642519612e-05 4.51263305213448e-07 6.38951107701815e-05 -2.6249111352278e-05 0.000166817286402815 -0.000146693933658482 -2.41301575854357e-05 -0.000154256421133146 0.000145082863003384 7.34901226179203e-06 2.48221824120836e-05 0.70733943898539 -0.371037845341117 0.199056597138762 -0.0981920080535387 -0.378165954915187 0.252745318162169 -0.000413115257695675 0.00122849185254744 0.00160532446214248 0.000155993395440226 0.000114073184207171 0.000113430178269281 0.0002194232275846 -0.000148297095820341 -0.000182639788897262 -0.00109175898920824 -0.000581523351624113 -0.000104574161210914 -0.00184061345606036 0.000403176201993999 -0.00142946031240849 9.68680917863345e-05 0.0002780732175607 0.000175847414912831 0.000942763309480238 -0.000354947294418647 -0.00066519849077031 -0.000533448005858018 -0.00154726075177987 0.00142685086098728 0.00149045592307918 -0.000590383861760289 -0.00107849503178056 0.000766160141757286 0.00256847388356119 0.00149358150234352 -0.000235337841706117 -0.000667450992482587 0.000703027874333031 8.9740843804952e-05 0.000177629553909652 0.0001083220017798 -0.00153257743236256 0.000372719428988577 -0.00107933536289782 -0.00046366757127605 0.00144593813582131 -0.00224240869242496 -3.13892263493133e-05 -0.000492240826785896 0.000407668055469509 -0.000354650354081176 0.00149193185746638 -0.00224326224153068 0.00124504488660454 -0.0308919143904701 0.00672023847065292 0.011517516533996 0.0133340136302407 0.0216765046177692 -0.00751316057766776 -0.000304998716326967 0.0147662667187127 3.51412771216408e-05 -5.87365939049327e-05 3.13482689192426e-05 0.00030639042037614 3.58259486981988e-05 -0.00113774937587907 0.00294791817870535 0.000632344689628836 -0.00159700029224588
  129 3034.44315094432 ""  44.2774271142879 0 0 -0.00195437429752369 -0.00102178899870989 0.00446831670214287 -0.00145295032492677 -6.34467550216812e-05 0.000989049436676872 -0.0150582150421483 -0.0111883279808685 0.0105895277573626 5.91100784164186e-05 1.10711077393319e-05 1.9824808493054e-05 -0.000216975535251273 0.0001057575891502 0.000111136857840365 0.0193767004505055 0.0140621789940968 -0.0545082816141127 0.00288624928307029 0.00345947887526594 -0.0104271673933924 0.0149141947432037 -0.00292727148706078 -0.00172044818356505 0.200457623325927 -0.0153049881030743 -0.0243738957282764 0.0138347290494975 0.0235838726273082 -0.0864245390900203 -0.0399222386742584 0.12365065464184 -0.0137768404329697 -0.000352383051400997 -0.000206874000450936 -0.000267890467046433 0.000105413665941804 0.000389375044093513 -0.000708631010993255 0.00280633431379362 -0.00111437439017046 -0.000465462114799343 0.00242344946368432 -0.00114477135315562 0.000997755188277557 -4.84469970836326e-05 -7.13513531518767e-05 -1.11438490865769e-05 6.85533705708559e-05 0.000260440849883682 0.000158689623996476 -1.98710939784182e-05 -5.70533691431771e-05 -3.13836335661062e-05 -0.000120547800791297 -4.62623444773466e-05 2.49229154955085e-05 -2.27358814049424e-06 -1.15989996256623e-05 -5.39134677731634e-06 5.89831832824935e-05 -6.50689990695876e-06 -3.54292549255886e-05 -3.56970967971443e-05 -7.15588527042354e-05 -4.59194000408475e-05 -8.52219472976862e-06 -2.95544956700315e-06 -3.54620070981918e-06 -0.000148809566725484 -0.000258649814195439 -0.000525911898518235 0.000100268921543785 -0.00039727277647957 -4.12594567071333e-05 -0.0002311685030324 -0.000219336097880171 -8.8002562071749e-05 -0.0243941065620782 0.012831637725086 -0.00778821326513108 0.00125522447309009 0.00329497565568416 -0.0020287803931669 -2.00201383450439e-05 7.81968856048716e-05 8.95420790953486e-05 0.00129114870811236 0.000559033631085158 -0.00020189322482656 -0.000576647649671529 0.000302434726897194 0.000494369632332257 0.000536215143222233 0.00041387747428332 0.000192669425551921 0.0035811869911838 -0.000865791419539164 0.00268906892285946 0.000845566452821833 0.00305522734948575 0.00170477650972396 -0.0026294368100441 0.000905066981858492 0.00176491546934913 0.000743140112218321 0.00214946070827614 -0.00209244913724295 -0.00236858155718815 0.00086702257537106 0.00162929547801449 0.000504247137369122 0.00164745403698584 0.000969985224769003 0.000394433381374388 0.00110532773899997 -0.00118866474579222 0.000616409530780485 0.00195645010243793 0.00106491581234207 0.00168108057291072 -0.000441376774443729 0.00117956019546673 -0.0320844772304519 -0.0460271562497633 -0.0550395076008329 3.68511008427482e-05 0.000531570858428153 9.48808749639492e-05 0.00237763839884497 -0.00209877337606065 -0.00592316732568136 -0.00745221413214966 0.11440114616725 -0.0340435284744328 0.391754490195175 0.438662685002073 0.688560956001985 -0.0334025605748465 0.0097332746537882 0.0705479921006009 0.00114686052637332 0.000932624569117745 0.000803927302896847 -0.0115777456504782 -0.0140612314448204 -0.0124676883956983 -0.000231848638370798 -0.00143357542997632 -0.00255269741273022
[truncated: 71,145 more chars]
