# Supplementary material for: Cut-off Scale and Complex Formation in Density Functional Theory Computations of Epoxy-Amine Reactivity
Source: ACS Omega. 2021 Oct 25;6(44):29424–31. doi: 10.1021/acsomega.1c03229 (PMC8587129; doi:10.1021/acsomega.1c03229)
Supplement: Supplementary file 1 — ao1c03229_si_001.zip [file ao1c03229_si_001.zip › Final_structures/Primary/A4_E4_B3LYP-D3_CC-PVTZ-F_ canonical/Amine_frag4_Epoxy_frag4_product-5_isomer20.vib]

{ 
 s_m_m2io_version
 :::
 2.0.0 
} 

f_m_table { 
 i_j_atom_total
 :::
 50
 m_column[155] { 
  s_m_data_name
  s_m_column_name
  i_m_width
  b_m_visible
  s_m_units
  :::
  1 r_j_Frequency  "Frequency"  10 1 "" 
  2 s_j_Symmetry  "Symmetry"  10 0 "" 
  3 r_j_Intensity  "Intensity"  10 1 "" 
  4 r_j_Raman_Act  "Raman Act"  10 0 "" 
  5 r_j_Raman_Int  "Raman Int"  10 0 "" 
  6 r_j_x1  "x1"  10 0 "" 
  7 r_j_y1  "y1"  10 0 "" 
  8 r_j_z1  "z1"  10 0 "" 
  9 r_j_x2  "x2"  10 0 "" 
  10 r_j_y2  "y2"  10 0 "" 
  11 r_j_z2  "z2"  10 0 "" 
  12 r_j_x3  "x3"  10 0 "" 
  13 r_j_y3  "y3"  10 0 "" 
  14 r_j_z3  "z3"  10 0 "" 
  15 r_j_x4  "x4"  10 0 "" 
  16 r_j_y4  "y4"  10 0 "" 
  17 r_j_z4  "z4"  10 0 "" 
  18 r_j_x5  "x5"  10 0 "" 
  19 r_j_y5  "y5"  10 0 "" 
  20 r_j_z5  "z5"  10 0 "" 
  21 r_j_x6  "x6"  10 0 "" 
  22 r_j_y6  "y6"  10 0 "" 
  23 r_j_z6  "z6"  10 0 "" 
  24 r_j_x7  "x7"  10 0 "" 
  25 r_j_y7  "y7"  10 0 "" 
  26 r_j_z7  "z7"  10 0 "" 
  27 r_j_x8  "x8"  10 0 "" 
  28 r_j_y8  "y8"  10 0 "" 
  29 r_j_z8  "z8"  10 0 "" 
  30 r_j_x9  "x9"  10 0 "" 
  31 r_j_y9  "y9"  10 0 "" 
  32 r_j_z9  "z9"  10 0 "" 
  33 r_j_x10  "x10"  10 0 "" 
  34 r_j_y10  "y10"  10 0 "" 
  35 r_j_z10  "z10"  10 0 "" 
  36 r_j_x11  "x11"  10 0 "" 
  37 r_j_y11  "y11"  10 0 "" 
  38 r_j_z11  "z11"  10 0 "" 
  39 r_j_x12  "x12"  10 0 "" 
  40 r_j_y12  "y12"  10 0 "" 
  41 r_j_z12  "z12"  10 0 "" 
  42 r_j_x13  "x13"  10 0 "" 
  43 r_j_y13  "y13"  10 0 "" 
  44 r_j_z13  "z13"  10 0 "" 
  45 r_j_x14  "x14"  10 0 "" 
  46 r_j_y14  "y14"  10 0 "" 
  47 r_j_z14  "z14"  10 0 "" 
  48 r_j_x15  "x15"  10 0 "" 
  49 r_j_y15  "y15"  10 0 "" 
  50 r_j_z15  "z15"  10 0 "" 
  51 r_j_x16  "x16"  10 0 "" 
  52 r_j_y16  "y16"  10 0 "" 
  53 r_j_z16  "z16"  10 0 "" 
  54 r_j_x17  "x17"  10 0 "" 
  55 r_j_y17  "y17"  10 0 "" 
  56 r_j_z17  "z17"  10 0 "" 
  57 r_j_x18  "x18"  10 0 "" 
  58 r_j_y18  "y18"  10 0 "" 
  59 r_j_z18  "z18"  10 0 "" 
  60 r_j_x19  "x19"  10 0 "" 
  61 r_j_y19  "y19"  10 0 "" 
  62 r_j_z19  "z19"  10 0 "" 
  63 r_j_x20  "x20"  10 0 "" 
  64 r_j_y20  "y20"  10 0 "" 
  65 r_j_z20  "z20"  10 0 "" 
  66 r_j_x21  "x21"  10 0 "" 
  67 r_j_y21  "y21"  10 0 "" 
  68 r_j_z21  "z21"  10 0 "" 
  69 r_j_x22  "x22"  10 0 "" 
  70 r_j_y22  "y22"  10 0 "" 
  71 r_j_z22  "z22"  10 0 "" 
  72 r_j_x23  "x23"  10 0 "" 
  73 r_j_y23  "y23"  10 0 "" 
  74 r_j_z23  "z23"  10 0 "" 
  75 r_j_x24  "x24"  10 0 "" 
  76 r_j_y24  "y24"  10 0 "" 
  77 r_j_z24  "z24"  10 0 "" 
  78 r_j_x25  "x25"  10 0 "" 
  79 r_j_y25  "y25"  10 0 "" 
  80 r_j_z25  "z25"  10 0 "" 
  81 r_j_x26  "x26"  10 0 "" 
  82 r_j_y26  "y26"  10 0 "" 
  83 r_j_z26  "z26"  10 0 "" 
  84 r_j_x27  "x27"  10 0 "" 
  85 r_j_y27  "y27"  10 0 "" 
  86 r_j_z27  "z27"  10 0 "" 
  87 r_j_x28  "x28"  10 0 "" 
  88 r_j_y28  "y28"  10 0 "" 
  89 r_j_z28  "z28"  10 0 "" 
  90 r_j_x29  "x29"  10 0 "" 
  91 r_j_y29  "y29"  10 0 "" 
  92 r_j_z29  "z29"  10 0 "" 
  93 r_j_x30  "x30"  10 0 "" 
  94 r_j_y30  "y30"  10 0 "" 
  95 r_j_z30  "z30"  10 0 "" 
  96 r_j_x31  "x31"  10 0 "" 
  97 r_j_y31  "y31"  10 0 "" 
  98 r_j_z31  "z31"  10 0 "" 
  99 r_j_x32  "x32"  10 0 "" 
  100 r_j_y32  "y32"  10 0 "" 
  101 r_j_z32  "z32"  10 0 "" 
  102 r_j_x33  "x33"  10 0 "" 
  103 r_j_y33  "y33"  10 0 "" 
  104 r_j_z33  "z33"  10 0 "" 
  105 r_j_x34  "x34"  10 0 "" 
  106 r_j_y34  "y34"  10 0 "" 
  107 r_j_z34  "z34"  10 0 "" 
  108 r_j_x35  "x35"  10 0 "" 
  109 r_j_y35  "y35"  10 0 "" 
  110 r_j_z35  "z35"  10 0 "" 
  111 r_j_x36  "x36"  10 0 "" 
  112 r_j_y36  "y36"  10 0 "" 
  113 r_j_z36  "z36"  10 0 "" 
  114 r_j_x37  "x37"  10 0 "" 
  115 r_j_y37  "y37"  10 0 "" 
  116 r_j_z37  "z37"  10 0 "" 
  117 r_j_x38  "x38"  10 0 "" 
  118 r_j_y38  "y38"  10 0 "" 
  119 r_j_z38  "z38"  10 0 "" 
  120 r_j_x39  "x39"  10 0 "" 
  121 r_j_y39  "y39"  10 0 "" 
  122 r_j_z39  "z39"  10 0 "" 
  123 r_j_x40  "x40"  10 0 "" 
  124 r_j_y40  "y40"  10 0 "" 
  125 r_j_z40  "z40"  10 0 "" 
  126 r_j_x41  "x41"  10 0 "" 
  127 r_j_y41  "y41"  10 0 "" 
  128 r_j_z41  "z41"  10 0 "" 
  129 r_j_x42  "x42"  10 0 "" 
  130 r_j_y42  "y42"  10 0 "" 
  131 r_j_z42  "z42"  10 0 "" 
  132 r_j_x43  "x43"  10 0 "" 
  133 r_j_y43  "y43"  10 0 "" 
  134 r_j_z43  "z43"  10 0 "" 
  135 r_j_x44  "x44"  10 0 "" 
  136 r_j_y44  "y44"  10 0 "" 
  137 r_j_z44  "z44"  10 0 "" 
  138 r_j_x45  "x45"  10 0 "" 
  139 r_j_y45  "y45"  10 0 "" 
  140 r_j_z45  "z45"  10 0 "" 
  141 r_j_x46  "x46"  10 0 "" 
  142 r_j_y46  "y46"  10 0 "" 
  143 r_j_z46  "z46"  10 0 "" 
  144 r_j_x47  "x47"  10 0 "" 
  145 r_j_y47  "y47"  10 0 "" 
  146 r_j_z47  "z47"  10 0 "" 
  147 r_j_x48  "x48"  10 0 "" 
  148 r_j_y48  "y48"  10 0 "" 
  149 r_j_z48  "z48"  10 0 "" 
  150 r_j_x49  "x49"  10 0 "" 
  151 r_j_y49  "y49"  10 0 "" 
  152 r_j_z49  "z49"  10 0 "" 
  153 r_j_x50  "x50"  10 0 "" 
  154 r_j_y50  "y50"  10 0 "" 
  155 r_j_z50  "z50"  10 0 "" 
  :::
 } 
 m_row[144] { 
  r_j_Frequency
  s_j_Symmetry
  r_j_Intensity
  r_j_Raman_Act
  r_j_Raman_Int
  r_j_x1
  r_j_y1
  r_j_z1
  r_j_x2
  r_j_y2
  r_j_z2
  r_j_x3
  r_j_y3
  r_j_z3
  r_j_x4
  r_j_y4
  r_j_z4
  r_j_x5
  r_j_y5
  r_j_z5
  r_j_x6
  r_j_y6
  r_j_z6
  r_j_x7
  r_j_y7
  r_j_z7
  r_j_x8
  r_j_y8
  r_j_z8
  r_j_x9
  r_j_y9
  r_j_z9
  r_j_x10
  r_j_y10
  r_j_z10
  r_j_x11
  r_j_y11
  r_j_z11
  r_j_x12
  r_j_y12
  r_j_z12
  r_j_x13
  r_j_y13
  r_j_z13
  r_j_x14
  r_j_y14
  r_j_z14
  r_j_x15
  r_j_y15
  r_j_z15
  r_j_x16
  r_j_y16
  r_j_z16
  r_j_x17
  r_j_y17
  r_j_z17
  r_j_x18
  r_j_y18
  r_j_z18
  r_j_x19
  r_j_y19
  r_j_z19
  r_j_x20
  r_j_y20
  r_j_z20
  r_j_x21
  r_j_y21
  r_j_z21
  r_j_x22
  r_j_y22
  r_j_z22
  r_j_x23
  r_j_y23
  r_j_z23
  r_j_x24
  r_j_y24
  r_j_z24
  r_j_x25
  r_j_y25
  r_j_z25
  r_j_x26
  r_j_y26
  r_j_z26
  r_j_x27
  r_j_y27
  r_j_z27
  r_j_x28
  r_j_y28
  r_j_z28
  r_j_x29
  r_j_y29
  r_j_z29
  r_j_x30
  r_j_y30
  r_j_z30
  r_j_x31
  r_j_y31
  r_j_z31
  r_j_x32
  r_j_y32
  r_j_z32
  r_j_x33
  r_j_y33
  r_j_z33
  r_j_x34
  r_j_y34
  r_j_z34
  r_j_x35
  r_j_y35
  r_j_z35
  r_j_x36
  r_j_y36
  r_j_z36
  r_j_x37
  r_j_y37
  r_j_z37
  r_j_x38
  r_j_y38
  r_j_z38
  r_j_x39
  r_j_y39
  r_j_z39
  r_j_x40
  r_j_y40
  r_j_z40
  r_j_x41
  r_j_y41
  r_j_z41
  r_j_x42
  r_j_y42
  r_j_z42
  r_j_x43
  r_j_y43
  r_j_z43
  r_j_x44
  r_j_y44
  r_j_z44
  r_j_x45
  r_j_y45
  r_j_z45
  r_j_x46
  r_j_y46
  r_j_z46
  r_j_x47
  r_j_y47
  r_j_z47
  r_j_x48
  r_j_y48
  r_j_z48
  r_j_x49
  r_j_y49
  r_j_z49
  r_j_x50
  r_j_y50
  r_j_z50
  :::
  1 33.7639788106817 ""  0.397651924092203 0 0 -0.0154657493504949 -0.0420790648571522 -0.0110641369276346 -0.0368280233848967 -0.0508721623159955 -0.0341545016611733 0.00331236811006558 -0.0673839494058712 -0.00084036129107551 -0.049680232776853 -0.0265874563610364 -0.0444870137498008 -0.0635952146945818 -0.0313230604916189 -0.0679707390414482 -0.0165601954699696 -0.034463856763878 -0.00997798419376301 -0.0383400818717737 -0.0609387647490673 -0.0372556163987713 -0.0396671395121763 -0.0656096820114004 -0.0392978068115376 0.0015506972455002 -0.0823055480283226 -0.00673459313508704 0.00401359594427388 -0.0772294522604775 -0.0028307296087815 0.0176006285059161 -0.0607721017483315 0.0146277418492114 -0.0701871249008481 -0.0126756837388497 -0.0742117501970143 -0.0637590048371811 -0.0430720891800236 -0.0708315667539253 -0.0676582304081017 -0.0404054355568501 -0.0765190730388566 -0.0174898826889145 0.0326563568981842 -0.00551369412741128 -0.0329986991339455 0.0598506519164949 -0.0304178878891597 -0.0144477717025447 0.0458839772928128 -0.0183586160507925 -0.0058353054306562 0.0238831872991418 -0.00867317296703512 0.0125600832820668 0.00918917499469853 0.00739428215731078 0.0232382374150077 0.0163490235442807 0.0134952593559319 0.0129417950888154 0.0409621677805095 0.000286801297159465 -0.0053958690741887 0.0557465153428974 -0.0154504885764379 0.0464965179199544 -0.00198511217836943 0.0345127033153352 0.0532870762604821 -0.0257794250713389 0.04074131617909 0.0436521033663776 -0.0204042932411248 0.0315799157731381 0.0670780230209656 0.0220199244625681 0.0532947207999123 -0.0188997546787233 0.0471728518960066 0.0184987897179879 -0.0143328651769129 0.0163136691392843 -0.0244859961872848 -0.0127413004426418 0.0184864662999429 -0.0127402804336072 0.0187714669863167 -0.00802552484578923 0.0148171325486406 0.0200106958082245 0.04778509242139 0.00358956553022702 -0.0114739531392537 0.0711981091417568 -0.0223555993285459 0.05739499400344 -0.0179656133652329 0.0432852724258321 0.067534797004829 -0.0355589372704321 0.0517752501705282 0.040236571590217 -0.0410968675975235 0.0322218457516447 0.041136471310762 -0.011539621113866 0.0277248464520716 0.0347925449770894 -0.0326262003946778 0.0202911524059269 0.0531734346906471 -0.0307429319498864 0.0445687531304848 0.06369969630981 0.0393157150376288 0.0510617291912985 0.0836370060539104 0.0102615590383124 0.0669281036444519 0.0689252738065628 0.0339164943055276 0.0554620574859266 -0.0103592622770036 -0.022781279192107 -0.00095686049114694 0.0134796727150168 0.0171803874992461 0.0440929642263176 -0.0028219864505189 0.0034535198078369 0.0145125478455718 -0.0245667327073915 -0.0265506435473705 -0.0169325047604764 0.000858473411423531 -0.042155588829026 0.00649438383646361 0.00123229926832949 -0.0112276896083759 0.0194052533073229 -0.0114071073268723 -0.0158012421524568 -0.000405676365393895 -0.0251220023145193 0.00383454083404 -0.010615885366327 0.00996676913362908 0.0140621165077457 0.0377214955960718
  2 45.6241974303523 ""  0.0652060363069653 0 0 0.00163382495758225 -0.00287929968617785 -0.0562140034473974 -0.0114858355568747 0.00265190027660358 -0.0139793169109876 0.0381104621365313 0.0202764499163295 -0.101943515465064 -0.0685987673413683 -0.0216975712413934 0.0456872232165193 -0.118975038044043 -0.00925252295657587 0.117023040518417 -0.0214492767203483 -0.038002555013699 -0.0732937657713185 0.0264021464003703 0.0473944538064242 0.0106386165198341 -0.0164191256997781 -0.0187880933220538 -0.0510198883986213 0.0353790578575237 0.000423027998916529 -0.118479197948092 0.0532117724193478 0.0592591151643238 -0.0888705819256782 0.0508196283405515 0.017566503533765 -0.13170709900536 -0.147653349275923 -0.0231180046518301 0.14900687749574 -0.11429020644901 0.0569308433423423 0.134721892861593 -0.135347865564042 -0.0508694242412522 0.123472411721388 0.0132394430446611 -0.0182476713305232 0.0298241783371945 0.00262506987249165 -0.00639697559386627 0.0167450307013158 0.00670528969053776 -0.00617531568923567 0.0138709443314193 0.0103519245053085 -0.0150902408962076 0.0183528972810792 0.0134580727636969 -0.0108522863293245 0.00940116787710166 0.0134052302230415 0.00230056520320774 -0.00325109833301178 0.0104069162640926 0.00956105632199451 -0.00477445179453012 0.0071612186489323 0.00550383639508395 0.00351515473034075 0.01691874026465 0.00994491430324444 -0.0175436818559861 0.0207551290005936 -0.00236460185859815 -0.0109335946752763 0.00390589866203475 0.0325492449997807 -0.0175923344352043 0.0299221377867209 0.00858420308326063 -0.0400181903196554 0.0025387530271562 -0.0257242617777669 0.0448390827529761 0.0313151596405584 -0.0238282403034675 0.0316915319870261 0.0106719901037572 -0.0240125726461168 0.0272924931136909 0.0157634069109729 -0.0173711719882154 0.0116378968083634 0.0106503001201446 0.0186226171308843 -0.012691712880765 0.00542744589980158 0.00986837214216971 0.00295258482361321 0.0290953586097251 -0.0139571401291518 -0.0107285746881042 0.0234518021456606 0.00153836080429022 -0.0181762699895306 0.0124985701676834 -0.00328307267149786 0.00071976298483782 0.00134462397853344 0.0409784187388111 -0.0224057512032596 -0.00418726346172107 0.0346151065425812 -0.00235021839532439 0.00519692430362983 0.0384871896432921 -0.0278476120815424 0.0278134911157002 0.016686096987194 -0.0465428633805711 0.0314845953688427 0.0138213757074603 -0.0496855791364134 0.0398442462164634 -0.00610265762647061 -0.0402025802838278 0.0270137441068038 0.00576114466368722 -0.00896875227165042 -0.0119391039987369 -0.006242647320936 0.0200565608603356 0.0156203965377953 -0.010301677368852 0.0184939728084763 0.0423776436715403 0.00512456257106409 -0.00744307092605931 0.0387068139571702 0.0100437166548663 -0.0175301632109244 0.0299680744426755 -0.0195960670409172 0.0279497879897277 0.00142682182469279 0.0112571960222599 -0.0266091928231349 -0.0174391973479349 0.0129685805470384 -0.0188554462450522 -0.0190937059860433 0.00728024196652586 0.00428684807721767
  3 55.3883186523619 ""  0.453328911369425 0 0 0.00259224441603398 -0.0137981362240997 0.0340686098065575 -0.0291934430384538 -0.0233344448221315 0.0178426845363603 0.00267798121138546 -0.0407251465414953 0.0582237052873911 -0.0232457431963689 0.00261077924709294 -0.00710939597042184 -0.0400929459275446 -0.00270009038025017 -0.0333743716826376 0.0233126203734 -0.00882703934214971 0.04391321943312 -0.0523548170279557 -0.0328317517756211 0.0072538950623327 -0.0318596679346708 -0.0402511552383392 0.0348380186606615 0.00207534842727721 -0.0505045958972185 0.0652254270762612 -0.00850561852006644 -0.0571959002058091 0.0513811051792799 0.0154902700201104 -0.0340171782227009 0.0754818857510302 -0.0382947150997395 0.0171358920321643 -0.0470847536141083 -0.0509416825307536 -0.016638935248911 -0.0413187281318147 -0.043517144739705 -0.0114562135650786 -0.0317044926691627 0.00724368612479901 0.0130209067367604 -0.00813113216087605 0.0202680129019077 -0.0180549783274917 0.0176643826348762 0.0152898839365456 -0.0168928398350006 0.0205039408377179 0.0224397008039137 -0.0329149024776179 0.048200729495181 0.0194241110953906 -0.0300027520111922 0.043978419571069 0.00867036620139502 -0.01102443077242 0.0132385084758688 0.0025194308719501 0.00360221421254553 -0.0119353193889533 0.00544183905486049 0.000321517682868411 -0.00877456041261543 0.00189523466203317 0.00174801854636018 -0.00518757395143634 0.0169022089999612 -0.0362858909181518 0.0557595058012333 -0.0743208825253679 0.0542721732253536 -0.0151920945381107 0.0550179992569776 0.00402093302159705 -0.0810443040902225 0.00603059328759085 -0.00678089882524247 -0.0336304132524596 0.00838254793256508 0.0342571831657084 0.0188664258672424 0.028778794348575 -0.047337226152477 0.0700921504595004 0.0243761627955608 -0.041182462710793 0.0637098031352057 -0.00537690617881002 0.0187042933632988 -0.0364782852667997 0.00032218618431724 0.0131134880504576 -0.0297903250320408 0.0663542927390848 -0.0566038912430071 0.0657200963235695 0.0140607897787081 -0.0328965895991811 0.0512198667049894 -0.0190225190737493 -0.0466501827154236 0.094197728459978 -0.0861255458184123 0.0804285602933797 -0.0558496423436257 -0.109844706587111 0.0554418580163641 0.036409871664107 -0.0815522682418747 0.0662225642228056 -0.0318513948384161 0.0464738317326048 0.0294998296280142 -0.12182494014661 0.0516474868189245 0.0157356725964098 -0.0998310896805914 0.104981104221131 -0.0335691625953941 -0.076525333512876 -0.00909567312254804 0.0594178092546628 0.00665363186284025 0.0031656658212874 0.0177656347051212 -0.093899596211448 -0.00464619411453567 0.047499912266764 -0.038500020453614 -0.0159206739150831 0.0714058711691272 0.0463917374751321 -0.0213366945504929 0.0905330346397329 -0.0081487995924865 -0.0177414032040187 0.0883248814638401 -0.0528409504135626 0.00965217562049926 0.012753013040661 0.0120411251331118 0.00739731743951474 0.0010883156277754 0.022810695057082 0.0126887300522504 0.00390066740569051 -0.0721860342351329
  4 66.2858344368335 ""  0.185289827963929 0 0 0.0060376675391459 0.00393524121658075 0.0119012743891966 0.02545036965801 0.0120175849314724 0.0329833362666652 -0.01534305443822 0.0281848087092233 0.00473570924162892 0.0307873455345161 -0.00836162879479766 0.0458227904321433 0.0386333889956494 -0.00411865909054832 0.0660088650901813 0.00910088130336211 -0.00139705534418191 0.0121933692805509 0.0307834123261983 0.0226737757023835 0.0376285547496994 0.0275610506232407 0.0235395740959501 0.0332393825183286 -0.0134025045456051 0.040578941289199 0.0166728446107257 -0.0219302937833671 0.0397737383419628 0.00542086057825018 -0.0265386653223185 0.0218202719979818 -0.0130059191656 0.0384155842070741 -0.0166552143430031 0.0736512525630349 0.0427181873486826 0.00749787695765949 0.0705796947050987 0.040160205263229 -0.000728646158764703 0.0684373402073348 -0.00469750352114692 0.00953290335744003 -0.038773717382955 -0.0110028401441009 0.0308030235515746 -0.0554505090839761 -0.00857360422805352 0.0253385820115876 -0.0489694813084947 -0.0110196992304626 0.0309749657705995 -0.0504313746135601 -0.0107774667601342 0.0186784778184138 -0.0287221103221197 -0.00889971283411456 0.00188055609852024 -0.0104000552564665 -0.00903008485413037 0.00198520614740172 -0.0194037050944901 -0.0076517619528138 0.0115112696185475 -0.0349335368061874 -0.0111344140352742 -0.00968848425319094 0.00982698506827381 0.00798163146056553 -0.0570634276728133 0.0932960558612662 -0.099009837460184 0.00622136630264176 -0.0070487773393741 0.0535106457077542 0.0129062304503496 -0.041160587591345 0.00301831853056292 0.0321565336226776 -0.0249325185966273 -0.0171303173351349 -0.00654960837083487 -0.0649907777311717 -0.0124158960070752 0.0427828471663253 -0.0634730736784312 -0.0113877422955983 0.0213160329927005 -0.0250903278880931 -0.00912306322477988 -0.00701863383973741 -0.0113721699595127 -0.00491920808561365 0.00513533032419364 -0.0344517794334987 0.067104294971766 -0.0490924525655087 0.111069496638102 0.00918245295332743 -0.0715564664920375 0.116388255924608 -0.0383683133163267 -0.0857314991134913 0.113296693841304 -0.113460149536285 0.0380952314412873 -0.0581004908950781 -0.143650995399661 -0.00769887513226985 0.0280106474751048 -0.101815865929599 0.00261713482217785 -0.000219569312163943 0.0433062833853186 0.0411022739133919 -0.0926418491596704 0.0526175479527141 0.0104901462146636 -0.0363869312625866 0.109959319960727 -0.000576357205021763 -0.0316934415925551 -0.00519224635961784 -0.054478432656587 -0.0129871370304892 0.0216588551727963 -0.00462225870759958 0.0515620695510833 0.0026662820312577 -0.0289571397178552 0.000419251810649798 -0.014272116790401 -0.0648262946161649 -0.0512228060623478 -0.00485413036788521 -0.0871440441311127 0.00885932145898611 -0.000895479944758752 -0.0589120647739869 0.00382421209480497 0.00303397992021455 -0.0191493307070007 -0.000802291468657415 0.0198004798042249 -0.0105859865410391 -0.0160601568810076 0.0198227722517582 -0.00334861508358415 0.0470337775458375
  5 72.8029442424091 ""  0.0902585552377006 0 0 -0.0232951080480401 -0.0330516525928673 -0.0323265464604411 -0.0038730938688026 -0.021332866245143 0.00489701663852961 -0.0212304436229693 0.000874234964836237 -0.0646934523786973 0.024818068893755 -0.0559883664733697 0.0126862688095472 0.102915709535429 -0.0553102827507945 0.00973536497504593 -0.0332215813994462 -0.057357501459628 -0.0416628467485336 -0.0122251033321551 -0.00609136093630209 0.00603698010165602 0.000226896345680953 -0.00226600284830565 0.0226627179802923 -0.0209137954229099 0.0115929267716755 -0.0752881083615256 -0.00587267781578055 0.0234386944358199 -0.0552515916213814 -0.0359277395403928 -0.00728075321842115 -0.0874849479957259 0.120494922893206 -0.0855987963428777 0.0141950885205668 0.12537913418087 -0.0806666035250334 0.0132427121103642 0.124090033777159 -0.00105426887829268 -0.00228614204331422 -0.0379659581082311 0.0392099602614676 0.0107772665878872 -0.0483804295267746 0.0232039430689771 0.0128849119606825 -0.0316646845836345 0.00585978412393923 0.0356188631068773 -0.0318066243444291 0.00490070972686239 0.0121456746321264 -0.0147297332901446 0.000778203442517448 0.0095901837354841 0.00386835551333945 0.000537534194417725 0.0321694583505555 0.00734928403181083 -0.00712692359711407 0.0716893814197635 -0.00931901546527484 -0.00546547816054593 0.075293535605752 0.0203393070165493 0.0191486522329754 -0.005358694583422 0.0241948226662183 0.000761490020497432 -0.0223888096575108 0.0241537889938609 0.0743085400412865 0.00182151313366093 0.0302408234823893 0.00863421753208464 -0.0426861695685618 -0.0321926606338232 0.0491048961067287 0.0109885752931946 -0.0456887805433201 0.0493031676878151 0.0194566192237702 -0.0438971033545421 0.0109430921824596 -0.00925146991509683 -0.0164612571222555 0.00106418283097505 -0.0153601032967324 0.021026951154541 -0.0110169913271781 0.0938887152361749 -0.00736745664084319 -0.00997889666797817 0.102925915075033 0.020330075774958 -0.0204371175488168 -0.0271801606202777 0.0367081140694986 0.00929835749292684 -0.0404841162892233 0.0183920226765531 0.00118461476844132 -0.0120159179107616 0.0226901062280895 0.0904263257776203 0.014682840179393 0.0180150559839806 0.0831108967203383 0.0273835553706462 0.0350498060782546 0.0909362775154103 -0.0300351488977583 0.0288447286506859 0.0166365119437191 -0.0402884486224834 0.0343327926862423 0.0229201675437149 -0.068917770538267 0.0344776391378726 -0.0236166410486975 -0.0466862176900571 -0.0196786814536159 -0.00156457012679141 -0.0158869207817555 0.0176700170385452 0.0152081470356986 -0.0343844610171241 -0.00979413518880663 0.0309679105493263 -0.010111409640426 -0.0419216416480811 0.00584151699864231 0.00340314805268727 0.00222582329912965 0.00231969600012681 -0.0298459164328742 0.00423936266065999 0.0607474691244702 -0.00781213440616518 -0.0251490854991833 -0.0436814503522059 -0.0272660660057165 -0.0332103807494975 -0.0573168043960279 -0.0103899120266131 0.00977151671964239 -0.020078302956547 -0.0467948875123531
  6 99.1732361245651 ""  0.99788487805149 0 0 -0.00492921219773992 0.0185547176445451 -0.00580597055791101 -0.0156648897601794 0.0114256945431505 -0.0317739594214417 -0.00287088985785161 -0.00745268016955672 0.0169134455553108 -0.0300294845881722 0.026909711042738 -0.0343782217943857 -0.0488608041926357 0.0260852730789472 -0.0343541542842708 -0.00061815302103452 0.036878497654771 -0.000101941199827283 -0.00900381818451668 0.00123372120213235 -0.032134248988561 -0.0176528482560243 0.00264027423194554 -0.0429513569697453 -0.00332067089533082 -0.0173833913329334 0.0242312498309999 -0.0139504467470916 -0.0231150003024211 0.0102321715291191 0.00938684889001632 -0.00116868314393511 0.0336765762799312 -0.0510949503715693 0.0308742449915782 -0.0347997628892106 -0.0559483322832237 0.0325518799694551 -0.035931940174398 -0.053488673785737 0.0143334891216921 -0.0295941436417841 0.000603675062542004 0.0308918108742128 -0.0491527441471404 0.0231698757546799 0.00179595978504133 -0.0217204859596632 0.0275139995053584 -0.0156665383009203 0.00387734483622972 0.0129966938119748 0.0191991090313883 -0.0357402357347762 0.00960841598477649 0.0100171984766029 -0.0176889506739379 0.0205215932150045 -0.0359884432105633 0.0393034757707883 0.0392307957733538 -0.0801426854550064 0.0912723521075297 0.0419045653253623 -0.0688202739223584 0.0723057978336645 -0.00324288435449035 -0.0103728439130866 0.005838565577445 -0.00799173265649556 0.00731168401984845 0.00589783884685122 -0.0146892442639972 0.0462952766913694 0.00992412508701395 -0.0180977510062914 -0.0476315915503705 -0.0507249140804172 0.0323492348550507 0.0609855192635239 -0.0817923536812619 -0.0519232386887025 0.0389704615247846 -0.0652452952182326 0.00293115800920524 0.055932665355302 -0.0838773692469468 -0.00345328981554924 0.0426109726107499 -0.0540378097230996 0.0479215209589112 -0.114722033461858 0.134361016019919 0.0498895535620646 -0.0910000460002481 0.0999248215633768 -0.00589159590298061 -0.00196253066860171 0.00494297690023468 -0.0211414589015711 0.0173421567958997 -0.00590015152455794 -0.000692867360996574 0.0193230677043256 0.0177213925720155 -0.0140441231267124 0.0465074345752791 0.0132452945339645 -0.0118928545397772 0.0674421209890996 0.0469142081183544 -0.0254315716857315 0.0698701230196642 -0.0244432812563481 -0.015191736978238 -0.0664478782556282 -0.0554675121118184 -0.0419889635428056 -0.0221647242606461 -0.0848118010753606 -0.00888173197030068 -0.0857960554357709 -0.0545846081342405 -0.00771547839126825 -0.0230200456199716 -0.0160682900255596 0.00789876326455653 0.032216933171822 0.073619847277483 -0.00258083175517142 -0.00436157495032584 0.00225321156918775 -0.0117189801211839 -0.037401960995138 -0.066933780932249 -0.00998776178042485 -0.0624648368267082 0.0117429538970957 -0.0104361333518189 -0.0500585387078036 0.00584066602723413 -0.00265968709453688 0.0309568551374449 -0.00352056900365488 -0.000768004434797039 0.0597916926016739 -0.029748020838088 0.0100719946033579 0.0519739384270024 0.0756264416340361
  7 109.192838521747 ""  0.394497319537139 0 0 -0.0159443798057824 -0.0108764117580159 -0.0101368522950101 -0.0411085459185135 -0.0132820045989844 0.00320087528105311 0.0314844825423296 -0.0158155122263775 -0.0382841839788012 -0.0678485520091511 -0.0165751692797121 0.0248014402019822 0.0565863158717918 -0.0262296124372909 -0.0375686069300927 -0.0316493383625591 -0.035870441425022 -0.0220840387962307 -0.0253000678082929 0.00129500690133722 0.0127698081274501 -0.0441747531960101 -0.0287387833781116 -0.01460122598239 0.0274997648780703 -0.0454998114547488 -0.0589363016297318 0.0453890479198298 0.00636481691069333 -0.0292081557612807 0.054879610741973 -0.0117708100120799 -0.0477407712306508 0.057253741430707 -0.0419916044768215 -0.0282011131740023 0.124144455772162 -0.10297432506877 -0.0269367330537171 0.0868344429860305 0.0572353849821375 -0.105680969579033 0.0223385160675717 -0.0444440530835203 0.0335374765449149 0.040481293449614 -0.0287710525400688 0.0381399368957036 0.02685367084954 0.000517826404731771 -0.0064461665903559 0.00572910247864278 0.0526692297803312 -0.06884682181108 -0.00577886261035548 0.0629479739058726 -0.078683241658114 0.00410703844764467 0.0218845004762471 -0.0271788216556399 0.0189882756511786 -0.0133485397732523 0.00963558772252378 0.030932046696751 -0.0231266960383762 0.0211468588611859 -0.0015764909818709 0.00480759647491179 0.00488919473957701 0.00456878201349356 -0.00608481881755598 0.0461666043543319 -0.0314552122462881 -0.0245225731065933 -0.00457769264056462 0.0165988776259541 0.0222830851967676 0.0145377724511317 0.00641531806320206 -0.0733492952636546 0.0307797552011147 0.0472506252572024 -0.0510998224591006 0.0378001390952448 0.00251128791947859 0.0768343462017114 -0.0961098345020135 -0.0185911261439064 0.0949847677701127 -0.115208323115794 0.0223314858460786 -0.0371514818213227 0.0357209818895304 0.0418291105579672 -0.0524145407643845 0.0575989962568156 0.0273944465771261 0.0240106287488609 0.0579018582540147 0.00293809083912678 -0.0250564039369041 0.0774760543046163 -0.0120729381429765 -0.0263810483721725 0.0339875536824641 -0.036849534658535 -0.0120960308908993 -0.024444505777192 -0.0493579293241614 -0.0410605625858852 -0.0117657008284417 -0.0279687017772746 -0.0391609443474486 0.0177040462612967 0.0139635743679113 0.0226654447695759 -0.0101707231908574 0.0101372678290149 0.00985022198270426 0.038823209041497 0.0372514342553674 0.0442967752933344 0.0220431147417986 0.00616235941656926 0.0601789110061513 0.0345188594988886 -0.0661270079231319 -0.00946985716990892 -0.0105172587740936 -0.0133694091455295 -0.00100690917208075 0.0190448722610039 0.0366084132680186 0.0722074555318508 0.0846789788549753 -0.00285671260840086 0.111127894022195 0.00532827222960525 -0.0216216075224946 -0.000795547470028454 0.0143221770608329 -0.011056567047758 0.0272022520976161 0.0163007121272396 -0.0395871415240996 0.0234502437768123 0.0330515094612722 -0.0678298370348819 0.0188152044388485 -0.0147869208505348
  8 115.740178476229 ""  1.90480134690698 0 0 -0.0194192523591776 -0.0075177372779522 -0.00292592415199438 -0.0450191030340456 -0.00608351152230213 0.0291488849487714 0.00181093144843205 0.00383131866159692 -0.0277119641671972 -0.0820972255459168 -0.0152388796715334 0.0637254381910263 0.0796113256335181 -0.0270811129178006 -0.0170181229171252 -0.0192207494737292 -0.0384554327788789 -0.00914169816223878 -0.0233917967031516 0.0211100916458049 0.0442054226770153 -0.0487478061761653 -0.0247532893587799 0.00676142405829966 -0.000150875065819701 -0.0202628796120767 -0.0245680268644039 -0.00356480677607657 0.0370409496426066 -0.0217749070074136 0.0228512717102599 0.00366443222777328 -0.0552388450480279 0.0717519120468495 -0.0440563912200992 -0.00043172113563137 0.176059633366848 -0.126097173061863 0.000802607879375182 0.117523005875882 0.0787061986141838 -0.114780820279412 0.00685770705923834 0.0237649300789599 -0.0506118429343826 0.0218514245038893 0.0184047721874488 -0.0406003521010391 0.0340657827388631 -0.0020387356323495 -0.0137590591626097 0.0504720523940093 -0.0386188313076286 0.0522707243090119 0.0440009731528334 -0.0428325698870415 0.065567161774882 0.0193451258334815 -0.0137645966627552 0.00898891190985393 0.00983255696957677 0.00917624971026848 -0.0417422820361488 0.0177557674931099 0.014879791000699 -0.0521859410028761 -0.00959434819422771 -0.00120091609365146 -0.000215213349319102 -0.0210784338319724 0.037556679535992 -0.00844980201137203 -0.00468068315040377 -0.00164216210676926 0.000881475118552503 -0.040302981497293 -0.0254684535427304 -0.0058110592517203 0.0193441124579035 0.0324250373736837 -0.0679293145383631 -0.0144677412126337 0.022765800036005 -0.0631044197258146 0.0614956412432117 -0.0570516934700472 0.0836896380812346 0.0536870247522605 -0.0625835837265478 0.111299208955969 -0.00398255420371652 0.0247657164896987 -0.0749513102467493 0.0116398317176461 0.030098497963906 -0.0902299014052181 -0.028522329363021 0.0244681558651825 -0.012980653600351 -0.0444888271380651 0.0527124334957315 -0.0250761207950383 0.00111134867402807 0.0632264076792531 0.00526625165309393 0.000595807059202181 -0.0279533861919133 -0.000603906665003642 0.0149720248742001 0.0144322710845614 0.00468046257867842 -0.0276673363207846 0.00636747988742238 -0.00250152821594347 -0.0357030245169826 -0.0432037909595864 0.00441113260522019 -0.0544880492227365 -0.0161844423446409 -0.016348625373932 -0.0513498305437064 -0.031081693265314 -0.00889157617315024 -0.0151951486353289 -0.00154386027484334 -0.00922351127641406 -0.00849851008394829 0.0371498609616768 0.0585174252218899 -0.0104318674997249 0.0038800186107999 -0.00447560947651082 -0.0166481948665068 -0.00828730744032619 -0.0330522759703797 -0.0170160830130688 -0.0186440783192605 0.00360093309307574 -0.0262536948677495 -0.0393826311554358 -0.00566507603283219 -0.0129804302877406 0.0213852394372081 -0.00363336916736737 -0.0211253216023906 0.0409012373156204 -0.0166849638421376 -0.0100970758206365 0.0578205641912546 0.0540744529288233
  9 141.609443708897 ""  5.29905257712231 0 0 -0.0521452104989991 -0.0207303472908037 -0.0183618152408015 -0.00688868362613485 -0.0116168235641904 -0.0159476008900801 -0.0638351311927136 0.00656973807378549 -0.0372553026578249 0.0915708086161772 -0.0388674720174669 -0.0652343708178374 -0.0223825580423101 -0.024237138425722 0.0297897968923891 -0.071438619095552 -0.01829169330355 -0.0265006400555031 -0.0603386651332939 -0.0313778292611956 -0.0403153282928334 0.00306619385352122 0.0336842861573148 0.0516525078634786 -0.0616085319683305 0.0457802657320196 -0.057187564801429 -0.0361080309913204 0.00129358023570488 -0.0303980015809519 -0.106174042638499 -0.00389270005025854 -0.0369906353401755 0.0227301267400682 -0.0363576545349838 0.000865133598007409 -0.135162123984499 0.0670782718551378 0.00323379220403023 -0.0434527980574933 -0.0918744618828415 0.157128890712901 -0.0040623622642348 -0.00203366148733667 -0.0189997302547555 0.0462669195290266 -0.00979440529215242 0.0181939465863896 0.0563634689898901 -0.000327787430822943 -0.000241417403422592 0.0569160267887708 0.00634083271962367 0.0102398499614526 0.0464500110622194 0.0149819090918656 0.00986240790875295 0.0343210152785567 0.0166953798997442 -0.00362239373237553 0.0369950063056407 0.0106240239381771 -0.0203861352068518 0.0499786608610392 0.00612352448494225 -0.0160054472443065 -0.00301754096196135 0.0201329337177079 0.0115955569999216 -0.0106323522126756 0.056387109106063 0.042147264513202 -0.026848711628122 -0.000319844534864613 0.00496697617901698 -0.0210429012663814 0.0077219179471206 0.0110142259001552 0.0102190208461772 -0.00920708375172323 -0.0624737345424113 -0.0276377145561261 0.00244643893724035 -0.0252920905681987 0.0637544017957914 0.00561252035403892 0.0187798587893105 0.0464927231819436 0.0191285142644687 0.020303899156646 0.0271378602959466 0.00991255256079224 -0.0334347472558636 0.0513959983210177 0.00224341786280647 -0.0243222968192803 0.00346322791016901 0.0677529548706152 0.0479342885657543 -0.0413049332769508 0.0574515640832264 0.0509203512394942 -0.000238067299117496 0.068389407748242 0.0487297171339982 -0.0259208427001901 -0.0181168251136308 -0.0149408343233475 -0.0213038567780961 0.00505465198729667 0.00758382361732248 -0.0506337367316148 -0.00178418890723224 0.0172787517816944 -0.0182898024030321 -0.0126898479135042 -0.00187164114509605 -0.04453495838543 0.00725296648935232 0.0213068405186666 -0.0128326804399192 0.0211593957929642 0.0147333140995422 -0.0414937654968859 0.00781169442448207 0.025304584410755 -0.0326080815801895 0.00753868569909629 0.0141611503712107 -0.0376645164434533 0.00418863269911661 0.00698637917786529 -0.0480684672959414 0.0223587093442751 0.0758958389177062 -0.0329754378633656 0.0426358974642503 -0.00284257926489993 -0.057808544629343 -0.000769540044552419 -0.00397253694349598 -0.0563747371276861 -0.0497895985015867 0.00515906546909324 -0.0669748934416485 -0.0731924993584157 0.0328189375576125 -0.0451963514009018 -0.00781731024961602 -0.00956891099211852
  10 149.06231492498 ""  0.976073777900875 0 0 -0.0126068735418031 0.00183158919061976 -0.006910341483596 -0.0106431840845886 0.0038636869295414 -0.00248939243063913 -0.0109735877368731 0.0138509694536554 -0.0197434761394439 -0.0112824215653991 0.00285153244052092 -0.00161736589347202 0.000215959185709922 0.00198944852871324 -0.00804658493143554 -0.0197347125667755 -0.00350779748884781 -0.0111701307583472 -0.0110639022821386 0.00629596897277445 -0.00196199544569039 -0.0107615608326717 0.00332013711207767 -0.0025343668797199 -0.0109144586630684 0.0143685531773745 -0.0199334413029099 -0.00938915456606982 0.0266304553277507 -0.0164368527053607 -0.0129202362941178 0.0108997907614967 -0.0322947729559844 0.00245843655496107 0.000464173162374144 -0.00889563763570175 0.00398484590340115 -0.00581267282152209 -0.00830840378541617 0.00330758989443952 0.010146582667104 -0.0121234443320733 -0.0187989063909515 0.0758623387719949 -0.0309546192860724 0.0437383814467239 -0.0808447218966809 0.0918051099379987 -0.000867540417822959 -0.0375914695580514 0.0459200009288027 -0.0100402536322041 -0.0173420131258556 0.0150379370111881 -0.0208645818796161 0.00764312505727388 -0.0306022219039647 -0.0252598905193198 0.0163628448516917 -0.0449138084569672 -0.0234309875464162 0.0135928332982866 -0.0345158479826793 -0.012034836738088 -0.0193119385441464 0.011176859422227 -0.00096000908150164 -0.00496956511036856 -0.0232271756714134 0.00989535962674245 -0.040751786214871 -0.00998313883298519 -0.00380955324845565 -0.0504688203290425 -0.0295207650559848 0.0300402466967759 0.0344965185223493 0.0153415034352269 0.0692481894928694 0.133023772457641 -0.16026614286861 -0.163491535371839 0.154140300678593 -0.00413094591030684 -0.00743251269245853 -0.027275669337565 0.0283748897459378 -0.0244498558944264 0.0146997944848179 -0.0426146566323629 -0.0274380345196539 0.0285623054224968 -0.0534137765372349 -0.00924674577874196 -0.0264988939946538 0.0211888373964335 0.0185955015233645 -0.0249098038152764 -0.00476398578842961 0.0304525463582883 -0.0575757955989137 0.0102636468183732 -0.0109979633661705 -0.0652432395115033 -0.0239504226136263 -0.00946090997976987 -0.0288645403144056 -0.0367128697025708 -0.024995098704787 -0.0819969797033149 -0.061105520604047 0.0212733609753168 -0.0772174942465975 0.00385836138429693 0.0248786458996145 0.0546869323379464 0.00246629827480998 0.0480222881052358 0.0101111743480688 0.0501608283873347 0.0393497287498489 0.0684460660941772 0.0222885985485137 -0.0172443335673139 -0.0219434919520359 -0.00496925924498153 0.0745954459291451 0.0593836850827532 0.0489370070778144 0.00560248732354036 0.0418456430704861 0.00195251319922771 -0.050324958322094 -0.0310268597647053 -0.0478587284570218 -0.00163609010927458 -0.0647310850767645 0.0156549112327581 0.000370784169713376 0.0389962826326664 -0.00140295026764906 -0.0124433072590846 -0.0030206280832483 0.00010618134362394 -0.0113663679953557 0.00510305505550599 -0.006810731713167 0.0776097325886825 0.0263290565978267 0.0557446833104904
  11 169.051494211893 ""  2.48246013357868 0 0 -0.0127659485944134 0.0147211151651609 -0.00723450610591413 0.01810155420515 0.0154587097013176 -0.0294925194040738 -0.0699459354025631 0.0296817437348717 0.0169264356554907 -0.082919574630129 0.0245153327124892 0.0332094173462327 -0.0101368378520072 0.0169645620448684 -0.0193925437173447 -0.00896244108265511 0.0478789796175941 0.00113397196987069 0.105756698689192 0.0163349902248433 0.00211573473012429 0.0142221267995477 0.00896368786747133 -0.129099844656704 -0.0644339439536917 0.0708289150913487 0.0433406118453187 -0.0862546409501574 0.0106940726315418 0.00753339630924412 -0.104091085713443 0.0214039391998955 0.0182846030348879 -0.0729163497323865 0.0251136026038143 0.0264073017447835 0.0990117547840052 -0.0312707922336758 0.0156788434350922 -0.0020575559952438 0.0516294655152054 -0.138566882903918 -0.015709696323023 -0.0204792720810532 0.00642043429130214 0.0142749960632936 -0.0144324841248188 0.0281508311545852 0.0255631058487283 -0.000237076889444424 0.0111607352426444 0.0231588079108468 0.01296624372049 0.00496260662336859 0.0208680048880455 0.0223556345591185 -0.000195111509156492 0.0223719582703431 0.0227285212531978 0.00462567381299869 0.0263568367032043 0.0118599718283103 0.00548518594820458 0.0295354458925817 0.00644485962827373 0.0111944701675952 0.00579375136680039 0.0269626900320363 0.0154232749860747 0.00217169221277067 0.047298458630305 0.0330067143110167 -0.00535998491448336 0.0184114768963097 0.0130010005877846 -0.00254405157130603 0.0247086622550221 0.0212184767520722 -0.0068016184177199 -0.0190591086436314 -0.0123806148506792 -0.0265139434205633 -0.0176959287554299 0.00492046683244877 0.0257883955732206 0.0165097243415513 0.00413339226583488 0.0197163114307758 0.0267189328341434 -0.006870795146662 0.0227393572572054 0.00820071426169178 0.00387803274468154 0.0291222695031681 0.00660928903803293 0.0162990690516107 0.0101688932396722 0.0570321433050182 0.036862517951853 -0.0151891597000557 0.0462417885492686 0.0406807951126146 0.00798492334037722 0.0526709697622867 0.0341552683150831 -0.00492807481907261 0.0107726800176206 0.00449187713256214 -0.00260383404446374 0.0220210175354602 0.0160564418185166 -0.016426221039233 0.0189523808815613 0.0166678029259925 -0.00132469340214677 0.0140922085357251 0.0128799996577146 -0.0140629502077226 0.02049213682641 0.0331427461612202 0.00234672736792294 0.039088899369101 0.0244099207781961 -0.0180698372285451 -0.0932469584578106 -0.0257325048811471 0.0558586515771275 -0.0734302390031727 -0.0771772056388847 0.000153056337301764 -0.0318746808890215 -0.0149014110438138 -0.0423060862122439 -0.11007010095015 -0.0931834368029785 -0.00450151553158353 -0.153570695699172 0.00687426766848897 0.0145411382339916 0.0231428451545855 -0.0169941224207855 -0.0164571990797126 -0.0427025294024266 -0.0149598875815596 0.00862934774867725 -0.0413115450288539 -0.0266830850474491 0.0741113104865262 -0.128797427589059 -0.0406704458735169
  12 186.545806683416 ""  0.972605823659816 0 0 -0.012653378332899 -0.0152164884568466 0.031890574675625 -0.00583435673225084 -0.00613348476904553 0.0603912381776418 0.0317064650966492 0.0785258557638695 -0.0882592810731922 0.00457112629524495 0.0361676420455999 0.0154015659402718 -0.042028675221547 0.0219290658460196 -0.0733568014495939 -0.0716591250550778 -0.0753479101670847 -0.00645843249116859 -0.0378113957935252 -0.0153210770946777 0.0464213741289207 -0.00792245763421805 -0.0169166096245273 0.080627414682251 0.0289730716363061 0.0704864453847511 -0.124297175572876 0.072382688408237 0.185353235779069 -0.0523567328266095 0.0237874754444417 0.0579208709824786 -0.184677486401848 -0.0436708283608699 0.0896975771860505 -0.114662742458251 -0.0676101271120986 -0.0308113325158826 -0.0967372098804557 -0.0541469595121074 -0.00719910951987277 -0.0826233841320938 0.00931671534414054 0.00632251989290041 -0.000806601326880795 -0.00617169549616164 0.0167057085811174 -0.0215688039104031 -0.00507481899118439 0.00980870598219136 -0.0174733437707037 -0.00379298782613389 0.00389666897795879 -0.0189746504029069 0.0016120038990764 -0.00731561354636025 -0.00520900145145389 0.00409046563389491 -0.0186148809616174 0.0067752255109748 0.00191258979408401 -0.012126087800951 0.00521698965711303 -0.00515440824176885 0.00219344469093653 -0.0118750091881249 -0.000401656880904223 -0.0167518117539252 -0.00107579543250578 -0.00311438179240824 -0.0102351464150225 -0.00715681803867297 0.00115825752052901 -0.00315095503393054 0.000547184012885216 -0.00972585149792595 -0.0326896307977078 -0.0196322524613917 0.00603975584560158 0.0097684143803476 0.0119190775472933 0.0140112208653381 -0.00156729596398861 -0.00837706770725147 -0.00781941820416106 0.00689535748086526 -0.0267999052270799 0.00122084229316812 -0.0064069531392283 -0.00481183491481985 0.00597846582639661 -0.0146008210660482 0.0126300720809041 -0.00764505171343388 0.0087388671023937 -0.0223761035323277 -0.00681044818654313 -0.0144976377596649 -0.00889293756859302 -0.00553728842538341 -0.00634925342733038 -0.0126388805619869 0.00138856965144022 -0.00537035810370894 -0.00489892789154786 0.0033734640485928 -0.0113410047546099 0.00333172694169483 0.00889690557249728 0.0067824596503697 0.00911933951666188 -0.00722241946608355 0.00482084985590974 -0.00902360049186208 -0.00795167337110715 -0.0380010096868716 -0.0126583261170444 -0.0144806848915915 -0.0203049197272042 -0.0390588555853828 -0.0141728463206202 -0.0530279560067353 -0.0236042392539426 -0.015319719651803 -0.000666706976267574 0.0925982144914639 0.0712059494538091 -0.0184371084445451 -0.0190641378599109 0.00235449438509739 0.00806129311317992 0.0141624548957036 -0.0289076649440071 0.0131899120810485 0.136997136924934 -0.0231308293005177 0.0346962820924274 0.073880686971186 -0.0424214200958124 0.0467078941944688 -0.0171644601036017 -0.0191474470809134 -0.0508028444774705 0.0828032962427574 -0.030476001247208 -0.0714947618101088 0.106987465346192 0.0813415342183192 -0.0804666062295963 0.00399470325174434
  13 198.984538310143 ""  0.290610422796483 0 0 -0.0181538967551517 0.0158754691384961 -0.0182638442418444 0.0758751299103214 0.0145274386666751 -0.107662557053245 -0.0261891696086546 -0.0311851632028119 0.0289651171965932 -0.0422669303002158 -0.013720944578663 -0.00183121842200372 0.0183368969498967 -0.00428406762994511 0.0516056878998936 -0.0631880889734814 0.105601929159487 -0.0197043555330222 0.233282349088731 -0.0105764532328332 -0.0571532802544073 0.0799529793374961 0.0555154348703344 -0.270082699298934 -0.0236537100139651 0.0243955881508389 -0.0147739338098251 0.0173327161732361 -0.130157435158732 0.0191902021532769 -0.0795152853433275 -0.0259676640841335 0.123266005764791 -0.0705846822929001 -0.0462701452270526 0.149836475612006 0.151935988649814 0.030039107015929 0.116520918857101 0.0199478338622474 0.0132689069893017 -0.0626746760331941 0.0163730277516975 0.0217110329881249 -0.00334246198886255 -0.00282966006531165 0.0190706086336916 -0.0213662980561027 -0.00410977837310396 0.00831946866580398 -0.0131543757541101 -0.00213927917965656 -0.000375733373385156 -0.012420776053699 0.000438895736897405 -0.00878008446084089 -0.00467584072506601 -0.00132676126562243 -0.0149788139288762 -0.00354801106880904 -0.0036975271781879 -0.00719970721128021 -0.00441212533957797 -0.00633581800449624 0.000643912637433638 -0.011740786060728 -0.00255368290721916 -0.0183026248576967 -0.00777303113129153 -0.00392249135476138 -0.0173591486595637 -0.0132216139707816 -3.88796700158533e-05 -0.0192266729732136 -0.00794888456222755 -0.00797596098059667 -0.0273198754165578 -0.0170127499306803 0.0114591058753268 0.020108620806613 0.00596307178375775 0.0224387021865091 0.0193371202832402 -0.00362879661276919 -0.00503454522854838 -0.00111491669472191 -0.0149142055367307 0.000557196564908334 -0.00917313138351957 -3.15618185395539e-05 -0.000233329891093325 -0.00646272032742201 -0.000770115470384584 -0.00529605136879577 -0.00206653251527181 -0.0163868683094789 -0.00733962046532158 -0.019893235781589 -0.0145805046820654 -0.00260078194461239 -0.0158009234411809 -0.0162539315531784 -0.00219572795452861 -0.0158708185756892 -0.0131239066897639 0.00103913663622292 -0.0230210491621991 -0.00658746023882888 0.00311503649826122 -0.0181151631704864 -0.010081113510252 -0.00214899216542017 -0.0193575775804893 -0.00687581369316044 -0.00693433969626472 -0.0299756239479773 -0.0123385151617924 -0.0102526351464556 -0.0198959501955871 -0.0289369961997728 -0.0113036368330392 -0.0397993651725437 -0.0195874590967719 -0.00410286566506858 0.0566431670165794 0.0848642576890038 0.0360877605407068 0.0268024250665662 0.00476690560946242 0.000852354129445621 0.0341626541475407 0.0131694816888526 0.00689439131253383 0.0842234922045437 0.186042100378616 -0.0122913751831205 0.143679150045105 0.0301992911978678 -0.0422247984955588 0.0505175502906133 -0.0135893800324313 -0.02909897294565 -0.0402721591426692 0.0526412269370683 -0.0544843630021654 -0.0798206669189982 0.0998650344771471 0.0255712702190231 -0.0182565289509603 -0.0131850645153375
  14 229.673401190468 ""  0.857390226054864 0 0 0.00806364829986191 0.00985602978514092 0.0037032999219515 0.00368841270934103 0.00972970817358308 -0.0141811614408452 0.0756999274985763 -0.0306686640368708 -0.00442887083091822 0.00851239188490673 0.00574777458284984 -0.0109527779982918 0.0138494209170566 0.0111863309435405 0.020696540570627 -0.0154539663778816 0.0146990687377804 -0.00537436726197999 0.00806568056703617 0.00623794374907745 -0.0131332384666367 0.00445235962718004 0.0128454582333994 -0.0162618123681502 0.0678497384796351 -0.113368604245731 -0.0121459534027858 0.0645878615564107 -0.00747420111896661 -0.00191803954056604 0.153965142709593 -0.0113233786869457 -0.00425665611138092 0.0333326834217907 -0.0124007826624495 0.0200563355050746 -0.00349352650028978 0.0318379672475076 0.0181968957160932 0.0186332324455062 0.0194395693762185 0.0511862721983543 -0.0617761643156727 0.0294932518989243 0.0284337547204043 -0.071579599369483 0.0308865266796591 0.0184325371048477 -0.0174627464825693 0.00370656748416156 0.027608245470179 -0.00338316189966786 -0.0324072791432209 -0.00140063774297517 0.0404993054979182 -0.0236604728329332 -0.0305633913260582 0.0560865867476327 -0.000203917194857073 -0.037272944872879 0.0508189445047765 0.0216693789931441 0.00305796726401702 0.0113025879509447 0.0210890961008488 0.0418830531242392 0.00901112576321333 -0.00677656458542387 -0.0227639003307237 -0.00601562636599867 0.061720183327499 0.0411151442651702 -0.0393844622726445 -0.0870513844050849 -0.0426392714597682 -0.0258001793433392 -0.0362988549105898 -0.0334638172824765 -0.0579449640358421 0.0435413972043383 0.039031118097785 -0.0648350403585651 0.0329833433264978 0.031021910772984 -0.0281197830961955 -0.0579751350608055 -0.00973968882616283 0.0460937122852697 -0.0375859153547412 -0.0473663854801137 0.0740368000066165 0.0458020295139654 0.00949857116582974 0.00549743359787572 0.0382764100948983 0.0692422622422521 0.0242675166694212 0.0878890205227543 0.0536941889003244 -0.0673574828341158 0.0615138672829661 0.062492379055215 0.0128229694693548 0.0825770474333182 0.0517471927766611 -0.0401518507341658 -0.107864369977473 -0.0845626712771207 -0.0436545139202142 -0.105507571823358 -0.07225715782511 -0.0666588836258148 -0.11669537594708 0.0170562936932006 -0.0203852455631904 -0.0851318389813912 -0.0819534098183579 -0.0908926738772252 -0.0344323776613711 -0.0104103352679517 0.010381834911307 -0.0098245682455963 -0.0222727458399669 -0.0252203019864798 -0.0279241269819084 0.00090165917840389 0.00866638965253437 -0.0061500185881439 -0.0265324509985482 -0.0213812278704712 0.0156113494213316 0.00680298241103213 -0.0482394674574449 -0.0468208354199488 -0.0721775841230957 -0.0269904968801251 -0.0907946961522988 0.0452857633267115 -0.00232724750700925 0.0475552036808913 0.0121971970225526 0.00442953682314412 0.0351061834379258 0.0296660891444737 0.00372357067959883 0.0809750900713219 -0.0114221782897655 0.033867642727879 -0.0150835163094571 0.0237053378592936
  15 231.435099735588 ""  0.556548378435636 0 0 0.00306297674909372 -0.0117417295640371 -0.005853922346247 -0.0187520224821242 -0.0123781169570032 0.0378915651130555 -0.10582121471533 0.0375844435412522 0.0242948228487274 -0.00994168655749683 -0.00123350176163954 0.0194416034688291 -0.0220247256303883 -0.0105459237654107 -0.0339795676201156 0.0631039128660438 -0.027206561721042 0.0171675022608356 -0.0545509185280508 0.003428783844346 0.0284552110874862 -0.0219144072241515 -0.0315740482150538 0.0711775962048262 -0.093989251768895 0.158810719984225 0.0421323172243227 -0.0956136425036119 -0.00921455640738339 0.0157848844192643 -0.218236162635865 0.0119386538666534 0.0353630664387559 -0.032508731750809 0.0267831233742386 -0.0490623348615562 -0.0189432355513111 -0.0463263048696387 -0.0411595934260207 -0.0271147713285083 -0.0199959400552647 -0.0576244008890837 0.0345761019242959 -0.000378292580509375 0.0650405809502093 -0.0300524471556471 0.0295634316081012 -0.0010356333090713 -0.00679317002367653 0.00506509295024413 0.016771905063658 -0.00102198856910614 -0.0128210914750859 -0.00418315307484509 0.0175335685898397 -0.00745075375271684 -0.0242998075070447 0.0235573435765079 -0.00503138754443475 -0.0248314772876379 0.0226728729871666 0.0026770293800607 0.00656971007010608 0.00383881800695923 0.00366886812571301 0.0268881837336749 0.00175690315442408 -0.0135423199802566 -0.0203765730684703 -0.00485606422943837 0.0149956349865295 0.00989693501107511 -0.0215480305175016 -0.0635921177642303 -0.0321042132989155 -0.0142180267877133 -0.0297107255429381 -0.0291373054819643 -0.0109881012925303 -0.0282253374282796 0.134952094172607 0.109950422795138 -0.0164846157300401 0.0817381834143089 -0.0132485841912875 -0.0239381236765751 -0.0085856926108467 0.0175077553553679 -0.0079070759219996 -0.0369678156680911 0.0371535857674477 0.0127563027681776 0.0151778216496023 0.00232855156143112 0.00814234150482506 0.0369034406904906 0.00924555691706826 0.0295808823882548 0.0162030981262739 -0.0306785570254652 0.0128417839690655 0.0222330462087378 0.0019846111025346 0.0217958190668485 0.0122895983762707 -0.0229959914208801 -0.068751960660688 -0.0533187396133091 -0.0285938139578888 -0.0814326193615009 -0.0566645589406434 -0.0281549469105301 -0.0858252538101492 0.00694357629414764 -0.0115909067303952 -0.0549650439233333 -0.0561499699986995 -0.0489904744607589 -0.0266730145669035 -0.0202829360484542 0.00672156717195184 -0.0202563471034908 -0.0235795716524512 0.0586611775936594 0.0458304268024132 -0.0293956294056499 0.0276323658422838 0.0358422664884867 0.0375111499066055 0.0556055718710212 0.0236667580956187 0.0224550076157049 0.0758683746274811 0.0665904929313477 0.0472755059497157 0.0930469533811948 0.100788774428921 -0.0860725130608202 0.0859740220787253 0.0152846936447198 0.0405167367235097 0.010262424321598 -0.0333361381032941 -0.0733635769984978 0.0135217582315424 -0.0943714478694794 -0.0205032755596923 -0.017011271688098 0.0204407297285743 -0.049686906426517
  16 255.245623759912 ""  0.312190744673333 0 0 -0.00284818128357044 0.00375301574413405 -0.0088534462627037 -0.0177567461204873 0.00365676366489782 -0.000770865920227552 -0.00738295494751986 -0.00825858971093506 0.00562588249554716 -0.00111052211562263 -0.00526726274943555 -0.00414390091694672 0.0129726461603612 -0.00235044822279284 0.0124461282150578 0.00907107398753187 0.00327972648031003 -0.00367079367432919 -0.034537227864067 0.0123490647519195 -0.00452616925207859 -0.0178198787932054 -0.00020223666784378 0.0203889552235523 -0.00707069469250521 -0.00496541311332557 0.00716725942573641 -0.008919023062882 -0.0241763233049192 0.00152395259930534 -0.00931000121868567 -0.00586336343192715 0.020591771279529 0.0404481984648808 -0.0195062996992446 0.000766910532820797 -0.00961975323747675 0.00287497578288274 0.00417501066908617 0.0207621116956299 0.0129621964154135 0.0447762202164949 -0.0129901952426674 0.00862624452949611 0.0337223598167547 0.0210544324382054 -0.0463206898895286 0.08601628212796 -0.0204239144434866 0.033296264058487 -0.0275478322704295 -0.0239097999883748 0.040761925940196 -0.0608308584648362 0.00292260226945147 0.00776519158453228 -0.0227287779897345 0.0222150585817058 -0.0280333629210084 0.0321686342417995 -0.000866408241938067 0.0308095548994213 -0.0288075372203949 -0.0281423411650683 0.0663896181714376 -0.0726613080445941 0.0157822041076315 -0.0347790303503672 0.0340918859219487 0.00628103085864872 -0.00181838405469926 0.027070009525945 0.0302927515134541 0.0288576600743506 0.0463850325189467 -0.0296558094928953 -0.108619662061232 -0.0445287758071165 0.016679778471828 0.0232603854181584 -0.0161183353205896 -0.060285911895547 0.0397468628359819 0.0504631125735944 -0.0332822022282838 0.0382931213384257 -0.0705534357309216 0.00558829292997436 0.00110607330108518 -0.0208070296981344 0.00555961985847384 0.0432071796404494 -0.0321750039350209 -0.0349030943811905 0.0851817247004933 -0.0914782711693563 0.000268076429510881 0.00850598251025968 0.0274033253534348 -0.0108375595854413 -0.000757160181114316 0.0311998535417002 0.0227494181474783 0.00886022910964493 0.0216837572654273 0.0572016443381723 -0.0840562526075264 0.062638955274081 0.127371185135876 0.12914549545577 0.106292811896393 -0.0750441828695387 0.0959021299555106 -0.0195045136541178 -0.0205100353784482 -0.11102003592504 0.0424245274545777 -0.0129565824661827 -0.0381414400804045 -0.173246898310325 -0.0961518099203272 -0.240025987268546 -0.0776881161923257 0.00624474087488686 -0.00437629790921619 -0.0144805745845747 0.014254550611319 0.00337198004444203 -0.00302219656170912 0.006750866750956 0.0130693090628438 0.0143268643014731 0.00138670323580779 -0.0106199178255732 -0.040214395918974 0.0203431126462828 -0.0274844748848994 -0.0065723885541694 0.0282495807341031 0.0301460926166431 0.0226045191991411 -9.77867448628267e-05 0.0148221039213367 -0.0174368671420889 0.000157755972219234 0.0176956302474679 -0.0201450457588072 0.0164143096001467 -0.00687418403164483 0.000919279545453199
  17 265.250802284192 ""  3.46658795447019 0 0 0.0402153129811686 -0.0217134035606579 0.0207320272190405 0.0926626546685578 -0.02416901188808 0.0201466761014807 0.0203299702975197 0.0217580854257675 -0.00536936228676111 0.038492394279712 -0.00108112253519978 0.0397272321073966 -0.0414987795737949 -0.0163799207952673 -0.0443493438867138 0.0396361559944865 -0.0285772860031996 0.0188876915920052 0.147960761563192 -0.0413095118807641 0.0355795149421008 0.0954198701271915 -0.00109401647770037 -0.0442240697676671 0.0211114125657917 -0.00136405651471488 0.0376636743482724 -0.0192121047045245 0.0864362223187694 -0.00215963935405897 0.0470285392016005 0.0150233356229708 -0.0747382823883371 -0.324267899554029 0.102520828002574 0.10881553881163 0.223115350659785 -0.0284985549186176 0.0648620705196852 -0.104166484894521 -0.134179779069015 -0.371088283701914 -0.0394914854157886 0.0202537243870621 -0.0269910773823399 -0.0059956504991955 -0.0227901633783856 0.0239067516355897 -0.0108167772911074 -0.0045003534618339 0.00465722307373356 -0.0105464465326316 -0.00316564625148781 -0.00639225849262282 0.0032759371038891 -0.0028907780830467 -0.00971651726911577 0.0133550243161852 0.000403859364244004 0.00128488741147431 0.0100592342647743 0.00788906064855068 -0.00106055679622513 -0.00392762033781066 0.0100042539305508 9.28993603822537e-05 0.00761850640375673 0.00351695395209604 0.00578728027839773 0.00388640634682077 0.0239466055735025 0.0178234793766598 0.00320547790627564 0.00602255939899877 0.00588555526817441 -0.00251841528452194 -0.00667750081685333 -0.000765887133358494 -0.00268533296478196 0.0493550143624402 -0.074632380709323 -0.100272500795102 0.0440735215929659 -0.0270622906408873 -0.016235740768612 -0.00690622197410685 -0.0108713352188662 0.00498176260626554 -0.00726501571401756 -0.018139731117809 0.0136523615489925 0.0139066936061287 -0.00184485987068793 -0.00918063190968309 0.0248018398805584 -0.000353265907839976 0.00954562138903215 0.0321965322751964 0.0207686627881001 -0.0133105930610872 0.0240248963010693 0.0236838010241094 0.0113806115178588 0.0306705568072252 0.0189466752872884 0.00796934024919634 -0.0173875318578617 0.0030682369671847 0.0205529838487548 0.0233812316135192 0.0154326210425484 -0.0205583023484635 0.015876552524835 -0.000340780455271575 -0.00079995840053736 -0.0144932448999624 0.000274691514509962 -0.0103631768368772 -0.0014678372315985 -0.0065904491596119 -0.00390000133893513 -0.0115915674367924 -0.00176973872037631 -0.0105123139456945 0.012910409423533 -0.028810355198002 -0.0857006695653585 0.0282883134356601 0.0171276831940758 -0.0288606805142909 0.00119829399509317 -0.0163450234846884 -0.0173608893767786 0.0245967288127699 0.0146642275755507 -0.0208368503451022 0.0410987665360258 -0.042201501102632 -0.00911751783336177 -0.0290457852186376 -0.000370697089497091 0.0271357027227717 -0.0438798345266318 -0.0135447193033137 0.0537908265134318 -0.0756886165285188 0.00337764702549396 -0.10943122057403 0.0722471044721765 -0.0284108523748089
  18 299.660307511176 ""  0.0842287790794341 0 0 -0.000175351768108081 0.00118021152507677 0.00171901296200497 -0.0291008131400037 0.00453801780122253 0.0273702055907718 0.037795870584165 -0.00851173944924302 -0.00844968798779549 0.012250701289786 0.00324827938716757 0.00185348069355142 -0.00272461904831459 0.0032591646479601 0.00169764370131059 -0.0116594904862144 -0.0151971720624742 -0.00560835222231707 -0.0902949581538356 0.0239032872696503 0.0102048624119364 -0.0295990977214122 -0.00920032753273639 0.0957087314993373 0.0491454203653066 0.365604816016736 -0.400194901810538 0.456435562187558 -0.341551612412853 0.0386611614560369 -0.373289855191622 -0.0480977524083931 0.317032653245186 -0.108673234996297 0.0219408419042821 0.0754356039843405 0.106348883599564 0.0179127679654881 0.0513978113896564 -0.0214973919991802 -0.0296688448742169 -0.116899413286897 -0.00927914887455794 0.00387531243876013 -0.0111689153778022 -0.00264886041598005 -0.0040966424528463 -0.00173993319807251 -0.00238157411928383 -0.00307075623137788 -0.00190843823072632 -0.0022859309469024 -0.00266008394432363 -0.00219441425726713 0.000117275657373352 -0.00262894043288889 -0.00184815137870623 0.00207578814448375 -0.000209622092015359 -0.00050305458696471 0.00226578272834387 -0.00138034654164416 -0.000216952080287894 2.18892047906578e-05 -0.00147044633385626 -7.23335279430096e-05 0.00116478996386687 0.00198036687039498 0.000939908520563464 0.000429219741779756 0.0062961970482376 0.00233518414817488 0.000622709833464572 0.00376389107489127 0.00126490066775663 0.000202145796586156 0.00362891849551107 0.00517688312699968 0.00231062391740173 0.0161847653272284 -0.0215111651643904 -0.0277973806526576 0.00782483196860428 -0.0153518141366537 -0.00306251775968971 -0.0023874158605729 -0.00362275881505386 0.000719899080359621 -0.00407429973591713 -0.00321233390838282 0.00257668791262548 -0.00148135933746524 0.000400590617524392 -0.000856084829856244 0.00108253259255709 0.00148923698135486 0.00127817331825015 0.0055320638000179 0.00241451785114274 -0.00339514729883573 0.00782908575628877 0.00119460072544031 0.00241301369380505 0.00897204250911801 0.00436495806852387 0.000476353620131444 0.00419694156240064 0.00108335930302798 0.000416969219632198 0.00481190183846529 0.00352163518846665 0.000146114981362328 0.00503477624650837 -0.000610204223729262 0.000281002304847227 8.60865831452873e-05 -0.00119031594988378 -0.00464152552890009 -0.000276535749418624 0.0139044004612177 0.00459156237742623 0.0131957806211941 0.00751544539465417 -0.00295153339771373 -0.0118927917760302 -0.00583600060175383 -0.00141113686872683 -0.00752991792459982 -0.00722267318576352 -0.00414162731999016 -0.00525852989190337 -0.00417131636538805 -0.00851139890345694 -0.019129688370305 -0.0332987168172038 0.00516572157211127 -0.034366433244288 0.00811554497424106 -0.00372235289280652 -0.00434158571767347 -0.00412988484046835 0.00107716478086422 0.0154669627861844 0.00295339274413006 0.00318969649584775 0.0293472201330214 -0.0109992302823103 0.00590982763187211 -0.00368424864021904 0.00674701086671109
  19 302.108742713979 ""  2.38013946487107 0 0 0.0331624367055603 -0.0098520017953887 0.0065352220738193 0.0736763276451836 -0.0113277524187687 -0.0115491629489336 0.0182753028156612 0.0099584350279616 0.000165424896637436 -0.044613675236459 0.0131959068218897 0.0522599916366985 -0.00796614424707391 0.00349426277075538 -0.0240540414148789 0.022156923787011 0.00361494875835124 0.00442942012349228 0.187439963855892 -0.0159762528259871 0.0282789484439706 0.0695126559855146 -0.0175551408058587 -0.144282352557598 0.0236786078242143 0.119743716898244 -0.0864977255957355 0.116543303075732 -0.0649213634832419 0.0118345875831021 -0.0973280553763152 -0.00616243164391594 0.0651315899306438 0.332558847651388 -0.00728368792864986 -0.292153734394728 -0.36728879665735 -0.0992692662880491 -0.200230568492133 0.0489471229003597 0.10279389723604 0.338476011337564 -0.0223791601066996 0.0134216299952617 -0.0288151265482943 -0.00998324233080431 -0.02019049223459 0.00284775375087434 -0.0157507817268217 -0.0121812699399385 0.000649571865190809 -0.0152087010944389 -0.0116432594011612 -0.00341469664086841 -0.00152429699853941 -0.0104555018925796 -0.00726544490079948 0.00874128597698932 0.000542113037745993 -0.00212743899196357 0.00608919184873761 0.002660709294536 -0.0036440355446517 -0.00706169056410586 -0.000282531441540516 0.00192166716587626 0.00739465083639633 0.00715506657911033 0.00382938930077669 0.00468666409083196 0.0291581164616209 0.0203820050825539 0.00342895342080843 0.01078419603239 0.00413607362234096 0.0039538040039585 0.00671034753153966 0.00656981213937256 0.00911637290211588 0.0465772658311639 -0.0584130985911634 -0.0751476864828203 0.0310213163233644 -0.0326738819418019 -0.0194267104347566 -0.0146844862009066 -0.00637424415933667 0.00145635865184396 -0.0176767996642218 -0.013986436431547 0.00784122170443882 0.00759054502371295 -0.0056826127433248 -0.0113676036475987 0.0110340056564255 0.00943209109707449 0.013140924723273 0.0419973545170574 0.0248671706491495 -0.0164361336605641 0.0275656547871782 0.030350769352234 0.0128687364028657 0.0361323162747232 0.0208190226639571 0.0115456743424891 -0.0282796837695738 0.000909193307850522 0.0331036811958029 0.0397074472988029 0.0189554173157269 -0.0354427581603977 0.0271243791900596 -0.00643870758359206 0.00421779247401117 0.000974008265997387 -0.00283134639071678 -0.00449571867560917 0.00273890493369449 0.016793808545355 0.0110032584764522 0.0181965329961409 0.0097293448344863 0.00486712663437456 0.0113352443716505 -0.00811794694322172 -0.0429505829069371 0.0114234860201772 0.0116597480158703 -0.0100643588098849 -0.00790678675163349 -0.0137079002403998 0.00991629948203955 0.0269701947820197 0.0508473388355881 -0.00391234659585267 0.0584147841376979 -0.034449638642948 -0.00355216078808191 -0.0278018153524883 -0.00680311312870775 0.0208405784501732 -0.0495621885387292 -0.00662001432755177 0.0397646961301886 -0.089990422038994 0.0211263612691636 -0.0658222095216784 0.029837921831157 -0.0322029924720172
  20 313.365229892197 ""  0.0339788356930259 0 0 -0.00217799843171459 0.00115461059205035 -3.01481616357735e-05 -0.00458229351059651 0.00177062878846345 0.000278159540226005 0.000780449828766381 -0.00038107925801835 -0.000672209331077822 0.00161607341300023 0.00187055713905381 -0.00421857576602919 0.000147233934708259 0.00255527953550431 8.35722373080007e-05 -0.00306338861866735 0.00048102650343769 -0.000540294759994757 -0.0115269593563127 0.00136862924299014 -0.00234044975758435 -0.00457006741161313 0.00113384714057601 0.00771043458505212 0.000355968710176966 -0.0048936907943357 -0.000490347590846004 -0.000319873898538604 0.00156070216355835 -0.000546371741044738 0.00506872209570404 0.000537262483542718 -0.00144133294202812 -0.0164879851843471 0.00190562296727872 0.0140393638013304 0.0181672242191947 0.00816511241572622 0.00899966980845291 -0.00248901201106852 -0.00183647232421861 -0.017728178394283 0.00322493815588782 -0.00342903752653812 -0.00318163730634911 -0.016489272323525 0.0118119239380269 -0.0254781819533781 0.00488548107986497 -0.0213498375368176 0.0179187690725566 0.0052542628789956 -0.0217590066947898 0.0172727460671267 -0.00129389401835817 -0.00121605398340989 -0.0106697815270197 -0.00269828875556626 0.0108180177223326 -0.0216045540557984 0.00214516923235585 -0.00206049018795057 -0.00706533531726715 0.00990521679669695 -0.0243441864410246 0.0272530829939723 -0.00331961685583925 0.00966935041560486 -0.0110450161278784 0.00289153377307999 -0.0049122203552136 0.0159504921889134 -0.0150244640294393 -0.00572714026333526 -0.0173162401208375 0.0101064542082209 0.0344755038898095 0.0134992926637203 -0.0107937402308384 -0.0112420020134731 0.0190454128326841 0.0255971093000433 -0.0118148308012652 -0.00306069573423254 0.0054985828796039 -0.0217971194755867 0.0176831543422022 -0.00448771975555943 0.0064328920965698 -0.0260945129144992 -0.00215020291394465 0.00586766936442873 -0.0201490435970283 0.0106003660074287 -0.0262486337713631 0.0354217031374134 -0.0213164852954675 0.175984290683189 0.0409891474587576 0.0434217892481265 -0.115116833845166 0.180979424726667 -0.00651158783154736 -0.0939534506569908 -0.143991740726697 0.063602486414437 -0.385284458209123 -0.0520699599043271 0.265790150608734 0.240367019728942 0.0702636734352496 -0.377237864317697 0.11789164081004 -0.0683589958258831 0.00746556467757243 0.188507079256322 0.31522641966616 0.265360528244053 0.0874441421937996 -0.182193542509271 -0.234336317187201 -0.1568578917754 -0.064363029407615 3.75235097261631e-05 0.00252123943361121 0.0034809085645882 0.00653615203412168 0.0013951141251564 0.00307799582733347 0.00161101397038531 -0.00112368881467015 -0.00311997276627283 0.00258757966881928 0.00349592196694051 0.00774145821664675 -0.00232237382595504 0.00720418940078547 0.00159705939061054 -0.00399832494006532 -0.00385279428258309 -0.00550357237252971 -0.00172264167136399 0.00148220666310938 0.00257776028337698 -0.0039366419709376 0.0029933898404003 0.00199374188444769 0.00667784277601224 -0.000446050572431102 0.00339821640368527
  21 326.126794506074 ""  0.0821104255051203 0 0 0.00722130315639213 -0.00469338153125485 0.0066294204498228 0.0331341041403693 -0.00930897841607434 -0.00419738898679169 0.00374248050311127 0.0107576140954812 -0.00338382811632426 -0.000446646783219578 -0.00797957898467774 0.0169423912539439 -0.00990491638257976 -0.0141273358741707 -0.0131603090516601 -0.000725422483833226 0.000187177282699716 0.00421425590557273 0.0767915947290189 -0.0168138755700161 0.0095741993734304 0.0344377127041347 0.00327787876426174 -0.051476163145187 0.00613542193231366 0.0547546478311994 -0.034694626941187 0.0411769571466232 -0.00728659929470435 0.00351681960037615 -0.0438263751259229 0.00138881777279618 0.0099884583651978 0.0341212012802792 0.00450568957755337 -0.0604696182991823 -0.0666240732845677 -0.0399118867467941 -0.0432903382865531 -0.00701768668743664 -0.0121483059074889 0.033034738635898 -0.0111980424598423 0.0207488036147317 0.0221561601088525 0.0269964158796369 0.0549419344448597 0.0240514846884262 0.0503714521801539 0.0464148232574909 0.0209975644757064 0.0499252641422536 0.0451692634526324 0.0255292089768856 0.0146293194022584 0.0449807389230255 0.0300885784394171 -0.0163905299321265 0.0137926455560838 0.0110273058810637 -0.00954092584056417 0.017634550386138 0.0191688898118402 0.0278001829881729 0.0196324561861297 0.0146738481671675 -0.0209526729949241 -0.0136082082136125 -0.00780587509199939 -0.0130464571690424 -0.0816859562762205 -0.0520755406351417 -0.0210039816959853 -0.0547238951626872 -0.0152639110647923 -0.0214704615231004 -0.0280093214889926 -0.0335461141545419 -0.0140263366308544 0.00900100565192916 0.01443049371896 -0.000606448878281015 0.00473473972411259 0.00630991841480791 0.057070464131549 0.0526901706207852 0.0276627709044578 0.00517622543536036 0.066997370655305 0.0453322859878334 -0.0142589981903322 0.0121740374951168 0.0163095032164052 0.0383762956956209 -0.00926829310794101 -0.00680255276880286 -0.0466000158451942 -0.0783492903116541 -0.0605430206575105 0.0624504240085188 -0.103379871739624 -0.0437177475359407 -0.0396584751549682 -0.1246854016767 -0.0932131842433467 -0.0531299202749905 0.0912344798491549 -0.0178894600340348 -0.139045138575832 -0.175381511044364 -0.0848630096764393 0.122938904683667 -0.129972808338868 0.0480459009999935 -0.0198179077692049 0.0634738364897045 0.176227991852178 0.135398982212142 0.0386999971030099 -0.212503176876493 -0.187438039066569 -0.209656520033636 -0.0944094026091629 -0.0187728663264562 -0.0342081568064082 -0.0193553351355089 -0.0458512860023366 -0.00175346721940399 -0.0241427029324897 -0.0164374792205332 0.0143389021319333 0.0128855470988992 -0.0586022822657364 -0.0503171116759751 -0.0831453731893155 -0.000503344762852977 -0.103709818126618 0.0184084093887423 0.00917852554406831 0.026909704932117 0.0245651133256685 0.00471965475655427 -0.00299747558781299 0.00308905957728044 0.0139933534454244 0.0212381844138429 -0.0208765828333737 -0.0392636779310354 0.0158664444607658 -0.0111673706913629
  22 338.487656830961 ""  0.0433328651061499 0 0 -0.00240417153249026 0.000217665240525288 0.00247016701752008 0.000318952268118498 -0.00326394187895016 -0.00399325943172751 -0.00667153652480474 0.00879803499215796 -0.00195167303103647 -0.000216544442789205 -0.00689256274052497 -0.00315453691160175 -0.000937869515054212 -0.00762698720662429 -0.00056417466358555 -0.00645922553370253 0.00219199015436482 0.00107170336846796 0.0048497229090709 -0.0067329897524897 -0.00334347646115001 0.000840948011469275 0.000284519036530642 -0.0081943063741241 -0.00546569507553817 0.0236658612756681 -0.0040729236234546 -0.00160525157361793 0.00966312199282203 -0.000273608580278639 -0.0222517551313641 0.00407627088488689 -0.0062415781335282 -0.00149068046972318 -0.00819924309426245 0.000164321396543495 -0.00103529203830655 -0.00592796656189525 -0.000245219335680433 -0.0014149026179222 -0.0087546833053893 -0.000359942164244912 0.023271251503468 -0.00323062451011172 -0.0218414408132572 0.042159251434436 0.0086665108625871 -0.0102734186315269 0.00259261185824005 0.0171838290412027 0.00737602681294375 -0.00773377832423475 0.0387272264855149 0.0352824333001354 -0.0397401726963934 0.0355905250358745 0.0463895178162989 -0.0528070282387178 0.0153489060854096 0.0258575677405261 -0.054868977423656 -0.00113891984419409 0.0235309789946797 -0.0230009173272377 -0.00851111490664108 0.0105789802432839 -0.00451767769799456 0.00573787199738423 -0.000102326218816094 -0.00789725441215482 0.047768117308166 0.0246726484095409 0.0690983118492886 -0.0922790675846143 -0.000141867474618435 0.0545884784571529 -0.00247571613512442 -0.101385462622224 0.0285433371005679 -0.00364158601513146 -0.0346062106038629 0.0146604568176169 -0.0117751692685971 -0.0368711228596426 0.0074093197976967 0.0526262509215506 0.0419544109730446 -0.0462423962616676 0.0582535699139142 0.0690292776474517 -0.0686624340318867 -0.0155641248867074 0.0195234443701357 -0.0152231878414986 -0.0306658357332133 -0.000856435759312342 0.0107758766717612 0.0801357357874388 0.035753812037054 -0.0673977562731142 0.0488645480499507 0.0441058772958799 0.0202004173095299 0.0754778186273379 0.0320328554425474 0.119438640976369 -0.290405327503214 0.042231913732755 0.232354234718176 -0.0214014631430504 -0.0873594199980947 -0.0520829928793568 -0.0913421525054916 0.0486520474414178 0.0399824884202381 -0.0134094823242671 -0.289542018114197 -0.0424215979358042 0.00712280307977314 -0.0787385800810814 0.236818512010285 -0.0147829077332855 -0.0670601625383705 -0.00393443019466994 -0.0125022092409302 0.00225210964144209 -0.0204719786824418 -0.0142573620253024 -0.0103019597619139 -0.00278638544999146 -0.011978855147488 -0.00342428841757891 -0.00829950400521408 -0.0181083337590429 -0.0173180236232087 -0.00805163048663971 -0.0288525830422907 0.0154245305469272 -0.0120262685032053 -0.0196637804847234 -0.00722918638193685 -9.47990875644077e-06 0.00615244809701146 0.00920380446879965 -0.00148746067563692 0.02033446342498 -0.00211229170852869 -0.011064008624378 0.00524680547190674 0.0073324200771957
  23 349.999480543259 ""  0.184857660298229 0 0 -0.00162626227084223 -1.16320409502368e-05 -0.00520818623940597 -0.0186243443103599 0.00561562470491319 0.00371000819496536 0.00118526548366733 -0.0101760627376093 -2.93419660908373e-05 -0.00340455933588946 0.0103130924709979 -0.00887716611845669 0.00662419347061442 0.0150730627584057 0.00809784979173458 0.0028152087241506 -0.0040817161250666 -0.00416306969473271 -0.0455943231701031 0.0115522877933528 -0.00442197450696635 -0.0204755784574755 -0.00745523089684231 0.0310097849275623 -0.000170943888755971 -0.0294481484779981 0.00826846502152202 -0.0106837045160381 -0.00806834150342677 -0.00302399764717794 0.0218240749765135 -0.00473412425961176 0.00111965203563687 -0.00615681013369775 -0.00021673291741538 0.0281218345940814 0.0286784603979416 0.027766799609044 0.0204873662823246 0.00816155257358034 0.0203273142422131 -0.00562178689787082 0.0111363791995971 -0.0118793833712347 -0.033687499734024 0.00203076375555636 -0.0338619736010503 -0.0184970507071737 -0.0310158464727016 -0.0204909934626972 -0.00845595448050203 -0.0336654137341517 -0.0113142121987245 0.00145985927366184 -0.0187632704261837 -0.012131067167721 0.0014251712582083 -0.00251655095965218 0.00319134476132254 0.00617338717927634 -0.00707279372561672 -0.00330520763343644 0.00335596046451667 -0.0220990587729114 -0.00856409316441929 -0.000154960595401802 0.0149937055752623 0.0160039511507755 0.00785589519683522 0.00696323107865238 0.091222867714509 0.0510804971190917 0.0230455710901418 -0.0198778385429974 0.00539327125797543 0.0256054170057005 0.00838184996840036 -0.0246187196007146 0.0278257987599857 0.00965765985575216 -0.0446816086506121 -0.0199355856409687 -0.00227244980636145 -0.036300793204201 -0.0335565481370289 -0.0123079648674527 0.0021770403254904 -0.0143531823531789 -0.0193051237264076 -0.00143413266320279 -0.00625863054605615 -0.00374664362919314 0.00577928334795207 -0.0274063487377339 0.00531347104077462 0.0123353945633873 0.0321730450292733 0.124186464154679 0.0634095036874572 -0.0744187210214281 0.0961798092286575 0.0702153735088059 0.0454103946821967 0.12925917464776 0.0633217616748889 -0.0333457296323435 0.251976996866582 0.0268001983646864 -0.18140900386545 -0.218936861473805 -0.0962233920893884 0.293447429986459 -0.134849291011221 0.0812478661629313 0.0227805106575449 0.157260833962317 0.25665659330273 0.259122605414914 0.0913396619629659 -0.262512065689796 -0.191521616711772 -0.234109799972232 -0.104974167451199 0.0132079296423976 0.0185683993317418 0.0104398927516916 0.0147247530561001 -0.011752559187848 0.0120401273005521 0.00735551694148964 -0.0231425476063588 -0.0125416217105925 0.0448558501778156 0.0326140740616313 0.066395057792516 -0.00279442196367112 0.0773044427009702 -0.0210007356793839 -0.0110112669542181 -0.0379726840602701 -0.0199923430225146 -0.00175198454285554 -0.0106628842716689 -0.00536918573780927 -0.00261907589535719 -0.0354179863902315 0.0162626286255833 0.0079117403165507 -0.0159086914404631 -0.00150742785948492
  24 368.39562051418 ""  0.287547738128791 0 0 -0.0111657038927627 -0.018845018382725 -0.0214870396348589 -0.0254449906090551 0.0326561673683354 0.0355655241357271 0.0379539309987871 -0.0901143035500282 -0.00866054371670821 -0.00673236183242926 0.084676345268376 0.00768428605977189 0.0200291900919035 0.104331653975303 0.0198234722371329 -0.000634816907810546 -0.0387204720815645 -0.0210449280824768 -0.090543282256162 0.0557639199898733 0.0195747753623905 -0.031360084077171 -0.0083800444069722 0.094862041549614 0.0270777286527878 -0.198271240657372 -0.0333259033348098 0.0381648539887263 -0.113663264302456 -0.0135645875799752 0.145335381171136 -0.0522375446450699 0.0491516367844031 0.00768535902397624 0.0717784510467803 0.0508774352101514 0.0580279998075224 0.116024539768413 0.0394562089954652 0.0283838710271358 0.125749690229015 0.000186877419273303 -0.0130320248795965 0.00825999892846954 -0.000314776383724649 0.0049924145517399 0.00970026168451599 0.00955842260757287 0.0178727372913403 0.0111416200650802 0.00472292030534311 0.017821850021908 0.0148944689258716 0.00731753879093329 0.00431419475499825 0.0162574773437585 0.0106985252876213 -0.0049001226947559 0.00490031366067468 0.00713866534190193 -0.00191679044580861 0.00241211976524642 0.00672142573295708 0.011312221073237 0.00493454394776457 0.000445905184726761 -0.00681636915373082 -0.000905840791260323 0.000606228227573719 -0.0051861332558776 -0.0207919179994756 -0.0159431551697529 -0.00197088222471178 -0.0125693325287193 -9.9356110632557e-05 -0.000768767168622268 -0.00182546108218157 -0.0105791606026901 0.00163162315347048 0.0231490359184786 -0.0137058908315497 -0.0344306382265454 0.00743000899559563 -0.0122881903589126 0.0224231171101768 0.0216848910172932 0.00675779879904313 0.000571018873808946 0.0253770128927991 0.0138141288977507 -0.00614039255349867 -0.00127974501327477 0.00429018264063444 0.0131109151030504 -0.000790992571495986 -0.0173207581410119 -0.0192102735213066 -0.0183302439158852 -0.0192406382435053 0.0190124237041581 -0.0276533387629223 -0.0130575499118119 -0.0113814289620795 -0.0337137151163592 -0.0314537318996778 0.00554927364113976 -0.047134290979998 -0.000946246912351576 0.023303981330445 0.00253397154438465 -0.00571122927364289 -0.029478580756203 -0.00888233166680642 0.00526329961532874 -0.00207774048198299 -0.0125415779672874 -0.0479046053797914 -0.0258885709121007 -0.004605058789172 0.0044057410657297 0.0323122551633699 0.0090265139709127 -0.00232843247143756 -0.000322950224856945 -0.00143941427905728 -0.0182725268736222 -0.00758433952031546 -0.00382180949859793 0.0155869569994076 -0.00387227555929456 -0.00803148369717711 0.00510635873006236 -0.00170944653349253 0.0318638479785356 0.0991659108021647 0.0320660863533306 0.0815432946774736 -0.0910222076685801 0.0125911804729329 -0.00929830855879895 0.0135391398763692 -0.0298356572873416 -0.121191857835159 -0.0572542918356937 0.0109049487743058 -0.231448460199373 0.0230115527561757 -0.0664926903087523 -0.0572324210522424 -0.0983179536284093
  25 381.950653947097 ""  0.364395618769944 0 0 -0.00381516158822551 -0.00176588056151521 0.0022805408397389 0.0043076680211285 0.00144326842097249 0.00165972410203967 0.00476149348016702 -0.00476483877699471 -0.00180535121710493 0.00125624516294871 0.00473676059160952 0.00281298929537976 -0.00128564152109221 0.00502670999420127 -0.000864210463339466 -0.00783894366095013 -0.00169457821038068 0.000540141119723124 0.00958173107005019 -0.0012955768131213 0.00300190772399176 0.00482614390030315 0.00488126025377942 -0.00445538100852662 0.0037974776620096 -0.00990021451015404 -0.0117601284186122 0.0128187198067701 -0.00607982305689443 0.000328257146972838 0.00838708067190911 -0.00296498942944213 0.00307816746947045 -0.00179174998947073 0.00720587393422644 -0.00173340073449957 -0.00178305391871469 0.00344269682389333 -0.0014190867700805 -0.00204113239718832 0.00325145673493281 -0.00175887781267178 0.00938906602264302 -0.00875070689019115 0.000873354524968781 -0.0133748328621525 0.0177573078057872 -0.0299864509030038 0.0174084230029829 -0.0308154087701627 0.035170276449194 0.014901846562127 -0.0242287574861383 0.0356383941212266 -0.0169317166901665 0.0313717369678013 -0.039052057897425 -0.0236706834199668 0.04068477961833 -0.0573069812490401 -0.0178722475404433 0.0227692205663162 -0.0430224893342211 0.0116046615244858 -0.0260403149519963 0.0249591604598302 -0.0112153722895003 0.0222296179810563 -0.0268595368714314 0.0203480000394586 -0.0558680388592848 0.103111877241662 0.0967568202429473 0.0397379160523355 -0.00306189918903342 -0.0845799397582209 -0.0250840238216551 -0.0209755730307701 -0.0254713046392862 -0.0445134926667415 0.0336526967324157 0.0652327589362724 -0.0216990445800432 0.0115426609518415 0.0242887962209801 -0.0287541626571742 0.0523562619288099 -0.0233464766983121 0.0481549715515358 -0.0536639874084524 -0.0250803403544409 0.0256784063527884 -0.0547311902940074 0.0157247055278353 -0.0373924092076465 0.0314942647871385 0.196932339354892 -0.133793860355263 0.13848402839394 0.00653358209129525 -0.0424862854255747 0.086089207571858 -0.103918920606289 -0.0873009536739219 0.246758861204839 0.108066044018177 0.0696696900327836 0.116019157016252 0.125829413190644 0.0346088718361331 -0.0531346916807285 0.187005326919326 0.0420520120394623 -0.0440583211818462 -0.0655776961997397 -0.112131372796329 0.00896831468800437 -0.151241742155419 0.00259025594272294 -0.0420148077175449 -0.128148854581565 -0.0299199940846417 -0.0306389613844806 -0.0117128060499521 -0.00783891137943622 -0.00476632498472567 0.000781221155402174 0.0149584391340108 0.00225389463853947 -0.00328946203021141 0.00884921843083517 -0.00912961991201841 -0.028454387929098 -0.0106804126889441 -0.0172930753695871 -0.00658219028635662 -0.024917153250407 0.00425311251838125 -0.00920399733491326 0.00499704164993941 -0.0116171588824821 -0.00482331549081586 -0.00729674696437921 0.00210320769010796 -0.00137966318042598 -0.0026113626217005 -0.0034833381512671 -0.000998337510732648 0.0139058301808926 -0.00102068467056967
  26 389.946952641108 ""  0.0116419477140844 0 0 -0.00131340434679352 6.74601713605987e-05 0.00070748189261091 0.00165238327727548 -5.75915197384385e-05 -0.000626798254630531 0.000652651742171608 -0.000480615301643836 -0.000145787656731297 0.000914443728741049 -0.000872099102387562 0.000802383882658688 0.000326908595302082 -0.00116201900737096 -0.000503464228698874 -0.00280800580747697 0.000828892026799149 0.00021167768195816 0.00489718607445628 -0.00102245267097345 0.000338563319150833 0.00211243638875811 0.0025575090391405 -0.00349647171116292 0.000523027863167399 -0.000431569959876915 -0.00266437136135939 0.00290196671557496 -0.00123757020559633 0.000360629281037336 0.000221789802337841 -0.000340884903992341 0.00118071000630847 0.00116530674111929 0.000443897175382593 -0.00226107012837389 -0.00129426405380549 -0.00228901479582482 -0.00142920685079345 0.000223771244709054 -0.00161448344534766 0.00053113002331903 0.0036480622799551 -0.00469102802778437 8.53982787206905e-05 -0.0017890889749427 -0.000574191384462142 -0.00501800694517979 0.000171803548227634 -0.00655572623951367 0.00505387509987059 0.00442444306861183 -0.016048098604922 0.0224805875967398 -0.00519329887880836 0.00675203430170657 -0.0102566162146777 -0.000468546069403033 -0.00141441549579982 0.00324682328008449 -0.000668448081066569 -0.00311037122630604 0.00288550171567538 -0.00608216839939903 0.00931931987170124 -0.0171929832706955 0.00170039271625798 0.000983249092838816 0.00193348614886531 0.00268461444429758 0.00485836271004478 0.0063151368217635 0.0155982588865327 0.0259707686807657 0.0101110177019788 -0.0130490415339296 -0.0211333804935434 -0.0170558109180434 -0.00601889603822995 -0.0162635284996933 0.00664739377381513 0.0185695070235139 -0.0061478941080427 0.00562518058032443 0.00772179556599478 -0.0220526281135496 0.0324364041430979 -0.0149529375597259 0.0305461162747983 -0.0442833725992143 0.000587888434222044 -0.00799508502245263 0.00930711052077759 -0.0106586238886758 0.0211842513970887 -0.0344976135202967 -0.124571738732018 0.50667284279059 0.0602393448315716 0.110382896088239 -0.287693804395381 0.443878720184008 0.0270776981191817 -0.214016887672729 -0.462415025308552 -0.0104441256915773 0.162434282881216 0.0378994230148424 -0.0783692110982304 -0.0519842053888754 -0.00994706385412956 0.148259416656467 -0.00716856953168671 0.00799684615843358 -0.0093735017842148 -0.0943711610665628 -0.132604482587608 -0.12465040042828 -0.0319521049575256 0.0481062494316034 0.0808224448489085 0.0423812181842161 0.011663007487641 -0.0034244659168486 -0.00215597679970285 -0.000634780471508943 0.00152630020993641 0.00455287943149864 0.00202104065266797 -0.000936032458964772 0.00201745415478129 -0.00291514651259031 -0.00723860407856012 -0.00365716103944109 -0.00659893907112583 -0.00311016165210309 -0.00810243712717405 0.0032431494152129 -0.00378885291808151 0.000251394068159247 -0.0041729867111751 -0.00120701278838666 0.00100811746919549 0.0018085236957108 -0.000965104096550372 0.0039824007170205 -0.000987890648449001 0.00249065830383674 0.00519721970612644 0.00386423030538958
  27 398.769237968281 ""  4.40625071800479 0 0 -0.0275295429021071 -0.00327249083906699 0.00353072429886364 0.0336895654619553 0.0112583407353812 0.00825645757469862 0.0166083446787755 -0.0300022893093065 -0.00862963404579128 0.0169641314787638 0.0107275174820991 0.0324685760077565 -0.00801245645425552 0.0070235953134236 -0.0116371233467623 -0.0456426018303776 -0.00104688259053773 -0.00379673714268815 0.0840662386623845 0.00265289501241154 0.0250857597585581 0.0407462703533025 0.0523116405853999 -0.0392087005458341 0.0113182903721824 -0.0637848750320384 -0.0538628996561251 0.0513766757125262 -0.0456662888480024 -0.00161504474520014 0.0438971874750059 -0.0167405021580695 0.0264740239299473 -0.00164714424004122 0.045491226108908 -0.0412709953343609 -0.0329509125985402 -0.0219573474828303 -0.0287512486742492 -0.0150698061141244 -0.0116540576066651 -0.00741580101210103 0.0384944921661865 -0.0593760317436968 0.0642429937385879 -0.00256956221798229 -0.0103289922434548 -0.0020507218662885 0.00760923498460889 -0.0153360221248495 -0.0174701060660515 0.00621983651574342 -0.00974896757926301 -0.0166657073849679 -0.0118327272716028 -0.00311520173644774 -0.0147816923493169 -0.010456646271834 -0.0192005113568561 0.0053372825609721 -0.00969691989661003 -0.0325830006449555 -0.0040244554134126 -0.00165207115432696 -0.0182350716202038 -0.0324202745682028 -0.00258237915263489 -0.0101261857346547 0.011406155469266 -0.0145409425018793 0.0382704316213238 -0.000392537985188115 0.00304129636730845 0.002755867959931 0.0163985539798366 0.0381649385624061 0.0130014108810642 0.00214519406302626 -0.10700307161046 -0.248373488712888 0.147061871251762 0.269624788147287 -0.0794762564091998 0.153932882823712 0.0173643848260015 -0.00778558294223085 -0.00334247411981689 -0.0161566564013704 0.0116719732642974 -0.0157442150627059 -0.0154414695123344 -0.0457595910374101 0.00135826785440772 -0.000616830118874389 -0.0213367774661708 -0.0523974438778605 -0.0308522389253414 0.0315173652658881 -0.00620532952609145 -0.0585340244016097 0.0620078166492068 -0.023759385391475 0.0290443513313247 0.0814485377063154 0.0125181113327856 -0.000408415514189833 0.0219661159263216 0.0237471451938423 -0.00788275344640991 -0.00449617691977622 0.0175568319262314 0.022113374502988 0.00202675840360204 0.00973176704272257 0.0280882567275777 0.0680328138892573 0.00788978873493697 0.0882561451398493 0.0104747678646959 -0.0136287883194821 0.0451462618957485 -0.0128195638794847 -0.000378168702103085 -0.0636858040028151 -0.0409330378158391 -0.0328360818152612 0.0180062345466943 0.0981566288080169 0.00998178510332318 -0.0166159799081656 0.0774877872332497 -0.0242263691542701 -0.16861541127747 -0.0670462794212651 -0.145959873518258 -0.0142324022244378 -0.174435865213089 0.0318488725847563 -0.0257941358385417 0.0851966798177265 -0.0316060464394374 -0.0309651053595592 -0.0148940235816589 0.00133779722338297 -0.0148650076403342 0.0134865923202212 -0.030403195582269 0.0118973027392625 0.0738878382501705 -0.00124210904478706
  28 429.173356997316 ""  3.68004617576236 0 0 -0.0502160549094133 0.0397571025931203 -0.0597751633700125 0.0337033299686832 0.0586635014420519 0.028491092847689 -0.0106439635920439 -0.0658458142527831 -0.00671600348129304 0.0601683765307703 -0.0158610413450329 0.0944847824617967 -0.0320555596552336 -0.0419685916607309 -0.0483878835163046 -0.0504406814025937 0.0351843398517346 -0.059547491482446 0.0885275637004681 0.111703738681894 0.0620776080905481 0.0512854828329562 0.151411316792641 0.0108448837596549 -0.0188358455332388 -0.152598835250284 -0.0089204101123631 -0.0293753846277703 -0.150768352101601 -0.030821263373265 0.0803459609424234 -0.0222782367615661 0.103868553004531 -0.0391327622976211 0.106354565985941 -0.137233993822023 -0.0965009639216339 -0.140529515485618 -0.0989488398949338 -0.06382111911087 -0.118583825703608 -0.0663868602592617 -0.0287569230131666 0.00348982698961826 -0.00495021094956089 -0.0138579307416873 0.00304049421337432 0.00189607304679086 0.0137068033915348 -0.00278831480397305 -0.00285630574999345 0.0139922831023746 0.00251993578829058 -0.0048578697663825 0.00260314964701009 0.00233095349770254 0.00656064328628614 -0.00471901882313258 0.000508543005491725 0.00185021406235857 -0.00180353872222562 -0.00341415661813047 -0.00487609476308618 0.0134177435985689 -0.00665214616869209 -0.00290740667586418 -0.0118797669335768 0.00234047740926413 0.00246618615950257 -0.0131095670196016 -0.00610080636297007 0.00182133340751107 0.0100408645421974 -0.00259493944929729 0.00798399184331517 0.00186123967080509 0.00968493664801257 -0.00880988308566531 0.00297246682746001 0.046152686918936 -0.0209209090512695 -0.0773772319373034 0.00322445992984795 -0.0297942712261996 0.0181401942783847 0.0145387309749426 -0.0110041981855176 0.000987229233416599 0.00769478302578532 0.0121817046940327 -0.00858643165639563 -0.00542724935246583 -0.0118466374927838 0.0153079646877275 -0.010847384348782 -0.0111537841409283 -0.0120992062715131 -0.00541376304932549 0.00229498144068267 -0.00634327473855365 -0.00895055552587093 0.00410138832841583 -0.0180745553893314 -0.0111984850826425 -0.000151127469708468 0.013668398640487 -0.00508832466787768 0.0290675701351497 0.0202688558114159 -0.00480746959375853 -0.0102619338655444 0.0230437070857623 -0.00625007520930509 0.00862407950210235 -0.00192024650546034 0.0244203872176341 -0.0190075389043159 0.00973285091691046 0.0106588731972147 -0.0136466221477315 0.0158315609994426 -0.000864848570607889 -0.00763663756493189 0.00530209296318787 0.0383055501551475 0.00572518576682605 0.0484368067925542 -0.0449227580247816 0.00567623212571269 -0.011441882639688 -0.0245734733240816 0.0188453160230088 0.0966764708878087 0.0438928214020367 0.0386401686291893 -0.00537164926503582 0.104442714473612 -0.0338149143336047 -0.0158571358485007 -0.0115208932153696 0.0146706112747479 -0.0471201561651486 0.064369937099434 -0.0364328166393059 -0.0719785114772377 0.0615133574626144 -0.0244601220909188 0.0633859362086567 -0.0876250293667518 0.0338319804941704
  29 438.382905765896 ""  0.0884790602878556 0 0 0.0118569835569175 -0.00199346628334406 0.00905359139476163 -0.00330724882060488 -0.00809534966605031 -0.00308325949165387 0.00551849735603386 0.0138219948079974 0.00514097315729804 -0.00798370485293168 0.000399460430591549 -0.0124919777895877 0.000480120225349244 0.00172606771883091 0.00259664691492071 0.0167550352233811 -0.00134417900077045 0.0112254390298634 -0.0115685758639184 -0.0147842890705448 -0.00806655879935388 -0.00620725485616891 -0.0226184607803755 -0.000619257081561987 0.00674760582377557 0.0259535863643981 0.00653678777596972 0.00698794187617409 0.026197691811945 0.00822724517836781 -0.00662743202880686 0.0077363772238739 -0.011212002531737 -0.000627917339115003 -0.0151474519835379 0.0145458921628537 0.00962222212348912 0.0132804334032069 0.00902040768765603 0.00328717405060641 0.00925181847746281 0.00173492018290502 -0.0330938699255555 0.0109528215301994 0.0215589553127349 -0.0413816432629639 0.0151749369673156 -0.00185906376194251 0.037498683196711 -0.0321279471238187 0.0204840494516716 0.0107632851739715 0.0388539876799409 -0.0887283320856573 0.0184858880726886 -0.0383643485159623 0.0509527102039089 -0.0121737373488013 -0.00482162378860909 -0.011118522857898 -0.0349001586779201 0.0499109716343518 -0.120197303549296 0.0501895161538393 -0.0789909114977329 0.0692544778476828 -0.0207316747426978 -0.0192371170964468 0.0299330073535834 -0.0395999047097534 0.00997533676228192 -0.00773883483302355 0.0140876851323298 0.0124021590743933 0.0538510920001661 0.0322016519162104 -0.00688367647087234 -0.0123658392417225 -0.0288816055927474 0.0289395193603958 0.0379642043723961 -0.0355907304517517 0.00830383579603545 0.0156661488800496 -0.00374355552290861 0.122145889827602 -0.185856284030565 0.0341162604842386 -0.0705828255346189 0.128929667564273 -0.0779671536071658 0.119035327817793 -0.240641427751949 0.0700722419085801 -0.132025447029725 0.104754972502829 -0.0957086806741849 0.0532812485707894 -0.0154250740774721 -0.0406856848296641 -0.00355870394238645 0.0143721862241979 0.00594262591307128 0.0195211693872218 -0.063875898378274 0.0105452386311948 0.0498002989237552 0.091647549474805 0.00274825403433729 0.00129397787267531 0.0486251923579146 0.069530898928006 0.0154388303637725 0.0260814117524353 0.0175758684419295 0.0484280939377464 -0.0622234069606911 0.0491925277295653 -0.00386319299240368 -0.0245956916465034 0.0943556224662416 -0.0403189027936373 -0.00479679856100913 0.00388477649114108 0.00617029032547383 -0.00196661460880214 0.00393110725695168 0.00214383093457084 0.00153764961331509 -0.00181329708874374 0.00609348723165841 0.00885855937826304 0.00587504770799383 0.0093597164243869 0.00939972649882053 0.00480293980811584 0.0144624124706139 -0.00786472439729205 0.0149353274762494 0.0172160940636738 0.0164720423655613 0.00926499591135477 -0.00444665880945836 -0.00151063161219011 0.0122599405917715 -0.0103793149321263 0.00192159812026874 -0.00390122900789059 -0.0109368141423971 -0.0129577952842883
  30 444.256918388561 ""  0.487535180710991 0 0 -0.0236367737900692 -0.000209564481714836 -0.0129556775727556 0.00877178602932959 0.0143602315275552 0.00806212890104592 -0.00969017192901808 -0.0268235802929404 -0.0108898545830762 0.0134449136775796 0.00676510035822828 0.0214488662221095 -0.0058664532220633 0.00442504268604515 -0.00883794935274862 -0.0348573735002789 -0.00261558627673826 -0.0181638726391016 0.0246551853858665 0.0212825527416765 0.0160113688091352 0.0134889064699519 0.0394386516110048 -0.000831977710277759 -0.0122402796250452 -0.0503896751412949 -0.0174710614227516 -0.00842122438521041 -0.0459063618584043 -0.0145796198080816 0.0128126493400424 -0.0161421997266534 0.0166571818248963 -0.00910305759216687 0.0324372409826925 -0.0240093320942775 -0.0156764248080685 -0.0148777169143327 -0.0174217218568436 -0.0126211342182274 -0.011753849846993 -0.0152775586879159 0.0705848218405643 -0.0241462731732517 -0.0271297134741395 0.0642299779697516 -0.0161424146817697 -0.0160866617422803 -0.0480772940678386 0.0210062288726291 0.00334347053587322 -0.0694902426305456 0.0540742949161938 -0.0266615181881499 0.00630534135661632 -0.0367661464415656 0.0716098461599997 0.0124731085772097 0.018766813366429 0.00623606390406621 -0.0102775477557568 0.0588608449232945 -0.0199841401634947 -0.0273558370896371 -0.00942548944629747 0.0839977658876998 0.0509972847206442 0.0128062670878057 -0.0209552602102567 0.0733353894782993 0.00183536755766342 -0.00370490797517204 -0.0301687700293662 -0.00195441984360387 -0.0519553365849081 -0.0371206659496521 -0.037301297698315 0.0212762577655043 0.0442124688077893 -0.0681392450006096 -0.0259311775353235 0.106455453181597 -0.034765881234357 -0.0211084233824765 -0.0961068496315368 0.0620393534232355 -0.0698186988488588 0.0345693117187476 -0.110404501410823 0.13094753384995 -0.0107801518757425 0.098534492890264 -0.0583063269273802 -0.0230557285637131 -0.0189795338987249 0.171582342562393 0.0849023395362527 0.0327460558144708 0.00484188478397836 0.0873221142279735 -0.0262840399083551 0.0374889461823724 0.053005101057675 -0.0275381930820802 -0.0272555780124198 -0.0424998393243388 -0.00761333253561485 -0.145332134672379 -0.0674257599018092 -0.00807485765116426 -0.0125249240111423 -0.0848324093255251 -0.0079538292724277 -0.0192582967662942 -0.0138072748272216 -0.139811900286936 0.059576508389094 -0.110444303367772 -0.0332675511079873 0.0438624999070452 -0.0982431082402345 0.014082500209532 0.0169127288705837 -0.0115969460367895 -0.0189699015468401 0.00154479524866302 -0.0122776538739544 0.0104548896575287 -0.00619376729508742 0.00770441614943521 0.000558042564378949 -0.0170093015238249 -0.0387343707108381 -0.0283680582302573 -0.0351152380243937 -0.00195673288721816 -0.0579891572750586 0.0226454386928154 -0.0228690807472208 -0.0178860473483444 -0.0312424550365696 -0.0184193822116802 -0.00107986087022126 0.00630047659618865 -0.0248464482533413 0.0187499431971154 -0.00694746940532801 -0.00159207957662545 0.0370925609881106 0.013511956966909
  31 458.254122143361 ""  0.0506853244640846 0 0 0.00713264693533474 -0.000427132455066067 0.00641027283338184 -0.000854480677405898 -0.00518013552632724 -0.0023734682646526 0.00565804097246407 0.00858938823794507 0.00424954410636675 -0.00484941211489349 -0.00112457421146877 -0.00658335797573915 0.00122543147604726 -0.000402758872919143 0.00183695875086073 0.0113292939089098 0.000638372483540568 0.0083714875505878 -0.00319054253684465 -0.00979483961146198 -0.00455086847231924 -0.00236451254297775 -0.0125730558429729 -0.00356155814446632 0.00613253213947594 0.0141068950154947 0.0025535459499463 0.00854582155269434 0.0165301059519946 0.00679204284360701 -6.33539077253656e-05 0.00544021854593318 -0.00506842848402593 0.00259147298875118 -0.00992282981675333 0.00680860339616688 0.00436881301581813 0.00506757066943194 0.0043715098536103 0.00333490331024157 0.00477921673336861 0.00342710050425627 -0.0249599582860481 -0.000916931821299037 0.0280710596389039 -0.00207784418492377 -0.0184768378139137 0.0419219357479675 -0.0122362198822374 0.0482560199713696 -0.081262311020932 -4.83032665709403e-05 0.0265297668527259 -0.069370057067689 0.0368028633201549 -0.0728138470884043 0.0828538386749693 0.00770255147725724 -0.0316601872415522 0.0200161104832096 0.0181167234620297 -0.047118420592512 0.0386639989414694 0.00615590409946151 -0.00240729382298949 -0.0241441256966222 -0.0412398789889561 0.0329805650004274 -0.0565300446256283 -0.0276160939320702 -0.0265201621897837 0.0446344224293376 0.0499972444925583 -0.00419046398960396 -0.0596894323552403 -0.0428160619944987 0.0859958577587432 -0.0148313089617911 -0.0168567235008737 0.000655315302073453 0.01209024505477 -0.0358700463000946 0.00997641914736293 0.0372212762330334 -0.00139532893003861 0.0255230880115532 -0.0699996381075131 0.0579226069920358 -0.12005643919376 0.164439733605223 0.029463154885596 -0.0695539327186108 0.0748616062646749 0.0199461781009686 -0.0380378732951215 0.0116851665470165 0.0787269899802806 0.0237954406561217 0.0830124068221844 -0.0117979874473563 -0.0844215422490274 0.132832733820554 -0.116535856443393 -0.0977658445332128 0.0513176740761319 0.0687791315389907 -0.0274190365408028 0.0284628952385665 0.0996677910265119 -0.0159151245494596 -0.15068207189865 0.0932905161301254 -0.0289296993249245 -0.0371706721221679 -0.0459310775235361 0.113136447931992 0.0166029401861059 0.00720260612226479 0.0514770722907444 0.0244567613450259 -0.0716002423090815 0.132931491709514 -0.0136062264692998 -0.00129707054462198 0.00318929162202974 -0.00512262729743321 0.00722934864355036 0.0088169265787368 0.00277052844885032 -0.00447765755110848 0.0128616563292982 0.00986968825427621 -0.00615228376667831 0.00357447708723227 -0.0062840246854233 0.00569744312133882 -0.000478291246835492 -0.00627344000156703 0.0117418450935786 0.026851401093175 0.0160338424105662 0.0042928961720796 -0.00315385662007016 -0.00476703518461507 0.010865880111519 -0.0124067108475861 0.000162488415859101 -0.00135867578020043 -0.0109187101332575 -0.0134295406048174
  32 482.770318558608 ""  0.780013101714283 0 0 0.00602950027275346 0.0211041376112705 0.0263346892377752 -0.00582954703974682 -0.00237640142171876 -0.0106659694470968 0.0378365486865563 0.0347119714645107 0.0212052119026682 -0.00933385103813395 -0.0167665866754139 -0.0150356772478145 -0.00125920091084761 -0.0218192798475493 0.00114738553402873 0.0189328748507604 0.0331858743749756 0.0340185671829817 0.000382642355751603 -0.0186012998324636 -0.0135164169964995 -0.00726072281081212 -0.00442415390170144 -0.0221174529968398 0.0349818725562546 0.0246648273107465 -0.0194515954594351 0.0707402963077763 0.0554685299934295 0.0353978508295467 0.0443883285288713 0.0347183879998159 0.0103955507433885 0.000683302918738144 -0.0322942443890157 0.00611213805191064 0.000856458494986309 -0.0128593355994585 0.00363170091340205 0.000781096422355074 -0.0157615374933839 0.00398950467341912 -0.013119190307935 -0.0779048765070169 -0.0341867452816517 -0.00335624683657555 -0.0406880839937074 -0.00474298453540963 -0.0272988111698598 -0.00648284195236127 -0.000699342132196516 -0.0284941089225925 0.0110317062970547 0.0145982065105949 0.0196465100154851 0.0126011744380486 0.0040459093074706 0.0416321093079063 0.0454115239253047 0.0129899412795809 0.0561831932863809 0.0471820414703399 0.00983774169609352 0.0156210349699642 0.0378849243926827 0.0300125291274598 -0.0260678607957023 0.0422095498859715 0.0393761736623155 -0.0263408621984833 -0.0433036101061359 -0.025342264339731 -0.00843826000953754 -0.0284497779192792 0.054212884513022 -0.0256044499366463 0.0259854811399832 -0.0393742338824287 -0.0823391751454942 -0.176354282809588 -0.0134172609226992 0.0837659801449969 -0.0812224539914481 0.0130885603912147 -0.0322668047764587 -0.00335267880038729 0.0205677349184531 0.0346300397729474 -0.0375205322844736 -0.0199974518444813 0.0666638442623999 0.0559027467230506 0.0160557173801212 0.00205478073104446 0.0759174898407023 0.0864535636367934 -0.0805417860531074 -0.101077738232627 -0.050423819024866 0.0939009120651284 -0.0454927378094613 -0.063056466310197 -0.0697742720348875 -0.0936552395643729 -0.0528882865944126 0.00266579298333301 -0.0698510748566041 0.0659859306670301 0.0236185791958306 -0.0406821942996265 -0.0133190658788712 -0.0147736486258039 -0.0572455807901975 0.104110673668301 -0.0291560405765773 0.0236678704084053 -0.0867154099442557 -0.0556505719169947 0.0601083986446267 -0.0860881326568699 0.0285453315977291 -0.0398069940256348 -0.0384919896667296 -0.0375694860998623 0.0308556503649552 -0.0299616710594448 0.0615069464661945 0.0127603068797043 0.0413468231558523 -0.0448826089598038 -0.0258858776069252 -0.0607861984430031 0.0260273249731018 0.0520958693454001 0.0542999170029702 -0.0826733545909784 0.130609783155009 -0.0734721151201974 -0.0702445567016972 -0.0473423031397727 -0.0710472100098432 -0.00421367288172457 -0.0055294587747047 -0.0234781424080917 0.042189845115363 -0.0554981425344335 -0.00227373633344728 0.0417934394262292 -0.0506291118781114 0.00433658144980267
  33 489.411017419215 ""  0.821010067760116 0 0 0.0104564713129197 0.0334450479388331 0.028001841820708 -0.0109968312347104 0.00187829819478748 -0.0121207761585577 0.0482818045181295 0.0459799494358084 0.0327051629766355 -0.010691572846767 -0.0233395673754221 -0.0166690204697512 -0.00275252856147416 -0.0315594787534184 -0.000745276420096963 0.0318698139644881 0.051902868649395 0.0408341886754022 -0.0126990919488262 -0.00857964166592654 -0.0165489696280533 -0.0134974360652767 -0.00552971413646839 -0.0147916237501481 0.044352229374134 0.0242190033240781 -0.0103757231834231 0.0819681887715004 0.0699735993269418 0.0476636442568263 0.0671528338136952 0.0492453027683161 0.0220763872630754 -0.00115078928668368 -0.0392360463663336 0.0026498838796271 -0.00164250965297085 -0.0244616730570382 0.000761128777885421 -0.00122683018165143 -0.0264193816600074 0.00120865867300141 -0.0636350247855552 -0.0264852748110329 0.0159870742992203 -0.0273025349454856 0.00670470619735043 0.0169993516676226 0.0442487489507595 -0.000784608182568058 -0.0119037059417165 0.0372034541269001 0.0249632754066318 0.00137190407342921 -0.0410186352434777 0.0288900926778639 0.0373757846806331 -0.0516440238400063 0.000828872709737519 0.0227984892612441 -0.0595025381946614 -0.0222838731877722 0.00728401207466119 0.0198399541670196 -0.0234407822901582 -0.0266201266089309 0.0571032522165168 -0.00347636177920069 -0.0240699174332216 0.085988294103761 0.0310992855620997 0.00165734689333773 -0.0152893451059444 0.00308766607811701 -0.0602967225704689 -0.00125746993807589 -0.0421852142403248 0.0268260911320576 -0.0890504101165421 -0.0633770845281063 0.0235151236218534 -0.0215088170326173 -0.0327395544625153 0.0289315356040207 0.0721963546879305 0.0691920180510684 0.00616326676565331 -0.0561821400767196 0.0777523610513752 0.0699411854036388 -0.101134258527366 -0.0627850516493259 -0.0120432941880102 0.0352854390340795 -0.0679449694670391 -0.0736502182664648 0.117396472701142 0.0580463637454997 0.0151417567505791 0.0264783060716954 0.0321592128399397 0.0210211560061186 0.101772562575727 0.0539077445526441 0.020348707060071 -0.0300498574725832 0.00674926736249349 -0.153204083957417 -0.0583106614520919 -0.000771713247084003 -0.00860032674591502 -0.0676709060678656 0.00308884762943636 -0.0386550991067781 0.0186794269529056 -0.125513745173312 0.0741252942801018 -0.0509793406380462 -0.0412931351818626 0.0453231549986916 -0.0677185127239914 0.00281325287765875 0.0203217567575503 -0.0252518714486692 0.0290764135217147 -0.0293963852322817 0.0490348462335487 -0.00344783080927629 0.0297478151496577 -0.0430490644396273 -0.00750644717306454 -0.00909700918474486 0.0316813731410299 0.0491870177165651 0.0477766185398694 -0.0402489642590644 0.113836989250097 -0.0783550209346849 -0.0259700087097669 0.00508085038708169 -0.00185949032102945 -0.00651847923648965 -0.0112739751749724 -0.0366911807261818 0.0501371316322425 -0.0867033668117421 0.00107955259072633 0.00966960530507698 -0.100881387573997 -0.0454770620102902
  34 517.888732585622 ""  1.50283436538283 0 0 0.0199954608485602 -0.0960275147354584 -0.0117434904876269 0.0427143940618055 -0.0561770017238978 0.0197050408112651 -0.069772057068438 -0.060251991966139 -0.0581249544125224 0.00487299763089647 0.0482757535522272 0.00455687008875932 0.012600528473234 0.0735410854206968 0.0133921303320428 0.0089180966260183 -0.156058001037604 -0.0290237754715151 0.0793792687660881 -0.0971811631845926 0.0236588895914682 0.0451542972528826 -0.0516765068401317 -0.0283437432641761 -0.0568548780094525 0.0474304452335968 0.00917856743829439 -0.109995867121848 -0.062570388866996 -0.0698424572971136 -0.173646853376765 -0.0947686172454114 -0.0976079234465129 0.0156709923667133 0.0402174521435264 0.0329155504721919 0.0264088271001213 0.0928340168339807 0.0250220479602174 0.0198328656151055 0.0868642680941259 0.0217630926484548 -0.0472468916741039 -0.0319982085526881 -0.0017508208113149 -0.0392644318409345 -0.0194166774582682 0.00876564440692489 0.0180985798925005 -0.0166136605084897 -0.0122482178785463 0.0131204490593362 0.0116913589250636 -0.00321685309404424 -0.0188910665313027 0.0162166538316426 0.0219517279232665 -0.0109359448029026 0.0175512796432361 0.0250616290542151 -0.00601230616486855 -0.00111785243825215 0.00555926684127841 0.0286882066430594 -0.000771691700456771 -0.0153845198229687 0.0160288676519401 0.0257299638798836 0.00802110599086782 0.035463504762329 -0.000498885389237372 -0.00803592251713512 -0.00864070057270064 -0.0112150170080861 -0.00260444711087327 -0.0147886875060224 0.000825998798710813 -0.00707552517861146 -0.0700866361930713 -0.0582816050714328 0.0121796667006698 -0.014331581473333 -0.0240430789395502 0.0252946646270568 0.0373840842419206 0.0462443036021829 -0.0041813416875536 -0.0226533972764145 0.0265568423060322 0.0232582487403148 -0.0337378107481996 -0.0251507334588411 -0.00951297470718683 0.0283745469781207 -0.000839326286460502 -0.0291270062529366 0.0293806946149793 -0.015026810798328 -0.012216229668588 0.0649709507765139 -0.00233207029663155 -0.0146842715376855 0.0182285080575378 -0.0162059838144483 -0.0106433655829966 -0.0106478065267822 -0.0306706933844526 -0.0442760861057132 -0.0152082671969756 -0.0241944061741968 -0.0185168440889245 -0.0357920696479051 -0.0309271588293921 0.0409944253813939 -0.00624028011692023 -0.0432584068304488 -0.00408225783630638 -0.0541803385493379 0.0193383796179952 -0.0230636904252432 -0.023538986236586 -0.0111235131265216 -0.0106600265214082 -0.00585160936459492 0.0332798661896345 0.00045226899970554 0.0286246746828826 0.00292549279272537 0.00947805487370794 -0.0247754634184401 -0.013084822270099 -0.0280919840053109 0.039649170310986 0.0309189129398762 0.0011083986547943 -0.0702822808152716 0.0619009285998357 0.0144458625234313 -0.0268957202562671 -0.0204765519160155 -0.0258709574347781 0.0418284960753662 0.0615530415062533 0.0261171486134844 -0.0437288566477697 0.184907662395724 -0.040034703801586 0.105386537040357 0.0647851262624053 0.161684936476067
  35 555.540576374947 ""  8.98373535788616 0 0 0.0151279472130101 0.0347804008006885 -0.037699423499216 -0.0209662427890854 0.0355398077708159 -0.00650937221357882 0.000522926848694462 0.00444978260119963 0.00741502804691418 0.00116842596214416 -0.0133053254908316 0.0084639859337819 -0.00476216589080803 -0.0232278715838166 -0.00688247317417408 -0.00804385519707959 0.0625855301691044 -0.0414384086671002 -0.0880726637323978 0.112200493814128 -0.0106869105635748 -0.0278279246318329 -0.00594717668065813 0.0698241464168738 0.00138436651940076 -0.00905608068567854 0.0488075192739573 -0.0428684818428826 -0.0393000452283812 -0.0149637374809656 0.0200604940315888 0.0171304008086179 0.0475345375509749 -0.00655499126346117 0.0013448529940017 -0.0213789978325872 -0.0127357883861253 -0.0418907423351805 -0.0149233485628215 -0.00873181446690145 -0.0311854615303273 -0.0139469633484047 0.00699165153624978 0.0214955884194461 0.0113256033350058 -0.0595455762434906 -0.0379208206652651 -0.0199802623276756 0.0143405917608507 -0.0696293049335292 -0.00685312714533118 -0.00593436867965978 -0.00435380829704443 -0.022029472228985 -0.0354365460663072 0.00130635281498322 0.0167876079682707 0.00767381677166428 0.0194191094881245 0.0614044399039719 0.0163190764088316 -0.0180628009122688 -0.00838211015667029 0.0419279356821521 -0.0120033623154937 -0.0463367149641454 0.0206907496008797 0.0818139053629751 0.0362936992697752 0.0694756466049938 -0.00101488573223356 -0.015240437656701 -0.0159329199391903 -0.0253756496871643 0.0320519939299902 -0.0461963964350051 0.0422889161767152 -0.0309760295242089 0.0344247000885102 0.0797440703833752 0.0292654485066226 -0.033061727288255 0.0490290045594966 0.0247786737768799 0.0236443293651131 0.0856707666254838 -0.0666306386056052 -0.0428982235571949 0.0137996770221682 -0.0416711227234945 -0.0421831301596 -0.0361350449119964 -0.0692818609534712 0.0236746151560367 0.0351809282927511 -0.0984377110433218 0.0417966782907261 -0.05790627848043 -0.0330022484758637 0.181855538488345 -0.00654510516454263 -0.0434855087074141 0.00982539258098372 -0.0588060882597557 -0.0302906354055567 -0.0162955567755206 -0.077545590634066 -0.0437367455599484 -0.0197934745734838 -0.0668581906693485 -0.0422598319702396 -0.0615676689879486 -0.0862100309151184 0.150958909588279 -0.0319069993925232 -0.038426809812813 -0.038430333486727 -0.127151555293612 0.0923341124756205 -0.084286306470953 -0.045088512185017 -0.010663559401923 -0.0388177741233184 0.0314310043228696 -0.0334739671016888 0.0368416376705833 -0.0353317731545659 0.0279135868503979 -0.0166253984048074 0.0464706799196958 0.0193209432633088 0.00515445072396606 -0.0436731378932497 -0.0433143374628558 -0.00925826328983315 0.0537776680861528 -0.10058624554595 0.0700758978123441 0.042569500598216 0.0238661214097181 0.00148361267106182 0.00617635954049446 -0.0282117940687809 0.0330380219616614 -0.00661050433078111 -0.0341762148295237 0.0434074576317814 -0.0542493825681911 0.0611879090143476 -0.0555490179552888
  36 581.263260551155 ""  6.77889677774691 0 0 0.0807153636716836 0.0249303347283163 -0.0830383862065095 -0.0131152816052795 0.0326860055779844 -0.006674458060122 -0.00977499959294669 -0.00642110196991994 -0.0075028215426788 -0.00249672344308611 -0.00685244020332022 0.0122163614433309 -0.00515124826270328 -0.014427385893601 -0.0079985232558422 0.0375395635720178 0.0485545594036245 -0.0957674697200251 -0.153119298708342 0.181382436736125 -0.0182342372560986 -0.0327302994510122 -0.0867864461829862 0.135937728373027 0.00246748636335884 0.0516570430790172 0.126301905439029 -0.133198558642446 -0.103719454626545 -0.0644814318817724 -0.0498017632410614 -0.00560045575658759 0.0497710707819754 -0.00414047482982391 0.00604207369472695 -0.0220734014474967 -0.0108346957946789 -0.0387546789468485 -0.0163385247820878 -0.00755707235616533 -0.0180792890203375 -0.0182669869772805 -0.0341656079642788 -0.0175320750428612 -0.0015764333908608 -0.00252290817864243 -0.00939756709685785 0.0220294787304034 -0.0178992925507466 0.05977819815612 -0.0864176795320269 0.0159265291699224 -0.011954803482632 0.0193054409702314 -0.000318419163102 0.00169634590091381 0.00519605899853108 -0.0310340662271052 0.0565659031539626 -0.0838940527378094 -0.0052579932596198 -0.000823111587474574 0.0024739527719174 0.0139838108655174 -0.0161120100849333 0.0208431159290215 0.0048006224462414 -0.0133823709062958 0.0126317087917532 2.40494453902553e-05 0.00335343848839823 -0.00300369292457678 -0.00631444923607831 0.00543909717732721 0.0268526433227979 0.0184750604097531 -0.0321130117152012 0.0058253848472493 -0.0541057934418511 -0.0561687167108193 -0.0100840302413604 -0.00439137722613812 -0.0103059449732245 0.0240794337098764 0.0619754250564502 -0.122067232480098 0.183794195419711 0.03643049526027 -0.082231690982257 0.147918461530814 0.0300614679672407 -0.100532076439558 0.141153114716298 0.0573983547893984 -0.128443087547455 0.180285887873083 -0.0296220885149799 0.0128553488261834 -0.00952405563148899 -0.0101210098804477 0.00720827459299017 -0.00580804307055718 0.0297779324605577 0.020238801959252 -0.0189514350084672 -0.00843253914235337 0.0201800021778719 0.032612990953726 -0.0083734272056083 0.0228032751729225 0.0628876033889552 -0.00775854162954073 0.0278270976596719 -0.00919672073870276 0.0197242977393401 -0.0443763587669857 -0.00352610772338483 0.00297976030830333 -0.0135456739026825 -0.0200770316378999 0.0255699206383078 -0.0624862148559423 0.00257593200413541 -0.00445468013843109 -0.0139927094334835 0.0334680437791848 -0.00183764862419615 0.0211425119065275 0.0048793681312188 -0.0240692758026164 0.00780084172554929 -0.0190832731214324 -0.0420852232262008 -0.0101930099049026 0.0367416155130722 -0.0469502236448165 -0.0146361862716254 0.0543392394126361 -0.03022925893038 0.0137625183241421 -0.0234998347635421 0.0451631690576134 -0.0261410773321169 0.0393730620790676 0.0247492375282673 -0.0170956068113669 0.0433166261687699 -0.00398923762606732 0.00827929850725471 0.00113988363377977
  37 586.896056541489 ""  11.8585625462701 0 0 -0.0771863590100296 -0.0203815149061737 0.0745949842915006 0.0107786395768778 -0.0258050754462146 0.00824147800112577 0.00713224971608478 0.00519041498027366 0.00791945104954005 0.0027704324997542 0.00725078267209951 -0.0100465414982433 0.00182600916349674 0.0132884766434709 0.00400502271249022 -0.0370368732230755 -0.0416031696852446 0.0867640993909922 0.137577842965503 -0.161660582918216 0.0181375391134893 0.0285642523781338 0.0846633164721197 -0.121793477111544 -0.00470151441530127 -0.0543534821436467 -0.114943605040047 0.120348549378694 0.0942456856681854 0.060030527026477 0.0498585823959932 0.00622222175227672 -0.0427642300363195 0.000260855205222284 -0.00590756458088785 0.0177442628181839 0.00703919091802847 0.0328059686453003 0.0107063011775503 0.00216715504827115 0.0133617493319391 0.00916567607541645 0.0135273761778886 0.0303502468217274 0.0225994600085054 -0.0072694586082029 -0.0144091694928626 0.00243506524074513 -0.0220068190082841 0.0304767657356237 -0.0915417293939463 0.00314102799323589 -0.0252899566649869 0.00844194310607998 -0.0123710736643615 -0.0107213480612384 0.00120884148347721 -0.0234054740133905 0.0618519762584384 -0.0694044592645488 0.00604663149142831 -0.0245095133138916 -0.0129950456337137 0.0166873152419041 -0.0367375223831757 -0.003688939396904 0.0145986604860384 0.0316540410665998 0.036246550682798 0.0399053676760517 0.00748757281126781 -0.00980831860837676 -0.0150020643816994 -0.00523333778717831 0.0586111034276428 -0.00687394791824075 -0.00295484549439856 -0.0118349572333504 0.0606296009928704 0.0976349663016772 0.00874527838998851 -0.0520277068462199 0.0450184887382834 0.00750618780737012 0.0551774557093074 -0.108654775770226 0.157172118841281 0.0259262512641688 -0.102668043379505 0.116419337090149 0.0224609164868483 -0.13255433275459 0.108952347578627 0.0530742144691128 -0.130776245763544 0.138448581709675 -0.0102655891745922 -0.0156315078281687 -0.027923130505974 0.0941950172559196 0.00895176837910287 -0.0299651320580667 0.0396476030300757 -0.00704985220864286 -0.0376518436041787 -0.017414419801334 -0.0158149992630247 0.0280260723587083 -0.019004374276873 -0.00970011573286596 0.0554822867578058 -0.0370521548774974 -0.0142141236391549 0.0828616907141686 0.00124272197423834 -0.056211166718325 -0.0272472178369358 -0.0650264912045122 0.0458594458666617 -0.0723446268220583 0.00337758090099715 -0.0692096277412831 -0.0199497055021392 0.0200388905016156 0.00693732254177403 -0.0222227810586059 -0.0063267253780214 -0.0129020905299784 -0.0104313250316844 0.0382583167814292 0.00766431639679083 0.0368690275500235 0.0343660510221443 -0.00153225546081461 -0.0460277394438784 0.0790826767291404 -0.0195454792278485 -0.0335278533005458 0.0582070390735394 0.0170486046877029 0.0455054954236827 -0.0421603436305596 0.0214311039780649 -0.0329280221847128 -0.0306449194590802 0.0148963381533569 -0.0350671466819758 -0.0221569641540649 -0.00820305347542592 -0.042025999418379
  38 647.637764369687 ""  15.6318154827581 0 0 -0.0373344170753819 0.00953570284613652 0.0155492952931515 -0.00954184424920965 0.0145103334832133 -0.00165919401227947 0.000344847795550659 0.0046286419789837 0.00570510359971695 0.00104568725215345 -0.002499214658211 -0.000480685506221422 -0.00150287248343651 -0.00623570561613383 -0.00125476968764181 -0.0347128290474148 0.0223048495160855 0.0189291230836407 0.0127803595623733 -0.00605421200784482 0.000841527763296525 -0.00465914792602702 0.0469312417568437 -0.0194834918564167 -0.00647200294806119 -0.0383880227773943 -0.0459298260776805 0.0434594916335795 0.0230574345422598 0.0220634263798469 0.0392731967566439 0.0151097310773135 0.00778319729383727 -0.00317843468649278 -0.00164051779381689 -0.00295019767811406 -0.0038270250747247 -0.00722183552310476 -0.00281551308826842 -0.00362534646586064 -0.0103353697841365 -0.00310714205678297 0.0215775224832349 -0.0077963288490681 -0.0159104975990818 -0.0278812654456192 -0.0295607600195993 0.00568082287762856 0.0315213067569556 -0.00811256243106172 -0.0216260704244777 0.035174171712571 -0.0518183510623867 -0.0498242959264266 -0.0793294527444321 -0.0421030132076485 -0.000683085951770769 -0.0339513211179817 0.0208962605400986 0.00914483471238437 -0.0255811596098192 0.0926254738403503 0.0738243810979938 0.0976344238346972 0.085653322482692 0.0249800402043065 -0.00315418159954653 -0.0241390659869604 -0.0142326271630166 -0.0395599843632895 -0.00511141769723213 0.00663083824563996 0.00372617975681855 0.00227567778586983 -0.0278113194073012 0.0158130479994783 -0.0258988106873774 0.0108320243156777 0.0260315288628777 0.0172631843619009 0.00579832940887414 0.00905001293061918 0.0199358865678045 0.014419428793722 0.0863141148489423 -0.0138403393873264 -0.0157745896133712 -0.0832083783525492 -0.0223331522085423 0.044883652675333 -0.0465363277523388 0.0477347157693463 0.084802630813748 0.108038335926 0.0574544273374865 0.0427909345924752 -0.0280467641060588 0.0133649288586833 0.0132663744832241 -0.0780723904205856 -0.00460121755450297 0.0184768212018426 -0.0232627529111409 0.0115342253039545 0.0120033856304643 0.00557854070788793 0.0132129053810494 -0.00487923728639269 0.00917992900786555 0.0175795778272651 -0.00616012073310138 0.0111291537168488 0.0210355703420227 -0.0622074937776958 0.0124131963206177 -0.00439365044148259 0.0110992417977996 0.0362695348438488 -0.0431579682316162 0.0317413946608722 0.0167798700642047 -0.00468892247053949 0.0143417910530617 0.0246724180395744 -0.00941814890327419 -0.00458656809203299 -0.0161863348660547 0.0132123448630523 -0.0153003789559519 0.046050291717122 -0.0233325314417943 -0.0423518945170274 0.0185808881214246 0.00319860889061465 0.0450247064896822 0.0190656457745964 0.0232988329175157 -0.0217026094561156 0.045390061953393 -0.0630645423224839 -0.033661388290186 -0.0102294438119397 -0.0264812830779597 0.0122088530257049 -0.0260029403628644 0.0195497299406876 -0.0180836802166878 0.112821173932945 0.202743273396406 0.235338906762331
  39 656.210762499688 ""  49.3542334327752 0 0 0.0185034850102487 -0.0130318573236863 -0.00354427484537876 0.00887498586870934 -0.0158621663816371 0.0053140272273598 -0.00800131151958207 -0.0130936269668066 -0.0128330049809264 0.00150728115597114 0.00419662649731545 0.000276394659640703 0.00118914238290262 0.00815296809945063 0.00112355784125835 0.0165530928412461 -0.0367996283670558 -0.00939089088928427 0.0162964082275721 -0.0249768233224386 0.00530732331417342 0.008857739526293 -0.0176823874236538 -0.00603057519482901 -0.00280914103898095 0.0216239226124323 0.0248828564012853 -0.0393764622930505 -0.0192694064407182 -0.0231224561256823 -0.0456746999438034 -0.0251889747230781 -0.0227933572288277 0.00206918714940374 0.0017745442090977 0.00458997548423319 0.00379276634340424 0.01230506092822 0.00325194666183569 0.00251474289238924 0.0110396480540421 0.00267513091242317 0.00463751892246833 -0.00552876886472946 -0.0125771538566298 0.0348249588929246 0.0140606812394573 -0.00500789406940455 0.0190477358356259 -0.000454202050657677 0.000572715625357693 0.0162516119913577 -0.0628931485257474 -0.045984841619738 -0.055372127448898 -0.0586257381763677 -0.0252075020113852 -0.0184308252848924 -0.00791006454323115 0.0053023964670941 -0.0303614149943258 0.0511770154456066 0.0417204363877586 0.0348313915110436 0.0425608487847007 0.0204737220076268 0.00316536159689674 0.00698819872784827 0.00344860438017097 0.00565058738380792 0.00514549164968803 0.00204533886476339 -0.00464079514977847 -0.00330483387507332 0.0146987764771113 -0.010374879761592 0.0115812115544621 -0.00622079669359247 0.00913804967728295 -0.0166902827564159 -0.0373333354029996 -0.00170517172651664 -0.0255099390790427 -0.040844189491766 0.0175371130354406 -0.0556563975380787 -0.0500649664926226 -0.0611647349019164 -0.0384241477661634 -0.0206723014787066 -0.0402214786036391 0.0489018981309009 0.0304021701710783 0.0393110795313005 0.0289131702863983 -0.000517613365531331 0.00212647875044059 -0.00215241467328352 -0.000423581030149815 0.0164452271962458 0.0047649751179442 -0.000495763431627447 0.000543858428139693 -0.00146976138755364 -0.00211604284159207 -0.00372533380612284 -0.00958324523115082 0.0111759515280097 -0.00331728445707733 -0.00582632278924216 0.00821356956239559 -0.00989499147516499 -0.00822840346751693 0.0251685262417182 -0.009854930220496 0.00733766333617939 -0.0100000328433942 -0.0185087121040835 0.0163393631123224 -0.0109130293932775 -0.00794080742322146 0.00683042434911768 -0.00653151888349639 -0.00975507263640557 -0.00138313132637174 0.01624896471221 0.0194286291674265 0.00189561636276404 0.0294611803940062 -0.0211321838569734 0.0135349629878923 0.0206428415709683 -0.00172152955360719 -0.030436662838571 -0.086237586657319 -0.0142447676973616 -0.0674741508910781 0.0595481439075029 -0.0450428563590608 0.0640595093394757 -0.00877081463416433 0.0068976821082108 0.0507789682419862 -5.70652909949678e-05 0.0306234747440179 -0.0264626757970727 0.0517794779671994 -0.294687233271799 -0.326080180445976 -0.582757670136965
  40 665.142419855513 ""  6.46472074705478 0 0 0.0337894073947932 0.000649986272449879 -0.0174546942781259 0.00639519261559805 -0.00415668753428131 -0.00234578584156962 0.0117184602963547 0.00958531363376577 0.00790264088630987 -0.0040439875410337 -0.000167950200717615 -0.000155204944206339 6.18424554851768e-05 2.14285130664347e-05 3.93873518694068e-05 0.0369687603052871 0.0084374136498771 -0.0139213240464614 -0.0353297466780802 0.03409837077924 -0.00712545779911096 -0.0015581670146005 -0.0523241473298845 0.033936127467661 0.0155162410736494 0.0313244028653203 0.0366576991007993 -0.0125457505679201 -0.00905669325646647 -0.00317891423796737 -0.000182210539482848 0.00860266286615716 0.01624351859757 0.00224901985550452 -0.00253430288275774 -0.000142029837854942 0.00134241908013005 -0.00186526208116794 0.000251927280741531 0.00179112085314705 0.00400461484851717 6.51049496563473e-05 0.00753501188000525 0.0154367765469946 0.0132621187379568 0.069118450050707 0.056821279641337 0.00818592457742694 0.0152553896935284 0.0238071170235149 0.0196625287598585 0.018114093735621 -0.0703907042302396 -0.0520647914211571 -0.0236745537113427 -0.0734380094182412 -0.0463905426365143 -0.0130305139406489 -0.0382464189316972 -0.00992948302029908 -0.0458097198286537 0.00573108172874438 0.0139219478493959 -0.0238865929396898 0.000398571786088438 0.012521967160279 0.00825543303377725 0.0316183191045798 0.0180356257560511 0.0532595668584754 0.0165268552911275 -0.00256324733473821 -0.0135197797085264 -0.00801607753593147 0.0589702668263345 -0.0354377778155272 0.047816539744863 -0.0226934869678404 -0.0122041135473593 -0.0381734358699655 -0.0124461795258268 0.0368847065246066 -0.0221379425834608 -0.0205170834468895 -0.0210339638972075 -0.105477844814583 -0.0699083552889623 -0.0298393222825845 -0.0519101206638279 -0.0495551425841116 -0.0398722416738546 0.0321840866486604 -0.00107839993611273 -0.0141327992304453 -0.0288228334076521 -0.0414725918597461 0.0374228574906939 -0.00958059827823272 -0.0121485840748715 0.102428550793479 0.0153632053790032 -0.0160716366580131 0.0334131468872991 -0.00699764631214589 -0.0146424997943365 -0.0137594672862345 -0.0273372003272415 0.0339750066984339 -0.0160982541374719 -0.0241747231719793 0.0321993349338788 -0.0296548199412147 -0.0313711499292779 0.104738935899865 -0.031612746775194 0.0208603919937434 -0.0297394668759657 -0.0685602544504437 0.071887293314737 -0.0500111838124896 -0.0327348920461023 0.0207808768863972 -0.0265228808720882 -0.0372116756990452 0.0186401199481278 -0.017788786401771 0.000959378344684862 -0.0319042468535558 -0.0137081638592178 -0.0551176076424773 0.0197499914849128 0.0464203549970713 -0.0375536840599603 0.0348290818725541 0.0298814163806129 -0.0122107906804195 0.046079790210719 -0.0482370032224184 -0.0418359637957859 0.00883805692325547 0.061120646882203 0.00270765718777237 -0.0244263950514268 -0.0295997408674261 0.00656384353509375 -0.00726590610685326 -0.0425142676452385 0.201465050569113 0.0791346557205504 0.37928276723768
  41 735.048095153158 ""  18.8563463970801 0 0 -0.0493857448779773 0.00962678471103855 0.0220315128741064 -0.0203598138530106 0.0288165804938703 -0.00438265016306678 -0.0191641990369946 -0.0134335408884626 -0.0134372989515359 0.00382592264278003 -0.00331113427303423 0.000961454939114558 -0.000902079196539762 -0.0081693022128851 -0.000718413923571269 -0.0639645276356688 0.0213293749666931 0.0167633757515389 0.0202735955252697 0.000214213727084191 0.00247639424335907 -0.0103973830395805 0.0905358955864955 -0.0322023844519688 -0.0264482588716613 -0.0537024765858133 -0.06809010973597 0.0229388887795602 0.00790278628898996 0.00345132347221221 0.00848967389795398 -0.00753498453559441 -0.0179508769640741 -0.00480461507351142 0.0039674697323983 -0.0056841443712695 -0.00564431429136885 -0.0124287111896523 -0.00390544556764364 -0.00516466524358336 -0.0178494962309727 -0.0037860198934282 -0.0288532460766887 -0.0147879478586252 -0.0106174120019893 -0.00773481628452339 0.0253179397603208 0.0447986397103337 0.0135371673630581 0.0539927166550119 0.0256917330098181 0.0555520199315438 -0.00791596869768578 -0.0178454676391048 0.0594614148268528 -0.00411240837338258 -0.0264560172789318 -0.00811397182595877 -0.0547634243348812 -0.0181724507305382 -0.059320187176034 -0.00527886857918971 0.00724238080580499 -0.064458213007316 -0.0087536417623574 0.0213004340197758 -0.00105748039402888 -0.0058875467008851 -0.00376351750260815 0.0490134733119291 0.0095639866333665 -0.006296968628342 -0.0102911198681912 -0.00678555389034994 0.0450952894696317 -0.0284066915880638 0.037534682484538 -0.0185548449930644 -0.0530312307796382 -0.0276274462718332 0.0244619312948408 0.0119975362539632 0.000495787999695846 0.0307748442922431 0.00874331614651359 -0.0658873484031594 -0.0275942838383855 0.0447073894081502 0.0456825252359112 -0.00327180644123928 -0.0217771008770159 0.0503015026330439 0.00825979434416785 -0.0461054653678757 -0.0628591619526576 -0.0257629768623169 0.0556145724556021 0.0134102513076707 -0.00432999321586663 0.0451451839295324 0.010420246864615 -0.00549757813024131 0.0532090525232756 0.013951317688875 -0.00321807697336724 -0.0107400661947903 -0.00772062951209659 0.0459677957331698 -0.0127512282989829 -0.00739813445221585 0.0483332700216528 -0.0118029876240457 -0.00740192214531016 0.0474052045887895 -0.02997938725819 0.0424261287690298 -0.0180249417291133 -0.0268552033897715 0.0353784305514966 -0.0146766400366517 -0.0318953076315622 0.044893693823697 -0.0185365551052685 0.0413137718380815 -0.025646212471897 -0.01208902741058 -0.00129973963569125 0.0322240541858808 0.0105851206541011 0.0578973373890089 -0.0657990623241949 -0.11551227156103 0.089340476351672 -0.0086305716528903 0.0724883849586978 -0.0678990811889265 0.0763786820659819 -0.0232221130663926 0.0939862934454238 -0.0877045210387242 -0.0949872977601107 0.0204429115758624 -0.00843455128494598 0.058335400947075 0.011978547267465 0.0535760490754227 0.0105585782922458 -0.0773504528371013 0.0863539903974692 -0.138936488202405
  42 758.652793971759 ""  1.04984833647785 0 0 -0.00179661747646866 -6.93657958892286e-05 0.000595053786661485 0.000153283898418383 0.00051922221266645 0.00119667490551935 -0.000431116998857168 0.000335494348802039 0.000848692676689052 -7.4270195668077e-05 0.00087412583054733 -0.000312949990648941 -0.000867940736960231 -6.05664727878477e-05 -0.000780938911512414 0.00129142745983598 -0.000816540929657115 0.00181510414070046 0.00216785692956019 -0.00263383972002007 0.000944018348954852 0.000296983452707284 0.00241981467728902 -0.00154925027655174 -0.00093261099595296 -0.00313089922137471 -0.00278583326751478 0.0033428054304236 0.00236635561999532 0.00230571368479247 0.00295470241048153 0.00108420459347685 0.000322282931627758 -0.000457425885001106 -0.00290635641421205 0.000823196192159154 -0.000130659918493367 0.000853142018346412 -0.000433649345672231 -0.000970709768493986 0.000232889765662838 -0.00161981626286421 -0.0115710925977093 -0.00348548680498631 0.00361532266916397 0.00538019021594656 -0.00850020916939712 0.00700456997716065 -0.0331463019711545 0.068745843698849 -0.115121527027815 0.0123972894402935 -0.0407478940901289 0.0590397983721376 -0.0277151122926696 0.0366344675019152 -0.0535380298563957 0.0361041840518932 -0.0791261888477432 0.131610897986733 -0.0100017323468607 0.0406063415549408 -0.0638527344355899 0.0313160263482725 -0.0426178702117213 0.0580587810901077 0.000403423680461673 0.00187050981759962 0.00187910721959726 -0.00590382008091611 -0.00134968731124796 0.00139385584840146 0.00721988029154413 0.00191432248543997 -0.0268455707955679 -0.00958408292490033 0.0134174433462816 -0.00363866994291785 -0.00442591259742507 -0.000853187011476339 -0.00875214316885727 -0.0199814937155189 -0.00136439906952091 0.00321438216768393 0.0416594384644392 -0.0939719299051833 0.14844089192815 -0.0631213998518696 0.118696022040423 -0.181456954162958 -0.0541004188180086 0.112040393240052 -0.189130956898312 0.0513716564176554 -0.0930382082882046 0.152908197062788 0.00458107395056204 -0.00667054692744591 0.00354317078747072 -0.00303192397449521 -0.000818808841891737 -0.000548874459428381 -0.0169989532328918 -0.00714956339376991 0.00824752554557686 0.00670976856822703 -0.0141798064440819 -0.0511295138600523 -0.00030937949000169 -0.018088589438024 -0.0543984368343176 0.00130447794040725 -0.0210051502842644 0.0123052377382175 -0.0135514231345925 0.0398072460628048 0.00199686868211915 0.0133435551773644 -0.00798453187324939 0.0246642697673779 -0.00679730909116796 0.0437010708488295 0.00185662237800483 0.00841638022725101 -0.0008930338368131 0.00286805528482089 -0.00050020741372184 0.00395758472632488 -0.00317163931496513 0.000860056279932019 0.0065435414784969 0.00920723524365028 0.00400134864838145 -0.00224412182885911 -0.00295842520998447 0.0198625930744786 -0.00931184072930935 0.00276431232730241 0.00679762846464438 0.0130172539306605 0.0110891474647185 -0.000331302219303038 -0.0016401211583925 -0.00190934388124229 -0.00426682063572435 0.000140235179869406 -0.00143081536940563 0.00710531703509659 0.00618316138028585 0.0117950917193529
  43 825.461234717982 ""  12.2012028546083 0 0 -0.00085343267427033 -0.00100767185069817 -0.0124638524517089 0.00537485204434973 -0.0268867969894543 0.0135978313638437 0.00535458610841052 0.0149426743175285 0.0159125914092977 0.000394597860585186 0.00157279939419567 -0.002926212386278 0.000758554736920671 0.00707919911528313 5.00665412873371e-05 0.0441249948682107 -0.0335453972984238 0.00115328237950395 0.0258726727985602 -0.0609684080839234 0.0116596615515165 0.00618148420209247 -0.0217996781531328 -0.0101015685139033 0.0033810165618826 -0.00949248839788549 0.00838183671095421 0.0211966889400369 0.00932536223769779 0.0186303284322197 0.0366208760574245 0.0264770202178944 0.0337433624022996 0.00215732266101223 -0.00561643537669193 0.00726674603441023 0.00531676251692517 0.0168137870214323 0.00453983708721452 0.00355253855991824 0.0132405650473788 0.00519393257609757 -0.0464299511056769 -0.0730205544972255 -0.0473406548806482 -0.0208698377623679 -0.0419109760686033 -0.0283193760449332 -0.000463165028630833 0.00172587789510034 -0.00648656558361895 0.0334452189585096 0.00992074361449307 0.0144378833795588 0.0497906002314775 0.0209872377019407 0.010690377717022 -0.00844262623740746 -0.0147514584796387 -0.0197155467223117 -0.031449127390949 0.0299409097686778 0.030450164183025 -0.0202049070359616 0.0199026963414269 0.0208644310237985 -0.00777956543194079 -0.0472962844202708 -0.0306389626190089 0.0379236399079834 -0.00232748393803419 -0.0114570743765103 -0.0126968138343615 -0.0157525620231184 0.040678419552876 -0.0256956467590424 0.0225282079777626 -0.0217170540616772 -0.0280315710095142 -0.0780049168645876 -0.101382612953613 -0.0941428699597107 -0.0961493023558293 -0.0967161112974623 0.00223230215189601 0.0562295983247051 -0.0766868052585264 0.0250781066449661 0.0909137263575471 -0.00773146302295957 0.00309102658574338 0.0633264971504885 0.046782797705937 -0.022141586882366 0.0201561958505566 0.0125605915030893 0.0761977912413941 0.0429693686987793 0.00663724009560054 -0.0454837405037322 0.00202645533216718 0.00993331125534985 0.0754517399165153 0.0407041875652325 0.0120849267748702 -0.0131325213881544 0.0143431148981903 0.0837515774147173 -0.00961062673759502 0.0127729316084054 0.0923775355265866 0.00872779867751067 0.0222979831927726 -0.0303494840546442 -0.0337508422806032 0.0689145602863365 -0.0101357506318968 0.0227126232413397 -0.0152761183294987 0.02390322062572 -0.0356526645166544 0.0759931809509619 -0.0161171244934287 0.0873063905772767 -0.0246006459565125 0.0706928264189741 -0.00111734466760639 0.0535219680165202 -0.0310728244460166 -0.02911240715308 0.0358731859809628 0.0602642862372257 0.0990689421127808 -0.059129023368789 -0.0518317425165721 0.201719304015396 -0.134404299166931 0.0845481001658184 -0.0891943760627938 0.094297169017681 0.0125792099122896 -0.0287084334614601 0.0160337341198717 -0.0532461627366518 -0.0442041905281099 -0.100585537154112 0.0506403122053001 0.0557527613899166 0.0210855562591447 0.081623198261307
  44 831.864855003217 ""  15.1007335109537 0 0 -0.0291865907558291 0.00274371314723359 0.0249011284782254 -0.0239032136644887 0.0330289754726096 -0.00384732836755109 -0.0223666585111013 -0.0169948543469863 -0.00788544578500266 0.00225350604015764 -0.00166101396604668 -0.00126685483304572 -0.000159399974419077 -0.0091199692992697 0.00021877454208548 0.0059566476406906 0.0164085638065327 0.0409942213304827 0.0283378989544373 -0.00383365353107875 0.00412831065932337 -0.0127585842522361 0.103086614543009 -0.0421288244479083 -0.0299149226755097 -0.0507072129746193 -0.0802989252836825 0.0417113186750516 0.0384639142831548 0.0216633551438454 0.00248430366800813 -0.0189319594119589 -0.0499064156187122 -0.00457523022221523 0.00363394600866383 -0.00457502273698379 -0.00560064416186724 -0.0120992113811592 -0.00322593803648405 -0.00434735677037384 -0.0180989586907278 -0.00286013293130381 -0.0960976374407368 -0.0432241415892031 -0.0116196525670523 0.0601612743806377 0.0454334856415029 0.00453069392337973 0.00497810006207599 0.00646323362462172 0.00849730542488231 -0.0234737089951864 -0.0267491774392983 0.000167619866791468 -0.0278147234519643 -0.0331979851081516 -0.000282312340321221 0.00483558933899517 0.0303150618646734 -0.00406975428956223 0.0153361429963214 -0.0230240093141725 -0.00819710002683586 -0.0101988008173058 -0.018853122043159 -0.00608321471961121 0.0106923023864885 0.0692684142258497 0.0397237305594321 -0.0515472002436751 0.00395691271108517 0.015050371360589 0.0142928177947448 0.0213733297843515 -0.0470308973697832 0.0390654038786284 -0.0360910162058306 0.0326107147019977 -0.119980698090929 -0.122105776302822 -0.0660527561608079 -0.0613674530591613 -0.105391068069414 -0.0717313257186171 -0.0733531370820503 -0.000159574673786078 -0.0907355420224531 -0.0283464275082584 -0.042538015187328 -0.0714168855717403 -0.0113210918915351 -0.023166762651566 -0.0426464417915105 -0.021988974510992 0.012707667864203 -0.0619747611245094 -0.103015221202524 -0.0637766722225279 -0.0107374387122746 0.0728341665426665 -0.000747273486339039 -0.0196854883674782 -0.110742005682882 -0.0608291076329751 -0.0163542745224275 0.0157300057128751 -0.0200254362149792 -0.102005882191355 0.012548206216219 -0.0149041677148896 -0.116142011075165 -0.0154103557201262 -0.0282204227608346 0.0468128307900403 0.051354915585031 -0.107633770569948 0.0132135504124935 -0.0392176850722198 0.0241303075053406 -0.039801537979337 0.0516305644105229 -0.119186146342517 0.0230711162686427 0.0939306462568931 -0.0297760242069194 0.0101735432185455 0.00305850343748196 0.0488399866058971 -0.0201400906378634 -0.0278763530917199 0.0104397710775589 0.0207773109128716 0.144477175219636 -0.0304584690820734 0.0235599307684786 0.104948210506617 -0.0107520695233557 -0.0069395771569256 0.0336831071693061 0.0683184389951068 0.0399417850742505 0.0379673440999814 -0.014564062320616 0.0125658416920131 0.0281054942266282 0.00323026033017656 0.00382333227003651 0.0233520189436577 0.0238697439069481 0.023876935180748
  45 847.452863012135 ""  14.7038316794187 0 0 0.00148526058347532 0.000842080102935093 -0.00817235683401842 0.00324413330238235 -0.0160866436545368 0.00504241498980596 0.00434263369324677 0.00794426003815832 0.00568211062153774 0.000354474681918938 -0.000270439243117826 -0.000152439180993673 0.0008154083544186 0.00401269894984006 0.000689651761784512 0.0103416222405876 -0.0153528899458012 -0.00718077738411491 0.00705337311458403 -0.0256568502710153 0.00416772196457999 0.00289311480779196 -0.0203622438782096 0.000695842956465423 0.00446619872116696 0.00132075200511721 0.0135944739889483 -8.69249152207534e-05 -0.00636384347088219 0.00130300788603904 0.0142750423167063 0.0139784717490594 0.0233790247911312 0.000848963270240251 0.000973916693527954 0.00282758190073234 0.0028831723308191 0.00806056915814317 0.00302029418993794 0.00260676864087805 0.00711106311629048 0.00473407044965623 -0.00152883128051793 0.000319527251255791 -0.0194607403789673 -0.0138338338698187 -0.00238656732857715 -0.00669327219010681 0.0134620479251365 -0.0198339446160588 0.0387876904617513 -0.00336329922176333 0.0458987116154455 -0.0853352833314228 0.00495413309286767 0.0418061554453686 -0.0576847868927278 0.00905826415735402 -0.0198252329960292 0.0308566171047198 -0.0130001955737887 -0.00852483642970072 0.0253984749209481 -0.0128182052435726 -0.0151383571827471 0.0243504297899444 0.00490014269070391 0.0168400308054354 0.0219731668131614 -0.0133423449040216 0.00027917881089273 0.00568327989371619 0.00917555059614957 0.00912905186957123 -0.0275379023404355 0.00178586563800748 -0.000457254483782927 0.00610653852241996 -0.0221193323420064 -0.0335429981002429 -0.0195120124949486 0.030678086941717 0.0111097721931718 0.0109026199964706 0.146053450735843 -0.36461267991966 0.498273767272506 0.121024474377119 -0.226547798762487 0.355387602439586 -0.0529037294736583 0.103245032207487 -0.129132802688903 -0.0557563358077635 0.0913915055914805 -0.173551620280892 -0.0444654609589422 -0.0184702705755056 -0.00544884807877629 0.0339890798414957 -0.00798779503900997 0.00298976594808758 -0.0233120321831642 -0.0181810972828277 -0.0127034525299405 0.00895725054955907 -0.0107647030051875 -0.0588101231284354 0.00120853522513945 -0.011571114147722 -0.0559809552819777 -0.00554019197801068 -0.016177833834834 0.0194935390017953 0.00289265751055098 -0.00944321844537286 -0.00298989576711241 -0.0157440532237021 0.0128756288306228 -0.0090501630911265 0.0136854400803534 -0.0208198573148712 0.00593693918048794 0.019913895470724 -0.0109698945853472 0.0233168535361087 -0.00322567411478388 0.00388858634600207 -0.00387822646789953 -0.00695035555058927 0.00284045867935506 0.00136369837926945 0.039323057777576 -0.0194356184212908 -0.00409539097923912 0.0352893041514263 -0.0251531727899555 0.0244292476625674 -0.0367926758549195 0.00638675840445991 -0.015805266309362 -0.0151895862902289 0.0104483817576425 -0.0173350600481804 -0.0163632138740037 -0.0401094167087231 0.0247216191289645 0.00723781025873778 0.00410927723156989 0.0159090121288197
  46 853.523166290414 ""  1.09821364363984 0 0 -0.0131248505570906 -0.00273847968476295 0.0332690569416133 -0.0242566022202815 0.0509084528381528 -0.0139163439750641 -0.0220266313062871 -0.0292797989514267 -0.0151206627530733 0.0013751478773468 -0.00090071840852273 0.000318087879220469 -0.000556640166445241 -0.0145023443721989 0.000708142360997177 0.00599393254940681 0.0366356257460923 0.0472044952240347 0.0086021770659236 0.0433702561709644 -0.00511810087047888 -0.0149938169100634 0.109775152320262 -0.0326982394469491 -0.0259819763963228 -0.0261277445617489 -0.0763453544910739 0.0281973469350945 0.0457928655109302 0.0148658862326495 -0.0346433606302711 -0.0474114359688228 -0.0918460015391181 -0.00555981729396932 0.00691349058955033 -0.00897018766947504 -0.00915793211085547 -0.0230007188376578 -0.00585242465712771 -0.00604584775139606 -0.0252411447394128 -0.00595186559613841 -0.0397289415011952 0.00137977067440122 0.00589592725473309 0.0377556911553132 0.0294537049232266 -0.00297280200782852 0.00171589923114305 -0.0221307922501646 0.0085622603787506 -0.0756305467279662 0.0347043197004381 0.0129339516903109 -0.0761909598250049 0.003989701193094 0.00291533334124972 0.00326247770566317 0.00241629506737294 0.0083393034578885 0.0663009262257106 -0.0168527568429975 -0.019474713650015 0.0668527202165741 0.00458154949791446 -0.0103098847485964 -0.00909038410888644 -0.0823627391779181 -0.0480590589310836 0.0461532073627391 -0.00684737291168971 -0.0155787681377025 -0.0137363852749458 -0.0261913287922676 0.0496087258992584 -0.0401440764364537 0.0336383809700063 -0.0371079659089014 -0.0624811637232495 -0.0528736084224802 -0.0151488970181316 0.00157691625885498 -0.0274693172560578 -0.010931147442914 -0.00989710745460664 -0.0412645540005344 0.178156218217337 -0.036921278294976 -0.104104711408071 0.0954281038825642 0.0335660803879552 -0.00596130254849229 -0.0784462863752076 0.0392841401512804 0.0881283738185304 -0.0306823760288506 0.110398119059822 0.0776060732540136 0.0168487213198973 -0.117462616773875 -0.00248466556219356 0.0328319126444086 0.120596970074696 0.0735191941245117 0.0212220075777596 -0.0175661248641963 0.031705509032344 0.112941066308881 -0.0134703174477911 0.0212325808598656 0.142146382527665 0.0274121783457754 0.0403066224745709 -0.0768832851680359 -0.0542985245884255 0.11957202928807 -0.00780635347053137 0.0585680662784938 -0.0420552158499853 0.0533996966242835 -0.056510261767358 0.136764449746482 -0.0252292202487016 0.0247955803088302 0.000178755687820753 -0.0259977077364834 0.00231426224174283 0.00144648454826091 -0.000522872301956192 -0.0192159316201686 0.0108100394698149 0.0152336764176834 0.0317300312534914 0.00868032221478001 0.00807809128566462 0.00986114211729334 0.0235717157569138 -0.0327563588711258 0.0418069556188427 0.024895915535764 0.0459633818071728 0.0512377584156066 -0.0202359934266229 0.0268713861474944 0.0598718927495589 0.0279234858255147 -0.0158149752758149 0.00168755027008258 -0.0191981974967493 0.00116857715002253
  47 875.498341384344 ""  39.1201654372119 0 0 -0.000632402092462346 0.00587817304535306 -0.0182723406291602 0.0091774661028015 -0.0327194589026538 0.00465797433777458 0.00977468710879745 0.0183134998979225 0.00587511509009544 0.000342251047178045 -0.00169768136232278 0.00212179255899276 0.00184793815081468 0.00851190602766496 0.00103560136480804 -0.0215557433338462 -0.0164554669952087 -0.0307900473644947 -0.00518331691810028 -0.0299074448103549 0.00150076626944982 0.00573837770532564 -0.0601457588269392 0.0170079789921074 0.0106386024414591 0.00357334401406353 0.0382290636204897 -0.017795058891891 -0.0358127064408275 -0.0132375320511701 0.0274680624544656 0.0342898436882127 0.0649043867257479 0.0015283412881467 0.00683835830298003 0.00288698090214273 0.00522902806948141 0.0123094492044302 0.00443743595186551 0.00572737086515266 0.0144289470878748 0.00795790889659177 -3.24074081971043e-06 0.00568887974542293 0.0117504488582005 0.00922609811989631 0.00142585533696659 0.0195244832487444 -0.0195147428884948 0.0460768116514312 -0.0613951472794603 -0.00672303098472686 -0.011796466401326 0.0238945430292177 -0.0144646410593597 -0.0158474401051728 0.0159911068462921 -0.0159663878296811 0.0412082924528486 -0.0552626472596437 0.0342825939395193 -0.0488067933809351 0.0583815862999253 0.0322075434115282 -0.0457016806150469 0.0614800276245495 -0.00495591963930602 0.00272980477518701 -0.0204385246411608 0.00256808872525261 0.0029261366548644 -0.00682316591472144 -0.00635486865845275 -0.00226764735687255 0.0288406333242685 0.0100405200813427 -0.0185369961694901 0.00351349521582395 0.00310349828674478 0.0192471196468954 0.0237723990178609 0.000442646975499922 0.0101470850209287 0.0180996566736186 -0.0294152230653657 0.0664492119891932 -0.077797285959087 -0.0356452554585847 0.030375066271974 -0.0697450203931401 -0.103440316834956 0.258271864307601 -0.409322298580023 -0.0992758522040912 0.294457926867328 -0.453056117547957 0.0468145735844051 0.0109127060718272 0.00631871511545051 -0.0130658696997715 -0.00419434380643874 0.0100901735754405 -0.019935790938281 -0.00496902571299954 0.0135404357397059 -0.00618912825828761 0.00247885046831071 0.0372595058404272 -0.00270600131020332 0.00558572226652346 0.0382840896040304 0.00847477678300925 0.00996488777407651 0.00356364638792905 0.00906494995485533 -0.0117978805552243 0.00792161453848511 0.00540689453403749 -0.0193528564934255 0.00585735529872366 0.00436786361506367 -0.0121385220888678 0.0029911628891525 -0.0077255287751593 -0.00771016020774247 0.00577303854405663 -0.000798951123430895 0.0043852954565267 0.000166131744750688 0.0152410585853129 -0.0156614392712789 -0.0222504616381862 0.010500078344623 -0.00506312690437146 0.0184755105436889 -0.0298547191589191 0.0177565538143412 -0.000183306076569047 0.0163182828883124 -0.0187270085817824 -0.0212707870062083 -0.024746089236306 0.0105124098333811 -0.00261487300812239 -0.0292976042862084 -0.00760404128506833 0.0142413241812221 -0.00478398150218417 0.024000277938696 -0.00937572378293544
  48 878.179817109984 ""  12.7238953900766 0 0 0.0165985868718577 -0.0204305713573507 0.060730570700676 -0.035874586560119 0.0934813117413697 -0.0337494435125798 -0.0256639478492579 -0.0630117221361617 -0.0227489319857354 0.00246521043932689 0.000900672246892119 0.00190704576326395 -0.000134086072223295 -0.0268236253356953 0.00293125256449801 0.0654703240428377 0.0652791164283746 0.0951560620247123 0.0011494222243296 0.109659859948359 -0.017443947876807 -0.0225336553518307 0.175491589709674 -0.0485300019198226 -0.0237688998956565 0.020041586810181 -0.0979180058923743 0.0359937681632461 0.111723244235901 0.0315580579764878 -0.113289379343081 -0.123648224826249 -0.22399890688589 -0.00831082002932399 0.0187574126823471 -0.0192144998740208 -0.0157488749006928 -0.0451849543553336 -0.00990003680771393 -0.00926148558219401 -0.0431754394273065 -0.011560183930608 0.0269937636206853 -0.0123536028946785 -0.00652791656427891 -0.0327280117437975 -0.0496527303300918 -0.0249866023379283 -0.0103362509163109 0.00461551665142931 -0.0281159103138214 0.0444788174525936 -0.00425861054980521 -0.0079766229008788 0.0548245824254474 0.0181428805285734 -0.000911736179551151 -0.00688104258930047 0.00323877785245241 -0.0172774091046066 -0.0350873920466465 0.0120775284138994 0.0464062319299202 -0.0245772569774131 -0.00720489968533923 0.0333552383564596 -0.000862858337985899 0.0141675615098514 0.00306189387841046 -0.00474212696564345 0.00148758037782184 -0.000151042473371142 -0.000171017620732012 0.00398605329943567 -0.00104214605465198 0.00799681356241635 -0.0103351080710467 0.00733052365813065 0.0624632595538927 0.0357650795629638 -0.0228127868815874 -0.0366130637648365 0.00137708689938612 -0.0209523690724682 0.040609077073077 0.00407654376947925 -0.026627338008571 0.0438487067162952 0.0567633664939216 0.0100131326864096 -0.0535472098885299 0.125354695762508 -0.0796874163992808 -0.0603613315330459 0.0768365391784141 -0.12293877902435 -0.00515655166813619 -0.0107899271548107 -0.0025042727739692 0.0243994063520407 -0.00186402372563683 -0.00463584862143403 -0.0244732777771211 -0.0150745597655893 -0.000559539999904934 0.00144602774570559 -0.00685084860412196 -0.00748356238270151 0.0015415889064785 -0.00248226751029146 -0.0161755946689547 -0.00418653004363578 -0.00534438272246602 0.016200897667077 0.00933519700335384 -0.0196454356835044 0.000637197261488223 -0.0103834986153364 0.00242691117546638 -0.0074205729449618 0.0112012548901411 -0.0262900401062734 0.00554859986189228 -0.0289819713334641 0.0547309939602684 -0.0262277154680618 0.00189775503007004 -0.0317970277054383 0.00939977273859875 -0.00871755910546026 0.0379763426524492 0.0448717270964652 -0.144466303048263 0.0314162371254696 -0.138148663646655 0.0137768192313913 -0.0892334793740929 0.0480393949808622 -0.0199779201551867 0.0102568783537851 0.0468545274703083 0.0654394826837032 -0.0142247951593993 0.0060371060953164 0.129871014212412 -0.120076479496965 0.0649927952231247 0.0226569745401335 -0.0441169582271866 0.0502627192882493
  49 918.472260691661 ""  46.1841966273505 0 0 0.0309697582317872 -0.00805660005340175 0.0218766391593089 -0.0175947663734322 0.0351651549745935 0.016235515940657 0.00209035021543848 -0.0318496553223914 -0.0115252999287477 -0.00157028811456152 0.00602421110653785 -0.0147604448375696 -0.000854163930628772 -0.0191145833917325 0.000608425832441922 0.110202740582641 -0.0637885937608917 0.042206069291144 0.0784510600172175 -0.0425961739310499 0.0271566793505648 -0.00457730132795081 0.122547749991058 -0.0780402359040969 0.0106475155678982 0.0552956714412632 0.00909217185195582 -0.0186177717044219 0.0262922501801997 -0.00518665189484184 -0.0718957715679019 -0.0653280307513968 -0.0922761557981144 -0.00239419740860516 -0.0255486354585063 0.00633070955163056 -0.000808533848779817 -0.00427656629461168 0.00212893911768856 -0.000267808113552064 -0.0124156832637875 0.00292430440195632 0.0341315397332299 0.0491555611308 -0.0153284604771251 -0.0145988572526314 0.0283797511567337 0.0461373389282884 0.000731155794740284 0.019728840847233 0.00914119447466564 -0.0120481883222047 -0.00207727947134026 0.00494183868614116 -0.0262778016025884 -0.0171324949430213 0.00713685356627881 -0.00171536380291286 -0.000290303310338958 0.000413785354835939 0.0202188646774648 -0.017894867609862 -0.0276765201383554 0.0183371277531199 -0.00497949628907911 -0.011286610195025 -0.0016583499086505 0.00213262632097177 -3.81807240130286e-05 0.00103080828781827 0.00148958799726364 0.000345894907663822 -0.000123083088662921 0.000935700079866154 0.000590080212090606 0.00158006389813038 -0.000216472644706592 0.000643614604732607 -0.0527763435396729 -0.0347050886235396 0.0663035357285009 0.160637159513585 0.0887245120155132 0.101525129275348 -0.0150106081807684 0.021540432598854 -0.016845180267975 -0.0386119970011233 0.00677052474503947 -0.0508083610906963 0.0173175027991271 -0.0643412331970562 0.00891166044436903 0.0306619318064021 -0.03272858556391 0.0078312699751981 0.00286605797508815 0.000236950816685709 0.000555169115635947 0.000420081459251434 0.00201564913151364 -0.000219111998811222 -0.000635544418782527 0.000184649373796191 0.000403262594402508 8.76164991210647e-05 -0.000505106279954225 0.00108805638193795 0.00177875410305673 -0.000269088871678757 -0.00436566849469248 0.000955540336784445 -0.00120615548435325 0.00361309349794257 0.00219778940576422 -0.00368073613313671 0.0014891329203299 0.00134085851940509 0.000669799176625766 -0.000864348095720317 0.000709192874566425 -0.002044516873186 0.00020026073656088 0.0140853573043176 -0.0295167924664153 0.0838489696367472 -0.0129645432005844 -0.0109052085634464 0.00519171716673012 -0.027322782193935 -0.0246891035559782 -0.0705491448245007 0.106605061046551 -0.0695901722324137 -0.0576820918411098 -0.0468404226341982 -0.0710526082574295 0.139156841854756 -0.170635178088468 -0.0504675174426084 -0.139985769096163 -0.0141924845965248 0.055274511251892 -0.0742295784198006 0.0946820269224218 -0.409762783063384 0.261981110945701 0.0394274844535377 0.0512068899070948 0.102708205479479
  50 929.159849942836 ""  16.7204257958142 0 0 -0.020745755897858 0.0908917799104793 0.0161853365085706 0.0557083770733696 -0.0217180977222945 0.0881698556547624 -0.0590092198110918 0.0111181059088134 -0.063778925960832 -0.0325103299438526 0.0190553608293364 -0.05691793858413 -0.00602714750163389 -0.0482833810080726 -0.00099419192972426 -0.0525521111790042 -0.0224943824948603 -0.0208263832421739 0.0428967482890837 -0.109029398055939 0.0566600446285834 0.0396042348362593 -0.0736614781004041 0.0331728300320854 -0.0843239149525786 -0.240979789328352 -0.110064102828429 -0.0287820106988791 -0.233001179113699 -0.107792247402773 0.161155012277748 0.121346828288211 0.232809784574589 0.0145259645819531 -0.155835912376306 0.0498378540695957 0.0267964257116076 0.0213215377085626 0.0259501152770329 0.0187460983864909 0.0181856693268991 0.0321100167345689 -0.0114798647009416 -0.011027938109667 -0.00368560700696201 0.00151597289216254 0.00185370019632209 -0.00209611222018744 0.000817922369880901 -0.000266228981564777 0.001582705272665 -0.00150637758454364 -4.7567292355212e-05 0.00125049728513355 -0.000367678654993757 0.00075921440952513 -0.00120214793595629 0.000302081524015019 0.000593162528053664 -0.000265321983141017 0.00016401411096196 0.000201859355467424 0.00028894349263212 -0.00025712940078459 9.36999252922451e-05 -0.000298479085078756 0.00190054711932344 -0.00431485741704875 0.00663928372968684 0.000589426716667664 -0.00208285798276123 0.00301856956286596 0.00235631719439292 -0.00187605918953594 -0.00574280734078379 -0.00372482052725642 0.0051678527318186 0.000248452258946827 -0.00503274465220223 -0.00363628996602913 -0.0100712242809448 -0.0240661986285019 -0.0144968280035827 -0.0141563727264068 -0.00523505725890099 -6.74345874782801e-05 -0.00376650241567271 0.00282790862054877 -0.0073220374433639 0.00744882589200362 0.000915312338661794 -0.000128651892900107 0.00145588202814517 -0.000148352861141534 -0.000943640516459358 -0.00245965311466748 -0.0182867011096008 -0.00115735370861389 -0.00198924629208848 -0.00162928274387469 0.00318888621606074 -0.00484325178289045 0.0160376330547038 0.00648567037299713 -0.00548204835058095 0.000217367718620375 0.00694093019612403 -0.00758359078721643 -0.00197742867027192 0.00290619324616369 0.00944699252005965 0.00142320556170009 0.00570045374874945 -0.0177706504739609 -0.00434056643087174 0.00424228506406478 -0.00814941700848528 -0.00792482989783841 0.0118819874149225 -0.00978991021171322 0.00392856896178353 -0.00783162995306586 -0.000143576760850789 0.00304355079766394 0.0565688956819 -0.0255990224357335 0.0016296185741508 -0.0243980772345337 0.0108423442754935 0.00745219490488606 0.014959804162285 -0.00197263690832948 -0.085303645848086 0.0125088650704621 -0.197861621334086 -0.0145666199774853 -0.108265890976626 0.0930122958675616 0.0382383759676901 -0.0177017951897991 0.0233835993423129 0.0471885988789757 -0.00415107674487754 0.0249806827567427 0.118714548216752 -0.195750613269228 0.155250515217623 0.0250614502647579 0.010250210553497 0.0547964991918219
  51 930.929366392239 ""  1.4895927991158 0 0 0.00265177338558975 -0.00629034007086208 -0.000832376262658954 -0.00444864174083252 0.000624260202644129 -0.00738795838254832 0.00498381880381419 -0.00129978370560028 0.00388345388350706 0.00265307035553269 -0.00177155948936236 0.00462371272922983 0.000758122863897521 0.00379734995607455 0.000426132114816939 0.00297694789027594 0.00134928661304305 0.000818066161108024 -0.00351867737499354 0.00741747865806008 -0.00481349183521623 -0.0031546194130844 0.00414715846226369 -0.00295564048134852 0.00737324903003148 0.0208709148135837 0.0114465692757941 -0.00117968403822812 0.0153561814757731 0.00577193063776383 -0.0143091295712513 -0.0100528971962371 -0.0175681785705199 -0.00125410909878664 0.0140069752162776 -0.00425049831679204 -0.00192135725393258 -0.00177080165347744 -0.00169697392931105 -0.000898151595224583 -0.000927922325977076 -0.00175137000065937 -0.00020610309258349 -0.00452607938492979 0.00408090872157274 0.00179390039452682 0.000408650188416955 0.00234153432660946 -0.00296794044531768 0.00807191715543901 -0.00942562106947289 0.00363699317302828 -0.0106244441407493 0.0159391720892336 -0.00351758263011752 0.00284140014839636 -0.00678262533759642 -0.0033012702970224 0.00915279248673725 -0.0126545472060325 0.00167036766225659 -0.00165019626638248 0.00161310503649055 0.00375542864424719 -0.00927348832955062 0.0129345110410042 0.0317826996543449 -0.0694790457535387 0.103896860509687 0.00795016732412229 -0.0335904702559967 0.0479664949345318 0.0382335954423528 -0.0282886289289067 -0.0880753545705103 -0.0568780832479103 0.0855121824108035 0.00538466034397307 0.0113708827987424 0.0142624845678186 0.0029013645823387 -0.0183256873398388 -0.00630025676816818 -0.00713500122923512 -0.0243342795515787 0.0612137972851819 -0.0887009102006374 0.0126358315875863 -0.0357173608404734 0.0456943536937531 -0.000177178640523358 0.000763901023593644 -0.00312728695669246 -0.0201638488864194 0.0521450842126845 -0.0841820528706475 -0.291621299198798 -0.0191898657345574 -0.0318879424531676 -0.031107102963166 0.0534127478836599 -0.0798082107037505 0.255311608545861 0.104052530357784 -0.0881458773699258 0.00309823242436226 0.108932309433393 -0.129278065438697 -0.0373197541593179 0.0440777709227684 0.155248658629414 0.0190476415826498 0.0916259795042135 -0.27517703140753 -0.0626823207731031 0.0470263675187991 -0.12823664819327 -0.147185151649782 0.207319608091233 -0.169831992119716 0.0622123389518605 -0.137669840486004 -0.00452422239214007 -0.00475080364044328 -5.35040767711733e-05 0.00200169546055806 0.000617497211844695 0.00403700686549899 -0.00140583136879769 0.0050218201276262 -0.00468972537363708 -0.00220707765426465 -0.00572894010140195 -0.00010029913542726 0.00137571308726071 -0.00638274154200419 0.000113265438047961 0.00263393866350315 0.00567891675907928 -0.00256020863586314 -0.00252901236710991 -0.00545513499319764 0.00264785796100847 -0.00268576979186867 -0.0044707956307943 -0.00931562735064044 0.00665613609870586 0.00122660133323776 0.00790229232045449 -0.00040552707248291
  52 946.163471749738 ""  0.591098245792585 0 0 0.000713138961200596 -0.000643427342393035 5.11349218387407e-05 -0.000677601048341544 0.000426462693491309 -0.000255586094311516 0.00109971961302294 -0.000267911787463774 5.65868131269442e-05 0.000212661660110353 -0.000181787781218715 0.000110760616224244 9.1514763712659e-05 0.000269130439113588 4.20165871909552e-05 -0.000143995311704159 -0.00244175601113728 -0.000698455712303147 0.00126583103156094 -0.000566474094615697 0.000189676524063095 -0.00031522619924549 0.00233595498878114 -0.00204994869994568 0.00173695852502334 0.00446593074297971 0.00439270362684624 -0.00274375823685733 -0.000170399650381869 -0.000973148229809789 -0.00307977676105219 -0.00151402307068149 -0.00118163635883276 -7.82479550969735e-05 0.00102689395972346 -0.000313114500484651 -7.12318043110645e-05 -0.000171421644789073 -0.000116766051072812 -3.73500927708619e-05 -0.00011941552874461 -0.000173393561437734 -0.00174486915271873 -0.00183135895902672 0.00195682774270117 -0.000179971741058689 0.000245890998676093 -0.000508265391129556 0.00147542089439942 4.31703704446335e-05 -0.000186798565215131 0.00346196936280896 0.00188000937410699 0.000310840122212934 -0.000663734048460569 0.00153206307894607 0.000292846415389154 0.00801358035825844 0.00599514027419787 0.00307280773279498 -0.00901221076698485 -0.000514610377734563 0.000569651589002528 -0.0103188653877758 -0.00766671349150673 -0.00168976948711617 0.122358532235824 0.000843549619275878 -0.03721270879921 -0.100756692509176 -0.0538336715472478 -0.0129234239573125 0.0442691019256733 -0.000469077342810324 0.0604881667844888 0.02447032291867 0.0559689426042119 -0.0367407334421009 0.0031615039540461 0.00600473942000388 0.00135142866612694 -0.00854124050251332 -0.00121599696661311 -0.000756702063880625 0.00571328874333016 0.0029283932437453 0.00225866136886578 -8.1429067961587e-05 0.00495962550283469 0.00696005768616446 -0.0220468579221191 -0.0211899750177901 0.00199106574880377 -0.00811594814360087 -0.0158337845357889 -0.0109826680638443 -0.00908511201321718 0.0744176428633537 0.0360158595467586 -0.331893876735253 -0.0489327289033604 0.058328851625818 -0.0233589379502236 0.0509359751164656 0.06300168938294 -0.00988892686253051 0.0141859691670778 -0.276359907238894 -0.133043682673928 -0.0603228597399804 0.19125714758256 -0.142972066471796 -0.0232456385852956 0.17475356860489 0.0949532621750563 -0.242963007658739 0.121789842086078 -0.182379339475877 0.0921560238984664 -0.0161745707929084 -0.207910557631017 0.126317240425245 -0.0734619063024612 -0.00186728536323558 0.00199687388079554 0.000610529748526374 0.000133918065490833 0.000551039899846568 -5.1641665589246e-05 0.00292806261354895 -0.00153665288492353 -0.00128601202069592 -0.00578609043145216 0.000198605861840221 -0.00652759326797725 -0.00326059927785092 -0.00444668427247163 0.00557644809886632 0.00469304645733084 -0.00159871531648141 -0.000264747024986826 -0.00143429157737557 0.0011995047216323 -0.000744473888565419 0.000908171142016492 -0.0124083293773922 0.00942303865139777 0.00141677789879391 0.00468030948108165 0.00221189600716115
  53 956.329913808961 ""  20.2648434200303 0 0 -0.00935301180502005 0.0401218286687615 0.0117988778285561 0.0284700672121458 -0.0380382332771056 -0.0183042815374131 -0.0572102009626147 -0.0100932488723022 -0.00562729104629301 -0.000219286756440144 -0.003366367303656 0.0135432659517065 -0.000190943598381128 0.0111401862742774 0.000418054898290107 0.0544640749378572 0.188419136987604 0.0693470765057167 -0.102290961426788 0.0475824904544531 -0.0393658593435599 0.00707788846628894 -0.172468676486186 0.116018426318245 -0.0828617504454682 -0.172275896865434 -0.234214407671453 0.139418558829782 0.066772582660325 0.0647999123207629 0.0950396814348528 0.0211821277922099 -0.0398527889377178 0.00479235062716613 0.0155918295428998 -0.00609576531664781 0.00277857737634011 -0.00280734294301194 -0.000185663369766693 0.00256556042238514 0.0157143208308328 -0.00279816818659935 0.0291759536275051 0.0856701534009048 -0.0313024923342232 -0.0189050514103691 -0.028393388313735 0.00611204870431093 -0.00961551461823565 -0.00618180099413871 -0.0126395904945341 0.0109129841431962 0.00503025434584294 -0.0128434788864812 0.022334340523525 -0.00704324301779654 0.0225366524339039 -0.00520653921254166 0.0056891989927778 -0.00928618738144757 -0.00767783608261911 0.000740754415479494 0.0132219654150652 -0.000204756720097051 0.00146467599018874 -0.00146180677183816 0.00440190327109181 -0.00331581370179055 0.00478120367295146 -0.00167009993098943 -0.00442214676488599 0.00213844292464013 0.00387966164132631 -0.00372354809723764 -0.00252434146749753 -0.00150344925189635 0.00588985866297949 0.00260520796992314 -0.134811080036287 -0.146624894835456 0.0325064477684463 0.281271655459413 0.11615562782519 0.13296401654116 0.0351927521213718 -0.0110497187637895 0.0327360808412758 -0.0243991828418923 0.108073890627591 -0.119203433300751 -0.0237891995628237 0.0342328721718501 -0.0385976817955975 0.00284747826943697 -0.00775667592189501 0.0168415622243763 -0.0151073638541334 0.0021600991405951 -0.00061595454981618 -0.013309219279141 0.00414250454969059 -0.00771671216263267 0.0155709259263944 0.00827725527308971 -0.00210783847102101 -0.00135094339360876 0.0117222484518279 -0.0154705724903326 -0.0082524080020586 0.0033378067049875 0.0274067522734949 -0.00268552937717301 0.00994450576206679 -0.0217840248388971 8.5176730805166e-05 -0.00888177948928049 -0.00980057169769253 -0.0219618936850454 0.0236644491870586 -0.0203473097688824 0.00491626639580824 -0.0203588502188296 -0.000283922954874898 0.0484139069028008 -0.0478155048361167 0.011113055902019 -0.0121195058366369 -0.0391188079961057 0.0147227296058218 -0.072474414023873 0.0431399784927349 -0.00264399604552149 0.148343459147044 -0.0207046713919615 0.117685813641305 0.0590045503127426 0.073984961509284 -0.0747242307409436 -0.154058439582936 0.0260417729443441 -0.0403053521238315 0.0327175877523128 -0.00661755408263994 2.64889762904712e-05 0.00895462235130532 0.166419436399596 -0.134781596796765 -0.0275895377081375 -0.0953997861061282 -0.0143973927997254
  54 959.937804799705 ""  10.5385414793033 0 0 0.0101294680433462 0.0316515891861554 0.0147455776057654 0.0372970357062398 -0.0637878128040823 -0.0673361088262013 -0.0454917240681046 -0.0289720218583876 0.00481657688081404 0.0126269460145412 -0.0161686837954678 0.0445455745939951 0.0016213845431473 0.0415652529517674 0.00147923726423396 0.0547883348771692 0.292176695535002 0.0873393007756706 -0.20095279873904 0.121775084871246 -0.095904374660676 0.00271502674663251 -0.296357665552917 0.182839803607218 -0.0627079082653534 -0.0962587976362912 -0.229111912347198 0.152031797644052 0.157219309122965 0.0993102955013699 0.0315476884255779 -0.0387825682015823 -0.153924699345478 0.00600766970465896 0.0895201553328787 -0.0311796677087595 -0.0021046475214968 -0.0113746294753762 -0.00906728327175805 0.000358994026484902 0.0340518371741134 -0.0193216741503614 -0.0106851845385685 -0.0500350797098102 0.00831825198200311 0.00491564773021391 0.028067171867231 0.0130659820259573 0.00720728364324359 0.0128476659164175 0.0123059578488899 -0.00878651970976089 -0.00490044182194785 0.0112728574321291 -0.0239121896808312 0.0013748875975212 -0.0157545026148905 0.0032230242297589 -0.00585115958322748 0.00774036475969821 0.0100698820807674 -0.00364568068896176 -0.0215458088787162 0.00504213719394391 -0.00416015797440439 0.00201770251287934 -0.00235841493195207 0.00288206872595302 -0.00337755120077547 0.000589014473248709 0.00279438460422796 -0.00118066049001679 -0.00263299301677121 0.00358688217435535 0.00210719712933963 0.00204736082045153 -0.00315813493437403 -0.00247849727564464 0.0746503605927509 0.0837600511375056 -0.0105924862870985 -0.146599024274541 -0.0586476395449685 -0.0688053521590619 -0.029507612931641 0.0184782194836385 -0.0358898031564844 0.00903134646624649 -0.0806511564836342 0.083267745908461 0.028720601431252 -0.0581841934411357 0.0525799459119334 0.00163268054395239 0.00704173787527243 -0.0286512633644122 0.00898258315796839 -0.00107610113553622 0.000589993226570419 0.00665502579793003 -0.00263726146698624 0.00559408691999846 -0.00953081233116188 -0.00472495735562295 0.00126041358849004 0.00132909519581033 -0.0100015974993142 0.0094827289244787 0.0061546987896867 -0.00355566576159465 -0.023401914137573 0.000801277526145895 -0.00908703314106071 0.0211238702029813 0.00252291613591453 0.000439411348264142 0.0104100222700529 0.0132921329726766 -0.01550487880021 0.0147511085917825 -0.00755165777013378 0.0171952749741319 -0.00119389412422876 -0.0223068242882947 0.0378825431725162 0.0181983361387608 0.00660115277787969 0.0172266880620763 -0.00417196175696117 0.041238458880462 -0.0321339058066193 -0.0188670997436619 -0.0942138276734966 0.00278618865957118 -0.122304853829551 -0.0136188947240894 -0.0933593375498591 0.100802506288056 0.0398336394559627 -0.0296757308515607 -0.0216810220769653 -0.0222125864127754 0.0251323325305083 -0.0170651289160142 0.00636136558107112 -0.154964278698472 0.120608897400311 0.0175397085819778 0.0678917351539754 0.0160820491526805
  55 974.932115065144 ""  0.351216302486688 0 0 0.00461802128118145 0.00735734061278598 0.00682094231574821 0.00887336693573008 0.01039922310228 0.0165086176499598 -0.0091875508910329 -0.00441205956737576 -0.00777338820503583 -0.00799316544684234 0.00746550481504407 -0.0134668991174104 -0.000884426083368635 -0.0166456157045429 0.000517464967477523 0.0213595889878491 -0.00203632566410575 0.0119861439370305 0.0137221329695955 -0.00125862094740722 0.0139039918000081 0.00794993260991353 0.0117538970775374 0.00761188710545184 -0.012251277789581 -0.0282487275798042 -0.0266288083522493 0.00554998979766269 -0.0138410067861859 -0.00585477009782105 0.0100296210038274 0.00218712728734761 0.00385439906128943 0.00130641229475192 -0.0339592039617398 0.00951800653542454 0.00333720460817987 -0.0023264686784218 0.00472550269910662 0.00309953363774798 -0.00533483079443113 0.0079222901804496 0.0183642459070366 0.0238952076572268 0.00579441134547334 -0.00358358261183804 -0.0133937732344585 0.000587738257983629 -0.00879261121824739 0.00518921522991901 -0.0177741165933549 0.0225131088500972 -0.0416839588248446 0.063371672892503 -0.0173527777596425 0.0566021817009194 -0.0850735925954615 0.00584359857289052 -0.0160158079833724 0.0221633074979301 -0.00844672889782921 0.0146962841361676 -0.0107060921414296 0.00439869399718308 -0.0124223716713827 0.0174385628405201 -0.00135266029891251 0.00404012492256139 -0.00547412581163776 -0.000782336458266336 0.00201609584699386 -0.00219141678174478 -0.00653982683791422 0.0121823552425856 0.00270300885484337 0.00398634066925455 -0.0064592059117627 -0.0119150841304345 -0.00673816651163809 -0.00537990008273781 0.0251155819489778 0.0529964847965761 0.0274262703224725 0.0271363074196683 -0.0823941113958959 0.259838107617953 -0.36065977776478 0.151547176268545 -0.340176663328645 0.49601953568302 0.0276027502827181 -0.0655765361302327 0.111799851276281 -0.0315304396386671 0.0782892401167218 -0.126463473335616 0.00230328061580979 0.000419964259726783 -0.000826396845782862 0.0079653686973048 -0.0112644693415856 0.0162966421280076 -0.0058633520183893 -0.00250329529028886 -0.000314159308141397 0.00599927244709259 -0.0337733031852562 0.0191048686432523 0.0172095082200277 -0.011828171644136 -0.0747282090037505 0.00022015599884929 -0.0291829164011234 0.0662460805466182 0.00776851550632725 -0.00259606918080723 0.0370836581184042 0.0293884385501212 -0.0465528407729064 0.048525898117309 -0.0378456452298707 0.0664633108430143 -0.00867333791570288 0.00202085409144452 -0.0341094943367884 0.00461783448430089 -0.00271355761935484 0.0044770249065115 -0.00299769254940082 -0.0277053867083682 0.00272220189797337 0.00552241007668428 0.0760143346117696 -0.0109593448446057 0.0968359493229596 -0.0111337440797385 0.0685261358682226 -0.0569649022495958 -0.0563502592713056 0.0129213527637517 -0.0118428420012756 0.00984644237879344 0.00133341696348181 -0.00439829431312618 0.018780325800531 0.0670775228276426 -0.0642575271393356 -0.0059139426333357 -0.0311345361284124 -0.00756479522080096
  56 979.491969318637 ""  34.6944650657294 0 0 -0.0391063574778366 -0.0101379136525705 -0.0304731489757843 -0.0745137817433569 -0.0494333986015692 -0.0535501597713113 0.0207157295052356 0.0400180405536734 0.0183002267505922 0.0373827296972117 -0.0385872753763687 0.0523463461413409 0.00853667112553507 0.0723189266343033 -0.00111168982837333 -0.0826169444572633 -0.0631872959450968 -0.0615708938018679 0.0298524101178221 -0.102586622988501 -0.0260511851501924 -0.0533439904734975 0.0476245232162788 -0.132777200157628 0.0225303958848302 0.0272053817026443 0.0847556185792034 -0.0285726050153193 -0.0343658055261468 -0.0112052452390664 0.0331064925425323 0.0599950474543543 0.102577057632863 -0.0145483668118194 0.162291048645532 -0.0386537876706397 -0.0186363372167859 0.019113057115413 -0.020322710496216 -0.0136606394123503 0.00671338396481369 -0.0245112495406597 -0.0331693657732847 0.0301690237934942 -0.0347765693088646 0.00502090071473606 -0.00527983460451838 0.0078744490692086 -0.00104844804870611 0.00254540024342964 -0.0031747049852375 0.00261050742638655 -0.00706708526492989 0.0108615542615498 -0.00452187586098912 0.00607220070951585 -0.0102917658802147 0.00183213322120234 -0.00330469637381525 0.00611893745220338 -0.00321474320519415 0.0109242727302577 -0.0151324963757611 0.00320193906422105 -0.00735277855864233 0.0108288811285383 -0.000853183003506094 0.000443848157142773 -0.00152250240753467 0.00119094266473887 -0.0016022764002214 0.00307636822627034 -0.00587097457106507 0.00363996553052513 -0.000324523112448839 0.0036999018130651 -0.000499416990989051 -0.00544753869286207 -0.148444943702669 -0.140651801569068 -0.00176978855169445 0.150778222048129 0.0293447945717777 0.0553976815861287 -0.0198068962134685 0.0494829785661779 -0.0728414916307563 0.0172627750367836 -0.0455830486958264 0.0630272824956767 0.0278863704219418 -0.0619754914266801 0.0937485341928645 -0.0148743623586807 0.039101229577164 -0.0650743916238218 -0.0206650940283722 -0.00104083887934181 -0.00289200610196348 0.000793304211102022 0.00357581325644301 -0.005176633186226 0.0176535761898351 0.006542221686561 -0.00805633012678884 0.00240360586038553 -0.0134039864680935 0.0290627062084647 0.0155147187215415 0.000165139978693262 -0.0359692745389 0.00935600616669391 -0.00917408757018349 0.0140460031178498 0.00900971920279597 -0.0163351703901353 0.0211513711386586 0.00178182798213277 -0.0129849298158934 0.0173087211314111 -0.0245816141122895 0.0285794746612818 -0.00654837284495787 0.0500791354634878 0.0658754786644591 -0.0199496473937218 -0.00600907229191036 -0.0706350636615451 0.0338969395101059 0.00610517872577752 0.0529903128681296 -0.0335015635837927 -0.0959009426085177 0.0155894824154324 -0.221605769605775 0.0751563635059128 -0.150619040081144 0.111182233743834 0.0283449164638535 -0.0150845456435274 -0.00304048188462333 0.0224407621231991 -0.0254601211697278 0.0295215398463127 -0.0260597721873801 -0.099601438878259 0.115229322065074 -0.00320035836773312 -0.00578787819388016 0.0326110608155419
  57 986.594389696227 ""  0.0111789597450137 0 0 0.00313704657568039 0.00103925887661601 0.00250722469985606 0.00555100487725841 0.0040903374497693 0.00429712190997395 -0.00109583415370414 -0.00285062824743089 -0.00210756688833505 -0.00306494235358027 0.00317547894627436 -0.00468584842648167 -0.000276849717887596 -0.00609039519953419 0.000102150196303332 0.00429849134938024 0.00307425822618995 0.00355911778266055 -0.00081411054711591 0.00696876881974115 0.00246305145988267 0.00424212123742538 -0.00171557877678503 0.00911252417810354 -0.00097336382524678 -0.000707591456312656 -0.00368516683058272 -0.000494923649952745 -0.000114049436673613 -0.00135497352198838 -0.00346733487150939 -0.00427535890177158 -0.00613033177769284 0.000876327151555785 -0.0117701589454362 0.00273826924641621 0.00154849104768576 -0.00191291204310896 0.00149611604485357 0.00153397005149773 -0.000926463562133 0.00232505330012647 0.00165640532829387 -0.00235135516695767 0.00366881993986694 9.61298656837364e-05 -0.000810716543237897 -0.00161440596078453 -0.000489939918972698 0.000516543569843936 -0.0016386459160069 -0.00277623002938103 0.00588103549744098 -0.00854247373809528 0.00422813470089893 -0.00778876477974302 0.0123218786079093 -0.000384193164500361 0.00200212119897741 -0.00190253125366209 -0.00271924151542538 0.0058765504340346 -0.00659471403155901 0.00278071400959458 -0.00656916415484677 0.00936532040977074 0.000268056230430739 -0.000430563197019724 0.000331249948222147 0.0145762940981896 -0.0376774305886689 0.0565822361639737 -0.0609396810180391 0.0244635602226139 -0.0094622921143387 0.0466324176109147 0.011378808773926 -0.045069568694627 0.0114569251762754 0.0106103350871726 -0.000911313546237299 -0.0127053244287095 -0.00215830349803918 -0.00331301942230829 0.0131456301619402 -0.0354907151623109 0.0516070352168935 -0.0212973565160065 0.0520815890162807 -0.0770202299126602 0.00753578199841349 -0.0172432774344534 0.0285785545724136 -0.0136634301210394 0.0352483710942654 -0.0578587411456859 -0.351870543061771 -0.0107227816691009 -0.0420736515956863 -0.0295384244075355 0.0813452903847392 -0.121362628898115 0.308232463593997 0.119867896601743 -0.123402997616211 0.0193879432583609 -0.102529089303406 0.328089118800769 0.167363998535522 0.0323108630674816 -0.304654501331189 0.142264081937677 -0.049626100255721 0.0267452331652258 0.116122525742908 -0.245971335473834 0.206476336221575 -0.107335451793203 -0.036698487330192 0.101026894450487 -0.264195608301112 0.216216898703261 -0.0749137585685059 -0.00450032824641778 -0.00579377714752234 0.000297397063544511 0.000393830145299693 0.0059393377870816 -0.0028546393062235 0.00022531396992127 -0.00433577647010533 0.00403968621964466 0.00858455434760404 -0.000885761795552084 0.0199192136283014 -0.00778398366008335 0.0146781846698294 -0.0115932734358321 0.00240912213066189 0.00137104620569185 0.0036859626206267 -0.00198608985954608 0.0022280214876853 -0.00138802701569767 0.00350212029271701 0.0079174381038628 -0.00883685940675216 0.00016770159479499 0.000247005387487293 -0.00277872457811923
  58 1005.55509736864 ""  0.742324184706562 0 0 0.00561054572127279 0.0146396273307289 0.00991981906692837 -0.00900254236901694 -0.00548324858817282 -7.94753591678521e-05 -0.00445781154609367 -0.00217868717768505 -0.0138733369073501 0.00137689854285834 -0.00321016118303248 0.000297977667598258 0.00264459858975482 0.000742193215767037 0.0018430618849257 0.00057054202587311 0.000325921219757529 0.00431377340079166 0.0148339616375505 -0.0276866188261248 0.00323475307899855 -0.00659241996513718 0.00570913764337549 -0.0197381497118704 -0.00502740871077074 -0.0133395584013953 0.000461375875016109 -0.0214597034345833 -0.0368927899044592 -0.0261547119503584 0.000475609522206285 0.00498589833430233 0.0179370361048278 -0.00361095628780288 0.0171270493218117 -0.00306279847441186 -0.00206178910315441 -0.00160978290884067 -0.000113486569299348 0.00081799863793307 -0.00555893284652611 0.00359045674130367 0.00372476021557005 0.00461787294257624 0.018608213743715 0.00442784293308576 -0.0115026296106448 -0.0114631115992479 -0.00498817252580391 0.00146967967192431 -0.0133488864428629 -0.00875532417682326 0.0138135168568147 -0.0191242306347954 0.0163822293868581 -0.0156084389985595 0.0266092078248794 0.00561454063277554 -0.00355781226499879 0.0121562966726289 -0.0289629946089599 0.0617266620951709 -0.0709169219101737 0.02216367460532 -0.0481809678924595 0.0697938573015145 -0.000935209771812868 0.00112237453701254 -0.00450962397435536 -0.00266173333952409 0.00748508327440638 -0.0100354572321542 0.00474425654860211 -0.00632388697632773 0.000587470536386518 -0.00513960136198316 -0.00116734443666639 0.00447037277454213 0.0241146086520712 0.0262472609391712 0.00455827345390799 -0.0214657685586805 0.00482926571483452 0.00512046058100637 0.0256028698830397 -0.0741125079325927 0.109006460612322 -0.0330833747493267 0.0996413775182802 -0.155456375792901 0.127274528076261 -0.309984941235676 0.481128540850602 -0.102447182542112 0.268115461410224 -0.443415752311429 0.0615997955728607 0.000379518893008119 0.00661179864066633 0.00904287815392415 -0.0108824058702611 0.0155939248320251 -0.057802340216269 -0.0237435353937424 0.0198329346136155 -0.00384950865336547 0.0164982920901136 -0.0216333806249619 -0.0175500968982269 -0.00163789723703232 0.039479232943955 -0.023274263960545 0.00594672830482068 -0.007797883485656 -0.0120308937050594 0.0252368431127081 -0.0230332615260347 0.0294394910735307 -0.00300969634087642 -0.0062268288874333 0.0306050317201913 -0.018425661654911 0.00877298489673171 -0.0134674318112686 -0.0235538253652636 -0.00567922256701546 0.000265291047641701 0.0170591838472796 -0.00941326389629597 -0.00708526877375925 -0.0102663209846675 0.0141443216653556 0.048885657653577 -0.00556179984742281 0.0674764348449934 -0.0469000705434734 0.0596259394458909 -0.0439580782769461 0.0126329813213644 0.00520331111070274 0.0212508992437899 0.00787414826440995 0.00788612841240192 0.00139466177662798 0.052568271906181 -0.0189221455103845 0.0022028565526794 0.00551801382406226 -0.00787031025653048 0.00236521233535635
  59 1012.96360463817 ""  12.0996394318713 0 0 0.00483225322084549 -0.0489631558253192 -0.0115217152483177 0.0867372484969099 0.0453979357972673 0.0319090267054673 0.0241484949809252 -0.021856597030296 0.0344117433457127 -0.0337601479502229 0.0405710020578697 -0.0393433835654341 -0.00927951163576868 -0.0607446893324223 0.00124739457111289 -0.0356257451574234 0.0315939763980788 -0.00734149379731929 -0.0839567597193187 0.177083108422412 0.00209444535988051 0.0670576981169967 -0.055862221908006 0.189834551618784 0.0364161424419236 0.106011396709808 0.0376300673787432 0.027834010919813 0.133160117777057 0.0692868111154956 -0.0761666086199841 -0.0780059362431761 -0.133142072117116 0.0177366020275731 -0.14168375693718 0.0301715551823183 0.0195053282991633 -0.0213603802333768 0.0182469287648446 0.0156817906498929 0.0113344187974816 0.0189688552384948 -0.0669159715714439 0.0276639142435589 -0.0255683660178492 0.0250796349121155 -0.00911765721758373 -0.00617470726557668 0.00171288273787572 -0.00357021534457569 -0.00384320124189192 -0.0093782658209345 0.00170050337625434 0.00437398084095815 0.00762990633339454 -0.00110359936131469 -0.000606715068657611 0.00280701235167571 -1.72216845575243e-05 0.00174835081507938 -0.0120456915188566 0.01587142198505 -0.00611510118078807 0.00605700005014129 -0.00841439361636353 0.0108387036781288 0.00112232966244106 0.000106581585803524 -0.000959917013036745 -0.00129918975333182 0.00212607116674935 -0.000556452429339783 0.000346537520398614 -0.00163353577449534 4.11980839468447e-05 -0.00122547890044884 -0.00071395828324483 -0.000762498157804798 -0.182873812416575 -0.153978647127775 0.000155201970044094 0.135681467698297 0.00398707328006525 0.0433783833852524 -0.0264599897276809 -0.00240926631650006 -0.0153438517733724 0.00974794307024795 -0.00953823862076057 -0.0149364288046059 0.013843167585342 -0.0493319109278202 0.0890382202711777 -0.0152517695067957 0.0447844253063237 -0.0895189217153138 0.00462278621518173 -0.00344902293920765 0.000115654314272843 0.00785051237679003 -0.00119991616341294 0.00148080962335053 -0.0121107015587065 -0.0061800628711333 0.00115068505299839 -0.000740667055300167 0.00319209017908643 -0.000372649041443038 -0.00201135345001058 0.000657094022309935 0.00755963559607254 -0.00273677237345852 0.00155267489549676 -0.00391326141704524 -0.00249579164477127 0.00649177113273158 -0.00166464925504091 0.00846984384135082 -0.00520560946399816 0.00315635078830998 0.00202065590291747 0.00363164807898604 0.000554478612914504 0.0369383083364692 0.0348352187350893 -0.0085140127603935 -0.00529013377308576 -0.0523266175581538 0.0241143527004666 0.0530863307790879 0.0384373800481697 -0.0309148772000459 -0.0691063500861048 0.0151168703785705 -0.0914693170655672 0.0898472218775942 -0.0662331524654943 0.0341758243067919 0.136144810470799 0.00418540397708362 0.0239488149538081 -0.0833392819430657 0.00452415444909017 0.0130401772585155 -0.172759883126804 0.045666917685369 0.0197381031218962 -0.022112680996311 0.0467245961107568 -0.0174116858672773
  60 1021.35209095694 ""  48.6168756532424 0 0 0.0218087011504339 0.040410155710791 0.029621288004456 -0.0153637869745815 -0.0302389192779815 -0.0162838856513971 0.00361316504890689 -0.0224069097335392 -0.0318049184651155 0.0121459290421744 -0.0116621188081383 0.0168241963424783 0.00197746976013073 0.0194814181550035 0.000628311367392009 -0.029316023650766 0.0568431847809424 0.0118920069293188 -0.0058949508643486 -0.0547570649004697 -0.0162660942828552 -0.0182811195424407 -0.057371121758384 -0.0165391638354143 0.0116740623694235 0.0416915642870469 0.0391306039365464 -0.0780256705656323 -0.048212403733725 -0.0604293237052653 -0.0620686547728471 -0.0372074862352068 -0.0284564612769705 -0.00216485191791345 0.0463466250010203 -0.0119473091455868 -0.00296857153115439 0.00264018366205016 -0.00412118304278238 -0.00188690373229186 0.00844054326197421 -0.00841667233723919 -0.0769317440809268 0.062983982631667 0.0707998589917184 0.0620266883794754 -0.0441120387036748 -0.0767173103520139 -0.00299398159203202 -0.0435041276129268 -0.0224461458873688 -0.0134962025311053 -0.000270423615202071 0.00605839844302944 0.0427869125614785 0.0149865165716493 -0.00670887650851653 0.00872851630480906 0.0105378122828346 0.00258202538222814 -0.0368129798459833 0.0270466123464158 0.0472818206542179 -0.000914199423463317 0.00890070783523087 -0.0160017146600941 0.00484706457714999 -0.00312750802662787 -0.00253095970367829 -0.00274674931026162 0.00159876025412149 0.00332623802537562 -0.00183235779954085 -0.00612069140089421 9.05642680744026e-05 -0.00311842954732251 -0.00326347353582187 -0.005808320773558 -0.12678376436379 -0.0502620136668742 0.0566267848238299 0.0586683699930794 0.0266802847705939 0.08190039741796 -0.0229292203553274 -0.000393780165702263 -0.00975677535602477 0.0572455281817648 -0.0240532069107795 -0.012023369753145 -0.0674159692151489 0.0799951716400716 -0.038843704705413 0.0249052661009233 -0.0655721333380796 0.0867113448364648 -0.018502916977954 -0.0116925129338782 -0.00341090224508103 0.0197030218031356 0.00225779030993676 -0.00616180634884175 -0.00755666717940034 -0.00765355617780656 -0.00683825898953263 -0.00201676041028161 0.00738339420622056 0.0151599334628699 0.0015216943464201 0.00670690966760496 0.0199793169675578 0.00814985006865415 0.00893441981598888 -0.0283839110097776 -0.00564116871838419 0.017121472032389 0.00418695173587484 0.0161176883203429 -0.0205208356294849 0.0165486501348482 -0.00745719597310587 0.0240677131978188 -0.00236507384069332 -0.0172691682833144 -0.0466032790364656 -0.0205262984441904 -0.00596519590290355 0.00684529422088317 -0.00882329148199595 0.0263311707351147 -0.00552388965790357 0.0040797690121354 0.119875402524503 -0.0177177951859737 0.101285464464029 -0.152769491069372 0.123934948495748 -0.0635823430656431 0.218557583879664 0.0165816219886874 0.107853151097184 -0.0297780583647622 0.0438695270811389 0.010266535989141 0.117839917337584 -0.249411757756348 0.183174044317241 0.0195867333330336 0.0458756372337952 0.0366867004950693
  61 1029.82334178223 ""  8.77896797944998 0 0 -0.00498969333295857 -0.00594377427744328 -0.00630178897848137 -0.0023011253787036 0.00268235597694952 0.000266754403514885 -0.00212063262742716 0.00589675678157069 0.00536981934562113 0.000247863824889948 -0.000781629715714538 0.000518369459019072 -0.000268193300398054 0.0016360205334299 -0.00105108472151896 0.0106037029647018 -0.0121437429054405 -0.00150852550034331 0.00443108586709316 0.000932254851041113 0.00179328316214638 -0.000677255136147643 0.0130474474378073 -0.00778446862291046 -0.00451949877668254 -0.0141181792442219 -0.0120232758504826 0.0165268305197981 0.00532698985061009 0.0104879076606897 0.0172719605871636 0.0116931323983673 0.0114890489214642 -0.000987192491219423 -0.000675227560185074 0.000932378042098813 -0.00150738930695081 0.00168801091790027 -0.00158974430070688 -0.00109505061015295 -0.000777226994469532 -0.000948833916900144 0.0198285286306681 -0.0118282490036433 -0.0111470020599216 -0.0129464932661308 0.0147056018473867 0.0189465041372754 0.00147939617547562 0.00773028091523211 0.00455165362389224 -0.115538928271726 0.0257802634503623 0.0511077371359503 0.0966507423015519 -0.00344731103004598 -0.0304359600544482 -0.00450057941093494 -0.0246028085079926 -0.0157565557620809 -0.0976804391690494 0.0104994110890295 0.0381573177760604 0.126647641078264 0.00371430033197271 -0.0348392815967075 0.00493473695065082 0.00133122114359686 -0.000291463661766725 -0.00469752761693635 0.011236245083075 0.00896154459783931 0.00396490893236091 0.00156297313098937 0.00247738922325134 0.00299252515917231 0.00340513298335113 -0.000934216681923661 0.0326836767333849 0.014587009442345 -0.010585352239049 -0.015652524963667 -0.0118241676307024 -0.0261650709651741 -0.257931718504355 -0.109582990121244 -0.00746715695225918 0.134843287762242 -0.129387532928316 -0.126865914619528 -0.219295544494742 -0.0996268627885947 -0.0244697450815379 0.188402563089558 -0.161698844926891 -0.146711984774848 -0.0308728936070275 -0.0300079590349546 -0.00617410278853059 0.0622210466637273 0.00882634034887314 -0.0102457574674886 -0.031788207034956 -0.0241102228927391 -0.0143871200815651 0.00108885254710284 -0.000808423976800569 -0.0177275551124261 -0.00587084500042335 -0.00300264867275282 0.00777165993259689 -0.00583000373564114 -0.00173054178667254 0.0126316454922718 0.00659027375130355 -0.0146670869887678 0.00514334664195911 -0.00995929385340698 0.00818466963081906 -0.00322925520637742 -0.0089546486597835 0.00484402303008142 -0.00335625027627608 -0.000423657969996428 0.00821408623229896 0.00657418822246358 0.00155107886330531 0.00183865749662598 0.000266152490927946 -0.00596375122041226 -0.0042513119922198 -0.00165436166118919 -0.0231481788255972 0.00222728687464441 -0.0183356094664195 0.0187854085712074 -0.0229544922177895 0.0170535392195752 -0.0459805684759182 -0.00732717020371079 -0.023616945908194 0.0109076279135415 -0.00792677755398551 -0.0042340933903906 -0.0159343514838836 0.0399095629862651 -0.0313835286046414 -0.00256723729798614 -0.00710545904674529 -0.00629594183827105
  62 1058.27299766826 ""  13.4483746006974 0 0 0.000748565843010637 0.0158053276451706 0.0211867295767065 0.00759201861387128 -0.00951035384734017 -0.00786011816213083 0.0164170400635953 -0.0149455077225729 -0.0157085928573043 0.00101507496310274 0.00108597965518054 0.00430134139830756 -0.00063011791200078 9.78281390308446e-05 0.00138927356020227 -0.0928715799237144 0.0439928045493234 -0.0105994919138789 -0.0332231510259197 0.00460224839718768 -0.0174931390605312 0.00211412013943616 -0.0454453433400974 0.0385139121286071 0.0268884849940342 0.065386740006738 0.0767464938099247 -0.0757061844264558 -0.0239614336228288 -0.0434220507601392 -0.0692488787456524 -0.0374594941884726 -0.0252885366713451 0.00226340973743597 0.00584608867734706 -0.00393765885040389 0.00134580942028421 -0.00647150228094208 0.000561947246008673 0.0021386865806505 0.00850896123951946 -0.00311009948165584 0.0229199296083404 -0.000576597588274132 -0.0250169988118729 -0.0148604446207185 0.00219851045433456 0.0137965993534653 -0.015041045343425 0.00840513089966752 0.00943177391313213 -0.00550927825175537 -0.00579091634286093 -0.00120171878650711 0.0239351665710212 -0.00170642192146865 -0.00926165815945038 -0.0302609268289087 -0.0141384849322358 0.00136452449098641 0.0151901200523133 -0.00552202238048543 -0.00889628835071038 0.0296137542956198 0.0125044249049776 0.000101864012485682 -0.0513028281488699 0.00378269124946446 0.0145649927748345 0.0363924200454611 -0.0599163671800627 -0.0498055371833672 -0.0136113190203229 0.0547212881341719 -0.00939102574336984 0.00468987975568571 0.013317784953409 0.0573865256486757 0.000243218439725251 -0.0315502009820581 -0.0183382645920578 0.0376145418628497 -0.0113087002250926 -0.0275660080250596 -0.0584459436404284 -0.0522445121065063 -0.0300846091437302 0.0191443632939734 0.0192429204396286 0.0139069259601157 0.00171673507961211 -0.023303168336087 -0.0133779602867608 0.0231888805299126 0.0383551905228353 0.0210145670884876 0.192290018451689 0.192824857368828 0.0398001729662816 -0.368296794212345 -0.0414768636929098 0.0666218514045575 0.204229574109501 0.155885216799095 0.0927244490454854 0.0194979299257432 -0.0977855265829907 -0.00616353311891969 0.0376889593513952 -0.0346634096361814 -0.249136649204604 -0.0135209036049136 -0.0753277431167385 0.198581039103093 0.00307068040135917 -0.0527763425854483 -0.0896259335382993 -0.105969167127375 0.146656659872924 -0.133538947473704 0.111432524420106 -0.230719685708011 0.0406490887164855 0.02256575290439 -0.00192656194045449 -0.0476245831696499 0.00178839125784874 0.0123498206855285 -0.0110673351021837 -0.0154791357220532 -0.00398312632621582 0.0253568320906283 0.0928057472094284 -0.00487726688981481 -0.0347391512950515 0.0132093160263454 0.0245867508533952 -0.0595779185023145 0.0191152766364243 -0.031988538722075 0.0464191018711099 -0.0311262099885724 0.00528854207019004 0.0330403614696859 0.042313936237387 -0.0765500750754294 0.0676059677220228 0.0145355446939001 -0.0378788569105664 0.0159092801564914
  63 1062.91981326373 ""  43.3773671485116 0 0 0.00562085522239437 -0.0238954828348634 -0.0368157677431811 -0.0183933261704492 0.0149151658105744 0.0147057111448626 -0.0330459217570651 0.0257951727506746 0.0251743693909756 -0.000310366350532757 -0.00318985126695187 -0.00671488558797641 0.00189205451789586 0.00126639877346321 -0.00271927763554343 0.193060022668252 -0.0798331349721028 0.0268680728654953 0.0706769833937818 -0.0206472994525506 0.0351623764130637 -0.00797833534571467 0.0824853751763172 -0.0862178555442187 -0.0527588884026127 -0.125748608136664 -0.149308299921407 0.138680038131453 0.037651367683714 0.0756847649624403 0.128909956214881 0.0688284287265135 0.0456479673884824 -0.00608261050508007 -0.00500700237104412 0.00674457633968734 -0.00358726659739916 0.0151273872271628 -0.00145376424246488 -0.00411104718587785 -0.0169658591707528 0.00675729238999867 -0.0605379462639858 0.00798974248184054 0.0438895902664755 0.0416559522458954 -0.00967340074141123 -0.0351482426395888 -0.0023030470051509 -0.0166732148116484 -0.00638934960658236 -0.00561556496176195 -0.00464360207108205 -0.00328013296042662 0.017890274122578 0.00197503162766259 -0.0038981132703427 -0.00569300434263987 0.003876321941133 0.00618179867582445 -0.000809398605544484 0.0138016679300216 0.00735387479138718 -2.77656778937222e-05 0.00251785790750151 0.00282774017292851 -0.0242103943975848 0.00132014467225535 0.00552487935450601 0.017700847547621 -0.0322435295006062 -0.0271892543072417 -0.0102418223624049 0.023792010124601 -0.00531816573977961 0.000604612745225385 0.00522547287397696 0.0284891507784701 -0.0471258894804465 0.0106303234204833 0.0267667395970919 -0.0430338621927929 -5.88782574179068e-05 0.0358916531424045 -0.0245552130960449 -0.0310711292199913 -0.00527679594863364 0.0197878975794836 -0.000992013199777831 -0.0068614980757577 0.00692710075395116 0.0132198011488336 0.019345473330061 -0.012423310183356 0.0352521407945785 0.0108884068058283 0.102674330881025 0.101273848042993 0.0210319591660168 -0.197241999956874 -0.0235103452926006 0.0360253559217022 0.103413612823377 0.0803809249683383 0.0499050219230954 0.00816695523316252 -0.0455948569225584 0.016120107229601 0.0237321101550242 -0.0119170175051715 -0.119617159797583 0.000904017703341761 -0.0329636566578625 0.0806506493318041 -0.0018634231113948 -0.0185880009073808 -0.0474492115868139 -0.0464013442451518 0.0682478035109424 -0.0642243312006974 0.0591501378689725 -0.114351597381138 0.0215801305929138 -0.0580157024778446 -0.00578914340607279 0.0955738527160003 -0.0052444328101136 -0.0263151561171481 0.0198209510463243 0.0523919821989699 0.0121701389336596 -0.0401675249594315 -0.196571432912413 0.0131614692818455 0.113171679147359 -0.0551974761665706 -0.0214486932642524 0.103315613663998 0.0459103467842402 0.0701297082100223 -0.0484623749952456 0.0561573921986761 -0.00121293303975368 -0.0677526198316409 -0.063728753863401 0.120764745893437 -0.114693216225406 -0.0304762301970186 0.0963112084371445 -0.0344253847740688
  64 1068.80952373454 ""  0.0453084770885944 0 0 -0.000277614029314801 0.000329191742326999 0.000402853619194543 0.000439476323815567 -0.000114698242465201 -9.59240541750529e-05 0.000576432542597063 -0.000401442892537316 -0.000254741422979257 -4.49277362215673e-05 -0.000221377379635064 8.7505575158721e-05 -8.34766764075302e-05 0.00029449305289674 -2.6479110313313e-05 -0.00328425021408001 0.0013467039410592 -0.000581774289589228 -0.00127433221686962 0.000564865075928023 -0.000533187100393097 0.000199427517362849 -0.00138359830377977 0.00157247941887145 0.000898390781907445 0.0022497928749332 0.00228098613104058 -0.00199344967541834 -1.20912954156943e-05 -0.00089023073764112 -0.00213132007800165 -0.001211695665457 -0.00109005208740519 0.000113901822355672 -7.07410085429668e-05 9.1394787592295e-07 3.75114599080968e-05 -6.43559458515372e-05 -4.36602827730379e-05 2.76312445122475e-05 0.000550622853459303 -0.000168627321678729 0.000765321693338678 0.000191927199092308 -3.05588095536086e-05 -0.000466361023411569 0.000233729602925696 0.000116811550367585 0.000830628524351754 -0.000656645007364832 0.000265751884305172 0.000193866774239775 3.40675822076473e-05 0.00200863577745776 -0.0042687666744731 0.00707227646858151 -0.0104593616389192 0.0104891768710283 -0.0215441365538411 0.0312160815329548 -0.0026281817818488 0.00381689126021178 -0.00507656294531787 -0.000766383050263271 -3.50439111273279e-05 -0.00122523476343017 -0.0102815474790907 0.0298989496747235 -0.0465751316320468 -0.00996561825324498 0.0247281494894471 -0.0334517647492703 -0.0523554697262811 -0.0765915571212175 0.00267261533301218 0.065507079405115 0.041500411690661 0.0477792681131746 0.000845181847821096 0.00114726360306089 0.00101854379781462 0.000282641422217952 0.0003246654839492 -6.86282509547632e-05 0.000145407181346824 0.00950727861554209 -0.0067976486628717 0.0152382846605943 -0.0392388513983263 0.0554362933504321 -0.000471068518693018 0.00165808767878331 -0.000109219260120585 0.00378273750242516 -0.0121904970674931 0.0113368384091561 0.159349530929118 0.00719533959771515 0.0111211344751072 0.0210124240599926 -0.0294063740394995 0.0435389085446935 -0.153929618137639 -0.056740867554805 0.0462117494809573 -0.0379978983696763 0.0952943826306715 0.336082844090377 0.0756471172126769 0.104026847465509 0.170699700667771 0.138692878325148 0.103742290414065 -0.362101853023727 0.130319657320655 -0.324233452428146 0.0228902937909464 -0.268473286013536 0.23443553687969 -0.160201224958426 -0.040018592449791 -0.198707754594186 -0.0111132899229764 0.00140265382339797 0.000408539577106623 -0.00156032537564552 0.000118066685698215 0.000428710879829015 -0.000285558656466032 -0.00146457549043705 -0.000374917467008068 1.13025561541733e-05 0.00397197120255408 -0.00043824675514726 -0.00359753112142743 0.000948920263005449 -0.000421762644693026 -0.000770371970269838 -0.00203415972578476 -0.00117234291995828 -0.000207029526631008 -0.000881075313140243 -9.34285806195911e-05 0.00110260506390214 0.000368623567980163 -0.00259317690679754 0.00260651687952709 0.000676578191448307 -0.00173999287015055 0.000899787433220174
  65 1088.88624315099 ""  20.0948013766167 0 0 0.0365638530356723 0.0484867937563568 0.0361611765566935 -0.0232967507751112 -0.0136138662868086 0.00376639966294335 -0.00212338565028874 -0.0189683487772831 -0.0382460303646765 0.00724227652294704 -0.00560385221195949 0.00436748751456579 0.00457401404477761 0.00523545276809607 0.000850654602461522 0.0769747135426277 0.0463733647905862 0.0525270580665639 0.0502049339658985 -0.0799058536209771 0.0146304159873768 -0.0231887641031652 -0.0149925958090431 -0.0801208825004258 0.00218106493052209 0.00551510122084681 0.0213901715213438 -0.0672673288962481 -0.0720047472462057 -0.0686568197280829 -0.0420187997783728 -0.0233785563044244 -0.00897857127521895 -0.0086483187983059 0.0291882923143176 -0.00323363214074268 -0.00835895548806767 0.00559301605990338 -0.00406396829295643 -0.00533996541714475 -0.0220970896221132 0.000438108745903501 -0.00822392964628225 -0.0257173056682749 -0.117723324152495 -0.0369964931294786 0.00749340559497729 0.0468504340499101 0.00293876273863114 0.0295287084244778 0.0189987364259627 0.000197099444157882 0.00506825222308611 0.0054521756165107 -0.0147877207412314 -0.00457167906090897 0.000775162164681364 -0.010382320937346 -0.0164444317713402 -0.00825808168975738 0.012868108746033 -0.0181060357215839 -0.0158246980981882 0.0119934364619557 0.00539850910504854 0.000289160723300636 0.00174169168433817 0.000832258218462883 -0.000130231101099573 -0.00269076437993752 0.00930546027468543 0.00650057405250664 0.00446612314946445 -0.00156213155582227 0.00162014425249601 0.00381424589649685 0.00213919259600641 -0.00307032229142769 -0.135632175506136 -0.205007407771758 -0.0763018377825826 0.145093581474956 -0.0803700401223046 -0.0973311544020229 -0.028303494134176 -0.00801475977531906 -0.0201999037382495 -0.0214794358629226 0.0146112628618837 0.0231770793766344 0.00894632039396438 -0.023942002782214 -0.0191676936923794 0.018303365280924 -0.00544591598084413 -0.00632123019639187 -0.0205323747898746 -0.0234289558907325 -0.00466141821086526 0.0519333259684395 0.00647230706026132 -0.00831028021277451 -0.0244515459046265 -0.0187786165953921 -0.011610677002258 -0.000309241491504825 0.00609693278426301 -0.0160810062585564 -0.00813436218697148 -0.00181426597841932 0.0184338816509751 -0.00647099923713387 0.00239148051736177 -8.03524579857604e-05 0.00783102953828723 -0.0146004891567224 0.0115160950418643 -0.00815957861460573 0.00150214138331102 0.00302368976278546 -0.0150461980389952 0.0122898102522093 -0.00533407609178788 -0.0604791909043758 -0.0348961928712387 0.025674178991599 -0.00843668179612974 -0.0235124718114695 -0.00140786403928444 0.102868962984704 0.0505298297967504 0.0572779523424526 -0.166476016548514 0.0365568556391321 0.24152020831952 0.0187306801123119 0.0746927476485472 -0.0852811574229895 0.207970474427039 0.0320270831106384 0.116452571549369 -0.0129990835024576 0.0204832554447645 -0.0252445189958679 0.0972450612088964 0.0295887243245396 -0.0837486036146457 -0.0237785122309219 0.079828287017748 -0.0351669847440089
  66 1127.09785422415 ""  66.4678848455339 0 0 0.0179057298302954 0.0732384256648658 0.0373379429961803 -0.0130611140258876 -0.0211425117921704 0.0193188061986192 0.0219264893170104 -0.0397866766082063 -0.0371483801581527 0.00368116696408122 -0.00431720294524507 0.000725169903731236 0.00338545794267894 0.00339764227986859 -0.00375575986819905 0.0138076252493506 0.136309425316356 0.0515387490695432 0.050416919380247 -0.0873075776576328 0.0269434088507964 -0.0169287012869386 -0.0417694322930064 -0.0525265145481222 0.0378576290958951 0.0967634553176986 0.0909183191097903 -0.120453850514922 -0.033630256835966 -0.07732191044914 -0.126880178221741 -0.0821757353280015 -0.0756050958253325 -0.00756044302082335 -0.00344565792209236 0.00917610976473133 -0.00278250983084933 0.025551472654061 -0.000323538403802292 -0.00303451997160741 -0.0180972321415871 0.0116523382581712 0.0030497847960501 -0.0546609401433674 0.0557804384075016 0.00544505578362539 0.0145679209358084 -0.0190527852794735 0.0114791475874002 0.00706952378915532 0.00362932392815905 -0.00688495636529853 -0.000302224280062841 0.000486558163863061 -0.00471733934506509 -0.00365937171574292 -0.00109091868311806 0.0100525316899233 0.0101819276865861 0.00399866605918387 -0.00257212262018264 0.00254624304426027 0.00260537566112219 -0.00633285999338363 -0.00407597703079878 -0.000279561016081488 0.00195840407247942 0.00144818827372911 0.000575424829913942 0.000216057342973322 -0.0044737967120687 -0.00297729640025974 -0.00320454729583916 -0.000206608905565036 -0.000793875764331983 -0.00278921580424018 -0.00152886053965252 0.0010231896665229 0.165245926964948 0.0987364982706805 -0.118628206036243 -0.23840808559614 0.0436541903521235 0.0525283782562017 -0.0114600970388562 -0.0117101969212894 0.00697044370057274 0.00354240322011915 -0.0318432723999727 -0.0245831809749585 0.000526046300619563 0.00669691844600865 0.00399931472960632 0.00205606476861855 -0.0296574613997535 -0.026022245491236 0.00833401521060289 0.0104942480205151 0.00221235409980026 -0.0267873639783679 -0.00337220367022779 0.00468449429097306 0.00936115122231186 0.00805160938483728 0.0057230810971672 -0.000497663887279106 -0.00150783569650583 0.0129188337969253 0.00608803455753689 0.00295770287808875 -0.00760396057891658 0.00648380905352644 5.89811202532988e-07 -0.00521874249514227 -0.00539188084098495 0.0109905545411728 -0.00550043547801237 0.00803458302557085 -0.00330840763091241 -0.000338508407069035 0.00920353963606261 -0.00383845034947858 0.00310592349055965 0.0379780724548241 -0.0221035439244777 0.00454787150159006 -0.00769426354540857 -0.0621345305918724 0.0491604560394806 -0.00761119529572693 0.0937278211188341 -0.0905741000300449 -0.0394743497459383 0.00657234435871157 0.0824053405996591 0.183066186193248 0.00129732199577514 -0.0850106787819945 -0.155084350465599 0.224747181544953 -0.190085578699183 -0.0366951095204223 -0.0108895414164622 0.000192708750795666 0.0326116632833723 0.0917576743937798 -0.116600161116403 -0.0184402246293482 0.089484307691117 0.0156884143107716
  67 1130.15265715201 ""  0.561386050156064 0 0 0.00178982234120513 -0.00449046314866157 0.000378269481646351 -0.00472822015813414 -0.00447006315706551 -0.00880423188328961 -0.00206082265968672 0.00337331795226938 0.00039387180414546 0.00286517143657143 0.0165186117278449 0.00281308608638984 0.00209061677030701 -0.0138442728107087 0.00526332309530073 0.000932307477694874 -0.00989920178283218 -0.00129910808342034 -0.00660649107875836 -0.00593213592203622 -0.00898320512284184 -0.00338528993371042 -0.00383952872569513 -0.00158933970187253 -0.00321991653244198 -0.00891078308052484 -0.00455513275034835 0.00543336057161876 -0.00426116079467652 0.000897372909831285 0.00996227619551017 0.00795781021368341 0.00940642513052455 -0.00339606323145112 0.0126301101768565 -0.00546255173468773 -0.00458340226292103 -0.0151773192340553 0.000481141702744043 0.000775147156763436 -0.0120700738015301 -0.00116476245477993 -0.0122876605959941 0.00136397022146671 0.02586881949722 0.00602254611625168 -0.0231238749839285 -0.0292517028092322 -0.0051496886610387 0.00368097591506871 0.00559991385893002 -0.00860355679107061 0.0709974198422186 0.0476582252845313 -0.0254142160136732 -0.0269098883167457 -0.00994056693605435 -0.0612259414827701 -0.155124153191296 -0.0864070723271327 0.0300932907377087 0.00354732412617773 -0.00741111409481414 0.0447913934774341 0.0313370477512437 0.00956656968831975 -0.00579673293229215 -0.0156931417995806 -0.00928245661673754 -0.00437493875207557 0.0369478656977132 0.0257636617666703 0.0171301037767254 0.0336801376296354 0.0089902729620782 0.019904340033783 0.0258162498810113 0.0209030320809277 0.0148564845016661 0.0237844763181792 -0.00222764129376909 -0.0338529456561625 0.0124221444127712 0.0249836763782368 0.0870186339886385 0.159743227143216 0.101197130678486 -0.068431294891296 0.0900433008398692 0.0770653001495781 0.180522039890816 0.145014184101948 0.0500111561762033 0.0216394292663967 0.11086960813994 0.0610259951898858 -0.0648784115780374 -0.0840306219224063 -0.0154862752607342 0.203579589200858 0.0280575555100861 -0.0335195047682892 -0.0732540654948703 -0.0620978438101999 -0.0473010835447671 0.0154139999413831 -0.0428175825052993 -0.092365141225705 -0.0378723178134409 -0.0412333105213175 -0.054367263670025 -0.0629764351612317 -0.0450290991954038 0.1678897606683 0.0364644108680296 -0.0943545548930799 -0.0116394311971727 -0.123185496561728 0.112911719472623 -0.0749263170779329 -0.024721513883623 -0.0726747548760377 -0.00511064277751306 0.0051977068856497 -0.00335887607631868 -0.000710667579587482 -0.000830979933772928 -0.004765313665997 0.00508068702983671 -0.00681743112697832 0.00816308079229813 -0.0119350024397727 0.0148140582028891 -0.00368438206923596 -0.000933546351357841 -0.00427843674864132 0.00440797871752627 -0.00105809134454875 -0.00232360208793673 0.0284486925672373 -0.0118416834174608 -0.000856896177916809 0.000953786013475713 0.00101120759928345 -0.00701148401991567 -0.006936545985355 0.0102769951351397 0.000707785614327085 0.00320246973192578 0.00625431060521056
  68 1134.88242872559 ""  108.905408151007 0 0 -0.0084964526656134 0.0339414000018757 -0.0390305835953619 0.03463627572468 0.0369358283707242 0.0966112863672148 0.00647596770791559 -0.0305694930028638 0.0209384046768206 -0.0258791729730302 -0.151272116464989 -0.027644077113518 -0.0172474773125831 0.123470905050586 -0.0580743327877228 0.0191043619856346 0.0918590564577441 -0.0129573765875008 0.107152234879955 0.0559774841362748 0.118224255186609 0.0252771596914122 0.0550335971215581 -0.0187514637270878 0.0116787766525534 0.0660355799314369 -0.0299808551956122 0.0189668806048682 0.107115269706171 0.0523592151947887 -0.0557834956665677 -0.0709933253856755 -0.12039883239795 0.0120508908966777 -0.139653145381473 0.072227190557228 0.0400782872710306 0.195240021984295 -0.00247669718385563 0.00377738750659701 0.12570496101946 0.0450632775328697 0.00203084127403213 0.00396457412320898 -0.00484000721933588 -0.00167553854711295 -0.00180853759081943 0.00133460019509501 -0.00220813837107823 -0.00454682024734757 -0.00336132764305611 -1.61492109778456e-05 0.00886776007109008 0.00577008517926423 -0.00247577177466045 -0.00329848808732602 -0.00125291386452839 -0.00501933829582306 -0.0161812095973103 -0.00978450339551874 0.00266166161635608 0.00334522379183386 0.00125475476843612 0.00319757866990605 0.000473661276802154 0.00141135235926111 1.80530637503046e-05 -0.00262846448214194 -0.00128107149446449 -0.000598757025544141 0.00379030780735476 0.00254190778371175 0.00134147810085829 0.0042427457642764 0.000836553262970582 0.00155261542815081 0.00280203974695497 0.00260088017020436 -0.00949232101933459 -0.00315020733547296 0.0123510268909244 0.0175741793846171 -0.00186636250260681 -0.00397420874651597 0.0214813809199204 0.0298170460202022 0.0157656361310835 -0.00631949378284066 0.00671500516806279 0.00500735727781898 0.0283522643024417 0.0288061124412592 0.0115985926226225 0.000707621046364901 0.00615484784515211 -0.0132730267404212 -0.00627626405840042 -0.00877093793966913 -0.00158531713157963 0.0202906146765906 0.00274120571583878 -0.00322971781685788 -0.00762466467913942 -0.00634171955736259 -0.00501801672616797 0.00195377946974658 -0.00621709718904027 -0.00814662191178328 -0.00373388006856118 -0.00463989877026732 -0.00869931595037439 -0.00655753191693784 -0.00569839911936586 0.019973327490596 0.00278176909136581 -0.00823752421402769 -0.00246764659067207 -0.0136085883431332 0.0129987619938684 -0.00925530618446972 -0.00087172442750922 -0.00911032150663143 -2.11901649632597e-05 -0.00279913444225128 0.00329357206462714 -0.00578683665662338 0.0013664624576087 0.00522251696242982 -0.00477054239001945 -0.00389934904800553 -0.00665577778614702 0.0094627673272028 0.00383781937961142 0.000185133718945345 -0.0153476139821523 -0.0267985891114067 0.0053998568389959 0.00513882073179031 0.0266279185775298 -0.0231752734798977 0.0284167903361443 0.0055105879213667 -0.00456824599413503 0.00999155369865788 0.0021123641890994 -0.00070649286916721 0.00763281180178028 0.00332738079203257 -0.0110840027134151 0.00174284945292596
  69 1155.74854284456 ""  8.59714085335862 0 0 0.000923564880340145 0.0025885526327093 0.0117578510253066 8.3859902995024e-06 0.000627222703530612 -0.00566809393307167 0.0023335609471399 0.000216503344292913 -0.00800899444335354 0.000214008261050743 0.00278582612861072 0.00137251664001417 0.000944368502591019 -0.0014320579870672 0.00270164740707128 0.000740018406922117 0.0021540820466142 0.0116577761355851 -0.0111489390640718 -0.00600097753256756 -0.0108471063646991 -0.000225610438089026 -0.0042143272954403 0.00617046017896013 0.00332214097040061 -0.000138566951548034 0.0173187587429233 -0.0181401080395281 -0.02226640112931 -0.0183208762447374 -0.00772721345732988 0.00101463715475362 0.0110450035218004 0.000437908349823045 0.00978822203633295 -0.00395616975882251 -0.00455270960215391 -0.0157127454842077 -0.00311901678608011 -0.00309432628798305 -0.0101210816681057 -0.0066188285495809 -0.00336459336299454 0.00289358393581325 -0.0179003712906251 -0.012387577731738 -0.00258994196685389 0.00887476616464656 0.0278047362343772 0.00241683974170284 -0.00710916307955311 -0.00364393007938066 0.056480781553574 0.0378872328923182 -0.0408285392142834 -0.0568170216533806 -0.0252151193573096 0.0529443073838429 0.0120418203658903 -0.00689369384972149 -0.0077628336807988 0.0573001082656753 0.0422395688383465 -0.0420812412667345 -0.0562094302097929 -0.0284891436130729 0.0312466480279767 -0.000425653524331668 -0.00937454969881911 -0.00619132548129333 -0.0126397622990336 -0.00574804324811273 -0.0222174344193032 0.0107303602286952 -0.000534393354284489 -0.0187376922899876 -0.00174652630903205 0.0176605290385362 -0.029780366149514 0.00681450727367863 0.0466734181636996 0.0441289579633839 -0.00534729021741069 -0.00308547292350358 0.220625856577054 0.277751663271154 0.14133767412086 0.0224242745367565 -0.276195821641551 -0.201369674170403 0.176349079820632 0.257329772487355 0.11315095893769 0.0670313207552967 -0.387120830720291 -0.247631434578171 0.0114801330635137 0.0206167056057133 0.00572512547744352 -0.0905884272094477 -0.00867585241851623 0.0165175968607094 0.0190909709872896 0.0178513867610774 0.0102794073807272 0.00217485203618717 -0.0342449093931939 0.0808514570236969 0.0335156846091543 0.00876796674413274 -0.0776611720233055 0.029696131214851 -0.0196662891097822 0.0275960155823695 -0.0352435671267272 0.060930896726904 -0.0604254044193113 0.0181757517608918 0.0212202062921792 -0.0370321620645459 0.0634514113436953 -0.0582356794025518 0.0241299812268976 -0.00266278261256897 0.00748282157279099 0.00435323438726176 0.00104224426450749 0.00768024053410521 -0.00628032273193278 0.00428394813119175 -0.0128132979885035 0.0131950191671822 -0.0223939368310284 0.00521328742418915 -0.00550301831882941 0.0237307934951769 -0.0163710390218468 0.00679046014585641 -0.015849143145258 -0.0389728585786102 0.00660689466975167 -0.000162849139170924 -0.00342780524567898 -0.00410471927734745 0.00150090527860687 0.0242557832520834 -0.029004295140184 0.00128757081363182 -0.0151388140493548 -0.00406076549874805
  70 1158.60690314851 ""  29.6106573021991 0 0 0.0543316598698423 0.0757004148706113 -0.0646133402008546 -0.0736207085422101 -0.0577864626636735 0.0518875512864059 -0.00669575470250204 -0.0412446372408477 0.0209456613002915 0.0197273371064542 0.062402087966739 0.00484427765524006 0.0266015165037095 -0.0496476536807699 -0.0115123240737388 0.143167200580632 0.189423026182922 -0.000230417753883301 0.225881974755555 -0.120522559380578 0.147179704479184 -0.0752327790941364 -0.0520104211110499 -0.265594973941781 -0.00357647304951879 0.0580101518577719 -0.0904873608747859 0.0481098385947418 0.132907338635639 0.0691814336758747 -0.0477347729552354 -0.0842795194154209 -0.170708021633199 -0.0601857082401042 -0.0331801305667177 0.0520009693965758 -0.0354965270796248 0.147865044828049 0.002361330798515 -0.0170988206158459 -0.162212990330119 0.0815299071496376 -0.00511836175080242 0.0224068481385887 -0.000677220496151008 0.0073185858307979 -0.00416109533700604 0.00239651811093756 -0.00293086519813558 -0.00613374765869713 -0.003550533262852 0.00103416605231232 -0.000740198409102122 -0.000886468517876118 0.00319690487283116 0.000881653498261203 -0.000248061989033404 -0.000984027570333165 0.000243449913728555 0.000427988748340648 -0.0018440374496234 0.000843160824056671 0.000511964987106175 0.000215299853654126 0.000118002205654766 0.000494046298800461 -0.000578302675734345 -0.000247507294032832 -0.000248636702259942 0.000184208917316156 0.000189206466913962 0.000173282711600949 0.000395638967888538 -0.000215943020081215 8.90615946313941e-05 0.000254763099430722 6.16979420786006e-08 -0.000186629556622816 -0.0408636048555165 0.0186227504242071 0.0804010424582947 0.0594190149808582 -0.00962700083204455 -0.00952595601333962 0.00722017737143947 0.00453180794802796 0.00212947475534178 0.0030638707389877 0.00216585590130071 0.000288934206397081 -0.00585706571794222 -0.00608027651592763 0.00172042716275772 -0.00664255171781591 0.0191092587890506 0.00823780494341513 -0.000512797451928816 -0.000480117278970778 -0.000165546746543652 0.00146286277875553 0.000308634446569286 -0.000409317091532969 4.29503182815415e-05 -0.000293983804973511 -0.00047711608672237 1.67222971218953e-05 0.000425913239512406 -0.00128113291510124 -0.000590364488559088 -0.000267065982760731 0.00134742570206028 -0.000556663825722727 0.000331613720251842 -0.000335188351644057 0.000503940799135035 -0.00100337543370741 0.00041823133064702 0.000148800016124965 -0.000425726528918455 0.000662497681467536 -0.00111958522637224 0.000623268900480238 -0.000348810053117368 0.0120460282877101 0.0374650458222614 -0.00955511280681236 0.00407987191770971 0.0265281018272001 -0.0150579108511003 -0.0138299875331792 -0.0458478008466551 0.00627143898748907 -0.0662910457190841 0.0140982707763514 -0.0862370794786499 0.0167112356500204 -0.061256952744191 0.0537107315022201 0.0244435668307937 -0.156085508048944 0.0460044515937477 -0.0340268746726287 -0.034116751070273 0.0262690447229024 -0.116971660527272 0.0969875965095624 -0.0409202025401231 0.0147488855530933 -0.106773035929269 0.00575189644343867
  71 1175.5014100383 ""  10.9490655760666 0 0 -0.000930355828759416 0.0361855793697092 0.0937571592397206 0.019118258165635 0.0202705861301873 -0.0136566397458201 0.028969247027178 -0.0101664558037388 -0.0641012131577029 -0.0101435638139458 -0.0309062488167425 -0.00368175322622262 0.00088226139382969 0.0231175900025721 0.0111814375945345 0.0443509404687834 0.0643960610746138 0.120646950615046 -0.0711250936412127 -0.0492487456501227 -0.0630153560132252 0.0117590301787596 -0.0257624304803256 0.0652962152546635 0.0407466661781717 0.0325988435634007 0.152241491981622 -0.162205524308128 -0.156086796079585 -0.147400592825292 -0.0983949290634494 -0.0211977138472091 0.0530578899026689 0.010234324275531 0.0740756600067581 -0.0308313804091705 -0.0108780511048209 -0.0725875651844283 -0.0123598083636343 -0.00877479998940689 -0.00271536016022359 -0.0379851805584389 -0.038720609240825 0.042397375086182 0.00176175556636773 0.028673315599995 -0.00662733706022414 6.9800551121329e-05 -0.00632475657420318 -0.0219017374107021 -0.011982168524051 -0.00149897641764158 -0.00527798537192091 -0.00336664156456095 0.0107105195432371 0.00827370934456266 0.002601161994369 -0.00669688744210089 -0.00650570914948218 -0.00259125304345254 -0.00428239486479688 -0.0015440718960721 -0.000532841993216832 0.0036233497722218 0.00737391056505911 0.00502278038681882 -0.00475960742507383 -0.00325436025086437 -0.000355091261604772 0.000835166048878586 0.00282445707307046 0.00153045532268133 0.00302569537446145 0.00109323230919818 0.000597633349646877 0.00278693973335929 0.00170293136927899 -0.000374294919123234 -0.116495451942324 0.0602142145690073 0.212256440474743 0.111667905388085 -0.0195222789397141 -0.00259393677812348 -0.00200886239967831 -0.00860497395156982 -0.00202123122741348 0.0032193871571258 0.034771524211614 0.0224430277931181 -0.0210566323543465 -0.0219864682289646 -0.00423018348282514 -0.0250671008744826 0.0890912502757412 0.0516664711513424 -0.00240421307028178 -0.00562422274033365 -0.00110950797946001 0.0178491457023567 0.00192426801091477 -0.00292416829249488 -0.00418654178320072 -0.00418784116686068 -0.00328768925441287 0.000920539769534515 -0.000318732462757666 -0.0124382447300099 -0.00567262229813165 -0.00380569150240643 0.00311714398508239 -0.00635728112446411 -0.000686047326668655 0.00715539918843975 0.0050988491090093 -0.0108085950253452 0.00467126815814772 -0.00873934949772845 0.00429166048094565 -0.000401953135558137 -0.0072486725395493 0.000719409819008678 -0.00254506381732251 0.00596184858635609 0.0571375553882796 0.050625063379961 0.00769055713001956 0.0292104700964518 -0.0167613268989136 0.00241527582317736 -0.0844141434278834 0.00473139392501267 -0.133944443319995 0.0216300368761866 -0.0932223773306275 0.186713795324937 -0.141465011944532 0.0884808262026285 -0.152885756313087 -0.138699674833981 -0.0692660825226881 -0.00964346342168649 -0.0390833678000958 -0.0442388232817715 -0.0551431643071379 0.203781596654856 -0.222037549028902 -0.00208916734701716 -0.0305324558616681 -0.0265649884091732
  72 1186.08809062838 ""  39.9338043066759 0 0 0.114057218201635 -0.0553191747653985 0.053695533588601 -0.00696832751032037 0.0588592490025743 -0.00608586057265304 -0.0471358388993836 0.0338220748878875 -0.0242971652593418 -0.0312713410809692 -0.0445034428041402 -0.00615596475566929 0.0638792520525006 0.0290335080936875 -0.0141035238528765 0.141044770294448 -0.123736681123886 0.0554088605703177 0.0256017936801343 0.104271179129709 0.0146700730030628 -0.0381496486786609 -0.0676896554631043 -0.0781395133584254 -0.0666655469309699 -0.188424633593652 -0.089604196996715 0.068164343890449 -0.138305865276017 -0.0294839202737496 0.134522157879685 0.098711531163439 0.114534402231257 -0.108605315173022 0.187212665412392 0.0226308998759448 -0.136149703428733 0.185273468758669 -0.0599182483588355 -0.0737261725986104 -0.336046071298467 0.0583187913586821 0.00536523171548897 -0.00482313850083939 0.00587378683017735 -0.00163835206809294 0.00148194368871353 -0.00116819457439222 0.00209342106984133 0.00511978484217473 0.00293180626571341 -0.000311587163409942 -5.36386724904956e-05 0.000228853031716506 -0.00159329860170759 -0.00121101407766692 -0.000374957752405674 0.000757917965836163 0.00148032271417722 0.00076266036545414 0.000513768727041332 -0.00133630484788773 -0.000548722465767564 3.71987994132391e-05 8.14080698328539e-05 -0.000449219631363562 0.000518805822866415 0.000575662070598643 0.00076754014499586 -1.15734011093815e-05 -0.000485291988863841 -0.000468031053004943 -0.00032753610335942 -0.000385669147903842 -0.000245441999668309 -0.000269139712907408 -0.000366952342144382 -0.000384240625579332 0.0246607655017406 0.000430884896130611 -0.0321582203958754 -0.0216348692129991 0.00991211353426152 0.00959184789434218 -0.00691864558068007 -0.0058814725720861 -0.0028311698626165 -0.000645536870259542 -0.00463432905608698 -0.00301486647762382 -0.00225012177833477 -0.00144410966791685 -0.00408763754275848 0.00355745276628718 -0.00935178525975101 -0.000199084526136322 0.00136160919243572 0.00116921961517322 0.00027479330187586 -0.00305165863875871 -0.000630515842564437 0.000834570480367552 0.000393749078378474 0.000686741772597518 0.00102445033112256 -0.00019678357716145 0.00049528627343824 0.00146220070035289 0.000900881151048257 0.000734648267082773 0.00011644225688774 0.00127237712731666 0.000436195401244699 -0.00224498061985618 -0.00054151727061343 0.00166604188015036 0.000708690371822084 0.00134168452266872 -0.00141342788992437 0.000809749932630568 0.000948896424766847 0.00127916180701936 0.000136813676664564 0.0270407029939052 0.00179214058954689 -0.0308051775839564 -0.000719060649551118 -0.00149053564810656 0.00276409407960855 -0.0074248528312768 0.0083568193667008 -0.0151008313137256 0.0210078542860118 -0.000571296580838054 -0.0231767310566831 0.0394963875923852 0.0037176513526599 -0.0357689101991673 0.0293044429628302 -0.0236243442780821 0.00960162394464246 -0.0840831794627415 0.00982965837001348 0.0310633291453133 -0.127568485691545 0.0212743764193215 0.0424322474815175 0.00585867751223701 -0.0403319516490964 0.00940871549700718
  73 1195.0515930437 ""  6.52318423259277 0 0 -0.0864131764450216 0.0021496152917906 0.000256167595443842 0.029089308153759 -0.0138922755239108 -0.0171154911780754 0.0309271076217816 -0.00492379190967256 0.00320136721041733 -0.0391571650155678 0.0200485229821005 0.0341253073823969 0.0772623074227448 -0.0209934973255361 -0.062461077933356 -0.160412691883852 0.028361053763999 -0.0277303130183327 -0.0857242674864234 0.0554089538056578 -0.031830362812501 0.022422142314246 -0.0421143800101068 0.110415792520229 0.0413156833562348 0.0857775560435086 0.0916252082697779 -0.0619185594882217 0.0281791792288395 -0.0132561224077312 -0.0676527529562744 -0.0278448938172347 -0.00158273500041302 -0.164172095973717 -0.0185404269418449 0.13142949737558 -0.132356746810558 0.479168698024931 -0.0341680967285855 -0.0707366481167111 -0.421511537595745 0.218595695857269 -0.00483647838782658 0.00182937647096598 -0.00421759749669595 0.000930442448069193 -0.00105630378270039 7.78537901207372e-05 -0.00128951815667686 -0.00245084039689962 -0.00117095901352597 4.09739987294747e-05 -0.000705037005645809 -0.000359981961331239 0.000853876793174885 0.00122025593455762 0.000622457144996918 -0.000760823012301549 -0.00061506141131319 -0.000167769332963335 0.000276103452478331 0.000735811341219515 0.000370360212454391 2.10260641293755e-05 0.000259575545018564 -0.000234703331791622 -0.000547932591870155 -0.000296582632338544 -0.000247830009917501 0.000106643352126932 0.00023062579559187 0.000199941089835408 0.000326657246235529 0.000107398702794019 3.27434493380637e-05 0.000361594550652396 0.000146492786051491 -7.55305275423163e-05 -0.0166439053268861 -0.00405352383083564 0.0154078193541578 0.0124184108797438 -0.00560083956817189 -0.00399386963321867 -2.6701242719466e-05 -0.000686850622329191 -0.000763094881138999 -0.00049501509250648 0.00587239264338942 0.00422822383404772 0.0032627646094528 0.00396874007664358 0.00143126329713447 0.000384980607950641 -0.000810299937114407 0.00203528548513759 -0.000434350459796612 -0.000619938106612223 -0.000137435231825849 0.00192980855891981 0.000268833989510029 -0.000488661184716569 -0.000190257984487043 -0.000373920128154382 -0.000441560982099003 7.12743828572243e-05 0.000135676346618588 -0.00132303121770263 -0.000879751134574941 -0.000429518756227793 0.000651138277563805 -0.00100478288518158 5.76558813644973e-05 0.000659848285262701 0.000589588062606592 -0.00109223865823092 0.000174706365114509 -0.000948630998733066 0.000419153422404524 -3.90556011470645e-05 -0.00102551119636991 -2.09582158845583e-05 -0.000383865216299701 -0.0193250987513402 -0.005347521086597 0.0219119154146829 0.000633738080308567 -0.00339468283410508 0.000221211530584497 0.00879380599460871 -0.00266547352634658 0.0118239829473439 0.0264290214328035 -0.00670947145384419 0.0100495956397653 -0.0235039403829091 0.00457631368516402 0.0157320152913969 -0.0437701698979628 0.057945834476945 -0.0271563557688505 0.0582225244431792 0.00345721952498182 -0.0295884894619486 0.104353053811995 -0.0425445616216034 -0.0141340891143322 -0.00900227038620604 0.0655520634898493 -0.013088248578039
  74 1218.14298793565 ""  81.9470836404045 0 0 -0.000185035839732865 -0.00103746975596965 -0.00342067274590666 0.000180811624543316 0.000253316573282316 0.00167137232829242 -0.00114901651195012 8.1337773014966e-05 0.00257508482038541 -0.000780719294091198 0.000865988053838397 -0.00198955747816267 0.0022783359202242 -0.000962898091772245 0.00290107288488831 -0.00272227465933096 -0.00677807834669359 -0.00593292902956802 0.00265143073530777 0.00258120963909235 0.00280689316114724 -0.00240719654893341 -0.0108876605007998 -0.00715713865440195 -0.00155730775180076 -0.00105322444148682 -0.00674245450771733 0.00527524945291436 0.00639506680725989 0.00560967203961024 0.00335607238648915 0.000427455734617309 -0.00214972133167987 -0.000931850046910937 0.0164753029999659 -0.00571644338588229 -0.00336063612772154 -0.00359180182489321 -0.000329038355993943 -0.00179160440025653 -0.0104276292294465 -0.00333652381720248 0.00374135189446101 -0.0151560563440949 -0.0202407358121537 0.00450510658305017 0.0350248615797305 0.0274783845585454 0.0152989426053704 -0.0584371511022681 -0.0456811343456371 -0.0081249041903891 0.00283482732126352 0.00450793058824563 0.00520976537518596 0.00644629937288371 0.00376417106209828 0.0551774000784127 0.000508252771155414 -0.0167864797257804 -0.0629714107793891 -0.0354717143332784 -0.00654460024956339 -0.0129466488532314 0.033786620110219 0.0288994926204294 0.0873581639975215 -0.0415351321027939 -0.0474022883454711 -0.0221086562604274 0.00920418782911438 0.0106456537712972 -0.0390880648212752 0.0290024450029466 0.012425011988743 -0.0334354121913667 0.0146382473540346 0.0333540520259827 0.00410078008193217 0.0214883065652673 0.0182888592962139 -0.00565886029301748 0.0210339126832234 0.0249619304246775 0.213153856886117 0.221964049551425 0.0967808819052743 0.0453792718775818 -0.124397812864022 -0.100113100474863 -0.244886791893418 -0.223048376995281 -0.0744589318910442 -0.112581234216607 0.314090804616318 0.219311293913534 -0.0471890617012088 -0.0555747668740699 -0.00831456134894875 0.0243364109836644 0.00266942201840894 -0.00141290913590273 -0.0590478913265396 -0.0423314865181904 -0.0276670690203682 0.0049965182076426 -0.0851045525663651 0.121227916253494 0.0618263630941711 0.0135136021097206 -0.143292092917818 0.0805716514160773 -0.046028287360112 0.0834592590602733 -0.0548600863686805 0.0711888587547064 -0.114911346672028 0.0329701326789679 0.0714946379882865 -0.0937772519760909 0.106660525317835 -0.1037454273824 0.0383506785364917 -0.00227080987894153 -0.00580818064689907 -0.00453037353401202 -0.000509154939902977 -0.00402216730134288 0.00165080246803097 0.00379156289878064 0.00755162471117019 0.00244079817254588 0.0111073682225078 -0.00177751356377574 0.0117920307883909 -0.0076523120041651 0.0126608136316392 -0.0136046576450784 0.0102960115076634 0.0313820525763918 0.00101066385019696 4.19755514937585e-05 0.00331489572509987 0.00175161849293553 -0.00182848304915145 -0.020284579210411 0.0237785139121777 -0.00175508761207298 0.0200048844628826 -0.000325214788647986
  75 1225.02419737813 ""  4.04841956897745 0 0 0.00074617247498709 -0.00063169722059736 0.000531810876335854 -0.000374055181439331 0.000170623883548276 -0.000548840262239994 -0.000331787535446766 0.000401332032214896 -0.00026399035251503 0.00048871715265474 -0.000365760883882987 0.000757800990000369 -0.00069427906761543 0.000113168125088117 -0.00116718724276237 0.000544909313682278 -0.000408118085978309 0.000503280778955499 0.000432349490807705 0.0026483486226888 0.000447120726099179 -0.000229107573628791 0.000638533598277588 -0.000381217880402484 -0.000463565075309725 -0.00147102295884666 -0.00023661627158486 0.000418534442554624 -0.00131811542132062 -0.000415353644070701 0.0010428672468266 0.000975833867978949 0.00123639201704335 0.000349164374221028 -0.00562592153436176 0.00164809456672304 0.00194522518303027 0.00439601138937857 0.000960371840274514 0.000781496327395709 0.0033837635119889 0.00206668829384313 -0.000269481578381475 -0.000972611882991498 -0.00107104559501835 0.00062120002574287 0.00177190570374517 0.00133331799864017 -0.00164309283107503 -0.00330597677385198 -0.0004664852741194 0.00183124562919995 0.00381327746413457 0.000365687762919529 0.000791167404717543 -0.000240133380332512 -0.00850920123164884 0.00449262845921104 -0.0138317427701732 0.0221393864951837 -0.0027748771822489 0.00138951119401893 -0.00305969377633634 -0.000229902944412002 0.00162399277336908 0.000154404514125802 -0.0499735619303969 0.10702132923888 -0.154739153978495 0.02127330723593 -0.0485265092789446 0.0715777110514755 0.0344201652626102 -0.0294747520916423 0.0420124173316492 -0.00425807921056871 -0.0333750256020414 0.0458252264734661 -0.000404762664097438 0.00307969872146303 0.00413855426434473 -0.000182007746658534 -0.00177440477240789 -0.00181300358657245 0.0223762987092841 0.0242980080605689 0.00867689193749752 0.0174852469856688 -0.0449203442641817 0.0116111164478206 -0.0116698060539038 -0.0265450105308145 0.0109708884917222 -0.00770280619934234 0.023039193948534 0.0158130175348926 -0.296479682573536 0.021217310545465 -0.0137382056042875 -0.0401369596336966 0.0991578366502613 -0.146258897801782 0.271474199692071 0.0765939572480862 -0.120247353494126 -0.0148850405628951 0.082859096660291 -0.0826288285557562 -0.0798315508689846 -0.0191864063702192 0.207680673245101 -0.101664224742316 0.0363755115371232 -0.00150822946656487 -0.0215631193404377 0.0232868405097122 -0.0850450265261856 0.077858437457841 -0.00132401016373817 -0.0505514861443789 0.1298804369053 -0.140166469101966 0.0528620480180233 0.000111406119482844 -0.000360466023542702 -0.000400702643307021 -2.23343181725267e-05 -0.00036919180195703 0.000254462820683835 0.000246707613566195 0.000673888873747578 -0.000290799069061545 -0.000705246668680042 0.000219964063496702 0.00145374390934662 0.00187889873779749 0.000506406128013221 -0.00184672392742347 -0.00050347978445557 0.00302092429504044 -0.00115453347545118 -0.000526089575901714 0.000335899922766644 0.000255259588322091 8.83018184732228e-05 -0.000810597940219581 0.00104848707169527 -0.000136857703224526 0.00142511696281939 -1.27865008782049e-05
  76 1226.02954687996 ""  16.3898347490474 0 0 0.000352070846068593 0.000721812380945311 0.00202556032752676 -0.000383241961454727 -0.000346920968529117 -0.00129650713157298 0.000678445247655605 2.08388126693043e-05 -0.0015941800537605 0.000508998197342443 0.000248831412083278 0.00142701511391057 -0.00131174542004362 -0.000115247354142251 -0.00186695042372543 0.00418575304348299 0.00429118056320643 0.00450725018578548 -0.0016200117830307 -0.00234932756374795 -0.00197847957763605 0.0015184269267459 0.0074917351884207 0.00453091343404755 0.00085807907758504 0.000124025714004119 0.00321990781606573 -0.00320007876268235 -0.00403980718849407 -0.00348862563294677 -0.00185211474441558 -0.000115323880609065 0.00141282494390755 0.000508213634141794 -0.0118011734118149 0.00408535378131889 0.0021324575681699 0.00278998794516548 0.000385769796626678 0.00107026380782181 0.00530619807656899 0.00263909256880517 0.0022470635778465 0.0100606509211325 0.00898673847646952 -0.00535442235359091 -0.0162443158113805 -0.0106960926526466 0.0303503097675269 0.0217363990029792 0.00370528447942705 -0.0315859265274341 -0.03847449720926 -0.0149994800726516 -0.0316107324354125 0.0546148152274262 0.0442257755208702 0.0387995208557699 -0.0150027794786117 -0.019080374592696 0.00482333705948947 -0.0034940310097383 -0.00332967095939461 -0.000464690833700193 -0.00282534340006425 -0.00285003828463762 0.111851658801109 -0.0122618982104305 -0.0568840207740666 -0.0295459847318892 -0.00288873023463824 0.0149135687746739 -0.0433504793002862 0.0194195000525134 0.0118040943882975 -0.0407372896880359 0.00323206879839588 0.0359028454777695 0.000138497435179521 -0.0208747122812286 -0.0221183003413641 0.00526816943668698 0.0122306232614979 0.0114058861757238 -0.260939885860154 -0.258092350043919 -0.116018021082655 -0.110980610128381 0.31298180877963 0.253873705940161 0.133622665805034 0.125426539834097 0.0475973952524896 0.0657299946625762 -0.192808704083424 -0.138241635148976 -0.0878341924078788 -0.0422469596769408 -0.0091351476978836 0.026916796103367 0.00436744202019859 -0.0233188803230821 -0.0421411336910384 -0.0331389628213236 -0.0253639498929036 0.000982792077467307 -0.0680437193118204 0.154833597805227 0.0621678449248581 0.024853629872545 -0.110420964604824 0.0765057717874607 -0.0426221283068412 0.0635036602057262 -0.0715612466322136 0.112688117354901 -0.12824347187561 0.0535317939352112 0.0556476350181718 -0.0942473959681945 0.124885676306978 -0.0979666443805862 0.0480121603582804 0.000598613509552565 0.00339064666859905 0.00230696470616645 -1.71988273551434e-05 0.003298571019493 -0.00218971181799888 -0.00202833658470139 -0.00564516301965899 0.00105066823445838 -0.00262741161307454 0.000307227036435186 -0.0084864267763004 -0.00208574476408012 -0.00605463300470239 0.0097914670475905 -0.00330104624070861 -0.0315482373369812 0.00549053486805387 0.000227849163597568 -0.00218267053590211 -0.00115181748726682 -0.00300409034760402 0.0110656942998321 -0.0116990453076232 0.00174977219094953 -0.0187438714793937 0.00123537470987227
  77 1240.34232028901 ""  11.4882890180514 0 0 -0.0377037029463551 0.0324046192757056 -0.0408474616658827 0.0328372400990575 0.00871024882073344 0.0541841462930709 0.012046722584989 -0.0236816442085023 0.0239191955424854 -0.0436517105220432 -0.011969710527504 -0.0665820887278508 0.0609128521670322 0.0258154828500601 0.0922135732893683 -0.0496126067336044 -0.0168896273254751 -0.057471116560908 -0.00902253034106936 -0.148197999567945 -0.00968511667217041 0.00311708698094058 -0.103830755983367 -0.00750262788379957 0.0174382072439721 0.0749740745318164 -0.015169149739449 -0.0022155486361462 0.0972321841369415 0.0446879273598621 -0.0447774349580436 -0.0542191721386263 -0.0807371868449793 -0.0254808131625858 0.492928785066066 -0.135386282650335 -0.168735984391734 -0.318540485067305 -0.0850282055183424 -0.0735865188367091 -0.281767907101073 -0.179119570845993 0.00514870958640055 -0.00277271795677339 -0.00365502196614214 -0.00264469692247181 0.00530507588414532 0.0036482404001264 -0.00135490189828345 -0.00794685767300994 -0.0054984380591595 -0.00264219940059722 -0.00325038265737381 -0.00114372786158101 0.00136434897001232 0.00445978869625649 0.0023918663340935 -2.01796879843536e-05 -0.00130466869825579 -0.000356474494305801 0.000734906450257408 0.00331747062719541 0.00279895883947894 0.000166231454550265 -0.00283926968663326 -0.00212260977929554 -0.00443599148746901 0.00109251496086996 -0.00142281190232264 0.00105612547553488 -0.000631825845922323 0.000957346704308 0.00221665562656637 -0.000568819897736105 0.000241282050791664 0.00150072455151632 -0.0005902254153425 1.74193663596756e-05 0.0061985313717246 -0.0174750428471066 -0.0270303871974639 -0.00409739449668224 0.00679361694664773 0.00479160377012502 -0.00899469487378218 -0.00872822994504862 -0.00526132791066326 -0.00341434438227257 0.0207989860393156 0.0160848041360563 0.0237845136634371 0.031536044513489 0.00851512747160588 0.00575737616843164 -0.0210098101757974 -0.00714039126030311 -0.00310199567253711 0.000918255957205684 -0.000121533712835121 0.00263782463911659 0.00150161263766567 -0.00294044920220891 0.00504071256018261 0.00157184783401055 -0.00159997086431677 0.000300560714925475 0.0024438397634027 -0.00604308221311672 -0.00513682409378587 -0.00231446801437692 0.00643497293830779 -0.0063443496566585 0.00113339860866659 0.00100799604235218 0.00182182714462646 -0.00230758216842567 0.00279887102497138 -0.00450899357437952 0.00018781093342036 0.000905698405011264 -0.00184450984205732 -0.000311681227442589 -0.000555454716145977 -0.00970810772440099 -0.00154495201318103 0.00379181688035728 0.00041824669614604 -0.00356185572769743 0.000781326844127354 0.00129308013856096 0.0039533487559205 0.00707312690902615 0.0686203155779817 -0.0146814937739398 -0.0324728747824879 -0.0875962036497802 0.0172648759397546 0.0305631154559167 0.0218773997465606 0.0497166007368668 0.00931364274771277 0.0231617402636979 -0.00654600766094074 -0.00444454455654682 -0.00110786405422176 -0.00727162484868611 0.00745089189023875 -0.00575531250147836 0.0395587615723065 -0.00928735256953988
  78 1262.4314343645 ""  66.1431336173024 0 0 -0.00658685099255594 0.0202726643771831 -0.00407589424749213 0.022973069382206 -0.00597292782212939 -0.00907208371379214 0.00769292014916892 -0.00720309730127176 -0.00475822093411608 -0.0210641729281345 -0.00519058519450822 0.00922260599708738 0.00734487720329893 0.00384401256830626 -0.00136961194138156 0.117811890145879 -0.00368233218031109 0.0420104416953467 -0.115012773440049 -0.235216377213536 -0.119606999091979 0.0749538014110829 0.229593641560761 0.171550146069979 0.0109358465413634 0.0282664317816511 0.00974649248646434 -0.0234705926837325 -0.00197135054647588 -0.0135585556692328 -0.0160413569296386 -0.0144815904258928 -0.0160067600409099 -0.0127896029492801 0.0226366983102347 0.00327947410498535 -0.0183212533066383 0.0171841858958146 -0.00538521965147004 -0.00645917967366684 -0.0271148651390515 0.0131010141946148 0.0124858955411471 0.00313538597449867 0.0368414512569691 -0.0180224888787317 -0.0357362224467781 -0.041863003551069 -0.00254111319338313 0.0803872301158376 0.0549246086115589 0.0325736687938816 0.0328404168385988 0.0123677526186654 -0.013090657099044 -0.0389108288699887 -0.0223662486365693 -0.0204322660674277 0.00493027094256167 0.00923976582430166 0.0149714365208926 -0.0172836726112554 -0.0154830604152846 0.00860190225629412 0.00902123173514752 0.00346435114870374 0.0377169526048791 0.0122455858889021 -0.00261112115341445 -0.00693548412033906 -0.00275675163689699 0.00032501542871874 -0.0149230269385909 -0.00335204759670891 0.000968308058026063 -0.0146462000832736 -0.00423025421400934 0.00227597568001986 0.0637239766591212 -0.147603637574408 -0.271414124576026 -0.0601890744011981 0.104779670143389 0.12336375715186 -0.00771870701153808 0.000641419449377174 -0.00754754638510442 0.00786356728546533 -0.11207419571986 -0.0787404517162217 -0.126239020569061 -0.162471312805181 -0.0755071445212551 0.00399327334168832 0.0358556786900393 0.0243533029116613 -0.0125406596573163 -0.00048988950821189 1.9776924262552e-05 -0.0312812305109905 -0.00182934427267534 0.00657684893608727 -0.00978558218533151 -0.00253864703972906 0.00312250777292479 -0.00570454209901003 -0.00438817599571115 0.0469866068706031 0.0331049338939436 0.021615740898498 -0.0149203111493774 0.0417480521860491 -0.00296332131915464 -0.0213260952565514 -0.0223775238328432 0.0380281461201892 -0.0188891411173291 0.0441131030086344 -0.00970147643291404 -0.0102091995903111 0.0412205676418281 0.00189173577076576 0.0134728514700339 0.0187886188871507 0.00243610465486438 0.026512180855297 -0.00432648171662217 0.0148269996075853 -0.00682949942050634 -0.031437792146232 0.00970322252434074 -0.0286269916775246 -0.105740163323688 0.00977600766564373 0.0272040246089008 -0.0406088452901797 -0.0209773882414873 0.0719319505905421 0.246891703441751 -0.275319701323716 0.176481110343573 0.00102372592790937 -0.00610923687481001 -0.0119126979572358 -0.0503058643459674 0.0464389660588801 -0.0332636257101246 0.0272246407295508 -0.21482260543095 0.0478916090056694
  79 1267.53306655219 ""  187.762122763969 0 0 -0.00502475225345954 -0.0144242600191777 0.00257806871158567 -0.0129730195457817 0.00573795898985764 0.0152437480605432 -0.00304658042070029 0.00283879747095491 0.00528063964473846 0.0120965874777329 -0.00228793633987498 -0.0167952610342127 -0.000565151276464793 0.00192345063564841 0.00868210883417292 -0.137787984415366 0.00878648917981174 -0.0469494303742938 0.100475642591244 0.209175125266361 0.109852244963496 -0.0612098670564783 -0.207358756518365 -0.140433074441553 -0.00427070870139773 -0.00951581219101847 0.00441809168858658 0.0156473132489334 0.0117902875884276 0.0139419711117952 0.00258861398033754 0.00428959306197294 0.00684397334390018 0.00552927939969501 0.0332803235716734 -0.015660315464197 0.000450585697816575 -0.0349917035523282 -0.0023071366116324 0.00182907346261896 0.00706525930121537 -0.0245201551987893 -0.0245568591566028 0.0240887364483659 0.0129407136696484 -0.000946176065586076 -0.0669674929155821 -0.0398040074458083 -0.0171032408739682 0.0976849178668028 0.0740506680217909 0.045550028405184 0.0443950522818399 0.0148878034778174 -0.0100184517443507 -0.0513378689186813 -0.031665082534333 -0.0429759179461819 0.00159441328988125 0.0136686620325238 0.0275408666183054 -0.0133949890003341 -0.0168693827348448 0.0166904370576738 0.00358657570520747 -0.00366471137594513 0.0658506257686663 0.025320519372682 -0.000727939798753068 -0.0126326014873055 -0.00626825242687263 -0.000810568032062459 -0.0249357707838811 -0.00769850861380602 -0.000279422574418101 -0.0243720519773004 -0.00928748296907569 0.00216811739352941 -0.0535714398581016 0.053669457059123 0.1333284063157 0.0610185458230489 -0.125100630428181 -0.138903260841442 -0.0316815197612571 -0.0389290055960919 -0.00641197073716707 0.00113844778447457 -0.0916147255202721 -0.0648585809258251 -0.141999212293783 -0.189521356886682 -0.088076641658453 0.00979650184860599 0.0409979505805455 0.0314165733846602 -0.020455466470783 0.004759450374732 0.000481370678130101 -0.04928449366516 -0.00505664392874907 0.00940089016411109 -0.0168677399085537 -0.00200111446977538 0.0106518812280619 -0.00985040555896626 -0.00277439434309581 0.0831648544196576 0.0545627821330986 0.0383205907822235 -0.0176062599140202 0.0669238306042668 -0.00452763035309229 -0.0396586283684992 -0.0382440764698929 0.0693417828410939 -0.0281852101057747 0.0725440253946049 -0.0203919957536402 -0.0138225052078212 0.0649422930090128 0.0119329744714936 0.0218058496865825 -0.0130290493013439 0.00503538362268248 -0.0106779698080826 0.00395562248220786 -0.00430501841992903 0.0017782618881933 0.0195734418334977 -0.0161126350718166 0.0205858845488981 0.0494300547321544 -0.00129070973654393 -0.0229982157832396 0.0593345615950443 -0.00272599209537709 -0.0433147599884207 -0.199388841945442 0.13835801015509 -0.126340800014518 0.00621326408050409 0.00378499909784874 0.00391537897694334 0.0796984273499736 -0.0200468238629596 -0.0103989346240158 -0.016527999359841 0.123494337515893 -0.0340893171224129
  80 1278.31511363974 ""  33.0988265034759 0 0 -0.00370073688521867 -0.00389559798576793 -0.0220746864610018 0.0128152409922052 -0.00762908521780274 0.0053194870497544 -0.0167622621734924 -0.00471605045583768 0.0213596343580662 -0.00833345601609593 -0.00126413608595325 -0.00658067012561799 0.00878965864399656 0.00277169207564417 0.00852447598064345 -0.168433805954032 -0.121056044683297 -0.118160052516209 -0.0254991676262824 0.00740039360629858 -0.00768478258097821 0.0185575249855527 0.0294657212733993 0.00382531462629974 -0.0171145503108537 0.00605138677017321 -0.0183727856994111 0.0613246048454967 0.0611219858119725 0.0571354468278914 0.030485368133113 -0.00176583671055929 -0.0276320213510805 -0.00671992998812673 0.0541239924666445 -0.0111563100391808 -0.0239070524755462 -0.013591579736853 -0.0102025570475362 -0.0066506956161527 -0.0307225664432404 -0.0170288303044257 -0.0109157338364634 0.00113207685639268 0.00295456070105851 0.0124412504775518 -0.00381664750188968 0.00432408386566151 0.00241552404266647 -0.00690533173160206 -0.00346640863887535 -0.00525496215873236 -0.00456784701210959 -0.00227915032028889 0.00126223008551211 0.00467733423192859 0.00269369792304351 0.00325681529926984 -0.0006488335663376 -0.0012017690495826 -0.00185341984413572 0.0010738939082194 0.00116730047058934 -0.000681916544166003 0.00104678753957612 -0.000136700929973514 -0.0037039308170043 -0.00216158426059189 -0.000164670123493606 0.0005486614532996 0.000479592252147722 5.61855399816959e-05 0.00140408284167952 0.000874230799490957 9.22180410983182e-05 0.00145500716057093 0.000843182663107474 9.53300735203105e-05 -0.0206939324700057 0.152593556354093 0.224674762016139 4.30344758759828e-05 -0.0729157849295293 -0.0864131537945166 -0.00194078773786465 -0.00934111872879499 0.00731498140758446 -0.00223194708757084 0.0163016141681235 0.0109611932945756 0.00589808186760301 0.00906431057566138 0.00442494167791319 -0.000482045253862082 -0.000630551950731336 0.00727161935713484 0.00121905029075122 -0.000556545397765447 -5.55015876682461e-05 0.00482025900642909 0.000142296384886242 -0.000926733384941053 0.000455133983958081 -0.000132274862363 -0.000587146344543095 0.000791519021263396 -0.000679965866409798 -0.00488521404041897 -0.00315427493324082 -0.00250315488187346 -0.000203587876681435 -0.00374398723694063 -0.000187377978807714 0.00356215751650153 0.00227531758756693 -0.00426677080170482 0.000992180793224014 -0.00481618192256015 0.00204510175921977 0.000162338804451222 -0.00369602661591529 -0.00164448548114627 -0.00123985173326387 0.0201161833968236 -0.0279505079287688 -0.00960525010123866 -0.00296521864709553 0.0110212010067199 -0.00288307368819936 -0.0200706429872137 0.0153844942338946 -0.0349708477193915 -0.440993118820482 0.085679936356782 0.290950919789086 0.421518894890253 -0.0303295273002152 -0.215394535446992 -0.0428813417303729 -0.291535567817098 0.014196048958021 0.00613910551272593 0.0541998752756312 0.0161827566562074 0.217527273290197 -0.119734705336599 0.0588406107475104 0.0341590870358635 -0.210261567161512 0.0690432872453421
  81 1281.09663652189 ""  18.8804044123543 0 0 0.0460884277748274 0.0258860636360478 -0.0357149543161952 0.0142448825064321 -0.00856486517221618 -0.0142802145989164 -0.0156807423775573 -0.00769894784535346 0.012663251363555 -0.0246389348119848 -0.00239870393134586 0.0211999452052063 0.00417946928036876 0.0011912796621758 -0.0071281965755733 0.141219429103805 -0.057402321539128 -0.0169459360281499 -0.154153698844224 -0.419951381544866 -0.186232177488383 0.108463827377985 0.416071668128564 0.239199241865367 -0.0175326902223909 0.00218295253621774 -0.0739341175518304 0.0385379593923018 0.0215205335561186 0.029563325135605 0.0441356010268729 -0.00517212833586244 -0.0540765405484409 -0.0135408795951687 -0.00837605279169123 0.0135902623398575 -0.0121006365724005 0.0338178213292088 -0.000971009519776734 -0.00321665945093678 -0.0112447854697187 0.0273355998702616 -0.0118445015020728 0.00689912548748889 -0.0166405197480425 0.00896032882623203 -0.0115682814618841 0.0106579837930581 -0.0156367967026377 -0.00154321889227808 0.00567816628837104 0.00661589106631936 0.00634767724450548 0.00126598233196883 0.0064475503847139 -0.00685950678947412 -0.00648891971980183 -0.0171585683831422 -0.00698453764994149 0.000421104856917447 0.00593368352370168 0.00421307204779153 0.000828858908047114 0.00690020650816729 -0.00529622695168448 -0.00630229469865765 0.0224192384383954 0.0175372170625 0.00623381054247367 -0.00445366609909063 -0.00546403994980061 -0.00263547635924296 -0.00792390519355154 -0.00598821919562602 -0.0023143958114175 -0.0077846522728372 -0.00623829418455039 -0.00188223268295327 -0.0514687614152591 0.158458971031628 0.274417983278264 0.0626644219237526 -0.18277082090525 -0.220202050929778 0.00370763434975639 -0.00866548240059085 0.010617857536957 -0.00398212372569525 0.029580003074391 0.0197709014148209 -0.000474178477610877 -0.00315887636470863 -0.00150688336131694 0.0015181319853129 0.0124551794146082 0.0112447832677049 -0.00354757750638806 0.0122549987375354 0.00147453220957046 -0.022888402572139 -0.00439359855406523 0.00312451811734713 -0.00155062463545911 0.00524634504994466 0.0118175396944686 -0.00450260888085265 0.0078011783468035 0.0317613186662942 0.0183398661479464 0.0163039713626932 0.00489482916503686 0.0194389104641769 0.000793685116557517 -0.0220514976975199 -0.0133503948906896 0.0300383026153055 -0.00237929370393107 0.0252321781626009 -0.0143255993646311 0.00160133280631108 0.0183151733958553 0.0157301819790179 0.00649054945615717 -0.00734853627551384 -0.00147985566413207 -0.0344544520606848 0.00151925179602846 -0.0110472186476055 0.00766175379163716 0.0197607314322998 0.00507749543180753 0.0145152528073002 0.0804652222479723 -0.00735025276870843 -0.0297165278357463 -0.0323045015366975 0.0245677952567045 -0.0387000045036907 -0.167713997391111 0.210179668125503 -0.126273796115615 -0.0235840164504239 -0.00850293100134307 0.0336022848902926 -0.0274170788356264 -0.00941370194277804 0.0400405338400752 -0.0128240466900379 0.118975471853333 -0.0212551303402444
  82 1286.09788764859 ""  0.778512879305958 0 0 -0.00557236989833846 -0.00234167272327916 0.00393936145747503 -0.000884304695602761 0.000713993570395841 0.00022788029243398 0.00213539610932741 0.000890483443643752 -0.00182648384616858 0.00254299165068779 0.000657922172574407 -0.000675980694792674 -0.000589799272955746 -0.000285454395986463 8.49988295104574e-05 -0.00506778136878744 0.00523700235297721 0.00603239052464706 0.0101137498246606 0.0344907082829515 0.013318533843836 -0.00944794074626209 -0.0378616797533092 -0.0204458686523636 0.00238314598775159 0.000204470542440858 0.00838291829432874 -0.00584071082704384 -0.00338011903748877 -0.00457620128857953 -0.0053488763319368 0.000575844217644521 0.00646447169221037 0.0020472357603995 -0.00271001059754547 -0.000657362418443194 0.00172097501324174 0.000199133590518963 0.000578847198647706 -0.000135513481937947 0.000608485634884177 -0.00197436074273541 0.00383166115313455 -0.0087570104683478 -0.00643829408564171 0.00137535168456163 0.0205071271655233 0.0118524893172883 0.00920130332658938 -0.0342285956025549 -0.0264935773293557 -0.0274775650120991 0.00997042990465706 0.0147744000591194 0.00508149337671374 -0.000963279570871491 -0.00195289952050134 -0.00544863197432279 -0.0833443474840151 -0.0547403056786015 -0.0268302212152513 -0.0147303025952881 -0.00254937262692171 0.0180553633141808 0.0160651347934928 0.00695922401498339 0.0611658642565739 0.14572056415682 0.0825507379406792 -0.0108558543839001 -0.0503561044269108 -0.0312720496960064 -0.0219043178614009 -0.046494007263169 -0.0216463392015616 -0.0228900492529503 -0.0428885509452168 -0.0268569727282595 0.0124539411500255 -0.00794912525351266 -0.029081340129918 -0.0120233820962453 0.0441480535757444 0.054217402143416 0.0481817324605834 0.0887696359401126 0.0457673870668268 -0.0280877964640198 0.108486114172882 0.0825534141188768 0.0769050099571894 0.0897197104842752 0.0398347322347313 -0.0140399752544956 0.110537236684531 0.0691025891832385 0.0310902824785184 0.138383673281662 0.0188227495719042 -0.192862358714047 -0.0370357197690124 0.024948366901156 0.0513889435467097 0.0784833709215917 0.106117115332352 -0.0284299861476899 0.104385539122203 0.123093900351337 0.077139879240521 0.0852271769333127 0.0875172518303034 0.0548766918192966 0.0283032142287513 -0.156950206258459 -0.0460227869429364 0.145883079243368 0.0595738645334149 0.108682171364609 -0.111968399501201 0.05914976768803 0.0567631301906105 0.132421535217694 0.0189996422387971 0.00164763261547667 -0.00142462837942536 0.00411078115436894 -0.000473024865684426 0.0012907691300037 -0.000958013827808983 -0.00381655844697982 0.0020590857075732 -0.00291429949935216 -0.0144659093405062 0.00120126036399427 0.00965258065190377 0.00172169184457129 -0.00156496025533017 0.0042362266527452 0.0395769547757525 -0.0338176240125022 0.0271850835244877 0.00244881747548075 0.00149886807971803 -0.0042565758680716 -0.00520360607902961 -0.00168272091593395 0.00239139556862585 0.00269480281210057 -0.0220652500526158 0.00526367199722841
  83 1302.14688283904 ""  99.3024831563089 0 0 0.0121817372404162 0.00385549035374447 -0.00818498119208313 1.34564876772901e-05 -0.0010179816169332 0.00124617684685546 -0.00608619578358108 -0.0021036255461255 0.00590226198643288 -0.00352919002169097 -0.00233857434775584 -0.000170233903727647 0.0013170949491766 0.00123251858314612 0.000544978530768943 -0.0329827391512425 -0.0169696557184523 -0.0322220735203633 -0.00886766511158386 -0.0451308236790254 -0.0141012682209822 0.0114615758737651 0.0523310460635079 0.024495781008123 -0.00681463090891201 -0.00104060213228956 -0.0174104894353278 0.0183591246184368 0.0113293770402636 0.0149886220200689 0.0131035991048539 -0.00166559451208734 -0.0164080840869797 -0.00384062769039279 0.00872284292882613 0.000251441018411444 -0.00459791596775178 -0.0003862308295865 -0.0017268185985538 0.000736139137676323 0.00125923553264369 0.000635953421785636 -0.0151402483004767 0.0128034087189313 0.00699903699947578 -0.0139690828118547 -0.0531088210685327 -0.0340282050169796 0.127372321969843 0.0693255758262308 0.00455459078559899 -0.050171975397564 -0.0167112481577508 0.00497700480275442 -0.060586539911797 0.0251540524662707 0.0345564565875519 0.114468787633119 -0.0223623234990902 -0.0484639570086489 -0.0498261474438123 -0.061076611932422 -0.0262218318653184 -0.028617640451579 0.0704259320729489 0.0554678261313442 -0.0641554126081731 0.0120437545395312 0.0259550849909873 0.0120353666007697 -0.00828150748608343 -0.00898444451891316 0.0201237503736238 0.000804207100272096 -0.000815805740328327 0.0189080115823523 0.00426302122474243 -0.0066815197130799 -0.0154652042551681 -0.0139279193072254 -0.0132605884804215 0.0403048015870593 0.0374676248552191 0.061088466391322 -0.0344748797993653 0.0137568713468947 0.0128220751914021 -0.0250661997781394 -0.113795350876047 -0.0686778656175388 -0.0432661877056517 -0.0563177666468234 -0.0240499842557712 0.00855698160261092 -0.0317249472505819 -0.0212361267163435 0.0412044187819826 0.0330629090512086 0.0064008915351988 -0.0251637741245218 -0.00587633523259937 0.0038136683889497 0.0415003639945149 0.0280985274730792 0.0140163785515782 0.0019831730212667 0.0257438934589321 -0.0664362860610837 -0.0267559639603007 -0.0202439554132999 0.0156069303481112 -0.044386248875369 0.014225541577775 0.00188818302138656 0.0300399990547956 -0.0453953820821083 0.0459233756607259 -0.0394153003709767 -0.00352654286630828 0.0282899846988373 -0.0363836202333128 0.000673175509342365 -0.0150666585635325 -0.0117296835272513 0.00688811572792704 -0.0101671888031947 0.00158123156355571 0.00259094646336658 -0.00443592860074295 0.0186088697569095 -0.0158890729861171 0.0261209449779634 0.0315264199674741 0.00163029339496667 -0.0164172786430667 0.0336653221622027 -0.00742757053290956 -0.0241087261444321 -0.134811213915347 0.0130815182311756 -0.0614876197420027 -0.00216726048109392 -0.0016970821248138 0.00904778088774969 0.0385454472986816 -0.00366778855547 -0.00758001094862377 -0.00694698140222886 0.0433126891467421 -0.0189525031877214
  84 1325.98621291915 ""  4.86247416654518 0 0 -0.0369840377405165 -0.0185333054489698 0.0127935855978265 0.0020034298889898 -0.00288881087830979 0.00362933739892886 0.0202364790854947 0.00785865965720461 -0.0174468696760359 0.00185933397163498 0.00174985409037934 -0.00635654431438281 0.00104438445840241 0.000261989727320115 0.00297830280479822 0.1244237802963 0.13239436310517 0.115401926939027 0.0287516654840673 0.10420842384499 0.04295463778252 -0.0131116183488256 -0.0650918892285982 -0.0217443778086926 0.0225267508981972 0.00785513333812483 0.0459951991371604 -0.0564587290004893 -0.0317723538724415 -0.045543303740281 -0.032973386161455 0.00884354073266811 0.0533954823428511 0.00215999550296083 0.00977188060350694 -0.00407100978055739 -0.00287106515980963 -0.00834999096036559 -0.0018275854609986 -0.00153967769119805 -0.00625039623748619 -0.00822058673280348 0.0167489132167831 0.00508832399165794 -0.00159286076447421 -0.00506443228232302 -0.0283845389101773 0.0104062917169942 0.0176607154061143 0.0151670548301997 0.00539742339133053 -0.0103343082025413 -0.00656000929031422 -0.00254187429584002 -0.0128227803822585 0.00595028650124511 0.00760420088631611 0.0331017166100177 -0.00537272364855458 -0.0130226420998077 -0.0106488561290399 -0.0133897033325111 -0.00596830509692049 -0.00513719222798092 0.018106251498808 0.0129990207945673 -0.0130507580728772 0.00245668606609738 0.00577813237768689 0.00147394331164087 -0.00260049593996003 -0.00225942319212273 0.00349979165456667 0.000401715895135174 0.000448977801430946 0.00312876258303487 0.00131684366796378 -0.0012809316377087 0.00461499060087424 0.230637030361028 0.317850698462964 0.0286877340221126 -0.308135667747878 -0.400625520928342 0.026212450080926 0.0140434217831384 0.030355278890795 -0.0159658523458271 0.0124962205946189 0.0115723322495789 -0.0332932405944755 -0.0374357165590479 -0.0147133143905217 0.0147715044646416 -0.0378679388141291 -0.0260902141440803 0.0103129472552346 0.00908927508016464 0.00212286249779228 -0.00142630518965621 -0.00227894815015217 -0.000660424830317952 0.0100365858726927 0.00770601530879404 0.00431384137453704 8.38334106130992e-05 0.00431317831217787 -0.0136510749025982 -0.00346908235831916 -0.00399343491901471 -4.40642868216007e-05 -0.00635030743110983 0.00355687216516168 -0.0011134540013668 0.005574169029491 -0.00933657892519542 0.00912478285579256 -0.00520709701706519 -0.00137384249591086 0.00633663795553734 -0.0047096427526123 -0.00164626672204961 -0.00258359064445089 0.0298541549914478 -0.0231360545527324 0.0194581896983628 -0.0102597717375811 -0.00669714272407152 0.0121204902257319 -0.0385503747647478 0.0818907139015309 -0.0571399205078854 0.0600263634021386 -0.0326562394042242 -0.0279569397940718 -0.261005168887323 0.0668414218090257 0.109627991817439 0.254401380328976 -0.0698524565650523 0.130697801289781 0.00938681433965252 -0.00662924369201901 -0.0209088159361786 -0.116340124440343 0.0273001835587887 0.00544689526413859 0.0308369552399741 -0.187964056204403 0.0767074035875349
  85 1347.90764187366 ""  7.1589038762636 0 0 -0.0106232200890653 -0.0955760003631296 -0.02886356161992 -0.0113158555431498 -0.0497166966021821 0.0362020366050221 0.00668908229948213 0.028099513847712 -0.0390720974500132 -0.0166863038044237 0.00659819928070181 -0.0237545719418087 0.0126511707182552 0.0025215304024534 0.0174753891329878 0.0749958261963397 0.677415716798123 0.173237180649806 0.0542949609084997 0.0982214474916683 0.0959879936317378 0.0563353739150423 0.325806545101483 0.0552990675845344 0.0188462847567113 -0.00698288547642575 0.131577987098708 0.0222109651268751 -0.0562590378668155 -0.0466679960416159 0.0484199927366219 0.0741977113873769 0.146771747805965 -0.00740793986207299 0.0835981602911433 -0.0167982756256558 -0.0478320682153469 -0.0205231267265224 -0.0168943541174903 -0.00347219448135065 -0.0179319215677665 -0.0452507697647711 -0.00293238168434351 0.000160514083821928 0.000292000205334025 0.000184562921576582 0.00303909716048774 -0.00153870274142491 0.00486008966967076 -0.00160892792216523 -0.00252463669660851 0.00123525784329697 0.00185882363833725 0.00112291239072843 0.000997851960810229 0.000884917545534925 0.000294241370142314 -0.00835889352222332 0.0011209443335891 0.00325092969880148 3.50038262715122e-05 -5.576962031901e-05 6.83703825389069e-05 5.76931976951421e-05 -0.0029434989587765 -0.00254347213795025 0.00280567807249139 -0.000372779530106314 -0.00108001991042117 0.000325993366939653 0.000884879528415382 0.000527392431893835 -0.000510051657097354 -0.000142913149680115 -0.000462395417152758 -0.000320888276787599 -0.00056280266503821 0.000297390865327204 -0.0047192369711542 -0.0297024517667956 -0.0338497143824148 -0.00376064992988556 0.0417788227989443 0.0548941461505959 -0.020568097183485 -0.0178716117045391 -0.0100573352323439 0.00878724894767404 -0.0248633093460893 -0.0193176810111025 0.022372199730874 0.0236776819075332 0.00832457240121663 -0.00734501314354336 0.0184936663766198 0.0220040778866138 -0.00351306788942694 -0.00336209854668845 -0.00111103729043744 -0.00365325774412625 0.000820153925847673 0.00155726231998 -0.00349358970761967 -0.00309518584563437 -0.00140852452190793 0.000190254421007727 -0.000318320816497413 0.00397470207284773 -0.000137031862299546 0.000822139598512466 0.00127767948609489 -0.000153691915700515 -0.00128284270045625 0.00143964220842237 -0.00124252187204167 0.00331985381664954 -0.00180924128857757 -0.000909788492126296 0.000736871569135395 -0.00153848908517427 -0.000343638257955695 0.00118859421513378 0.000414314700374749 0.00169319783742418 -0.00805206388475466 -0.0206543321636221 0.00287755844283784 0.000993768494623636 -0.00264680130917313 0.00708352709307458 -0.0142317972138995 0.0166032379664396 -0.0990607968691154 0.0215017891693035 0.0702915024624676 0.0555003998335042 0.00428132956432036 -0.057702575880611 -0.0989419621365634 0.0100317867314341 -0.0447019027048052 0.0096149281525599 0.0213317346494646 0.00874767743939594 -0.0182537132229996 -0.0688173458464763 0.0947377959153888 -0.00658436360887768 0.0399573939990053 -0.0157728774866443
  86 1354.07565452175 ""  1.30353297314485 0 0 -0.00311240865169011 0.00568932920025123 0.00263050409298747 0.00132895431356799 0.00375111228269253 -0.00263019764641928 0.00180344507933332 -0.00131447268576457 0.00196944319462204 0.00141861500313992 -0.000867233739061392 0.00157214753222813 -0.000988877935904437 -0.000772293203451791 -0.00128529243205461 0.00828357215919466 -0.0397192983178749 -0.00210852386495759 -0.00282819384753499 -0.00227962368586104 -0.00539330789762461 -0.00508819614997907 -0.0296895044509825 -0.00343796178266552 0.000689134114513552 0.000949623713407099 -0.00932867812493745 -0.00922459766337802 0.00151825563814217 -0.00100840994271521 -0.007341298413681 -0.00529016249091323 -0.00724711221427065 -0.000175229571489663 -0.00279082792533569 -0.000546388638766798 0.00484954053924679 0.00569948691696127 0.00279500329474909 0.00175022070897835 0.00499348996406059 0.00481620878176685 0.00603133084502637 0.00422387092182532 -0.0006515256573548 -0.0155810590759987 -0.00551988961413272 0.0068732671069497 0.0934912112043216 -0.00303453207103176 -0.0318470491618143 0.00837754012416858 0.0181989881249794 0.0104286825066252 -0.00272294670904859 0.025316212697563 0.0177055700259491 -0.0800327850951975 0.0103679833471253 0.0300105381779427 -0.0163548766343102 -0.0243513087782797 -0.0122943607998207 -0.00498898071764389 -0.0201941558281863 -0.0108306394626824 0.027357549944669 -0.00260451936343449 -0.00956840876231822 0.00720719338815345 0.0102767532427743 0.00503745983052558 -0.00332185345812828 -0.00112682633027654 -0.00682982631042555 -0.0011618220650836 -0.00679917862318305 0.00277191702260084 -0.00403483680658617 0.0200087739821473 0.0431104804119531 -0.00188382407558156 -0.0233998362058471 -0.0402524166770207 -0.256582732167954 -0.248479161075695 -0.0973503872397076 0.115588702659176 -0.37012664961615 -0.285491869498359 0.299242463433214 0.296153749197796 0.116450119575328 -0.107366182555341 0.277850566018487 0.205220254370536 -0.0425371077007599 -0.0415928716217342 -0.015409247075264 -0.0598446125876521 0.0098461519753679 0.0231435426190333 -0.0423140041929905 -0.0393406340846857 -0.0170854740462479 0.00367057397742447 0.000236834980611255 0.046505533411315 -0.00714810377807754 0.00758565123180483 0.0190277871579418 -0.0105810123604135 -0.0154388800109481 0.0218993824128846 -0.012105503338492 0.0388710426743829 -0.0170621820720356 -0.0178231848998315 0.0101328135717092 -0.0175258831671328 -0.00981821362764601 0.0168093837879889 0.00306234641076528 0.000122516915772942 -0.00420365197686056 4.98582910617305e-05 -0.00235988586049163 -0.000611454215946452 -0.000618432099481173 0.00460779407311889 0.0176907326898288 -0.00117930036734546 0.0335236238384908 -0.00838738020392379 -0.0127781772058152 -0.044268564771521 0.0159960172466773 0.00961707852288532 -0.0205118132192042 -0.0668753769909497 0.00195809064110115 0.00134580291714257 -0.00271667494832458 -0.00186378354676443 -0.0159015039991511 0.00321920854065444 0.00222846932078163 0.00509462417450308 -0.0381114920518441 0.0114126305355223
  87 1388.84884211348 ""  3.37305069289781 0 0 -0.0239775473705416 0.0152069031766455 0.00778795138520945 0.010512844145459 0.0031844948766104 -0.002562088586821 0.0161728579456144 0.000596489618720747 0.00654649811841753 0.00251688963147512 0.000154235506693521 0.00279374878494303 -0.0011160001391083 6.84255835675463e-05 -0.00162837082707249 0.105918303583629 -0.0914680786660829 0.0424600442472462 -0.0352311311235285 0.0148282501747407 -0.0167567309256936 -0.00550120302196231 -0.0706562748644076 -0.0459490830176231 0.00836339145123745 -0.00548906874703962 -0.0549287590748292 -0.0779761959184041 -0.0109077785547693 -0.0252609033569372 -0.0463083461032088 -0.0192311978568883 -0.0194570691018189 0.00476602875381557 -0.0107373863700579 8.02053672443853e-05 0.00800352199684862 0.000204424285438578 0.00228376122592471 -0.00206145362104192 -0.00697615906237472 0.0044490068429274 0.018103204145661 0.0297250821776566 0.021032993813326 -0.0101957584683391 -0.00225992344184085 0.00193931838749434 0.00181409717554659 -0.0017359877903317 -0.00328536120093181 -0.000649144953725699 -0.00168393988777511 -0.000807648773336038 -0.00115187004053002 0.00384246173232592 0.00306131334905964 0.00363195269309997 -0.00124670530694044 -0.00191772841764861 -0.00422077373119326 -0.00303862298038748 -0.000773278382498296 0.000393310639323216 0.00113583406705356 0.000994206283039562 -0.000617562664922824 0.000629972286235964 0.000553590421571149 0.000557916409880689 -0.000158581667573919 -0.000203358125223365 0.000319321240185358 1.95142869738396e-05 -0.000492229837273831 0.0004827435774958 -0.000324304672317642 -5.20793446963164e-05 -0.019719480002767 -0.134020567382027 -0.114126896400485 -0.0126657709861587 -0.0603001780609645 -0.100724221924225 0.0122917849887276 0.0107552605073217 0.00420718763489498 0.00338872730724217 -0.0113071729944167 -0.00874135937954865 0.00887533500737487 0.0106868469163507 0.00425701345263258 -0.00163237683399582 0.00688374860004491 0.00277524164818082 -0.000894605432852378 -0.0001042727089007 -0.000479800999776921 -0.00347076311563463 -2.26385008386943e-05 0.0009094052193845 -0.000661159014258511 -0.000685287150265656 0.000458516358544474 0.000288781403983426 0.00103060555166632 0.00173493225710384 -0.00125852222035409 1.02207644037735e-05 0.00162443204354444 -0.00206317515100985 -0.000462190212348088 0.00147963118276564 -5.46143590451541e-05 0.00197069445283533 0.000324674302270708 -0.00235134438862947 0.000614819697869136 -0.000322042648561468 -0.0012796536995881 0.00108816021235471 -0.000177296775963054 0.111288661793413 -0.0207939192847524 -0.050345346153276 0.0108523364367796 0.000844921609075885 -0.00107862117119825 -0.021446351306698 -0.0489522745573797 0.0338252592039161 -0.569940540223744 0.0842304020847756 0.176286937814776 -0.368850931887536 0.0802837361451362 0.121321155465107 -0.151610386380168 0.191621091927976 -0.0811862578943355 -0.00419079086829181 0.016694383016033 -0.00995062796907621 -0.133004986627046 -0.0276913377114436 0.0821843221584174 -0.0184101228378058 0.114013029028945 -0.0381858181417402
  88 1395.51345798567 ""  2.86374362563663 0 0 0.00740998056905674 -0.00170803607806947 -0.00237604476393429 -0.00139703762056538 -0.00366808397718597 0.00164935112882334 -0.0103289032869011 -0.00544813815840734 -0.00767930132999616 -0.00083018770617105 0.000569947581271688 -0.000208740689086341 0.000411358676444211 -0.00014934026160735 0.00060027685113737 -0.0296850978929358 0.0102391688944685 -0.0165893941774478 -0.00690083430509318 -0.000663295286001735 -0.00061013154460917 0.00533851456146413 0.0322321884608975 -0.00497604793250326 -0.00202622153129848 0.0215973501945424 0.0543427156988713 0.0555408875886879 0.0248865993307104 0.0201579085768788 0.030821805090778 0.0113522066080111 0.0237734773364672 -0.000209552519002092 0.00123617778588756 8.71630049902881e-05 -0.00245468727218621 -0.000382472567460122 -0.000853051608416086 2.67893963709629e-05 -3.02605070124903e-05 -0.00214938985999898 0.0395077651987771 0.0340387305570333 0.0019024267249395 -0.0150082013678343 -0.0106624634207456 0.00315466984787332 0.00697692265259307 0.00445062709884074 -0.00222091107378912 0.000113758775557799 -0.00619459049060489 -0.00395612712696972 -0.00275302108294709 0.0127207877097896 0.00939836476753989 -0.000672273106176631 -0.000720417025876944 -0.000378083576835978 -0.00866930541197542 -0.0141845270369114 -0.00689173335145009 0.002681956708273 0.00773013951960717 0.00488832882456938 0.00162798525559535 0.000835713445154753 6.76760724346578e-05 0.00450844891008326 0.00158204348012124 -0.000131582078903097 0.000621048581550924 -7.31540603057798e-05 -0.00256875164172484 0.00137247989696259 -0.00211883030749402 0.000575954398456982 0.0210245157152906 -0.0358090488954862 -0.0375319582262373 0.0689539336691942 -0.0590587329205726 -0.108634540931282 0.00548383524483527 -0.00136772404664758 -0.00211591174685769 0.018241412109948 -0.056363965350281 -0.0438824312475453 0.0441938327691736 0.0393273629048161 0.0136093230657864 0.00449612715042152 0.0043972832125268 -0.000262984505341829 -0.0162051030180594 -0.00792279417756601 -0.00661679645179348 -0.0246445140736614 0.00191876744021578 0.00768284997377 -0.0143252256273076 -0.0126654189558196 0.000548146463287123 0.00181038633365247 0.002241500191784 0.0122866743538395 -0.00440160719943288 0.00190724329760346 0.00895720918539602 -0.0058400153055951 -0.00468660488521254 0.00870409362349236 -0.00209480169621988 0.0119587147975588 -0.00269086925997858 -0.00915196746276319 0.00428360845521991 -0.00513948228386614 -0.00652442757518701 0.00765259682222589 0.000144395165492064 -0.0115076562066963 0.0251292734926919 0.0244644498596178 0.0077441395683022 0.00111918595459537 0.013730433687973 -0.0905080162003252 -0.0930160142865222 -0.0416400457563855 -0.0589025388184588 0.0211840987359829 0.0267124903218112 0.286754158969736 -0.113933990996295 -0.0378647665592675 0.46803650086494 0.543080837756038 0.130830073496722 -0.00302051185582443 0.00520015933478138 0.00190619061986365 0.0775823021212852 -0.00656202943691667 -0.023701058687075 -0.0129012534512472 0.115836037993344 -0.0160836078840876
  89 1408.26927620553 ""  10.5195820651037 0 0 -0.08443083502472 0.0184603328855499 -0.031597528990218 0.0176893192513084 0.00589956602727279 -0.0126397317707836 0.00201773877356762 -0.0320432393503085 -0.0420186966084511 0.00398829430569512 0.00261105593400052 0.00216671219660092 -0.000934595076939977 -0.00118971928303657 -0.000563431750671811 0.652027607506276 -0.214242464266953 0.23294212381979 -0.0276141096266264 0.0841535271438319 -0.00861176988972648 -0.0146043902684128 -0.147047417765981 -0.0396866099986431 0.0357101752900382 0.183467328199066 0.161661627219368 0.041992827370965 0.173680706301052 0.0243018595429061 0.0714092531427287 0.0434739691737527 0.20509544324523 0.00685838221030602 -0.00379271420874943 -0.00539481777821523 0.010673461169676 0.00102271420753305 0.00424308010785912 -0.00294762644322314 -0.0114467409331669 0.00406955398001314 -0.00645229826601331 -0.013695794845427 -0.0139230145880659 0.00347527989705393 -0.00332397401407417 -0.00585444971099276 0.00334266253303359 0.00618484001174981 0.00347092445199517 0.00380675124480619 0.00582878208241029 0.00306401508017285 -0.00342728489701378 -0.00489314173461275 -0.00229480064275829 0.000429530083785329 0.000114887035158808 -5.85484642767813e-05 0.00316527659331242 0.000901826318771321 -0.000306982433549804 -0.00219353079762526 0.00138028711900343 0.00140693768556364 -0.000343612932845965 0.000222599117406605 0.000219478215028203 -0.00148981233826445 -0.000407414510357532 0.000123640816832534 -0.000376826412194921 -0.000181717561758557 0.00137323722081634 -0.000834444397684091 0.00101896919007065 -0.000569446010434918 0.00961375478613968 0.0640538678657821 0.0594941699583753 0.0149971651332204 0.0720569720509408 0.102775379690818 -0.0258017845196903 -0.0214853723889023 -0.0100826382209709 -0.00501340386098863 -0.00128593550523915 0.000703491324618846 -0.0124861467462972 -0.0149957011907633 -0.00668878545823318 0.00150267008692992 -0.00877036157354008 -0.00560898303569509 0.00676177767292465 0.00110352287050678 0.00238649859482351 0.00601965520978974 -0.000450217689238185 -0.00179449087512018 0.00567590551644999 0.0041473706240375 -0.00201687819326517 -0.00138727808439805 0.000154056883388686 -0.00644995280050439 0.00318680163838577 -0.000599616108548473 -0.00492076400146879 0.00285304720224311 0.00277004973082175 -0.00515831414710394 0.00098918103320237 -0.00575059561253524 0.00294550015811092 0.00480788672227174 -0.00261218690414984 0.00306370470696162 0.00473472216574163 -0.00374626557688637 5.39042552315781e-05 -0.0223497052454764 -0.00402963496701661 -0.0254306462223879 0.00642393217418999 -0.00249498485190788 -0.00296425060195964 -0.00679332434713898 -0.00335667046902341 0.0131664514575999 0.032550544623381 0.0077236546526187 0.0334995026624441 0.164131940821149 -0.0185147616774094 -0.113823303490865 -0.0253772753600919 -0.0205531293564697 0.00650573764091574 0.00266879218974662 0.00732008267293138 0.0474893916871673 -0.0257155589807512 -0.0555497897491259 0.116078016326077 -0.0121754923826158 0.0778189837030196 -0.0348369639724757
  90 1417.61940043625 ""  7.75744983414559 0 0 -0.000866053554196115 0.00278348824931383 0.000714668146790169 0.00026223457004672 -0.00425897175792353 -0.00109347740928872 -0.00106100800631521 -0.00259255547791466 -0.00179016170913659 -0.00054817028034877 -7.45806262677221e-06 -0.00100279898381369 0.000646563947988334 0.000197947959475022 0.000631092274950929 0.0135478546290104 -0.0155406856122633 0.00300104041775577 0.0018336554803839 0.0229982336416995 0.00644282023598555 0.00348976479150542 0.0125863708096918 0.00308282668740968 0.000921643019674197 0.0122493201488647 0.00485406563388844 0.00310981664058538 0.0107022750347862 0.00274711003827249 0.00813717204341467 0.00246706652599565 0.00961032133089328 -0.00178764827290183 0.00327625902896747 0.000682571351407146 -0.00428698479790867 -0.000335948013344836 -0.00199564893469125 0.000723063192980871 0.00180682122211766 -0.00292958184456245 -0.00543848358281107 -0.00335236856386872 0.000693305801193452 0.00657135923749643 -0.000494219893865215 -0.0036885096776017 -0.0240108294166381 0.00458125142282719 0.010930578767615 -0.00622998093173598 -0.0226490462275824 -0.01362174233281 0.00861083276102365 0.0159180349474108 0.00800468207934578 -0.00555040923496275 -0.000286995521739553 0.00228832887107251 0.00320990096494326 -0.0135431385969899 -0.0104683937142756 0.00617612798467997 0.0220561999999874 0.0127673323793771 -0.0065053056433419 -0.00130876045733754 -0.000865809850240897 0.0884223094878007 0.0220561269610892 -0.00621043401172405 0.00718122267719326 0.00109107265933505 -0.014561461268516 0.0413349028065187 -0.05506755820912 0.0266637350662858 0.0015475569034815 0.00532424707859219 -0.00392489621922869 0.000861861902271601 0.00159618596409098 0.0101922217958581 0.0827160097285554 0.0649717389412342 0.0211778123005237 0.0150596604718823 0.00140032053206059 -0.00147512983377031 -0.00294384403830628 -0.0276405825255164 -0.0104674637764691 0.0424150845358636 -0.076827869755123 -0.0609006767329533 -0.351257851974971 -0.0670883463937249 -0.128862962651236 -0.367802585326598 0.0321218921267658 0.104689000446235 -0.294534207784426 -0.22946087090785 0.0930817055596794 0.0152430970461662 0.00919040751969617 0.070707748858011 -0.0370640428529569 0.00173027672624047 0.0544208647580276 -0.0423016208458061 -0.0242271667124579 0.0524691216598539 -0.0479422684981564 0.277768491789551 -0.135646804540082 -0.208549070972562 0.146067765607747 -0.194803529749404 -0.213673960341851 0.242000734218337 0.00764921629468998 0.000279376753698033 -0.000579165853166947 -0.000903035054320871 -0.000308364037076869 3.44079189956971e-05 -0.000730293447222865 0.005740684866934 0.00471741645763885 0.00219668598494732 0.00599549106046075 -0.00151067848746009 -0.00425880554485295 -0.0134444599443619 0.00541719953302513 0.00230960035265821 -0.0269175869130599 -0.0296476274530203 -0.00839074297533755 -0.00095624761984945 -0.000877371098359287 0.000949992323785467 0.00293285809299176 0.00228648895812129 -0.00377926581190744 0.000588542335030881 -0.00404886261742865 8.45586536142494e-05
  91 1418.58784895673 ""  6.71568046213643 0 0 -0.000331910326031887 -0.00239732380398929 -0.00109935800611103 -6.82985388777905e-05 0.00400855933372409 0.00079674073355365 0.00117073950621264 0.00213279111187077 0.00131403993067434 0.000561715771262323 9.66454943675985e-05 0.000914046558738511 -0.000548791918712717 0.000180757567195881 -0.000619315210352717 -0.00357538249726327 0.0115001988575302 0.000457021273376483 -0.00142344781694615 -0.0197442334114445 -0.00573875765833653 -0.00348839902428558 -0.0137619127954384 -0.00295197409004482 -0.000412449665473205 -0.00949478939758077 -0.00371616012783164 -0.00337319064041224 -0.00821414456027003 -0.00257288196910141 -0.00708624538186307 -0.00188613733549796 -0.00678413926176584 0.00175505565171825 -0.00486562412765813 0.000643791061502744 0.00333260080468818 -0.00174323072601699 0.000991638555350865 -0.00127508533300646 -0.00296016360167371 0.00245472999557722 0.0020010187901377 0.000841875110718941 -0.000769747459734214 -0.0024576101238685 0.00013794362437837 0.00132674147202775 0.00960838019092619 -0.00194685543529478 -0.00407329419023376 0.00261952076131347 0.00924882210613018 0.00521991320477175 -0.00379559120509032 -0.00587639738956191 -0.00377694547601695 0.00300537389432172 -0.000731720556238714 0.000777204376790269 -0.00123408624513282 0.0063313655267828 0.00333769072260367 -0.0027337564700916 -0.0087370745960306 -0.00487059831923093 0.00141905119800676 0.00236084959775187 -0.00319836706575629 -0.0320747030458406 -0.0102814996831589 0.00540289433817745 -0.0162267593294003 -0.0127822197330159 0.092640156229938 0.0315839297219228 -0.0503082980980511 0.0270978684026134 -0.00036333406207922 0.000164975489620883 0.00399875542219759 -0.000123816617838264 0.00151718781544235 -0.00105273619362748 -0.0337486178892547 -0.0267605590176317 -0.00888662497077575 -0.00498862258559146 -0.00337723771928663 0.00483297800327325 0.00330402363641634 -0.000768923355311346 0.0176862150485404 -0.0171029473964934 0.0301624124096658 0.0215468553327917 0.129855377367199 0.0376976880043033 0.0534559311274475 0.13226875872434 0.000256846493614167 -0.0572481122083233 0.109021659399577 0.0756883543175148 -0.0437630246254743 -0.0828759842977192 0.03158088689169 -0.384598435421741 0.175702296182193 -0.0964467100306324 -0.37336021406627 0.0871878328165216 0.209829030118432 -0.345648532801161 -0.0450401277682776 0.228568759954015 -0.131978488579621 -0.155114373903504 0.137280908630203 -0.199348835886008 -0.177541446639085 0.23303222532094 0.0167897403804733 -0.00032381091729153 4.68148729700994e-05 6.14269451180178e-05 0.000196008493950662 -5.09261848857637e-05 0.000263562827737718 -0.00253097658488799 -0.00182745225904568 -0.000706521213728219 -0.00287029236625552 0.000880395226557725 0.00308108898769454 0.00724084257680394 -0.00253573691191736 -0.00217656339166595 0.0111491703298528 0.0118039178635508 0.00390280757748975 0.000754080119591383 0.000696777094397084 -0.000187386158590135 -0.00280926693272097 -0.00192969023467551 0.00371362777559759 -0.000363863404308281 0.00227576409081857 -0.0003266335438927
  92 1419.80186838487 ""  4.42589662601539 0 0 -0.0273806422420826 -0.0582607510702075 -0.0358157623842967 0.00154819870521692 0.102830087443447 0.0170949088839751 0.0316432580717816 0.0484023078236769 0.026195647169879 0.0148531700971102 0.00389788493393136 0.0217593046023102 -0.0104069452794795 0.00582463298821941 -0.0166835105111426 0.0631360767978362 0.243930990990357 0.0670698889337994 -0.0314588002540479 -0.473054459094825 -0.140981982287671 -0.0918833573120592 -0.383828436249907 -0.0766267450515172 -0.00272706207917101 -0.202438731832208 -0.075625525758402 -0.0887911503461191 -0.174450606914188 -0.063542362268779 -0.164991391522748 -0.0385077179037607 -0.130091000941956 0.0134174127364874 -0.127310167736504 0.0458653309835871 0.0587935691103767 -0.0778110273952753 0.00482093669286844 -0.0248111092444704 -0.0646643928736089 0.0694110614420004 -0.00352031508497444 -0.0134709286685847 -0.0147396241456379 0.00322750771362353 -0.0037307852252296 -0.00482823553573468 0.00151323032039048 0.00596233141840485 0.00369165799153475 0.00356970323090511 0.00374730150780865 0.00162334277297806 -0.00271893574779792 -0.00277604521035897 -0.00105678294185269 -0.000178091718471051 0.000185946524391773 4.70787112895686e-05 0.00292016698496754 -0.00125070355745798 -0.00173039677445556 -0.0018374483957577 0.00372976826958043 0.00341580299507879 -0.000683352876962232 -0.000126666242845996 0.000255651950543708 0.00609734720805095 0.00169872084012302 -0.000512345548267807 0.000929627073693586 0.000519595094057043 -0.00409367627399377 0.000382632133023002 -0.000135566160793461 -1.07092654212077e-05 0.013957309793614 0.0743390709029706 0.0683504368725097 0.0192434762240605 0.0599564633208436 0.0857625856145653 -0.0184945578260079 -0.0167870430966899 -0.00812084381368598 -0.00256419266456848 -0.00438949033310005 -0.00226315662179271 -0.0103461942695177 -0.0154498959457706 -0.00697321685274253 0.00379477301939165 -0.0113662148725051 -0.0153321117122443 -0.0235729881068948 -0.0057239716485251 -0.0090531592827592 -0.0255832570262105 0.00174333053773755 0.00827548902429093 -0.0198849524575038 -0.0154076137255658 0.00615743987369551 0.00369756766245699 -0.000746657541285835 0.0171681967795947 -0.00777145420712395 0.00411581314688776 0.0166678371719397 -0.00444662144119453 -0.00921952000766157 0.0155189141482767 2.10345888689014e-06 0.00136285102506403 -4.81889447740553e-05 -0.00145058312626032 0.000389202636398341 -4.00766785861266e-05 -0.00123556193665617 0.000633097923076363 -0.000291253199794861 -0.0117643730845786 -0.00632336553976988 -0.0100058480009236 0.00410670880935551 -0.00204717744566408 -0.000605876992452799 -0.0144284069155874 -0.00219142557073443 0.00346889173098927 -0.0162519221168468 0.0109298895381594 0.0543135611127658 0.107627223996525 -0.0209415864519307 -0.062246985096457 0.0358342830955368 0.0109993086701331 0.0283510071428245 0.0163478269019364 0.0154074905873396 0.00801184235832485 -0.0655171724555627 -0.0451263049203671 0.0942327796242477 -0.00748705569254709 0.0424351738634569 -0.0175612835056979
  93 1424.6310037761 ""  23.7057676105336 0 0 0.000277903413602016 -0.0138015412401762 -0.00811691555565876 -0.00182563586842919 0.0371111095197749 0.00427726868898168 -0.0166961760397256 -0.0171808583722829 -0.0218882230363357 0.00515155638427452 -0.000269398521753509 0.00780988077057991 -0.0040188288520323 0.0020697463256647 -0.00659302204026687 -0.00604948537037033 0.0661852694667118 0.00672666399832402 -0.00804118079331514 -0.168672005823829 -0.0507928974665529 -0.033602249957997 -0.127457740795515 -0.0222002286762786 0.0064536968176053 0.0967036833107104 0.115255694177743 0.099382165341242 0.0836237967716774 0.0382403119737793 0.0901133646841725 0.0350625844010199 0.0941897337050618 0.00220052850655544 -0.0430240441229176 0.0163415528216019 0.0229240224553875 -0.0267810997242865 0.00247776742090612 -0.00733280934035695 -0.0186553841835174 0.0285943018587731 0.0258998119664741 0.0734138510248344 0.0816083527624834 -0.0182383357182395 0.0046175403353231 0.0143107506376493 -0.00633578524778648 -0.0157903704631599 -0.0105953712956011 -0.009502780093007 -0.0119947771703335 -0.00603293264567825 0.00497040746593839 0.0101478114140593 0.00547976256452863 0.0116246612299285 -0.00100807644215822 -0.00397944843107124 -0.0126723308004502 0.000301601463473532 0.0039298108558364 0.00477672745544167 -0.00901646733470703 -0.00689204991391518 -0.0021557570419976 -0.000407003681182543 0.000399401594056817 -0.00197853416451849 -0.00138021120819262 -0.000416090099152704 0.00121073833721329 0.000656409036067935 -0.00169500965182337 0.00192015153101459 -0.00109453571354106 0.000883039173423743 -0.0579191575707505 -0.350972720144481 -0.316996034212857 -0.0960720536662298 -0.297320775847584 -0.433934458253385 0.0760299874274843 0.0663775632055569 0.0339270733830608 0.00360370481782135 0.0172367123495214 0.00998358378849768 0.0195044752870615 0.0342038662075827 0.0173788349699015 -0.0118934273984565 0.0363704215169439 0.0235754308872915 0.00769350645674987 0.00578418371588497 0.00325448960404229 0.0109039461075403 -0.00154540426504372 -0.00385877517426704 0.00714065982749589 0.00688163815544055 0.00149807078069699 0.00237184140731543 -0.000347702600643483 0.0074988638742248 -0.00665326969891413 -0.00163229939547364 0.00494679662417665 -0.00704834447552483 -0.00240632901100219 0.00674320788777887 -0.000639336084680264 0.00750630320333077 -0.00438926230668056 -0.00931128087164425 0.00364739828589786 -0.00268813670012098 -0.00912710784571288 0.00312193450123934 -0.000828650770457857 -0.0280021681263278 0.00341473662850672 0.00745608938355932 0.00623420847360952 -0.0042780780186067 -0.00328974522820069 0.0193281138074129 0.00569972975903698 -0.0181874038407181 0.0909988180657277 -0.0141440075208026 -0.0361415362689074 0.139490552227066 -0.0116428829468114 -0.0696453154192193 -0.137844644646613 -0.218932604316789 -0.0604383838920195 0.00664576383977578 0.00134816835424169 0.00613809573757527 -0.00186128291834218 -0.00861878565817231 0.0165245432407279 -0.0120731142801238 0.0816073038161723 -0.0432053959462783
  94 1432.96751150935 ""  11.8253192812269 0 0 0.0315738023850428 -0.0199597438993697 0.014733160000717 -0.00547554135430788 0.0519760926908985 0.00885318110615222 -0.0513742952802206 -0.0588034180447692 -0.0539917610576061 0.00764207199558687 -0.0019656685656852 0.0126022809314224 -0.00621130120130615 0.00524361740543643 -0.0104713125902611 -0.257834052190091 0.133897262321383 -0.0730723176425168 -0.0345972534761233 -0.255727471133111 -0.0840955385717706 -0.0468220920202842 -0.149357366447757 -0.0548338612759701 0.0135658382511063 0.31400112612311 0.243289578767654 0.235825353314117 0.254999364010163 0.107442066306938 0.297423118644958 0.0986143047843456 0.261146249651621 0.00494634388398158 -0.0711124965502005 0.0277093107478895 0.0351470650386479 -0.0451911527278038 0.00191310165842006 -0.0137147494786846 -0.0323951501822362 0.0433966576831313 -0.00900861302181586 -0.0261224957108305 -0.0271892723641966 0.00633121785401192 -0.000818554223812471 -0.00404815692062504 0.00173090790828916 0.00422110488208292 0.00300649668994663 0.00269327560318105 0.00342686892954614 0.00168581109189186 -0.000957329424990484 -0.00297588443280924 -0.00174870298799068 -0.00469889195008599 0.000309983442199519 0.00150137273309975 0.00440657675328662 -9.1037694299208e-05 -0.00142748823220381 -0.00167175051713356 0.00313804207541862 0.0028011655397548 0.000925307967318702 -1.10553818988365e-05 -0.000250929230682128 0.000507393090868515 0.000514009999723558 0.000218170202729572 -0.000477772467964993 -0.000219853620636585 0.000838437126414864 -0.000784484278984442 0.000572883656316997 -0.000274325115207782 0.0181394396621605 0.118445087249588 0.109431052284635 0.0259695847893454 0.0943304037720299 0.138721392637359 -0.022892249620215 -0.0201965967422383 -0.0102624041337568 -0.000386096649822566 -0.00553391580232708 -0.00337779407785075 -0.00585287655867459 -0.0115053372078477 -0.00529666341183968 0.00295402842084344 -0.00930173456936322 -0.0110780371257055 -0.00228525370568583 -0.00195975240294368 -0.00092939261505749 -0.00275749684890733 0.000513039164985267 0.00107687032627766 -0.00221195117916523 -0.00213823864884783 -0.000668514766082596 -0.00102332351549413 7.15067782634337e-05 -0.00358012792788439 0.00283027260265512 0.000358749711883769 -0.00275126891679969 0.00269882360814679 0.00115031872524141 -0.00287058244234058 0.0003634684542934 -0.00365303473795219 0.00145923288618887 0.00394428514410399 -0.00153971180431125 0.00126880738166287 0.003476454520208 -0.0018320951149313 0.000277805814852071 0.0322429258732462 -0.00466871270015925 0.00198495442967255 -0.00332401042539552 0.0017113916432026 0.00102795294720146 -0.00330863055308846 0.00546861250323533 0.00928081610569472 -0.095077804769371 0.00413746212683623 6.0032815301678e-06 -0.197684399680065 0.0444054089731358 0.0872782084519536 0.0224319643373779 0.0564520609360834 0.0147334075064551 -0.00336617691479074 -0.00125556237931917 -0.0218538521343331 0.00418983516622273 0.0298264586331583 -0.053025092823198 0.00473250096731643 -0.053053574545327 0.0189646163888379
  95 1445.14777680115 ""  6.00309215400838 0 0 -0.00255858163955398 -0.00132538713748141 -0.00205479890782569 0.000257423146252868 0.00154107770866647 -3.09002572978721e-05 0.00119435543978144 0.0011373371431227 0.000499131190600962 0.000293144654488844 0.000461091167350473 -0.000125023721640609 0.00110398817820929 0.0014603281022416 -0.000665133374134448 0.0188432215142372 -0.000631789514523686 0.00723771213872125 0.00148138876369917 -0.00328986567254566 -0.000812066738833439 -0.00168074281328951 -0.00919661993758252 -0.000654102449417125 0.000420110095494747 -0.00360408282437999 -0.00247344034167795 -0.00379316850170195 -0.00279858759446635 -0.00184450673954062 -0.0041904475986567 -0.000547226416548805 -0.00117481535016366 -0.00984614224756752 -0.00753755805272763 0.0135644133101444 -0.0086086660557335 -0.0163919056914856 -0.00809972061398596 0.000594329275133721 6.63893250523063e-05 0.00352605320240995 -0.0136091982480627 -0.00820097215418385 0.000954698399501928 0.0186274844577801 -0.00349261626886574 -0.0111884688355901 -0.0607638089971219 0.016186375125219 0.0301526186104538 -0.0230823786341719 -0.0862325154624646 -0.0514644930458692 0.0390129248915752 0.0773558706633238 0.0411688799859117 -0.0804685255761149 -0.00229294705272278 0.0217616096847728 0.0017832735011433 -0.0732862866453753 -0.049725529513951 0.0283277700909906 0.0834402294286834 0.0474457558128189 0.0333109006170418 0.00212718770326467 -0.00853596962130436 -0.0292318055377645 0.000855107064984136 0.00824595772910154 -0.00925918100265303 -0.00496752034663771 0.00882932263592201 -0.0117351837097709 0.00267904539247823 -0.00310365558266422 0.0163381992055244 0.0299550285564773 -0.0143236987232552 0.0256363974082317 -0.000647413439776367 0.0281361864335182 0.247917143634496 0.177966379697843 0.0517368022578853 0.127738585998139 -0.19092631017113 -0.16722680652845 0.185966535546142 0.102658149532647 0.0160867739183759 0.136315230677429 -0.197896721178735 -0.162810096780086 0.108296315104645 -0.0266477885050036 0.0377188706297751 0.0869662277943179 -0.00143893773202798 -0.0233093009510292 0.0813185736597005 0.0476978737515477 -0.0723720665071793 -0.0175455347919408 0.0155050651076919 -0.0310325909889463 0.0482500963631498 0.0155830379228087 -0.0335969605508395 0.0291290403932479 0.00735060400800309 -0.0283372362274063 -0.00253491674861808 -0.0214254919487445 0.025245408929697 0.0356404211823485 -0.011820114049176 0.00189788420137041 0.0545746227218073 -0.00849257404036175 0.0093801575302884 0.00057450531524154 -0.000340441200308284 -0.00110036549401153 0.000211031729932032 6.06914245046909e-05 -0.000899658655962299 0.00635554355653418 0.00537518177727752 0.00279175628366607 0.00371491557477214 -0.000577832037251974 -0.00225479217184724 -0.0118133805844497 0.00428579047398964 0.00244392929638097 -0.031138917119677 -0.0358795187178479 -0.00873505126453479 -0.00127319953398553 -0.000131213944213888 0.00190541287601356 0.0103801126429495 0.0017125951334802 -0.00610530854404677 7.5499128728827e-05 0.00124704424975702 -0.00227270166038046
  96 1450.61402675445 ""  4.42352450845302 0 0 -0.000292547444237915 -0.000256635198999838 -0.00012252972949937 8.73242777081848e-05 0.000145187156317526 2.29189696321561e-05 7.57572611826808e-05 -8.0585538812123e-06 -3.54532829412092e-05 5.60134050630143e-05 3.4993358777754e-05 0.000103176678834965 -0.000153108448584937 0.000130503526037239 1.1801298015488e-05 0.00103978837593044 0.000339220172385211 0.000597364129172413 -0.000676260996903098 -0.000502082700011249 -0.000455507589782518 -0.000221901698226605 -0.000892323399664888 -0.000724267997908079 0.000118331322488422 0.00051975432195529 -9.84105960629637e-07 -0.000269994479741231 0.000320535189769951 -6.36844151188369e-05 0.000291445655326071 0.000180892620771587 0.000578762444411821 0.00160814155558716 -0.000893299880100072 -0.000772894428802722 0.00105502655004618 0.000372771617732236 0.000539290826405806 -0.00074680991960532 -0.00144393255697271 -0.000383950796413062 -0.000918305791348781 -0.00228624267377332 -0.00257394587212317 -9.71824481901448e-05 -0.000978833171130961 -0.000743329743201193 0.000334215779680568 0.00426624089869688 0.00287289407489703 0.00342631498374549 0.000881605196570565 -0.000355913588926232 -0.00295928550243427 -0.00174610871899503 -0.00032883823278826 0.00635496447299464 0.00778138610778602 0.00336906802571908 0.00132863537817131 0.00332514144293671 0.00185972098038904 -0.00218658716092453 -0.00600080310353401 -0.00348467889843051 -0.00193455102702366 -0.000903178375801508 -0.000354887126106486 -0.0669986900033744 -0.0179564322333493 0.0049104150703464 0.0114744916542238 0.0084524329646727 -0.0705071043009582 0.035240155754551 -0.0537955716028108 0.0259828810944217 0.00298772637561534 0.0120154620980725 0.00889156958125975 0.00518422375613501 0.00838676025923357 0.0132428803752879 -0.00730097524574949 -0.00938528918812218 -0.00488518893244139 0.000825813076348035 -0.0158080554926209 -0.0108490863267069 -0.0331876783082199 -0.031958125339497 -0.0117189653001283 -0.007272308996411 0.00758401464980247 0.00688428121409807 0.267650888541627 0.0547978491275541 0.101465880032855 0.281374904165562 -0.0256495089047011 -0.0860741296674825 0.2249047447703 0.175847327651296 -0.0724177282231223 0.0621664467434772 -0.0203504137067193 0.281728800510849 -0.126181992863348 0.0817510451549244 0.285821059270443 -0.0595266313529028 -0.164913455482377 0.259436349555621 -0.0430364145252948 0.246260329688224 -0.124267006759824 -0.176338756341163 0.138280948257496 -0.203528009917772 -0.185105717926546 0.245118322075069 0.0171854357837756 0.00085026125824988 1.17386084627561e-05 -0.000237467494897984 -0.000243747570533398 0.000222442953312985 0.00011516450920591 -0.000614791586689067 -0.000229892759337356 0.000580477516484687 -0.00239960907984856 0.000518056926772287 0.00106966535322427 -0.00445579581714669 -6.53535252772525e-06 0.00249753802090704 0.00457731355776865 0.00728543674095079 0.00191722218840378 -0.000291651233419856 -4.54037101929832e-07 -5.15381161193481e-05 0.00208075894981304 0.000238408306909671 -0.0012208332004065 0.000485118515743751 -0.00371598136000978 0.00166496775081279
  97 1477.44296729497 ""  116.867775310904 0 0 -0.0182807152263815 -0.00729213157758937 -0.00975303188090764 0.00440641214882163 0.00943961113056134 0.000543923428398794 0.00430531025104604 0.00330851448140039 -0.00120543547504371 0.00101914653942192 -0.000829992478999337 0.000628969966310939 -0.00019739103115123 -0.000273552613787811 -0.00129760526479236 0.0787378484250666 -0.00292991498556118 0.0337642115488878 -0.000188105645006956 -0.0220394749324024 -0.00860454389895379 -0.00923975780804863 -0.056253847977141 -0.00358363566243347 0.00332470065994596 -0.010665998284093 0.0192966219030909 0.00412620977206852 -0.0021816671045588 -0.00139828491583987 -0.0198107558489568 -0.00211059308789069 0.00326459378780077 -0.00499022763372405 0.00390396901512644 0.000650800581302989 0.0047745308675336 -0.000864034958400838 0.00133326104247726 0.00159539919782525 0.00252672251820971 0.00922746079924287 -0.0126141947125592 0.0106003092453655 0.00340719282545584 -0.0030044147461998 0.0045259675264422 0.0034274757439931 -0.00117180611038403 -0.00218730073722792 -0.00101107105958877 -0.00226201092602792 -0.00212610978930163 -0.000634311775074378 0.00198055171846158 0.000132750790938507 -0.000384964384077597 -0.000677839396142943 0.000465381075034875 0.000514738612398939 -0.000576383920473095 0.000891488479859133 0.000721016496773949 0.000639828411712947 -0.0018762120937589 -0.00163276890425847 0.000203866320818824 -8.26428369447838e-05 -7.5643849700201e-05 0.000118006228021465 -0.000145355375164925 -0.000125374415287215 -0.000124061174835961 -7.71119663233047e-05 6.94923055433125e-05 9.99076615698539e-05 0.000242415389672083 8.25638824935922e-05 0.00223445636849405 -0.0644494073085258 -0.121002752543205 0.0563083915812239 -0.0285012435561375 -0.0102550006458515 0.0102871843070332 0.0118977952857988 0.00282294614952943 0.000533633904181726 0.00590475470227519 0.0041852448081891 0.00240959383768743 0.00406362112701134 0.0020564258388961 -0.00194914564527557 0.00557330699680819 0.006357719387798 -0.00152433292749677 0.00147815340125379 -0.000230761727791556 0.00086138766077299 -0.000223688955453151 -9.77931842482217e-05 -0.000966347573262089 0.000120530599126187 0.00217743138243913 -0.000243617873968774 0.00037452865979549 -0.000535431509131234 0.000605901933379495 0.000206318570415047 -0.000318388624779068 0.000240865589694225 0.000149137122600227 -0.000375381422116529 -5.84458202327023e-05 -0.000537200626217669 -0.00320487712286884 0.00145008315662537 -0.00119312304460629 0.00181415579446483 -0.0028196236412524 -0.00188349833193838 -0.00086188465869788 -0.011450110544449 -0.000203224332557112 0.00296788847731739 -0.0523645556619678 0.0340748332183659 0.0139652024214119 0.0877891327273174 -0.0312772602939239 -0.0144485135807273 -0.0372570835086073 -0.0260966412438598 -0.13723794660768 0.0105296272373114 0.126778773970716 -0.101785457750213 -0.0722863964895478 0.363863640352545 -0.186643759704483 0.00609697296173541 0.000675218389202054 0.0111620648405094 0.0269474673424433 -0.00640588410534849 0.00415243899592437 0.102824668663266 -0.665718044528039 0.308994999231368
  98 1493.5420221967 ""  1.50006629143719 0 0 0.00359237277024073 0.00782141852688034 0.00526897248078141 0.00531424073427967 -0.0378482322468296 0.00358482252272806 -0.00114285511386886 0.00253798217738453 0.000514629094792281 0.00462731357645885 0.0243803889164729 0.00653035177550828 0.00259759891158968 0.0917860305469308 0.00144205562790253 0.00277949333125432 -0.0262414248843922 -0.00321773076193399 -0.188149312469935 0.130841355212409 -0.0383276361647343 0.0178347056532272 0.12863620475612 -0.178271713247626 -0.00188506410830163 -0.0124674467775815 0.00625706423672204 0.0109494586332861 -0.02078200060639 -0.000999417384293365 -0.00580548423848481 -0.00368480994594354 -0.0211333781672296 0.197283027381927 -0.502250445649345 0.19959176628636 -0.0180030345403458 -0.386303683563197 -0.110237612064656 -0.202721751861377 -0.455640374877166 -0.0832529230460639 0.00360598700286268 0.00193190923685737 0.000127325405232604 3.06338125044555e-05 -0.000144179759832905 -0.00032762464494172 0.00139060545297223 -0.00366593416194553 -0.00293306424098201 0.00392213319149084 0.00445336703013161 0.00179452861095977 -0.00181092888137848 -4.62678316871421e-05 0.000478447373649637 -0.0017189909388455 -0.00281931377114487 -0.00150340498507447 0.00355069012707628 0.000970694907218616 -0.00036597189235808 -0.00280702875607637 0.00390709374535187 0.0040621346183581 8.65963572446161e-05 0.000428183379912168 0.000327464761790961 3.64207130871513e-05 0.000416072194920404 0.000408091545910105 -0.000983182996509357 -0.000845419785906175 -0.000125602779463159 0.000199938393191951 0.000414004748552735 -6.33006017836274e-05 -0.0203875627143461 -0.0249172927733483 0.0163821174884774 -0.0343851205784526 0.00875359371651602 -0.00747294230399684 -0.0135204909088242 -0.013675118980849 -0.00505927759176712 0.00101294386990092 -0.0108217671678002 -0.00756565668966704 -0.0126521112791569 -0.0156052382260276 -0.0071045541761705 -0.00294473137586773 -6.83034108977889e-05 -0.0105456774449829 0.00255131357466753 -0.00345767897078646 0.000316490113883937 -0.00330486066242177 0.00115689570977559 -3.429319586689e-05 0.000670766840168868 -0.00192927173749702 -0.00500222332186631 -0.00361261816083031 0.0086831183707557 -0.00676073189854583 0.0125016031584633 0.0102969122005616 0.00254748638231171 0.00494480732399607 -0.00608279020076924 0.00684748589323839 -0.000207111454160457 0.00090550172528772 -0.00164786346640543 -0.000640159111362566 -0.00161632979638124 0.00343892828531468 -0.00211126394966063 -0.00372739858004256 -0.00107075387772435 -0.00132835227211759 -0.00096380516586567 0.00423244967796032 -0.0011947419174971 0.00044912115511964 -3.02071883786513e-05 0.00289187117601535 0.000644282776344864 -0.000605000093462918 0.0111997616099533 -0.0121513578495037 -0.0369560512493214 0.0042499302304954 0.0263355630102585 -0.0178417778148115 -0.00107601969048254 0.000447224481823664 -0.00309554035604585 -0.00207689662019945 -0.0011774846225573 0.000758787295506867 0.00983256937106988 -0.00371380851298884 -0.00241456644511002 0.00234538292570206 -0.00935815056642426 0.00594162635016933
  99 1497.09803107562 ""  0.118390214317501 0 0 -0.000216145276020193 4.00603329441937e-05 -4.39562155939998e-08 0.000210726704690415 0.000151377774934493 9.23309082870161e-05 9.8306573838907e-05 6.89832450610773e-06 -6.32062918615817e-05 0.000914163551067736 -0.00033187666741571 -0.000570590770811818 0.00542699157996916 -0.00111200208808593 -0.00343858301861541 0.00104107092179317 -0.000933459311395177 0.000291583051467948 -0.00103447332972206 0.00075688387786394 -0.000764263575592533 0.00028593336424377 -0.00133275116745608 -0.00168649700295735 1.37700963643046e-05 -0.000976985185391222 0.000428866113302436 0.000212413422991823 0.000757281779812328 0.000185820419404788 -0.00123532457724257 -0.000198450645637744 0.000547991635105807 -0.0651301018720815 0.00946984651627529 0.0466388741385466 -0.0342863495509782 -0.0339228957469711 -0.0248350927990889 0.0205726153378535 0.0419654875397623 0.0288742503740168 0.000379329800594698 6.8089434402635e-05 -9.36552981443262e-05 -5.545385560901e-05 0.000116414431537413 0.00015156811917715 0.000453426102860136 -0.000520859523124208 -0.000361796239916957 0.000184712365671544 0.000568316162921171 0.000300896633745231 -0.000193057833128287 -0.000233811645577957 -0.000416607636898239 -2.57738222836212e-05 2.64287056024207e-05 -0.000223520733611726 0.000309354594286731 0.000837060259357773 0.000234555255075374 -0.000445281651766722 -0.000398091053633771 -0.000158208210883751 -0.000363935771639429 0.000758322241171159 -0.0014752942550252 0.00404733962743776 -0.0107807970256102 0.01780249708248 -0.0375349352801555 -0.00962075314752964 -0.00387899061753319 0.0346713260486107 0.0155430899618015 -0.00660351440928085 -0.0012197545278535 -0.00114009749433428 0.00169028278337248 -0.00230459617352207 0.000770861499500674 -0.000392986993656466 -0.00160657216394216 -0.00127163310004734 -0.000349259427547876 0.00131103466766658 -0.00360753230454902 0.00588081476351453 0.00186192389731644 -0.00664216161862095 0.00907894795290416 -0.000859317599592126 0.000562297183368374 -0.000454137604505345 0.0625009659544921 0.1276668995316 0.0517991939363965 -0.0537052816457456 0.128648077136591 -0.189232067891302 -0.0620547296753224 -0.115839596379205 -0.0952993355366562 -0.0676900616697892 0.0349956515934418 -0.259580917792832 0.264379404318301 0.289115581579354 0.167092907384748 0.326488044412715 -0.188547314336112 0.15289927942473 -0.0347680387439099 0.233221047878082 -0.125352958494889 -0.21471844947318 -0.12671861337204 0.325530543624768 -0.233814573565264 -0.328079956410781 -0.107137076324377 0.000190280103511738 2.50581565835905e-05 0.000114942153515141 0.000189294131546465 -0.000127680859595315 -2.98072177698498e-05 -0.000377497259644152 3.40273612654095e-05 3.34296858655515e-05 -0.000549841499214232 -5.42643333930023e-05 -0.00044319901075751 -0.000418386094422274 0.000357611691927187 0.000195993545848563 0.000545339778330355 -0.000804182817406369 0.00070824144247551 -0.000166195971466611 -5.02664553484208e-05 4.29845503132687e-05 0.001113037865572 0.000346855020930289 -0.000828524794586715 -0.000400119334889419 0.00244159546111727 -0.00117024658433291
  100 1498.43013611233 ""  6.09550282957996 0 0 0.00154088146088343 -0.00136645418403918 -0.00047349185697397 -0.00404590668233488 0.00619869087024844 -0.00314501034471651 -0.00069450163695144 -0.0011074894662891 0.000802326149775826 -0.00857780213377649 -0.00193561940273463 0.0043747921956382 -0.0458772890450781 -0.00471616614271332 0.0325470860995435 -0.0108986326664345 0.0111225153269011 -0.00272261908026003 0.0587338422467872 -0.0334763203719045 0.0177157486443691 -0.00660018373373611 -0.0157856737110713 0.0626366431157066 0.00030760652135718 0.0153495209950273 -0.0095966991998768 -0.00842711904393134 -0.00180444032783813 -0.00227984193361559 0.0157099980386617 0.00314013877447987 9.47671606176115e-05 0.542714293808599 -0.0165029135420844 -0.431417413158912 0.267858829953828 0.371577293799926 0.222777014817366 -0.145609036585793 -0.285935818752987 -0.277279821174739 -0.000984700046477075 0.000221929448881751 0.000665668480396643 2.3453058578956e-05 -0.000307093468376647 -0.000174416601959686 -0.000417867591304473 2.09441880300971e-05 0.000117478154154807 -0.000501830350152942 -0.00166550470406438 -0.000975299595318469 0.000259754351428858 0.00273795417707544 0.0017195049827757 -0.00226791615565048 -0.00178267481779822 -0.000485942492692092 0.00240047640860461 0.000189022655151339 -0.000572970390304849 -0.000418779533419988 0.00204461793848871 0.00197339073030808 -0.000163963316333545 -0.000219763902840421 -0.000637871453068194 0.000692709001777181 -0.000323293942145567 0.00462598980045485 -0.00502986960910174 -0.00016265190945337 -0.000189598714817139 0.00283687375995987 -0.000233749205108248 -0.00397249169395527 0.00393985662254729 0.00287168736872628 -0.00654831318973935 0.00752494974885331 -0.0035612070709184 -0.000470139089617113 0.00215435144184921 0.000956541994456163 -0.000158812068108565 0.00330380222492949 -0.00697379550716132 -0.00378198855044291 8.97079831860935e-05 -0.00519427129740296 2.86750232277248e-05 0.00319532746924522 -0.00941000480816264 -0.0103103906465122 0.0220408851886403 0.00750950185404979 0.00998628065498459 -0.0219191330818734 0.0270574079295653 -0.0339524899849594 -0.00866562198307495 -0.0285639645123031 -0.037862960860774 -0.00646182964560156 -0.00726732450761291 -0.0346460199474925 0.027156201929755 0.0340966357507701 0.0237134576239852 0.0488362138913879 -0.0231864631230947 0.0160158835733779 -0.00264345853106374 0.0388651540659763 0.0334212118599573 -0.0497424607217239 -0.00545081445617544 0.0279664269417921 0.0140859612207689 -0.0275077192436492 -0.00402564079860559 -0.00135126650155057 -4.45034482158321e-05 -0.00163421519847237 -0.000457419771774434 0.000253170993491089 0.000165252332031083 0.000911181637349984 -0.000173166328272476 -0.000214786891778037 0.00229833104829813 0.00310176084860689 0.0119632727807136 0.0044490299658712 -0.00942982802816232 0.00199336864739688 -0.00208475746936475 0.00214295852916516 -0.00233969236163471 0.00201277281425888 0.000426064776128318 -0.000691489988702755 -0.0146396439637551 -0.000842417605747125 0.00769297999288541 0.000745478922693214 -0.00669107050455811 0.00272113621914616
  101 1501.05038734297 ""  0.165843242198176 0 0 0.000531460972007782 0.000260435223183199 0.000539613452490475 -0.000728625968572347 0.000913840844211209 -0.00082046589432327 0.000469454240195515 -0.000807607331489861 -0.000108625317627174 -0.000647152482978753 -0.000512905691573558 0.000248685172556302 -0.00263742630616147 -0.000270175166404964 0.00291790184990146 -0.0036308224823075 0.000347038140764871 -0.00112877172656776 0.0113969766520846 -0.00405605161973602 0.00323888813675791 -0.000824265886252858 -0.00329318175765384 0.0115968315932976 4.29225576698884e-05 0.00135244314598839 -0.00594879407095849 -0.00695301326004186 0.00723667425882636 -0.000487334475982963 -0.000651142138343994 0.000556449986990551 0.007127965790341 0.0380613737630276 -0.00309962332944172 -0.0281465541246688 0.0103988356668813 0.028634819073575 0.0126742009406336 -0.00940728671035023 -0.0174747388579848 -0.027746642717394 -0.0040992651364488 -0.000823104404098884 0.0012089150997822 -0.000587290407201831 -9.60560392707221e-05 0.000351608684986111 0.000142257007500142 0.00154857835299851 0.000668390866473601 -0.00132809876223125 -0.00138728401408531 -0.000337645987065904 0.000815255975728132 -0.000427830356074137 -0.000167262259311782 -0.000230794858185227 0.00166869801222989 -0.000330855974272714 -0.000987605009136054 -0.00126733542468443 0.000483718276124459 0.00101922649690982 -0.00124492876338139 -0.00076538099538046 0.00047900438588417 -0.00152603134547911 0.00274082091286404 -0.00461296645200738 0.0112149886030029 -0.0216902964193757 0.00315547531007243 -0.0335050114272285 -0.00484173940201379 0.00330031251662114 0.0193682873413238 0.0327406817714752 0.0207892602904045 0.0214798643905428 -0.0231910343942593 0.0362746459361227 -0.0135436813545617 0.00255026363715164 0.00408848155603023 0.0039360824397159 0.00217985599503091 -0.00237944067050134 0.00816809811490831 -0.00603067838757649 0.000926586795332743 0.0125911763587522 -0.00959270736952313 -0.000926523769451471 0.00491120987663674 0.00351802394786864 -0.0953278395355598 -0.148539706514424 -0.0638821728960925 0.0788484147575428 -0.164922658128122 0.237773373815931 0.0834651731602872 0.152550420809709 0.135718610815368 -0.0888032510932049 0.405918019384384 0.00610027994024395 0.268754674058936 0.12924650492644 -0.0861598555493854 -0.211842909998541 -0.0549584255106632 0.148157494511016 -0.0043759151766739 -0.177139854729907 -0.434212483651721 0.289194874151687 -0.0628684120789138 0.0262526753626257 -0.342294276308901 -0.0403671692969637 -0.0591967229264681 -0.000873031431425418 0.000667159478275341 -0.00279548148640987 0.000110571143101108 1.08663909680618e-05 5.78925875345543e-05 -5.72090577139059e-05 0.000168374534655108 -9.04304969254548e-05 0.0073053185804887 0.00608346333232331 0.0217861539307632 0.00110426226134266 -0.0195438927967209 0.0105739727816423 -0.00185415545562602 -0.00150473919358695 -0.000606495326130734 0.00104382524303766 0.000213545887894878 -0.000665357135965169 -0.0107444898027168 -5.77119736213052e-07 0.00480962736983306 -0.000117894554759452 -0.000294761578716077 -0.000280133415382205
  102 1502.31563547556 ""  24.0449896406859 0 0 0.00853277233061729 0.00679512750762934 0.00958668662246736 -0.00273608684106331 -0.00182692021878684 -0.00379799710399054 0.00777396320681131 -0.00920794388415142 -0.00483038103690085 7.76719258772505e-05 0.000874762361848996 9.46884042764585e-06 0.00165609579640213 0.00936337212652131 0.000589783547811485 -0.0488657457017174 -0.00717563600510615 -0.0169546592557526 0.0264632726210941 0.0058260156262921 0.00926077572472587 0.000324673501962852 0.0051831770475598 0.0277161822892814 -0.00119752158910601 -0.0245080836343228 -0.0582024183994046 -0.0748332114782709 0.116488548668823 0.00101368106321786 -0.0520574878019752 0.000713218953837198 0.110875625931417 0.0132048990832301 -0.0573521594987371 0.030720695376949 -0.0216638609439261 -0.0378435486861954 -0.0197035069041613 -0.0166306037839386 -0.0353933004505393 -0.0213699249778544 -0.0537062402893637 -0.00880569273512387 0.017494003536343 -0.00857513948198708 0.000336791638088852 0.0063960208680531 0.0041199670142749 0.0105561075711252 0.00581134343578701 -0.012753682345866 -0.00947475831447597 -0.00247716502754352 0.00767809519077342 -0.00573245149533708 -0.00610168483724405 0.000671697846817736 0.0102911092405209 0.00682994251966979 -0.010374424745113 -0.00300645900703768 0.000851722762361633 0.0073236679952569 -0.0146164723661075 -0.0120344126712708 0.00194825835547728 -0.000504821386316268 -0.0012519535924431 0.00168454905327484 -0.0103501419272455 -0.00440553427139608 0.00161550221343012 0.0110058171137344 0.00171342422319857 0.00358178464655268 0.00357687454851948 0.00304936346512382 0.272269414231358 0.273380700527019 -0.31489270604441 0.477043020129262 -0.184557266882377 0.0255333075091603 0.029509820819955 0.0373272823561729 0.0129886178738353 -0.00338063631608369 0.0351435197692902 0.026438685683631 0.0341725334435228 0.0423917250955854 0.0212433927556807 -0.0159517547075698 0.0558217905804932 0.0398969778778697 -0.0545713476942702 0.124902313679163 0.00549959667493078 0.0660142078400057 0.00824215911678773 -0.0470849850120305 -0.0409455649050956 0.0150441798799864 0.106489195143795 0.033087561912218 -0.130107225945267 0.0139490081945612 -0.102552182090954 -0.0608386411700868 0.0160435407634501 0.0449038400249376 0.0300852264634171 -0.0575615000098646 -0.0027401595761457 -2.57937909037749e-05 -0.0613739365031877 0.0140231711097529 -0.0192531463149745 0.0330930081910045 -0.0610882277625206 -0.035210562983051 -0.0171765192420675 -0.0143685324005844 0.00925742813459814 -0.0396286246455263 -0.00151248641879017 0.00204697998069328 0.00125329075809042 0.00483421538338731 0.0015021033975822 -0.00262491028688588 0.115004375702574 0.0830877348086606 0.300391439104792 0.0171936655543611 -0.272114540741203 0.144516371546001 -0.0309066965346802 -0.00558681539609782 -0.0195373063176285 0.014332259813812 0.00317700140327432 -0.00927115972082019 -0.154742248274292 -0.00397850351692814 0.0723884805552878 0.00489986487272767 -0.0415271063524164 0.0148725332793216
  103 1505.26582310484 ""  1.6299929209518 0 0 -0.00630432967107083 -0.00442575170168018 -0.00400318732705188 0.00164449028192183 0.000345943607032172 0.00194687850952254 -0.00544389238155927 0.00385514685420968 0.00613350971081345 -0.000324472326489513 0.000105357938735801 0.000145217359413547 -0.00308904351817007 -0.00138126981743146 0.00111050702065012 0.0288541021176636 0.0066334857516443 0.0133266854309332 -0.0163789293454163 0.00179910217154757 -0.00419497643727148 -0.000714876967801107 -0.00279705094603589 -0.0173100887993346 0.00249897614517699 0.0557571023614872 0.00843569719710388 0.0193360543331112 -0.0905044694348183 -0.010728802270971 0.0714733525601409 0.00521410419074061 -0.0816099483527329 0.0262614856195238 0.0122862859761053 -0.0300440586595156 0.0267726535066454 0.0211326234198892 0.0177028609133568 -0.00622805046172788 -0.0135418848107132 -0.00158868650814413 0.0107762407788473 -6.47108848005646e-05 -0.00540372397963449 0.00262263695764387 -0.00276812447068925 -0.00396804557658995 -0.000527162280587698 0.0091699862872735 0.00659087118736548 -0.00548415754418249 -0.00722819471083286 -0.00344424594255089 0.00473012466171516 -0.000372057344128639 -0.00153758594416626 -0.00812690002733772 0.00619672343743168 0.00660095572890153 -0.00778842864978967 -0.0133494960170556 -0.00689044067333331 0.00666493535324623 0.00393963219134093 0.000806469865495834 0.00626730086757577 0.0054152201764606 0.00126328515326056 0.00429762972558665 -0.0305557702096015 -0.0196890687759446 0.000316006519031051 0.0265682493951117 0.00351640730694312 0.00676115037706246 0.0131713661105847 0.0185402092049522 -0.0581779941801393 -0.0522424155804483 0.075800448453233 -0.102476951171518 0.0468490093100106 0.00465217789091368 0.0272764596524768 0.0253347701143972 0.0104165333459608 0.0107433284631585 -0.0158744964661805 -0.0140024190988929 0.0436138509902096 0.0377907724002326 0.0153620434235046 0.00580090053987535 0.0123664964903906 0.00680793641881649 -0.194354968404461 0.365172438486874 0.00338896609348562 0.227851540875601 -0.0141452902673379 -0.0893541392261244 -0.105856600292232 0.0904593520479209 0.37523510722555 0.0793834417742137 -0.335976625948742 0.0106935153540844 -0.239946451187786 -0.125916029129182 0.0674736861030506 0.15681626065592 0.0585929108552538 -0.137287276873598 -0.00572090732947375 -0.0800856768568257 -0.289660511813688 0.158523900802683 -0.0599047928603457 0.0618361871411424 -0.249095472985456 -0.0649363486006822 -0.0537466517669222 0.00789348723737473 -0.00423625918923745 0.0187264841243062 0.00197776775333508 -0.00116446059587958 -0.00100222212585938 -0.00429175252152169 -0.000290295616107766 0.00206710340695099 -0.0574955141705886 -0.0386401202585559 -0.139018796026288 -0.00830142356982358 0.126753686206347 -0.0663605207307105 0.0131448854100761 -0.00700909911418707 0.0133228317284195 -0.00682541212659343 -0.00130570971857432 0.0044971793939314 0.0785144658975527 0.00116319224731912 -0.0358407675199772 -0.00392047167117543 0.0326799723318587 -0.0131748975108025
  104 1506.29022167458 ""  5.88949501431655 0 0 -0.0145390360748251 -0.0186682316578111 0.0116859709800962 -0.00382595526890449 0.00560583548232543 -0.00635270229944346 -0.011385777464911 -0.0166236628519926 0.0442009608788995 0.00163870056966649 0.00102241382400654 -0.000600167816383963 0.00267157269624135 0.00361953812440064 -0.000262775939463558 0.0248301388215386 0.0505804032367447 0.0478616935121237 0.0539526471473771 0.0100036460476515 0.0212682254873056 -0.011294999281915 -0.0388125368270332 0.0446807012304603 0.0202005467605573 0.516886420280474 -0.353895341687333 -0.331250667823306 -0.273404697439931 -0.131017569224159 0.523724153729393 0.0790744105575386 -0.19398885146337 -0.0118545071620396 -0.0292874300202081 0.0304101087803593 -0.0281541668915841 -0.0247523401865011 -0.0193611819766525 -0.00162323839005386 -0.00332743939074111 -0.0107981068193834 -0.00643905407574495 0.000191422888385122 0.00275600574547637 -0.00144699848693955 0.000263225054630215 0.00105150188481794 0.000306047008577448 -3.49464570546699e-05 -0.000178465300065093 -0.000234318317456922 0.000212096112398976 0.000251332547849732 -4.9884924702794e-05 -0.000599645104127256 -0.000397808296763376 0.0015075904926094 0.0003020787410856 -0.000235136216375767 -0.00034409614845504 0.00115880175350114 0.000891691250778339 -3.44983401710328e-05 -0.00192564701347322 -0.00131975336654053 -0.000554239803202787 -0.000723214906562564 -0.000261364056586358 -0.000461694894728758 0.00295116918065434 0.00203470691916384 0.000298473471407933 -0.00242842312404075 -0.000275248742671675 -0.000446821629922324 -0.00128416947395655 -0.00203868748341868 0.0350952264655664 0.031407948702914 -0.0451297090938045 0.0634629059968529 -0.024506361814711 0.00204808246252891 -0.00083163781253473 0.000147677629217994 -0.000260930047983326 -0.00190828991214943 0.00536599284483969 0.00432672922881027 -0.00209853270819766 -0.000369393301077792 0.000186288527312319 -0.00234872527509202 0.00433187682176203 0.00312939989518247 0.0196942068372915 -0.0355646782716308 -5.55861566406429e-05 -0.0227363557878718 0.00202223730027654 0.00777352260036633 0.0101367957996405 -0.00960146288331213 -0.0377527738026104 -0.00699592874976983 0.0319050852814585 0.00135524317031953 0.020588436468053 0.00929864897042436 -0.00835948739012011 -0.0182260273789398 -0.00384120785351908 0.0118029240355183 0.000351292135850375 0.0106323532884992 0.0302335423083209 -0.0190433607655512 0.0054128758354322 -0.00388376953919833 0.0249695129287259 0.00404031885394799 0.00491030644216256 -0.0047337940939654 -0.000624213619023712 0.00290569040081055 5.08496137646864e-05 0.000800397151794334 0.000203247630856654 -0.00148878896898054 -0.00295413807021189 -0.00202407070182977 -0.00127511981509224 -0.0053066764403811 -0.0113637986352866 0.0581016207721889 0.00315180213159772 -0.0337088289850014 0.00643415267052707 0.00189654868198468 0.00146669314923947 0.00706330283177216 0.00240951376644886 -7.16805099372006e-05 -0.0294155695108583 -0.00153507042143943 0.0196905979370421 -0.00112662648902555 -0.00349549525239312 -0.0027378378040432
  105 1510.7540775211 ""  35.4667430794544 0 0 0.00899079529767574 -0.00422096947083785 0.00484694428351109 -0.0167200748918836 0.0161005043690076 -0.0222422770434649 0.0133297177500505 -0.0133467993231701 -0.00202048656973198 0.0045821387293677 -0.00139617561528209 0.00678465230484551 0.0207325357829621 0.000658815082424457 0.0253889934459293 -0.0307334944565226 0.00107590397471529 -0.0104858882672047 0.207754980039117 -0.0714393999344726 0.046073618924279 -0.0165641555362671 -0.0732528944807664 0.205149873852678 -0.00156588976533086 -0.00315456465017258 -0.151471425156052 -0.172673716817995 0.181685768675841 -0.0118347257874233 -0.0406739080628462 0.0156250228687048 0.187995004572599 0.0359423857346903 -0.199570651411445 0.119739491167829 -0.372787881799246 0.108300895574104 -0.131467518462452 0.0165332886312255 0.0791637357644844 -0.389689164186752 0.0301068060421519 0.00737887577256869 -0.00803397056350899 0.00471433104768193 -0.000218042685949531 -0.00294720195121847 -0.00208434693436637 -0.00750554226952702 -0.0045271721143932 0.00831720169397197 0.00582260015211967 0.00138075012988594 -0.00403929708315044 0.00387191808638142 0.00380511952664079 -0.00468990976965749 -0.00653956646898764 -0.00305547681305887 0.00759388773845445 -0.000304299267317068 -0.00247286221927879 -0.00551755681194317 0.0126971241710915 0.01040768010124 -0.00049767358836944 0.00218723641735715 0.00149160652973232 0.00102162223120226 -0.0032353506910845 -0.00227003223703555 -0.00242310435944022 0.00333584208378592 8.22717543794226e-05 -0.00184788821919034 0.000319644611283701 0.00289979137767698 -0.156863499782047 -0.16544885110089 0.167932225025957 -0.271000762634469 0.0972414365868344 -0.0265044207283261 -0.0176986831597543 -0.0232071464881744 -0.00843700732274949 0.00653178270087681 -0.0330877209230326 -0.0246296959918752 -0.0165371733156748 -0.0261042006446646 -0.0126071280313684 0.010684834751421 -0.0359938191061431 -0.0325417626473138 -0.0219949191768522 0.0413648552229708 0.000266530387671769 0.0241677772357179 -0.00118728427321782 -0.00912596929877095 -0.0120106035140423 0.0102715083108841 0.0427378412744414 0.00752232411695565 -0.0501374134064781 -0.0171059813545023 -0.0187079285208495 0.00187454580674876 0.0249230824866585 0.048975436533826 -0.00480654990662693 -0.0103775203776668 0.00233948934096402 -0.0315163576320043 -0.0285570401749719 0.0411068160153832 0.00270355518641768 -0.0201227152444385 -0.0145318671280291 0.0216803291043535 0.001855159024331 -0.012780293495152 0.00929418732752561 -0.0286196984691216 -0.00638957398678269 0.0027705616137521 0.00283654439510263 0.00978357885069805 -0.00249355647754151 -0.00416619123994911 0.0905856489469865 0.0632791968761447 0.21319203820099 0.0156965587307698 -0.204483720459265 0.108738913705654 -0.00223029346465675 0.0528147326494484 -0.0257020888979003 0.00718503630614006 0.00215703370425683 -0.00463654051846976 -0.0837789826716657 0.00115162338802959 0.0371955941981064 0.00982558716246608 -0.0891750573015877 0.0360959692241576
  106 1513.39160072576 ""  2.00613284708119 0 0 0.014074153716662 -0.00484679956877893 0.008345184963298 0.00695333179406101 -0.00961554755461605 0.0118434695013542 0.0176338895275117 -0.0167890409857228 0.00277164982616544 -0.0056394674715952 0.00087261969887477 -0.00807302096377097 -0.0212230453120397 0.0067858917480984 -0.0294764655833985 -0.0500059153396539 0.021338121844154 -0.0125101001132945 -0.104707819007218 0.0493488367549609 -0.0202096127192438 0.0116025606923358 0.064972954258489 -0.103369475554404 -0.0011183609185845 0.0214217416296596 -0.232321341728358 -0.255448819174268 0.198379213783882 -0.0293176384205576 -0.0244735093635787 0.0205382368408599 0.210288263073922 -0.0439851085699886 0.179101621744268 -0.0998481414315369 0.394888254719277 -0.159647881221237 0.125681811662673 -0.0280304887612117 -0.108178488748044 0.427172848868659 0.0236518731724791 0.00634103925617481 -0.00595697520587953 0.00368136878783563 6.01609006510481e-05 -0.0020031797140499 -0.00119651288526728 -0.00671102226820514 -0.00426944739281567 0.00592289589643245 0.00362667904495824 0.000766643632209083 -0.00329050560341286 0.00461907692609219 0.00409142853490574 -0.00457225732501193 -0.00645996938145305 -0.00298442253577605 0.0076718482318832 0.000898204890601977 -0.00151870120345256 -0.00505699162229005 0.0111682591811052 0.00879873222763112 -0.00260665634886383 0.0016405874008857 0.0016383637027632 0.001624393434159 -0.00210540848629741 -0.00189609669082641 -0.00456611644784789 0.00191913609039318 -0.000383539903103235 -0.00316304776849561 -0.000229651202345966 0.00358607022911596 -0.124271686186992 -0.13309186365074 0.129747375887652 -0.213799508622405 0.0748531928561042 -0.0240602611023467 -0.0138458418452759 -0.018416441653016 -0.00701001737436888 0.00639134481554548 -0.0291986369342414 -0.0221691339045596 -0.0139676773046009 -0.0217991310473222 -0.0112652799821529 0.0128392033734963 -0.0420688382359163 -0.0249046275548034 -0.0189938171117937 0.0294120652335127 -0.00108946391342758 0.0168617621577865 -0.00178423396277421 -0.00411075070207744 -0.00938459444283008 0.00788707420349794 0.0335572736767938 0.000876216511777333 -0.038477145847837 -0.0362506679360139 0.00507244180744477 0.0248082957738747 0.035641240677852 0.0662559298631054 -0.0193262767329155 0.00407992632985986 0.00436319302996523 -0.0462659925890603 -0.0274986625335065 0.0547431573983128 0.00847492632788486 -0.0363078849837499 -0.0080810852987641 0.0383041986232031 0.00618623272133579 -0.0166886865636441 0.00831888325019152 -0.0260866472026484 -0.00618735056071525 0.00270134061762304 0.0025651988499712 0.00998963823464372 -0.00132533107199579 -0.00502723190347739 0.114376690462257 0.0554297133806723 0.197348413889492 0.0366466519134221 -0.197395320958439 0.0932224856255593 -0.000403867783203395 0.0428655923427971 -0.0233610888510684 0.00805224164059931 0.00242490323009357 -0.00582426133409745 -0.105994674609708 0.00312287556436604 0.0453452029570223 0.0094344657338146 -0.0830544724774906 0.0332266516516908
  107 1517.9101047507 ""  10.1097824040643 0 0 -0.00417638747059435 0.0049518970481696 0.000729567985357 0.000841806321657169 -0.000976245011353866 0.000247867389214005 -0.00736382907800246 0.00476196141773004 -0.000358386058654944 0.000330824608720355 -0.000222135139692028 2.12570846481808e-05 0.00175230998220886 -0.0020809905203492 0.00125596971830345 0.00490997737596685 -0.00745584611301385 0.00220917125059832 -0.00215351454167405 0.00446544719007554 0.00112903524695644 0.000305429022623371 -0.00364412298177137 -0.00206669146947299 0.00141393226750026 0.00964895960173539 0.0826429665732734 0.0908183404138048 -0.0853454680303699 0.00760313692097974 0.0251540658213725 -0.00732740784378584 -0.089661161502135 -0.00843782811149065 0.000814753428396537 0.0067586174036203 -0.0237845069340434 0.0106227359367818 -0.00720648730935802 0.00717150543627824 0.0174324549126972 -0.0174246926857579 -0.00622915891332919 0.0011998004247128 0.00445997974150845 -0.0028393960334667 0.0032197670082544 0.00424176163376583 0.0135380466576672 -0.0150125006928742 -0.0146457058394398 0.000823073725474622 0.00371359143362901 0.00242013590708307 -0.00297872921728382 0.00621213138279903 0.00497398322627902 -0.00629922627316726 -0.0116918151884647 -0.00608654156442179 0.017665358285196 0.0152636232594022 0.00527436446155155 -0.0148399542549398 0.0062733651501989 0.00850297392171675 -0.0318635309693341 -0.00235174717820835 0.00802587622917731 0.0119687699603791 0.00330903788285108 0.00159715469221715 -0.0317591046253484 0.00412798323037688 -0.00449279673675926 -0.0276096757478798 -0.00952199431666404 0.0161521058622281 0.0405307511080784 0.0348106480570059 -0.0536191689478641 0.070972573699538 -0.0347782985620079 -0.00682692931297313 -0.0309092464665051 -0.0286537590374253 -0.0111083926408817 0.00583954122594128 -0.0280144464943307 -0.019553324728248 -0.0263150272759191 -0.0289653008939517 -0.0128632549530933 -0.00162152888297976 -0.0400197583512816 -0.0258909195798968 -0.0078630202597289 0.00300569922021083 -0.00402121586995098 -0.033630049281477 0.0212617586763245 -0.0105697025284877 -0.0235794632835517 -0.0316999536891828 -0.0126516132340642 -0.0279544032194104 -0.132012253810901 -0.277832732826779 0.140920383561175 0.233072230796542 0.223365932259823 0.404599294510769 -0.168920244938557 0.0983563923262828 0.0425357449471057 -0.315276937384928 -0.0141907128979567 0.309545508518356 0.111241191851907 -0.327441544117432 0.105234829964706 0.338003955582081 0.0850745669564449 -9.91618244194174e-05 -0.000663318055157138 -0.00177047817480408 0.000540924301108495 -0.000198895278766951 -0.000130396286669545 -0.000522499897039994 0.000216140054959731 -0.000169168227895085 -0.000338448950786795 0.00218776321184767 0.0105261852065609 -0.00248933739740502 -0.00542339284745056 0.002755227925097 -0.005396689386199 -0.00680319594325347 -0.000889026117954727 0.00231403546925094 -0.000176503810882645 -0.000730995945986183 -0.0179448618445089 -0.00161803611152725 0.00926238642400076 -0.000755320121435256 0.0053745058125349 -0.00226653525560398
  108 1520.8827826749 ""  8.80041039869009 0 0 -0.0206294113608644 0.0171048698819853 0.00278291064728872 0.00891748655944444 -0.00622580935298353 0.00651011639281784 -0.028981190906035 0.018070252927846 0.000875971827281094 -0.000310958976265591 -0.000464408888260657 -0.00143578286729567 -0.00124811213988518 -0.00322524739084745 -0.00113268318326273 0.0322134941853058 -0.0256961454972278 0.0184405468018763 -0.0600850718206775 0.0391902118577314 -0.00696897737034552 0.0027631659587402 -0.00857271239811046 -0.0598280653743999 0.00856342694159361 0.0716972743538434 0.314044961986561 0.345374415051303 -0.357662992681366 0.0223673610809516 0.130911252889552 -0.0254607973610007 -0.369173748973898 -0.00692372286778603 0.0317899076246584 -0.0168131363414007 0.0255170804005118 0.00786203029143736 0.0131375866716786 0.00597175569488028 0.00901326436165249 0.0258484925689631 0.0141578350328177 0.00328555401166121 -0.00349924692134505 0.00271390769496136 -0.000130321890494258 -0.00132247064721659 -0.00321036350412961 -0.00260471659096381 -0.00081962843873356 0.00389631592131978 0.00212808579762129 0.000295156499987096 -0.00147852899443535 0.00168062871144761 0.00160528199185271 -0.00214947272857971 -0.00230508187272783 -0.000887847579734868 0.00251312624926864 -0.00130323542207232 -0.00160510931590285 -0.00118415470499591 0.00570516963105158 0.00424002154239828 0.0050502356487449 0.00145012772548585 -0.00109989828400992 -0.0016766032262933 -0.00108846437387307 -0.00138042940604147 0.00380685122392414 -8.42151950642746e-05 0.000791406585488023 0.00378241178942901 0.00139707336397863 -0.00199922061613715 -0.0799245329242932 -0.0839478675835311 0.083360945887444 -0.138743099547563 0.0459637027983435 -0.0175011711200907 -0.00466936750621986 -0.00788208384476531 -0.00292458415410557 0.00280014190786974 -0.0128844977537533 -0.0101953906854029 -0.00748808907114309 -0.0122769853523653 -0.00599139027224806 0.00676683640076024 -0.0171371129042498 -0.0130321849212403 -0.00813678982874117 0.006835605916376 -0.00118883424863554 0.0142886577284371 -0.00827258683083171 0.00594330661018841 0.00292515466456184 0.0123915524141016 0.0178780160407906 0.00496756257319686 0.0096667615875128 0.0355124914010534 -0.0221949105944932 -0.0315149319768102 -0.0263653093898322 -0.0466722666283634 0.0225997997302417 -0.0157420769519956 -0.00626175832289414 0.043035657025534 -0.00221479500624057 -0.0398444693948766 -0.0164166052296826 0.0459954007240879 -0.0176069605041401 -0.047232447080742 -0.0124598543862433 -0.0109220129225092 0.0151235751133122 -0.0492153729581594 -0.00695633166904589 0.00318377570229664 0.00303319056411024 0.0135085484523771 0.00260242087348086 -0.00285671412138411 0.157443255379941 0.105072948498394 0.355107590229615 -0.049458552403415 -0.33410463273166 0.219517158729764 -0.0255004636800843 0.0419788495283896 -0.0359022965826583 0.00634256323674518 -0.000378135283318717 -0.00506599282821346 -0.065439346641185 -0.00151221494710078 0.0262260968134747 0.0112708842859384 -0.108072902819228 0.0432746315243351
  109 1523.93508547042 ""  5.41625329831866 0 0 0.000365946016553076 7.49964112300952e-05 0.00018307649633759 -0.00017966893623526 3.30153420545471e-05 -0.000149119280950606 0.000207877103539 -0.000206717106024515 -9.09656355750703e-05 5.62768279999983e-05 4.97957590502048e-05 6.40992270280329e-05 8.93907094671645e-05 -0.000152395115686074 1.17593514480021e-05 -0.00137929008589061 9.33260962845024e-05 -0.000579118331535831 0.000990198352006174 -0.00050020745497119 0.000168805445395709 -1.66580435803662e-05 0.000242203933772203 0.000992951072873849 -0.000120494383691739 -0.000960013870274418 -0.00228123711503503 -0.00258721674307982 0.00338652787868222 -4.72052470473451e-05 -0.00149625506268956 0.000130267448708559 0.00333255258594456 -0.000666442964686679 -0.000774738598238522 0.000912632237506066 -0.00170522231695983 0.000494678945863009 -0.000623803778538244 0.000463713206153808 0.00121446619577172 -0.00106449715189819 -0.000870193568256667 9.29333739724805e-05 0.000561771248310627 -0.000201402394919078 0.000527711581766835 0.000560375157801283 0.000366988007829952 -0.00230074237874983 -0.00169210949925396 0.00106730603922066 0.000854033119402844 -1.2913867097168e-05 -0.000557682014344507 0.00128567945474195 0.00160620659354274 -0.000473706440551899 -0.00300802449922064 0.00105990078439578 0.00238296641363859 0.00206770080365425 0.000360949560693456 -0.00176244082199208 0.00118343982935805 0.000964321191237167 -0.00772969355318686 0.0158171756403897 -0.0258244381063088 -0.00736828749613324 0.0220787692904042 -0.0342621175058911 -0.0161809277470869 0.0116323568593056 0.00778525372072373 0.0118768953828456 -0.00913351986189971 -0.0136720982853519 0.00550003530356037 0.00469119763601321 -0.00728321379707829 0.00957254470495874 -0.00438979434596131 -0.00042918610369883 -0.00443793634876991 -0.00590025029234045 -0.00152072820621196 -0.00227882884447664 0.00260951959874626 -0.0162961192868742 -0.00197773162027851 -0.012997099116341 0.00807282912584863 0.000245063563063334 -0.00577447127069278 -0.00580316205309036 -0.187630548647961 -0.333696676714773 -0.12979136424566 0.124572449475784 -0.314470022044594 0.467053855808644 0.191239178889332 0.294572623497055 0.215946598691113 0.0149768916650888 -0.198536609538359 -0.138118737062801 -0.0266898674193126 0.0560527110876936 0.125580626534012 0.258883531499016 -0.0449383512461142 -0.0189543487186633 -0.0140909607011508 0.182256195557241 0.159290283906205 -0.22289337460616 -0.0109854397087058 0.0913368325839925 0.087489396876352 -0.0995652814593139 -0.00518527722707218 4.37900659099451e-05 -0.000510787079706708 0.000977236708462993 0.000168962919515847 -7.24563170779082e-05 -7.35158400375539e-05 -0.000258782811999508 -6.48357898128851e-05 1.22710886378288e-06 -0.00359486966284089 -0.00240757700247382 -0.00747967219650371 0.00199291744629435 0.00758030072364114 -0.00580568108603083 -6.56426230177908e-05 -0.00153374623413532 0.0005309498081832 0.000322064386993813 3.2557001513212e-05 -5.19994964257998e-05 -0.00288305940767672 -0.000129029364644191 0.00156139233019275 -0.000270441581910444 0.00255338038935475 -0.00102837422451519
  110 1533.8202744175 ""  7.1959952254576 0 0 0.00369734736789452 -0.0140658760689081 -0.00330495704275629 0.038679770797003 -0.00129742079229468 0.0544359631317115 0.00682572605531134 -0.00388768618395601 0.00451903796242282 0.00792417705172634 -0.00547779085394302 0.014148689083537 0.00453401970955025 -0.0338923951261737 0.0160468735037734 -0.0063756209724662 0.0509532052480762 0.00698732350006436 -0.56349889451424 0.023968918214111 -0.181907720676508 0.010952500686895 0.069207909566032 -0.567275669387813 0.000970360483515441 0.0220350040363997 -0.102583801974863 -0.106958556851912 0.0452165126140106 -0.0190204751139591 0.0103951165268978 0.0101422970893021 0.0562967940240593 0.0163589781113653 0.029511967382161 -0.0398448828844726 -0.181466987728392 0.24457983307649 -0.00918562387031003 0.0670489582443734 0.175585155885454 -0.229051399054525 -0.000598432444707302 0.000564734196740429 0.000991133283468455 0.000333311740556688 -0.00107312168092766 -0.000961677798712913 -0.000726892251284813 0.00546673824706258 0.003917249433491 -0.00380247049687216 -0.00332886147043347 -0.00125509282809838 0.00198004795230509 -0.00210101755596839 -0.00198412302118953 0.00305827204125812 0.00402398677221178 0.00180373884723894 -0.00567497661305628 -0.00299103067878445 -0.000438941926822202 0.00381558985670426 -0.00433528629750762 -0.0036656941966554 -0.00141652097715855 9.73965366727584e-05 0.000307571110290714 2.27163896870049e-05 0.00133384820240883 0.000751041375261041 -0.000670471571764906 0.000661001879267601 -0.000124445796575192 -0.000276865376630003 -5.00688413976628e-05 0.00086334598200313 -0.00385768470153358 -0.00615024413875934 -0.00130998156134263 -0.00575223640277293 -0.00153932314825872 -0.00386107319289086 0.0139746588663653 0.0150776232408452 0.00652544012679985 -0.00293038056895223 0.0155611162720423 0.011459061830584 0.0147911734251326 0.0179445098150149 0.00847933890286312 -0.00266959529699928 0.0175565156408294 0.00739470314782492 0.00849416208457431 -0.0177894143979686 -0.000555773149581756 -0.0116412582918589 0.000155341013045487 0.00519411138953463 0.0051552597114319 -0.00402425475609257 -0.0172596604353031 0.00112120403976973 -0.0107426415039049 -0.0073113585696457 -0.00211332032761348 0.00299219237489933 0.00715125956980056 0.0132637708958047 -0.00283930227443351 -0.000719884615349845 0.000988913859468569 -0.00927775589422107 -0.00748323325486131 0.0104493151290616 0.00101639930239672 -0.00587898398928023 -0.00429644506348268 0.0062019142924714 0.000677865999894236 -0.00328720638357164 0.00481746695112565 -0.00136397630115788 -0.00148587320985902 0.000623239600393578 0.000151059438697518 0.00376588502490463 0.00236459363634756 -0.00198578771270838 0.0652570073973417 0.00623879571162744 0.0279122886794462 -0.00411140239122172 -0.0460224316562806 0.0363792352484548 0.000152982985056785 -0.00385077145383672 -0.003457962187297 -0.00769400726945176 0.000166913981396684 0.00114094908045971 0.0586009123916679 0.0103604062841902 -0.0396255838301302 0.00267504609039757 -0.0152172841671931 0.0066594195634259
  111 1536.1224123217 ""  1.82402634040005 0 0 0.00132324708607144 0.00146026495352853 0.00179468765113383 0.00162688299102287 -0.000523913673062719 0.00254317463110883 -3.43963874360789e-05 -0.000732002131322357 -0.000286937072649721 0.000530376201062958 -0.000352712195300954 0.00071173701573585 0.00062063416602813 -0.00282798404514191 0.000631213850708013 -0.00890871002607705 0.0012239161263425 -0.00249013238597003 -0.0276646292808113 0.00204150788910768 -0.00852604312452237 0.000942028001824814 0.00552719626507538 -0.0277240508536523 -1.30791089963235e-05 0.00113630833987796 -0.00106444239315241 -0.00184209374375374 0.00190898601646907 -0.000228565928575879 -0.000107152673123378 -0.000380308507989716 0.00115627428995655 -0.00551785385928024 0.00511064845868785 0.000105655404937408 -0.0135333163716738 0.0145761369775286 -0.00175388063812479 0.00689732415694145 0.0168789150885235 -0.011079836171397 -0.00164397995441101 0.00121645869414217 0.00206860856049391 -0.00079192614966563 0.00254845842608108 0.00258862586886285 0.00437775170011139 -0.0131905379193492 -0.0105573487144011 0.00822499873849156 0.00328156193526051 3.24575953341316e-06 -0.00495250511179219 0.0112139386710555 0.00902204456672603 -0.0115292963186845 -0.00361789162186083 0.000677390200479729 0.020187246051783 0.0115830334917645 0.00210823740060119 -0.01394147860181 0.00846705662258708 0.00964349042757542 0.00010822347479587 -0.0351166692686395 -0.0219461031546871 0.00735000138840676 -0.0261707774875632 -0.0176034106463185 -0.00124117990096728 -0.0201143228057707 0.000630775204216505 -0.00680119996030017 -0.00745524413923441 -0.0164357563423613 0.0139354050810285 0.0104031130144618 -0.0203168017171923 0.0244714783624729 -0.0140204827847144 -0.00528627401250625 -0.0291986590408299 -0.0363377066611172 -0.0164605460726074 0.0192040928672553 -0.0716039855688091 -0.0543799283345337 -0.0418698352823694 -0.0528231176710074 -0.025355686072662 0.00437052075578548 -0.0513164014152322 -0.0348582767110544 -0.229473705324558 0.394099129681774 -0.00251910072784389 0.281631530863143 -0.0120827104888115 -0.106633801528892 -0.134292131185734 0.0840735902439074 0.412263902333309 -0.0743228546103373 0.303226356149545 -0.0237566377487877 0.228560569730236 0.115067273319194 -0.0714809643279875 -0.139594404393137 -0.0642982297794241 0.14651399976046 0.00735955999645057 0.0735597854812615 0.287991073583236 -0.171641525294957 0.0694611270099397 -0.0666066494561085 0.252667406297237 0.0465158200650828 0.0496226425835155 -0.0015635941245711 -0.00180684238955878 0.00129411329124637 0.000250997776188354 -0.000107911759448848 -8.77804748768913e-05 -0.000387370308022007 -0.00021229715501352 -0.000374427647217812 -0.00384114076675185 -0.00512783519277786 -0.0116475762832514 0.0107540027212165 0.013569800599234 -0.0161013234296133 -0.000693880358997073 -0.00334626260413634 0.000314418290695506 0.00315065172362731 0.000219420449827253 -0.00111722253410589 -0.0318435637397567 0.000128330447444472 0.0148911412020821 -0.000571364964954101 0.00425340139981596 -0.00203499144523587
  112 1543.73808226647 ""  145.014563451352 0 0 0.010447506052473 0.0227509818407055 0.0210803298803487 0.00218894507043162 -0.00582612269517683 0.00479555465058579 -0.00333479164480284 -0.00609480113776996 -0.00475177719981178 0.000917999457587186 -0.00202904198941621 0.000888801256240076 0.000822296581898045 -0.00837931819316235 0.00155541986351325 -0.0865467741531259 -0.010835930783701 -0.0259240277278554 -0.0600439052348116 0.0177623573096701 -0.013191085019067 0.00564797068762331 0.029573902496061 -0.0580294072436511 0.000704857759349758 0.00990571365748275 0.0394546036158865 0.031616753267356 -0.00968421796129171 0.00488665835251623 0.000149167248461073 -0.00930441598303368 -0.0227093505456163 -0.0135900193792533 0.0252703591974183 -0.00891629407502546 -0.0275515062040993 0.0447722618886598 0.000656597082032949 0.0196533435185792 0.0478178616108097 -0.0247117577701612 -0.00384890637238057 0.00352064790329797 0.00619644864706338 -0.000611862037334586 0.0124580097446497 0.0105296255077113 -0.00615661804614349 -0.0652225762862393 -0.0431297489564388 0.0482959651015177 0.0345329195335494 0.00980765065693757 -0.0266697945966091 0.0351683583741544 0.0313690552909349 -0.0261270920383694 -0.0563388899430416 -0.0305082419487913 0.0631939970128438 0.0343782995249081 0.00518560149893251 -0.0428262058524696 0.0488232510183865 0.0449539778897627 0.01317332136768 0.020119397277639 0.0104642482401743 -0.00324053513215656 0.00040653877821054 0.00165263107872258 0.00520596101999574 0.00439638228934983 0.00145812117912428 0.00468463428120948 0.0047748323159243 0.00202600477841767 0.0449378384275953 0.0319795501856566 -0.06375716855149 0.0754784940445263 -0.0446654622871085 -0.0183761926406653 -0.141850921644714 -0.165419712004936 -0.0722137983106565 0.0334343675038731 -0.181853645745194 -0.133014759329152 -0.16754804353009 -0.206228506201243 -0.0919748087603685 0.0380464193199848 -0.208972485226272 -0.148619542777203 0.032250456193623 -0.0252399698411453 0.00663286801282467 -0.0321466767979828 0.00542308254433419 0.00416006839160723 0.0170991755539371 -0.00365200973604754 -0.0398714910788179 0.0257640704295537 -0.0614391272264229 0.0660919978778593 -0.0893053179024867 -0.0760313189187121 -0.0211700972731053 -0.0314759062550779 0.0524337065775247 -0.0653485712195378 -0.0119450492298067 0.031041291135973 -0.0901539845076439 0.0125344410093708 -0.0421107282739858 0.0759100441102121 -0.093107816379745 -0.0685245948146951 -0.0297424346303618 -0.0173529251870369 -0.0181844864729855 0.00412413988260004 0.000768647333716285 -0.000395050572336287 -0.000123437599868934 -0.00128373716309664 -0.00131160635456532 -0.000786335242476575 -0.035829959084193 -0.0363640480702572 -0.0684199789769837 0.100714567826615 0.0988193607746545 -0.141509946720559 -0.0042228189122757 -0.00980972923034046 0.00013285907754484 0.0376433246558634 0.0016690673654956 -0.0136591937013746 -0.383344919281456 0.000353915333634128 0.182278813050192 -0.00407374660523711 0.0168076165258612 -0.0118387512115315
  113 1554.76382041797 ""  28.7780264079021 0 0 0.0129685771858913 0.0365034120047251 0.0328886466956455 -1.03162706994821e-05 -0.00871827835670081 0.001295435184895 -0.00402000975660157 -0.00933692303836744 -0.00741896197802839 0.000858422850627593 -0.00216780002951368 0.000223278751037806 0.000304697143808303 -0.00216330901612531 0.00105108579918723 -0.121814155772936 -0.0232622863250267 -0.0343614894330378 -0.0356092869119957 0.0266033934373863 -0.00259348862517582 0.00598928608471526 0.0331922668502717 -0.031430884600256 0.00218767363044862 0.0180566684690367 0.0644673060776691 0.0483840260585599 -0.0169721736379852 0.00646362669005785 -0.000721146964769299 -0.015251547426211 -0.0367517515468655 -0.000503914300297407 -0.00183002741601558 0.000222019816253435 -0.0207706844427736 0.0211620759862822 -0.00307950126127597 0.00670280381857167 0.0198412953906885 -0.0228785847542235 0.0097747189088468 -0.00672782770311786 -0.0124036219110907 0.000849309531370286 -0.0123033467463575 -0.010381394235526 -0.00213005264897717 0.0470016975973605 0.0330472624467793 -0.023755118770882 -0.0154085150912254 -0.00367685674743731 0.0155615240995506 -0.0309990601278395 -0.0253318512829245 0.0187513831624695 0.0427829689112224 0.0234349541925655 -0.0470865851035959 -0.0364799328174275 -0.0112013318536828 0.0299425269874874 -0.0185426266510748 -0.0210746973469502 -0.00659830640200649 -0.0107381108480461 -0.00566196343080192 0.000895322973911266 0.000154798809914108 -0.000343420534330276 -0.00208857268694191 -0.00163750344615382 -0.00129578672994743 -0.0015402082666898 -0.00248949880169633 -0.000460245999700114 -0.046786730006439 -0.026987946798435 0.0932228017343696 -0.0868867661607395 0.0638145079488757 0.0309010455176988 0.0815013148733153 0.0959627715372751 0.0420319795153638 -0.0265075901702416 0.121294562409501 0.0898166590873188 0.125009420923354 0.142148414841581 0.0606133027983251 -0.00663951741216518 0.109403792481907 0.0739908225568384 -0.00813198775912421 0.00323596468128299 -0.0023598178695321 0.0108210258344149 -0.00212613655283771 -0.00111802296580756 -0.00405693502864348 9.89005369748872e-05 0.00818301356624642 -0.00963577146441079 0.0214295051659959 -0.0280978376161308 0.0341742198757075 0.0318021891906025 0.0122562775100031 0.0158514501976072 -0.0229173643778111 0.0273805233627782 0.00518771194920886 -0.0147631619476272 0.0327542614503804 -0.00278764581266571 0.0177567256804893 -0.0334347887516966 0.034051522282183 0.0307715426276414 0.01212500916038 -0.0268923954421236 -0.0259638938510288 -0.000943801842960037 -0.000490526991427291 0.000728161497491984 0.000530579961561505 -0.00239116821476137 -0.00217891545473366 0.00349770645403152 -0.0425157197179904 -0.0419769826252257 -0.0630725053298842 0.140003460449307 0.111414099336889 -0.188021800912342 0.0144988029426822 0.0238326224888195 0.00640874575341643 0.0596958384189348 0.00178246973190279 -0.0221460199303818 -0.617881566261537 0.00436236760727365 0.293298255103305 -0.00473637605174949 -0.00164019468300914 -0.0107618933211288
  114 1593.99967519548 ""  13.9534240516172 0 0 -7.44186084208459e-05 0.00057376895854214 0.000395238440724443 0.000226393682635021 0.000195567917499605 0.00030799044593487 0.000136704894310402 -0.000178261817871686 -4.23502940121074e-05 9.67983070897279e-05 -0.000179680077566275 -1.87623828458277e-05 0.000249807103597574 -0.000507739220245903 -2.47831934277562e-05 -0.000765382925699666 -0.000202354192124344 8.97290596360451e-05 -0.00307599566548976 -0.000335880008057704 -0.000972987323633271 -4.79967958720694e-05 -0.000316588715506405 -0.00301784866008237 6.10571005698911e-05 0.000469162596338333 -0.000250126702468217 -0.00103176895319386 0.000166462626251992 -0.000269201676166509 -0.000379775793918853 -0.000261985907299374 -5.92257614913503e-05 -0.00274381605956841 0.00156076176756701 0.000988291465129365 -0.00249454848257336 0.00165559946073684 -0.00053854242906356 0.00167407652994968 0.00372637333336266 -0.000424774717307702 0.00695309371233432 0.00687401410706101 0.000975037749737838 -0.0150362476623943 -0.00766888853446404 0.00162119895818518 0.145387237936949 0.00774499462442715 -0.0400556578765006 -0.107642454847969 -0.0344387393819525 0.00823816553477552 0.070812188646254 -0.046372016946941 -0.0518879556311775 -0.108285611382422 0.0187525080022174 0.044148028750371 0.0786945878037599 0.0308603670487835 -0.00172279497952349 -0.0693628388198505 0.0203147478186157 0.0338834165339137 0.0168474966807577 -0.00233339170262564 -0.00639937730867133 -0.00271732351416393 0.00454068920944387 0.00359105797913647 -0.000432679664483621 -0.00133743031013595 -0.00108038619778205 -0.000383663625378309 -0.00148275470401464 -0.000374290081567249 -0.0123199866365697 -0.0185022467347618 0.0100268078272799 -0.0132909303485516 0.00339911456000065 -0.0134326756590158 0.0688297860888503 0.155526450165743 0.087476043066473 0.0111824015605123 0.169177621870338 0.110265917107208 -0.0634955462662596 -0.114657543249024 -0.0607218206364102 -0.0458989242198315 -0.0693841663086707 -0.0311274273002097 0.00435051062359794 -0.0224015910694589 -4.71439444648472e-05 0.00594857050314013 0.00204270139428076 0.0018772762659088 0.000227657235711916 -0.00616433505027218 -0.0200229676829887 0.00342960631201172 -0.000930691778232819 0.0285830688200938 -0.0111666802710824 -0.013132874777405 -0.00742660708846928 -0.0159689272719293 0.00844735252347383 -0.0107606977730261 -0.00659476504135976 0.0235805289570169 -0.012229204196028 -0.0079467974076213 -0.00889639320488508 0.015207163613146 -0.0100286224152751 -0.0142201035801451 -0.00490815979497156 -0.000596891697941423 -0.000108466400602703 0.000571813103428202 0.000476373227926948 7.71722832942146e-07 -3.29375938391866e-05 -0.0039351334902484 -0.00262816424726485 0.000221319072905645 -0.00254474271459988 -0.00115211514155449 -0.00305399341779367 0.00694154878206906 0.00209005978255626 -0.00532326393029598 0.0123468753560272 0.0105877032122849 0.00617570112925743 0.00136194100881423 0.000121941800855974 -0.000311166880722587 -0.0117976117860696 -0.000774213084445484 0.00646257867126255 -0.000890033326968408 0.00616656657467733 -0.0029475487916324
  115 1636.45292662162 ""  50.6127000792982 0 0 -6.29565695364543e-05 0.00288033012071689 0.00242543096981372 0.000333857454641655 -9.2610683097906e-05 0.000164833282582937 0.000364305354548862 -0.000766894045124028 -0.000494242081385232 0.000170377857832957 -0.000489695017759901 -0.000103228862014337 0.000444042196994232 0.00121635030176939 -1.63605832657556e-05 -0.00544671706471661 -0.00193961204229705 -0.000233042391512842 -0.00288401978981465 0.000872126178656384 -0.000610961663455825 -0.000164817784991859 -0.00039730437939012 -0.0022601370362892 0.000516591494634925 0.00209421739405481 0.00384523454311405 0.000914484285551378 -0.000575257254044343 -0.000261894215530046 -0.00115075768122942 -0.00142405952321387 -0.00194325255940735 -0.000336567856080794 -0.00673580586017771 0.00566828588276039 -0.00415682434351759 -0.00410083601761106 -0.00277080339574242 -0.00118847884833377 -0.00218115081360441 -0.00204163278331932 0.00334404159995277 -0.00604426261492262 -0.00896928956800607 -0.00118897288330629 -0.00649878790444761 -0.00440604404994824 0.0143816272546871 0.0710768685517206 0.0442225830707502 -0.048174391914937 -0.0865208920447315 -0.044408294685476 -0.00840146731026486 0.0969596917772766 0.0680076517781023 -0.00392283331560017 -0.0681213560262551 -0.0445908015716293 0.050752718340944 0.097973565347374 0.0513553023276361 0.00227866945482936 -0.108090021363022 -0.0736261473146227 0.000358316497489996 0.00762057899880936 0.00499026684923958 0.00144032210594156 -0.000497695018100076 -0.000665269325991431 3.34560178510694e-05 0.000852452643588509 0.00258671921266293 -0.00070087168529449 0.00270173744728178 -0.000140629155847823 -0.0155520416807008 -0.00253581763632618 0.0450152332073862 -0.0296931166357304 0.0343821090041959 0.0231013485199916 0.125505906826492 0.0908441410822439 0.0245738853461491 0.0585204124406555 -0.129921636814703 -0.105140731296979 -0.144799021356826 -0.098868047998783 -0.0258166544215138 -0.0835688283889675 0.131510206877902 0.111296943784215 -0.00117014455362652 0.000227941182808898 -0.00108986915756748 -0.0107284683664293 0.000817246803277737 0.00266080320946974 -0.00107918569429812 -0.0017282917759483 0.000646945282558578 0.000591286549320166 -0.00582824618591123 -0.00202146890824196 -0.00400384573500252 -0.00760200959929247 -0.00699036275938497 4.89100025903932e-06 0.00782996364453609 -0.00946129024882155 -1.72781673079598e-05 -0.00420894729869563 -0.00427867821139546 0.00482355506976174 -0.00469674410680778 0.00966089046518539 -0.00249913921374829 -0.00994831702512767 -0.00287321303925564 -0.00175604584718255 -0.00170655817982589 -0.000791778064083436 -6.11812575421722e-05 0.000472314187083752 0.000157327570389137 -0.00171002212785041 -0.000581020184609439 0.00178884300391479 -0.00363433407473 -0.00228072258228073 -0.00242852430098504 0.00767237598359673 0.00534883741916693 -0.0115854974036893 0.0106462679414962 0.012244820246741 0.00500145322200081 0.00516514993858152 -0.000237442165584304 -0.0019785441036874 -0.0583131149351595 0.0031117787665888 0.0267389473895048 -0.000633049067215288 -0.00309280835003662 -0.00173733417118141
  116 2911.78614443538 ""  39.1225121339053 0 0 -0.00138616266945717 -0.00143387214238132 0.00381540878999223 -0.0208659336870769 0.0244298247793456 -0.0491315259167468 0.000858170276660003 0.000518610806654297 0.000896300060865332 -0.00131304710835354 -0.00267882152968921 -0.00216420113912065 0.00598894955500937 -0.00800522575854379 0.0079672613659237 0.0193660856729877 0.00944599738554189 -0.0474420069181506 -0.26212005522763 -0.165639920916832 0.657395940938625 0.525347696749559 -0.0894915896966914 -0.0398963776929678 -0.019203889018345 0.00261033716498008 0.00171990676029056 0.00531457954718681 0.00522340925912922 -0.0136485267289382 0.00392809116863858 -0.00872610451593473 0.00441285814764407 0.0343234024236955 0.0220267518636186 0.0437837215926412 0.0669083067956855 0.0247383424853909 -0.150060221954274 -0.174324183325469 0.060630684682507 0.0121436962626274 0.00035114001382717 0.00069334004819446 -0.000739924411215999 -3.55368996541503e-05 5.59479097169728e-05 4.07761845924174e-06 1.39108707495126e-05 -1.99364988398766e-05 1.24035962428927e-05 -1.95822944546002e-05 3.11182719062595e-05 2.48203930176671e-05 -1.36787228315164e-05 -1.46199363115698e-05 -7.18847143400178e-06 -7.47377179695765e-06 2.08717282942937e-06 5.95229723663632e-06 -1.24221867594895e-05 9.96214011996573e-06 8.50122356344746e-07 8.03810339050162e-05 3.85924000132102e-05 -3.16260604798027e-05 5.16212260275637e-07 1.40744956091809e-06 6.66685416753172e-06 -2.21180038219089e-05 -1.75386541511992e-05 -1.79963009060587e-05 -2.44140339194981e-05 -2.31247430920531e-05 -3.2806316518128e-05 -3.42029291933626e-05 -4.27327852918151e-05 -3.52630247584113e-05 0.000387230131819561 0.000615918897815603 -2.58566593489717e-05 -0.00333600843966525 -0.00948917814426517 0.00793597762763915 0.000260482280626917 -0.000261203954848912 -0.000207808223630125 6.46460949657557e-05 2.40629704414695e-05 6.26370185339195e-06 1.34601284304744e-05 4.484879150965e-05 5.01372778342826e-05 -0.000574795870483926 -0.000280454437794546 0.000431919356787764 4.59762792107619e-05 3.47175480829888e-05 -0.000128889261108672 6.40810012929046e-05 0.000339322236878583 0.000212138891089465 0.000159722549892212 -0.000194183333285566 0.000109337958789514 -1.11119502370799e-05 1.55857448062452e-06 2.12094428614674e-05 0.000162067152173754 -0.000230081948228965 0.000118463875901874 0.000113056189921653 0.000455859431643133 0.000262321742896745 0.000328789484207084 7.83855364093552e-05 7.28273037540081e-06 8.99841639288642e-05 0.00043037050917531 0.000244864638976078 -1.19090055554259e-05 -1.83134484033924e-06 0.0001704880918839 0.000586095455769922 -0.0176850070151777 0.00693235190331822 -7.06101580195304e-05 0.000176197429372635 2.07019208074337e-05 0.000352993273598252 -0.000686549260520161 -0.00119248190232217 0.0171912225965835 0.235515942622336 -0.0632829793325839 -0.0139260622543701 -0.0238618598599518 -0.026843348725043 -0.00706319043986927 0.00263129776004999 0.0149653155468301 -0.000235488029763899 -0.000217233037819138 0.000502899436865663 -0.000139100336507339 0.000796029744085002 0.00155419432717331 0.000964268111330956 0.000620055728815363 -0.00165913990165413
  117 2928.8383601279 ""  4.57900680649006 0 0 -0.0011674614944135 -0.00103156130712887 0.00593620473318765 0.0344144551257885 -0.00364397403352891 -0.0143275170464015 -0.00101039166380332 0.000441557544235776 -0.000828563178358306 0.000323833239839405 0.0021384145459523 -1.61640941961262e-05 -0.00748605510558834 0.0153204941793332 -0.0156958219238898 0.0289195197978179 0.0134481231640765 -0.0704774413461486 -0.0479460345489616 -0.0405778539492089 0.151360719177066 -0.367754416502791 0.0748204507281402 0.0139969742772883 0.0141301858371912 -0.00194408635170453 -0.00181642937356853 -0.00316413073920246 -0.00252694151724949 0.0110796954500366 -8.73050135959065e-05 -0.00069826442094792 0.000624022215973415 -0.0607980687608336 -0.0444739287156856 -0.0752373015698402 -0.130500057095576 -0.0620829577791161 0.289233951854764 0.277194211462546 -0.100755961725133 -0.0216532540546398 0.00217860942487756 0.00345565251987177 -0.00304997943633447 -2.32516727702018e-05 5.70741539104031e-05 -0.000108226182108381 7.86156816011214e-05 5.78203081162468e-05 9.08835385012809e-05 -8.11154582872628e-05 4.52985936424684e-05 5.33011878705504e-05 -1.66230754666532e-05 -1.48229704581199e-06 2.1887629474903e-06 -2.06948290863599e-06 1.34232608454917e-06 1.54540474808215e-06 -8.97040546807012e-06 1.35181647713036e-05 5.91403725496915e-06 0.000122727551056929 2.97416307377189e-05 -2.52285312020537e-05 1.02480127224918e-07 8.88207509179081e-06 3.74048356687288e-06 -5.69501541507133e-06 -1.74615954651137e-05 -8.39249219930412e-06 -1.02866557724242e-05 -2.42108892159259e-05 -2.1520123277032e-05 6.56019466694371e-06 -4.13014509870204e-05 1.08327793357377e-06 -0.00622724284850531 0.00656385115540808 -0.00399999299622745 -0.0171119369483847 -0.0482155626522361 0.0393184775161125 0.000823209338241426 -0.000686603458582979 -0.0005982686518204 2.21759673935099e-05 3.54822245687041e-06 6.27471795043497e-06 0.000112516759478887 -2.45882835096765e-05 -1.05625523106781e-05 -0.00107616180731499 -0.000792852015250682 0.000417363571079153 1.65263021417424e-05 2.03946546970275e-05 -5.68149301836526e-05 2.41193892696873e-05 0.000184976709033836 0.000112577980694393 2.7694888160358e-05 -1.91729169858833e-05 1.77947357986395e-05 -3.62313315118341e-05 2.40732561879098e-06 1.44351135548587e-05 4.57818596612761e-05 -7.17880399135162e-05 4.76502256353441e-05 8.1109423768564e-05 0.000334974197890818 0.000174522910712195 -0.000294026520649347 -2.99166684464891e-05 1.75121530141658e-05 0.000119577641126304 0.00044017331364449 0.000283733291549078 5.65819702581232e-05 5.88667690326442e-05 -0.000388529415836195 0.000855197355810067 -0.0520033945823346 0.0214491757880308 -0.000531996627255473 0.000613176678411442 0.00012125452424642 0.00221540527285196 -0.00240623840890473 -0.00533626469618308 0.0469318734439512 0.700916477681485 -0.186829847010171 -0.0424254239580108 -0.074781233433624 -0.0839383249000753 -0.0309187598204841 0.0115250332364972 0.0644952022805392 -0.00127896040054363 -0.000685764362448268 0.0012696253150209 -0.00383727026424742 0.00463408820553513 0.00353761362723406 0.00692184717302434 0.00351706367425912 -0.0074262970080135
  118 2933.29020225195 ""  108.680110260126 0 0 -0.000573925370291709 -0.00020545678633376 0.00228120513125856 0.0301875369663445 -0.00778747673145723 0.00488118383607493 -0.00100265566530873 -0.000313675095326688 -0.000876094790418851 0.000446762076047023 -0.00249588618423598 0.00134560493642105 0.0188868089925277 -0.0294815627147155 0.025542000406585 0.0129616141498794 0.00688715470847262 -0.0309166280195171 0.0369625935420703 0.0122076194650058 -0.0839712847010945 -0.40126380043578 0.0698383315906682 0.0167750935556716 0.0189743969408693 -0.00233000927294369 -0.0018112980747931 -0.00447285393431411 -0.00375942912102466 0.013966403907956 -0.00286287862700231 0.00642756669005791 -0.00230217269573246 0.110314715149149 0.082313336183974 0.136347927268931 0.221323759956567 0.104003022836339 -0.487355845757857 -0.555350283737882 0.212252578861171 0.0404918569923449 0.00155895941414731 0.00186953306751442 -0.00153049067509886 5.78641648842842e-05 1.91788299477284e-05 -6.75321937201938e-05 1.7503358023681e-05 -1.21311135962132e-05 7.00309087150987e-06 -1.56159282754105e-05 1.94552288094199e-05 8.74808908378462e-06 3.20881249249257e-05 3.06601424104301e-05 8.89467959685473e-06 1.06384413726884e-05 -2.30889336187408e-06 -1.0521294971257e-05 3.09752721309472e-05 -8.00981530184976e-06 -2.3516443441846e-05 -0.00035908647919402 -9.63764846501377e-05 5.02363024567862e-05 2.76148130665737e-06 -1.96559843700246e-05 -8.97706649523364e-06 2.542845649877e-06 8.55341530598853e-05 1.93660821893657e-05 1.79277451056441e-05 0.000101459740283511 5.42200736219841e-05 -1.65367516055132e-05 0.000140944940353214 -1.90075359300401e-05 -0.00773496184449901 0.00608175932391017 -0.00414399875958469 -0.0100260979566459 -0.0282135796755337 0.0227535753247209 0.000407904577618376 -0.000322728161073368 -0.000276206931645475 -0.000228144593157293 -0.000129321313156257 1.34477925778709e-05 -0.00015775722084385 -8.06605391292933e-05 -4.76336936713448e-05 0.00240567950355706 0.00129859577561201 -0.0012202006317206 -5.27127478905088e-05 -6.14509293987372e-05 0.000193055549214173 -0.000112130372897067 -0.00065951866517614 -0.000414707913412722 9.93041236414084e-05 -0.000173688383853813 5.72078613870575e-05 3.30532651559436e-05 -2.73447800581929e-05 -3.49722606654329e-05 8.66666607702328e-06 -1.46410171491049e-05 -2.3146603653502e-05 -0.000249587850676877 -0.00103153000661616 -0.000582520113993027 0.000893666274539976 0.000108358453554854 -7.8566294610442e-05 -0.000383027033204867 -0.00150974756946355 -0.000966164373727808 -0.000235121363402483 -0.000191895140439762 0.00136290892888656 0.000140272599333084 -0.020235099568468 0.00846259088031945 -0.00028823881830973 0.000245049624009244 0.000100155662079472 0.00118743103886559 -0.00109639805262542 -0.00275930950906255 0.017857893220343 0.273074372079123 -0.072423768964097 -0.0162043726596019 -0.0291257627809902 -0.0327177448328485 -0.0160314476527198 0.00604624318677003 0.0331116551996105 -0.000517111172911456 -0.000307056656477254 0.00045340343995819 -0.00381373911887284 0.00353178439988492 0.000462548817489027 0.0040634485353724 0.00205998257312266 -0.004110104049037
  119 2937.53918364377 ""  49.8279735405289 0 0 0.0047046022929693 0.00252849666036141 -0.0125211472818573 -0.0614274720820555 -0.00253496327173834 0.0449445433982767 0.00102937193840858 -0.000229014836175487 -0.000731886655166566 -0.000112303490085826 -0.000173042666682427 0.00014355869266027 -0.00152309937288245 -0.00188623791729087 0.00373248071575046 -0.0683739800850808 -0.0298966872059388 0.158450460195593 0.188136783788942 0.140779710765563 -0.524258400810364 0.546030090177698 -0.108073794087828 -0.0142185881365879 -0.00820120593601003 0.0013559878186169 0.000188561463961248 -0.00270337795732845 -0.00364696607439901 0.00805546380469058 0.000509041586758912 0.00478258614803999 -0.00249888946408775 0.00954224549363761 0.00717177756658236 0.0104162687109847 0.0272323222069691 0.0180865633355558 -0.0611914098160744 -0.0142188935616151 0.00111193964082675 0.00218844477082723 0.00243281079795234 0.00346900668893263 -0.00284167844164675 3.27203782984957e-07 -3.33316015168936e-05 -0.000170807880958512 0.000106644807157234 0.000132408958548875 0.000117634567934792 -7.71356363380517e-05 1.72463535206154e-05 2.64059397660555e-05 -9.77799294038834e-06 9.38112265143512e-06 3.4176567524501e-06 -3.01913308578024e-07 -3.42005613446464e-06 -4.91786864181436e-06 3.36564578457321e-05 -1.60254965910612e-06 -1.91467118458912e-05 -6.39469296864544e-05 -4.87876965902667e-05 -3.06322472673287e-05 6.86839653129799e-06 5.32215127306719e-06 2.02465386574515e-06 -7.87949705470491e-06 -1.50245391025287e-05 -3.2388877611488e-05 -1.51414093290602e-06 -2.12859910601815e-05 -4.84291193668631e-05 4.60428648619217e-07 -3.96474185337504e-05 -4.94462144016538e-05 -0.010036649761514 0.00837117133892928 -0.00563829044032915 -0.0175985013064679 -0.0493702233483641 0.0398324116683892 0.000766366319507554 -0.000566871424752495 -0.000486183287995685 7.23280044724455e-05 -2.07191896742151e-06 -1.64376250573299e-06 -0.000328250856684233 0.000149262731301997 0.00020992627830035 0.000397373293536143 0.000141049594843223 9.41604736254116e-05 -1.48373008536683e-05 -6.41324683335463e-06 0.000102052559825312 5.23747565470234e-05 0.000275852273571311 0.000162298505189034 8.93724898697287e-05 -9.4988330685841e-05 4.99216173446136e-05 -0.000371872206655884 -8.11117545031571e-05 5.62883909903611e-05 0.000223734670602394 -0.000304600488628394 0.000151603319346623 0.00016306483739367 0.000599339287133416 0.00032469956403418 -0.00012618794553524 -1.57545311116738e-05 1.69034489359268e-05 0.00013263085593156 0.000471603389645086 0.000270730594724158 -3.4075885158486e-05 -1.40596912325263e-05 0.000246025711819421 0.000402359559255173 -0.0329805825939169 0.0141665785476737 -0.000497165813269522 0.00046977990110792 8.8820199499343e-05 0.00175055694648565 -0.00157656474607893 -0.00387556614123084 0.0308308577627673 0.446664303880159 -0.119251044404974 -0.0289666404129397 -0.050397972522664 -0.0568700636353756 -0.0219403487318377 0.00821864393804401 0.0459458492226943 9.49105377888396e-05 -0.000632606760657417 0.000727410235387552 -0.0020271483214104 0.00169687435103503 0.00190041803571644 0.005932850494067 0.00221632259205799 -0.00539493640299949
  120 2948.20727476464 ""  0.770054683648595 0 0 8.27376722624113e-05 1.74900219191258e-05 -0.00029956548855086 -0.000827323763499736 -0.000159297201331142 0.00102178618633954 3.95255821956088e-05 3.37355105285718e-06 -0.000313434525026082 -1.52811545365096e-06 -1.53111242889593e-05 -4.26015729330868e-07 0.000327784879594086 -0.000243160091450605 -1.55223886883506e-05 -0.00157251661951539 -0.000688084396863977 0.00373133726800647 0.00434990925623442 0.00319324220007494 -0.0120908428462367 0.00569855747725768 -0.00129002788380095 -0.00016284510202418 0.00115984231511336 -0.00013606297596635 -0.000268802317828292 -0.00114986789682727 -0.00104113101163691 0.00404513165361473 -0.000297596435520953 0.00110538798435892 -0.000344517648916637 0.00113184378294883 0.000707870042549149 0.00119918136715795 0.000669929709731624 0.000417647455337429 -0.00137945169342175 -0.00559949708817533 0.00207757096894998 0.00025731087346558 -0.0390741108718245 -0.0301635004888301 0.0210836429413976 -0.000851218669017681 0.00126408826837075 0.00233784928565466 -0.000806475087980102 -0.000821257657195743 -0.000673916488729594 0.0010850123091494 -0.000551660062509979 -0.000705200424092206 0.000106379963835622 2.22511194891134e-07 -4.63750585085578e-05 1.50218821478628e-05 4.37650581622835e-05 3.6836942553873e-05 -0.000117542913471352 -2.22150405122895e-05 4.00383042598569e-05 9.19545794712847e-05 0.000357705067361551 0.000213013064676811 -2.78274960359027e-06 -2.01731153461643e-05 -1.53098216531008e-05 6.39403391408687e-05 2.0589675168215e-05 -1.90774604335193e-05 2.88343813025331e-05 8.6678904228509e-05 7.81565749666937e-05 2.43613717741394e-06 0.00011722305954614 1.24037058144289e-05 0.288193033997543 -0.19066722384925 0.133913464584359 0.188632228156784 0.525787267796569 -0.422578650310233 -0.0110490668013091 0.0088949521770246 0.00921724871838882 0.000474417577626783 0.000341928826213516 6.81630377639509e-05 0.00117321696381909 -0.000587408166347858 -0.000661587150004177 -0.000305214088732315 -0.000560234351832092 -0.000349861621302652 -0.000255074522524785 -0.000162018612822944 0.000965538071484162 -5.9587268504116e-05 -0.000586880186104912 -0.000387719866127619 -0.000478532603276893 0.000571055561105623 -0.000294098438420072 0.000314562898585299 7.29491375274804e-05 -5.98992030822546e-05 -0.000227654108015731 0.000319590070565099 -0.000180411525118143 -0.000342180314994056 -0.00121580967867258 -0.00064265883887668 0.000631480651030897 0.000122950824549113 -5.27875801487004e-05 -0.000393385899953181 -0.00123755502579385 -0.000804046367792458 -0.000160156711042068 -0.000121975453087036 0.000835002075795303 0.00145709420585484 0.000474311143465915 0.00274669888486736 -0.000596902588106727 0.00151164729376548 0.000123219320476716 0.0225349327991646 -0.00855353771919713 -0.0392263751811001 0.0031634911038958 0.0145282927422361 -0.00321399415044356 -0.0157909017934537 -0.0226423038558037 -0.0311032530465029 -0.260336038706331 0.0917505486345655 0.474885504433557 -0.000343310540999038 0.000102587633530726 0.000393870209531214 0.000773444461312264 -0.000645536450822634 -0.00110233938568686 0.00794246634570408 -0.00425522372850022 -0.00647686617453712
  121 2966.99708198077 ""  4.54506184001485 0 0 0.000790846011917086 0.000356698269815075 -0.00179902456898582 -0.00381190062709373 -0.000369360632913714 0.00309564975686214 -0.000324726114373024 -7.21050249424003e-05 0.000372991948459175 -1.64951916143484e-06 9.15864738949446e-05 -7.30584104009951e-05 0.0586099764849854 -0.0067010329427319 -0.0429356046270324 -0.0097940285495599 -0.00538323362213935 0.0229753207627053 0.014698870076595 0.0125291346757934 -0.0319480433767928 0.0270223572514744 -0.00829886318189243 -0.00291779266775918 0.00214588517273856 -0.000332223609917279 -9.23778405954054e-05 0.00119727986483014 0.000973730817707158 -0.00437439494766333 1.89380149460431e-05 0.000496143578478898 -4.98270901753401e-05 0.0165004822368096 -0.00262102590778389 -0.0133940679060617 -0.204507992513792 -0.107206439916711 0.507192357241531 -0.505058086411338 0.189047345670423 0.0145446568517319 -0.0165398118931346 -0.0108333805419958 0.00865929731560833 -0.000144013884679121 0.000392376960405033 0.000537129474335362 -0.000319328402946315 -0.000471159161692995 -0.000340398796101634 0.000455267004801971 -0.000176064941228976 -0.000248987629624683 7.05729165714063e-05 -3.31987311379457e-06 -2.26772006570772e-05 9.34842188211957e-06 2.19387078218456e-05 1.56432894820242e-05 -0.000105780720379358 -4.80775673056884e-06 4.00834332056334e-05 0.000122689735012281 0.000202797501373648 0.000126937816264347 -9.57911999376673e-06 -1.58448630814942e-05 -1.08145174707733e-05 6.65685235999299e-05 6.86146784027977e-05 3.84631867691833e-05 2.1927537459975e-05 0.000128124481937998 0.000197726007715832 -1.5788693968734e-05 0.000218093594235113 0.000109360999044314 0.120201188591364 -0.0770843826321564 0.0562562902195402 0.0754195593096667 0.204912966399428 -0.161707436849052 -0.00474291279523208 0.00357937213140476 0.00372764938421553 -0.000146469343200388 5.30293836616322e-05 7.65887068444604e-05 0.00115433364576193 -0.000589686057963995 -0.000704536071712588 -0.000902696099934616 -0.00065354387040533 -0.000440734899826895 -0.000178297402877951 -0.000120386258928852 0.000595662215867095 -0.000193900836521919 -0.00113386971353859 -0.000707604859561144 -0.000448878625131146 0.000512925425626911 -0.000271739234863588 0.00138621179759096 0.000299662495338601 -0.000185808395741432 -0.000815439002975133 0.00111535633367784 -0.000549973741074349 -0.000734366703466245 -0.00276689618248725 -0.00156569648692808 0.0011594330487248 0.000213670393410127 -0.000120306071220378 -0.000695801287479646 -0.00258624572994742 -0.00153596299756878 -0.000137253334688881 -9.33085592371309e-05 0.000419418115163657 -0.00121252279204629 -0.00714910404049769 -0.000557143334070197 0.000773459599713348 -0.00099909669765001 -0.000350011173339345 -0.0173821904207007 0.00703580975722811 0.0322271678034769 0.0020074219426808 0.0707794736508464 -0.0193974609580402 0.0122456982688739 0.0174630586583255 0.025732992926634 0.20509592393649 -0.0777082383731648 -0.385487297955294 0.000171475373163837 3.30146887479014e-05 -6.46471059889748e-05 0.000874773281151572 -0.000628815249586578 -0.000579252502317414 -0.00832209083509351 0.00446223894879226 0.00587725384130204
  122 2967.3120277918 ""  138.468728105516 0 0 0.000353753132564787 0.000264674683074692 -0.00134089368952158 -0.00187816615267406 0.000376613199365408 0.000145386096019845 0.000193547583310205 -5.78032851974142e-05 -2.61011494267727e-05 -1.86698647349954e-05 -6.62454928377424e-06 -9.15960621245125e-05 0.04053283147975 -0.00408883510396392 -0.0303980468779771 -0.007306457556532 -0.00431063934051535 0.0176565760553355 0.000561287256735718 0.00253169595016782 0.00272552564431433 0.0203417202976544 -0.0063300460376985 -0.00240847989078294 -0.00136282791877907 9.83411770618871e-05 9.09926424722864e-05 6.97808006886144e-05 4.45902291549537e-05 0.000232256196808163 -0.000337301348839479 0.000650298924777279 -0.000189453322756457 0.00968776796383645 -0.00318341947338925 -0.0114599675289685 -0.146167965187479 -0.0768339530261101 0.361765766859766 -0.342829801557266 0.128109616254487 0.00963949716834454 0.0243993411166384 0.0151538497257311 -0.0120932556167636 0.000231205384391113 -0.000566193388017981 -0.000757553779101058 0.000411122881483377 0.00065492932974494 0.000466699628076486 -0.00068162747966073 0.000264559497750619 0.000397537869145483 -0.000101620292676306 3.76104517706359e-06 4.30543035346645e-05 -1.74883706394215e-06 -3.26806989478926e-05 -2.90263029075505e-05 4.90758132763314e-05 1.29162532355426e-06 -2.32773009186202e-05 6.57872821330489e-06 -0.000202311428088683 -0.000135164543278825 9.72607416871233e-07 1.61342965805311e-05 1.06433431040639e-05 -0.000118856523777749 -4.38953119892469e-05 5.12913529170647e-05 -5.78353064682483e-05 -9.42034517717338e-05 -5.63026603115215e-05 -9.88597006452881e-06 -0.000189230666108034 8.57703388590336e-05 -0.180760736841286 0.115410153746955 -0.0842639159024569 -0.10820830701936 -0.293788931961436 0.231955438996072 0.00692429491579417 -0.00525308576107017 -0.00559778250377998 3.66590347704731e-05 -0.000114904879453965 -0.000116391363596576 -0.000486161751800368 0.000285962083309583 0.000312524959404506 -0.000153126542192762 0.000279041812156664 0.00010644436809005 0.00048391185283459 0.000321664137214558 -0.00189564706280483 0.000168022935948093 0.00109192984080806 0.000708164022814656 0.000794778445215451 -0.000972787071497181 0.000511128167960541 0.000311468850588868 6.86610172161552e-05 -2.1806937975783e-05 5.82368155869212e-05 -9.76186313125315e-05 7.91693096039659e-05 0.000276692189186715 0.00102907981388636 0.000562949815003424 -0.000962607021845925 -0.000212960799992588 8.83942709287593e-05 0.000568634351142978 0.0020221571678976 0.00131136562252935 0.000492760234482559 0.000322491779223275 -0.00257610382054778 0.00160067506369913 0.0113019967973021 -0.000108814070951953 -0.00106342332815038 0.00137010355192646 0.000510754050916103 0.0247547016199582 -0.00999722606159759 -0.0459331442423245 -0.0045158510226394 -0.117268416051508 0.0325681661073389 -0.0144936298725443 -0.0208722692574497 -0.0307000383819948 -0.292365990055904 0.110850725436638 0.549405702024435 -0.000215842889475322 3.10307738693149e-05 0.000138371778976155 -0.000692026385517186 0.000724301261990018 5.41206653528256e-05 0.0112701048670957 -0.00642369741080947 -0.00805986938168133
  123 2985.34929254972 ""  30.3170649801509 0 0 0.0288319574007403 0.0146981264852533 -0.0689913285325728 0.0136378665741927 0.00113171188170615 -0.0128021085840294 -0.00772154147441924 -0.00375919444487978 0.01360599317987 -7.84787831762796e-07 0.000147425404505012 0.000158317842941204 -0.00161706953605486 0.000457575015152346 0.00150004348765804 -0.348085998468185 -0.176646484474459 0.81941432984569 -0.0509242781398654 -0.0389262493931207 0.136340766551629 -0.114862048888551 0.0281995681276839 0.0032737993992478 0.048283438082731 -0.0102731189095132 -0.00186351555294387 0.0485934681883203 0.040317505090092 -0.158234166328335 -0.00867203696145595 0.0143346575449609 -0.00088675980110723 -0.00257277181516179 -0.0010794225119387 -0.00171859682103596 0.0046245400534809 0.000406222101344347 -0.0125864088247114 0.0161445446297069 -0.00528338466743455 -0.000683388479232931 0.00015572617494477 -0.000384961918655408 0.00025059697720471 4.71344903588046e-05 9.66359188330246e-05 7.38453867390942e-05 -3.91150640904901e-05 -0.000126437619409174 -8.05477949634467e-05 -2.76778207461003e-06 5.15741002147006e-05 3.83468996062985e-05 7.06847544382614e-05 2.93863844760987e-05 -6.31004281713992e-06 -3.76599507804206e-05 -2.425640120759e-06 -2.34177113216149e-05 3.587664879337e-05 -6.18695058394967e-05 -2.32871362389181e-05 8.85908357093203e-05 5.35553498530742e-05 2.87499172233521e-05 7.26659303465277e-05 -3.3335247810106e-05 7.65482736946243e-05 -0.00193833873838022 -0.000577171088793429 0.000265718570690081 -2.73302497009246e-05 -0.000418511384449473 -0.00235852715619383 -0.00210186126957201 0.00607270398605073 -0.00142360818284413 -0.00265383552722527 0.00159043926430777 -0.00102500482874031 0.0010165508550876 0.00275820742666986 -0.00209252151270795 0.000244908364837732 -0.000270451020884252 -0.000263525328153491 -0.000762455578723832 -0.000265989604504791 2.57197526012622e-05 -0.000466295885971334 0.00027217289426148 0.000473130281181725 -0.000709477654573902 -0.000201892275286844 -0.000102650233064938 0.00604786730651603 0.00416753899782636 -0.0244457270884044 0.00340468140935428 0.0198714797899864 0.0124619483217064 0.0133293246951298 -0.0173152940426719 0.00873311980059391 -0.0209319418318215 -0.00468483885754609 0.00232705291449609 0.0136776081113175 -0.0190346412089476 0.0087791954783359 0.00751001844702518 0.0288796096208714 0.0166650553965543 0.0595186545253886 0.0135538214664202 -0.00605726053137687 -0.0197684533690414 -0.0767804699296251 -0.0463660715675493 -0.0150887879941493 -0.0084456157795525 0.0689413784586837 -0.00171047727690424 -0.00156610852755013 -0.00107413842540403 -7.10604789129793e-06 -5.99657661581588e-05 5.72144007518487e-05 -0.000126806977105408 -5.46657529217506e-05 3.34494723690583e-05 -0.000344853443285229 0.00328837754117802 -0.00158012736651768 0.011410326496666 0.0162283091741051 0.0233993295178104 0.000678329466992633 -6.33919954124484e-05 -0.000564487128891807 0.00127453511068554 -4.0676708162201e-05 0.000186852696187689 0.00369470912022491 -0.00321262274599623 -0.00298983959963614 0.00105657370412044 0.00158506249045941 -0.00137133959036621
  124 2985.35483528064 ""  27.4267664909448 0 0 -0.00432188455035706 -0.0021957599808465 0.0103221289168562 -0.00206038621011001 -0.000160478758416424 0.00190994072571382 0.00117948658467289 0.000559694111383304 -0.00202438641813605 -9.05637199639097e-07 -3.26674346651557e-05 -2.62524393956432e-05 0.000217426129516551 -1.71728825672475e-05 -0.000363756823198661 0.0520845966163549 0.0264208717668942 -0.122595093142372 0.00755357240359837 0.00580944007588749 -0.0202456199492273 0.0175335430005788 -0.00428193215611092 -0.000511006280660627 -0.00754423302625665 0.00157474234843841 0.000304804251236747 -0.00722262451221877 -0.00599202911966765 0.0235172668832567 0.00130928587224028 -0.00220491728681543 0.000142256043590964 0.000544347941545291 0.000352454468909521 0.000382298177861122 -0.00137281527411686 -0.000378239286777621 0.00347358178810551 -0.00157972887655793 0.000472267664941998 2.70786790631284e-05 0.000130360950851481 4.58631750877146e-05 -4.97807810451829e-05 7.10740783178939e-06 1.73070690451007e-05 8.684859660761e-06 -3.28794179229555e-05 5.65016338407665e-06 -1.90876201119976e-05 -1.34006877746787e-05 1.39463693679532e-05 3.58673226562218e-05 0.000322084546610708 0.000220614057099501 -3.21108402952595e-06 -0.000207836477952299 -2.28007266809774e-05 -0.000180446638265565 0.000390622379428791 -0.000395153394710872 -0.000193668404180972 -2.30519738208997e-05 1.78027385434646e-05 3.69144021213745e-05 0.000458062822695962 -0.000250962589822217 0.000543590663213915 -0.0108116086693973 -0.00339471453330763 0.00142145738428096 -0.00013394301802698 -0.00340388446633181 -0.0194639601014656 -0.0136896213616412 0.039499299032377 -0.00949989355412222 -0.00102562745469035 0.000615641349045636 -0.000449630077435119 -0.000458554559655433 -0.00119220226162747 0.000950651479400644 0.000569518311072252 -0.000370637131397904 -0.000295198216281732 -0.00337435484257867 -0.00125815658572343 3.00444063124582e-05 -0.00397125829886267 0.00196011687902452 0.00370590954001219 0.000483407353565712 0.000102519919063354 3.75327120137572e-05 0.0339740453464351 0.0234240696162645 -0.136557368417426 0.0193034270687376 0.112435937903812 0.0704546636581963 0.0738078121435148 -0.0962170510463064 0.0484733025736998 -0.173431684027189 -0.0388532781671451 0.0192988672085424 0.112833170635565 -0.156999510981229 0.0728863559645461 0.0617451379897355 0.237307366711349 0.136976223356885 0.387910625382203 0.0883395962531832 -0.0394534697534264 -0.128609238088937 -0.499536843043259 -0.301697012070067 -0.0987950416726775 -0.0551490207671629 0.451314279518964 0.000271046573081047 0.000304930630029765 0.000175457225763954 -2.62123690725232e-06 1.42607862456068e-05 -2.79395357020309e-06 6.23788737568604e-05 -1.84850561963586e-05 -9.89937588609694e-05 1.16028318490488e-05 -0.00109758361199918 0.000397322751100799 -0.00186906848055999 -0.00264986234057574 -0.00383696177245984 -0.0006706631258421 0.000255372987552451 0.00120761952906171 -0.000187182870056791 -3.75147026736347e-06 -3.4865701154458e-05 -0.000585042503580122 0.000592124994320281 0.000537435448050955 -8.57916440839737e-05 -0.000241880421834752 0.000127386974258017
  125 2987.09833952623 ""  27.9760416796945 0 0 -0.000389675648466499 -0.000193869956053131 0.000915516830660943 -0.000220123516070186 -1.0659555855491e-05 0.000176301454388637 0.000137209909198281 6.06284553870257e-05 -0.000189740999330454 3.09224399584023e-06 -3.20074232735661e-06 -2.81799396997228e-06 -0.00015386219132754 3.33556085341094e-05 6.56419695045895e-05 0.00462106180244671 0.0023423370682025 -0.0108614214637607 0.000681596057665328 0.000536648107542666 -0.00186932555187134 0.00199731408875296 -0.00045585906199211 -5.37827941388683e-05 -0.00106022003440234 0.000183642911556379 5.38870365923921e-05 -0.000658391924046808 -0.000544699093403716 0.00214813197058235 0.000157125239605882 -0.000354166154895266 4.29468641662155e-05 -6.59022000942835e-05 3.4478947510246e-05 3.01927155347034e-05 0.000299003158979011 0.000194013546528628 -0.000787171069426615 0.00156672633998605 -0.000583323543260027 -4.69771770615304e-05 4.62644288814687e-06 5.94159080721937e-05 -7.19290399136568e-05 2.32035526447295e-05 4.52726400347854e-05 2.14838781229753e-05 -5.28377187230605e-05 -4.05461963104107e-05 7.92769614481153e-06 -3.60741615284122e-05 3.68817257668253e-05 2.08879643809573e-05 0.00096089157094144 0.000509289302389624 9.324678597709e-05 -0.000316650512503331 -0.000161791298573428 8.54997428695813e-05 0.000743626773859104 -0.000692952409896196 -0.000763282345019018 -4.38488597451656e-05 6.68517138702068e-05 5.36367657495661e-05 0.000666692808455486 0.000443514024433577 -0.000255085909731451 -0.0308615571319882 -0.00839670568691428 0.00236416203973668 0.000246152377690975 0.00517278485677871 0.0355661923405049 -0.00242949871372362 0.00634059414584103 -0.00218086782994743 0.000339218667821037 -0.000210258076521033 0.000187237532093063 -0.000288647331321698 -0.000651804396829924 0.000526167369871635 0.00119335779509296 -0.000753001229447056 -0.000882619348768624 -0.0100133163292264 -0.00374529029510901 0.000311655382808259 -0.00906991872007826 0.00572290067424779 0.00582141094859302 0.000870998364796628 0.000247086635483622 -9.57667129423465e-05 0.0891246951257421 0.0615301447412862 -0.367806283823853 0.0543773032242956 0.314108560345824 0.197132204970934 0.219620648949563 -0.279072533168482 0.141786349625174 0.316714518449186 0.0708534654722986 -0.0338920033802429 -0.210117032099313 0.292073116780954 -0.1387991935539 -0.110432138813968 -0.42536962241742 -0.246492647310561 0.0656281081566003 0.0157454935810514 -0.00711714992480603 -0.0203013591569165 -0.079881032467652 -0.0479495611981635 -0.0174067834061955 -0.0110911277142965 0.081153369265836 4.1122131555746e-05 4.43609605280282e-05 5.87113726809695e-05 -3.60632010933437e-06 8.62697511265663e-06 2.21448729326106e-06 5.61147954459739e-06 -1.44038060468266e-05 -2.68362339490389e-05 9.40389709844816e-06 3.47993124407044e-05 -8.18796357597164e-06 -0.000396199828309468 -0.000556148821960606 -0.000810533970472332 -0.00013639904585383 7.53566310753593e-05 0.000299043325649943 -1.26284566507716e-05 -6.78717565299042e-06 -1.20945026357508e-05 -8.94082185508806e-05 0.000133416246868861 0.000164935056306506 7.49805294454579e-05 -3.44570963086187e-05 -4.1327437455358e-05
  126 2994.23591031564 ""  33.7573635321811 0 0 0.00010057375737083 4.62206197684896e-05 -0.000206524774747257 0.00012035565355135 -1.01287919496101e-05 -5.06054492183384e-07 -0.000169556899143465 -0.0001245238212618 -9.95973223548003e-05 -1.07234953586759e-05 -6.55551025500387e-06 -6.36109073866196e-06 0.000123323599724981 -7.85767975575589e-05 -3.00645281128257e-05 -0.00104216235444577 -0.000524285828587065 0.00242638029283823 2.42492816082471e-05 -4.79453147427002e-05 -2.5101429511304e-05 -0.00146330696791377 0.000272377163355486 4.19932187737596e-05 0.00310318723488863 -0.000337098125198574 -0.000238079242335125 -0.000589535092315607 -0.000453223955683385 0.0018896386406215 -0.000598352705078318 0.00222746879524102 -0.0004821256101793 0.000451000489661809 0.000213170304004785 0.000462593173895622 8.38270735490804e-05 -1.87627873452966e-06 -0.00012756890210872 -0.00192774428025881 0.000691537522283591 6.92129535406195e-05 -5.96558607346219e-05 -0.000500200533466145 0.000472696413291994 -2.15701091207068e-05 -0.000129408807326593 -8.35952390213633e-05 6.38164909694993e-05 0.000141385910206775 5.86133910174382e-05 6.92274053628747e-05 -0.000133641739060675 -0.000103040079351836 0.00131017540771007 0.000502499223472763 -4.80175918254882e-05 0.000286294363822184 0.00084148524193245 0.00047091102459078 -0.00104731450458815 0.00064081462324571 0.000746511785026401 -8.20164430675672e-05 -7.85809071686606e-05 -4.05987131557089e-05 -3.7744123775941e-05 -0.000178637881312101 -3.04213460576793e-06 -0.0332695031413138 -0.00679322605750255 0.00457629412697519 0.000105886403490573 -0.00387222597547143 -0.0277603386859703 0.00762117640139061 -0.0203753029990881 0.00527206934553738 -0.00185199268791529 0.000995557634626523 -0.000866574931759767 0.00211627000798348 0.00537490766831175 -0.00427205942680392 -0.000100635779117998 -0.000275208596620655 -0.000137622327387581 -0.015739237899542 -0.00545603438255795 0.000764929778657882 0.0123005787333689 -0.00709578762912837 -0.00811513475715333 -6.08316723485298e-07 -0.000203426276359921 -8.95364333317031e-05 0.100196509956633 0.068531219232966 -0.398276328711883 0.054268300721953 0.306039354920313 0.191648270052761 0.236806007696788 -0.296616024502157 0.151440852586308 -0.244382948410326 -0.0546683160834987 0.0293179852428776 0.159531592485528 -0.222076608912781 0.107203688607539 0.0839954769234641 0.323576740082734 0.18855791480109 -0.202735339952887 -0.0437432696909468 0.0196569903438174 0.0642171753286618 0.252391949681841 0.151364995816639 0.0496981469360575 0.0303310114904376 -0.232074262952393 -6.77552196497994e-05 -0.0001451429456701 -0.000104215276036939 7.82500661758488e-06 -1.95370907873351e-05 -1.00299943278474e-05 -9.85814184455928e-05 5.88100273737586e-05 0.000234443739755363 2.40288271737091e-05 0.000724832637719306 -0.000187527648733039 0.000740850800777848 0.00100634026182201 0.00147922530487657 0.00135863197024527 -0.000593564156221476 -0.00271715386623148 5.47034806220273e-06 2.05997817102542e-05 2.62925994486883e-05 1.84069971324154e-05 -0.00029166309488622 -0.000372542923245971 -0.000146670993102679 9.66046500211091e-05 0.000108021862929992
  127 2999.82289739728 ""  16.8879418917799 0 0 0.00312461524975614 0.00175174609216235 -0.00560448910097171 -0.00062219457768801 0.00150188193151231 -0.00261226706331729 -0.0208803741433034 -0.0222267136943939 -0.0377904940861582 -4.92186120460982e-06 -0.000204350586666004 2.24019860601605e-05 -0.000278200342005934 0.000310771093335839 -0.000271723043763856 -0.0316941851079141 -0.0169010311008447 0.0697745148051684 -0.0120353196687158 -0.00967906111458379 0.0307725963232748 0.0171654108951717 -0.00250337161256174 -0.00106100469590685 0.544245353339155 -0.0558432784339058 -0.0451808651456748 -0.182758202155759 -0.142192938256354 0.593682352392847 -0.120456271330219 0.456981708088665 -0.101104823535855 -0.000519930899253715 -0.000784202394917968 -0.000513114903232436 -0.00180644940407276 -0.00130170375032773 0.00382153489069047 0.0051342393191316 -0.00218208239625221 -0.000359653020168231 0.00120278340043983 -0.00172693954094848 0.00127502136429132 -1.41497835026876e-05 -2.4505101931156e-05 -3.25044748938026e-05 -4.14699925836299e-06 1.48464868622321e-05 7.06303803213283e-07 -1.90770362950587e-05 1.8021815640871e-05 1.58727819140108e-05 -1.60818758399442e-05 -9.96686212702523e-06 -3.64022133122173e-07 -3.6887145198666e-06 -2.71881939488917e-06 1.42564128409425e-07 5.60135404763853e-07 8.71955898214077e-07 5.09211102629543e-07 3.81965335263116e-05 7.13934699315902e-06 -6.15229699296673e-06 -8.43090299447511e-07 1.92922468535724e-06 1.08513990128941e-06 0.000142211271073079 9.47607130425912e-06 -3.18961603487579e-05 -2.42395593295826e-05 -1.61988309542624e-05 0.000122155996349571 -7.22517536753446e-05 6.98518975314442e-05 -4.97931255180797e-05 -0.0186017596771918 0.0109546506526289 -0.00794802718735296 0.00373909671692121 0.00940511135475832 -0.00724520562734301 0.000212295017105387 -0.000191473872291195 -0.000211924858964071 0.000107243420705805 3.98935223172663e-05 -7.04241321720154e-06 -3.00370632984631e-05 4.84739068338635e-05 4.88271959661562e-05 -0.000231129266570235 -5.79150245693551e-05 9.31310358004201e-05 -0.00043441806549043 -0.000295795028599671 0.00173367317076314 -0.000193333336863787 -0.00111384857603914 -0.000698039960959863 -0.00103525751569969 0.00129888195030989 -0.000660856547030487 0.00141247931206961 0.000316739889865367 -0.000167124218015224 -0.000798526991585867 0.00110466512990621 -0.000532668186949395 -0.000329595303477304 -0.00124766689050752 -0.000722265519490191 0.00137696929592699 0.000300029661321901 -0.000129885865943912 -0.000252810721350112 -0.000945278778685913 -0.00056910028582284 -0.000279153605045996 -0.000167087567395862 0.00128122046554965 0.00385491456421657 0.00691254316234226 0.00619006960331211 0.000123468101302182 -7.04366164634762e-05 -6.4581919291165e-05 -0.000545429840261145 0.000437327478405651 0.00116873509654005 -0.000881981034561782 -0.0260573577491322 0.00891068442826392 -0.0421334491278096 -0.0568889109851065 -0.0824862376905395 0.00695925545055039 -0.00277169151146143 -0.0130639143502155 0.000182082550921687 -7.11357872789808e-05 -4.63511682681445e-05 -0.000187486569587165 0.00113272315074225 0.00048672560055165 -0.00195486890598306 -0.000572444424873355 0.00149780071965084
  128 3004.53687926723 ""  32.2764951677386 0 0 0.000150885262391681 3.47268632052164e-05 -0.000317179512046248 0.000290163317817186 0.000122139126016123 -0.000411231329114985 -0.000934066694833249 -0.000928547012485153 -0.000725408711224318 -2.06563017114902e-05 -1.23876551107159e-05 7.93922744784232e-06 0.000361085995034727 -3.82793389294433e-05 -0.000286416872029942 -0.00179041889012139 -0.000912556469978976 0.00387706372749478 -0.00175548868351694 -0.00133712184600801 0.00489393620411491 -0.0015003333453359 0.000204066992131051 7.0406662525968e-05 0.0192726821396413 -0.00206287060646159 -0.0013777129364217 -0.00425892144336423 -0.00326818451030876 0.0135159929772967 -0.00439497759817868 0.0162358848988626 -0.0034705608060477 0.000119137422913303 -5.56664808475572e-05 -0.000108205240679914 -0.00127839937188688 -0.0008046913636142 0.00338319159667991 -0.00307166774211202 0.00110481550310197 0.000138613147459293 -0.0453277783327978 0.0602170717493656 -0.0470870159294569 -0.000150274806783954 0.000500849729997766 0.00100198763976755 -0.000100897046693088 -0.000791336262451048 -0.000125543867379095 0.000297854139927203 -0.000203687756181575 -0.000146746057676034 3.78735588467808e-05 3.2087755451788e-05 -5.65072536139313e-05 -1.01232731687675e-06 1.31878392080971e-05 -2.19255955361481e-05 -4.36054753041425e-05 -3.54820966519344e-07 6.31964958029751e-07 5.27832894230409e-05 0.000147384725367486 1.35686720356048e-05 6.10078429357102e-06 -1.87900396490752e-05 1.16356689385308e-05 -0.000166209181221437 -5.96039562092293e-05 6.95160749601035e-05 4.78999610155765e-05 -1.20903219506807e-05 -0.000193802029944111 8.70827302343044e-05 7.3350479614784e-06 0.000138721135216369 0.677130410476144 -0.39548657842751 0.296409998324603 -0.133961515759899 -0.330392444383035 0.255309569366085 -0.00335796533002125 0.00328343493972608 0.00373935797035641 0.000483031880079059 0.000211772883532458 9.367375330223e-05 0.000423400752737664 -0.000288857696027408 -0.000268143956065741 -0.00109079892336066 -0.000504750802007754 -0.000211879071787946 0.000620778890097931 0.000416681159896234 -0.00249494367295521 0.000298723344922201 0.00158794814654438 0.00100822626048473 0.000994345940200035 -0.00126490044213938 0.000654482808959416 -0.00217078267557581 -0.000488002971584316 0.000251598272149558 0.00108934342728142 -0.00148945289139676 0.000703918543975766 0.000573857170231603 0.00221993260211379 0.00133507849826617 -0.00138215339909157 -0.00029369627973904 0.000150055881360388 -2.97569975871764e-06 -5.31608493357419e-05 -4.56599746533184e-06 0.000373518894525401 0.000236141453756715 -0.00176551465316638 -0.000140259899552216 0.00137166885305753 -0.00213999210573964 -6.65720040708357e-05 -0.000448200549102789 0.000436483017485037 -8.95170879668918e-05 0.00129502979707336 -0.00240436233858735 -0.000385099229811282 -0.0294303999111886 0.00853017449132402 0.00926470862176709 0.0128043242879379 0.0192378528966328 -0.00892217196080518 0.00104341373163113 0.0145812709574418 2.65364135002672e-05 -5.73107728234112e-05 4.05174358875357e-05 0.000415480481573719 -5.20503289526439e-05 -0.00111362077020846 0.00308764484281407 0.000439940077150795 -0.00140478412546419
  129 3035.19503822612 ""  44.6482145656785 0 0 -0.0023410256234687 -0.000727774380913041 0.00440755424750566 -0.00154211564608841 2.68653096580862e-05 0.000900311558301542 -0.016549535443554 -0.0103722455908333 0.0106025141219385 5.73237672221986e-05 9.54054941427763e-06 2.16567960037285e-05 -0.00021796037875209 0.000112601143138372 8.28377358135383e-05 0.0240901309449428 0.0104922677735667 -0.0541551655354401 0.00389754666879061 0.00289608037918709 -0.0106256102723886 0.0149961276725893 -0.00344232511087697 -0.000375261022021061 0.205024514220794 -0.0218812005000895 -0.00895778254101864 0.0224803135995309 0.0199830527776147 -0.0928530127076762 -0.035632520982859 0.124426044009098 -0.0232308241591946 -0.000298685471203262 -0.000190477928328294 -0.000246596047456782 0.000166386298831306 0.000343533922164976 -0.000695945053293057 0.00272493635787013 -0.00117230412517411 -0.000180265338659196 0.00218469085566988 -0.000960738933379493 0.0011232281396614 -5.51323401826545e-05 -6.55533084508522e-05 -1.12432469651075e-05 7.87406914460648e-05 0.000260805595749541 0.000152379122939155 -3.64739094004588e-05 -5.52680069539802e-05 -2.59795389478257e-05 -7.12887000469226e-05 -1.1828329692888e-05 1.58119459423339e-05 -1.12571654216182e-05 -1.06673103080661e-05 -3.48259374565764e-06 0.000104073252637572 -4.68357009709977e-05 -6.40160888536452e-05 -4.36350474779341e-05 -6.89000945058852e-05 -4.34067336164734e-05 7.50523777175822e-07 -5.24839589268718e-06 -8.62009440254524e-06 9.97740727083154e-05 -0.000206157663735828 -0.000178184076890486 -0.000135702951833497 -0.000358592244268222 4.64763101605682e-05 -0.000352846720739162 -0.000349494557711796 -0.000582362839500935 -0.0211778146468646 0.012386773797332 -0.010189901873048 0.000924382662704105 0.00139191111128786 -0.000893874438005892 9.13947446420479e-05 1.65831676007232e-05 -4.37729721427795e-06 0.000733894340543236 0.000225488530267657 -6.49445668243261e-05 -0.00108485461797445 0.000699561077751783 0.000792354281077862 0.000610519617278224 0.000387627542557323 0.000204903374620906 -0.000457114954429642 -0.000330005187068013 0.00177478692116909 0.000348241737395571 0.00155906236443424 0.000954565755973505 -0.000996685991037246 0.00122445910896124 -0.000645230719628863 0.00280565497631903 0.000562273905633635 -0.000354754806546589 -0.00161228567991774 0.00213767295193553 -0.00107550145971952 0.000383872355782592 0.00152069846481938 0.000934205425880198 0.00433066248395985 0.000841902060526928 -0.000542816187936035 0.000983599065247365 0.00413283639124431 0.00239038686552353 -0.00116483342793711 -0.000778765299163728 0.00501823021285804 -0.0296834246465077 -0.0484779614372064 -0.0540749441738563 4.53092960737865e-05 0.000533058174305837 6.37892987098431e-05 0.0027407299083658 -0.00259845784724145 -0.00565033071927755 -0.000472778896041478 0.112346730274161 -0.0418380111237631 0.356697976498138 0.469751659503641 0.684615513973354 -0.0383632497031539 0.0160610172348594 0.0678738101318776 0.00111449308818082 0.000949937017508207 0.000833367234567259 -0.0111769670569991 -0.0144926992453696 -0.0123492546207059 -3.83653276517823e-05 -0.0016194712234038 -0.00246815022039431
[truncated: 71,128 more chars]
