# Supplementary material for: Cut-off Scale and Complex Formation in Density Functional Theory Computations of Epoxy-Amine Reactivity
Source: ACS Omega. 2021 Oct 25;6(44):29424–31. doi: 10.1021/acsomega.1c03229 (PMC8587129; doi:10.1021/acsomega.1c03229)
Supplement: Supplementary file 1 — ao1c03229_si_001.zip [file ao1c03229_si_001.zip › Final_structures/Primary/A4_E4_B3LYP-D3_CC-PVTZ-F_ canonical/Amine_frag4_Epoxy_frag4_product-6_isomer14.vib]

{ 
 s_m_m2io_version
 :::
 2.0.0 
} 

f_m_table { 
 i_j_atom_total
 :::
 50
 m_column[155] { 
  s_m_data_name
  s_m_column_name
  i_m_width
  b_m_visible
  s_m_units
  :::
  1 r_j_Frequency  "Frequency"  10 1 "" 
  2 s_j_Symmetry  "Symmetry"  10 0 "" 
  3 r_j_Intensity  "Intensity"  10 1 "" 
  4 r_j_Raman_Act  "Raman Act"  10 0 "" 
  5 r_j_Raman_Int  "Raman Int"  10 0 "" 
  6 r_j_x1  "x1"  10 0 "" 
  7 r_j_y1  "y1"  10 0 "" 
  8 r_j_z1  "z1"  10 0 "" 
  9 r_j_x2  "x2"  10 0 "" 
  10 r_j_y2  "y2"  10 0 "" 
  11 r_j_z2  "z2"  10 0 "" 
  12 r_j_x3  "x3"  10 0 "" 
  13 r_j_y3  "y3"  10 0 "" 
  14 r_j_z3  "z3"  10 0 "" 
  15 r_j_x4  "x4"  10 0 "" 
  16 r_j_y4  "y4"  10 0 "" 
  17 r_j_z4  "z4"  10 0 "" 
  18 r_j_x5  "x5"  10 0 "" 
  19 r_j_y5  "y5"  10 0 "" 
  20 r_j_z5  "z5"  10 0 "" 
  21 r_j_x6  "x6"  10 0 "" 
  22 r_j_y6  "y6"  10 0 "" 
  23 r_j_z6  "z6"  10 0 "" 
  24 r_j_x7  "x7"  10 0 "" 
  25 r_j_y7  "y7"  10 0 "" 
  26 r_j_z7  "z7"  10 0 "" 
  27 r_j_x8  "x8"  10 0 "" 
  28 r_j_y8  "y8"  10 0 "" 
  29 r_j_z8  "z8"  10 0 "" 
  30 r_j_x9  "x9"  10 0 "" 
  31 r_j_y9  "y9"  10 0 "" 
  32 r_j_z9  "z9"  10 0 "" 
  33 r_j_x10  "x10"  10 0 "" 
  34 r_j_y10  "y10"  10 0 "" 
  35 r_j_z10  "z10"  10 0 "" 
  36 r_j_x11  "x11"  10 0 "" 
  37 r_j_y11  "y11"  10 0 "" 
  38 r_j_z11  "z11"  10 0 "" 
  39 r_j_x12  "x12"  10 0 "" 
  40 r_j_y12  "y12"  10 0 "" 
  41 r_j_z12  "z12"  10 0 "" 
  42 r_j_x13  "x13"  10 0 "" 
  43 r_j_y13  "y13"  10 0 "" 
  44 r_j_z13  "z13"  10 0 "" 
  45 r_j_x14  "x14"  10 0 "" 
  46 r_j_y14  "y14"  10 0 "" 
  47 r_j_z14  "z14"  10 0 "" 
  48 r_j_x15  "x15"  10 0 "" 
  49 r_j_y15  "y15"  10 0 "" 
  50 r_j_z15  "z15"  10 0 "" 
  51 r_j_x16  "x16"  10 0 "" 
  52 r_j_y16  "y16"  10 0 "" 
  53 r_j_z16  "z16"  10 0 "" 
  54 r_j_x17  "x17"  10 0 "" 
  55 r_j_y17  "y17"  10 0 "" 
  56 r_j_z17  "z17"  10 0 "" 
  57 r_j_x18  "x18"  10 0 "" 
  58 r_j_y18  "y18"  10 0 "" 
  59 r_j_z18  "z18"  10 0 "" 
  60 r_j_x19  "x19"  10 0 "" 
  61 r_j_y19  "y19"  10 0 "" 
  62 r_j_z19  "z19"  10 0 "" 
  63 r_j_x20  "x20"  10 0 "" 
  64 r_j_y20  "y20"  10 0 "" 
  65 r_j_z20  "z20"  10 0 "" 
  66 r_j_x21  "x21"  10 0 "" 
  67 r_j_y21  "y21"  10 0 "" 
  68 r_j_z21  "z21"  10 0 "" 
  69 r_j_x22  "x22"  10 0 "" 
  70 r_j_y22  "y22"  10 0 "" 
  71 r_j_z22  "z22"  10 0 "" 
  72 r_j_x23  "x23"  10 0 "" 
  73 r_j_y23  "y23"  10 0 "" 
  74 r_j_z23  "z23"  10 0 "" 
  75 r_j_x24  "x24"  10 0 "" 
  76 r_j_y24  "y24"  10 0 "" 
  77 r_j_z24  "z24"  10 0 "" 
  78 r_j_x25  "x25"  10 0 "" 
  79 r_j_y25  "y25"  10 0 "" 
  80 r_j_z25  "z25"  10 0 "" 
  81 r_j_x26  "x26"  10 0 "" 
  82 r_j_y26  "y26"  10 0 "" 
  83 r_j_z26  "z26"  10 0 "" 
  84 r_j_x27  "x27"  10 0 "" 
  85 r_j_y27  "y27"  10 0 "" 
  86 r_j_z27  "z27"  10 0 "" 
  87 r_j_x28  "x28"  10 0 "" 
  88 r_j_y28  "y28"  10 0 "" 
  89 r_j_z28  "z28"  10 0 "" 
  90 r_j_x29  "x29"  10 0 "" 
  91 r_j_y29  "y29"  10 0 "" 
  92 r_j_z29  "z29"  10 0 "" 
  93 r_j_x30  "x30"  10 0 "" 
  94 r_j_y30  "y30"  10 0 "" 
  95 r_j_z30  "z30"  10 0 "" 
  96 r_j_x31  "x31"  10 0 "" 
  97 r_j_y31  "y31"  10 0 "" 
  98 r_j_z31  "z31"  10 0 "" 
  99 r_j_x32  "x32"  10 0 "" 
  100 r_j_y32  "y32"  10 0 "" 
  101 r_j_z32  "z32"  10 0 "" 
  102 r_j_x33  "x33"  10 0 "" 
  103 r_j_y33  "y33"  10 0 "" 
  104 r_j_z33  "z33"  10 0 "" 
  105 r_j_x34  "x34"  10 0 "" 
  106 r_j_y34  "y34"  10 0 "" 
  107 r_j_z34  "z34"  10 0 "" 
  108 r_j_x35  "x35"  10 0 "" 
  109 r_j_y35  "y35"  10 0 "" 
  110 r_j_z35  "z35"  10 0 "" 
  111 r_j_x36  "x36"  10 0 "" 
  112 r_j_y36  "y36"  10 0 "" 
  113 r_j_z36  "z36"  10 0 "" 
  114 r_j_x37  "x37"  10 0 "" 
  115 r_j_y37  "y37"  10 0 "" 
  116 r_j_z37  "z37"  10 0 "" 
  117 r_j_x38  "x38"  10 0 "" 
  118 r_j_y38  "y38"  10 0 "" 
  119 r_j_z38  "z38"  10 0 "" 
  120 r_j_x39  "x39"  10 0 "" 
  121 r_j_y39  "y39"  10 0 "" 
  122 r_j_z39  "z39"  10 0 "" 
  123 r_j_x40  "x40"  10 0 "" 
  124 r_j_y40  "y40"  10 0 "" 
  125 r_j_z40  "z40"  10 0 "" 
  126 r_j_x41  "x41"  10 0 "" 
  127 r_j_y41  "y41"  10 0 "" 
  128 r_j_z41  "z41"  10 0 "" 
  129 r_j_x42  "x42"  10 0 "" 
  130 r_j_y42  "y42"  10 0 "" 
  131 r_j_z42  "z42"  10 0 "" 
  132 r_j_x43  "x43"  10 0 "" 
  133 r_j_y43  "y43"  10 0 "" 
  134 r_j_z43  "z43"  10 0 "" 
  135 r_j_x44  "x44"  10 0 "" 
  136 r_j_y44  "y44"  10 0 "" 
  137 r_j_z44  "z44"  10 0 "" 
  138 r_j_x45  "x45"  10 0 "" 
  139 r_j_y45  "y45"  10 0 "" 
  140 r_j_z45  "z45"  10 0 "" 
  141 r_j_x46  "x46"  10 0 "" 
  142 r_j_y46  "y46"  10 0 "" 
  143 r_j_z46  "z46"  10 0 "" 
  144 r_j_x47  "x47"  10 0 "" 
  145 r_j_y47  "y47"  10 0 "" 
  146 r_j_z47  "z47"  10 0 "" 
  147 r_j_x48  "x48"  10 0 "" 
  148 r_j_y48  "y48"  10 0 "" 
  149 r_j_z48  "z48"  10 0 "" 
  150 r_j_x49  "x49"  10 0 "" 
  151 r_j_y49  "y49"  10 0 "" 
  152 r_j_z49  "z49"  10 0 "" 
  153 r_j_x50  "x50"  10 0 "" 
  154 r_j_y50  "y50"  10 0 "" 
  155 r_j_z50  "z50"  10 0 "" 
  :::
 } 
 m_row[144] { 
  r_j_Frequency
  s_j_Symmetry
  r_j_Intensity
  r_j_Raman_Act
  r_j_Raman_Int
  r_j_x1
  r_j_y1
  r_j_z1
  r_j_x2
  r_j_y2
  r_j_z2
  r_j_x3
  r_j_y3
  r_j_z3
  r_j_x4
  r_j_y4
  r_j_z4
  r_j_x5
  r_j_y5
  r_j_z5
  r_j_x6
  r_j_y6
  r_j_z6
  r_j_x7
  r_j_y7
  r_j_z7
  r_j_x8
  r_j_y8
  r_j_z8
  r_j_x9
  r_j_y9
  r_j_z9
  r_j_x10
  r_j_y10
  r_j_z10
  r_j_x11
  r_j_y11
  r_j_z11
  r_j_x12
  r_j_y12
  r_j_z12
  r_j_x13
  r_j_y13
  r_j_z13
  r_j_x14
  r_j_y14
  r_j_z14
  r_j_x15
  r_j_y15
  r_j_z15
  r_j_x16
  r_j_y16
  r_j_z16
  r_j_x17
  r_j_y17
  r_j_z17
  r_j_x18
  r_j_y18
  r_j_z18
  r_j_x19
  r_j_y19
  r_j_z19
  r_j_x20
  r_j_y20
  r_j_z20
  r_j_x21
  r_j_y21
  r_j_z21
  r_j_x22
  r_j_y22
  r_j_z22
  r_j_x23
  r_j_y23
  r_j_z23
  r_j_x24
  r_j_y24
  r_j_z24
  r_j_x25
  r_j_y25
  r_j_z25
  r_j_x26
  r_j_y26
  r_j_z26
  r_j_x27
  r_j_y27
  r_j_z27
  r_j_x28
  r_j_y28
  r_j_z28
  r_j_x29
  r_j_y29
  r_j_z29
  r_j_x30
  r_j_y30
  r_j_z30
  r_j_x31
  r_j_y31
  r_j_z31
  r_j_x32
  r_j_y32
  r_j_z32
  r_j_x33
  r_j_y33
  r_j_z33
  r_j_x34
  r_j_y34
  r_j_z34
  r_j_x35
  r_j_y35
  r_j_z35
  r_j_x36
  r_j_y36
  r_j_z36
  r_j_x37
  r_j_y37
  r_j_z37
  r_j_x38
  r_j_y38
  r_j_z38
  r_j_x39
  r_j_y39
  r_j_z39
  r_j_x40
  r_j_y40
  r_j_z40
  r_j_x41
  r_j_y41
  r_j_z41
  r_j_x42
  r_j_y42
  r_j_z42
  r_j_x43
  r_j_y43
  r_j_z43
  r_j_x44
  r_j_y44
  r_j_z44
  r_j_x45
  r_j_y45
  r_j_z45
  r_j_x46
  r_j_y46
  r_j_z46
  r_j_x47
  r_j_y47
  r_j_z47
  r_j_x48
  r_j_y48
  r_j_z48
  r_j_x49
  r_j_y49
  r_j_z49
  r_j_x50
  r_j_y50
  r_j_z50
  :::
  1 36.6394482900357 ""  0.228328635536914 0 0 0.0266103494848945 0.0647327956090698 0.00561949136627267 0.0350370149345338 0.0611578697223369 0.0180303581524506 0.0524084843967883 0.0923678134180798 0.039049120228939 0.0587136875087583 0.027397769726355 0.0551358474235565 0.0408638700524991 -0.0160250053054526 0.0488193975761977 0.00700245620316644 0.0866367502297683 -0.0242904132078882 0.041844976939076 0.0980772134314033 0.0263316467282296 0.0172241933491894 0.0469934080035227 -0.0078897620328758 0.059097862345436 0.125509999542393 0.0383663358747646 0.0659948776190608 0.0743533467640766 0.0680716285891644 0.050754356144609 0.0968897836630035 0.0347330454799929 0.0472602748550944 -0.0339429610440767 0.0797502721329726 0.0331031201839953 -0.0163062481511946 0.03024665956539 0.0292321720750345 -0.0317416055136197 0.0327972981313258 -0.00200972976079535 -0.0339384624674907 0.0149704858528091 -0.0089666730879238 -0.0475177035956523 0.0409118524470618 -0.0129933005063907 -0.0357173597868434 0.0221140105825214 -0.0148819044938652 -0.0248008043811852 0.024378362246002 -0.0200213422705103 -0.0126919617144059 0.0051670866139326 -0.0243327652608981 -0.0125042066846476 -0.0161659305630919 -0.0226058702793393 -0.0247289033706115 -0.0175041092021339 -0.0170883679625584 -0.0361272835571497 8.95883054832777e-05 -0.0314485812858275 0.00116904734193943 -0.0377215813070824 -0.0324170491593614 0.0147523589359484 -0.0332393011811537 -0.0359000522883675 0.018184303409115 -0.044387495833218 -0.0339756969459855 -0.015884770331778 -0.0579083072539501 -0.00279504356995034 -0.0550643118435762 0.00526215629077094 -0.0017376044986885 -0.0130472807667456 0.0261905912751679 -0.0134234497869186 -0.0257394114427213 0.0404977700446674 -0.0210688400866583 -0.00332464569784642 0.00750638593151928 -0.025106021889337 -0.0249954364205224 -0.0334938158248947 -0.0147665634675519 -0.0446980231346558 -0.00416205043055241 -0.0298390841647713 0.00628255760605182 -0.0295826657567065 -0.0377290981020848 0.0224603592814145 -0.04537141702254 -0.0304889295388329 0.0253627195696731 -0.022018019710184 -0.0351588095746006 0.0129867265577526 -0.0491849505051148 -0.0371699311467645 0.0283665583786718 -0.0325500762193482 -0.038704120821304 0.0256164467456248 -0.0563987174301624 -0.0338737964488507 -0.0245958681460739 -0.0615324876735893 -0.0378622919998568 -0.007171579553005 -0.0724098093468206 -0.0319795561462362 -0.0280352795884671 -0.0543735844972666 0.0111268791299864 0.0151833705251418 -0.00985420440766272 -0.00515382991603616 -0.0414986972512799 -0.043798199964807 0.00265071761804742 -0.0168815747680283 -0.0188420596442961 0.0194455328949709 0.0233683946292877 0.00620723060756294 0.0054473996052365 0.0310662132128546 -0.0282861758200344 0.00492493541888703 -0.00629028520615668 -0.0323727655524028 0.0157471237609963 0.0128333509244345 0.00112428469664221 0.0273758581371747 -0.00805483299338704 0.0313302115182815 -0.00315741444940375 -0.0367445640639747 -0.0349587892980396
  2 45.2993756452891 ""  0.290963695625854 0 0 0.0125860230110239 0.00574968276642351 -0.0351222437304735 -0.0181226296557302 -0.0435250428278708 -0.0484065873027015 0.00546153807830027 0.0323798198109035 -0.0111788910702492 -0.0629876821896878 -0.0515513868507633 -0.0134935301664787 -0.0659318163365385 -0.0881960368550714 -0.0197589113387117 0.0466787059661305 0.00550375751995511 -0.0574839999859638 -0.0127889466769039 -0.0510169145249215 -0.0600129717239617 -0.012765505523233 -0.06546115666875 -0.0735988464300077 0.0111742219031106 0.0261427636377957 -0.0206600417897112 -0.0206727713192013 0.0293771438370992 0.00998134081409193 0.0211540020667645 0.0607442913426591 -0.00501091105138242 -0.0774711154428467 -0.0966438965996056 0.00512665270602378 -0.0648311077434247 -0.108986411795712 -0.0311201131886753 -0.0585575407307228 -0.0862914445975736 -0.0368443513761787 -0.0137631558197798 0.00905762753577221 0.0354560707221587 -0.0239258651820006 -0.00838781082982853 0.068087128941189 -0.0159433225541472 -0.00522929127635193 0.0569168970469946 -0.00697073980514554 -0.00279368158754197 0.0328059575319938 0.00795383589585184 0.00255061905051355 0.0116472175192362 0.0142773072632661 0.00666902903525863 0.0152105111967129 0.00216496152596001 0.0015100023752674 0.0480269003212172 -0.0128580922859646 -0.00443316144438797 0.0691317223399857 0.0359045826248802 0.016898871456528 -0.0178470676453542 0.0455031606805082 0.017841263803904 -0.0475853316066256 0.063586445661002 0.0447438098058133 -0.00397895243462181 0.0220475951854079 -0.000460976874213271 -0.0367963662946635 -0.0125206463127826 -0.0134821009108761 0.0240996943592111 -0.0143953560286745 0.0361447457385265 0.0486703471378449 -0.0100719540334754 -0.00474378287458618 0.0287574630628979 0.0150617258134627 0.0039562907144905 -0.00879478286863146 0.00488030016019605 0.00300437064617154 0.054644195393978 -0.0218980101292832 -0.0068727247792456 0.0921593475043851 0.0281497705951872 0.00388499158003305 -0.0591198708966707 0.0584149160299985 0.0234390781609033 -0.0659995188083087 0.0572773137643484 0.0274011483350317 -0.0396883665971144 0.0589437513775385 0.0484951831149379 0.0154697538544015 0.0713598269722747 0.0555424218763934 0.00748233562615854 0.0805538189183403 0.0505266942942166 -0.0248577295651767 0.0171548071082353 -0.00507193490595738 -0.0234624201786803 0.0305445985685915 0.00732541146448086 -0.0575446359348179 0.00862986824149282 -0.0164910764514558 -0.0434147066662386 0.0223666569334458 0.0415475956238352 -0.00945242486283339 -0.0111005759716626 -0.00527955392798919 -0.0375686562966959 0.00342381783932112 0.0219488200404771 -0.00418906819854437 0.02940883428114 0.0576624337925409 0.0142764911326041 0.0393956324514566 0.0516747311482077 -0.0318548627898231 0.0156559726141761 0.0359213026120856 -0.00728693080321614 0.00592532015347507 0.0201302599135855 -0.0208873795137024 -0.0149287038013466 0.0195895851508908 -0.00759142743120381 -0.0110694026979234 -0.00576855162505568 -0.0416061819508435
  3 58.2132378593789 ""  0.598648370042885 0 0 0.00428894564820891 -0.00809670671696393 0.0117774299992186 0.0072682737518906 0.0136696330825949 0.00257601399386567 0.0063695341370088 -0.0276861175850729 -0.00666396728205608 0.00397022076864879 0.0480868053670448 -0.0452658658101183 -0.0476295870389969 0.122238171451104 -0.0304039382135863 -0.00205334023257899 -0.0140263835662732 0.0274635214013191 -0.00119127888899057 -0.0196996197099833 -0.00199124796848903 0.0232850995467521 0.0348023990898515 0.0361962377296804 0.00358298359668356 -0.0318139961987796 -0.00389770342360827 0.0153693587106462 -0.0222749583269063 -0.0232069740869559 2.36829731700624e-06 -0.0434905126228051 -0.00694354609202247 -0.060786938597809 0.144879783195058 -0.0661865792991758 -0.0624689992935005 0.146755316568102 -0.0482695350993224 -0.0584735096435938 0.13095986670847 0.0341648154271576 0.0130207254215518 -0.0123887918198106 0.00427887583372882 0.00465343821780525 -0.0291572536337845 0.0358908628095103 0.00322289878155385 -0.0227108134932235 0.0247567136099329 0.01135760308064 -0.00542571110027794 -0.000755636198534246 0.0089677822376444 0.00238412599490537 -0.0134886393434878 -0.00216721122421102 -0.00782647926497918 0.000135606345406137 -0.0115561820982104 -0.0271149675414457 0.0297193335859844 -0.00823524722878559 -0.0337798677623788 0.0404121406618346 -0.00847001085485028 -0.00172585833478625 -0.00757611563609652 0.0178838315073326 0.0402262592317962 -0.0856118951793131 0.0457266034507806 -0.0503161296098581 0.041439960114638 -0.0976792148094086 0.00896614090622915 0.0182111496184865 0.0277613065353967 -0.0251290474652632 -0.00916315898577839 0.00191141489403358 0.00873641384219199 0.00190261332300713 0.019160551084561 0.00210517233585699 -0.0110279856005884 0.0157024720373615 0.0164044072053099 -0.0336483878041566 -0.0209473134622005 -0.0363562708262815 0.0430569038668427 -0.0137702833797143 -0.0464561681319812 0.0576544085736612 -0.0214847014505517 0.0592995746125518 -0.121289134448346 0.0161918258952332 0.0471554997051716 -0.0982752710931211 0.0780237978667403 0.0445219795460892 -0.0942313079941282 0.0304127554744855 -0.0752399304314211 0.0914347749236413 0.101833814149104 -0.061294796954042 0.0220466686154244 0.043365237051255 -0.0509475508064034 0.0441627530735643 -0.116973078191115 -0.0182699800074542 0.0679085303301326 -0.105950170182429 0.0114456276485744 0.0186194589689297 -0.13339726185412 0.0438589141082766 -0.0129672489908272 0.00679616940581873 0.00824904211429386 0.00541015516105394 0.0247935714782953 -0.0272044781210318 -0.017072872033442 0.0152206350355169 -0.00549205414249833 -0.00876792320054454 0.00177833601171128 0.0179826867379677 0.0115051444598794 0.00724078541422758 0.0152182058461652 -0.00421709672403801 0.016665871898505 0.00582215448220753 -0.0251296040703903 0.0047077784391588 -0.00309814659270097 0.0144343746952998 -0.000535028070861722 -0.0030071168165761 0.0174506898980097 0.0240318686062971 -0.0262407256624449 0.00304894773215941
  4 58.9236086417886 ""  1.00562864979717 0 0 -0.0220143031024907 -0.0283725956897454 0.0266370548919551 -0.00628617849886147 -0.0223743121013971 0.0416541787992418 -0.0624685425471456 -0.0481928784455192 -0.00330424543878422 -0.00668461106197999 0.0146697490885849 -0.0116934116042911 -0.0201455946086751 0.0844145502818138 0.000555278079146768 -0.0222108699720611 -0.0420675309915392 0.0534595037657799 -0.0291961352334103 -0.0635384638942884 0.0547238508263894 0.0309494357290355 -0.00587773760243838 0.0788678726871579 -0.0807117246121606 -0.0718481763986027 0.0157311766549358 -0.0613873590024491 -0.0353910640906317 -0.0303039274239305 -0.0755551009162082 -0.0524844974149983 -0.0178990444934752 -0.0245727693119236 0.106817960850964 -0.0407895454834348 -0.0232521699266814 0.103635378506807 0.00647423079755043 -0.0216593773267461 0.0955170856475699 0.0438763480582192 0.0173188052935106 0.0125820780478585 -0.0217637202764525 0.00217469150094774 -0.0126277854493692 0.0229631681015989 -0.00145840080449092 -0.0127652549281613 0.0271555176558398 -0.00655344460480817 -0.0161150556843036 0.0422485914831008 -0.00764079890769607 -0.0143344123307791 0.0395501433213122 -0.00362515544071971 -0.00852217872400864 0.0217346733271059 0.000273575818216904 -0.00688215665441782 0.0114326140353969 0.00127817224364577 -0.00924659714672259 0.0149286122656262 0.00160445468052598 0.00234885444226086 -0.00213011202573479 -0.0171674453749576 -0.017921590443447 0.0543722631205024 -0.0363618649358606 0.0682179675427137 -0.0432281217069087 0.0659316597419153 -0.0289823175738776 -0.0494772253076262 0.0304765195324014 -0.0120369807662727 -0.0403025419525409 0.00733208559266887 0.0494701156297685 -0.0146882984246649 -0.0091152555814265 -0.0196086067492383 0.0536842692017392 -0.0109149406210727 -0.0163716083359506 0.0490870091538211 0.00371034834769959 -0.00241434494086007 -0.00285785633055429 0.00526186770794714 -0.00684027668381506 0.00467473086025516 0.0110099356784603 -0.0444218369992544 0.0823158884383032 -0.0168557248428172 -0.0147685766138792 0.0479869481645565 -0.0591928093275165 -0.00913088691700994 0.0733758637724784 -0.0250246978957929 0.0847657107381658 -0.0808703502255021 -0.0799516695819192 0.0910864404780782 -0.0117032497324544 -0.030994986932271 0.0781616408803679 -0.0649262180273601 0.07971437065859 -0.0174412898582716 -0.0880643625738915 0.0720021710648899 -0.0195931321337691 -0.0716315170585241 0.0915779094575085 -0.0749178212510187 -0.0234233967669253 0.00789591857027887 0.0415572680487143 -0.0239971854794833 0.0557952855866901 -0.0312519914701 -0.0724859185538782 0.0317606891474806 0.0215302307456116 -0.0534448149385106 -0.0128755939109562 0.0705145911069358 -0.0111105853044604 0.0163328582956803 0.0534422082253393 -0.0443085244713574 0.0419844694001361 0.0516983830615609 -0.0862936223106002 0.00222202769582333 0.00131018742905459 0.00561781720836712 -0.0147816668363442 0.00503277214534974 0.00871822648451267 0.0496205993880255 -0.0377300412503417 -0.0376698127228263
  5 77.7388095178043 ""  0.166268631204056 0 0 0.0171934120751931 0.0256756744426446 0.0127133762361849 -0.0163727302135797 -0.00938749818113299 -0.014505143054475 0.0552825664742832 0.0702683264763718 0.0652422560231955 -0.0627512285649108 0.000155629693990371 -0.00403766493566115 -0.14596862356462 0.0190090585152676 0.00226983231690657 0.031541898747748 0.0449231313769831 -0.0347469921373747 -0.010983701278061 -0.0333461098534122 -0.0351827337640783 -0.00807298432774451 -0.0193778008514727 -0.0235473920133322 0.0726919503520593 0.104144690630946 0.0500217499712918 0.0499677741921202 0.0482507352667263 0.112626966125958 0.0685062094490366 0.0914105143269357 0.072284421124079 -0.15143919013836 0.0191522923533629 0.00649953032616634 -0.173155302116717 0.0426882570677516 -0.0444740094380903 -0.173228628373132 0.00754218307822135 0.0508918304605123 0.0311637942570749 -0.0114704843450396 -0.0185397186298085 0.0364324623964803 -0.00741298047956722 -0.0239524774449771 0.0318032008050093 -0.00510396934523275 -0.0271233984695654 0.0394811512263588 0.0130023026820025 -0.0520597721408528 0.0277911791761882 0.0128738929610877 -0.0429808965925705 0.00876781816448825 -0.00583640811764044 -0.0130217517227691 0.00402833833770831 -0.0212753069276769 0.00287326662417464 0.0140093837520704 -0.0221059024773649 -0.00161004690567269 -0.00773784494960823 -0.00655722969073706 -0.00146329749865482 -0.0215593444218575 -0.0100277423347731 0.0411201775888127 -0.0404363558017378 0.000333759083549518 -0.0261732715419204 0.0211746042207441 -0.0102966638369844 -0.0101434666419834 0.0410395493654764 -0.0016436835623525 -0.018700731582689 0.0234741506051329 -0.0226071273310685 -0.0335077948731272 0.0516880648948378 0.025426944113365 -0.0733315763828942 0.0323713024082072 0.0264101788462318 -0.0569345428313458 -0.00801674596260073 -0.033329186213908 0.0217876902981958 0.00681547896181252 -0.0379282428143933 0.0179476028487424 0.00315024157349177 -0.00234989911064717 0.0598942611890055 -0.0351428607711004 -0.0137974362196108 0.0563234317288533 -0.0430958553334711 -0.0169019085556155 0.0384349321953404 -0.0331285932497333 0.00635326488844787 -0.0515665190681141 -0.0626594310994361 0.0017090914099412 -0.0219244641023927 -0.0481752163445361 -0.000204784028523326 -0.0206960232662547 0.0291733161913997 -0.0115011975866217 -0.0359480243066307 0.0112834926314879 -0.00840407743332263 -0.0071809347456049 0.0423322965687118 -0.0161638245283723 0.00572963317661686 -0.00689853098304506 -0.00660125457389071 0.0243190473082959 0.0322135156825183 -0.00571099022844313 0.0272218784562815 0.0126100503273387 -0.0116118793860481 0.00557699536179565 -0.0145790366559191 -0.000995128148505883 0.0235810349438818 -0.0118994014259756 -0.00199884275531057 0.0206409875144461 -0.000830122976234939 -0.0158973520562542 -0.00974340111281283 -0.00695555360339335 -0.0130753940634496 0.0350503423975539 -0.00246684498944085 -0.0258092468822391 0.05634433176286 0.026209358942642 -0.0169822215761686 0.0367524416195706
  6 92.222817074164 ""  0.954001684252071 0 0 0.0030420040079612 -0.00291796912447561 0.0140051788985358 -0.00937692774318845 -0.0319699297674138 0.0123125865231319 -0.00882207116385521 0.0153107216540788 0.0284985106748656 -0.0387683924701104 -0.0158871831255111 0.00435900192387889 -0.0409227549146276 0.00168202216864711 0.00720974092006834 0.0201815609640647 -0.0023592662468655 0.00135075830426589 -0.0177064212928359 -0.0594454308124782 0.0108287810482486 0.0137551372130789 -0.0366591333560729 0.0167156860093211 -0.0097471200429365 0.0125815681780761 0.0290634406381768 -0.02162390885248 0.0124881098244065 0.0412602677121677 -0.00377006669193917 0.0336006224021181 0.0260788388075193 -0.030598666492345 0.00485425641600978 -0.00571893795267052 -0.0431780872767372 0.0150848358561567 0.0114113337609844 -0.0475699482709274 -0.00179225958681809 0.0167938927221376 -0.00634054428717089 -0.019162315991821 0.0468769439551666 -0.00171006220796332 -0.00668644729212764 0.0221205372349392 0.00653415350877974 0.0053229070316651 -0.00643881195079875 -0.0152235190627719 -0.0202847133998924 0.0585555946908273 -0.00923267749315509 -0.0134865911255245 0.0408509353721402 0.01803563724079 0.0193002522151046 -0.040621089471902 0.044638995227614 0.0496948252888885 -0.117688394065088 0.0389392220771225 0.0426442396587089 -0.101610266536129 0.00616464335588926 0.00440421092312388 -0.0041794186788969 0.00773782443204767 0.0060686976079232 -0.00846490220503506 0.000755871704941263 -0.05966678731125 0.00594872469923374 -0.00807680838687578 0.0438771431950019 0.0462992384398538 -0.0480248184488913 -0.0353614748552065 0.0599926375597638 0.0249351941306258 -0.0234172844757136 0.0821476405225625 -0.0379868130248389 -0.0468964992614538 0.124437454669845 -0.0279886769383767 -0.0354977238774868 0.0959815998223793 0.065894759124766 0.0740371101893145 -0.179068656868184 0.0552788865060335 0.0608626407418618 -0.148615311473125 0.00490238971218725 0.0156800282587094 -0.0127585550609286 0.00476807720132619 0.00246789737715303 0.000312372958380414 0.0144607905025083 0.00123754488012003 -0.0155088284785673 -0.000549174499204933 -0.0727982538678619 0.00519031513935885 0.0159259641240768 -0.0848968909288279 -0.0248513742288146 -0.0186643219510239 -0.0721605809572999 0.0409987290319201 -0.00956728138031847 0.0543030029502091 0.0557023953739222 -0.0124362113861852 0.0256172488714361 0.0844157340201055 -0.0103488094325945 0.0858187427558467 0.0373568192201818 0.0199940396392379 0.0408738171865577 0.00613148353629011 -0.00222420410108393 -0.0452214887405253 -0.0478975863133255 0.00848069355666124 0.000693732875048685 -0.00413549931944845 0.0209232439292619 0.0722990584688721 0.0414830286637114 0.0358480949149528 0.0627316897920329 -0.0312253164298789 0.0187581964372198 0.0219183632144415 -0.0219404249521841 0.00488870078865513 0.00409472957698303 0.014565854303815 -0.0134051159844697 -0.000574941154798047 0.0332824899474825 -0.0033552372572138 -0.0455941556591323 -0.0417192232264305
  7 98.2579316514382 ""  1.13215606669281 0 0 0.00318252549988123 -0.0130841800092318 -0.00046881680190919 0.0111104426197477 0.0218133184587169 -0.00946813174187602 0.0697742655925185 -0.000569904173361509 0.0289126725134724 0.0499596689573881 -7.1294752322248e-05 0.00275110125704608 -0.0266582173402575 0.00276885845260771 0.00711584957322679 -0.0321369894352416 0.0124129728560739 -0.0271474557707505 0.0264361223056002 0.0572155641046182 -0.0146509934027616 -0.0225489353752528 0.0274247650738376 -0.0175967309395441 0.0843120105192318 0.0562297374374591 0.0235896096573237 0.109977733896336 -0.0246503272006888 0.0548235602190707 0.0602061405752595 -0.0232916667569805 0.0283104718453856 -0.0107813812278901 -0.00859696717209865 0.0187061373957394 -0.0566407995214434 0.0424161134503075 -0.0359937257645999 -0.0678572335646335 -0.0253492898601185 0.0426679161581514 -0.0319136035297821 0.0487678316463123 -0.0148487533008243 -0.0602109795651284 0.0315367931312259 -0.0149249401809176 -0.0606522832925748 0.0313023076037581 -0.00801992815626506 -0.0600176989153407 0.0111475609316289 -0.00635938805039328 -0.0402854681678811 -0.000659265646648166 -0.0031122309214851 -0.0195603388761871 0.0132086438403822 0.00131341142744608 -0.0230141884574757 0.0359518400807134 0.00321459462184422 -0.0439736156733396 0.0440263443476135 -0.00240349573241602 0.0207132808107056 -0.00192086881515256 0.004573794874496 0.0267980853958863 -0.0409858786667147 -0.0167701926118508 0.0463089825972432 0.0104356162257751 0.0197033897140411 0.037909396500965 0.00906472140972896 0.0159587311715273 -0.0196776635060068 0.0648592696318085 -0.0136697301181491 -0.0416083458315873 0.0731865226579142 -0.0134437479892697 -0.0705956301059963 0.00357439767201375 -0.00854282008834941 -0.0394466725942425 -0.0202440814681333 -0.00509697772173769 -0.00946102946001155 0.0468982578922319 0.00715319208889526 -0.044809571677686 0.0625234584960327 -0.00375651641724364 0.0117791347315646 -0.0519831911329752 -0.0269023723338272 0.0549313443384692 -0.0497664955114767 -0.0156352262991229 0.0185805850984185 -0.0478427377852813 -0.022578529994403 0.0437960828379623 0.0296754811747848 0.0359040522243686 0.0427816043685422 0.00637407731080642 0.0154975654737432 0.0706389271542895 0.00333750195728562 0.0181763671685819 0.0378606039929857 0.032760497286585 0.0250040646029916 0.060831348116063 -0.00122044467649964 0.0210474754553979 0.027818879449555 0.00340841581822819 0.00985397294724125 -0.0160040323298134 -0.043626324901041 -0.00102761276873209 0.0790606199051539 -0.0604393759687423 -0.0130495014265365 0.0222411762021264 0.00566905764986107 -0.0144210115462545 -0.0489514106216339 -0.0261263119351801 -0.0123858051863963 0.00596577695919942 -0.0592565393744638 0.00772334454143569 0.0646780152754633 0.05451242594933 -0.0248981652550481 -0.0265827560487188 -0.0823920809907711 0.0160217041377058 -0.0267679536857297 -0.103102028959974 0.0551410245937837 0.0486510168721971 -0.118053984051114 0.0100497070746728
  8 110.927842087963 ""  0.495098302223811 0 0 0.00557323367067912 -0.0103903617859631 -7.65503698426843e-05 0.0148615390875647 0.00132046190430783 0.00612783882386483 -0.00628787994605547 -0.0303891620343586 -0.0219827410265661 0.0303911842402727 -0.000638640415337376 0.00132721303909903 0.0118738481058848 0.00743384902406868 0.00399234617475374 0.00280807069530967 -0.0189107883449524 0.0183704099427459 0.012258106389722 0.00586691218841105 0.0122944055495478 0.0144816286928979 0.00497507235860467 0.0104845587026549 -0.0119960874954458 -0.0445092163473073 -0.0177891695373832 -0.00354523778800692 -0.0208830582835823 -0.0427495257007677 -0.0109305351985441 -0.0415121337320897 -0.022711691987802 0.00597910497104299 0.00973055994282485 0.00332662010343799 0.00638150112086533 0.0110137307962839 -0.00665698133199416 0.00846752423906791 0.00810179350192145 0.0171122540873843 -0.0329833421119061 -0.0180737994821327 0.066406745558818 -0.0368726940151217 -0.0226727480076085 0.0773856195140747 -0.013242342192147 0.00770671715994876 0.00341453710737581 0.018264366552787 0.041832986390936 -0.0890555804795493 0.0307302081559231 0.0500928889810464 -0.113908202689339 0.0128239703510347 0.0264433679104496 -0.0468391746902212 -0.00568192477827886 0.00977997773201733 0.00500059041290404 -0.0188550237303321 0.000275910009075145 0.0309489740191245 0.00467206468655165 0.00369996985883841 0.00231601981713228 -0.0115817738860186 -0.0254722525897438 0.050409733007002 -0.0295249654812514 -0.030508496930094 -0.0141641160298603 0.042580019626339 0.0371205120399505 0.0383074764796647 -0.0471264649082106 -0.0331244199999124 0.0667336406969079 -0.0218128369595938 -0.00481988471900188 0.0868974855655056 0.0277226628862196 0.0535086536112927 -0.121043872140067 0.0487783382853537 0.0671029621083613 -0.166842630496205 -0.0140937271414483 -0.000548779395456551 0.0364283929328037 -0.0366194949577115 -0.015572981874033 0.0801584121400034 0.017309036698921 0.00491009368382851 0.0683603005478449 -0.0215022450696368 -0.0461484193888404 0.0967798958024994 -0.0429373648293471 -0.0567438959733221 0.0230390992643059 -0.0211980612340204 -0.00887722654788214 -0.0372509282013048 -0.0571303107380098 -0.0553069239504814 -0.0393446626901511 -0.0330247826937833 -0.0506277512164199 0.024787909218317 0.0529288252865678 0.0471607625659084 0.00876719742139843 0.028510895557845 0.0214323273471441 0.0783981215608858 0.0710299362963167 0.0644656019359416 0.0534451252603259 0.0224612616880872 0.0264675385397827 0.0046659062128144 -0.032535994222373 -0.0496435647490728 -0.0437169970022092 -0.00722500463744074 -0.0050118168851675 0.0123788668888801 0.0345149824992583 0.0453782475729041 0.0360550907721136 0.0380777276970988 0.0424876514919334 -0.0248305296514157 0.0129106768144088 0.0164502114843401 0.0103579385314978 0.00986139161521473 0.00634532037647827 -0.00234913886030142 -0.00752472583371421 0.00626170310753824 0.00729854590527745 -0.0284145253643946 -0.0409139884999566 -0.0437389540278599
  9 125.804806444942 ""  5.12539375046432 0 0 -0.0126119247085987 0.00549839703630772 0.0136485553944392 -0.0479262089553862 0.0055756824655919 -0.0290302232739216 0.0276848322422236 0.024439774949612 0.0424826974750469 -0.117859024010363 0.0386273191016354 -0.0416950864475852 0.126540433144005 -0.00238031479254161 -0.0609059542351447 -0.00291781810046723 0.0142832232252112 -0.0104035435958857 -0.0262738907376809 -0.0184546423523412 -0.0711581494263619 -0.0669371809885488 0.0173834201999328 -0.0214399823029381 0.0452270902536013 0.0480486975966526 0.0245373588687522 0.0234760655960614 0.0113064115608603 0.0713895117111383 0.0395333335663831 0.0316354687940973 0.0547937946961338 0.0864759001660027 0.0201870656097502 -0.0787532909012787 0.218983956612632 -0.125458542965819 0.0711066510704551 0.24543767307628 0.0730031917441875 -0.185378587636119 0.00177138438751345 0.00692614515678545 -0.0147868571575837 -0.00871087227841177 -0.0178264749351262 0.0402282276533692 0.00118103944183219 -0.00655818954076782 0.0147068212649364 0.00673247563970405 0.00139820635623225 -0.00128650059417854 0.0096666053186323 0.00685123221995518 -0.0125043320086916 0.00712750422572206 0.00468636027626464 -0.00816222590986666 0.00590594209319899 0.000702190731599397 -0.00283983354123387 0.00394623391507344 -0.00418067925274841 0.00821345162830718 -0.000377239444172866 0.00353384344632445 -0.000711275718827199 -0.00433449311043943 0.00492676135797495 0.0114352192860261 -0.0113306053530618 -0.00611529979407752 -0.00614711333334359 0.00318873767776819 0.00870717606387337 0.00509815059119426 0.0417843587122209 -0.00361307440234921 -0.0400446584104507 -0.0282287943144808 0.0390839568373004 -0.0337738086322703 0.00764973029970305 0.00201021178264257 -0.000899979958992217 0.0123934655246222 0.0110631916492941 -0.0203627191302884 0.00535813708474473 0.000491521082919544 -0.00564421026586922 0.00304965425569884 -0.00459041959626051 0.012715530260065 0.00321727001580667 0.011392564248689 0.0163568592133112 -0.0106638148365218 0.00297314905395463 0.0188715600017572 -0.00859484060149235 0.00107174739852011 0.00815289826110737 -0.00932668793858899 -0.00569271083861658 -0.0134369332910246 -0.0156747312203681 -0.0104872864963401 -0.0106648297632542 -0.016516439697442 -0.00888880524954092 0.00200597839063054 0.00509717406807332 0.0072450108766958 -0.00149047418566796 -0.00327351407865362 0.0069208177499982 0.0127701415162634 0.0100596735650194 0.015962926986016 0.00864624879370449 -0.0316996276763259 -0.0137613800076309 0.0180109915269005 0.0512663021819703 -0.0378988470470945 0.00329311703381866 0.00578845413809601 -0.000325259943603548 -0.00896609339782694 -0.0515449407210395 -0.0127820942175727 0.00111179972129234 -0.0377231036643271 -0.0197843241516909 0.0292264611314444 0.0129886196767454 0.0233075463429085 -0.0364795155528831 -0.0288244862355689 -0.0181049401566835 0.0344992593209473 -0.0112179607830452 -0.0176714506069995 0.0244387452855497 0.037241505448232 -0.0624086071204985 0.0434548927061222
  10 140.931146720501 ""  3.02423274501279 0 0 0.0353096146477736 -0.00340869726648448 0.00628638047065012 0.0322797862984461 -0.08609144322832 0.0396996085350848 -0.0138079270588565 0.0683580427662028 0.0622406612843506 -0.0292358332078021 -0.0183410852037277 -0.0249817478044291 0.0450077688714658 0.0675869438589657 -0.0160932466453925 0.0679688450149083 0.00606794174737536 -0.0337837256652254 -0.0207299507114075 -0.182733078695686 0.0694969774575805 0.138371800304299 -0.0913608749725007 0.0800578936809729 -0.0193287954878194 0.0649925979555029 0.0688528579193544 -0.0575426612794629 0.0535731292672907 0.115811683788696 0.00297211184549563 0.137369477569257 0.0496348099891027 -0.00270541045368552 0.117036152035576 -0.0814567643561368 0.0824668929133897 0.0226672502852318 0.0409539555928249 0.109432307975592 0.132485102433469 0.00112967300300222 -0.0158292819332009 -0.0151917871895491 0.0504741925393189 -0.00788293428532149 0.0295050424985489 -0.0650812769600171 -0.0252512526008061 0.0172367977195527 -0.0305697539694107 -0.0267060549180663 0.00906121492851366 -0.028994107911304 -0.0280162181278911 -0.00366062821306529 -0.00889631061501647 -0.0278307268038768 -0.0081734690858936 0.0138493515078591 -0.0329144672091655 -0.00243896055392884 0.0246553798104334 -0.0314808449419091 0.00936976105623221 -0.000341434697403179 -0.000765030858275784 -0.0126014898497005 0.0023357835741629 0.00540134741633949 -0.0352748072741892 -0.0187155344565969 0.0234569725110097 0.0180939943191332 0.0122884972583559 0.00800230004268743 -0.022529011759637 -0.0106706774947199 -0.0977540459078514 0.013257512668103 0.105213004576029 0.0446368732663043 -0.068702601311851 0.0952771215526872 -0.0246787777586592 0.0133222742046388 -0.0458031401685219 -0.0262149252185349 -0.00834780716211823 -0.0149559268935358 -0.0346663219804058 -0.00615304365090622 0.046468963876577 -0.0324051689769714 0.0146367033896099 0.00254434669295802 -0.0084526023459357 -0.0477213530530099 -0.0275457590371612 0.0266073033316307 -0.038027327631108 -0.0255213261093226 0.00316509831333482 -0.0353129630450782 -0.0182632297816998 0.0205059219361266 0.0299075404906214 0.0275392372842349 0.0226767674284751 0.0269457052466953 0.0225824116533511 0.0448221606458408 0.0206808712251807 -0.00542461741888012 0.00612537318145563 -0.0110455142576306 -0.0006647895197615 0.0285562654771749 -0.0212819346739271 -0.0264833739690859 -0.00468860529832867 -0.044503710468848 -0.0157190513870518 0.0524626220419888 -0.00109159367577397 -0.00492627503093777 -0.0405290607771509 -0.0093722395137887 -0.0101728614337566 0.00717403291288904 -0.0178017922554099 0.0252829776389333 0.0755570315441486 -0.00247117290612334 0.0144210792637808 0.0553661230446018 0.00708386268056357 -0.0168014069102646 0.0176474651645215 -0.0248094619980686 0.0554747338045169 0.051347055446411 0.00705964631667107 -0.0169241504175047 0.0525785409168861 0.00540629383021493 -0.0166033291604884 -0.0287029636521811 0.0114675039474161 -0.0443464739421624
  11 148.721997528254 ""  0.753194576065334 0 0 0.0171485075563038 0.00932847567022382 -0.0132920556748325 0.0243228479075641 -0.0387938246814017 0.016567222608029 -0.0294621868032907 0.043858624976954 0.00617513686865572 0.00976079615550783 -0.0166056519624329 -0.00749134225347031 -0.00692869498715874 0.0260189654605674 -0.000431320537934575 0.0349986658954185 0.0103922654870673 -0.026901549424148 -0.00897853484718586 -0.0795525283616378 0.0445286499096568 0.0845037783366802 -0.0482061218349432 0.0309553022668985 -0.0387338067830676 0.0256641233312195 0.0141115519066164 -0.0624833086393421 0.0433154662979927 0.0255797935395961 -0.02022791439059 0.0867460730295871 -0.00339460435409221 -0.0266913389985867 0.0440244104129764 -0.022435433172883 -0.00784916078064042 0.0238306019915158 -0.00390639495763419 0.00296353402348032 0.0440266601286817 0.0300489307449992 0.0190303517145162 0.043909479191583 -0.052225495146836 -0.0376373770973329 -0.0450367506671877 0.0900794548981296 -0.0355100943418777 -0.017656234937786 0.0337957695170555 -0.0300343815883924 -0.0149258023184476 0.0146998146135883 -0.0163547498803366 -0.00605661618426079 -0.0205466261212645 -0.00786630895348261 0.00221481563800768 -0.0406913759302178 -0.0083396059018469 0.00921705350198636 -0.0403583357561294 -0.02466755004442 -0.00566700853581234 -0.0028816110963398 0.00190306261014648 -0.0160358779875432 -0.0183994143833592 -0.00263754213789329 -0.04607810208803 -0.00711001633746321 -0.00653252866544618 -0.0468088399992098 -0.0181990281733759 0.023259947761011 0.0116706595841309 0.0136976097818098 0.138921924823181 0.0328681784588052 -0.118114769029981 -0.072914647993644 0.137691491260677 -0.113505886875742 -0.0379765801949969 -0.022661391113807 0.0303370401523907 -0.0155088214279242 -0.00691962905441686 -0.0243480984902218 0.00288937284811663 0.0209407214490277 -0.0616270678340796 -0.0256423088999679 -0.00715771026707486 0.000245573920295923 0.00240403668015667 -0.040334807229615 -0.00409339721862955 0.006390124642276 -0.0583832531713398 0.0118631249359566 -0.0197711723565102 -0.0606631409753006 -0.0195540150848776 -0.00328094009980016 -0.0311724644528012 -0.0250194738916091 -0.0191228498217482 -0.0703449037104559 -0.0437135982109957 -0.004219597882551 -0.0648587936431193 0.013737103271497 0.0282062249046576 0.0278650822928225 0.00409550607890709 0.0235880657909652 -0.00348575135065202 0.043024790513764 0.0334746294277741 0.0317104473511704 0.0172919750774452 0.00812767526150647 -0.0374221401640634 -0.0172814157883179 0.0337893523609305 0.0891652184518806 0.0670511822971221 0.0192407158052998 0.0191922094487536 0.00272363721329359 0.0131761502868625 -0.0914900038437574 -0.0733535989429189 -0.0188905687304681 -0.0709101402533662 0.0413510869186406 0.00954940764105911 -0.00808929563955719 0.0312686973188956 0.0339161257135103 0.0237287061977036 -0.0339875906416476 0.0533132286088357 0.0290807863243773 -0.0557873097592106 0.0412838969446834 0.102015425571454 0.066363334403208
  12 170.232548774229 ""  0.673739386037212 0 0 -0.0278829330161239 -0.00985211707818125 -0.038366514449569 0.00322919450746959 -0.0390692532612041 0.00907234420114433 -0.0321126011274247 0.0656613224937059 0.0316986525352193 0.0511649789957029 -0.0334762534665408 -0.0237237423678073 0.00605642596106493 0.0290245290779149 -0.0128584723265688 -0.0415403702277935 0.0217369602876668 -0.0900968226876738 -0.032856411384643 -0.0500152531547062 0.0560223532796588 0.0539676284667863 -0.042473458236735 0.0265201979738047 -0.0341301019405027 0.107042658586483 0.0449552908028075 -0.0351513179598442 0.0330945533011955 0.0983305526791574 -0.0319325460205714 0.111620147934616 0.00934198869818675 0.0292182619955433 0.0385703811556542 -0.0473708007376377 -0.0130488422162456 0.0829752434768817 -0.0206600533355619 -0.0258672051523456 0.0139003961197044 0.0388253372532084 -0.034706015612119 -0.0118993799705339 -0.0253283434421856 -0.00500889493572034 -0.000845960064764441 0.0242911356990939 0.0271805125624808 -0.00331224364220169 0.0194749574544647 0.0306546161285315 0.00438163361553578 0.0191699908195007 0.0353418451316178 0.0129793300603871 0.0159232071200299 0.0382134116606157 0.0186036756733078 0.0149114849456249 0.0399539126333106 0.00883834915516854 0.0126350138188992 0.038045122462082 0.00576555000576158 0.0198510968060966 0.00920461133099013 0.0362722085220631 0.0154281362042858 0.00467827152808247 0.0774458647637633 0.0345300671538014 -0.0114761356009363 0.0278080194496283 0.00419053042920462 -0.00880914218500253 0.0344107231281165 0.0136490778963078 -0.00606969988329196 -0.0244878662692414 -0.0455067008430549 -0.052746182807939 -0.010119874923893 -0.0459210276509555 0.032239829408517 0.00411746434281776 0.0219556581812084 0.036981742339609 0.0126472944375566 0.0146084414809679 0.0371367623529726 0.00714791612172936 0.0061091815320137 0.0370394787580171 0.00948528104291107 0.0220088582672912 0.0185931794114053 0.0884126339793934 0.0436477122979807 -0.0247242708842232 0.0872593236123066 0.0322418580726103 0.0155512445059558 0.0850338536929183 0.0406446938126889 -0.00986843518403359 0.00952190540852004 -0.00814322385929855 -0.00635492466345938 0.0344651339267681 0.0111421453130027 -0.0319852097520815 0.0362063185659312 0.00106483659632688 -0.00856959266556674 0.0138760458907328 0.00536159679975391 -0.0329633253626591 0.0397730846773107 0.0189466609387513 0.00228173076488027 0.0505659803526355 0.0186565654768051 -0.0383826637897354 -0.0888674143693951 -0.044003654078742 -0.0347985957953659 -0.0337667086844368 -0.0154793074770879 -0.0371449284443865 -0.0299463063197454 -0.0159639653379336 -0.0431686095663789 -0.117123174033682 -0.0802422539249434 -0.0380882338133164 -0.121601688922521 -0.00106552304071549 -0.016741654146862 -0.0247707131471292 0.00806905872323241 -0.0292118987450294 -0.0668546942074715 -0.0548714759461269 -0.0103500644934744 -0.0832522476711482 -0.0335446633559954 -0.041828888382113 -0.0501386298941541 -0.0281028848982742
  13 216.151860902874 ""  6.20910799031829 0 0 0.0295220626756659 0.0424561246053587 0.00457908977587042 0.0170539785667613 0.0249915987675161 0.00343353199459861 -0.0415430939974678 0.0018717803102516 -0.0574912645975786 -0.047625276745114 0.0314710239496307 0.027743798802204 -0.0328648112057038 -0.0109947030761517 0.0206100434578774 0.0402072300214119 0.0178812973003996 0.0445396501475398 0.0168669210887871 0.00244496550093643 -0.00850850528391986 0.0275667788927339 0.0113850605733283 -0.00889339883568789 -0.0559487529479052 -0.0930590161085705 -0.0624410645791944 -0.100804403645214 0.0480582972456954 -0.116846574110697 -0.0235525154277957 0.0168794495242669 -0.0426806537110901 -0.089241674209708 -0.00746934450808955 0.0526447562167962 -0.0165791594170766 -0.0838394086176226 0.00985520463987699 0.0145759784212187 0.0248641827819866 -0.00898343281290862 -0.00445634990149942 -0.0286794548845773 -0.00900698610646803 0.0100389615509993 -0.0124218654645364 -0.00691125656120258 0.00357652884474023 -0.00123283409080399 -0.0107527950058348 -0.00156634519811969 0.0141383881213998 -7.74480777984484e-05 -0.0170704055781777 0.0174657249679646 0.00702783082699226 -0.0194888591543808 0.0177041930732517 0.00791094607766119 -0.0150135751461797 0.00590610776820094 -0.00565532570759088 -0.0013944411005825 -0.00102361211368341 -0.0132501380477763 -0.000130008420702912 0.0173283613182186 0.0125602011716716 0.00457273120939683 -0.00949234676535074 -0.000948406075524186 0.0224502745865685 0.0444488097249847 0.0233583453221105 0.0142643998459693 0.0294522763660848 0.0247433463950572 0.00172813913194377 -0.0229199007118056 -0.00938196238034381 -0.00750295679327842 -0.0390512346065063 -0.0174481736260844 0.0074656946829357 0.0201409015557167 0.00521041381897801 -0.0195210664534406 0.0186346780041312 0.0128414619565015 -0.0241765708118927 -0.000239368027799113 -0.0106386405984374 -0.00135825991783992 -0.00507333302572051 -0.0141787917172989 -0.00512490868801108 -0.017623697917544 -0.00718797416976049 0.0239660504207907 -0.0152196259267953 -0.000848444461427328 -0.00176730538251442 -0.0133764396611669 -0.00393034558086509 0.0199302935173366 0.0579271353330456 0.036384846718618 0.0198886717060927 0.0536979036559913 0.0342226097697261 0.0452656057362618 0.0467406955184182 0.00541418484194313 0.0134382922167531 0.0496624956819452 0.0339637450045913 0.0325614390685943 0.0184499301538761 0.0342796296265191 0.00589139162442954 0.0305278034093604 0.0187665471759455 -0.0183713356955673 -0.0930205729166295 -0.00289705631352121 0.0301760695314287 -0.0927191222055939 -0.00240492888394137 -0.000326654330916235 -0.050406839810022 -0.00173985146790853 0.0109201764871818 -0.221376783308895 -0.118802269202461 -0.117942221554901 -0.142978888057155 0.115670168219341 0.0158782158396047 -0.0331864429387803 -0.00210249595286758 0.0594609572930055 0.0820943143810635 -0.0215107624203798 0.131229588806273 0.101799177662967 -0.102184622725165 0.0513412811372518 -0.0441393886971462 0.109057828922104
  14 233.101059473332 ""  1.41595985757545 0 0 -0.0159326163674856 -0.0163556578687438 0.00258510191888496 -0.0129267191278883 -0.00216003652112926 -0.00169907442362676 0.0194619443842212 -0.0085910493858674 0.022227763391413 0.00625401789154297 -0.00552833789209289 -0.00771780509646952 0.00842693613693522 0.00154493340038053 -0.00655136054607349 -0.0255195021870794 -0.00699435835693618 -0.00905018240280036 -0.00714890128043572 0.00860030004689925 -0.00447922923599725 -0.0261333732765305 0.00455010330759192 0.00103415002642261 0.0241234643093102 0.0395786300553396 0.0284482497932381 0.0589366751555706 -0.0289690032356793 0.0410824755699028 0.00437067741727791 -0.0281570603140693 0.0128662306910328 0.0327917470674874 -0.00299111335883362 -0.0145613806331544 0.00417799048312224 0.0267735799273388 0.000401594908971089 -0.00887692348475999 -0.0139464389847807 -0.00393897854136885 0.0463285615273116 -0.0513775530453895 -0.0328887967447551 0.0546643770765196 -0.0565571311002801 0.0160292173244335 0.022964450303278 -0.0277155116460628 -0.00276470784145168 0.0127259631988659 0.0233927928416874 0.0120382364365438 -0.0379620972752863 0.0443633893348224 0.00497229247076042 -0.0586577690686286 0.0346068162322704 -0.00268590795255809 -0.0500344908954779 -0.0093634077224495 -0.0227255725110166 -0.00282839619552697 -0.0397425246978424 -0.0217571506720355 -0.0110034600397991 0.026880458111333 0.00974956090418705 -0.000788433444397463 -0.0637471260196018 -0.0253137066935279 0.0436056142831002 0.0834244165357935 0.0368861833391366 0.0344626793843834 0.0689071034697866 0.0541390509086418 0.0762431556676581 -0.071381457626318 -0.0574467451051065 0.0230006652352083 -0.0459824669054293 -0.0579168554975096 0.0416614387059145 0.0434081900125925 0.0300925201098444 -0.0428225097881866 0.0655565552021939 0.0119444221336043 -0.0783643461784754 -0.0281930938309397 -0.0425635543705264 0.00406457804437949 -0.0682009440888551 -0.035035014472746 -0.0278498442830326 -0.0846147988513708 -0.0430040642046151 0.0618125877516314 -0.0869788898654788 -0.0157492127038591 -0.0274421170562305 -0.0828417107589303 -0.0409302924758541 0.0400642383739478 0.135629202620768 0.0651616290538475 0.0224727624014641 0.0914236267810979 0.0484070840404296 0.109421248608329 0.0757953625526045 0.011430514147845 0.0339430669868545 0.125801022580915 0.0740003354988133 0.080659009317339 0.0347499030910411 0.0907922333392345 0.0172791194428627 0.0804891004284918 0.0402332448051126 -0.00344369099133338 0.0182190282521819 -0.0126946715979332 -0.0453312943270981 0.0343238468985017 -0.0115919570117538 -0.0109274697707028 -0.0220134975703174 -0.0207203695167127 -0.0112856327201251 0.0640539754240805 0.0320582547410779 0.0175758049886551 0.0463339270382798 -0.0611388703821525 -0.0493049258058875 -0.0581432988439313 -0.0257469420382776 -0.0231195849461143 -0.0367602427583308 0.00658245820416567 -0.0382234713488672 -0.0458279132077446 0.0339302279357864 -0.0389657703369216 0.0441806374459296 -0.0639497737463776
  15 246.252845760627 ""  0.476073322849911 0 0 -0.0185183616788746 0.0047164619256885 -0.0185701798450272 -0.0162190401878504 0.00146524642099442 -0.0202931856524378 -0.0649353017056427 0.041309117477589 -0.000160836418927228 0.0435097153425601 -0.0138524107650485 -0.0293504748958067 0.0108705813692366 -0.0123879713039006 -0.0292817629136821 0.00381003062473657 0.00426157512527954 -0.0306901403505719 -0.0149467176884968 0.0271472398497972 -0.00920872943978914 -0.0283386457155219 0.00873043269908776 -0.0173571137203246 -0.0650147018033765 -0.0231285172436718 -0.0171862544438414 -0.155357801055688 0.0566116668613371 0.0192752800872272 -0.0243141742728345 0.117792133516618 0.0145670144329672 0.160921851622436 -0.0600477888222258 -0.0374680913434844 -0.0323148879225089 0.144061151748005 -0.0227762777806451 -0.109644696030764 -0.124093157408412 -0.0276719963049981 0.00809245565249729 -0.000458036241921337 0.0327266152231269 -0.00489912951419237 -0.0250966963991508 0.0669471691296917 0.0183715926603021 0.0168003526905121 -0.0362830704450896 0.0242019937461469 0.0261057527988509 -0.0558316564357469 0.00267173817040456 0.00840769777832771 -0.0130548479239492 -0.0213858738650446 -0.018077791374255 0.0365280182504487 -0.000363623719850707 0.0053696415244878 -0.0227538435250794 0.0240248662812419 0.0250576768139477 -0.0759613366500876 -0.0168832890836567 -0.0223457987641383 0.0332843670863077 -0.00854208818256724 -0.0252682789326186 0.00549328512410651 0.0233716000770616 0.0447576476138018 0.0488381084311902 -0.0346738354937076 -0.0737096625893817 -0.0233052644112335 0.0305924382746125 -0.0117046289745302 0.0165841303687532 -0.00879624065899869 0.0236901627630377 0.0252743306224737 0.0291303509198263 0.0313202204002209 -0.0638149229225086 0.000393186969229354 0.0121609264354595 -0.00828213557291977 -0.00102680290680765 0.00494439960034565 -0.0243497332437091 0.0353037080763594 0.0287456905444521 -0.105396905004349 -0.0227874277693341 -0.0280735030648129 -0.00529290152863758 0.00277172208517066 -0.0258598257221008 7.61291634411574e-05 0.000455855009338293 -0.0251010356977448 0.00387355835199952 0.00857702231635312 -0.0107081030324868 0.0847705555878112 0.0803860464176505 0.10691389411908 0.113607309360888 0.0168583544746752 0.0950137790090091 -0.0397795806347614 -0.0543048921712514 -0.0466521930843325 0.0488363249604156 0.0457003725010218 -0.0567530578289025 -0.109024898080216 -0.112500036720175 -0.1623150567943 -0.0621862617649644 -0.00523945416225866 0.0233243148945628 0.0329471628198373 0.0442848360398867 -0.0245265912134769 0.028772529505073 0.00905426745978109 0.0113734106591333 0.0229702763592659 -8.0428283123729e-05 0.0297336414435132 0.0428096923103818 0.0121689233729173 0.0252473975674214 0.0212488615873066 0.0086819791032539 0.028349374464098 -0.00622408816499243 -0.02326499642135 0.014193725303031 0.003781389298591 -0.0435074760403441 0.016188505587911 0.0106174826707273 0.0318870783411991 -0.0483013264167089 0.064093453347382
  16 252.583270080538 ""  2.62358502078246 0 0 0.0259304005422866 -0.00665063143879731 0.0203582147816973 0.021437596521972 -0.0133240846196529 0.0234816583630904 0.0848323203896267 -0.0491146946551127 0.00073264901848272 -0.046962161608158 0.00579178906956001 0.0308189496625051 -0.0146123613161272 0.0147567142946747 0.0330898438262406 0.0080570123101307 -0.00799685313325167 0.0326611392385632 0.014494245507021 -0.0491257422294363 0.0155880632426038 0.0458918703838384 -0.0246804367390902 0.0210400294788914 0.0869951260923413 0.0323844615614597 0.0194400534054503 0.195568973540164 -0.0691865118547322 -0.0203852652382642 0.0363780650162538 -0.142622422922195 -0.0157765825589316 -0.145356800299678 0.0611780212976948 0.0307971216393859 0.0247730112891611 -0.121208989174823 0.0318412506188333 0.0941183498335277 0.116958931493515 0.0358963353796217 -0.0252551444664865 0.0158569818720592 -0.0384050782395899 -0.0392819850537292 -0.0216662496113556 0.0623363104719541 -0.000860816405205782 0.0138755997211077 -0.0280621239921464 0.00713196782875399 0.0123884885773726 -0.0460221442608151 0.00954819723081599 -0.00629596703532417 -0.00814210758558302 0.00543217839519402 -0.0147058222450608 0.0331443876045519 0.0223602565671038 0.0140231127735992 -0.018174292947734 0.0211915789954561 0.0344192877802948 -0.0563675720965506 -0.00339782122395738 -0.00904797710286025 0.0331540122081557 0.000263274111341714 0.0225469250151176 0.0263957856066604 0.0154532505869156 0.0384822961931686 0.038617844646623 -0.0305582250169603 -0.0546758574360178 -0.0169180263943795 0.0524928337472211 0.0071044260786696 -0.0819145430204313 -0.0836357553538878 0.0674117983077259 -0.0811443210325566 0.00232455811382738 0.00945634433390452 -0.0550774276666764 0.00919079035489992 -0.0169718356976725 -0.00416393042882607 0.0305856084855835 0.020825685300439 -0.0214719284040341 0.0239146854487223 0.0526581925048293 -0.0681496370303374 0.00106871677144829 0.030297021121193 0.0256358522736731 -0.0169198853559792 0.030657102053857 0.02041718432552 0.0173756743337509 0.029242343387245 0.0303254805316655 0.00276957213345679 -0.0318152838672017 0.0621909854562997 0.0759285742321939 0.0985404347693634 0.100517249427359 -0.0119724638423839 0.0910042445678259 -0.0415823470554214 -0.0464595525269468 -0.0457227010398299 0.0372416414046381 0.0206663065749428 -0.0359837392768326 -0.0870430339365474 -0.0881401471721649 -0.119947525736788 -0.0457085563794095 0.00571467798113193 -0.0180879218406681 -0.0349409786068304 -0.0557496789499601 0.0325075065507548 -0.0339352453458973 -0.0165968638836841 -0.00271465260839558 -0.0224492692508977 0.00195099842601469 -0.0255909596880337 -0.0452734242856592 -0.0136494400774009 -0.0188270706595707 -0.0239902000274311 -0.00807041244376989 -0.0153719890697848 0.0124332404892016 0.0282770282565868 -0.00999920502108642 -0.00230495285699824 0.045596215806525 -0.0135446228224298 -0.00428501653187652 -0.0395289369487947 0.0642796973155056 -0.0674493681162251
  17 286.263679492925 ""  2.75847803726316 0 0 0.0313619329427596 -0.00612707820309038 0.042145010596871 0.00236239635678426 -0.0258575595319293 0.010564881676072 0.0450446600078109 -0.0267630453077448 0.031694640077869 -0.0219609859936722 -0.00286353903481852 -0.0135872250037006 0.016770654670552 -0.00556865508132637 -0.0179230064622589 0.0712663569124533 -0.0274681054905279 0.0571819877569342 0.00132620558533348 -0.062088119877378 -0.005545008484316 0.0134088314910992 -0.0192393726436765 0.0247060781704614 0.0742843582394536 -0.0614710694142393 -0.0172235107423994 -0.000725802549746404 -0.0105126177798996 0.0249060856974141 0.0853028354485874 -0.0196225177641648 0.0804708535941231 0.472397167359299 -0.138788690402431 -0.066000884038198 -0.0667109088884276 0.426741251094706 0.0861251694022003 -0.294846059119813 -0.313326996816137 -0.079572942646571 -0.0159829185235557 0.0077274035730622 -0.0421524184073315 -0.016611674699115 0.000946738015918246 -0.00613596325830505 -0.0134973893455865 -0.00270233526953679 0.00128681538636913 -0.0124752468227192 -0.00559496773535746 -0.000921421224267802 -0.00232604281103419 -0.0059090320926318 -0.00375356262865553 0.00513491717899727 4.19611155459505e-06 0.00114085976223669 0.00120743361076664 4.74296936870484e-05 0.0111049188948209 -0.00603759262505082 0.00282373265533785 0.0097725675095094 0.00394457300902853 0.00486509675746848 -0.000240709763917862 0.00329903004746642 0.0173210474148603 0.00455458565104195 -0.00270732436064436 -0.000770279088168384 -0.003565014658293 0.00191088111891795 0.00938716750039664 0.0044519965759172 0.0237647838401646 0.0151820068145473 -0.0591607463847042 -0.0459868124395311 0.0209853971229285 -0.0710563758179662 -0.0149295178707385 -0.00705348675865153 -0.00632334217713979 0.000747857300249452 -0.0103082686450653 -0.0107465652555436 0.00337456313438328 0.00149383249149228 0.0135610845242911 -0.00367087089982399 0.0155754783999855 0.00401091024784458 0.00667782787709734 0.0174901676921423 0.00719124556798717 -0.00511700737591857 0.0222408366345901 -0.000222314716899099 0.00736451829954303 0.0223295657581241 0.00925123047802547 -0.00035453387068135 0.00779380150998353 -0.00936152447588517 -0.0121668620569196 -0.00731057829118971 -0.0100021956649786 -0.00100431295611735 -0.00668683563569473 0.00622024173137484 0.00668796954438785 -0.00590264695511186 -0.0159426994933539 -0.0244662288355378 0.0107813348185405 0.0189731603248383 0.0233915612298276 0.0284259824114624 0.0161442272422571 -0.0152726787605727 -0.00836624011470456 -0.00147103196860728 -0.0327729607493784 -0.00167594366012428 -0.0298439372130473 -0.0168126781800032 -0.00908617070950914 -0.0201524437267867 -0.0128182844872626 -0.0514220122721758 -0.0453069389489663 -0.0795560135354222 -0.0121241515973663 0.037412383713444 -0.0170290046689708 -0.0137113677783299 -0.0115486151001815 0.0394992405957035 0.0541449723905873 0.0369594582566541 0.0704700451034842 0.076375625476494 -0.0229982437251313 -0.00627201962844027 0.0560789920790208 0.00202829058460305
  18 305.026864053583 ""  1.71616071144133 0 0 0.018761657625089 -0.0167973880167657 0.0217987918569176 0.00642456107434525 -0.020655153374105 -0.0161621560257735 0.0208119431269603 -0.00879695319860669 0.032035420685245 0.0704796574779963 -0.0384404382655756 -0.0251603309650364 0.00164393477969269 -0.00274840763487784 -0.0184792644790411 0.080289036782679 -0.0383829489205342 0.0249514983642964 0.0182161564561857 0.0137446361117128 -0.0170472392102798 -0.0181117049495057 -0.0106452641354112 -0.015216686946944 0.138281461493587 -0.274972560198767 -0.198719544178264 -0.341346743062154 0.0850807821071164 0.0464814256775232 0.262356501661265 0.17171203169443 0.255685996416682 -0.217517990370936 0.0675690772372866 -0.00750006869994182 0.0237331474294774 -0.183228785271418 -0.0923239042331427 0.130857730465012 0.138331412056279 0.0524310969631012 -0.0138731448305258 0.00338465580769051 -0.0500095890604193 -0.0117305016044043 -0.00516328218156826 -0.00707196511344268 -0.00702995509270784 -0.00523132726784602 -0.00877388950577013 -0.00772999277087623 -0.00798337021170482 -0.00549559829547019 -0.00317720005125887 -0.0114068486086528 0.00230620255943494 0.00484269228498864 -0.00308595476717698 0.00135098241270931 0.00514714223226954 -0.00254048029282973 -0.00197677147314265 -0.00176965834387581 -0.00116536798415639 -0.00277346702388067 0.00433312439380895 0.0039048607638033 0.00241030258577078 0.00470520399539228 0.0152865848666392 0.00506363068336042 0.00344529786645346 0.0116693857556979 0.000844775823045116 0.00200124925845403 0.0100667059198554 0.0092176418144096 0.0415182925252107 0.0124008837451417 -0.0742258780890111 -0.0560242571552338 0.0151591826709085 -0.0942454999243448 -0.009944738059097 -0.00973341511757761 -0.00811634216590667 -0.0037512085463701 -0.0191969524028555 0.0060884098011803 0.00668606128029868 -0.0011099638877508 -0.00215586259226027 -0.00542973357182624 0.00453401761562421 0.00457398573178037 0.00629908823954827 0.00863223634336827 0.00757152663628398 -0.000583355694571938 0.0223862882704044 -0.00572358184437331 0.00797642072396891 0.0243674884929618 0.0144378074845569 0.00435109158392139 0.0162392829768845 -0.00134218432605729 -0.00195367527528544 0.0153616710921673 0.00565002664991512 0.00762802630310501 0.0128801109074319 -0.00390236565857205 0.00718624573306252 -0.00716725922145738 -0.0132133168400307 -0.0286952067053155 0.0108390595234491 0.0278261154172885 0.0262077885909177 0.0342942751288037 0.021945590461803 -0.0415233214403568 0.034336017876338 0.031831500668464 -0.0200766747033797 -0.0149779195271219 -0.014028031352427 -0.0329166638918434 -0.0022371531878809 -0.0155585885576454 -0.0391962903305642 0.0297110151731863 0.0291969817628343 -0.0817225134870699 0.0572386997580948 0.0224218020907207 -0.0471788160871487 -0.000315877537255591 -0.0411241856610574 -0.00607639660250469 0.0494120945884792 0.0631988370747149 -0.00689011541060629 0.0732941369549001 0.0179080125105261 -0.00508104245031999 0.0217905466760322 0.0410529400336077
  19 313.150554893825 ""  0.00525791121809934 0 0 -0.00134695168964606 0.00203504953165107 -0.00323040932033087 0.000396262148194353 -0.00308211581199111 0.00134062139391068 -0.000201124454497608 0.00144799212261125 -0.00407150856872201 -0.000610956169352549 -0.00306626474115049 0.00156945255559498 -0.00025289864130588 0.00050494977509194 0.00225356119480001 -0.00199148505000136 0.0026879292363876 -0.00420477879049918 -0.00381022141128319 -0.00586697008389915 0.00610271650166697 0.00767114674779049 -0.00602798027432219 0.000875305358862226 -0.0122411909899314 0.0313486020860323 0.0202662732610118 0.0398660435375269 -0.00910306753245568 -0.00538791140114106 -0.0263232627943125 -0.0190731386341439 -0.0277832769985536 -0.00974605586658483 0.00488178153661715 0.000173032296003997 0.00208630135566465 -0.00819986251248212 0.00171848891203319 0.00730209105869972 0.00835170441146942 0.00499436381913035 -0.00197204193957856 0.00214505251284871 0.00187346513317421 -0.00461720679977583 -0.00794234150676803 0.0261108479129866 0.00988229330427576 0.0118566350130699 -0.022839639225553 0.00952595737779244 0.0114895453083139 -0.0216687246792591 -0.00212765821113618 -0.0010747430073271 0.00886310307264755 -0.0083450380663732 -0.00798003447359741 0.0209833646068081 -0.00268665228288528 -0.00104243256537405 0.00518929412594676 0.0112045068629685 0.013729402587698 -0.0320829630245495 -0.0050671491534078 -0.00617478398999302 0.0119457033754785 0.00408452099305032 0.00429745625944181 -0.0157895364961293 0.00969646602819155 0.011809042355042 0.0211134861594782 -0.0148034647237608 -0.026347295140327 -0.00744113637498988 0.0170613675346346 -0.0013724503165757 -0.00920457299002451 -0.0160051587970339 0.0139697466944342 -0.00862098308371297 0.00964072085959391 0.0116121628090428 -0.0219951538566826 -0.00758791338616607 -0.00567932922166594 0.0245380727902748 -0.00787887861200325 -0.00707662164348278 0.0200367935825255 0.0139464212409711 0.015232018462865 -0.0397572287412332 -0.0267650855087504 -0.176747714412136 -0.00617152863660544 0.06421428382176 0.0777562558435967 -0.19480216452593 -0.0145303460985595 0.124692661208733 0.121775222788714 0.0508977655496239 0.371195979952203 -0.0158271116791974 -0.26449765695807 -0.150107588997711 -0.132715187120552 0.251742960928201 -0.171180159302319 0.211582915620288 0.0498846643366594 -0.258928851868861 -0.290747700236829 -0.35740702595797 0.0400218146838067 0.0878162068791931 0.26311497748323 0.127017480239798 0.15980898650797 -0.000429980861915959 0.00197937389468794 0.00183083617421944 0.000906587846399397 -0.00353750938491479 0.00131855580716524 -0.00159934229067801 0.00175869881725137 0.00292188021139269 0.00103482685518095 0.00244787249474295 0.00331632724272044 0.00199722582794783 0.00209338474146575 0.000336116168204685 0.00031408673358409 0.00441577248312451 0.00151402104317431 -0.00213648584422571 0.000834723990298354 -0.00220884744292892 -0.0045131185344663 -0.000134379822861898 0.000994360506607276 -0.00014323357294551 -0.00557241763251849 0.00484509322898973
  20 324.207726215753 ""  0.653891741576492 0 0 -0.00499144037807548 -0.0124507269408688 0.00338755292272433 -0.00428869872753562 0.0534273013887188 0.00209636640522875 -0.0261128506974232 -0.00590828254797294 0.00545504914983614 -0.0518875160157206 0.0578609778196972 0.0288752791037926 -0.0103052317449168 0.000988463367619215 0.0222691057742913 -0.0664928034715682 0.00803441214371821 0.00374360262716993 0.0354588256166824 0.0714319644556301 -0.0467054362691008 -0.06957641097389 0.0696186462007825 -0.00644942058910098 0.066531035489528 -0.271914290306461 -0.191348499979126 -0.367636649389182 0.0899751839263087 0.00507162776611855 0.190111168833961 0.168422476704873 0.19884630207451 0.0691042204928377 -0.0377551379970435 0.0440571498874638 -0.0136607980926398 0.048434152735936 0.0471398911348688 -0.0520978257974285 -0.053978392965176 -0.0331148383620937 0.0183576135973178 -0.0102518039725964 0.0207899745039518 -0.00649740006808032 -0.0195032011582445 0.00119918677548084 -0.0185370067940599 -0.00660510447022048 -0.007122346213477 -0.0170922726208351 -0.00304718571388088 -0.0108398575903461 -0.00598836874983906 -0.00593994147563454 -0.0111064206186148 0.00165600706735703 -0.0022858618386045 0.000362905892519213 -0.000391062397042924 -0.0023098593318819 -0.00275593961931252 -0.010980278354034 0.000547848453308805 -0.00806236827347406 0.00736719711489005 0.00201437741944911 0.00578912575329406 0.00749843185130949 0.032838425649431 0.0175905905334776 0.014102248754634 0.00191065977368329 0.0111793807231858 0.00935931853980039 -0.0034012714278192 -0.000630849914548833 -0.00945793083806715 -0.0108696934352687 0.0345517123495543 0.0371784913919783 -0.000531088156669166 0.048657341039692 -0.018934421369744 -0.00421965288134932 -0.0106680712257595 -0.00323176994283715 -0.0114889774578122 -0.0158850536763794 0.00124011195423056 -0.000870010103589819 -0.00129608742855763 -0.0115019608246705 0.0127891821175281 -0.00907934349387901 0.0192135134945385 0.0331160180399883 0.0270695429694775 -0.0175145384427219 0.047367228042829 0.00384131204491818 0.0175153290686706 0.0486296828421763 0.032941014019112 0.00657148862136786 -0.0376001247124498 0.0265018489434296 0.052088480778605 0.0203167453297569 0.027882345739633 -0.00652630339618874 0.0219120125107341 -0.0132918204842564 0.0254453388915287 -0.0519581995826394 -0.0678431449485788 -0.0645869443186858 0.0112972390661979 0.0190853716068407 0.0738104335264653 0.026114935125902 0.0392073608960372 0.0619672306112238 -0.0308597572558564 -0.0431401617654356 -0.00620962972003336 0.0422754232489724 -0.00142002069254417 0.039045826986823 -0.0132892542317222 0.00102407828418572 0.0547672956221638 0.01373693954492 0.00103768525177181 0.117566550616042 -0.0269317675392165 -0.0770166330843084 0.0458201746581508 -0.0323160521609236 0.0421527672023188 0.0143318612242611 -0.0905496312136835 -0.0415137544708321 0.0100221676839284 -0.127537143506305 0.0312280881146741 -0.0175434283247354 0.010227650481513 -0.113125346894573
  21 327.487647432231 ""  0.0597371948973775 0 0 0.00284178796495404 0.00784012770999962 -0.00406374775915928 0.0031930657060113 -0.0055489767672587 -0.00297867712069875 -0.0159662129211485 0.0107386826054142 -0.00872000047786988 0.00913222016443633 -0.00450762684484167 -0.00834904321297234 0.00289005647050772 -0.00441941135785474 -0.0089887177285462 0.0127655027036639 0.0046089513534309 -0.00424973556410138 -0.00476541400271714 -0.0113903163626539 0.00606491599153558 0.0165294693097977 -0.00771344775171929 2.32973429822635e-05 -0.0717714519250551 0.108046723686623 0.093265830957154 0.121127669047338 -0.0249745977559856 -0.014259411002091 -0.115254951492538 -0.0494027645682173 -0.107536797178662 -0.00582603078160736 -0.00324743962481876 -0.0054415015946448 0.00258065884162892 -0.0113124288128453 -0.0145170406966989 0.00603758439738056 -0.000627013002120765 -0.0057173031924098 0.00825995469680154 -0.0291749327162643 -0.010770049928503 -0.0313020402580183 -0.0466540521516096 -0.0286999613719278 -0.0508029679881367 -0.035832473079477 -0.0305698318880359 -0.0492853969764091 -0.0368210736421678 -0.0324759519507645 -0.0175207417173887 -0.0449579526027158 -0.0257927071221502 0.0126465266177492 -0.0191334632538392 -0.00381629006931103 0.00723130329543517 -0.02495124977695 -0.00932558709556722 -0.0269093691243379 -0.017553438865328 -0.0171576040190804 0.0194153603044215 0.00927503097096834 0.0106291511715839 0.0187662347546003 0.0812166005780733 0.0407060929822309 0.0287375586331504 0.0450362111184184 0.0119177695880462 0.0186972204835934 0.0323875139135716 0.0360080246578694 0.00852107397143851 -0.0120276702457572 -0.00365997880788365 0.00207545173236824 -0.01449202171877 -0.00958821881448375 -0.0566206090132597 -0.0417836926410117 -0.0372017784785268 -0.0109097649133596 -0.0694967236284304 -0.0345740694592277 0.0120196208334424 -0.0203611929567168 -0.00697528053505542 -0.0333248560867047 0.0169965793733112 -0.00733129443309258 0.0468979504378277 0.106228569845504 0.0586973908479755 -0.0450901344178041 0.104265343828545 0.0333985949240824 0.0463003631873441 0.10028579445843 0.0559063554781264 0.00127966026748472 -0.151855661202654 0.0490900717067746 0.186501585882203 0.165525769356606 0.131540439978488 -0.0844004072033222 0.164092036996713 -0.139198979508972 0.0571477816651442 -0.0823637617223071 -0.125502945995329 -0.178909211103881 0.0474574765065133 0.135860077784289 0.184090859004881 0.161709676789842 0.129151131922804 0.0127812690028956 0.0423878056435974 0.0200652299921825 0.0283058524331695 0.00101510479063298 0.037351695435624 0.00667727778509973 -0.0196765286385463 0.00223396421806477 0.0338017526612023 0.0742628469431877 0.0725589421933073 0.0235024123745695 0.0827786337090041 -0.0390779579733619 -0.0193790469127992 -0.0314584553798124 -0.02047271496942 -0.00134036609287544 0.0203246041594053 0.00933957731441445 -0.021772323119388 0.0209387160170432 0.0170134202525108 0.0265404897974071 -0.00183025363598052 0.052266576298826
  22 338.843396060361 ""  0.0457754715205881 0 0 -0.00230907618757357 -0.00675664837414277 0.011527679559732 -0.00467743984355807 0.0028556919814008 -0.00449267040349597 -0.00779789662326579 -0.00103205683696292 0.0187190711901667 0.0159781767801947 -0.000249980199350956 -0.0132602400756811 -0.00290028785782306 -0.00937376565041638 -0.0151791306202075 0.00731224332124546 -0.0105939984886397 0.0133206426624933 0.00379022910965751 0.0126391690439256 -0.0121716489942949 -0.0224300088617111 0.0130582521370255 0.000343664766150194 -0.0239582994914677 0.0358648703069966 0.0506040595389739 0.0320185921351909 -0.0170399826905136 0.0286329540501928 -0.0369016512800155 -0.010805292599333 -0.0136255188017152 -0.0323098943743104 -0.00713855452003102 0.000348998696514112 -0.00398596142951128 -0.0352893220655732 -0.0356662763490232 0.00950346948626104 0.00350156485446828 -0.0105314416749565 0.0247941915259265 -0.0139407180546989 -0.00969374118278582 0.0416600555575569 -0.00397646135489122 0.0130157933447024 0.00848190419898202 0.0185407787150189 0.00809589628752264 -0.00215680983866078 0.0496072289830375 0.0221966375228396 -0.0359377354955924 0.0596480080037189 0.0161190071559603 -0.0495897033822005 0.0362502237084639 -0.001769827244975 -0.0545727061288557 0.0227727345211743 -0.00638097437374729 -0.0224415708084348 0.00441951511690985 -0.00443250924096951 -0.00387395490980609 0.00549877911674224 -0.000107798790807377 -0.00247910585087 0.0456956485801425 0.0171067223291454 0.0320755973867412 -0.100639637659493 0.0442967600425096 0.0749555116817245 -0.0475734663444763 -0.0713607942994729 0.040469784215868 -0.0240885875691561 -0.0221761595386137 0.0146053623791391 -0.0224526847241023 -0.0263504264000912 0.0132910234372926 0.0600980039696627 0.0337489700554467 -0.041705082572093 0.0902075661394736 0.0290780359383406 -0.0703497810849554 0.0116848019130431 -0.0141762504207013 -0.0180683909190679 -0.0226126679475202 -0.0116679190474615 0.0220581407042147 0.0736632345019458 0.0321058771146935 -0.0575967686969409 0.0639743532122444 0.0138375412953682 0.0232297670409102 0.0625343282563383 0.0295410220902654 -0.00434522469952957 -0.272717631343531 0.126821549457752 0.218960848903013 -0.10159643995855 0.022022127048474 -0.0763921479814528 -0.0636242468946604 0.0414251010267488 0.12215230028473 -0.0965215165473015 -0.233916246728669 -0.0045683034076452 -0.00423877982337492 -0.104041671683597 0.20416847088422 -0.110206739832853 0.0291977843753334 -0.0144678773578774 -0.0150880485397535 0.000231830525045788 -0.0233398544078546 -0.00801042863935493 -0.0201443610830007 -0.00627477084323657 -0.0091487192087131 -0.00570011734584546 -0.0229834750198423 -0.0343359044318029 -0.0276334148305048 -0.0362142780884759 -0.0268792359712683 0.0272940234555317 -0.0143039918816211 -0.0163237029795909 -0.00747581699886566 0.00205590743914462 0.00795174529231048 0.0114314208461212 0.0158144499591538 0.016747483651399 -0.0118436947550533 -0.0105511248378521 0.0192773153685653 -0.0106186911415129
  23 350.505253707383 ""  0.0823881080493808 0 0 -0.00773294873918275 0.0120654542680114 -0.0229847833405609 -0.00283350408360706 -0.0175603081467425 0.00714792095565452 0.0340465603877555 -0.000907521206382967 -0.0292762095922972 -0.0143146442537145 -0.0207911883661407 0.0190469272021085 0.00890197861173912 0.0231989933169168 0.0264322243924369 -0.0106742708287366 0.0157600542014291 -0.0290555670762785 -0.0252451957402057 -0.0278918983588381 0.0345500609705467 0.0382458141415948 -0.0408382317025301 -0.00353521980480509 0.0775035347983488 -0.0396233568313011 -0.0991088783004179 -0.0173244966712876 0.0179569717041567 -0.0384670062226059 0.086954756822845 -0.00262985921601409 0.0393867177372642 0.0385728630458245 0.0355071883454774 -0.0177158672115301 0.0125792008425406 0.0599525049162416 0.060333292809641 -1.92318776074896e-08 0.0190830436281226 0.0404567086165755 -0.0179881202746129 0.0260248367326104 0.0161024380770014 0.00844196916216342 0.0359460718924963 0.0136824221453598 0.0357722269377528 0.0150931971643173 0.0173294370570016 0.0369734332253714 0.00658904582417557 0.0150981799335685 0.0177420903906793 0.0122686235934966 0.0108893791253147 -0.00287104675691176 -0.00205618534486515 -0.000488448924201156 0.00207521193920742 0.00053009948891294 0.00346716802290922 0.0232487754389923 0.00145772107429174 0.00792360456007667 -0.0172900516953977 -0.0120698746314924 -0.0102945816536298 -0.0171703904759903 -0.0901641865110801 -0.0452109540186581 -0.016516580377145 0.0114114867223127 -0.0151673246612087 -0.0206604553889213 0.00319799671623837 0.00932148833216489 -0.0307060352418073 0.0142021307806861 0.0175850878529573 -0.00449237574994427 0.0140230941805276 0.0252412262974586 0.0399208353798575 0.00879085264430305 0.0168964134666326 0.0141184516659171 0.0246742489603688 0.0136991098070656 -0.00131804435330106 -0.00269733684646798 0.00278875347956768 0.0287285860422707 -0.0212608263014187 -0.000886425277573527 -0.0521311872011411 -0.114759783424865 -0.0685756287230645 0.0572663048131894 -0.118016355008291 -0.032556255425572 -0.0476866500731731 -0.115689529225366 -0.0672040252250638 -0.0509659748523514 -0.278156659048013 0.0176322460359578 0.201913361407528 0.165064184895185 0.135433929955572 -0.2010186078228 0.173635008935135 -0.202959121191448 0.0290723248285732 -0.168975318215288 -0.207700320165116 -0.29342509599034 0.036830746732716 0.121904308440455 0.197921290747157 0.1602276334782 0.134759147013665 -0.0209266887910382 -0.00830856748942662 -0.00179873410215548 0.00335423286728408 -0.0063570742903582 -0.00726171114450073 -0.0111887900699734 0.0270194777104167 0.00345339860139324 -0.0276142922514406 -0.0266289307873651 -0.0282436974501573 -0.0183355992011894 -0.0320915160262336 0.0280068404669842 0.00612577739644747 0.0449984573591546 0.00193394321247478 -0.0189448715985564 -0.000364175251378335 -0.0141608825843893 -0.0187568288612818 -0.00189847592743968 -0.0102493976137992 -0.00681550567175966 -0.0268733222394918 0.00413498409374963
  24 355.322364866585 ""  0.278444379346717 0 0 0.013100508099085 -0.0409083451375705 0.0676944097941966 0.00130754813542105 0.0443029610520871 -0.0123200694619943 -0.0605993255230944 -0.01193371077721 0.0947231761371052 0.0364034252542619 0.05136999843839 -0.0456035287156085 -0.0268680304364212 -0.0561683586127735 -0.063581538652555 0.0194437625311693 -0.0511845009785237 0.0857727571497724 0.0623492689470721 0.0748411793538321 -0.0863361424124106 -0.111739079402552 0.107243751033086 0.016012870162512 -0.129866058182683 0.0611569238962962 0.209238994041773 0.0134593135916728 -0.0513304380881936 0.133303189405036 -0.141899480165951 0.0129613554139172 -0.0207063309368272 -0.107802760028425 -0.0843230178679949 0.0465773453340866 -0.0366734609885834 -0.15231922617956 -0.152546523961667 -0.00109027821186406 -0.0416723281921724 -0.0958571912005132 -0.00362490235636149 0.0173851690118047 0.0102975646947059 -0.00673840986135623 0.015027892281687 0.00767332146875369 0.00336379400077053 0.0095092367917695 0.00582239934954944 0.00669442377386131 -0.00376094028743303 -0.00108505992290478 0.014956752740741 -0.00902765754187079 0.000123924683558068 0.0142512545691912 -0.0075541101142101 -0.00012729449928606 0.0170807064697622 0.00437062891087684 0.000902557155823928 0.00739871672693459 0.0104457141694376 0.00543185656595889 -0.00226098137045178 -0.00768817649809726 -0.00263865544974267 -0.00336401399999085 -0.0430430700720653 -0.0155513307594966 -0.0129230169791964 0.021866342462703 -0.0160235882409129 -0.0297930422392705 0.00273500865637005 0.0142059667523544 -0.0157281085135578 0.0156427162675116 0.0157542406493279 0.00636944582733761 0.0235183085159433 0.0252460805226265 -0.000470214653422182 -0.00878053044758106 -0.00451203436864725 0.0147394053292087 -0.0166527280647665 -0.000678863576813295 0.0243799068764697 0.00940286615413695 0.00371933127862075 0.00433177655032003 0.0120751029975067 0.0121681480115591 -0.0192237911335353 -0.0655844121363605 -0.0241050029109976 0.0361459031718265 -0.0543567340249794 -0.0159706713676934 -0.0241371465884109 -0.0514711613585171 -0.0202862171955496 -0.0168226282358131 -0.0462814505516751 -0.0245505835762745 0.0243652355955337 0.0770727582012631 0.0427613132408602 -0.0582702052501054 0.0723703690320792 -0.0817718810965247 -0.0230725914514293 -0.0608962079677085 -0.0298111340050508 -0.120453861359323 0.0118521225054234 0.0556380148604161 0.0221409537013274 0.0730684426387447 0.0383871183812651 0.0193059261373241 -0.0389838564813877 -0.0170554337491316 -0.0279601238580758 0.0240632797259441 -0.0381120560814081 0.021454271481375 0.00325379446501995 -0.00562154089176541 -0.00958856127652944 -0.0726590491296547 -0.0774089568397591 -0.0182765341503942 -0.0711533743070918 0.046306240390702 0.038798699118033 -0.00148341374690119 0.0313612929835916 0.0506859483148138 9.89244774827821e-05 0.028061542476998 0.0850323340888285 0.0196512666452144 -0.02704319767317 -0.00342632248856671 0.0748233740353387 -0.060006803575873
  25 381.101091368606 ""  0.41835761850845 0 0 -0.00561865426350344 1.37357358673426e-05 -0.000307971091059705 -0.00613859093860404 -0.00422040607757703 0.000581394433256141 0.010497671158649 -0.00246541151765862 0.00230390843180639 0.00359388268288839 -0.00818167320239948 7.25468366637098e-06 0.0022896925943203 0.00331579479316755 0.00137579287230009 0.000384649241066271 -0.0020481465988069 -7.08989740274189e-05 -0.00814757395440176 -0.000357240936259256 0.00520699706011666 -0.0038411767400353 -0.00634975861760278 -0.000955733735638066 0.0226971510560019 0.00241750983260317 -0.0131427196867183 0.00875601034852811 -0.00400638988788901 0.00649130790692103 0.0196710435049787 -0.00712793194484942 0.0165727734462445 0.0025826318770953 0.00748528703426817 -0.00701132162569389 0.00200329520021896 0.00849132599599267 0.0042556934164958 0.00167472266814623 0.00472448819118091 0.00827458332754603 0.00189086116817398 -0.00631954511059602 0.0135370532986906 0.00860668778688737 0.0113554143079819 -0.0320598933725579 -0.0132539234795825 -0.0212509257457345 0.0434650842250414 -0.012026792333792 -0.0174781369699878 0.0389715738257722 0.013911860313963 0.0199346815659678 -0.048723785306992 0.0189322371357413 0.0262658602060678 -0.0662271616273312 0.0127105472469018 0.0158192240249954 -0.0498242987122109 -0.0104477612271528 -0.0174760111795396 0.029740761285411 0.00909114972387715 0.0127470318508103 -0.0307113804635993 -0.0360573672415531 -0.038395462246553 0.105827581778341 0.0956907878920207 0.0178947405983435 0.0281302842677706 -0.0819199407828379 -0.00844789629532687 -0.0455013394400382 -0.0604509770516429 -0.0211794980994585 0.0377900787840409 0.0482348260152222 -0.0243689122947769 0.0594101639648092 -0.0155842789552763 -0.0226178665771116 0.0572270129373029 0.0206538382076929 0.0305644210073209 -0.0685091333734761 0.0141873086636985 0.0186122213215919 -0.0633759343779122 -0.0140141102967194 -0.0258491343256599 0.0407621101648504 0.0762217709452096 -0.13625225104229 0.216542052050379 -0.0378679385708167 -0.0325278349889099 0.095376309529766 -0.202900900866195 -0.00963201266570173 0.175514867726983 0.0732968510872926 0.0645070968356889 0.130607141009566 0.13595782093903 0.00610396767378329 0.00974609710012539 0.185144704267717 -0.00371425195670961 0.0142975756621974 -0.104955087422595 -0.103757834069715 -0.00987247548236801 -0.145084208733746 0.0325253050657716 -0.0844373302729855 -0.106891695064073 0.0154130387803961 -0.0672227151576431 -0.0164646876264476 -0.00694554994425051 -0.00541756918390919 0.0102098112576614 0.0139510800893033 -0.00471799602035854 0.00316774234008433 0.0100589423324957 -0.0130762725222808 -0.0282483252845374 -0.0271541378124427 -0.0375791113765276 -0.0314868405307738 -0.0251231574113534 0.02648588855243 -0.000763384498784056 0.00957029348562478 -0.0186482433254509 -0.00429784556309387 0.0103442117526443 0.000982807028119501 0.00434101771852002 0.0190388238167302 -0.0199489590209071 0.0121369714034922 0.0189159552462754 0.00679731246653631
  26 390.516597442774 ""  0.0080424188349747 0 0 0.00273502972225773 0.00126861629758697 -0.00109870888473726 0.00332457199742798 0.000733038407382097 0.00028453930957443 -0.00403496834883255 0.00209471332967051 -0.00292081589506422 -0.00221734997775686 0.00308650301330344 0.000569495931547635 0.000579166475790743 -0.00107395078443847 -0.000107565911062008 0.000124941969468777 0.00238384657602948 -0.00168435673322924 0.00226585334627979 -0.00275244884683109 0.00026038650455218 0.00587039611888298 0.000426491445115419 0.000978050495985505 -0.00904679284723888 -0.0015103021305032 0.00299616520922477 -0.00404583554611753 0.00348227599027983 -0.00581163859481503 -0.00745826628535029 0.00367096703919317 -0.0082139579752014 0.0068018838944538 -0.00435560146429846 0.00207272697334504 0.000110193899400663 0.00318377426456855 0.00176031462138697 -0.00331138576423794 -0.0058741494703377 -0.00407359649074928 0.000368852320142401 0.00263714334779691 -0.00989448441612565 -0.000614878914283808 -0.000875561050694701 0.00236264146348591 0.00143469090381462 0.00374181763945621 -0.00581094102391823 0.00732146766160055 0.0111352460795282 -0.0235051697267666 -0.00394844929621808 -0.00370245649000266 0.0126813072798742 0.00265620992679779 0.00349937773622523 -0.00459836554618618 0.0028209680716985 0.00441859202096492 -0.00478687323485302 -0.00695916480369486 -0.00570108471867747 0.0210495301629432 0.00176682233481432 0.00188266021849571 -0.00268506715920158 0.000545043543544071 -0.00219686543674611 0.00166776781812977 -0.0140376368999548 -0.023756096732716 -0.0111363950722199 0.00969326933400107 0.0199358278709776 0.0146497908030195 0.0257400641706332 0.0132275645837187 -0.0176705428936452 -0.0183764959500746 0.00497068700887656 -0.0311475521256463 0.0109111087934956 0.0154222140283827 -0.0348433340547032 -0.0170816179145248 -0.0202900874394781 0.0514051518398471 0.00597562918646173 0.00790176329458302 -0.0128598495626669 -0.0146484692099345 -0.0129646485610421 0.0424572055662296 -0.0329270680077149 -0.518432809815395 0.0722037303949623 0.160792588237549 0.190858854525275 -0.470157632598026 -0.120958022890939 0.323581070814283 0.388424487971993 -0.0270300362599186 -0.162695437450612 -0.00797519485771755 0.0872696497499162 0.0255834163501008 0.0332056498708493 -0.117297850784508 0.0393196980607337 -0.0637974547211129 -0.0112420128417831 0.109735968644682 0.11159472644304 0.130197155525142 -0.0114229732157984 -0.00434519570857105 -0.0846939394187732 -0.0221837153072344 -0.0442794309682074 0.00732452363290657 0.00502558580757948 0.0027119651702876 -0.00430308888827862 -0.00816470958469719 0.0024819135153733 -0.00224471618797257 -0.0059093721929154 0.00527911770429081 0.0140438885769479 0.0164178044803776 0.0209555962850154 0.0149025139351209 0.0159009320999969 -0.0156517781387667 -0.00161204734205564 -0.00607502720138357 0.00664908350237893 0.00114424951351874 -0.00431992400960928 -0.000561321128744564 -0.00343791960208495 -0.00848369997343307 0.00969534581316193 -0.00577145442541108 -0.0115993333506772 -0.00239430963366477
  27 401.279030031828 ""  1.54734505241224 0 0 -0.0312508928873479 -0.00867469197445497 0.00225601115334531 -0.0359350399885772 -0.00614709194474226 -0.00192733373946328 0.0359802532702851 -0.0135858582920922 0.0224355253287923 0.0148604192840439 -0.0301004272751209 -0.000253184165343923 0.00349092449342471 0.011799690378858 0.0055810352472496 -0.0110047133289185 -0.0163878800415286 0.00525198158897529 -0.027142659076139 0.0290013647779648 0.0013372075246717 -0.0582805543076446 -0.0066162630254353 -0.0118261260974538 0.0869153062462124 0.0231870044388423 -0.0377441002825419 0.0361300578167976 -0.0283056421033655 0.0530434374316615 0.071164694912694 -0.0292279655198471 0.0763120822477756 -0.0141244960368986 0.0329830393781805 -0.023859699238805 0.00395472939286516 0.0136359099529444 0.00766186429523528 0.0139797946725178 0.0304812336342817 0.0355839755567927 0.00371354100682548 -0.0307190539890313 0.095828323070866 0.000930846122562288 -0.0148066105371838 0.0068255117403134 -0.00348055100460974 -0.0128658432688028 -0.0111689412245891 -0.00240635244433358 -0.0122876376811366 -0.0159828949447682 -0.00392389632832733 -0.00985930418749095 -0.0184657207510145 -0.0106418757862516 -0.0165433079592816 0.00547650056736765 -0.0123647956669769 -0.0222200548008333 0.000715158270185146 -0.00325540663049947 -0.0133774572401796 -0.0246694171544362 -0.00442247252801568 -0.00941840183546154 0.0129766819353429 0.00824261254664537 0.0374162160567497 -0.0132590733147865 -0.0120128939721156 0.00712903550288248 0.00632941505840885 0.0308139920992768 0.000658886578060146 0.023381107568268 -0.207755086866013 -0.124071069186897 0.159297610368368 0.159362077735914 -0.0411573369381306 0.277587070469211 -0.00565407640686973 -0.0161680672706126 -0.00372055700678309 -0.0016600581295099 -0.00457613478101788 -0.0230351008411577 -0.0169038171158064 -0.0263536805457161 0.0085584984797115 -0.000163578234550603 -0.0141918485259879 -0.0325780863294212 -0.0139843090998179 0.00386896379011514 -0.0252296558903263 -0.000886342527698344 0.0764108194284024 -0.0846143867713446 0.0537381566028311 0.0876746947180935 0.0320741966696362 -0.00787231189541572 0.0163092900597217 -0.00732490841532043 -0.0290285676780098 0.0135093355210376 0.0156184151360779 -0.00889753547673082 0.0093954542758767 0.000392510953161774 0.0345924461727927 0.0539062145331315 0.0309681995938881 0.0798067782876239 -0.0198228745905888 0.0313781413335515 0.0195957518195914 -0.0186547422328848 0.018894773916324 -0.0583451133292968 -0.0383324717579679 -0.0290898440976183 0.0444199753219483 0.0735253491037451 -0.0282319367504433 0.0278560341536592 0.0534411033740042 -0.0496468683852049 -0.117696709627491 -0.135827616859826 -0.186781687332573 -0.117998112746262 -0.135238507114653 0.130481112739452 0.0201907893245396 0.0552464323458534 -0.0662008005886761 -0.0120935654165884 0.0384358821177006 -0.00604231585405141 0.0241135214884878 0.0754859209133343 -0.0944240223940105 0.0569179298726946 0.102516050085739 0.0123732702430148
  28 438.082066405529 ""  0.155343019534657 0 0 -0.00220482161137326 -0.00109356437129984 0.000441349861200721 0.00111602032054712 -0.000396719587291104 0.00434681864066962 0.00257893956890244 -0.00176374912830833 0.00254766137748087 -0.000139331627419875 0.00440070915868192 -0.00117750621983821 0.00147774524261562 -0.00169085431745222 -0.00255111128583543 -0.00435989919541769 -0.00107436916241064 0.00187110192511793 -0.00398742548509559 -0.0074808675511784 0.00846833246027376 0.00920732050914715 0.000801085488671178 0.00937073436144684 0.00758251802725194 0.000152982777283777 -0.00380097373355608 0.00104666348299993 -0.00279038852751973 0.00555717194877283 0.00696008708149844 -0.00239310611818454 0.00851388563103875 0.0112119216826411 -0.00781373348886463 0.00270512637673492 -0.000587818204935838 0.00722181841048639 -0.001193698022019 -0.00696314386986436 -0.0113868934108476 -0.00854440987439336 -0.0147176685218623 0.0110977797367341 0.0075342951963115 -0.00998791862542186 0.0125514516331104 -0.0144289535982947 0.00226441672426909 -0.0207318437236621 0.0281611511781887 0.0448699691200782 0.0251006297062193 -0.0931707615396996 -0.0262257896727384 -0.0342681773290432 0.0760337283106395 -0.00313798510789173 -0.00104060587382911 -0.0127284012884078 0.0388241118870462 0.0384231594339945 -0.130716382484828 -0.0281133402219902 -0.058662632651907 0.10732727003764 -0.0209973731457277 -0.00701590655239773 0.0182678777175814 -0.0131417861516879 0.0124925470095535 -0.0169294366117432 -0.00449699035783139 0.0176328680710016 0.035672869758242 0.0156928952481362 -0.0207837474820826 0.00423842833315945 -0.0270552816265258 0.0216260899816989 0.0193880691667889 -0.00397658549788061 0.00102469069471218 0.0144484768507499 0.0909398877400697 0.0763201474293151 -0.204857220202361 -0.0606804906860393 -0.0653767843250067 0.176846068095133 0.0796511880338314 0.087568979580151 -0.267450771912096 -0.0531010163063311 -0.103484550713772 0.181339366586935 -0.0373711809020008 0.0730631155831141 -0.0480508985457814 -0.0306027026124754 -0.000331438284415 0.0182501858261015 0.041732702587106 -0.012463623413967 -0.0567349029642114 -0.00431410936897982 0.0520754498396243 0.0438871947887066 -0.0237455461439467 0.0139435005817 0.0339918886436746 0.0366055957980346 0.00569981705489999 0.0331362940935277 0.032446150251661 -0.00150720659043018 -0.0388704572556762 0.0157686501001856 -0.0190187571506383 0.000504849687820609 0.0482131912727074 -0.0467949554457529 0.0316336858426159 0.000731478800524906 0.000830394695657622 -0.0020466570788699 0.00483148450547567 0.00206238191567905 0.000166641103754594 0.000344481704348775 0.0091654458442667 0.00208916072629949 -0.000273229645197594 -0.00209963257640795 -0.00620430147144928 0.00273648447092928 -0.0041083767681324 0.00355480961128255 0.00824502645330468 0.0155731613356253 0.00487595196386635 0.000610692539266383 0.00156079749939193 -0.00346948430168858 0.000197393867698011 0.00446084360914031 -0.00856900017139149 0.00118597213710081 -0.00545530479031941 -0.000376485679978417
  29 442.138742565184 ""  0.518263818401615 0 0 0.0113881232829855 0.00474126519475225 0.00997397032963034 0.0379464434567912 -0.0058816480424379 0.0307184157132606 0.000605844156609714 -0.00420652557150441 0.00179209085061238 -0.000967019882114625 0.041764222566535 -0.0127564892930006 -0.0110060397328931 -0.0285764940926186 -0.0234814805809488 -0.00660263215680312 0.00736027090031062 0.0155331064714343 -0.0116689862505533 -0.0877306732940031 0.0641594131830093 0.124895174045503 -0.00143697005679759 0.073709895925893 -0.00150289417917514 -0.0290269816555122 -0.00160992227602802 -0.0151787927130357 0.0070273497607529 -0.0125586201345289 0.00590821479499145 -0.00133312866824129 0.00711908234983025 -0.0153907304108522 -0.0606747690894823 0.0422382529384931 -0.0155052364466341 -0.0593071981356745 -0.0547386693354465 -0.0152783295444326 -0.0455078289988813 -0.0669638359366559 -0.0772222895499784 0.0443307727398452 0.00351953337009329 -0.0588881272915944 0.0363266170377703 -0.0118641482503521 0.0461822995791404 -0.0346834625330962 0.00781031377771609 0.0501332031896556 -0.0539505807920292 0.0260960928465 0.0210282266702414 -0.0014441776165757 -0.0298055993907398 -0.0192401916021735 -0.0194084944274209 -0.0124359913674824 -0.0160966569165261 -0.0527271145135059 0.000898405418566545 0.0507291168402702 -0.0457209956212361 -0.0343270013453954 -0.0584018222094024 0.00966024499846698 -0.0120872452290573 -0.0744314247528161 0.0221173534952621 -0.0196631458595038 0.0223927950813754 0.00318019689089477 0.0582174247218152 0.0552883841728296 0.0331011155472548 -0.0128120029856431 -0.0886948474262261 0.0538730349145712 0.014111108435596 -0.0646258326451864 0.0493218721714257 0.0197535819433208 0.0644958181623542 -0.0463299047278634 0.0587629228671639 0.0278766123936131 0.0447025899247413 -0.0522625142537122 -0.039740165091395 -0.0724975721582509 0.014025957365419 0.0692294708043682 -0.0828326860736246 -0.0755994278225271 -0.0736761931941152 0.00884868763199753 -0.0163625946253645 -0.0780136054146122 0.0356165427032801 -0.0446622865991306 -0.0657934338854859 0.0418667336141451 -6.76121862153151e-05 -0.00323950507616194 0.0314137362817849 0.16479893981598 0.0812805507459493 -0.0181181282297372 0.0270291126810604 0.0948926822053851 -0.0198927806297497 0.057018904165999 0.0837723968436509 0.138603295828521 -0.0638144262470395 0.134084619086441 -0.00335568420015067 0.00694317440817093 0.0868535482623051 -0.0257013410857367 0.0192565176626366 0.00254893634363147 0.0143500543586805 -0.00776656041186186 0.0174395658958146 0.00389863080780985 0.0186967325801755 -0.0167780079301414 0.0266503593300073 0.00275560628020248 0.00963842752595673 0.0337960824083944 0.0183041788392755 0.0191788928196409 0.0272343343504208 -0.0338700226004007 0.01541911712115 0.0515880886880336 0.0162188934954155 0.00428299049578516 -0.0112842975165317 -0.000619462948248423 -0.000859043542667139 -0.0224990042558287 0.0224580048950622 -0.00656637289779009 -0.0460775039484376 0.00987132413144391
  30 455.111361258758 ""  2.28399616264406 0 0 0.000421745041496521 0.0339187056149416 0.00261250815682988 0.0615149359341396 -0.0253375404144911 0.0681111678761323 0.0120229106372089 0.00524061368160699 -0.028837069758438 0.0053400963570205 0.0656809228217763 -0.0273677607653383 -0.0145897412508968 -0.0511933332250085 -0.0464603039960144 -0.0284873609295261 0.0425127116402222 0.00251925003899003 -0.0751729341175983 -0.206788219471774 0.180742273212505 0.296642037331777 -0.0365202142199977 0.155830480316234 0.0221093992417788 -0.05259375021987 -0.0576828910827486 -0.0143517764610888 0.036726857495753 -0.0799698048648661 0.0290770309935388 -0.0192042654965668 0.00483050690548442 -0.0201314652951202 -0.108606981456818 0.0690666703353249 -0.0234966963507365 -0.100555269148203 -0.100519415620727 -0.0259748906043144 -0.0839891262788174 -0.120254227551861 0.0150962848008958 -0.0355382055822316 0.00206286906335858 0.026690548553969 -0.00822241078563631 -0.0144933479594097 -0.0265253881157808 -0.00576687314622408 0.0405978881372959 -0.0266504368540973 0.0125022364668468 0.0286131808952453 0.00916272066981583 0.0346187505973117 -0.0442882737227021 0.0086462565220913 0.0209033372605748 -0.00716741399554793 0.0101064589386411 0.0316025261377247 -0.0220450173826139 -0.0148883842593754 0.0163210459303922 0.0129402336398059 0.0152892513042945 -0.0147397517544679 0.0419474230191811 0.0437540615215348 -0.00234631842133243 -0.0136712246523305 -0.0401050198342758 0.0140391394993776 0.00531874058089851 -0.00921325570147943 -0.0537502202930718 0.0220440025373087 -0.0455360466553986 -0.0714911987093319 0.0149050478888211 0.0573488564162952 -0.0527416411643958 0.0446578943133716 -0.0299631693189725 0.00946220391911128 0.0272481001883976 0.02291454815102 0.0408211068073147 -0.0847503569225885 0.018111851523831 0.0402713839980379 -0.0440512390895592 -0.011133831987438 0.0388964654152395 -0.0021462108677471 -0.00947627671055351 -0.0164648139353846 -0.0545274929431208 0.0680103089091435 0.0134328195764483 -0.058356899059794 0.0963763024215113 0.0150912211178552 -0.00617392744388338 -0.0218041926749445 0.00911274360707681 -0.0673151288699458 -0.0906795402794261 0.0397409225429046 0.0406922388545707 -0.070823526012853 0.0333757871599891 -0.0118362646882519 -0.0126612453891476 -0.0956999148111097 0.0191003875465452 -0.0356510471104337 -0.0246981854483245 -0.0173645136151881 -0.0105691735445149 -0.0721841703926501 0.0243610798554396 -0.0417775125126656 0.00724402064775801 -0.00209050804178221 0.0102438564315856 0.0149996635467472 0.00932667308799983 -0.015887079038733 -0.00148990628083096 -0.0272839521944872 -0.0585457655336821 0.0261752922435329 0.00350744931708908 -0.0412713429621702 0.0160255852153823 -0.0155504063654166 -0.0395088215646902 -0.00974206472132866 -0.0532953226180176 -0.0308153822616096 -0.0236830185365526 0.0187625498982513 -0.019842980102804 -0.0472838286242966 0.0575306635456902 -0.00607844205739741 -0.020006984871499 -0.00137813295336395
  31 456.927793201724 ""  0.748611548339504 0 0 0.00750308427485772 -0.0164744458344527 -0.000894798498656527 -0.0308561112126456 0.0139430628118219 -0.0430170540677339 -0.0113410246932356 0.000165199008260968 0.0113622807596253 -0.00413778444383411 -0.0395863766184 0.0165057337621348 0.00848981096428042 0.0302454106657451 0.0278578806629108 0.0258002234840622 -0.0212079672090483 -0.00264387000720647 0.0505863572273484 0.119484124845745 -0.11131034971309 -0.168950483475197 0.0185348892025795 -0.0970207525435017 -0.0278049101040123 0.0238087200783928 0.040057907476993 0.00304265268141995 -0.0136849328900632 0.0323244908712869 -0.0285797929409352 0.0168785959938924 -0.0189401095311194 0.00985904730451034 0.0653481104656051 -0.0415021335241691 0.014826852073218 0.0563315630862346 0.0602613384883124 0.0173720296667977 0.0517973569799291 0.072291191111771 0.00243957723124406 0.0129195951377916 -0.0230010215604259 0.00065997467625062 0.0184391415788393 -0.0399084204977599 -0.0237410673333519 -0.0336370266947056 0.0791923303718952 -0.0165841090425305 -0.026154481846994 0.0610024415740917 0.0356898810222722 0.0401855317255623 -0.0975181037898863 0.0104058411147762 0.0117393209458554 -0.0246327361251238 0.0183034061933685 0.0170489152773275 -0.0424357719226204 0.00464343291616543 -0.00306304064382174 0.00754092894004035 -0.0265765067356651 -0.0194595014836224 0.0582174967403854 0.00301324886842182 0.013158490102344 -0.0409815340080846 -0.0495482477806035 0.0306114025146786 0.058067179319562 0.0251144643447632 -0.0617579201152374 0.0276771051843165 0.0288013542913674 0.0453602839547151 -0.0216780666638463 -0.0164214182693438 0.0040454308175047 -0.0512472696977796 -0.0133297828807337 -0.0234293633750345 0.0611794263513315 0.0657390021432713 0.0752906168920685 -0.18599095305477 0.0287527503687557 0.0294768228322726 -0.0761021736461312 0.0244795195105404 0.0170746156225269 -0.0468540750909432 -0.0853853203388592 -0.0163274762247393 -0.107596859728618 0.0408618709915264 0.0469423462153227 -0.129275506321374 0.0977489696928065 0.0530734870247299 -0.0182333600936498 -0.0410429810768716 0.0514516597751856 0.0302015697453782 -0.0861839810390082 0.0598466793546926 0.0959236718847373 -0.0315425396829992 0.0446014649845894 0.0213675080386065 0.0440836061771542 -0.0421309044846144 -0.0218364330358492 0.0438089016224205 -0.0461277981274418 -0.0149991210959526 0.0522874591298623 -0.134843971510656 0.0593407337995292 0.0247164775690232 -0.000486339055109004 0.00358125582582273 -0.0106742008880398 -0.0148943200871595 -0.000788373763484958 0.00487134031652236 -0.0144530659229427 0.0121980184341984 0.0401059014415104 0.00224097699039244 0.0204682155847325 0.0243530201694082 0.0114922842021151 -0.011311373848404 0.00919766138827373 -0.0173920635043354 0.0249483300666513 0.0181228699065612 0.00966204950275829 -0.00340486327242991 0.0111657219865776 0.0183463214210449 -0.0165796910504492 -0.000610251101211602 0.00659303807090334 0.0023197821278808
  32 480.423946112349 ""  3.59352009703653 0 0 0.0674921105541708 0.033331886933735 0.00389568229564405 0.0396454276237592 -0.00958343636087656 -0.032241882717984 -0.0310885209525125 0.032778505145161 -0.0565872589487252 -0.0115529713614322 -0.0173809915908889 0.00661197154092169 0.00869920322087884 0.0116694239460298 0.0110558761012605 0.0814306629659752 0.0399807803125866 -0.0210389136913907 0.0523366512470402 -0.00933830219003357 -0.0500080327556935 0.0367927890310515 -0.0328542331489629 -0.062748772283959 -0.128513010996835 -0.0730910588326131 0.0494581585776149 -0.0508851629212724 0.081466133140913 -0.146655945532768 -0.0977722343609295 0.0559014594142568 -0.153623280519542 0.0233756649841404 0.0247282540804068 -0.0242728576785256 0.0142999103566962 0.0320519899270089 0.0382007410186089 0.00655244454354251 0.0147016795428889 0.0273426936145577 0.0173861503608431 0.0490393149130064 0.0120420392017023 0.0116219199938028 0.0203347485895503 0.00611452513077922 0.013738262518043 -0.00070266946967882 0.00769010646773218 0.0142285220938818 -0.0153202850931386 -0.000421350245897243 -0.0115249348087949 -0.00802670434511821 -0.007950414328793 -0.0274559319853146 -0.0232391575272947 -0.0179958574633894 -0.036344738101928 -0.0202063095869089 -0.0206064845117127 -0.0131488373952631 -0.0263851105545406 -0.0147918923013649 0.012380923398591 -0.0364903670483025 -0.0105899295828159 0.0165449837767263 0.0273236297099256 0.0167583368503817 0.0211342626226738 0.00968243522296326 -0.0272435665776643 0.00181719778809471 -0.0155831167445805 0.0331190954211995 0.0410760451139204 0.0589282991157476 0.00632405903787269 0.00414465734165768 0.0527214411590479 -0.00375366017181316 0.0179436668735173 -0.0108892057053839 -0.00220550018335974 -0.0149257682409738 0.0245386264223699 0.000210549515248309 -0.0400962398699892 -0.022601768518547 -0.0270612466596469 -0.00291492832087902 -0.0620029267871152 -0.0341711935473584 0.0499740181501423 0.0552103304297733 0.0386428056600984 -0.0574804135187052 0.056449962232334 0.00217119855757155 0.0496091609803572 0.0565253640916487 0.0417207315147913 0.0262756455084157 0.0362578515839693 -0.0385516013828035 -0.0102443641088949 0.0342568330198381 0.00452191516031243 0.0453109379032765 0.0191620355356496 -0.0593624774484926 -0.00542200824334593 -0.0036935469491709 0.0592968227335237 0.00373893303426209 -0.0349163852369528 0.0694797664859451 -0.0128641508144634 0.0291272557399367 0.0151616949125736 -0.0283472345444626 -0.0361749800780786 0.0556307206714551 -0.03887147135268 0.0216362107692749 -0.0596862541336251 0.0246298435601877 0.0415376362189857 0.017646561607991 -0.124689253262375 -0.0491213883537518 -0.0408354703020795 -0.0449898846751073 -0.100232409771605 0.148567929816047 0.0415574219723057 0.0557115877538572 0.0201228570119797 -0.0214013889150599 -0.0555861748142361 0.0907485571344819 -0.0051792220254552 -0.0922992117000124 0.149860858231565 -0.0543341135625451 -0.0171427864989697 -0.158168154154054
  33 485.824249831153 ""  1.10810719086468 0 0 -0.0433395365455476 -0.0215377331751558 -0.00773417364367985 -0.0220266946271906 0.00638365702642774 0.0226399885919002 0.0172548094444585 -0.0178154327189299 0.0320506602607991 0.0050247647134947 0.0162963206996173 -0.00324697967466098 -0.00535491492138059 -0.00805837743903448 -0.00608548780725644 -0.0565358009221585 -0.0236048380162592 0.007001950831326 -0.0363500319215578 -0.000794190556746255 0.0399334830413624 -0.00963582748351834 0.0203807509383363 0.0454425621404539 0.0769926190507987 0.0497756896179327 -0.0322868637363826 0.0292875285489252 -0.0493632403738363 0.090827496124631 0.0584766759192125 -0.0299372815980894 0.0909353969334851 -0.0131402872394592 -0.0189819132329957 0.0205030962624691 -0.00850278712537188 -0.0223387239368102 -0.0235217837984599 -0.00481918917235976 -0.0122678229814787 -0.0218292276671969 -0.0266486350371775 0.0447950263732275 -0.00109108675444796 -0.00367066449424981 0.0325132269204232 0.00228745421214204 0.0406594348560524 -0.0100868647336766 0.0144658518460548 0.0374980777428675 -0.003952585694659 0.0178689768246613 -0.0345248104959451 0.0305322970912208 -0.00488204161404113 -0.059007851800836 -0.00346344436882944 -0.0223019535876873 -0.0745674734813695 -0.0170857890509927 -0.0316153931124437 -9.89222143914175e-05 -0.0448907682597876 -0.0206265735875984 0.0507111972933507 -0.052335900619621 -0.00265642373425362 0.0762951329518792 0.0287247909330197 0.0361450419181981 0.02073725894753 0.0061953732362662 -0.0638931255532168 -0.0161036604936879 -0.0454102703054433 0.0526766017711563 0.0264867845409353 0.0743923900534832 -0.0127926235813613 -0.0586677559846954 0.0367368655595942 -0.046091156793375 0.0681989466016595 0.0197410808169476 0.0323073437578141 -0.0422546773569426 0.100628395547257 0.0111289074457465 -0.108006580623844 -0.0419528420734897 -0.0548185365397712 0.0168063716279076 -0.118732470506846 -0.0516065700157442 0.121342549947373 0.0695123694724828 0.0651019784693073 -0.0289946299850545 0.0709984734728283 0.0143414818326155 0.124877725444799 0.0707276741665748 0.0717185704932331 0.0422362906069554 0.021552112927148 -0.142104147489602 -0.0525950658553705 0.0461565825931949 -0.0096236327799884 0.00547862971699192 0.0302155299841155 -0.0990921726441552 -0.0418383462901073 -0.0889001413982663 0.115564117552689 -0.0509675188738215 -0.0461809731655574 0.076797876599853 -0.0563721104696309 0.0307426834957724 0.011431387564843 0.0264470081166934 0.0108867572633134 -0.00995979346664012 -0.000476107824560996 -0.0319292431424283 0.0104088221671712 -0.0109212065450602 0.0182931248745868 0.0329096875858345 0.06944037686947 -0.00304102254307733 0.0113456404399038 0.0505223536912084 0.00892728994737643 -0.0188286698005235 0.0161969283794799 0.0371390466975232 0.0478536936299876 0.00925496925245842 0.0294889907303929 -0.0572845953601482 -0.00791720886195561 0.0549540496679293 -0.0945540416169876 0.00147523610891098 -0.0255492330327177 0.0494826041569775
  34 506.869516646792 ""  0.229817393412847 0 0 -0.0662045119128007 0.000345673928055934 -0.0254587108776385 -0.0294950371795614 -0.0017532761822601 0.0409651799563691 0.0197092932648847 -0.00112171594170088 0.000572438612579411 0.0106516813989979 0.0200234577298544 -0.00847192946470616 -0.0044771393125182 -0.0144257936410372 -0.0131118363002391 -0.0816678317364518 0.00405733090918131 -0.019655363968318 -0.0963424645421887 -0.0504231108615839 0.114794131054253 0.0681017261803392 -0.00251411111542126 0.082186084857866 0.0903010747486359 0.0605457818099798 -0.080566271578784 0.03768791075678 -0.0253855135346123 0.0400211255240674 0.0654175788683608 -0.0399799251943695 0.0780848520528576 -0.0165534565287387 -0.0312794297916505 0.0278383952412357 -0.00865388153359461 -0.0361903981775863 -0.0382374764817598 -0.00483156862226994 -0.0216414913196918 -0.0361508360998408 0.0889458816046067 0.0441540625986523 0.00785852631630229 0.0555511797229495 0.00281932360345838 0.00877460889094226 -0.0292244753046824 0.0250109245258514 0.00512840178865266 -0.0301292798328163 -0.0168599163115054 -0.00386392060940898 0.0291709566792989 -0.0450328082143441 -0.0177856533294772 0.0228316339007519 -0.0414351718142777 -0.0145705708546562 0.0192756909432132 -0.0088222622637622 0.000924686286025608 -0.0392644505379979 0.0189165705418915 -0.00505612892604231 -0.0349213081840587 -0.0218978852731129 -0.0168991601458282 -0.0578317906843216 0.0164859733443528 -0.0139117334112792 0.0138000738985078 0.0122286566865821 0.0155938092172948 0.0183218849209124 0.00831609688135442 0.0102971827413424 0.200521809276764 0.0955894125617101 -0.0224012725567538 0.0100980175423459 0.038969653167301 -0.0915338796350671 -0.0714182370113828 -0.0454742215291715 -0.028985645247133 0.0358915891872657 -0.0637563220385838 -0.0333448482952401 0.0610972579699608 0.0220288693432804 0.0290330526992896 -0.0420736300022805 0.0427984945334636 -0.00116545885417467 -0.0484906740394909 0.0243901549361962 -0.00793583772827805 -0.0832350052577717 0.0286824645452204 -0.0240794765191992 -0.0404595960273585 0.0293342130608839 -0.00346975751284034 0.000446777151093779 0.0488748262870026 0.0796526594434506 0.0313395247938575 0.0245193888672971 0.0276091473106886 0.0815514527915224 0.00921684789090173 -0.0196749364654473 0.0340234305755173 0.0797269038139881 -0.0117475006491144 0.0583196837619547 -0.028832444041376 0.0566534503467908 0.037308665119379 0.0130526432839603 0.022742112209941 0.0164641660693918 -0.018155151729621 0.0479128649090107 -0.0442744138441937 -0.0361947946591018 -0.0481581086999237 0.0355491061795038 0.025042211190845 0.0690047939042301 0.00603623006553933 -0.073472797750978 -0.0199099098400986 0.0344423174611059 -0.0897075995687003 0.135280126798436 0.0355873552359285 0.027831516656468 0.0626314681412991 -0.0257089518298681 0.0233510927111122 -0.03417099923845 -0.0407497635439144 0.054378171481592 -0.0815040485695266 -0.0173160995002394 0.0183937012714407 -0.0449200709479498
  35 561.957118096677 ""  7.04864454361998 0 0 0.0281194032318608 -0.0071365193855114 0.0130725672583281 0.0198671047795582 -4.67109897383893e-05 -0.0154920995259672 -0.00421684508989563 -0.0085885401926689 0.0117257293123954 -0.00578299508356758 -0.00357339797061411 0.00313982960883699 0.00118835010465353 0.0041332549821794 0.00385420175339169 0.0279478075989314 -0.00909295431079159 0.0150338641933851 0.0504706162369057 0.0166625998126379 -0.0517880882417399 -0.02490035571328 0.00432870541070999 -0.0293605637122265 -0.026879958439582 -0.0280714512839069 0.0380987136016152 -0.0153108833496283 -0.00276195164979988 0.00643547476575765 -0.0164508373825173 0.0131436262885556 -0.014393662322221 0.0100527468194237 0.00676038999434 -0.0072568697956497 0.0020253452828572 0.0156369643807632 0.0139535864654845 -0.00191130431253094 0.00263800468027925 0.00885157648245723 -0.0167183019260143 -0.0362107017161336 -0.00938444863201888 0.0534778114910996 0.0264039654827283 0.0377621672716202 0.00924910022871388 0.0712633753532694 0.000473850390202193 0.00265952585009965 0.0154216596556428 0.0159314419722874 0.0359773818599103 -0.012341344666152 0.00683306776891741 0.00557711018990324 -0.0352267834801891 -0.0441801505949397 -0.0127683035878592 0.0313670699483719 0.00528859278555371 -0.0452407846205843 0.0465076401890029 0.0173259477940946 -0.0336724399544258 -0.0854209731181985 -0.0396348856296103 -0.0732002668816256 0.0227248535823684 -0.017184913819612 0.0401138067921578 0.00813214737214139 -0.0355762421238568 0.0149381760169642 -0.0444267698747838 0.054071968273367 -0.0664928732040172 -0.108896217537808 -0.0199388719646849 0.0195681687896993 -0.0659349308926218 0.0204215576252037 -0.0652092133403242 -0.0424954825929157 0.0360238829209233 0.0184943611694842 -0.00353411126612795 0.0547915466822276 0.0265223148187855 0.0544502730785247 0.0748367708808925 -0.0596521800662093 0.0182919157945012 0.0609186543304205 -0.0274331147530897 0.0725003817175836 0.0108169082574546 -0.187964396879664 0.067472449227755 -0.040754157925313 -0.0105477861452138 0.0692900129081962 0.0200578451961374 0.0289718380162505 0.0755646706987278 0.0325628076277486 0.0326925032714456 0.0643211362524917 0.029523927233858 0.147071964785122 0.0258727107068898 -0.133196562399589 0.0278172872685844 0.0455483551853464 0.0488754621788435 0.0513642357047607 -0.108722549810099 0.155165752668498 0.0297346048352277 0.0191168244203099 0.0534828373174754 -0.0197206921799139 0.0146664670564391 -0.0526225951862284 0.017556967945797 -0.00540652352353135 0.0395068426998887 -0.0528484556998514 -0.0149204083650007 -0.0412718394466091 0.0118282356219428 0.0504853499631923 0.0115825106342069 -0.0221565367234355 0.0702484605042459 -0.126963842365385 -0.0579766933097972 -0.0201515878560724 -0.0400250729697352 0.016485095042789 -0.0111278955152981 -0.00724165632703114 0.0310772017666475 -0.0314533769360294 0.0235318343902422 0.00157562656996859 -0.0347128268929663 0.0826100341645221
  36 580.130994900274 ""  13.8739988322918 0 0 -0.00379664414384855 0.000460972184374272 -0.00276050593097321 -0.00312922007362113 3.08459566836138e-05 0.00193351733202673 0.000330717618471456 0.0016088240461962 -0.00224666057084241 0.000476636559179998 0.000663307968050792 0.000160709168682733 0.00207859361508426 0.000356964744185339 -0.000807984692269776 -0.00397624620354726 0.000786397577438246 -0.00294844151514825 -0.00682479299567472 -0.000832983401424336 0.007036236579193 0.00197599108679463 -0.00050603695514009 0.00347952644685194 0.00323242452107276 0.00437853256802542 -0.00557768977818437 0.00168080894898764 0.000389779729869373 -0.000585633587941216 0.00199543803720826 -0.000706267884425438 0.000994968695070078 0.00674621185085944 -0.00141185914557694 -0.000114208100065273 0.000864306043068458 0.00951070917687245 0.00273294681722454 -0.00375025044485971 -0.00540190173256666 -0.00176621474595947 -0.00382844120500462 0.00948627889001058 0.00316413159764793 -0.0162423183733587 -0.0126537107855579 0.017176546527309 0.0442514901304652 0.0393077815413944 -0.134140910041931 -0.0107859327576347 -0.0200611656642099 0.0304151116340827 -0.00868186773908951 -0.00150704337831705 -0.000148781064529262 0.042625240085323 0.0591916779174861 -0.125381710664322 0.000193104261334451 -0.00924390885962772 -0.00162478330995725 -0.00339194438673159 -0.0262064575953681 0.029692219385552 -0.00141722473915809 0.00794009980514938 0.0320296103448394 0.0178699453326859 -0.00132613003092737 -0.00149073793071571 -0.0314861965699419 0.0194592691429346 0.0453700966371587 0.00176223043896699 -0.032092371839128 0.00804835893369893 0.016201468444809 0.00984653904309608 -0.00622860863711765 -0.017877381706776 0.0305847712135157 -0.00202657600068302 -0.0867767773195173 -0.112762569721378 0.283176398692809 -0.0769520841925163 -0.086936279382209 0.201530869355374 -0.0862761079799739 -0.103131325001182 0.204844814053483 -0.0920253565415236 -0.12501235023504 0.276878272327659 -0.0263518332122021 0.00476481510893149 -0.0388303678703335 0.0439687937617101 -0.00679873853977771 -0.00536394185762042 0.0542981541275271 -0.00985564416251391 -0.0190886170427334 -0.0284728386736262 0.027918815021279 0.0374540919959261 -0.0410784107814827 0.040162855905502 0.0700806394787084 -0.0257496208019337 0.0318992485730876 0.0192065995180743 0.000224841333897506 -0.0687508889978237 -0.00219774967780644 0.0009495454970423 0.00464995352055114 -0.0630650845766934 -0.00560954415488352 -0.0965718184227897 0.0138891102861161 0.00522496719692159 -0.00271132620831806 0.0106175874163136 -0.00248222889207643 0.00164730238186408 -0.00652600702984024 0.00921486406311719 0.00677714919690448 0.00879207477157014 -0.00114828883378175 -0.00899016245231126 -0.00134391890432292 0.00762984528646312 -0.0141455971836551 0.0248728549243887 0.0143444785631468 0.010707825861912 0.0103437772098601 -0.00235389515999663 0.000944119103087439 0.00149117292994618 -0.00487587274195601 0.00536293910414832 -0.00516823574568985 -0.0031437423435146 -0.000976025517153891 -0.0212257077800307
  37 627.293309463661 ""  2.76692576473863 0 0 0.0436713137026196 -0.108912090222767 -0.0729509372311939 0.107544241507205 -0.000202229044475883 -0.046998578986164 -0.00776405384609058 -0.0257881763433418 0.0279408858186376 -0.0293696757935364 0.0554092335104467 0.0277131340297448 -0.000824772759179782 0.00642646601956152 0.0479913637979385 0.0108871741296795 -0.121264454582911 -0.0258607591876015 0.121679408330525 -0.00653275364928988 -0.0647870795610222 0.0927927568147751 0.0118187763467296 -0.0425330523885462 -0.0415558559451696 0.0569619118649169 0.0973407419357176 -0.0704610786058717 -0.099396287864602 0.218562163420884 0.00123106772851461 0.169106643322887 -0.0534584697617936 0.0308126718843388 -0.0137081975662517 0.0664313258672896 0.00195890598610868 0.0131233636827222 0.0566670761417529 -0.0097138453559986 -0.0120696215635073 0.00409773510234102 0.00785069504929467 0.0075247306272015 0.00569609656503696 0.0305053637971419 0.000214525581764894 0.00524957380181513 -0.0103647032199272 0.00280630634190208 -0.000975701587857489 -0.0141101932464661 0.00353965376702946 -0.00289375280364922 0.0102742056368472 -0.00971348023209925 -0.00108247884493951 0.00674136385040807 -0.00844673083808141 0.000869216928445037 0.00260477419679032 -0.0283480950874152 -0.0112449919347551 -0.0286222146295433 -0.0168670623599165 -0.0152458799580799 0.00557580938608083 0.0192000623260687 0.00960922717852752 0.0215057578608383 -0.00255108784854721 0.00621728760714185 -0.0125318014832565 0.00317628034643699 0.0173866168569599 -0.00196186744232425 0.0169181671175385 -0.014613402925721 0.00662902158758615 -0.0233917894953605 -0.0076257898797801 0.0106724451177903 -0.0151108381071533 -0.00377178874667848 -0.0301779382251315 -0.00788620655033943 -0.0155191758309118 0.014116709906799 -0.0244381106652329 -0.0100311701378335 0.0102896034190162 -0.0214518301242246 -0.0121014919841292 -0.0273087627697056 -0.0110979724345989 -0.0198327227326842 0.00942659028160179 -0.0142196009533761 -0.00159413372078138 0.0492499380345542 -0.0129610811175307 0.0112183090266282 0.00926005701017001 -0.0136287442271277 -0.00306080212117743 -0.0105921324817462 -0.0088430974923212 0.00461235081017552 -0.0116989567379136 -0.00874826273562355 0.0037421157925417 -0.0323161438527522 -0.00128171424956652 0.0378502984465983 -0.00435012491166528 -4.98316080963718e-05 -0.014424260752794 -0.00682587112136995 0.0307853718549415 -0.038136830382175 -0.00554613389817521 4.0970876538889e-05 -0.0142636645711384 -0.0434061173039022 0.027918166214218 0.022168723737372 -0.00517051284248864 -0.0183994622934748 -0.00902745288016346 -0.0452263796428584 0.060644172181004 0.00614330891462015 -0.0632145287346661 0.00807545346578552 -0.0206258190725821 -0.0248792201667663 -0.0122706414525651 0.0651287428085669 -0.0626478065786496 0.0679807291575291 -0.0296627300066953 -0.02472692711106 -0.00273023507418321 -0.0300541639963831 -0.0860937976465524 0.0581605335556122 -0.100673001363371 0.0383192697445882 0.0866470917373267 0.211772876598884
  38 646.583496608192 ""  27.8199462799461 0 0 0.0105745620885886 0.0200826478287604 0.0299835132248362 -0.00663971906369887 -0.000810774473847921 0.00216602114572004 -0.00059592242376972 -0.0124210646994128 0.0172391535096807 0.00261028610631915 -0.0139394284515732 -0.00624518213753959 0.000828969249529116 0.000867280532281814 -0.00893536014931482 0.0222153319550559 0.0147790915169823 0.0288909470210542 0.0170926506515271 0.0107923465827673 -0.0279813039965404 -0.0430691679039267 0.0037373931174665 -0.00660562735197003 0.00132286993436247 -0.0334207005877072 0.00945427580841896 0.0122983838015947 0.00259418895517485 -0.0215876418296975 -0.0051230575914206 -0.0476255333704653 0.0283101480193094 -0.00449021966629451 0.00805899108185025 -0.0198754529837085 -2.48859420365012e-05 0.00585694275576103 -0.00717444308665717 0.00137838699343357 0.00432632259624599 0.0035045580348695 -0.0177039599134111 0.0142427825837177 0.00162450943435015 0.0356825707420619 0.0115077585516283 0.0112669893229107 -0.0254550175860095 0.0186695224233044 0.000646924265051352 -0.025890940408234 0.0542759825607484 0.0143556642295798 0.0634445037923851 0.00995833328904088 0.0242892587524647 0.0219727293757195 -0.0233626401992371 0.00155106742776671 0.0125479840098313 -0.089557867490445 -0.0330835563553021 -0.0852293971665422 -0.04703794060483 -0.0446839494895314 0.005272645026985 0.0219615612352792 0.0106878549561083 0.0330622092393666 -0.00586760276203396 0.0087017703996018 -0.0136662605242243 0.00493640140613199 0.0221453301093481 -0.00102165300069725 0.0217614175154996 -0.0164698953361053 -0.00770238325172045 -0.0146466357730975 -0.0158733259991017 -0.0165233775292377 -0.0189629656206777 -0.0162970190064981 -0.0669804373147933 0.024436148689531 -0.0178746574108668 0.0708347912370828 -0.0208318572794484 0.00581126489249424 0.0396518684120211 -0.0672906708853593 -0.0254036915871243 -0.0834676881006373 -0.032007313809485 -0.0505541986258408 0.0195904310633524 -0.0183184586385436 -0.000143617838654251 0.0658636149714562 -0.0182175523681413 0.0146750151492003 0.0190922647620623 -0.0179916193985646 -0.00131952856846947 -0.0110204696526685 -0.00791244195604303 0.0052278353896259 -0.0150352869874519 -0.00969498889563641 0.0056842739885446 -0.0356275930879292 -0.00103343941144582 0.0469869051362282 -0.00484934572856747 0.00177084428336338 -0.01393300704897 -0.00504061694934163 0.0375373370872844 -0.0439715947626552 -0.00722477934303919 0.0021466674214382 -0.017525489770247 -0.0123477220042235 0.00637221709889966 -0.0242884103326873 0.011681293669427 -0.000509783124740743 0.0398605300240777 -0.0355652860486736 0.0397433041367369 0.00594365394750846 0.0191159637906204 -0.0399148593562372 -0.0493365058491673 -0.025857703061136 -0.0103786095184003 0.0010955052584937 -0.00755821821097274 0.0768273488791791 -0.0191567718731379 0.0231725321167983 0.0207331343435061 -0.0268337325280717 0.0268455781204791 -0.047851577582025 0.0889552092662929 -0.180972345404264 -0.430767105863075 -0.364836366193751
  39 655.476953866433 ""  24.1807131975518 0 0 -0.0100407024784983 0.0158202712657628 0.00514250239298498 -0.018658610971856 -0.000413818849346352 0.00773595797790565 0.00223205620296974 0.0158816542183367 -0.0173329541596332 0.00378738628645866 -0.00594530093033407 -0.00195527950583004 0.000989560281400097 -0.000993010515825982 -0.00731698894737767 -0.0136259458931959 0.02680845307289 -0.0119553382965355 -0.0305710886689556 -0.002667455803975 0.0235133021172799 -0.000480999827531542 -0.00567937487224033 0.00907104017516708 0.000647802347340282 -0.00660842390150261 -0.0216097594220285 0.00608423847172605 0.0328702644460077 -0.0548109651734733 -0.00342584696964975 -0.0106398964520344 -0.0119249202348243 0.00100110074904168 -0.00151678703800503 -0.00594900097985892 0.00149714925896709 -8.75330686206796e-05 -0.00520472395576178 -0.000229824988529666 -0.00144433185674974 -0.00366715942233834 -0.0162624178281975 0.011897705167445 0.00335828226277419 -0.0386661325098428 -0.000549584153188508 -0.0131155933904999 -0.0244594601657027 0.00858482644962891 -0.00778578111981071 -0.0153070508955557 0.102216060905003 0.0349317698502839 0.0829161657879751 0.0600567576731448 0.0534577955993815 0.0281769055612792 -0.00290679999596147 0.00617300746609437 0.0315992782319115 -0.09368097137264 -0.0264514529335882 -0.059667202664597 -0.0497912760351594 -0.0391738103232736 -0.00447045670398534 -0.00644774859275714 -0.00406682993779817 -0.00436939123049751 -0.00556711343409171 -0.00380153085239693 0.0118623654884774 -0.00170756653496578 -0.0129029959657665 0.00376383021753221 -0.0130599117604598 0.0128163089181174 -0.0264858502567739 0.038299813151166 0.0205441005633437 -0.0106873846237579 0.0355818486472386 0.022786914993042 -0.0268927751732086 0.0925103063710229 0.0282688968577151 0.08523721557214 0.0313867022957938 0.0464754688356279 0.0451790759066961 -0.0837456898226419 -0.0146925250998386 -0.0654962897559462 -0.0203841591195072 -0.0279174377798554 0.000609811694429531 0.00175459186207959 -0.000870510852288808 -0.0143599463709453 -0.00213002814371264 -0.00554443913175946 0.00063642266254244 0.000504917161220981 0.00147743941032506 0.0120764288315065 0.00546635170374309 -0.0117086139809291 0.00854898698496369 0.00213913842090525 -0.00823723789828879 0.0222517529132739 -0.00122581405648857 -0.0202719956191778 0.00292666772381903 -0.00771238997402924 0.0169044217098188 0.00867661219574537 -0.0192044112577979 0.0213665273137173 0.0022440946237111 -0.00775347927107465 0.0109404262567018 0.018790826782593 -0.00918047978681725 -0.0057234380244642 -0.00918264174604837 -0.0043243922579487 -0.0262360507217917 0.0201422690645364 -0.026716479515308 -0.00405658316689784 -0.00123370425156924 0.0474163219830498 0.0398582470378331 0.0370606919013273 0.0191503539850122 -0.0492378872863164 0.0192123896862634 -0.050429450585346 0.0448629425300031 -0.00704235381517617 -0.0264822620982051 0.0276634050194349 0.0165033136307168 0.00922077357989201 -0.0466576028428093 0.15777668119968 0.370249754578995 0.344891543481924
  40 670.638016716587 ""  4.84376563696122 0 0 -0.00536477569790075 -0.0469358085287705 -0.0466095374578157 0.0226218218635331 0.00010241150577309 -0.0115502807820706 -0.00239941005836384 -0.00843894997078728 0.00251811337997448 -0.0057016774882168 0.025260570027997 0.00770570963455988 -0.000426780765088395 0.00102139807861088 0.0222433836587212 0.00153790915102856 -0.0649465198916607 -0.0138677504304668 0.00508521220163296 -0.0104725860064355 0.0112713566117408 0.0475504789941497 0.0041142176752836 0.00255121014733938 0.00777724448829149 0.067102683154737 0.00872803218761669 -0.0163578714148206 -0.0590335855934295 0.115654915073293 0.0176000785585034 0.0683744619905821 -0.00858529530957916 0.00380544426662394 -0.00661993235720911 0.0344254501203147 -0.0019190855679915 -0.00131841760137348 0.0153339789761579 -0.00200958208340669 -0.00493715897287018 0.000932344746852237 -0.00301631639177947 -0.0239239115883414 -0.0121214824630715 -0.0673190191799189 -0.0419154148539364 -0.0351553915716757 -0.0128187253510991 -0.0320207587798025 -0.0190635406495413 -0.0113281160877442 0.0676074953188488 0.0218476960080242 0.00893607680364572 0.0664933132274008 0.0317777872687993 0.0152070614788808 0.0382238298181606 0.016584739160104 0.0416375634014639 -0.00250954027644925 0.0149752257123286 0.0420460956618705 -0.00187023492427325 0.0101839899575169 -0.0104561631703074 -0.0300808272553315 -0.0157612107760348 -0.0562537894568756 0.000423602041431219 -0.0186682038702504 0.0359074758156831 -0.0106627815168869 -0.0499664310773733 0.00628754512542076 -0.049104179232473 0.0404194403096017 0.00578515777321146 0.0224389212281 0.00480515593104963 -0.0137864549026653 0.0106054484056608 -0.00552251456890653 0.035601356484075 0.100662904373045 0.0510295812070652 0.00800808355154796 0.0503240374825104 0.0324154127993181 0.0190964052748836 -0.021495554953263 0.0120963253344767 0.0272943962861287 0.0491402768724492 0.0392640805397403 -0.0375643966734453 0.0206304795142352 -0.00655842288773684 -0.101597074340111 0.0171111585337649 -0.0270299788524956 -0.0377322818626812 0.0192779513702933 -0.00283412709075738 0.0333871980714138 0.0109363687835286 -0.0297545091268357 0.0351652342908765 0.00875557362677781 -0.0281126875381354 0.0720706416486903 -0.00387570909933685 -0.0852088058784596 0.00992432251717196 -0.0208647857972838 0.042068680808971 0.0167300239239641 -0.0739407359188823 0.0810426705039807 0.0122268482097956 -0.0224944294578667 0.0403125354127286 -0.00408718398043156 0.00182287219004083 0.0616698771005435 0.0108715259329268 0.029146443139517 -0.00267284794886707 0.0380937765742554 -0.0253903344626747 -0.00285614553758298 -0.00493027925839077 -0.0499430462637749 0.0071577077873957 -0.0402046061968955 -0.020180647802415 0.108435374110998 0.020054646911533 -0.0168732307894425 -0.0572798773335272 -0.015783310789909 0.0388194713532258 -0.00340953698218456 -0.0680405681631701 0.0627604688228942 -0.0206814982903726 -0.0941966327521611 -0.215098829015589 -0.339879880376306
  41 742.984146260016 ""  21.1770280157227 0 0 -0.0223392199452871 -0.045129193103926 -0.0512092280712282 -0.018649309965465 -0.00234499004867453 -0.00228267055206217 0.00142999706616151 0.0126660400557462 -0.0308981219718238 0.00282548849665035 0.0244006339249998 0.00289709388504688 0.00107393772733949 -5.29979251917315e-06 0.022070722508843 0.0132779407400625 -0.0702278679732811 -0.0196091036945787 -0.0614530594113855 -0.0158664063856846 0.0558582273146599 0.0381688569201984 0.0020413439971343 0.0260417813290598 0.0182539480193789 0.102488816166958 -0.0307562013340351 -0.0107434668211953 -0.0417507736770923 0.0890482030069147 0.0266349250537749 0.0895386712812453 -0.035871306234524 0.00138818328967349 -0.0100140945741261 0.0416692395233168 -0.00237182602042168 -0.00375382873413451 0.00865547898282355 -0.00143779261599842 -0.0071077619617019 -0.00161344186144092 -0.0293169685625817 -0.0242918928336253 -0.0212058626268362 -0.0165494815891818 0.0361319509805254 0.0181880381746008 0.0203339026457373 0.0511317548844453 0.0221043229800818 0.0534057056209104 -0.0237880564192411 0.0111018468923129 0.0627346398339519 -0.0235544719765001 0.00786129920924552 -0.0176291487699728 -0.0509572752122418 -0.0164356798944002 -0.0562506291147017 0.0188517185317446 -0.0162531574722974 -0.0657182453909497 0.0205458767925481 -0.0093805455356972 -0.0025139795693246 -0.00984986756955832 -0.00500376447123796 0.0460160851155703 -0.00613658672238576 0.0128782753944737 -0.0270008002208475 0.00637999551222035 0.0359233712454354 -0.0054366675168954 0.0360416287553239 -0.0316125906113423 -0.0593359254179345 -0.0182990297623783 -0.0050540650289747 -0.00887327922640255 -0.00132149639325789 0.0178274253643907 -0.000969172822556403 -0.0661046134898285 -0.0140782080810276 0.0574191157334489 0.0335606936521902 0.0203234620719315 -0.00513408788552556 0.0591201216176892 0.00487256222614112 -0.0540518063842521 -0.047623987618968 -0.0300927090062896 0.0546460780204654 -0.000492738508931586 0.0182048614612182 0.0372831268158621 -0.00256078455727222 0.0118321971259801 0.0529306795311455 -0.00066020165985128 0.0181415015640481 -0.0283834437022558 0.00888645801781365 0.0393612289434534 -0.0309382564847766 0.00998882361960272 0.0411434212867237 -0.0249892176164284 0.00776475504418936 0.032895009701835 -0.0048713172370607 0.0437727815153673 -0.0326344319467715 -0.00564318427183118 0.0322239667134553 -0.0231644523483775 -0.00532278585554261 0.0468588147315329 -0.0338819695473529 0.016271226229435 -0.0238385750132089 0.0455559621798574 0.0141230427121102 0.0360075375478853 -0.00844987302222607 0.0536871175572425 -0.110968459093325 -0.0411310112914411 0.0314484425848498 0.0112013165277049 0.103901988754501 -0.0374128075061516 0.0586408343638609 -0.0347423895563629 0.0568455378181368 -0.117668789100208 -0.0326072579002741 -0.0113956432896292 0.0249732463187625 0.0462020899403412 -0.0208201251885899 0.0979064137677238 -0.075867664581448 0.0062256700800799 0.00695351519414458 -0.193608054031724
  42 757.417363664114 ""  1.42815414103654 0 0 -0.000222778350439335 -0.000935671543165409 -0.00105611151377607 0.000956773465603099 -8.26219042723577e-05 -0.000910250414989355 -5.43955314656313e-05 -0.000546399639673604 0.000209771595576982 -6.84096726391231e-05 0.000541952034052816 -4.67868567393055e-05 -0.000708336032713188 -0.000129962732754876 0.00112759524466173 0.000664338462189693 -0.00195290335926962 0.000386118654586055 -9.38203912269815e-05 -0.00120561518075977 0.00011238467897871 0.00285068395331514 -0.000367027581749299 -0.000512606055563575 0.000132815692262624 0.00178646190248595 0.000604464035934379 -0.000674722903502851 -0.00193885617951599 0.00347339921437793 0.000554484026984418 0.0021397800442618 -0.000250948488924456 -0.00111785354640587 0.000163603169873067 0.000706789516116954 -0.000349958095792241 -0.00373834877241664 -0.000649286061779437 0.00145867774814844 0.00180179194512567 0.000459220579439743 0.00533111906379199 -0.000312807640483703 -0.000286426644852357 0.00225826069050326 0.00693761107485622 -0.0113944479784554 -0.0401344925440548 -0.0447722940366063 0.124015348774736 0.02528799308782 0.0246373565780123 -0.0636808479062738 -0.0146864002720771 -0.0266544421557441 0.0631308167385665 0.0478118091004292 0.0529309157421855 -0.142158750360606 -0.0279847248397893 -0.0247974941053212 0.0660897205602781 0.0174464300195031 0.0294566329795042 -0.069404422089703 -0.000266788447081264 -0.00113318858932952 -0.0011131849966256 0.0036244904473141 -0.000378344375913423 0.000343302989603048 -0.0157200189905948 0.00658453889902026 0.0205254132626241 0.00275815516416565 -0.0152957447163539 0.0100082175944669 0.000287955202010149 0.00811939142491596 0.00575038613742268 0.00851946178060535 -0.00466444366553649 0.000376807021450234 0.0546698691445396 0.0605924416059778 -0.163190025407034 -0.0632065585707889 -0.0813187173659271 0.205756378317647 -0.0708853995525862 -0.0756708076899947 0.206128329412674 0.0524419171806188 0.0616853920895626 -0.166985467684986 -0.00430282223856091 0.00584004398297915 -0.00747048012474429 0.00254717451131197 -0.00067633035688272 0.00160374078633464 0.0169590903634052 -0.000758115835438423 -0.00312691087057541 -0.0188430937520276 0.0276104653980233 0.041396934802575 -0.0124112947045619 0.0293418968436381 0.0458370645501771 0.0120370495360205 0.016969768498628 -0.0144539959931551 -0.000731647624877187 -0.0420722676617467 0.00928879196058477 0.00119136800194094 0.00429914590573957 -0.0279570269770395 -0.008243735334636 -0.0451873411970612 0.00710283961344525 -0.00285204900285765 0.000261141005448564 -0.0021361069753628 -0.000490023938313783 -0.000207185933785061 0.00140438579891426 0.00134587533591219 -0.00697303273883552 -0.00252572594634284 -0.00154361952874949 0.00200064913746076 0.00106553160753489 -0.00714262860240297 0.00564033131190433 -0.00719756780600154 -0.00201468363175012 -0.0094778764260616 -0.00391368351367347 -0.000756008077872586 0.00169546088001358 0.000447557006544602 -0.0009178797333632 0.00159060979002439 0.000571887851184518 -0.00132028709526244 -0.00258987136663818 -0.00777686405364644
  43 819.907368720657 ""  16.5024854965496 0 0 -0.00727430384802016 0.0595758300892595 0.0104819379345385 0.0842969702112421 0.0143711134477048 -0.0396493787032228 -0.0163639817019401 -0.0440111932280509 0.0666877370393915 -0.0130295905249163 -0.0266925310865026 0.00207345712994027 -0.000585178264773395 3.37867371295284e-05 -0.00981571100372123 -0.0846271727537036 0.0805158284715021 0.0156727899220454 0.0822700861216759 -0.0142976036343794 -0.0528005563802493 0.117152845635164 -0.0384727339664119 -0.0915330585562536 -0.017267864144574 -0.100027750426646 0.0546237186748968 -0.00343400646357361 -0.0110600876321501 -0.00900802673026707 -0.0280592214193322 -0.111541202102163 0.0871833034481502 0.00827675583692265 0.0204489340187217 -0.0562810150555656 0.00516657847598067 0.0204601527868702 0.0192126432332998 0.00452897784772019 0.0119660830286663 0.0151067930093826 0.0908984310838793 0.03914847764411 0.0370937609167906 -0.0579580703516401 -0.00833463645566093 -0.0160694394447095 0.000273821748160756 0.0027404943590956 -0.00432545231298885 0.0289127645002181 0.00141841089369138 0.0101609516583225 0.0294595494736941 0.00900489624378694 0.00999263873023518 -0.0105040989244597 -0.017555113439448 -0.00286574415238807 -0.013769501854816 0.0153112317564234 -0.00316894136116434 0.000921285849455154 0.00814960461470217 0.0033437864443253 -0.00869784815776378 -0.0318444161310383 -0.0156287990582401 0.0266229453784277 -0.00979630812583239 0.00497211027519133 -0.0187381858962991 -0.00124381029773851 0.0207264796156941 -0.00475306017148582 0.0185727827445257 -0.023595155654796 0.0978484357036646 0.137111698712946 0.0805995094106593 0.0801238293753044 0.124793289680773 0.0689015878481288 0.0417783067224198 0.00823812635016882 0.0406168321737215 0.0220638292880898 0.0416076777379165 0.028312900852003 -0.00399061674051474 0.0209198336672409 0.0151283802377925 -0.00504752516557303 -0.0125347309045885 0.0212475043707795 0.0539952703095589 0.0152339962374804 0.0222182847956433 -0.0256449446974464 0.0100408623755876 -0.0039482331023345 0.0532212502659058 0.013735123266379 0.0254594873401514 -0.0223428885735307 0.0212260360193219 0.0410261745551022 -0.0235683739686779 0.0204382025433304 0.0466099445886149 0.0147212819375479 0.00614581215872379 -0.0131547117096311 -0.00168328484160635 0.0513316027086807 -0.0220435331339845 0.00429298524991932 -0.00742037206401402 0.0212544889995787 0.00105342940865891 0.0550096194435485 -0.0261980407407979 -0.0663299756683617 0.0233704642870876 -0.052532255396234 -0.0264116007199509 -0.0247176167756389 0.0254655702216939 0.0506763587692295 -0.0629891225250601 0.00112785801221203 -0.0826821734517511 0.043300197451099 -0.0462995007035401 -0.0973072447115021 0.0558471156657254 -0.0824095686708462 -0.0082286563212628 -0.11464233142594 -0.00275354450478112 -0.0409708871153309 0.0227053804606679 -0.0370082449497733 -0.0288668403756201 -0.0173737763832869 0.0250914154756161 -0.00385658741281147 0.0128914899285337 -0.0445192410242127
  44 827.173967523039 ""  21.9373516249535 0 0 -0.00297263409604027 0.0423777456650249 0.0152318955059541 0.0303913392829064 0.0115474329660658 0.00215386171871949 -0.0145723480503114 -0.0171368682732634 0.0398510986934223 -0.00734331929475516 -0.0222380964522526 0.0018456078226618 -0.00103971139045463 -0.000327726272123935 -0.0224323115014039 -0.0697382126814466 0.077129285729335 -0.0124872352104125 0.0574674810538566 0.0204292867023638 -0.0354257658646162 -0.00225714515434206 -0.00331183906696728 -0.0296049541560672 -0.000993379694733626 -0.0670196552081884 0.00826534620385297 0.0223377838747136 0.0163502572940036 -0.0521555094633215 -0.0215851271533256 -0.119369576741483 0.0801203859597747 0.00195569572244333 0.0102435115526279 -0.0457392003840394 0.00348369901419692 0.00691022504037046 -0.00406062841147111 0.00140325449082056 0.00697355895009734 0.00100933017162071 -0.0443405855283267 -0.0722896954501474 -0.0336010337588032 -0.0236135095959068 -0.0399321039419797 -0.0268272499792411 0.0016903640745685 -0.00143830079639145 -0.00518702350801314 0.026330663250903 0.0078350337021339 0.019504422752339 0.0439833189874132 0.01150299368836 0.0241047304072714 -0.00651574421187298 -0.0167411774032794 -0.0142690948726285 -0.024780323213066 0.0405596375623566 0.00857587105400796 -0.0148417612501143 0.0262444603550521 0.00781804920556385 -0.0117619408120381 -0.0495785418693603 -0.0254536396179256 0.035915966960279 -0.0149359981022497 0.00564573942930652 -0.0298903445967678 -0.0022988993925961 0.0320523281303836 -0.00717953835240772 0.0232211437109962 -0.0332018743214953 -0.0214393442356849 -0.0936799320314909 -0.0568931821228328 -0.0710931931383972 -0.111777217867219 -0.0830787780159681 0.0345784684194608 0.016874010199003 -0.0308077299205632 0.0455357044347827 0.0646020232649631 0.0152092348036153 0.00883421708471692 0.0660695154503641 0.0271326321732143 -0.012162255321383 0.0304632821978094 -0.00331157048802475 0.0787541986924343 0.0227857931642483 0.0328842156641422 -0.0444297646516653 0.0158651946638444 -0.00879340000633664 0.0749896674091779 0.0211090885694125 0.0372345488943121 -0.0357157877438608 0.0355649736162416 0.0662942135611117 -0.0369465936712236 0.0348729623280315 0.0761001397688836 0.0266767338066836 0.0108213074526716 -0.0261680434711948 -0.00236158229758424 0.0730557370848539 -0.0307919982148129 0.00579861848159298 -0.0158542306115768 0.0344791070567928 0.00102667251971158 0.0789870390791616 -0.0376786536819282 0.0427881674656293 -0.000824309995417538 0.0971181840260157 0.0260181320989428 0.0279447911458299 -0.0430268780487944 -0.0297387983964693 0.0618028303635432 0.0179811868545814 0.086996976803079 -0.0937690086760136 0.0307792618740912 0.101233051860922 -0.101474948277653 0.201009055221038 -0.0439374481678958 0.0924483712744582 -0.0645546041290706 0.000305445355321524 -0.00732602792320035 -0.0604114253231079 -0.0679606732318741 -0.089324941075523 0.118559512368496 0.0314831662814238 0.0493751013713794 0.0931489323964426
  45 844.925755157148 ""  4.35929310773521 0 0 0.016966672792835 -0.044931572440549 0.00379400288299657 -0.0484614504125523 -0.0162233388525906 0.021169102177842 0.0184616879217223 0.0275323753674441 -0.045131067538369 0.00914647169973512 0.0208619034611167 -0.00186246910257977 0.00101410157153896 0.000599488044598783 0.0101532086065102 0.0811829391850468 -0.0657512385153744 0.00371843313646756 -0.0389373780539471 0.00361432626606491 0.0191209020334995 -0.0805713608603806 0.0234018010567852 0.056774035462111 0.0023752538290451 0.0507804948165259 -0.0176100937030363 -0.00860852081631022 0.00978326390315734 0.00775256699543081 0.0181589643092795 0.100831764667554 -0.0821141599492829 -0.00520265542253495 -0.0141082130492796 0.0441313423867264 -0.00394428873085702 -0.0109413964840466 -0.0104489034285152 -0.00462217057677238 -0.00968013209008705 -0.00801348982324167 0.0172603026286769 0.0108935265894619 0.0155231344289713 -0.00565651631993182 -0.0171408742937078 -0.00503275327970182 -0.00210562530738707 -0.00960018137536796 -0.0260565449680391 -0.0383788276557305 0.0204570601311585 0.0466709699100824 -0.0320839928417967 0.0102267550806528 0.0285802941821547 -0.000263058047362045 -0.000974740078351372 -0.0160568913000939 0.0341819894967291 0.00230630534113476 -0.00365672335536987 0.049732497198792 0.00712851092776002 4.42523581478271e-05 -0.0185019843632537 -0.0875410953276366 -0.0475371687460856 0.0521362219508166 -0.0240989140065388 0.00664497061546439 -0.0496548165268672 -0.00680486014683522 0.0523472899540727 -0.00911938686932091 0.0318320871296668 -0.0524622838313898 0.0355886548398206 0.0318243062748529 0.0170962811723862 0.00428586533549623 0.0112942373402793 -0.00148209423609325 0.100199257338616 0.169764082478146 -0.241761428230297 0.0368384073230632 0.0987859596188283 -0.180006466242047 -0.0025358243945902 -0.0419591101296418 0.101104706380799 -0.00535284653416376 -0.00524103294808938 0.147717199846056 0.134845267973842 0.043507233233841 0.0602405620709719 -0.104802690827833 0.0384716979467134 -0.0264719957462175 0.122757280834319 0.0439961382703327 0.0664240755190007 -0.0597605997918077 0.0678758670677982 0.114845379178241 -0.0605731232173975 0.0636718728568789 0.13510815250749 0.0611492044555386 0.0177935986458406 -0.0598100554577852 -0.0033700161654015 0.118113657178315 -0.0405045978080083 0.0177546819617779 -0.0423264102802697 0.074044413255419 0.0028302055287922 0.13549478431881 -0.0630412546400153 -0.0100046283244373 0.0141008016197566 -0.0493249991320611 -0.0104981230790987 -0.0166625152036001 0.0193267147123385 -0.00761140563270412 0.0242480141313366 0.0054338582248047 -0.0559250616079072 0.0216337611256601 -0.0814962765569117 -0.0228332689040494 -0.00113987326357687 -0.0229877254337452 -0.00827630497690866 0.0142477263197161 0.0251646247552378 0.0186493212643266 -0.0111504537871535 0.0275232977328928 0.0372835274352129 0.0165405741841543 -0.0310447425913574 -0.0231111417309883 -0.0435693485437912 0.00756466164317263
  46 845.708684082795 ""  10.3516546318898 0 0 -0.00898194320598802 0.0220879886293455 -0.00283005680235983 0.0264521114188111 0.00848189932430023 -0.0130137480571631 -0.00812404393122008 -0.0141343413632595 0.0218879146808473 -0.00473971854270027 -0.0102367307633199 0.00125228167949367 0.000309044931757008 2.50018267602398e-05 -0.00506260873836258 -0.0409196234090371 0.0311049881262882 8.50874166315784e-05 0.018501362289998 -0.00343657571388267 -0.00816000828416417 0.0480463280406362 -0.0138048369912476 -0.0315678466907357 -0.00238620860023868 -0.0262988202425508 0.0112046978521145 0.00150290103152924 -0.00563444550964542 -0.00137271288644183 -0.0087493340512816 -0.0445855369416609 0.0365933023805707 0.00278504898338073 0.00809406637833789 -0.0223744454129988 0.00234394089253677 0.0117135140145541 0.00831222346622921 0.000583658635589256 0.00301497780699566 0.00442254790110175 -0.0143482319882222 -0.0099354785618751 0.00733568577951794 0.00342783641021654 0.00615727194624623 0.0132527820070459 0.0147245211000376 0.0236104530439318 -0.0319809914981212 -0.0139650234551897 -0.0511689713528878 0.0750198448553412 -0.0080266928477456 -0.0362310562577391 0.0525295597315041 0.0120810004998239 0.0154597681004402 -0.0285548940239214 -0.00878261356233755 0.00840510027483067 -0.0230022710195257 -0.0165523753226667 0.00694428041039231 -0.0299900701911004 0.0136129254309901 0.0528070789563793 0.0165748281315038 -0.0282310915566684 0.0142909168661603 -0.00516669031819225 0.0169371590869138 0.0065871691804531 -0.0186395084905189 0.00902434955177761 -0.0282703332532276 0.0385275280572406 0.0158518530243424 0.0157697822104268 0.00458650465056867 -0.0385100124744036 -0.0247091096580273 -0.0293984237526854 0.175157647323463 0.17744382568162 -0.538353424110883 0.131882360138547 0.12472576226235 -0.35575054918691 -0.0651491832185747 -0.0547347362168427 0.13763000631949 -0.0814489698923002 -0.0911408424182549 0.153440889351823 -0.0649924989117427 -0.0305955096551605 -0.0270281914265561 0.0635712906814201 -0.0151711757562374 0.000170368921387389 -0.0811038123405988 -0.0216507101388726 -0.0342963802428498 0.0197911559832669 -0.0273038228600177 -0.0397213094489309 0.031654690059138 -0.026067517590165 -0.0587722270993423 -0.0338665186052599 -0.00383075278203681 0.0320278982230009 0.00261813254398046 -0.0916391946525555 0.0358626862740213 -0.00789338053143189 0.0206701476729168 -0.0463702642443693 -0.00657669366710445 -0.0929957333999364 0.0389051290764298 -0.00158631193046385 -0.00455687890366949 0.0106028378500725 0.00970097994070108 0.012091070384648 -0.010128235325643 0.00887696737334659 -0.0183734652160371 0.000466390181852001 0.00835688380426716 0.001104238117283 0.0262365722091144 0.0010734253966027 0.0063184464927634 -0.00500711926341123 0.0162674757358874 -0.0109616776582623 -0.00269340876846332 -0.0121470319836469 0.00557504486911196 -0.00778330913868325 -0.00945862754059784 0.00426320643503444 -0.0062520231837908 0.0150506462138842 0.0230067758438465 -0.0140954669277896
  47 868.826566141792 ""  20.399126906192 0 0 -0.0313401734741901 0.04418065943083 -0.0214853164988341 0.0489580277474588 0.0268310958554907 -0.0324164798317004 -0.0205421188261082 -0.0292823342573767 0.0393783610579961 -0.00938642027964507 -0.0220696843564439 0.00209833907575508 -0.00209483850786596 -0.00139335480444279 -0.0033222990847627 -0.0931409526191269 0.0532533333411671 0.00376853546718313 -0.000589010730765759 -0.018817770768226 0.0146941550212508 0.144139148314712 -0.0346607059665995 -0.0681767039533517 -0.00176124565089401 -0.0232232217450908 0.0159099268656398 -0.00247316182878198 -0.0271547827661283 0.0251801084850055 -0.0123369460279304 -0.0741293874442073 0.0731296607301982 0.00529019198295836 0.0182535962559773 -0.0478101602875474 0.00302875734289288 0.0141266206124276 0.0197536196208703 0.00735273120747799 0.0121946175508566 0.00995184457398734 -0.056517514275606 0.013623050960821 -0.00868863281606587 0.0640806529710196 0.0535436791854409 0.0431809806271959 0.00613797276211348 0.00954631845248517 -0.00131097761666373 -0.0737461619829125 0.0319265900463357 -0.00890045282474958 -0.0899858475004561 0.000700776060657714 -0.026242280839462 0.0097124639313827 0.0154419683630539 -0.00329824176237876 0.0601953265677549 -0.0626762813474908 0.00876203109926364 0.0497567857808675 -0.0292294559665493 0.0165966219596056 -0.00508754766531568 -0.0365773792279696 -0.0200894983101678 0.0155801712205585 -0.00783588007594084 0.000895767196946397 -0.0188324829555816 -0.00366763190439745 0.0221389088897089 -0.00245265134565567 0.00947191653167847 -0.0203792887431939 -0.0732785471611312 -0.0321172716391758 -0.0217732244452144 -0.032601785587717 -0.0231879704529203 0.000488055769917982 -0.0618021674896946 0.0490103781018901 -0.0237471703360997 -0.0787122268407488 -0.051994866178736 -0.0612278227119123 0.0510808745758311 -0.0631385628462313 -0.0791614227628122 0.0734172273457717 0.037742590452202 -0.0456638185470221 0.0546300998948537 0.0209466674251422 0.0270302328238461 -0.0610679036330411 0.0205221028522832 -0.0109913572955387 0.0447322735379619 0.0209252772808845 0.0262494896186538 -0.0213616433928596 0.0300767768619417 0.0422662005340756 -0.0266477352850244 0.02777343172592 0.0592942193611103 0.0326974417074326 0.00692688500736277 -0.028546072993288 -0.00167789676566682 0.0466799188117668 -0.0102390549140583 0.0091490651436818 -0.0241770659315711 0.0372743731172389 0.00213621004971399 0.0571938148808817 -0.025749317914747 0.016531895541874 -0.0432860969395731 0.035813179495276 0.0204860439756481 0.0268911932598889 -0.0226671791864991 0.00501921128859026 -0.0489421301038845 -0.0133057096183696 0.0766649218686522 0.0225025008322439 0.164511727454335 0.0316447133311144 0.0504596626206371 -0.0937896000122957 0.0679519503074606 -0.0135584312810812 0.0246544184573585 -0.0225791426718406 0.0141455054162543 0.0136900675007565 0.0169013857406634 0.06529475609186 -0.0937223277801722 0.0234159873322185 0.0330969521492628 -0.0557330804116734
  48 870.620497650075 ""  26.2738733980448 0 0 -0.00500205624606516 0.006961014268006 -0.00229946360852709 0.0107374626367522 0.00625677454681708 -0.00080910931041213 -0.00324707424797152 -0.00289224437186578 0.00504997383826597 -0.00278806833520711 -0.00662370683630985 0.00333868958879469 0.000987907878147746 0.000410401661051042 -0.00788699957890626 -0.0230593972606769 0.0109597466184725 0.00249886707037917 0.00845747758030668 0.00664945470643705 0.00220719862490226 0.0150808039488138 -0.00321127505213597 -0.0105175385489317 0.000288928967215171 -0.00426966011365842 -6.04279564992854e-05 0.000953765062156183 -0.00146494390716142 -0.000185162077898708 -0.00181947203681891 -0.0130747879774652 0.0119584386911443 -0.000632930361560547 0.00545971434244905 -0.0151448014611848 0.00174106452695963 0.0148155465580355 0.00530164898722589 -0.00310890981777097 -0.0020949770364965 -0.00175080297404957 -0.00675257475300131 -0.00012141514415058 -0.00863568681670152 0.0132005597261949 0.0123051342818363 -0.00938144757519892 -0.0251929388935103 -0.0274993696850701 0.0776358761621349 2.5143474414107e-05 0.0143772177653501 -0.0274320060745984 -0.000911743534288343 0.00637664531354899 -0.0208894596502534 -0.0225297347389556 -0.0269435854433882 0.0661927808746625 0.0291019283134066 0.0223575834882446 -0.07203909904263 0.0309197804865367 0.0284786032473986 -0.0780152746639173 -0.0059524955478937 -0.00751343847885352 0.0158738672375557 -0.000862389388372459 -0.00218210277075116 0.00576211097504867 0.013287087125252 -0.00707908346214546 -0.0202751084616642 -0.00215142211710218 0.0216865312197215 -0.0141809310809086 -0.0203003090554821 -0.0210416582520707 -0.0121430770578056 0.00512453630962386 -0.00769266663815601 0.00130026649760185 -0.0542885047527343 -0.0468644981222667 0.11508018470449 -0.0342288602906586 -0.0413752970571637 0.0770500006153588 -0.147208438627549 -0.17872809600504 0.426316453887894 -0.179766900405073 -0.20771109150879 0.5087451410199 -0.0263750465901907 0.00602791215342482 -0.0160141630749765 0.000531464613081227 0.00319233089190055 -0.0055561597240103 0.0351557540799894 0.00151661332390556 0.00248997009589435 0.0135656449826134 -0.00746969629366365 -0.0217765708062905 0.0098523926041667 -0.0107914261777966 -0.02364741285612 -0.00217276419645591 -0.00773689021476218 -0.0107624003032869 -0.00131378316108427 0.0254025031428126 -0.0154494727294434 0.00729336304078336 0.0109408465123522 0.00174367756334148 0.00193802724458831 0.026673152962228 -0.0118118742489123 0.00675920273105882 -0.00954381301177333 0.0127210914516207 0.00313328311844121 0.00392947307652717 -0.0045734419908239 -0.0052305223293484 -0.000375479258909349 -0.00227737460670198 0.019418446092077 0.00469882774022617 0.0404186849420938 0.0206763097683466 0.00331712450464418 -0.0107706680919806 0.00251221130872214 0.00698776018221402 -0.00323797515952445 -0.0029613265421229 -0.00102308918099709 0.00206136656110959 0.0108766364784118 0.0187500157783075 -0.0390004260903218 0.000449249661371794 -0.00111222753680276 -0.00604060006917298
  49 902.850822805811 ""  10.0596149177159 0 0 0.027529846570971 0.048010657071499 -0.0428426303794678 -0.0982015742580942 -0.059030565409795 -0.0970490944810307 0.00218310941325071 -0.0428091030186952 0.0744642836015129 0.0374848146951595 0.0781405833904696 -0.0282188536397199 0.0126846758843593 0.0014806564916062 0.100353028429032 0.184923096682075 0.0617957008613255 -0.183939992735446 -0.216077543689416 -0.15003164607523 0.0404073628894865 0.130165075327868 -0.0825152312519776 -0.0338838645323065 -0.0712898228875073 -0.209552267204685 0.130141655993322 -0.0134000112893625 0.0357179416010934 -0.0869359546233225 -0.0689331629287228 -0.123299974095811 0.022648862432719 0.00714777998863554 -0.0356717496642022 0.179266633368369 0.00230575168561775 -0.0299979869084779 0.0385189602946038 0.000759457874878713 -0.0226288557077237 0.0425634139306506 -0.00954830326383589 -0.00505923975827663 -0.000439096668055446 0.00340421978489658 -0.00344699663836693 -0.00270973610071808 -0.000656895244616286 -0.00233719187350764 0.00218826329906481 0.000420722435366076 0.000124635156299097 -0.000386510666112198 0.000887664671033118 0.00103575949724328 -0.000859247607977892 -0.000383847903335469 -0.000470620134371298 0.00293572313144797 0.00105665842576089 0.00392718063360071 -0.00246063759283398 -0.000211155377261741 0.00208256841988696 -0.00184212493156827 -0.000314522740401686 -0.00179534243848596 0.00106900924316759 -0.000230116197262121 -0.000645796289257589 0.000463472603794013 0.000485030263016933 -0.000828777002931441 -0.000837873385693298 -0.000275680794915816 0.00168299585293095 -0.0014342839306419 0.0036049182167408 -0.00411651140343591 -0.00639243056778675 -0.0178323834610678 -0.0156285064215524 -0.0162546804593582 -0.000908080187280225 -0.00167544021293016 0.00339424548624838 -0.00178143251273145 -0.00183627961737496 0.00703617180213217 -0.0060983702031751 -0.00464852008681308 0.0222066191911411 -0.00686600450744321 -0.00461873729866893 0.0152505611907044 -0.00211227725037111 0.00108566767640036 -0.00136502582784965 -0.00176373729288406 0.000714325569819989 -0.00132681367258437 0.0044519875819647 0.000533713404329608 0.000766229256605888 0.000693131034152565 0.000863376766744799 -0.000948911520422894 -0.000849018558088538 0.000864529153327649 0.00131598973599054 0.00146708727583871 1.34067743462899e-05 -0.00299989121184721 -5.3324192098756e-05 0.0022654871370596 -0.00181483552287242 0.000404496486480534 0.000883961357321344 -0.0002456329597999 6.35954639801075e-05 0.00204276734393385 -0.00124186589718955 0.0152848145760658 -0.00193411251815576 -0.0150614465943848 0.00198331160778498 -0.000539190135357042 -0.000923665267868127 0.00249288468569494 0.0042745996554393 0.00605997348706645 0.0212430528514451 -0.0250674314290638 -0.0351174126729108 0.0104437580376535 -0.0206738544065951 0.0113244889840124 0.0154030099405795 0.00467457855560145 0.0262117735963272 -0.00647924535119381 0.00580044346987932 -0.00297901957000799 -0.0179530784003957 -0.0313151420990371 0.0677609814066748 0.00965186623410065 0.0169734592103339 0.0209796166619435
  50 916.532281492513 ""  32.4603719888816 0 0 0.0290688651310787 -0.0255419926519042 0.0240808795809305 -0.0211339144681929 -0.0534793571522853 0.0282457910333423 -0.00359252679673622 0.0208721287417306 -0.0109362930318166 0.0083140559807585 0.0317948998176452 -0.00340059741852511 0.00439412778834268 0.00300404883800196 0.00360043060676914 0.0857632009879343 -0.0181365331882952 -0.0354180336364634 0.0959560523741764 0.0322728437135127 -0.0960635063275433 -0.211450253071139 0.0335792401865833 0.0528485081549186 0.0293986688742309 0.0170977233031808 -0.0569733430048494 0.0497501858099993 0.0217935458958059 -0.0481070182588756 0.0047826261529642 -0.0604225692014851 0.0365416454418439 -0.0017360852022586 -0.0267060557986201 0.0666539710292404 -0.000120308740434796 -0.0256079692365412 -0.0274249149816174 -0.0122384151765872 -0.0170426056215453 -0.00308513295126619 0.0478398548435352 0.0292648003468544 -0.00885731153771157 -0.0119997733415981 0.0489998504164997 0.0254569025098787 0.00514330069239855 0.0207812563695855 0.00797049391087516 -0.0159225763211957 0.00381991688601857 -0.00201937242786282 -0.0345208283736712 -0.00596270994045892 -0.00707726284065735 -0.000876725500449076 0.000959532901433326 -0.000531987308037512 0.0227266342193393 -0.0335124880560693 -0.0106149448896828 0.0181789833122151 -0.0131191095475547 -0.000954852513408211 -0.000436099881855178 0.00185122050354192 -0.00132294539947237 0.00124296609522605 0.00122789663311305 0.000301871503131399 -0.000246620969523406 0.00102172351327588 0.000960588512235326 0.00108372691988988 -0.000474737629081016 0.000993928786693574 -0.0672753842052019 0.00884550533737693 0.0372561604444422 0.12097866975156 0.0994080807740146 0.120591456978323 -0.00626276955573029 0.0171026964437008 -0.0191731501545135 -0.0199765292759177 -0.00551644224462985 -0.0511289944161099 -0.003732037801455 -0.0583554431444154 0.0049874308599829 0.0145323005913581 -0.029097481768125 0.016736764993463 0.00341832269555169 -7.46782353828954e-05 0.0022596331336035 -0.000613140869281403 0.0020294016651045 -0.000113222589636556 -0.000840498038229213 0.000829384296322309 0.000285033026843143 -0.000576388646443503 -0.000131871678849574 0.00114113255539782 0.00225947415155562 -0.00142272219979072 -0.00214559616826345 -0.000751630111531643 -0.000412105042065522 0.00387454733616893 -7.19121173410295e-05 -0.00302683914260532 0.00312014764911813 0.00167791236805454 -0.000475411715492838 0.000531061576774432 -0.0002413824672856 -0.000857501738459589 0.000140529052262161 -0.0329604460706295 0.00309628374916868 0.0844829626185008 -0.00968511124074466 0.00347617519699844 -0.00663177644900529 -0.0109463925446109 -0.0593352273643769 -0.054459001126643 0.0923800161821956 -0.0837741008183481 0.0893122324758016 -0.0849880680079806 0.0378968963019695 0.0590704530476331 -0.105407636290113 -0.0856334877548605 -0.1611591648198 0.0176464526879471 0.0140127183255156 -0.0941392073210798 -0.14948213735581 -0.204495247927562 0.371642517201661 0.0242204539575997 0.0746850853463447 0.0556662886069357
  51 931.002220803036 ""  0.404188720816505 0 0 0.000674112610756793 0.00167177288536568 -0.00177157357400589 -0.00174426864943669 0.00130997259847051 -0.00071893964631685 0.000476099567656785 -0.00118998125356913 0.00213505061192618 0.000205722448632979 -0.000300953085065035 0.000435269064970954 0.000171795085399816 0.000122359790020269 -0.000147123862234056 0.000648412192475249 0.00309759776674242 -0.00438478614329688 -0.0063754082364283 -0.000563700775920278 0.00508221390391216 0.00567914713430662 -0.00159819850803366 -0.00113920993982166 -0.00362883094773339 -0.00751415810046847 0.00605065869123098 -0.00175549222777942 0.00199179312775575 -0.00315480443800029 -0.00237190769482793 -0.00152656628622345 -0.00139872841680084 -0.000576060675438426 0.000688285476569741 -0.000384220036975961 5.63382039249309e-05 0.00243200707423865 0.00130545668345607 -0.00034203631938052 -0.000453664715110575 -0.000639907513081045 0.00462089330310832 0.00417598058528698 -0.00480528128730595 -0.00100755614498919 -0.00151917916510069 -0.00267890919298155 -0.00403722697668405 -0.0049808183089449 0.0101842239014348 0.00700912752697327 0.00634902782102459 -0.0172028065331345 -0.000360676939510538 -0.00294746908714654 0.00901593132743226 -0.00442806772401747 -0.0050856762329061 0.0129783405607345 -0.00152789145348808 0.00169144287900535 -0.000477013997328426 0.00438247493355297 0.00613576416370889 -0.0145382964980234 0.040366815910077 0.0469249512255153 -0.113572938315337 0.0153319207343223 0.0213391476154232 -0.0528939885069065 -0.054600953287855 0.0572542771842685 0.0648068454646576 0.0256916590949034 -0.0944195161893889 0.0268198522701001 -0.0166858362184891 -0.0118472775300601 -0.00159968409679995 0.0208114814946101 0.00872409144382075 0.017052259584115 -0.0327452411847526 -0.0402241334323059 0.0970093182424211 0.0223242755642109 0.0254261266293152 -0.057559292222868 0.00111384942625082 0.00479778628740817 -0.00813989233471045 -0.032209350251794 -0.0355784229183677 0.0870133118905305 0.245742197504858 -0.0476110417182268 0.147885676581304 -0.0333387082570628 -0.0359515856499316 0.0877459613511507 -0.293257129850618 -0.00594922065783297 -0.01444795822255 -0.0795560105020232 -0.0735336338284475 0.111591305282555 0.0625556388752097 -0.0857875171036086 -0.112770470822935 -0.158164260843765 -0.0136785609177339 0.256552373266607 -0.00969831620375679 -0.0450133254595048 0.157840083333917 -0.0105064331833654 -0.184912528541963 0.228513764829167 -0.0150700132139176 0.153175536247516 -0.0444964094251661 0.00265887378058235 -0.00463211603736267 0.00352563099974683 -0.00224428069681476 -0.00200233607520208 0.00142970360789218 -0.00388103696568938 0.00477686552658305 -0.00284142981690881 0.00755682968771737 0.00346195329105568 0.0167313016376996 0.0119439715729056 0.000613237060876711 -0.00791488384550354 -0.00627146325193919 0.00381832846401921 -0.00477595653711832 5.84582050943435e-05 -0.00118672982764792 0.0018282137897613 0.00997213680853778 0.0102768929432938 -0.0235040216753383 -0.00509376220311953 -0.00797101394014986 8.72164297536873e-05
  52 946.494599812764 ""  1.07968748593797 0 0 0.00421555511479562 0.00230989641450405 -0.00460855140286029 -0.00573476192599203 0.00752691239793482 0.00217472969842779 0.00331969126188216 -0.00396095703766514 0.00339280222106978 -0.00033427025224704 -0.00353427575636865 0.00133043892529398 -0.000722097254565701 -0.000202542493350041 -0.00257806416506882 0.00314100107487295 0.00332292095095014 -0.0054577053537607 -0.0196713757598156 0.00129617803864828 0.0189918288076346 0.0150068024736715 -0.000698568626652949 0.00122670842862497 -0.0120213034055413 -0.0167404582075188 0.0209346628472796 -0.00907995490781625 0.00113002596930244 0.000381135679109499 -0.00378614869094192 0.0105105884169911 -0.0128019884543233 -0.000631906644311261 0.00226492434658032 -0.00746907521864584 -0.000292719996926133 0.00157772148755116 0.000151322120951702 0.0011752408871166 0.00177307428060784 -0.00211806620093418 0.0113946294317343 0.00805214462247348 -0.00611704495032591 -0.0029616359326554 -0.0025689143720192 0.000900167682768684 -0.00188886329684411 -0.000307371093327198 -0.0018656748992517 -0.00186281933597354 -0.00116934847533036 -0.00211860802122936 0.00120857649595003 -0.00212177842734881 0.00301255711514794 -0.00770356935548476 -0.00385394979771693 -0.00601687314243385 0.00702266525033371 -0.000919126232106989 0.00339360709631144 0.0105199982531826 0.00463072429734991 0.00553011008030608 -0.116934988004946 0.0422245953210088 -0.0227401198704152 0.101077496273466 0.0273948134183511 0.0446271434199395 -0.0191393798794404 0.000732673449299179 -0.0691345520721736 -0.0518505044560852 -0.0414820783803969 0.0300746762538319 -0.0273802557673136 -0.0163593363056473 0.00194145265861333 0.0392189306979411 0.0150586845920539 0.0311451208478734 -0.00332815979670539 -0.00264757902444263 -0.000443386285802876 0.00701676213461968 0.000740514339077681 -0.0173760778656928 0.0255734976615743 0.0139446930912752 0.00614123446672178 0.00899932041799133 0.0163440085915152 0.00882183490623377 0.00729208726116382 -0.0806840178786553 -0.0124888734445128 0.321157538984057 -0.057243073931752 0.0841803386458676 0.012760771209197 -0.06968326351013 -0.0415811728287686 -0.0999325345273123 0.0442424154127049 0.258371844488633 0.206530585399101 -0.0262467192476898 -0.127506264297331 0.18606732371783 -0.0559765894809124 -0.0874327994011545 0.0432217856421448 0.220269718529755 -0.165732139720718 0.120067422698306 -0.139427385115818 0.109749195624509 0.109818211557974 -0.148432811056202 0.162313930489086 0.00255909185612594 -0.0102795300497994 0.00858372894411049 -0.00303092538640982 -0.00231968098326359 0.00127975092262771 -0.00956280644116167 0.00699851978621833 -0.00739511161629768 0.017832271191844 0.00648233586156259 0.0398885511288959 0.0211848757616586 0.0047261938751082 -0.0205528413065351 -0.0174479751718617 0.00507767137563099 -0.016671841413195 0.00139015609088316 -0.00175559949568111 0.00102806796269698 0.0200043676453678 0.0150356975072988 -0.0384416506853365 -0.00931766232703846 -0.0151563068020457 0.00123164730133235
  53 948.012439915569 ""  13.5848043365188 0 0 0.026350118359605 0.00984543716495651 -0.0181745861825729 -0.0286267375099311 0.0293905115812393 0.0169444457902815 0.0189057402234274 -0.0136685127655215 0.0205121224957222 -0.00114122528313444 -0.0142794916618887 0.00686831591752786 -0.00361407042592882 0.000393422090285741 -0.0129810390271651 0.0249752132522201 0.0261996674585827 -0.0469499577911316 -0.0759323258692165 0.0169090628133954 0.0774940339946222 0.0382214267031886 0.000746826013776812 0.011327694650078 -0.0650921123893568 -0.107074453864935 0.110490204376498 -0.0392344873931905 0.0303910916950169 -0.0355880374911896 -0.0282054073334389 0.0316072641330039 -0.0628985653850194 -0.00446205223115168 0.00864201363820865 -0.028037660673338 -0.00317785018911716 0.00900732454137322 -0.00331278716029322 0.00385897817315067 0.00651555934661953 -0.018317951504617 0.0694775402845346 0.0646266356090381 -0.0372312258845498 -0.0231878561325658 -0.0264994101692986 0.000134945488570856 -0.0059480393892612 -0.00920969242637678 -0.0127473536368028 0.0146786542198942 -0.00323708714162818 -0.00163295256114093 0.0124389799572535 -0.00341132884091605 0.0252668361368274 0.00259948813354457 0.00470440674067411 -0.00897328574409389 -0.0134932125893906 0.0107302646638851 0.00743654466012695 -0.00244173289189467 0.00168560660583716 -0.00170673622392649 0.0143424595502404 -0.00953858288501505 0.0111863261973055 -0.0161867326373974 -0.00682905638975084 -0.00272895272998859 0.00603491270278028 -0.00581436175949986 0.00654725483816518 0.00548624108863787 0.0127801578959139 -0.00407787198435718 -0.186732081404982 -0.0869432743275605 0.0214275248790576 0.25729143757725 0.119199245935206 0.216921873861238 0.0248097333204084 0.00158755263866326 0.0126986106896538 0.0509471101146316 0.0586785818143693 -0.0870275957007633 0.000184120231832122 0.0274077320414529 -0.0359012637623759 -0.0059409776386037 -0.00180404934651975 0.00543004422920351 -0.0184061623502529 0.0161782777824223 -0.00896885779528589 -0.0449861874395794 0.0121537492376992 -0.0234368779675115 0.0209040433934177 0.0113156254227663 0.00853167353630041 0.0207446941032813 0.00296902111426043 -0.0466364358599954 -0.0399973336042552 0.0152886211344319 0.0360692213885509 -0.0109665292853725 0.0113031330161753 -0.0144757752403866 -0.00482191307489931 -0.0340579124850408 0.0101243917804536 -0.0179866910674451 0.0400857600205927 -0.0426320279979783 -0.0153698075071592 -0.000395129310698344 -0.0166453312475049 0.00680850592077919 -0.0712033003877115 0.0605018664713396 -0.0202100694071563 -0.0141038454202151 0.0066727592695483 -0.0596897452344999 0.0427781877191887 -0.0470715042668098 0.112081101681777 0.0577017762472203 0.290988284887361 0.140048802527601 0.0433351854139954 -0.157522757524552 -0.108257279909676 0.0343114315679169 -0.108643251509704 0.00378207322418132 -0.00990034337839556 -0.000795742169689022 0.129584938861275 0.112095197873479 -0.283918476270755 -0.0608411903625519 -0.0980061393504817 0.000679023149340479
  54 952.146019958921 ""  10.568194789595 0 0 -0.0306099453029339 -0.0165428875693287 0.0557771727788242 0.0541302448566534 -0.104144959327631 -0.017374869758913 -0.0267880900606369 0.0614132278734235 -0.0049611065604699 0.00974115869173361 0.049248821260102 -0.0194911850659972 0.00336418521399087 0.00518329853322786 0.045209623515488 -0.00500436495358586 0.0323356604998713 -0.0575369409531349 0.243811001024014 -0.00339683301378386 -0.243556746798462 -0.234641903717443 0.00272249424150555 -0.014477637866189 0.088150421863561 0.0348456785840944 -0.16861761109044 0.114653150504655 0.110861677088262 -0.193604037652538 -0.0175514440975675 -0.231363686567831 0.145698236507316 0.00272684377786797 -0.0319486524426982 0.120188727323335 -0.010830689391415 -0.0148251706122458 -0.00635567382164013 -0.0117098851918644 -0.0214491360790735 -0.0114293076615162 -0.00636026596972183 0.00698891115689637 0.0125311619095169 0.00629840269147744 -0.0206435600597205 -0.00869337935012748 -0.0026034340998103 -0.00952364174297982 -0.00498825569399875 0.00446845397982669 -0.00196729316249459 0.00096261995284038 0.0106579374682585 0.00222918796054154 0.00208448881815615 0.000981516342311008 0.00105727998785417 1.64397509613619e-05 -0.00713096716306172 0.0112557129037826 0.00610246006983723 -0.00400044635417404 0.00383405903879668 -0.000420417901602443 -0.00308995181989551 -0.000153632880357341 -0.000676427634452257 0.00251921987366659 0.00032997779985733 0.000877865160724723 -0.00085469394894693 -0.000706936215384719 -0.00179800759692852 -0.00221168982029579 -0.00116601099788639 0.000202706118568917 0.0276000352547126 0.012256667730571 -5.68866382182607e-05 -0.0238201109450776 -0.014672032136079 -0.022341449997482 0.00788812106068759 -0.000594935859213495 0.00419024036012064 0.00620245136722747 0.00087449415340616 0.0158100858432555 0.00546838231023966 0.0241225208654534 -0.0116964326034757 -0.00544826834945397 0.00825838160520118 -0.000510512146685957 0.000311377191242185 -0.00208855514950093 -0.000473599104712714 0.00806411928419435 -0.00207318172163962 0.00235982698413821 0.000301195091496443 -0.00193356985278007 -0.00107489491047177 -0.00292625257635239 0.00226787886838967 0.00760264770433359 0.0040889142140963 0.000795563039177433 -0.000686173386261108 0.0070724556546315 -0.0012305238492881 -0.00553807632832748 0.00130643632671727 0.00916862026958329 -0.00653546659993694 0.00335178450905794 -0.00511693269128758 0.00433278168636436 0.00363471962089624 -0.00318735101972048 0.00464351647641797 -0.0270968695330922 -0.0357311440901399 0.00198152986581005 0.0156976461948298 0.0140092798641098 -0.0180768549275178 -0.00975849128437781 0.00803515666474936 0.0254469968448065 -0.0131942820077159 0.0960657371584878 0.162440919682973 0.0710073677490795 0.0408406988936136 -0.147555021664242 0.0280311530012606 0.0378842840239187 0.0323089251163794 -0.024441864244351 -0.00244054073113908 0.00431288038201962 0.0775883735301066 0.150037669769858 -0.317079536726144 -0.0117555923796528 -0.0430407274461992 -0.0565887270502821
  55 965.705601541501 ""  5.69113429216993 0 0 -0.0721787061834881 0.017939094716649 0.00576757469149866 0.0372977514541045 -0.0133132467961148 -0.0669411752900231 -0.0603471570780119 0.00660051086289092 -0.0244579314693184 0.00290925417910061 0.0102942445402737 -0.0187972440805207 0.00435146286515284 -0.00436149208328459 0.0397673279990892 -0.0950762609325389 -0.0239096048396212 0.105114174087831 0.00500147103996472 -0.0843833223542707 -0.0552365016352813 0.11101439269029 -0.0333158990364019 -0.0613932773227203 0.127100742455148 0.242203761522277 -0.218270261296517 0.0707058086426054 -0.096927017609051 0.114784828811703 0.0547910939829065 -0.0929828158456878 0.172072942776096 0.00766585113247029 0.0025446064932009 0.0231622989814797 0.00555628083001167 0.00137987185938645 0.0394759268239157 0.00483827479143491 -0.00132386675579171 0.0421336426296889 0.0133427305743387 0.0287229602012294 -0.0499241943618342 -0.00374079105367376 -0.0116854592402448 0.00416411692099678 -0.00233776870544691 -0.00462315326897583 -0.000743562787210048 0.00792874465756248 0.00577897831706209 -0.0167841151913624 -0.00495550055834655 -0.0100428607491729 0.0322773814258447 0.00306350686555194 0.00497873725518773 -0.00830799225489825 -0.00358926463552536 0.0033770055450688 0.00359918637330199 0.000817593518077614 0.00252342098065881 -0.00432614223137856 -0.00108209410905508 -0.00186569988937046 0.00298757263119854 -0.000800580753522881 -0.00156459548546947 0.0020397968641683 0.000493971995990585 -0.00472556533073813 -0.000726124602143749 -0.00134464088391649 0.00370841412067414 0.0016546193023794 -0.180526342471656 -0.102295084152255 -0.0143191060396904 0.158333060896628 0.0515957571978526 0.136377753438864 -0.0256437142698547 -0.0343028670480835 0.079636280265197 0.064224301121495 0.0758832447078665 -0.171104232077138 0.00438260467565233 0.012651631824128 -0.0190530537812091 -0.013159987692336 -0.00966126472029893 0.033033228760465 -0.00748897059361097 0.00235433999167009 -0.00452112833242222 0.000855425223329213 0.0038744106573024 -0.00965201982413746 0.010887853193686 0.000863413576601595 0.00165143730127376 0.00247323750014489 0.0101125883787238 -0.00286866524875487 -0.0088916698636428 0.0107237630227804 0.0178059792089129 0.0142725161663004 0.00296047837114089 -0.022757962091517 0.00149732846196027 -0.00310592652942569 -0.00967027305320449 0.000648591087641511 0.0134671248003176 -0.0192582444264018 0.000592229166643059 -0.0186193465500091 0.00668436349985224 0.0719619618698467 0.00509586790052136 -0.0111000963007581 -0.0380826502847724 -0.0357076215993959 0.0399049178826601 0.000282179726270407 0.0394693844384014 -0.0462710620796473 0.0599359476684698 -0.0851673354252712 -0.119480472266592 -0.00149806553320608 -0.0519161466784219 0.104039809206909 -0.0140212659943967 0.00257775326383313 0.00260496095783401 0.0275058882171452 -0.00408059164531968 0.0642275371491438 -0.0126860432729955 -0.0614843502527128 0.18742207075299 -0.0258761591093113 -0.0134492003243157 0.0527884806031775
  56 974.428377853594 ""  0.792294383467705 0 0 0.0162150164318911 -0.00642722973987369 -0.000713019378455788 -0.00496616166737912 -0.00219548763373676 0.0174962629533875 0.0154792791161526 0.000879597461554435 0.00678189030235971 -0.000804698946483542 -0.000277545817059886 0.00582589988376781 -0.000157510243779552 0.00166405281640274 -0.0112333156160773 0.0216890138366783 0.00849221612095648 -0.0345626358112846 0.0149960837711724 0.0262711369950788 0.00308844316878763 -0.0425739000468253 0.00866554697436141 0.014820517326358 -0.0294988995763159 -0.0660849697749434 0.0504420750105033 -0.0138875632069485 0.0308752265729478 -0.0391783375849701 -0.015930246748027 0.0143450847494978 -0.0400533561315952 -0.00285108607397574 -0.00223520970704193 -0.000944499008185925 -0.000956297870548542 0.00154594054950743 -0.0111154154401017 -0.00373788130429477 -0.00248498200569032 -0.0113071475727082 -0.0162453258524717 -0.0190571092936485 0.012185652517997 0.0058723794628153 0.00882472259441112 -0.00558693834296037 -0.00256706592721318 -0.00257178488532961 0.01723956344697 0.0194860662145717 0.028291873532108 -0.0684218556418116 -0.0333353244147979 -0.0365395537303271 0.0885206765697377 0.00992168573162647 0.0110447647445559 -0.0275352516926662 -0.00819986814418998 -0.0134897929229643 0.0255915641482947 0.00944923709211297 0.00951341156765083 -0.0238038349394895 -0.00253062477552246 -0.00286700112350347 0.00719989130575159 -0.000655783253520022 -0.000682501577362939 0.00240538634711886 0.00359626460903614 -0.0151875773821449 0.00200117531433039 -0.0073736073960745 0.0106617199753345 0.00904076892204804 0.0666974772236727 0.0217040912499876 -0.0105184165744463 -0.075218091989598 -0.0272521606801963 -0.0625551539891161 -0.143577859768648 -0.159388770281069 0.382851701152225 0.180203430572183 0.215166784568131 -0.539873462863717 0.0609557498032367 0.06599293821938 -0.176975570747385 -0.0553378597977821 -0.0657789827218488 0.157488098656578 -0.00239208281243828 -0.00137565462915534 8.75466932024746e-05 0.00692628857512073 0.00691100004910716 -0.0168724315218247 0.000715480519404396 -0.000241514884776889 0.00142816447568188 0.0159911665575864 0.0306554867726395 -0.0298053709426786 -0.0440734499652417 0.0365176026438559 0.0658631828815768 0.0359341432201446 0.0138305422407596 -0.0692934142897503 0.00898869091718482 0.00125756295007701 -0.0451329602426703 0.0100353082228674 0.0422220438518401 -0.0656221080660723 0.0104932195464962 -0.0793634107526428 0.0363545500107479 -0.0170650219317389 0.0131529666723438 -0.00703718457197354 0.0107575159755989 0.00880424905356951 -0.00892737795806527 0.0141755522656489 -0.0152552441618544 0.0216983736449406 -0.041571981394417 0.0155820290628635 -0.0250116154425545 -0.0177871926789292 0.00154797497743637 0.00818043461082532 0.028677295471836 -0.0049945000603918 0.025135209512508 -0.0116234443101631 0.00193010864780431 -0.0166590182688835 -0.021274826025318 0.0118653103521387 -0.0282328387091008 0.0155423063170699 0.0186933318190523 -0.0196744116240147
  57 986.656178947811 ""  0.118303845906271 0 0 -0.00127662950685913 0.000782304250192167 -0.000223081764338068 -8.38724416517919e-05 0.000104358210955815 -0.00151508199324508 -0.00170545345848162 -0.000341863523066919 -0.000437318916556111 8.64374937897484e-05 3.14653567830161e-05 9.70525493833479e-05 0.000440086995407477 -0.000250016888227205 0.000648940939697843 -0.00146884534021935 -0.00077858487029423 0.00298214906684722 -0.00253533020702532 -0.00223349524979532 0.000969207860324321 0.00433574440450437 -0.00127142071809221 -0.0013221574861055 0.00233268995942214 0.00589694719346019 -0.00429231222461766 0.000963367723923267 -0.00353285658887174 0.00466048542400112 0.00132713781487491 -0.00101828400028197 0.0037955263353886 -0.000426676461864052 0.000164849889920167 0.000649262861202227 0.000475479042996986 0.00129382490780465 0.00172154097101054 -0.000317578163736542 -0.000802376558262228 0.00131608021194447 0.00193674203714492 0.000867773009311991 -0.000862281258965143 -0.000622423537196056 0.000534573620563686 3.01566502669672e-05 -0.000714057738159186 -0.000379576725317577 0.00157053814079671 -0.00416904804999707 -0.00390440122443704 0.0109149845188354 0.0058857759630459 0.00602998755989035 -0.0157601965521007 -0.000780027365835686 -0.00115740921974145 0.00175917578435843 -0.00481545598018235 -0.00484262357528424 0.0119243239150794 0.00517006957729137 0.00481747083641384 -0.0128126913651124 0.00039833293435902 0.00023470955499601 -0.000256966585120863 0.0202355224433682 0.0253222688034258 -0.0610442697620326 0.0413116348951327 -0.0362454743938354 0.036360823705666 -0.0607821230260981 0.0121980833758834 0.0225855008780235 -0.00360865105520926 -0.000495928901823698 0.00120576705580773 0.00530941520745128 0.00133366581435029 0.00345148508286052 0.020818006942389 0.0255205004796229 -0.062977891767367 -0.0326876124978062 -0.0409765276079757 0.0978275441661149 0.0178059224413375 0.0212988305756908 -0.0549273958842374 -0.0257987637935482 -0.0315071649035503 0.0736270488307801 0.291542904677229 -0.0723693298363487 0.181810198746562 -0.043007227317108 -0.054203423446239 0.131741854747454 -0.352261656808611 -0.00160669213090803 -0.00414593957712367 0.135845655140854 0.0243808344969002 -0.313814306216794 -0.266143326496371 0.0837739658914703 0.207497756651069 -0.0966505205574724 0.0769610718865175 -0.0883998178340749 0.0568957707873309 0.213780407221841 -0.26066123896917 0.14187382402887 -0.018840174520631 -0.0499970496728105 0.129097530514325 -0.25482065311312 0.199508965223348 0.00166087281740771 -0.000340094669055865 0.000685594337782164 -0.000687352430233696 -0.0006584895984454 0.000647660593673591 -0.00140049464367178 0.000985717170545992 -0.00255314242244763 0.00366657822702678 -0.00276654342293731 -0.000307405764232946 0.000554375898446501 -0.000912928632350585 0.00199009023926207 -0.00422123625953582 -0.000320159104726032 -0.00474824145358522 0.00144044655525284 -0.000467513760651513 0.0012278497836761 0.000940604683230888 -0.00321094240613267 0.00631438183338206 -0.000876658448104145 -0.000987286904625499 0.00250831819862307
  58 1002.33627000765 ""  4.30317290745819 0 0 -0.00247123315854395 -0.00172831265633067 -0.00752215444976264 0.00314367051565726 -0.0031336201830288 0.00392881751932813 0.00103699360662744 0.00322075319271702 0.00718636623817883 -0.000783014023011808 0.00127010102908341 0.0044277224673851 0.00130296979612652 0.00114881147474779 -0.00592812730131716 -0.00600728328554828 0.0148890577462575 -0.037705716504882 0.0129691719110874 0.0157868171086356 -0.000546914079521551 -0.01688048907402 0.000424094166785042 -0.000689349561551999 -0.00329618062366614 -0.0297862753603282 0.00403594637467994 0.00521356903383189 0.0206620548659379 -0.0327741710063297 -0.0117950784513097 -0.0269123809898378 0.00501255297988315 -0.00430083237105064 -0.000197917185334076 0.00225490220671422 0.000262207076180347 0.00882151479009741 -0.00170931904752658 -0.00459740922552272 -0.00453384938613085 -0.0052403020794497 0.00454041855409138 -0.00867088491492523 -0.0104289468762216 -0.00439413620438849 0.0123973114526713 0.00281784329643664 -0.00161679192064156 0.00278294502886145 0.0119677640398672 -0.0153164326948871 -0.00563732491937708 0.0240774124630912 0.011968457697099 0.011101487128638 -0.0348758425422379 0.00332955012645711 0.00153330732119403 -0.013628418366968 -0.0334435084225738 -0.0395573580621479 0.0861831361829921 0.0333125821531861 0.0281725619567212 -0.0730699564372337 -0.0014627850150448 -0.00095502556355259 0.00470910903336681 -0.00455228099397987 -0.00437705658749672 0.0138430014778058 -0.0037603111098459 0.00728254998955831 -0.00446561623017846 0.00804883342867887 -0.00235190068957351 -0.00416038430879298 -0.0181121834303561 -0.0160920294659175 -0.00380846068585397 0.0172838429878948 -0.00467814108443209 0.00803111597905898 0.0281553432305497 0.0502800997026653 -0.138982675357407 -0.0632072593237076 -0.0870916581808673 0.186668171224224 0.175866972840668 0.202514851888348 -0.53996983472099 -0.149738781576414 -0.191774813619521 0.439998669719208 -0.0661495309077338 0.0130375113425445 -0.0400442998093719 0.0121098351351901 0.00827255164425442 -0.0205582439719486 0.0740081787189744 -0.000773218242161854 2.29613760037189e-05 -0.0153969996604783 -0.0104947048766474 0.0357897934722361 0.0399461058077987 -0.0133218572752386 -0.0326004262791929 0.0226286161960264 -0.0125713165025254 0.0162348813692076 -0.00834405424192796 -0.0244421828269089 0.0365430150307157 -0.0310323525666451 0.00878739793834379 -0.000267399965768486 -0.0194932758493947 0.0360215358575605 -0.0296346826307531 0.0154866468816849 0.0146425662988756 0.00172091370155029 -0.00862697918809722 -0.00796491064559387 0.0120804849241587 0.0079532832951708 0.00198646646239939 -0.0135304850549373 -0.0125358886845334 -0.0175180568263596 -0.0571109017581528 0.00292799386730336 -0.0260188158649139 0.0622774479173143 -0.0121430758149206 -0.00973957585198451 -0.0256840030056419 -0.00254457686360566 -0.00585182354438333 0.00486005386442 -0.0177233948782089 0.0220885826177561 -0.0337522267466883 -0.00361950917697071 0.000154296367386115 -0.00341912378002504
  59 1004.90577480061 ""  67.2864516251722 0 0 0.00270643594190889 0.0202758791222144 0.0310015481603916 -0.0207925085462432 0.0128854983162996 -0.0405699435079417 -0.0229115811748166 -0.0216751469106816 -0.0406560471747678 0.00672385725945943 -0.000947908101040493 -0.0159810914028272 0.00373511822131407 -0.00519707880362535 0.0258693644976003 0.0220269055564831 -0.0782663781311839 0.210451844381873 -0.0961410692387057 -0.0959985007664028 0.0156332930346125 0.127100999632838 -0.0215333278047339 -0.0178390569213743 0.0440245218565467 0.204727654759103 -0.0702503586888025 -0.0113180667493506 -0.144176167203294 0.213061083867128 0.0744426199659575 0.114769400170422 0.019936645412482 0.00226726588339516 0.00568845878638851 0.00472944040093287 0.00666933872767119 0.000477028716854897 0.0312103810801874 0.00526263755849667 0.000397088518058063 0.0403028420480466 0.00844670048590405 0.0246878595538242 0.0535415481717906 0.00727824559090318 -0.0306562827601191 -0.021943671966986 -0.00920286454532548 -0.0190107136294918 -0.00700090543974531 0.00435966529208331 -0.0021891099876092 2.66928466047966e-05 0.0210974557451891 0.00273676546728336 0.00506215345216781 0.00200815890394967 0.00338799997609792 -0.00129746499457383 -0.0191744487843408 0.0122759772750713 0.021368096371101 0.00577290609354353 0.0069056033983205 -0.0161773863606486 0.000176737286112821 -0.00129472946886007 0.000368864720512477 -0.00124526145117776 -0.00153997160281199 0.00240799627160648 -0.00178526110845724 -0.000170413975667856 -0.00108220469984419 0.000877888737337914 -0.00116511437280076 -0.00158558535910767 0.117874157331975 0.0908853353445276 0.0330515484976388 -0.0700498246180772 0.00946276391003445 -0.0515107740940416 0.0100163327550603 -0.00114340332868251 0.0206822364326661 0.0176397382719562 -0.00131203834145178 0.0174396240346494 0.0245496600870896 0.0636332380094672 -0.107976210097016 -0.0387089483625755 -0.0353966432807293 0.102633401805567 -0.0130764177951917 0.00288430159387758 -0.00815794503992494 0.00242755602693658 0.00125837644589349 -0.00536308304758713 0.0142849995089119 -0.000159789077569145 0.000331819071951679 -0.00430466929011339 0.00143891361795114 0.0100155187376009 0.00625498250648215 0.00072235784659484 -0.000923767082969966 0.00964067574376551 -0.00217644020023927 -0.00423552555629085 -0.00128211874283464 -0.00129023295099388 0.00520133482860641 -0.00564996039216647 -0.00137442824704425 0.00302364831394548 -0.00297182980368002 0.00899986727344389 -0.00590619898032949 -0.0600429942584694 -0.064300199074839 -0.00305575214122757 0.0407004720006378 0.0378091979858741 -0.0562015927412706 -0.0602656617101228 -0.00590909938593848 0.0463143991528076 0.0904003313743038 0.0458532548588744 0.244449579076357 -0.0133630928142329 0.102440263224024 -0.250219630343134 -0.0156139975671838 0.0317512412689729 0.0503201921787579 0.0329408652484699 0.016679480267154 -0.0132417314482591 0.101591496646147 -0.155180511983709 0.242055271538771 0.0113931467222759 -0.00971952035261496 0.0482117488964228
  60 1024.24689002118 ""  41.3753715468513 0 0 0.0214784017542133 -0.00428682611073839 -0.00931275650928275 0.00167288995230855 -0.0148829851640762 0.0238243317442962 0.0086101304661536 -0.00704583189864718 0.00579695796330438 -0.00140141178059557 0.00437546406543523 0.0188969427303763 0.000877609632449184 0.0054857767207544 -0.02709186096168 0.0610117437748073 -0.00900826151771306 -0.0285695809771041 0.0458691203037887 0.0594790359197941 8.5724555191712e-05 -0.073323897040784 0.00281319743898986 0.0119130287102587 -0.0182677092242683 -0.0352550157424445 0.0353005087387098 -0.00812082075413203 -0.00202224489311887 0.00385123911353871 -0.00444722372028428 0.0133769224399158 -0.0205261725189486 -0.00362143836880445 -0.00697372068852666 0.00229902915407759 0.0013974175726577 -0.00751639216905555 -0.0295483240364558 -0.00998140308236095 -0.00454001116605118 -0.0156831063034333 -0.0927015583364398 0.0951622583759433 -0.0295950210727577 0.0745232344386352 -0.0792684883512584 -0.00967645648675981 -0.0023262938630398 -0.0393697163728699 -0.0153573599836632 -0.0372887847383749 0.0184528450824305 -0.00195869448270299 0.0522229943687719 -0.00668052207437929 0.0126071423571321 0.0111470353452116 0.00393597477744029 0.00554427501469883 -0.0480880285568522 0.0580062902919269 0.00848669201937072 0.0206495288884486 -0.00693909213551631 0.00075393378369043 0.00604415898360251 -0.00510164436998163 0.000176724202918544 -0.00385148788577244 0.0071741271336169 0.00180604314703062 -0.00358595926010148 -0.00632518751680927 0.000827153571941221 -0.00137382890446762 -0.00363329770787323 -0.00721420910194763 -0.228725570175936 -0.0415080047072958 -0.0158716875954032 0.0600765037341893 0.030075893436094 0.107348761367375 -0.0712926230774637 -0.00385914670655108 -0.0548343245254175 0.0588912107330215 -0.0784255205575522 0.00386259612125706 -0.0673324318596887 0.0475119490738492 -0.0142723467108687 0.0203749521241567 -0.0534753890774217 0.00274042729168427 -0.0241083207620223 -0.0138719095102695 -0.0108697987650411 0.0351951895136822 -0.00817435493128559 0.00839289701449009 -0.0205181774113741 -0.0119594518083665 -0.0153820528904705 -0.00389123575581887 0.0129789648943546 0.0103667848063065 -0.00750267337722141 0.0126823953603038 0.0229208216777554 0.0200060677985374 0.000661429581447154 -0.0257473931849028 -0.00073327228146389 0.0195300271333905 0.000761767657991593 0.00272683496262725 -0.0225858747449756 0.0277310019556198 0.00327463199767896 0.0286525690342069 -0.00939276756359411 -0.0122938633320616 -0.0123660872697627 -0.00212651312088594 -0.0203001134803036 -0.0154886224884694 0.0141352883593819 0.0660924368885586 -0.00870241040741129 0.00426037856372796 -0.0174558454112517 0.0232137199776367 0.0305575881320063 -0.0724702854526188 0.0621807547469008 -0.0689843753963545 0.214412335935445 0.0302969274183592 0.195205601583547 -0.0350682700601662 0.0358114272388182 -0.0241146638555382 -0.119434583517813 -0.0510697205497648 0.16918928813263 0.0283142592062233 0.0758236528674579 -0.0182494105923824
  61 1028.49918165512 ""  15.3396137852829 0 0 -0.00786983662582636 0.000103055655884498 0.00196863692768992 0.000118678688089064 0.0051344911018196 -0.00664778904096492 -0.00199665916924623 0.00357732085475385 -0.000530422463289847 0.000354124765332321 -0.00102843690932625 -0.00716721154047807 -0.00106676391836859 -0.00225797380883939 0.010284800954673 -0.0217058965670872 0.00553661051552161 0.00131377388206393 -0.0126544123421483 -0.019038695428621 -0.00152841986880857 0.0208495031269526 0.000887484813934682 -0.00242385611541763 0.0047822114892769 0.00430860550994152 -0.0097601896148842 0.00331517169970126 0.00665294460650965 -0.00991279394435518 -0.00155132366347717 -0.00941093296849719 0.00610073968596115 0.00212578619504104 0.00292384019013237 -0.00301184063158962 -0.000609467215806965 -0.00206311807808188 0.00956316103589097 0.00415724042136881 0.00193304942050273 0.00450212688407724 0.0354166637219813 -0.033183281649066 0.0103242784586515 -0.0268660397458037 0.0356757934520555 0.00717891137711722 0.00261568718800086 0.0155222585443753 0.00393204917961506 -0.103566432782121 0.0664571259452505 -0.0103048810824604 0.0853644873386515 -0.0372135842231646 0.016517271071922 -0.00831127779229849 -0.0272065482656277 -0.0127162816437208 -0.0846510440958433 0.0412353912831077 -0.0193274700534071 0.11825879035505 -0.0418683378756029 0.0323899168362146 0.00393843953665232 0.000982786344788349 0.00142606018765092 -0.00269972442307073 0.0128302601659889 0.00383740612927812 0.0035149042827063 0.001836019709949 0.00333676467305786 0.00425879220780297 0.00309411072885649 0.00159581142754211 0.0783523129740537 0.00428748990854066 0.00241451386795375 -0.0167574430815503 -0.0177086267198497 -0.039195388920756 -0.249471600367424 -0.0378170370789341 -0.0884405744833073 0.112544526065478 -0.174146490271442 -0.0462396521188961 -0.217164764816386 -0.0622516644497493 -0.0611456542426074 0.17567735394084 -0.228852745599067 -0.0777265751594753 -0.0282507458104165 -0.0193190338799602 -0.0115823599328785 0.0542997823757 -0.0095127550182983 0.0148990871055934 -0.0300124617552123 -0.0157730083745978 -0.0208498028425752 0.00746870406691006 -0.00667754634866749 -0.0165021039217232 -0.0079646320456065 -0.00142942467001775 0.00130370772595845 -0.0142570154591563 0.00285014846579508 0.0128508343587193 -0.000778664352539935 -0.0182223067778882 0.00801115084272901 -0.0040774172840564 0.0138378676949701 -0.0132306213129775 -0.00511202253069238 -0.000259603718287095 -0.00468793361849915 0.00517218442391598 0.00739699149325026 0.000914102885992501 0.00639111497340087 0.00465261064742408 -0.00370172769463009 -0.0211428025950329 -0.000677662680293136 -0.00300732194053836 0.00427603817494659 -0.0120182952697651 -0.0204254622969221 0.0195329771270466 -0.0226519147663594 0.0329237197629781 -0.0740733120347693 -0.0157630063946568 -0.0690578883197329 0.0119243289479197 -0.0128657938599886 0.00814414993040695 0.0338635483026366 0.0207919015712339 -0.0611631619422353 -0.00885350216155221 -0.0237313634168922 0.0036591884054475
  62 1059.50101012734 ""  0.713157209542758 0 0 0.00306240676997513 0.00117851807013307 -0.000710302398697603 0.000213748107459692 -0.00418533706144732 0.00189280526103847 0.000243370207102945 -0.00209359476227128 -0.000279368425592437 0.000400348871218347 0.00167024085923889 0.00408235797834049 8.86618281529011e-05 0.00134468525319889 -0.00444132094631859 0.012750442195535 -0.00324028100174657 0.00113673843052542 0.00694359243852289 0.00864542345488034 -0.000690702581502606 -0.00984165609908417 -0.00316108159123289 -0.00153629263652139 -0.00099505043672237 0.00154424725488534 0.00252917207087532 -0.00156680962098775 -0.00545895752564834 0.00776955634469718 0.00168321439069123 0.0045003935126337 -0.00148780962644354 -0.000388450123578906 -0.00187639609138545 0.00279972428974484 -2.83077582459298e-05 -0.00163534761984759 -0.00563121838137533 -0.00174629207873676 -0.000564735811954793 -0.0032131301557372 -0.0036937296239531 0.00281235252503201 -0.00820107001239891 0.0051159262600554 -0.00495193260799659 0.000962225844110847 -0.0137492101811275 0.00598364419827427 -0.00207078109073166 -0.00830158839871234 -0.00510558412649307 -0.00460029760893909 0.0282517800026617 -0.0114476401142286 0.00474786455504163 -0.0299786315910261 -0.000711112904054142 -0.0111916760273413 0.0128725861435965 -0.00444902267301589 0.00299992687786161 0.0267331471106579 0.00498634188149658 0.0112530664268461 -0.0538290197663956 0.0217026434939532 -0.00895541068730056 0.0322866991973708 -0.0878469930640661 -0.0255219939315326 0.0109781989048754 0.0593511040515679 -0.0226104496385699 -0.0155809252396803 0.0260399804701976 0.0564035493291042 -0.0299641973173794 -0.0249019727783944 -0.0075364217240356 0.0161367081519599 -0.0163669112095273 0.00566182921933294 -0.0657817501016107 -0.0477051706369869 -0.0457540010740795 0.0252157156948599 0.0121061346241155 0.0150853654169099 0.00235038700319786 -0.013233594685468 -0.00669297225990871 0.0203921388416004 0.0495750885231545 0.025481854839663 0.244966250215083 0.156146213792885 0.104295327662327 -0.405020354346102 0.0835304923104494 -0.100371898940632 0.222119638931553 0.129788490735705 0.16939459870262 -0.0147959561464402 -0.110861403433 0.0147237442985025 0.125903776864383 -0.112829744496016 -0.231429056216456 -0.123087915674785 -0.023595365348849 0.204751439125552 0.0191426090784144 -0.0671650306639088 -0.0876390049386372 0.0103736586158627 0.140731035356996 -0.190904284365113 0.00773546138873792 -0.25829250039802 0.120331304315761 -0.0019470824019991 -0.0047135140446887 -0.00401336554581007 -0.000758678553586759 -0.00133604268282486 -0.000763051995210446 0.00749959972595687 0.00284119757157335 0.00754546199531985 -0.00348343818501145 0.00799546784120272 0.0086675768289383 -0.00344821617838568 0.00763341459757058 -0.0192383748461486 0.0319989364839585 0.00557842795161497 0.0431482960941938 -0.0070395101061618 0.00651582535517422 -0.00150734965577914 -0.010152336188003 -0.00708148958515955 0.0237082103251359 0.0026390994808581 0.00522669199293967 -0.00204899177500233
  63 1068.93304626895 ""  10.4608262162126 0 0 0.00618968937098079 0.00449590432506225 -0.0454736767345465 -8.8235086213645e-05 -0.0142569309074545 0.00633689669307424 -0.0257323077857995 -0.00757808544138704 0.0124406729573616 0.000332345968084627 0.0081122973006594 0.0430402903138854 -0.00214629409018628 0.0109528422587727 -0.0438629489039759 0.102602151619035 -0.000268103373457173 -0.0995668645500079 0.00858684843681473 0.0891162986020628 0.0513908772640214 -0.0327763419234935 -0.0210822633496771 -0.0189603729320078 0.0329242949183496 0.0267531819052346 -0.0576867309969917 0.0359190521438719 -0.0255081749464844 0.0113531238580612 -0.00126642554516023 -0.0870969706689299 0.0811904552955811 -0.00169804856939657 -0.00812267439765034 -0.00134148110910568 0.00149841271634011 -0.00104166699258617 -0.0324278245809974 -0.00850111866300519 0.002226848860207 -0.0386587104054108 0.00610686964975069 0.00490902161935739 0.0156347740636863 -8.01930995177039e-05 -0.00244315621508679 -0.00362186098732566 -0.00218775893078387 -0.00295146283700049 -0.0015427091526515 0.000934036697839336 -0.00159158642204465 0.000857325583060953 0.00618481358203554 0.00448488110662495 -0.00957561305849133 -0.0110644204851642 -0.0121540638060811 0.0315727389708044 0.000856013139771176 0.0039939878510122 -0.00553347706649071 0.000128389740029781 5.22358659215579e-05 0.000214957009726316 0.0148830782349671 0.0185146447683988 -0.0449210925142738 0.0114772414714905 0.0140494324903335 -0.0341298517186628 -0.0650446296005172 -0.0508184555195038 -0.0105587352492222 0.048187707983767 0.0296953140917055 0.06054491597878 0.0394771032521764 0.0266697508082995 0.00925395298686999 -0.0191755829696379 0.0114834364175649 -0.0122584574199177 0.00716384523990011 0.0037340194258486 -0.00215043244981351 -0.0160426748629891 -0.020981569931717 0.0561769799204113 -0.00325205203357667 2.2208102485418e-05 0.000676366370282261 -0.00290982063558889 0.00236920263791848 0.00729143067194798 0.129004008412913 -0.0260504074227197 0.070523445734087 -0.0146583669578575 -0.0183965352399082 0.0447007457216777 -0.148971754580134 0.00137567908273748 -0.0109451922175137 -0.112361453559968 0.157341373348149 0.250776900158666 0.0377320173741865 0.103853792175906 0.152897294019928 0.256921321108266 -0.0212087251919293 -0.249427461858148 -0.00455560715679097 -0.301879561163954 0.0954428329723387 -0.0864199789606693 0.232290104788381 -0.257019961589218 -0.088344320926294 -0.165716517182809 -0.00242056610205912 0.00654777493527464 -0.00498470310983992 -0.0107729310367857 0.00666304655152043 0.00614466510819386 -0.00624558835803064 -0.0214631390631503 -0.00268741899897375 -0.00280794701936354 0.0278652891138581 -0.0194870865128667 -0.00686122067647312 -0.0260182028800127 0.00969366134169951 -0.0147317215249396 -0.0252227784991423 -0.00960656649726817 0.00153036551463872 0.00802618550338595 -0.00180373202335703 0.0259454823200337 0.0131937921626853 -0.00776850292441005 0.0349992380380059 -0.00965142335105457 -0.0252002421495423 0.0206001172076765
  64 1069.1568540075 ""  41.1836084710765 0 0 -0.0128522150148644 -0.00920451630404445 0.0954528195871066 6.27346118249732e-05 0.0295117884116246 -0.0135119354406984 0.0539945159526413 0.0158258537311474 -0.0262119994413015 -0.000587742362702747 -0.0167913483141836 -0.0899166650928983 0.00466200751052323 -0.0229845386055594 0.0916339835536185 -0.215188917618061 0.000461836983090322 0.209570312863225 -0.0179242452956283 -0.18686944152098 -0.107993526443408 0.068604779641794 0.0437551597705079 0.0394269997959872 -0.0691189224233087 -0.0557400357695559 0.121114459763674 -0.0755147295679985 0.0530464203734319 -0.023022225730783 0.00288635187636355 0.183363266766464 -0.170485903589536 0.00311825194033304 0.0170118716185259 0.00305818615513593 -0.00306008222344227 0.0027224655172816 0.0679852614953936 0.017495246032182 -0.00504650667323396 0.0812844802613345 -0.0132931632426458 -0.0096305878179861 -0.033372681278207 0.000837006295329488 0.00461618468947501 0.00716422166480018 0.00375035893977516 0.00581423604216613 0.00487709453501765 -0.00292541347843079 0.00130717501702775 0.00147940380283028 -0.00275107740802699 0.00159555778454341 -0.0073412193505107 -0.00552865856874468 -0.0072199884032211 0.014383664241613 0.00348323269368984 -0.00309149876871024 -0.00244422190422448 0.000667994223197929 0.00146001960096312 -0.00204335226531211 0.00696387212073033 0.00923303768800924 -0.0212753411759892 0.0055639941202008 0.00660307023518625 -0.0161573984437571 -0.0307144345576619 -0.0236198310840408 -0.00502992792334964 0.023028035150648 0.0144208674183958 0.0293562992149112 -0.0856253186038711 -0.0557186035729252 -0.0188732581956949 0.0418115713591372 -0.0260283441613289 0.0261789697159853 -0.00882717176465286 -0.000738306331817151 -0.0197214832312099 -0.0150095595377446 -0.0137491628503871 0.0278896894823323 0.00674442508120808 -0.000602352063407867 -0.00341469124494758 -0.00538632210761357 -0.0135574578453245 0.0171924029474672 0.0617492866202997 -0.0120780675568859 0.0338062266810494 -0.00792923008775722 -0.00842081944310521 0.0211431045852046 -0.0701012232861631 0.000969027318604949 -0.00482404657701483 -0.0532575140358311 0.0739829449040723 0.11869118468068 0.0189232455810344 0.0484130408720286 0.0709171066394447 0.120582280149207 -0.0102687496511659 -0.116289774617599 -0.0020155677091594 -0.144635935528035 0.0451846843386838 -0.0413189148772104 0.112163243853145 -0.124292370927206 -0.0422909486459511 -0.0807611418144847 -0.000454752572902366 -0.0135800615954621 0.0103664767833235 0.0226340891755233 -0.0142066407729163 -0.0131127309121839 0.0132372336732906 0.0455702281824436 0.00586211621014347 0.00544864950188316 -0.0584085965878086 0.0410413420356395 0.0145975881555026 0.0545726971925795 -0.0201043862589076 0.030607811642704 0.0543565767068974 0.0206634241460494 -0.00253245301688628 -0.0170972842857174 0.00406433945719539 -0.0547262430678895 -0.0283862664612223 0.0154576385712433 -0.0715118835992668 0.0205235842245053 0.0535883304028947 -0.0432785332315818
  65 1090.59520902395 ""  56.0124288321293 0 0 -0.0243069486041796 -0.036494660231472 -0.0148717438459272 0.00695804820704846 0.0522085326856078 0.0014236351715065 -0.00127315452894189 0.0304350894282843 0.0163988232864197 -0.00971752530769873 -0.0184036478467336 -0.0416527153453265 -0.00312391572941398 -0.0177300368970806 0.039283093709987 -0.0766984576955707 0.0214861898151885 -0.0904158784749211 -0.0481534492058725 -0.0516316610683046 0.0217052627497502 0.0644564520777766 0.0714117820548907 0.0537428584601206 0.00776126198482402 -0.0647021587902151 -0.0235318717622011 0.0358702869071201 0.089376765825914 -0.13165930711787 -0.0385970058986029 -0.0969833954680008 0.0272772384112309 0.00425819685018319 0.0247653622735032 -0.0565643638272998 0.00182793141989417 0.0126984092467525 0.0608771052868513 0.0190820331236263 0.0090559471227311 0.0436227502825719 -0.0499571750695945 0.0752854280598868 0.0859495514555254 0.0567111934512784 -0.0385225129761534 -0.019718524363383 -0.00558993783643241 -0.0371712404794053 -0.0153961224046413 -0.00078578046224183 -0.00682288587617975 -0.00489617271931917 0.0161210178452164 -0.000150196353369538 0.00556036425943503 0.0143123566479989 0.0179982313270041 0.0127032367829347 -0.0121913417471986 0.0289206536858638 0.00784529221936832 -0.0152468838520767 -0.002228246458358 -0.0070148616196247 -0.00179947710900337 -1.39577986122279e-05 -0.000722602373419564 0.00180751135156401 -0.0132029273696818 -0.00478660332163186 -0.00403926074268442 0.00222425654795253 -0.0043516768773234 -0.00591254098295815 -0.00031272057965684 0.00203457312564879 0.149008416521803 0.179337873028593 0.0393176094231043 -0.160871518251634 0.155703255301636 -0.0195085648880757 0.018725533917778 0.00444861813316755 0.0300717681183961 0.0244078296120352 -0.0340845369537412 -0.0101955871786075 -0.00419874781603743 0.0379917671739203 0.0103266298492199 -0.0222901763894284 0.00838027235814333 0.00170200585309401 0.0303993278590006 0.0211770602899555 0.0127173691853405 -0.0617414123771067 0.0115438075340649 -0.0158821804016347 0.026932817354207 0.0171805898982132 0.022338665063629 -0.0103761014074365 -0.000977139558465938 0.0210162051545728 0.018220180662497 -0.0047726314592944 -0.0149814773783421 0.00864160278813521 -0.00515525681920231 0.00132205356100861 0.0026796795478388 0.0142924532008583 -0.0173623553462308 0.00839102050446662 -0.00412019829435019 -0.000200930460228646 0.0078826839223925 -0.0175528752672325 0.0146811942124835 0.00561081868637305 0.0375084504759364 0.0354818115553005 -8.9710815920713e-05 0.00805049143615765 0.0119872476892759 -0.0402384649605958 -0.0498672387145211 -0.073857773466271 0.0566226035828417 -0.0887988080741443 -0.0613501134317566 -0.092870000729647 0.011315866372629 0.116817871290288 -0.10995397601551 -0.0111164042758284 -0.242629258182508 0.0604427253363756 -0.0392219145346675 0.00751655001743879 -0.0215937974991372 0.0359554168986512 -0.0794226266464967 0.002677668146623 0.0148989655436068 0.00362288284806698
  66 1103.63337046965 ""  33.3070284465625 0 0 0.0213859932115143 0.0115612404566708 -0.0306424805693378 -0.0230358342330636 0.0291704089144455 -0.00245070114960473 -0.0483447482416432 -0.00626749458959164 0.0071340327607445 -0.000526795466163409 -0.00562456868344621 0.000751692154512871 -0.00415655841841091 -0.00380148166493537 0.00126198733018786 0.117886631940662 -0.00594077230724439 -0.0555155603613766 -0.0738405697979855 -0.00350150369454512 0.0531347509280197 0.046461357575771 0.0190109021523051 0.0152133640743143 0.0780548356941473 0.0993658166475126 -0.133498671022239 0.0675280630677782 -0.0514041586495456 0.0344462536760956 0.0167821594424859 -0.118761969840112 0.142874785476736 0.000811739784626223 0.0109690719887015 -0.0313752722887423 0.00234125855275285 0.0075931682867939 0.0242363016449478 0.00925501547549713 0.00905310633818591 0.000751401070622005 -0.0253436773908128 -0.0322854461117407 -0.0179750141791206 -0.00152245413054914 0.00551798570544533 0.000233890275089892 0.00621068496986452 0.0104220147213532 0.00685582620627644 -0.00308013252212783 0.00257067042213202 8.20693159052843e-07 -0.00540992111701483 -0.000257802328619749 -0.00193774566661521 -0.000821316436804962 -0.00176535469924781 -0.00113863213156157 0.00327506911843935 -0.00474142299412118 -0.000877152819923562 0.000721034024100688 0.000533538149836131 0.000989911265919171 5.19479328645233e-05 0.000686328116208717 0.000359818634071976 -3.48730727501467e-05 0.000333800782775446 8.40863683029494e-05 0.000323760660594604 0.00027527794494774 6.09072470276495e-05 0.000275811975374439 0.000176291679686379 0.000234722575075067 -0.0161172241510181 -0.064703418581894 -0.0392688284843577 -0.0348832760942126 -0.0331889135591852 -0.0276045354187789 -0.0190836108795502 -0.00857953778648344 -0.0128080920358034 -0.00607809040856732 -0.000398868375307291 -0.00148771836111547 0.00484883299842888 -0.0042530242608559 0.00107073834331682 0.00460357714901692 -0.0081525898107887 -0.00609296965102832 -0.000343807895779642 -0.000161218820967155 -8.57538477709784e-05 0.000907867835863797 -0.00011575696286768 0.000338016681848389 -0.000578327000656873 -7.63308428714272e-05 -0.000241476384417595 0.000513184727104476 -0.000404810286038862 -0.00103448822807279 -5.81503192785645e-05 -0.000329205728438117 -0.000616201869383149 -0.00121605988155381 7.64810056021817e-05 0.00119455950964816 -6.26197365712483e-05 -0.00107015144320738 0.000681770432023817 -0.000372703394521986 0.0010657653888507 -0.0012421918037916 -0.000200570892279024 -0.000492948315690155 2.03014033432352e-05 -0.108722679468544 0.0222558702658022 0.0557315780355301 -0.0365646889567031 -0.024559028569379 0.0334607814493444 0.0930180335699801 0.0372598728235005 -0.00289284997911189 -0.26813779290886 0.208229553097152 0.105308784633788 0.0465693091230955 0.0265102479629725 -0.0308162431922045 0.106829456478999 0.112431759666909 -0.0945533467339866 0.100034475791468 -0.0468346148876935 -0.0351929560294136 0.220200514502998 -0.0523183756061927 -0.0929901815440963 0.0358160662137667 0.114390713859194 -0.0839555530208549
  67 1120.85628572304 ""  42.0156934891492 0 0 0.00417839510004713 -0.0740144424705338 -0.0322897711774937 0.0181934174365563 0.0821545058839148 0.0184080422316612 -0.0192094860533777 0.0445960161784041 0.0283186644095795 -0.0183064427578052 -0.0250480352457691 -0.0482849271845275 -0.0061962227752894 -0.0315514512283622 0.0401052085434803 0.12095878167996 -0.0462651895275311 -0.160751131687841 -0.0584093659994861 -0.0261768786300832 0.0680237764715024 0.0721696469800495 0.14938555784613 0.129656486819656 0.0419173697608628 -0.0651833999519631 -0.0862840559493942 0.0945993492537546 0.107154391969041 -0.175197555413011 -0.0507438558861672 -0.190455071181739 0.0953441879179375 0.00322906127984421 0.0457344998358952 -0.12830648115747 0.00347449565127515 0.0276787853331802 0.0922141144500965 0.0306567948586859 0.0205080404734167 0.0812671754103184 0.0283414753063999 0.00378396294528811 -0.0582593603264018 -0.0176547088985515 2.28375911775132e-06 0.0137624070987713 -0.00433396624017757 0.00428355316681692 -2.0643948057541e-05 0.00312899351877108 0.00257269045675023 0.00306848897074971 -0.000965905382836709 0.00161048080187883 0.000231331008490294 -0.0112996062081122 -0.0126749170157871 -0.00902696115305281 0.00446522782506232 -0.00820822852579353 -0.001517460356928 0.00771557014659332 0.00377753850467173 0.00258583480838879 -0.00143512959813248 -0.000749575913296369 -0.000849661848273648 -1.20130844169644e-05 0.00594024073846329 0.00249928437175706 0.00303946217063883 0.000466522529754214 0.00224757780570411 0.00348382819981699 0.00115547416720672 0.000846671842517357 -0.175452666055188 -0.0368108646044899 0.0265616429157043 0.167053577084839 -0.102662579699553 0.0591393553168079 0.00122930155283481 0.00198277136742487 -0.00886778054567583 -0.00738584001300521 0.0345814616969761 0.0136789052581435 0.00802503821171677 -0.00659175124527722 -0.00131806920301479 5.11901340818011e-05 0.0239215089458066 0.0220066674393596 -0.012411549976372 -0.00946558879277118 -0.00511229556336037 0.0300599707021431 -0.00570010135367876 0.00768174446923259 -0.0104715024222772 -0.00763129634789171 -0.00963249370671319 0.00616603300254692 -0.00326915929784133 -0.0128115964503094 -0.00875959296116563 -0.000634788768569865 0.00250837049203464 -0.0108806331135428 0.00288359007158637 0.00607161618742517 -0.000913104838059517 -0.0121604171650185 0.00811642938760504 -0.00646152509687266 0.00849869474142069 -0.00711942073502311 -0.00605923603626751 0.0027983395606644 -0.00617651759214297 -0.0240176228433057 0.0144076480199568 -0.0250018123328751 0.0321839388128543 0.0165595989316719 -0.0428892667478942 -0.0316964973185574 -0.0148535487458564 0.0896363115282973 0.0180373412930509 -0.0241648707459571 -0.0287888142732458 -0.150848706679148 0.068777682067881 -0.0338087158799958 0.0192338336565066 -0.0780049743834012 0.271968086192391 0.0241585718033412 0.0039108102908157 0.0120920872341124 -0.0675425280167323 -0.0119876767267876 0.0876620011393089 -0.00928149800855278 -0.0566404581808533 0.026744723255016
  68 1130.54998835792 ""  0.983182915801266 0 0 -0.000838164316263986 0.000580633107475526 -0.00120810425091631 -0.000193330708231349 -0.000609264269853016 -0.000265589405309873 -0.000295153854178498 -0.000497294540579289 7.36755111803107e-05 3.63044643265998e-08 5.55875821005844e-05 0.00108108801149241 0.00011977529667946 0.000752225882371517 -0.00103175188439637 0.000698142471329826 0.000675766884796431 -0.00237315489403389 -0.000405256902305574 0.00228665702228111 0.00160633335921146 -0.000731983358170224 -0.00172920846848004 -0.00189463181461952 0.000802992236697288 0.000765323082884164 -0.00102215088806813 -0.000172422602245989 -0.00114093751271849 0.00126882165316826 0.000187662315037097 -0.000103891676857833 0.000626600481215302 0.000399168703641121 -0.00105384437812716 0.00230057945151571 7.90362166956421e-05 -2.55494388059727e-05 -0.00146942196363429 -0.000313412516455453 -0.000141334871754132 -0.00256434691564815 0.0205429417276649 -0.0160379377092386 -0.0180697811257628 -0.00897107723014457 0.0333772200888378 0.0174427936006527 0.00587865025433847 -0.00504419002252347 -0.00047302526089317 0.000341804151520981 -0.0798711069610636 -0.0305778127376462 0.0261655918078938 0.0202646580568215 0.01645212113473 0.0750006688194055 0.14898550348903 0.0868419282612989 -0.028933326444926 0.00727744708342763 -0.00720772085372375 -0.0466452275582272 -0.0194889351344393 -0.0245076692661411 0.00738356078541914 0.015584289322494 0.00862808059380704 0.000459683981613106 -0.0422321106968569 -0.0172101565921936 -0.0229522274685683 -0.0289042044709935 -0.011570426338555 -0.0188464806793291 -0.0235995777019275 -0.024042244285128 -0.0304501098146685 -0.0265150680106696 0.000874330676286256 0.0420281916603559 -0.0310571812228645 0.00467520450330691 -0.0923366048712676 -0.151501886051226 -0.0997183168351552 0.0551217061618195 -0.125156023291956 -0.0295082555333162 -0.184599220326006 -0.0985736347511702 -0.101339919127514 -0.032682639569284 -0.123290253327637 -0.0560309339737604 0.0799071974629715 0.0655116671895011 0.0309978785571664 -0.200435990318387 0.0359056841022409 -0.0521053664607758 0.068547564024909 0.0511909436872976 0.0662989835926567 -0.0330237691432094 0.0648805597204219 0.0721080484546469 0.0273572112344182 0.0406038420099824 0.0591146954185194 0.129295629168251 -0.0130511978151761 -0.128990801686773 -0.00330742416879941 0.1017196448279 -0.0154291653087698 0.0429183250786714 -0.121476235531043 0.130324529308884 0.0448953653356547 0.0616969534366747 0.00815530505643462 -0.00575645873312659 0.00593241138081956 -0.00346104448908675 0.00572931657755281 0.00219582024136776 -0.00777410010093982 -0.00169847709058177 -0.00298624650947298 0.0213663813559964 -0.0163810811827326 0.00824595393517757 -0.00972553687252345 -0.00564788216866499 -0.00075882246594988 0.00527159123125321 -0.0124052751847082 -0.0253414084519919 0.0378440334777873 0.00339899290895699 -0.00210798274574562 -0.000558920641864223 0.0105700542266803 -0.00117536911137936 -0.00549764715583811 -0.0015925002435006 -0.0106834048781375 -0.00206414953136722
  69 1148.28327915624 ""  75.5184271460658 0 0 0.0581101750487094 -0.0130487979108881 -0.0165248252499501 0.017023049983677 0.0489228934581711 0.0520792750813045 -0.0279416513243642 0.000988781186799138 0.00843725601755249 -0.0183293640089439 -0.0190939711615041 -0.0607110565448714 0.00302458235807035 -0.0266165767741564 0.0440896660759229 0.259716492706317 -0.063980884612019 -0.0471956174259923 0.0281021801767233 0.0182615670591278 0.0124194537757573 -0.0391716160955163 0.12259368485426 0.120401220472645 0.0386438546532925 0.0355437905009803 -0.0707149650457663 0.0616811305795647 -0.0213052856838032 0.00279900880359599 0.00688226633298232 -0.0816438404902696 0.0888104338512897 -0.0117727686437032 0.0322325411222079 -0.0717727192663562 -0.0106749075324323 0.0207994571300621 0.0316568850617939 0.010254849204215 -0.000660286694919749 0.0866452188345774 0.00514748118324716 -0.0371483289582875 0.0481306704877671 -0.00682239614656115 0.0145639216630395 -0.0140776348647414 -0.00158819408227136 0.00944646243086715 0.00331779796538459 0.000633413951801626 -0.0127701860851669 -0.00528230407959529 0.00528215257510169 0.00617494204990808 0.00409587312889362 -0.00205869800663573 0.0105951746476288 0.00374771442995452 -0.000795655140471305 -0.0120095921159954 -0.00473443086015574 0.00436980691650666 0.00449292845263743 0.00318655892626701 -0.00268648712907164 0.00374331284529125 0.000524977491242076 0.000795987066577001 -0.00130951059274369 -0.000242622983943946 0.000465518776624799 -0.00448348711563027 0.000698918324243365 0.00168225633714426 -0.00292713554458095 -0.00300149728108295 0.18984406157355 -0.0707632681453073 -0.063528798389973 -0.139373572501502 0.0625209163063909 -0.0745755308753147 -0.0377871309998252 -0.0421535187911969 -0.0267286550502823 0.00252937584202897 0.0277814681215676 0.011588369499151 -0.0396896941992216 -0.0407743306307057 -0.0321205013245727 -0.00156633473362858 0.0329275852695118 0.0167073526216887 0.00250238137977885 0.00248297709187437 0.000596243204193266 -0.00214654517529658 -6.39468950989292e-05 -0.000805550631671278 0.00207607688261347 0.00164847842246002 0.00254800058283362 0.00315652192848454 0.00730220260615504 -0.00585402006826073 -0.00628045490967926 0.00596661938928891 0.0129364554713985 0.00821586775252945 0.00172621722071833 -0.0151635545140109 -0.0019155321374626 0.000885217179618933 0.00935264326853285 -0.00123733371732627 -0.0104649438120385 0.0138834258761597 0.000261192442389835 0.0139612878048896 -0.00647313878669244 0.0407157438978927 -0.0728267491365299 -0.024832355941945 -0.0287590526672855 -0.0173335029245623 0.0329341973184749 0.031930478817961 0.0528058936399071 -0.0718874582821174 0.0631165627469547 0.0057670965705099 0.0842068308822722 0.120285055500308 -0.0225703546329931 -0.130289101061742 0.0830929713681269 0.101182708704742 -0.0696588163795202 -0.0912140671774939 0.0531682691041268 0.010199011047033 -0.0662021878094646 -0.0215216855489095 0.125801924588557 0.00359682479787651 0.0379270426269981 0.0193363659401345
  70 1154.76875047478 ""  19.5798728065628 0 0 -0.0166499952551396 -0.00729080249791548 0.00622052467112371 -0.00217523764691474 -0.00811099567770754 -0.0158619070888775 0.00921540350538101 0.00627727120381127 0.000161730603997955 0.00438065212505885 0.00474586064763684 0.016127959958564 -0.00179867898329993 0.00363313153812753 -0.0115203963493579 -0.0614444790141073 0.00605549092756772 0.00863939364160657 -0.0125526917247745 -0.0121718263729536 -0.000330064889509145 0.0223482124795657 -0.0204704064765741 -0.0207606766454043 -0.0112235853068064 -0.0240240806250784 0.018778665180838 -0.00985926443782863 0.0225093941769904 -0.0235383019369665 -0.00893700446998674 0.00890726399696178 -0.0239427393446335 0.0033541541322913 -0.0041991457439603 0.00307913884374432 0.00306714540481229 -0.000166337044989046 0.000739812002114175 0.00144797117701764 0.00536125325576721 -0.0105749821724868 -0.00525719708356545 0.0119165765374109 0.0087613089126144 0.0171314050713334 -0.00383232628828901 0.00143391175410519 -0.0271896806365512 0.000507526662638865 -0.00841312974195375 -0.00281793742030606 -0.0617679098264415 -0.0250877625694665 0.0480812127670025 0.0454652098370204 0.0341992872644054 -0.0503123288998053 0.00621169556905704 -0.0148267810387169 -0.00320303051917137 -0.0640307404723089 -0.0273258460287708 0.0453115775384669 0.0479159151639897 0.0348541939602657 -0.0289226946533867 0.0103374703689361 -0.00560280163682111 0.00706903036925133 0.0109614949957251 0.00720397285227865 0.0155716954267806 -0.0153585997240127 0.0112589184709817 0.0214256495124106 -0.00745195055307867 -0.00831382764198894 0.00786929676378107 -0.0173803324953045 -0.0105692374967986 -0.0156694644209726 0.0102332265185398 -0.00624574460970661 -0.221028317059172 -0.226549692865423 -0.171012325871411 0.0103882315453271 0.293448954340018 0.12356127617067 -0.212213400571219 -0.223176504825784 -0.15857255158098 -0.0263401349427429 0.460964433138022 0.170133290889736 -0.0185135103932597 -0.0165786886989729 -0.00939864231936865 0.0853564655061959 -0.0186733100992898 0.0206117079474001 -0.0144704492324196 -0.0143492006049611 -0.0148827938932232 0.0390164666525325 0.0130202729207989 -0.0780116738405491 -0.0611107491652281 0.0180228358755131 0.0564490031068855 -0.011708074893667 0.0202677961579325 -0.0378435089905298 -0.0112454676594049 -0.0476359021894584 0.0706818705418937 -0.0313546890635409 -0.00917210501473551 0.0297213159376199 -0.0233949359912219 0.0629319204218054 -0.0501984596098762 -0.00557694836866695 0.00545227379246102 0.00638928465202183 -0.000759073955189463 -0.000230558943504615 0.00186225163468231 -0.000545951404061395 -0.00630452607484094 -0.00408136218847659 0.00855802697254906 -0.00949987873880818 0.000788998512585729 -0.0283891338168463 0.0143834355532246 0.00590495906434187 0.01045341453028 0.011436675943116 -0.0145319554518253 0.0167069825376397 -0.00520941620584319 -0.00206627210556311 -0.00581987579470935 0.00290214769450754 -0.00320126298441989 0.00542690807265552 0.0127720148023325 -0.0123414406696203
  71 1160.7034351864 ""  37.3284007752361 0 0 0.0114276799160323 0.0968980908968372 -0.0775652032227902 0.0169017519893634 -0.0123009075540582 0.103191004735833 -0.0105299897760026 -0.0670264215235128 -0.0067026347671484 -0.021415264433681 -0.0200300917837417 -0.101248475895081 0.0165446258375419 0.0102622924590851 0.0742332361201657 -0.0299035482875369 0.123545143057706 -0.0975658253846447 0.160968982146876 0.140154488778812 -0.0503083399943901 -0.262193908074263 -0.0124847815934671 -0.0174765004504044 -0.015577564104193 0.0686974094972641 0.0394727437238905 -0.0625534281835756 -0.149784124991139 0.199058093045451 0.0471418271469422 0.0894503611990907 -0.00377486028892859 -0.0113697444464989 -0.0381687863596096 0.17630426854442 -0.0305696927733494 -0.0450539398627804 -0.0947513750873065 -0.038795692009656 -0.060402304525216 -0.0257808393005906 -5.25716732848367e-05 0.0141879947089584 -0.0107078135847928 0.00480269508646881 -0.00383553255580393 0.00488395085337223 -0.00504859376805171 -0.00781399199838391 -0.00450318513736345 -0.000262983243232756 -0.00435647617096251 -0.00176485856012803 0.00621667788694452 0.00442404095067773 0.00381404410891142 -0.00587503678420863 -0.00282302126832474 -0.00305703385286256 -0.00108121581015852 -0.00328714302764519 -0.00186619505051682 0.00428315558701215 0.00499910049543416 0.00267623445250142 -0.00305286388790991 -7.14088069158738e-05 -0.00138275135395234 0.000677105286782635 0.0019167027597532 0.00109295580694035 0.00193991434753341 -0.000528022064719014 0.00130683838437475 0.00230986285324705 2.87334526485582e-05 4.32274847082038e-05 -0.0512712848482924 0.0371757786320457 0.0267251393657729 0.037693853909077 -0.0152085352485101 0.0194683300703971 -0.0113298371014674 -0.0130359044148091 -0.0087745015229221 0.00215648447693973 0.0308955813583684 0.0133723936879574 -0.0142912140082199 -0.0134398293469073 -0.00928581709562082 -0.00670363187277197 0.0523834284184765 0.0237187631327286 -0.00355169085968632 -0.00300024906874612 -0.00160599046378172 0.012492987324837 -0.00248609100303355 0.00286740682213985 -0.00225284073207171 -0.00251468809309872 -0.00293188066950268 0.0041513966965006 -0.000498579536968102 -0.00851935912408663 -0.00608227475334838 0.000427558024973158 0.00328054988347772 -0.00490560332178929 0.00222939084429028 0.000244148560326657 -0.000758978936069324 -0.00690223928012462 0.00599923358280634 -0.00398961806479073 0.00270121008404173 -0.00118676520666289 -0.00356910564000593 0.00333156680888506 -0.00455070327596004 -0.00445635117307564 0.0261844549043057 0.00319129562286424 0.0120899905800964 0.00709332794209185 -0.013082818778428 -0.0200921264085459 -0.0188193605056528 0.0185690329163812 -0.0301349773652909 -0.00180363826072791 -0.0504932154788134 -0.0506780899822043 0.00577235001076583 0.0530306040202373 -0.0348108660842985 -0.0537394126304869 0.0532366660887976 0.0212084291336712 -0.0254323988116314 0.0239509325092839 0.0754937971705538 0.00502318485760641 -0.0519962413801567 -0.00497731950421563 -0.0223035503780084 0.0190017411237523
  72 1190.24052948546 ""  8.5268518456433 0 0 0.104964982284085 0.0297835143863895 0.0539694580677084 -0.0322823552665746 0.018758755259916 -0.00532263498546479 -0.050055067774869 -0.0159703544360419 -0.016401583741402 0.0197975186225512 -0.0021586537789433 0.00886381808450972 -0.0285155345458325 -0.00754138098059128 -0.00470012778504799 0.239663900979421 -0.0391020126211254 0.10228031672902 -0.0487361377955902 -0.0981943329609257 -0.0383110390283679 0.0547341068052058 0.042904924184334 0.0613659998200939 0.0737901697652355 0.165539323739269 -0.128399315861128 0.0651512710643463 -0.0960213123401094 0.0953758106095616 0.0601499789368852 -0.0212021410882138 0.125018453581285 0.0465585018059006 0.00937813801368765 -0.0878621135969921 0.0404711714406636 -0.0147065837990217 0.155037803819423 0.0520913199291565 0.0445028503959402 -0.0818801181817396 -0.0191804583268351 0.0347787034240523 -0.0163432781703077 0.0179322372734698 -0.0125624586654647 0.00990066955392399 0.00229296593850222 -0.00369777887635659 -8.76287093620759e-06 -0.0036645964005288 -0.00259055350640085 -0.00231777138146891 0.00252054888101605 0.00258387098649624 0.00189440042662679 -0.00159327897395636 -0.00176145212884092 -0.00122623890187711 -0.00190910894904924 -0.00275785082041613 -0.0020133348373844 0.00179491246739126 0.00565542284051169 0.00271965670752462 -0.0019284273571699 -6.9312429767688e-05 -0.00076312535831955 0.00041767379111837 0.000549417452442932 0.000493603297099755 0.00100575802171524 0.000111612397150671 0.000703694868340903 0.00102916007329565 0.000265827006258416 0.000298496669642538 -0.0922462182517158 0.12840133724204 0.0661149076728471 0.051358689213496 -0.0196978276740863 0.0366639903213767 -0.0215510087491708 -0.0155908221185581 -0.01051069281142 0.000779444576175579 0.0138978938687461 0.00573384592089853 -0.0176243195015047 -0.0147837802287182 -0.0103480120507464 -0.00583443972386691 0.0499424934842315 0.0168330304515224 -0.000911907191903109 -0.00093914957901052 -0.000408014591213884 0.00467424437478326 -0.000979108096523693 0.00103758329834792 -0.000165498683571266 -0.000825908600182055 -0.000802156132664303 0.00197892109834067 -0.000988105648498532 -0.00405111314766667 -0.00226906062772835 -0.000508540978422942 0.000332395550002375 -0.00250267695766583 0.000920705490297989 0.00116582064404225 -0.000300652396712241 -0.0035351199939666 0.00252102924916854 -0.0013574932553752 0.00171136779204337 -0.00113027893690911 -0.00134872424542302 0.000198998588883606 -0.00133212620027974 0.0289928897664912 0.0428409358555872 0.00552563379728971 0.0162111279258682 0.0140268147036939 -0.0150154122202199 -0.0174970801155498 -0.0583400696380999 0.00817240269606196 -0.152560833337241 0.0554791820799009 -0.127191277188389 0.185698980206168 -0.148018117315435 0.176531854032778 -0.14142510201167 -0.16611433271385 -0.0144405367128752 -0.0773603538391379 -0.024380764275519 -0.0365840786751997 0.0254793056901804 0.0576330086267263 -0.22944890548641 -0.0329386361049854 -0.086751788135031 0.0450479656930314
  73 1193.82875821241 ""  0.910732809712315 0 0 0.0189714148778745 0.00254635117806731 0.0134112243803051 -0.0115203907553686 0.00328794743019949 -0.010535426591566 -0.00960282795189357 9.9556197533264e-05 -0.00270509256307713 -0.0426693884847288 0.0177899184166938 0.0181732998539985 0.10716227390093 -0.0380916018991572 -0.0161025556822192 0.0371309108444102 -0.00896186278972834 0.0234009360420931 -0.0278735913950954 -0.0498510026892822 -0.011140587955421 0.0421505253396261 0.00375760636413217 0.014692983862686 0.0159077860465972 0.0296292135429248 -0.0283702711445247 0.0140649893343294 -0.0117359384498452 0.0103341067696116 0.00790926837930392 -0.0109821927414602 0.0244900655264087 -0.234993426400623 0.0804685080734196 -0.0154812707370565 -0.180657997803155 0.21838702091371 -0.520149929541672 -0.124840499206109 -0.086584330258473 0.557020854568507 -0.00434684394681945 0.00840804213728706 -0.00507660555078932 0.00401227620019 -0.00300860271356087 0.00269994965034732 0.000841209611181958 -0.00131772580592331 -0.000179518102475095 -0.0010587362564087 -0.00010793121049995 -0.000613636885264158 0.000618945406532634 0.000335992270026622 0.000338222305741247 -0.000110334272805097 -0.000569911660885638 -0.000362702568326638 -0.00079746404184245 -0.000342820604815948 -0.000713862020635047 0.000520848491484056 0.00111690649974912 0.00136137737418779 -0.000222513369231845 -0.00047628136957987 -0.000263263468104925 7.22799372093083e-05 0.000255618543107168 0.000100518638681185 0.000197243525317826 0.000251530846037543 0.000171990164105791 6.59575085660247e-05 0.000273921670960232 0.000203285238858676 -0.0253619927078412 0.0332724786587725 0.0176508228574124 0.0155980392803738 -0.0095469366391674 0.00880160437010829 -0.00376730418359284 -0.0021234006073979 -0.000944916871189712 0.00061135973194033 0.000730849721834519 0.000300723102226391 -0.00626193381613887 -0.00471069577810068 -0.00163634333340255 0.000695597199452947 0.0165020495738558 -0.00237598896770594 -0.000451505371358237 -0.000479517220750023 -0.000219501224438591 0.0013372916623539 -0.000234662277918331 0.000305586474311646 -0.000194661800575792 -0.000401577920391971 -0.000529439006096117 0.000237592964922462 -0.000723845383575441 -0.00043810733519409 2.28366666459225e-05 -0.000486391650505016 -0.000618055346642159 -0.000724924078596597 -9.35142299865339e-06 0.00115145958949046 -2.25608750406984e-05 -0.00079506800452187 -5.93628629632265e-06 4.2347713348805e-05 0.000750660660583367 -0.000767084319567648 -0.000241414002547889 -0.000665379006028825 0.000123228788973531 0.00292755064592812 0.0111344113196288 0.00217769679048334 0.00459743290261696 0.00276728612328828 -0.00358154362423906 -0.00521792267744989 -0.0134955563936793 0.0049043277403002 -0.0373689302818007 0.0154430256669232 -0.0258244564815352 0.0416438548143932 -0.0326058444354745 0.0399207514376437 -0.037313329233305 -0.0336280132492066 -0.0137130832431888 -0.00977132859292717 -0.00834818042532774 -0.00822395526964232 0.00941669402040305 0.0231665433063687 -0.0718414959750141 -0.00320778103901369 -0.0122867254504041 0.00101259595223804
  74 1216.6846699582 ""  95.3607149596801 0 0 -0.000978076361356106 -0.00123201332139536 -2.92599022915029e-05 0.000619243425450978 0.000721015442825535 -0.000561057394763684 0.000258269272337181 0.00104208843897675 0.000510715957630993 0.000121171229753955 -0.000485393065907673 0.000534594839055499 -0.000686946537906303 0.000950562307081739 -0.00052753910082272 0.0074108899316424 -0.0053799357844674 0.00287405858645436 -0.000303514949684528 -0.00118022852999688 8.84294743926577e-05 0.00246474795760107 0.000227541646430138 -0.000366746113572974 0.000579287297816335 -0.00245078364846337 -0.000771495831183328 0.00111216950186301 0.00220573016479895 -0.00276985544677137 -0.00154306781955215 -0.00231820870932161 -0.000315830557365945 0.00348983373681092 -0.00323048456062335 0.00448741694501313 0.00119992171141247 -0.00240759616578207 0.00150474819090328 0.000970272019775185 0.00181592742663807 -0.00278263511805312 0.00472007519719733 -0.0235402788075358 -0.0129383548238414 0.00658519272387161 0.0424737233421952 0.0212986670200046 0.00801981455843177 -0.0744251061976905 -0.0265341034238919 -0.00573488140074106 0.0116891074125857 0.00297044993268747 0.00684789099100702 -0.00156717333125165 0.00219962248942042 0.0514360848330958 -0.017380491110032 0.0110044316141996 -0.0653518818321302 -0.0128028240006326 -0.0282858280181259 -0.0102943291672549 0.0387294656493646 0.0117398324465846 0.0728604287717728 -0.0676340666106408 -0.00339578213063779 -0.0183024246936815 0.0153786719753647 9.5927958208925e-05 -0.0267205200593746 0.03736109320165 -0.00737141892401719 -0.0338034427281096 0.0286540556992486 0.0142884885854394 -0.00614995354271607 0.0296118317379292 0.0135362474945375 0.00217655302034281 0.0310301677283065 0.0187638415993341 0.250935666816422 0.199685389935159 0.167378544061497 0.0396451505868811 -0.197131118441677 -0.0681304233061459 -0.257405515372902 -0.151805405653203 -0.146924642992418 -0.0772218863060688 0.378286584403365 0.124814365399008 -0.0541671531937516 -0.0375822440356645 -0.0198376682480645 0.0176721283251136 -0.0014695108681567 0.00525535299941073 -0.047626580432364 -0.0288148809519138 -0.0413044530491868 -0.0628609880723673 -0.048854342618097 0.111534477619296 0.102489838286534 -0.0348571738671174 -0.0981137305157473 0.0215177372186196 -0.0409722642765418 0.105875493754616 0.0167618034621123 0.0496348409966263 -0.126260101088922 0.0819362859222994 0.0340845956019934 -0.0740746417809788 0.0405773503555024 -0.110747489362785 0.0845566016333319 -0.00263549724013121 -0.00441177721405389 -0.00159669552994594 -0.00144463995889572 -0.00176606578599805 0.0010147944801033 0.00445099520503717 0.00480109166193618 0.003210328049882 -0.00686410843686321 0.00951264115816204 0.00996002766573523 0.015478971700666 -0.00397808034990539 -0.0107771306293487 0.0122093118390072 0.0129306694876861 0.0011009281905616 -6.50769744549683e-05 0.00255542876059928 -0.00081888272520936 -0.00902385399710998 -0.00202407820040791 0.0136414247430367 0.00405282605649459 0.0103824040189518 -0.00481860460174199
  75 1225.18669558395 ""  3.54170620607302 0 0 -0.000102263732083137 0.000655420750457652 -0.00027647806526901 -6.15628493032892e-05 -0.000588242042694606 0.000269561633153175 9.12220410652086e-05 -0.000460304732832927 -0.000141392176295993 0.000307779609354489 0.000824475750780755 -4.8666637352017e-05 -0.000406031754980278 -0.00128124062353012 -3.21841380635108e-05 -0.000498704190291644 0.00116929133881653 -0.00103787225915793 0.00106911813899951 -0.000822957870043761 -0.0015299202913287 -0.00189231729567523 0.00134288319789361 0.00175608458220358 -0.000317351844273038 0.000346998470995873 0.000642727341034265 -0.000665867100187776 -0.00090384943608529 0.00123477888133442 0.000368262725194376 0.00102546543338189 -0.00044254076968251 -0.000217275861591334 0.00180437203936576 -0.00625379544793358 0.000171739922240232 0.00204204962680703 0.00366227070218654 0.00162110803863581 0.0015742024166236 0.00324491674195182 4.31803012313312e-05 -0.000228081639168108 -2.20793070033862e-05 9.89937547262457e-05 0.000468470940456889 0.000102062368638923 0.000154746536027337 -0.000371769475183032 -0.00112525249332461 -0.000403484735484526 -0.000186861306135027 0.00117984385796323 -0.00186530597559226 -0.00261884973290395 0.00588723234139304 0.00819935489144427 0.00913968178444735 -0.0234946959883115 -0.00166390439896802 -0.0013813520061133 0.00317136439509536 -0.00023162582255179 -6.91436262060691e-05 0.000938172178350327 -0.0592619934435858 -0.0694736168900516 0.172372862737905 0.0268626509679275 0.0320046676074849 -0.0789935498115212 -0.00157926024154412 0.0228274729659194 -0.0542757242040443 0.0358852103510919 0.0166392769026168 -0.0450701522793924 0.000496226372829679 -0.00170379680513642 -0.00100519196982656 -0.000443571953114468 0.00249773227502326 0.000886305685977576 0.00220603753914446 0.00158889262513068 0.00399789095161681 0.0121425899216596 0.0116860843738311 -0.0350111090162081 0.00473241038012058 0.00637851015170694 -0.0188689648152289 -0.000591066902479967 0.00321444184916434 0.00136090446469616 0.253583187737573 -0.0912466916675797 0.141877058288084 -0.0549570647677753 -0.0657221067232083 0.160535110418379 -0.300369547330769 0.0319027312659037 0.0083436390537297 -0.0368993183803021 -0.0578249271317997 0.07518618744466 0.140189708500898 -0.0477836859969054 -0.145746749966591 0.0737926953706571 -0.0555543588773348 0.036416891677517 -0.0220424783752546 -0.0156683436561228 0.103905652939839 -0.0947760828960251 0.0306619683384567 0.0218969476262918 -0.051154663273449 0.165995389500319 -0.126590795151496 -6.35778057896764e-05 0.000156163006233182 6.74561398120751e-05 7.88790543128164e-05 2.91126793778515e-05 -9.25297089988551e-05 -0.000135485360389673 -9.28474240259888e-05 0.000226477006119382 0.000186042945552432 -0.000233177571522886 -0.000127605287000955 -0.000832976766373103 0.000300344855686181 0.000275325854108312 0.000211984215086224 -0.000396370132315302 0.0012850958104618 0.000145596063955339 -0.000166292027555276 7.6402945325405e-05 0.000112225836390549 0.000109363408448018 -0.000336369494870987 1.0792165795483e-05 -6.13146081111426e-05 2.51658130689654e-05
  76 1226.40397127987 ""  13.3504046608718 0 0 0.000181102129578534 -0.000574232423668182 0.000497730507865832 -2.7344201368196e-05 0.000595063957663318 -0.000380266103622523 -0.000117398157558882 0.000539269698938106 0.000194424909491814 -7.58725996372991e-06 -0.000583473193621145 0.000269512105414491 -4.04427638408408e-05 0.00100214455923759 -0.000121971325461128 0.00321332911800607 -0.002465636675587 0.00228558874856866 -0.000777374696199515 -0.00115638529660054 -0.000146099691909763 0.00212469115155961 -0.000772761637290625 -0.00106613821391164 0.000668960466687882 -0.000713672210779558 -0.00116499474314259 0.00101760598332676 0.000762480693259286 -0.00104908620449329 -0.000550922634546004 -0.00133427445699159 0.000440377250248055 0.00174466099004295 -0.00249774691740067 0.00541109396810294 -0.000149392399576392 -0.00147285105441885 -0.00206221230192132 -5.68765914129763e-05 0.000465474669421466 -0.00220143841190588 -0.00252463621045772 -0.0087608216888285 -0.00714056848092555 0.00573636606223785 0.0140406962950763 0.00887533286753128 -0.0312529131706323 -0.00845760462141441 -0.0126151234496993 0.0347012318329372 0.0326458524326451 0.023891877094311 0.023743230046632 -0.0716603468838074 -0.0206419052095962 -0.0386165305749087 0.0293928764276966 -0.000808836851668136 -0.000475140406252226 0.00860340163841026 0.00329511042266032 0.000761013659044594 -0.00182053869624373 -0.00046896580748526 -0.1134318045131 0.0672358211465388 -0.0128022368142749 0.0309263397925942 -0.0134343885058218 0.00600472416406304 0.0376381040682041 -0.0374696701370298 0.0150431203724918 0.0460779230598617 -0.0262733791529937 -0.0120301024403738 -0.0107653534444832 0.0215476711000904 0.0093524929196407 0.00395174834775691 -0.0141999983619872 -0.000168701274562154 0.257354633493854 0.193901060895521 0.171297213866306 0.0758989835735524 -0.387323068237399 -0.130909879655751 -0.115904996696426 -0.0741845700149492 -0.0710187349521676 -0.0372060286403602 0.196540213352555 0.0660734233933006 0.0686921186266627 0.0312364628924559 0.0285091703423302 -0.0318253650113776 0.016004506297921 -0.00661485560263561 0.0718175647799338 0.02573337346995 0.0395837981013871 0.0859356481724803 0.0376652680478024 -0.161963620163753 -0.124348915168946 0.0261711275682325 0.0982527162615337 -0.0388042347028743 0.053744934529617 -0.105841420631636 -0.0212669254260818 -0.0955994842565231 0.156909465178425 -0.0958582641965414 -0.0219561674962925 0.0732763395599542 -0.0552007219384205 0.105678227518614 -0.0986841167808118 -0.000429435672837516 -0.00100075675204588 0.000277379879213304 -0.000694914316504078 -0.000742196584092949 0.0012840083482904 0.00220846083829946 0.000884847752393996 -0.00057724769937458 -0.00792509148639643 0.00635524755597272 0.00183361362310587 0.0106915799392848 -0.00465736789291993 -0.00034301986768613 0.0113154532044782 0.0103598946611905 -0.00213572245717437 -0.000601903584919958 0.000952047836886678 -0.000937901639660011 -0.00150661659231952 -0.000504234333848554 0.00308173561584515 0.00333605585850031 0.00761675613396553 -0.00453739721732547
  77 1229.92675464358 ""  15.5042776262398 0 0 0.0239724728017752 -0.0445765433093734 0.0230511383184235 0.000197086355239473 0.052808934334547 -0.0145278386539143 -0.0134039152753744 0.0312213035561214 0.0103110869242168 -0.0257171476157384 -0.0703084764264019 -0.010885805486154 0.0345377381879093 0.106165386012854 0.0162933196592354 0.0370323693358949 -0.0912531728374028 0.107300111885173 -0.084240169396253 0.0527246495784231 0.10952821357656 0.144414692736381 -0.101215427656977 -0.132149992740372 0.034622247549354 -0.00876017206146583 -0.0652697925297367 0.0618913361902479 0.0557408664181998 -0.084745679597872 -0.0197637260527174 -0.0767796161339506 0.0493396920496101 0.0216276309821332 -0.148079636474404 0.526877608472393 -0.017280419880709 -0.176269848658583 -0.304442457690893 -0.136281916326718 -0.134762288163585 -0.261711365126232 -0.00156789631977858 0.0013864855949584 0.000261187821987853 0.00132321354197771 0.000210924284008213 0.000810548531875506 0.000846147952321226 -0.000843518942181171 1.63448054831199e-05 -0.00123027230357835 -0.00058766232363919 -0.000594917842504279 3.25296347097568e-05 0.00123526735819172 0.00058086649113423 4.74645789579e-05 -0.000600827968884042 -0.000569960075093233 0.000214169712876296 0.000178285838196712 9.5932516812253e-05 0.000466666349226427 -7.35938508989671e-06 -0.000264078273477329 -0.00087625242662138 -0.000530570041999849 0.00209516963741749 0.00032297776231456 0.000343903809394626 -0.00102294555690956 0.000117608187445145 0.00021820026559762 -0.000707529397663511 0.00060882654157166 0.000119042753446045 -0.000533023322337375 -0.00171784554692404 0.00873990510558092 0.0037366428140873 -0.00113477038986825 0.00130896525311555 0.000589754860122994 -0.00772904418878269 -0.00529866546676955 -0.00443088872491228 -0.000905681578138444 0.00801424381980478 0.00241393224725005 0.0044881442001776 0.00328439260332374 0.00330200324441557 -0.000477184861965333 -0.00310087945035908 0.00148660440747222 0.00316760004535442 -0.000877680595245498 0.00169395865242954 -0.000124053721335784 -0.00106497822553792 0.00198615391024721 -0.00363545818332179 0.000566845138070598 0.000292086780934882 -0.000248444646960168 -0.000180894130666994 0.000616526379268713 0.00153310719921928 -0.000415837004290677 -0.0015354345612025 0.000115847468877602 -0.000476662947457369 0.000424099932150149 -0.000206838578209917 -0.000299131024990585 0.00150757467766189 -0.00169754839591904 0.000649564689077655 -8.16538122145124e-06 -0.000977805972769085 0.00228698040768691 -0.00191867081212102 0.00404833958392225 -0.00224685075369415 -0.000393007131908605 0.000213513024940049 0.00144424613089713 -0.000851539709990831 0.00120481065733112 -0.00360002887972951 -0.00338949120867584 -0.0361415870123538 0.0210398874661725 -0.00761148823393632 0.0414566142904199 -0.0226015510068847 0.00733166842979428 -0.0123018513958567 -0.0237911331561821 0.00842418608132079 -0.0140586041864223 0.005460808082487 -0.0127375360472095 -0.0277908960648767 -0.00286446044206628 0.00730498495869895 -0.00844480387521295 -0.0176545712905884 0.0144976248438233
  78 1264.2162975572 ""  241.049317998009 0 0 -0.00113621883227738 0.00162750093444589 0.00109727329124168 0.00101366642959841 0.000187570426460629 -0.000649938901160669 -0.000260560849775763 0.000186881000621447 -0.0004572862850469 0.000244507675541156 0.00125067558632065 0.00240910346149329 -0.000643240192967142 -0.000634319359195909 -0.00189107612738111 0.0351246341277932 -0.014149507054228 0.00917046181641945 0.00214630710465962 -0.00454561777157952 -0.00376577456736097 0.00245585442626812 0.00199521868016652 0.00181927202769619 0.000937384821543286 0.00236981823894135 -0.000936766963724152 -0.000229244085316762 -0.000801005800378292 0.00148545548854836 0.000150153550205576 -0.00119324656878223 0.000764360122795995 0.00396986715114855 0.00111304628409079 -0.0102294637585354 0.00186204045855775 -0.00381651536423995 0.00146282892802671 0.000812335284537819 0.00184568153487852 0.00449554477750771 0.0122116183542262 -0.0331772443053789 -0.0176277498327133 0.0175351667362726 0.0841342710478263 0.0422227587380583 -0.000519474146608847 -0.147210786589821 -0.0591254421184186 -0.05935172102448 -0.0411416884252068 -0.0356981279795561 0.0232279351918939 0.0652377620441738 0.0342159675011951 0.0412313520871347 -0.021505356471036 0.00540065264433158 -0.0261800521616135 0.0348713237023719 0.00459808914534158 -0.0178405036638155 -0.002896474626229 -0.00733872282389899 -0.073814773543934 -0.0028507996335284 -0.0267974415901487 0.0141723950384535 0.0018842230852789 0.00584846492014163 0.027611848274963 -0.00112998278544654 0.0110430878088557 0.0285836020845398 0.000182157044632013 0.0079281764613697 -0.0142034857189353 0.0517296268623609 0.0285050842880069 -0.0017790852352018 0.0729176689541695 0.0326034106506624 0.0314706059686574 0.0221200681570239 0.0180698992380081 0.00826683072204058 0.168445892687038 0.0702482851028202 0.211193327699274 0.214156376792879 0.1600672451377 -0.0147391467435303 -0.0606695389298301 -0.0271006518948053 0.018632113283062 -0.00761635689889525 0.00918167526735128 0.0555171224250808 -0.013126231042533 0.0125290410046024 0.0237158346769247 -0.00398756000657968 -0.000463666833665923 0.0458269243817059 -0.017348009718145 -0.0809216988499708 -0.0789928444651332 -0.0168444360378674 0.00286369234043116 -0.0804136532456871 0.0358195892252381 0.00373493748822406 -0.000502579986883764 -0.0754312761539648 0.0567775205896688 -0.0720795776102456 0.0465689153963091 -0.021491028047669 -0.0598638562224843 0.00536109845003836 -0.0526580001671305 -0.00389307191632247 -0.00283433640650767 -0.00631399840013684 -0.00104011602162646 -0.00307253120934541 0.00188608254403872 0.00323225285529724 -0.000900380754379369 0.0115250365746939 0.0111771495931789 -0.00193583924777646 0.00861566796593877 0.0264443332493058 -0.0125522950697857 -0.0083086891780741 0.00705697690466801 0.0369145501888959 -0.0479132879641879 -0.003257690487246 0.00119356052915712 -0.000359313897338868 -0.0160327515939421 0.000321901708012655 0.00967510462023769 0.0169157817745541 0.0366584995557612 -0.0275624587353686
  79 1266.23594437276 ""  35.270035761281 0 0 0.020564893490063 0.00152789845058974 -0.000180702429594181 -0.017842118074078 -0.000299441091828064 -0.00254945565812339 -0.00577561174183752 -0.00344874224090154 0.00302880022553067 0.00521372804450834 0.000547761639698468 0.00747265202675842 0.00130134002635643 6.42013383625634e-05 -0.0041941513299233 -0.155704947877762 0.0636155653702412 -0.00774494498823217 -0.0085767080527579 -0.0738398511969542 -0.0569905914903903 0.00223710420905009 0.0118738786415618 0.0218196375378913 0.014218974904271 0.00837523535618296 -0.0208009287043402 0.00983136320776999 -0.00652160088451374 0.0018650126863281 0.00118062381520096 0.00145161696777056 0.00795290653303697 -0.00368441092239535 -2.19014645941598e-05 0.000562235246821944 -0.00200073647833019 0.00565047258726767 -0.00722698098135883 0.00157947948039383 0.00205764934219078 0.00537579375104435 0.00667658479179145 -0.0164895299506423 0.0375116644121627 -6.59143418495531e-05 0.0204360249502402 -0.0190203986802819 -0.00167353336942676 -0.0108112250646694 -0.00596801276191407 -0.00194828467315425 -0.00222221235472409 -0.000771136603757266 0.00135962668439926 0.00360735320769077 0.00192239597813118 0.00402125341780537 0.000341935924086997 0.00145511636170812 -0.00223771402692771 0.00273502083628721 0.000631447520668345 -0.0020163366439696 -0.000748574292017405 -0.000196092103124377 -0.00818655194917552 -0.00318249110171927 -0.00488877834359147 0.00172886142294284 0.0013288990973873 0.00144169906600548 0.00300905720116252 0.000754495747368023 0.0016781224559601 0.00305817041923127 0.000922014004135169 0.00145070649332613 0.149453094844423 -0.320396166647021 -0.175083109671616 -0.1140812361112 0.326013341436335 0.0760023882960722 0.0244881891294589 0.0186392899869617 -0.00264295443834368 0.00262144152184265 -0.00637129697433962 -0.000221307543403055 0.0120329100342032 0.0138580008685178 0.00845760940521754 0.000248351257457539 -0.00871899122283733 -0.00675079705643267 -0.000422282367450857 -0.00354058494564215 0.000256933318067114 0.00838137812640613 -0.000905383140672768 0.00175459137534499 0.00222379426711892 -0.00264082743913515 -0.00274161179681846 0.00498370950600673 -0.00428561257571808 -0.00956530862352552 -0.0086431452286283 -0.00310859521135876 -0.00152717206582284 -0.00954978878869669 0.00386884737081955 0.00280849049654489 0.000229940153598912 -0.0106889972342935 0.00447013392926812 -0.00674243525175567 0.00677657294778183 -0.00441176858441157 -0.00705485565858584 -0.0026050412866087 -0.00491611015289498 0.00866631838977777 0.00145073846250357 0.0457972830048139 0.00180652431809654 0.0122299089504198 -0.0153079837349222 -0.00790154372080789 0.00970342536581996 -0.065344070958804 -0.202211582976161 0.109348098040508 -0.0197529046869385 -0.0641503386608755 0.0415303827683317 0.0326317093805315 0.0743457375897554 -0.263740283773838 0.530437124991335 0.0213079472446409 -0.00353217885949211 -0.0167146890156771 -0.04890724327309 0.0275172808003211 -0.0369989358034428 -0.116148503001286 -0.235420204594168 0.192551073746872
  80 1273.46836454671 ""  11.3010595123359 0 0 0.0830073409157866 0.0171008379598718 0.0211531302353807 -0.0363429410290943 0.0161862414443318 -0.00220730557023856 -0.0337238988860653 -0.0142504824649916 -0.0139937814976369 0.00890443640117491 -0.0121748661618781 0.0182826723670543 0.00333441172053218 0.0131761614629659 -0.00984121430129846 -0.11370252342965 0.11094922334262 -0.0355031738480867 -0.0191751768850419 -0.189617361513492 -0.136423702161284 0.0252220873653255 0.052785537149973 0.0708389794112016 0.0212441651687768 0.0926319127631322 -0.0538307237002771 0.0434468612720201 -0.064250753967799 0.0543299739446541 0.0517036641863025 0.00882929301571167 0.0819037630480826 0.00422211914135335 -0.0172536728974901 0.0509859510391154 0.000288107800100024 -0.0170350023631582 -0.0379809366928813 -0.00962696121293747 -0.00766085242267459 -0.0319974880138035 0.0107658228286609 -0.00979810277304783 0.00236748752183169 -0.00760743405860986 0.00884991877920411 -0.00597017416576479 -0.00501663752208595 0.000982495110367995 -0.00221293809573647 0.00419001029110037 0.000811080275289747 0.0021504534901209 0.000735490659053806 -0.00254085510295431 -0.000738856305886516 -0.00219205317410369 0.00354714902761605 0.000603274829509278 0.0014881185083795 0.00067478519784552 0.000896988634516695 -0.000125274882913858 -0.0027789039733183 -0.000607346332538266 0.00143337761756312 -0.00348567638338597 -0.00118446622870804 -0.000209409350129163 0.00126571283837465 0.00052253421552271 -0.000472698754136922 0.000914331226510518 9.27569305614974e-05 -0.000602839988691203 0.00082506075915176 0.00039323836886037 0.0372968236392832 -0.180928993164199 -0.0896309432915748 -0.00369978833432263 0.0543945429094472 0.0207489942414167 0.0156212246494947 0.00933725697311751 -0.000199716854476519 0.00188609380731744 -0.00985305716578929 -0.00264124131901206 -0.00299582032638292 -0.00246666384751855 -0.00236548851020674 0.00143958151891236 -0.00472013169332966 -0.00457140840999864 -0.002898415888804 -0.00281500791202876 -0.000996341997425275 0.00288495850424383 2.51478338889725e-05 0.000749484738764752 -0.00180255018287608 -0.00216988676013491 -0.00285010144150513 -0.00106660679647107 -0.00233172073165778 0.00143937402131608 0.00103620160905039 -0.00100869202387947 -0.00205625328292404 0.000113308402427739 -0.000725347388462352 0.0026045209817992 0.000362685511288138 -0.000591886038953305 -0.00294584016944937 0.00172375732234195 0.00117774673217472 -0.00200970578324929 5.31789157014173e-05 -0.00255045517199097 0.00121447244334958 -0.00342332883234918 0.02552194162255 -0.00386805780934974 -0.00565403785612389 -0.00657472068139855 0.00642532865064009 0.00649162327464982 0.00783143077447613 0.0287996749684477 0.355290788960865 -0.254058927789601 0.00386541128899541 -0.441990959757477 0.22243662595318 -0.0389594175619144 0.151497498772637 0.198299173647245 -0.0579871039379148 -0.0206175013278466 -0.0517499911153571 -0.00313705244806686 -0.163137435745927 0.115762066854322 -0.208206200226616 0.0510672492756689 0.10297484992361 -0.097147515971099
  81 1285.93439813633 ""  1.8372616654854 0 0 0.00191594662443052 0.00051996680125984 0.000170249195833497 -0.00143166127737538 0.000325925332499553 -0.000207778886896621 -0.00076162058143948 -0.000390417636749939 -0.000248785319408555 0.000687150491932419 8.10021926678625e-05 0.00152342521535377 -0.000217276756865836 0.000261050696567634 -0.00070487048891176 -0.00504915732330356 0.00407844145028946 -0.00233953314261769 0.000436632242446427 -0.0114309048440725 -0.00935287991242948 0.000438584039749876 0.00266707303371008 0.00352635286769264 0.000699549844494411 0.00124749168579337 -0.00167686545351403 0.00105232373189981 -0.00196489114750245 0.00201073319037921 0.000821026138797172 -6.45052422323033e-05 0.00148098943967945 0.00275275073173085 -0.00118100312901506 -0.00028551654469092 -0.000684324323467689 -0.00168253968748246 -0.00298670146832037 0.000991911032013042 0.00174998921143341 0.00111763905455376 0.00168953978309958 -0.0106485804664048 -0.00417094563035511 0.00404003380053609 0.0203597754745471 0.009003594773015 0.00204228918241219 -0.0389372359749582 -0.0147095898913305 -0.0227286394652862 0.0219526409495245 0.00113391546222793 0.00586327527971352 -0.00552738867706229 -0.000116666533301578 -0.0184668437268165 -0.0877255464434313 -0.0420404216525044 -0.0246426029536413 -0.00551661265083093 -0.0109170497978141 0.0199705719145249 0.00795629493654505 0.0102515871386641 0.0780495337856181 0.140580564751953 0.0827360365259029 -0.0163941499646438 -0.0520432897491716 -0.0264601716416707 -0.0283883757128471 -0.0432236983535857 -0.0234905737187518 -0.0268038602675163 -0.0410602230155343 -0.0290104459429166 0.00422157770823206 0.00617970949945976 0.000975153166476648 -0.00272826687182998 0.0337903664962772 0.0164048790993972 0.0499797569843379 0.0770955706931782 0.0473586554927115 -0.0161857540812917 0.13234472511758 0.0482504347178979 0.0857925510988969 0.0753336518862526 0.0602623421149395 -0.000939540015523848 0.122361051506437 0.0480475238661429 0.063456415022981 0.126123897938879 0.0111508086977766 -0.191181069922411 0.0230423730744419 -0.0552159822873723 0.0337094051026634 0.0863737095850714 0.107790306289632 -0.0375299191459603 0.135509476389974 0.0927789659610654 0.0652838104675166 0.0821537204628415 0.104598107289158 0.116852154145146 -0.0254596762657998 -0.122127079764798 -0.0113779417801888 0.167268827885446 0.0161687408566005 0.0394876944930497 -0.123759076539603 0.11170965174779 0.0915425396760166 0.111461258810415 0.0309639782347736 -0.000565274537330914 -0.000476376178473314 0.000306086622096212 -3.63569139926092e-05 -0.000165020815651419 -0.000236017101648303 0.000410380340238592 0.00109420406485401 0.000453170557807188 -0.00129881071734734 0.00133017237474321 0.00189542378835826 -0.00277093832176965 0.00171002515377857 -0.00120790987333976 0.00633875105640839 -0.000590292388095317 0.0124259754992312 0.000248228934963186 -0.000475557866944827 -0.000476137941378082 -0.00879029628099134 0.00387096612129983 -0.0018598520281267 -0.00054989257291302 -0.000953552816297372 0.000427439503780009
  82 1303.32341406065 ""  95.6471975719677 0 0 -0.00202379075605612 -0.000892004374493427 0.00195381869002411 0.00260551087566573 -0.00128422058997751 0.00037704762777085 0.000689948761190356 0.00059750435577376 -0.00106559603753784 -0.00125625094698284 0.000769271266402649 -0.00394244395739033 -3.86643424088575e-05 -0.00138442800280511 0.00222059917349233 0.0107559993160158 -0.00445880215786285 0.000164327236595751 -0.00363883597093622 0.0331670721481857 0.0281737747138778 0.000223851920268193 -0.0134995976157019 -0.0154546290434333 -0.00364489153558941 0.000329684566391006 0.00458268996949596 -0.00102891662059847 0.00108416268720314 -0.000882654659236989 0.00194250204902459 0.000703435418420828 0.000861488056820229 -0.00386848031946305 0.00253238150460829 -0.00194253028975519 -0.000904900073166214 0.00488312540917599 0.0044482248299303 0.000605251263498695 -0.00084914323521935 -0.00043659837146514 -0.00800335946156316 0.010146355015134 0.00390267448091307 -0.0200400400342055 -0.0523183927951625 -0.0313095369848231 0.133559151213891 0.0281950103941923 0.0541258425445844 -0.0528046132861638 -0.00104105593722039 -0.0169936965410826 -0.0573914544100722 0.0506254622016174 0.001248713584321 0.112759841600986 -0.0680901961882952 0.0108983621796489 -0.0567506762007479 -0.0510661971423921 -0.0402938480568538 -0.0208982293174596 0.0904844841675243 0.028808580856127 -0.0616100463468148 0.0375489949738444 -0.00613658159145556 0.0108174338919419 -0.0142587858729108 -0.00196723334493973 0.0183722303622716 -0.00577267234092534 0.00801441472815407 0.0202534644861178 -0.00294698312617325 0.0017724464176764 0.021443039205008 -0.0361930528612215 -0.0266492923648486 0.00405402891138658 0.0677985442440333 0.0432099903899773 -0.019665934166352 0.0340704981039319 -0.00073447539614156 -0.0366425102758508 -0.113697680696807 -0.0599647364326593 -0.0492672250882049 -0.0474540875880642 -0.0323042793840074 0.00510078110125321 -0.035796808653175 -0.0136914705893232 0.0457277593350463 0.0241992196112262 0.0191972995029652 -0.0267813524346661 0.00273865103367413 -0.00866978045066348 0.043884278432022 0.0199807500549097 0.0283467016188003 0.0350776972431158 0.0117629694397868 -0.0620174597267079 -0.0379920010245214 -0.00768772134891821 0.00749884144244618 -0.0363212368373531 0.0268302698651161 -0.0211600037961024 -0.00594126764504212 -0.0408955041379301 0.0595678556139085 -0.0448690568672654 0.0132884669144549 0.0103725349510477 -0.0250329470266591 0.00615541485037771 -0.0275376971350786 -0.00311373967014245 0.00326469662348685 -0.00510113281138965 0.00137309600006068 0.000400338104280845 -0.00355666854465686 0.00268069409231723 0.00585699046882437 0.0152241601647414 0.0492112314753879 -0.0288482274668606 0.00493992085431057 -0.0262853315628194 0.0116336419505383 -0.00461426503018315 -0.0473015457738229 -0.0205241334884556 -0.0201956838582639 -0.00083667632280325 -0.00310375754009279 0.00218903981663166 0.0147977104563775 -0.00257834063576506 -0.00781774338274264 -0.00141813587512356 -0.00612552102233065 -0.000337369543315841
  83 1309.04824184681 ""  1.69615048047906 0 0 0.0308395154890747 -0.00614370345002527 -0.0252082563626632 -0.0234407987226197 0.0122912093498171 -0.00249796909502567 -0.00836750879601537 -0.00857676499099375 0.00499445925399861 0.00860857383950204 -0.0167152460466891 0.0256186331771859 0.00444708289996548 0.0164664220894328 -0.0129917283436622 -0.275918791744849 0.142498780006383 -0.117981002981633 0.018840203765264 -0.284328844247075 -0.229862211153008 -0.026382550082753 0.16088535304905 0.179272070943392 0.0136150873171895 -0.00223039986907388 -0.0239685681436009 0.0139791216098265 -0.0189789771235225 0.0128891820499641 -0.00154715669073944 0.00457746007492226 0.0045075952936363 0.00117945839042744 -0.022097523156976 0.067420916852508 0.00702073712144611 -0.0243502989982544 -0.030854080208407 -0.0182122399811717 -0.0131142600178662 -0.0284877383275088 0.0114496262670719 0.00565117194614288 0.000550974427760832 -0.010031305185379 -0.00989534608994917 0.0196327004781094 0.0117739022519032 -0.00253882441659014 0.00433814130443014 -0.0103859851418259 -0.00549022940693314 -0.00692204595363252 -0.00459462442849221 0.00998667465045919 0.00234300862757667 0.0183909339981735 -0.00956515913209579 0.00262134496711311 -0.0084121885810521 -0.00479146821057807 -0.00520469406661947 -0.00206972212967999 0.0110663137991516 0.00290184898585712 -0.00941592366828955 0.00367177871121712 -0.00118117073828325 0.00124743622592139 -0.00183986860675258 -0.000483604468331807 0.00277333742806395 -0.000333232690133695 0.00120811523021313 0.00300046377419735 -3.44210115588782e-05 0.000411468780748652 -0.0497065965120733 0.375025117933092 0.197330058264041 0.0518918897198598 -0.431023332080136 -0.19005667166505 -0.000877339103401069 -0.000697911857534776 0.0273049047720379 -0.00578427409147365 0.0188107415128196 0.00348617264183396 -0.00582027067058427 -0.003105745005449 -0.00113776270189967 0.0021633574431367 -0.0187289590819251 -0.0036448898110442 0.00677296735930031 0.00318345200231828 0.00295850730612695 0.000271872370446924 -0.00141689621888421 -9.49188823091909e-05 0.00570790717836451 0.00296685926186428 0.00402709111031038 0.00495790120533138 0.000197137774219395 -0.00873321810569227 -0.00572756330434325 -0.00209645861655891 -0.00042332353880166 -0.00597487674129957 0.00391574845166581 -0.00185231427668538 -0.000620246217541189 -0.00656472847307094 0.00780156502728372 -0.00685194444436674 0.00277820617962413 0.000906768534355041 -0.0045745887527482 4.0843410565241e-05 -0.00437069197414017 0.0179582682018093 -0.0388716774358185 0.0165536185351916 -0.0110692616602373 0.00330107173236741 0.00610149495162138 0.0141499861234942 0.034647689805696 -0.0669275781379957 -0.128819275396184 0.0812031597134798 0.0156325633815326 -0.0630002002459452 0.0646471258289115 -0.0764616208335637 0.0213310630075677 -0.0461886779266947 0.0821551738362426 0.0145101967588662 0.0201837346407258 0.010139447019363 -0.0790075007702438 0.0224227024662022 0.0554614596168999 -0.0597871011515955 -0.104428390098558 0.118850508491716
  84 1324.91577175115 ""  4.16839312054674 0 0 -0.0517522802404051 0.00787097496006851 -0.0185554314255654 0.011588879884819 0.0245610362163003 -0.0153379117557482 0.0157487843714025 -0.0170643345814345 -0.00618408004584407 0.00275997760716459 -0.0341947897912191 0.0387958038521158 0.00778638031408896 0.0312477117714623 -0.0161632889873191 0.115042011661984 0.0585967263966277 -0.225766357744803 0.0572297138491127 -0.391700668441703 -0.312403934100445 -0.0438957045631854 0.31318065868275 0.311961111761606 -0.0238348745653426 -0.00461510654958188 0.0460119993697372 -0.0625283616698997 -0.021871178739313 0.045500419176591 -0.00560449889136366 0.0286026245415334 -0.0504161667970638 0.00475003387071205 -0.0390262838085446 0.125945667715147 0.00694366845899299 -0.0448193338695232 -0.0629206248909767 -0.0370260776118424 -0.0276924893009705 -0.0600487134896557 -0.0118951296385472 -0.00193723854859176 -0.00559340732451981 0.00707974120000539 -0.00249453634522303 -0.0123669268750986 0.00485092475141253 0.00532197897657842 0.00300614101657892 0.00394762480820724 0.00444913663114696 0.00382653518212451 -0.00152131323823014 -0.00304938212775901 -0.00166975868975357 -0.00651203921068414 0.00383797929417563 -0.000779285260473498 0.00249178002837059 -0.000444514994518533 0.00085109988925279 -0.000435108248102053 -0.00206998483654906 -0.000808922359455424 0.00217804289950694 -0.00165800932679914 -0.000139909925307087 0.000134575551010294 0.000997442805013001 0.00048300826273782 -0.000461582227593962 0.000255992881075534 -0.000232649670908706 -0.000542629371010488 0.000149312890945204 0.000112149359398929 0.00878713377943754 -0.156944778603929 -0.084043159829305 -0.0248422068427986 0.257496597303359 0.121110983984411 -0.0196604880642048 -0.010805190448106 -0.0257218258147288 0.00205391921309527 -0.0287819254206081 -0.0100032196604009 0.00670108563624911 0.0026103608852756 0.00252567596761456 -0.00339957119486874 0.0142390212607076 0.00475751996244333 -0.00281288510619631 -0.0024740402610081 -0.0011749372505046 -0.0012373290867047 0.0014155557190707 -5.33264201192683e-06 -0.00219830562069154 -0.00204060274224827 -0.00247602388552273 -0.000985508398531568 -0.000472134076327792 0.00173262451222373 0.00104381228939172 0.000260422861545611 -0.000233525994577444 0.000385126475667936 -0.000868796155458589 0.00128006159410227 0.000282529103840199 0.000839643175830566 -0.00201301263480059 0.00124933260100994 0.000184937545899204 -0.00121921975727948 0.000524104801955963 -0.000391464414823983 0.000800967870158617 -0.0119072039316199 0.00333328887065535 -0.0265135286300707 0.00972564482699835 -0.00315358417611537 -0.00390598286695409 -0.0125558742295503 -0.0214646464582765 0.0512949776482272 -0.033984855077588 0.0474429712362471 0.00514859777650268 0.2151984720515 -0.13087546890054 0.0336187167846083 -0.0922278714438108 0.00641667835213225 -0.125353539786105 0.00415364290853771 0.0235579498535019 0.0201045326892731 0.103073136808855 -0.0506644961229578 0.0964409896645391 0.0444677881985925 0.0789295196518489 -0.0839978303035501
  85 1352.35634255433 ""  2.36025368947008 0 0 -0.0394848256902411 0.00918997851215761 0.0230650894460586 0.0142857955296151 0.00602852521842966 -0.00809708729775361 0.00998559093358643 -0.0077192415683261 -0.00939257220223816 -0.00275227705252974 -0.00536651928928944 0.00398435827120838 0.00158468660064742 0.00473180095314069 0.000394863319616826 0.212092441291462 -0.0261035857658551 -0.0718234469086641 0.00826188478883063 -0.0163634411008881 -0.00899690171067106 0.0134885868196212 0.0327405970050318 0.0224156939645672 -0.0185647532415437 0.0252132569783129 0.0359789121797283 -0.0423979813445458 -0.00380597750932704 0.0144734921036047 0.00993620155438365 0.0235821163736037 -0.0207749426285157 -0.000820367912380734 -0.000614593150113393 0.0119071730253531 -0.00279521913519121 -0.00583531762214024 -0.0170563641362763 -0.00680571686598585 -0.00757153464390812 -0.0156572502658792 -0.000684090327643998 -0.000305202580480185 0.000576364367453749 0.0131384662801551 -0.00282919725009157 0.00454887430645113 -0.0837582987957154 0.0324638505542879 -0.0146998175889963 -0.0092331816418131 -0.0175784263710023 -0.010600771921776 0.000409432600610753 -0.0238869300579094 -0.00948917196586029 0.070343215824683 -0.0379891826024281 0.00883502157960402 0.0154570298072265 0.0165639752864169 0.0121305082919196 0.00658772850510757 0.0233983892161818 0.0115094260052756 -0.0235050101858351 0.0125227582707939 -0.00302171570264272 -0.0069974070223416 -0.00858713844943397 -0.0058646682152782 0.000892505166999891 0.000912280100500518 0.00637171603334409 0.00375635900313204 0.00496168930906769 -0.00251689744100114 0.00905768320185219 0.0191677246649091 0.00384028067551165 0.0100068757682481 -0.0559395558698368 -0.0184646907534087 0.25785721691677 0.178065627777676 0.163217654306881 -0.0676441492923114 0.408845917598739 0.142102308044642 -0.294801566591344 -0.212569619432028 -0.186252596534424 0.0682108626229965 -0.306787324753462 -0.0989730793626662 0.0408286995002769 0.0290264950653134 0.0233541792171287 0.0492095941550267 -0.027676858423637 0.00529437975506462 0.0399755168765294 0.0278026588166374 0.0268962569693161 0.0119599802763871 -0.00634998994539589 -0.0369713999150326 0.00861322904696454 -0.0107008491132413 -0.00990008555166225 0.0180992183801946 0.00607163339655124 -0.0154025724610257 -0.00843702496031047 -0.0332299460713241 0.0229731140982327 0.00718086082706282 -0.0103454001233747 0.0230176162822151 0.00482006546192508 -0.0171258082331969 0.00373804217689202 -0.00985587487505241 0.020250239798644 0.0125407594758633 -0.00213143616972924 0.00161611856843632 0.00287989383026987 -0.00746898436692683 -0.00809158411483923 -0.0276663629880675 0.0772092099372802 -0.0544140409038482 0.00566466687470595 0.00965659146919387 -0.00930993989603181 0.0413552349060621 0.127100126812663 0.0394514099588365 0.110321958066951 -0.00257872455753559 -0.0128377242207268 -0.00873010477468875 0.0555402221701518 -0.0146884436750932 -0.0396053946449054 -0.00516817844066397 -0.00762663739901856 0.0131123163572754
  86 1356.26163231244 ""  1.96268424837645 0 0 0.0854196950757857 -0.0151061302069907 -0.0695345127413917 -0.0325475222003091 -0.013275465914344 0.0193848848557897 -0.0193826898993605 0.0221945422545166 0.0268685957324541 0.00676901211385208 0.00971928257682128 -0.00489018030263172 -0.00214898517348193 -0.00757729547771357 -0.00228472681849795 -0.462204495925929 0.0087706412505601 0.242157175048172 -0.00836528989799738 -0.00697274993661844 -0.0196288511582603 -0.0462744029210986 -0.0401433624755282 -0.0159588752857106 0.0441617588442773 -0.0789885300867675 -0.0808963878757999 0.0927975687391809 0.0182119554387596 -0.0356723744598557 -0.0381281732682941 -0.0722462753244529 0.0409900446299255 -0.00257705587456188 0.00379090420037619 -0.0231467659087641 0.00982405029816046 0.00330533037697295 0.0338550776040877 0.00530338974230151 0.00699880748387783 0.0291804024562947 -0.0101923005275902 0.000309334245364826 -0.0080465149120819 0.0119976115681428 -0.00223035544714474 -0.00494609938577018 -0.0343193101965959 0.0163054204541625 -0.00544144276568781 -0.00176445827409464 -0.00416969139980588 -0.0019507114136463 -0.000557559980053968 -0.0135923686707845 -0.00554790445085149 0.0266916214757967 -0.0143330085070296 0.00331437822167984 0.00927538647072727 0.00875653819186356 0.00688911657876174 0.00199283127501117 0.00775139726838521 0.00409588323760514 -0.00920520685454552 0.00463691027033243 -0.00145121353413059 -0.00331363428199724 -0.0032323269026689 -0.00235950990200685 2.32194043290355e-05 0.000568838859546361 0.00279398920058658 0.00129768399001405 0.00236649364842178 -0.00115032828754682 -0.0090417562689067 -0.101385034600982 -0.0532465019856287 -0.00746457734979418 0.154061953658013 0.0827930690262661 0.0990935029987108 0.0710059744825604 0.0537998182079705 -0.0295337326609256 0.168621355514687 0.0586818710077961 -0.12718858059459 -0.0919465226748615 -0.081102899705114 0.0275703308448451 -0.124885794529159 -0.0425308961891002 0.0172093625934213 0.0117840596243417 0.0103245062628886 0.0224136224536289 -0.0119726403827314 0.00251958894195983 0.0174145974806777 0.0116056050295169 0.0107522218113189 0.00483265660871732 -0.003461647876282 -0.0160106775155534 0.00443217034818809 -0.00479554180641093 -0.00471078031558245 0.00883263308772761 0.0022647278670869 -0.00656355644427548 -0.00383287281538162 -0.0148415064481345 0.00944991422080321 0.00412057817369994 -0.00484109669390997 0.010032107795754 0.00275875264340772 -0.00821906379179676 0.00237101934949387 0.0279653035131012 -0.0323241812767568 -0.0256448703401711 0.00984827622245039 -0.00290190174759472 -0.00140386676696105 -0.0205200426232475 -0.0183107347160535 0.062086553992735 -0.243256280336136 0.162505892150754 -0.0415362462280566 0.0433660286671561 -0.0326427200028147 -0.0335781358039073 -0.11240105522477 0.0700456109918159 -0.23419099671113 0.00261787020602787 0.0311516851319583 0.0181373554120134 -0.0764103648146534 0.0122068761186006 0.0972894949608335 0.0492100385028278 0.0894116169944789 -0.0931114922362158
  87 1367.66875115049 ""  8.16207568633084 0 0 -0.00130256096840391 0.0361119213690961 -0.102850009298188 -0.00822910109353142 -0.00882810607237744 0.0113750679874439 0.0161997961608259 0.0442106171101108 0.0217005173628379 0.00591482362659407 -0.00253626255838116 0.0109276161488084 0.000525964139661622 0.00130879853346432 -0.00490436772938992 0.0349201537755954 -0.32464802019425 0.580763853977344 0.0334494866850279 -0.148646590095804 -0.1364576101857 -0.0993796556892053 0.0978287931208228 0.101026703307789 -0.0396384764126905 -0.166968383751985 0.0496023754035465 0.000833069371933504 0.0455489657635448 0.0129585769399718 -0.0638198230824957 -0.173816651778892 0.0333864265454435 -0.00957543547329993 -0.00465309678929383 0.0153944554133276 -0.00111811695419123 0.0100920493793485 0.000541755256767637 0.0024267193744577 0.00269615898233208 -0.00424137834478846 0.00249500105435272 -0.00462502969298714 -0.000324336249045752 -0.00225868298102205 -0.00170689260715549 0.000946833152053208 0.00553309260227363 -0.000431378298679072 0.00177747849611044 0.000510694692002364 0.000349357625221756 0.000179339878587778 -0.000569958446985375 0.0025322998563886 0.000771864460916063 -0.00318802067095133 0.00155233529906162 -0.000453139347187474 -0.00154705660231585 -0.00271502464071514 -0.00161777121143223 -8.66292928218216e-05 0.000666873996427471 0.000386240317040462 0.0012178369935833 -0.000346309488187686 0.000329622467655999 0.000674094284219123 0.000339376194692814 0.000397483510280346 4.29859727530726e-05 -0.000206759479744489 -0.000351449333785261 -0.000208507855717953 -0.000424948256816687 0.00017903506691891 0.00910094388559919 0.0572065063049066 0.0250986502879309 0.00704561590287095 -0.0290355786850167 -0.0119464583607345 -0.0156150396221775 -0.0116020407969617 -0.00744031454914855 0.00394204489422413 -0.0259246838252828 -0.00933048560514347 0.0163067195930205 0.0103278483950318 0.0100625574409322 -0.00174455469413916 0.0138201094516302 0.00296551297410037 -0.00281915522101164 -0.00172452255733459 -0.00184575297849885 -0.00447464670615377 0.0021675297623417 -0.000609309661093881 -0.0028501571635353 -0.00190668305330199 -0.0015652136623595 -0.0006555723731883 0.000667182157863205 0.00241258522736856 -0.000717115058983791 0.000794019490277689 0.00097392515376334 -0.0012204730814827 -0.000366485793149285 0.000909456468797521 0.000392542161120329 0.00241331639088767 -0.000848363415180235 -0.000605442929684668 0.000638200892247585 -0.00139619899175827 -5.78070246471539e-05 0.00150958997405288 -0.00014592047298867 -0.0420355666539067 0.0398531460833358 0.00163207311080055 -0.00387287318292281 0.0010473637409768 0.000639795608016934 0.00753815071465141 0.00145794357282431 -0.0302777977437574 0.241968617540146 -0.145164245650931 0.0410771799183444 0.0828735838700713 -0.0525332773446754 0.0596425645846866 0.0998849209997897 -0.0183785478976517 0.151023203943664 -0.0112816248644322 -0.0242340852181681 0.00823155087415065 0.151783033367704 -0.046897489294974 -0.0397188355799411 -0.0133778227392237 -0.0253450813529657 0.0298174922379813
  88 1388.22967939921 ""  3.93270415995635 0 0 -0.0167349828810068 0.00978857159818274 -0.00529012464608063 -0.000131159855778901 0.00368306850488109 0.00541164769277215 0.00430613288735164 -0.00308932405213456 0.0092653239306484 0.00146822134217411 0.00016755003132088 0.00242405749259578 -0.000118540944198229 0.000326009456516421 -0.000166973170731743 0.0909522584180325 -0.0550300540736653 0.0518508995014055 0.0234943061656786 -0.0337970643484754 -0.0498126029585203 0.0100328011547231 -0.0119644485926511 -0.0117397267067173 0.0253068347321241 0.00568073524089101 -0.0201121418600526 -0.0156244748847355 0.0165759206966623 -0.0200080782743303 -0.0253867737561926 0.0110023618407851 -0.0363328910383252 0.00233165660698553 0.00162452992155615 -0.00519193589719142 -0.00229510194866425 -0.000780149177003562 -0.00755836619390453 0.0014714988573477 0.000519644565305641 -0.00659205513097867 0.0515756819779476 0.0347077163441227 0.0198876962320939 -0.0222808704322927 -0.00237879435627538 -0.00484502786535388 0.0120736005358076 -0.00277489188874946 0.00167895263546918 -0.00139763930521182 -0.00712001500226299 -0.00321415707495227 -0.00179248567644031 0.018055196834671 0.00676198495808317 -0.000293291926307618 -0.00101669452948815 -0.000559149009611052 -0.0129155205991491 -0.0134437281693253 -0.00987665738603295 0.00306195809749453 0.00698965238296719 0.00395761428367136 0.00178392539403838 0.000466022671084845 0.000781462682957133 0.00407099547797935 0.000288361631660196 0.00147984131055149 0.0014431196755207 -0.000828118891999318 -0.00193001229423437 0.000375554071171725 -0.00224735203185059 0.00129518190757233 0.0179325723531505 -0.131295172999857 -0.0372159167627708 0.0597086715051395 -0.139539797766086 -0.0672733928401375 0.00498896248921969 -0.00306484351261805 0.000103682536025001 0.0149704214575606 -0.0857862448115062 -0.0299071690841395 0.0604876206332011 0.0400028397133572 0.037048687297622 0.00151495314808036 0.0188370486957255 0.00784417398440238 -0.0127063807715356 -0.00514322628885366 -0.0101013192228166 -0.0226662489579577 0.00984427692107362 -0.00362655836013191 -0.0146716759363668 -0.00758628724767537 -0.00428341627082411 -0.00196009387410655 0.00472078569308674 0.0110248210677732 -0.00637778880151971 0.00445005134761567 0.00541142663779649 -0.010039359333537 -0.00033977366007776 0.00515961172554933 0.00323425281839218 0.0113365987117937 -0.00427396252299816 -0.00564147610562936 0.00546575503339338 -0.00867256896906947 -0.00342686272126909 0.00837834183036034 -0.00352646900058688 0.0466490555988752 0.00333446844367693 0.0229514989510578 0.00785258991397699 0.00395602572731498 0.0132427773547201 -0.111815984969977 -0.0785958605549294 -0.0258592968079394 -0.286985005031082 0.145309148843514 -0.102879793159497 -0.0119704227447814 -0.0156573933237836 0.0709884586682404 0.468100987576567 0.43408317696449 0.0518380777393996 0.000800649044804697 0.00125893873637742 -0.0153615726141907 0.0104480833708111 -0.0158283243604658 0.00677764766622566 0.0558014752448904 0.117588742601894 -0.0936719800959595
  89 1399.83294682939 ""  5.13158898465038 0 0 0.0542245132621022 -0.0374495207629333 0.0144459591795963 -0.0118310013607448 -0.00191402125579219 0.000226069645744677 -0.0204539116341981 -0.00338385072825984 -0.00841001260449999 -0.00033520127480852 0.00481107539304167 -0.00589915955474548 -0.00146446425390401 -0.00247496380132659 -0.000789378869448426 -0.305118531060507 0.191860001213899 -0.194514458341809 -0.0363441954309841 0.060804137912226 0.0728886923632612 0.0127250937681443 -0.0515107770070488 -0.0446184114032036 0.00528681152550008 0.0216773745455009 -0.0329701624358796 0.0658855449951586 -0.0299243255242253 -0.000396233959606712 0.038851113303261 0.0326683180641001 0.0439354406493964 0.00832023937459648 -0.00433174736742315 -0.00340070636330212 0.00674377002052731 -0.00592483470375413 0.0155471662686793 0.000806194628460421 0.00530388647034777 0.024199450984207 0.0057831631454194 -0.0216540670644384 -0.0132918876329487 0.00172929936214185 -0.00525014124581476 -0.000674794728890928 0.00353114611889663 0.00618414413614555 0.00356723699062321 0.00210034167165106 -1.30488618049312e-05 0.000811879995905472 -0.00166250535534388 0.00140107263842925 -6.80821487866336e-05 -0.00277179913050522 0.00206365166569329 -0.000139387630635583 0.000326552517484744 -0.00468024261467419 -0.00177853539802274 0.000379945661968101 0.00377552736646253 0.00160309479884562 0.000926351740744668 -0.000453958617199136 0.000151291511958009 0.00167148603186436 0.000392805746997028 0.000676156129542944 0.000113588425669338 -0.000151884732676648 -0.000453040320127289 -0.000120273322401894 -0.000470151670733125 0.000235621021384909 0.0357841048805887 0.1338602483895 0.048861002799467 0.0401573428580171 0.0866862362987973 0.0763040679762208 -0.0191798041602947 -0.0151226092898378 -0.0126728568394238 0.00166935721705298 -0.0201742843765697 -0.00758899440205979 0.00823379706666971 0.000668496971635452 0.00322555927472353 0.00341546098901318 -0.0111563375850619 -0.00284232982242007 -0.00579197244712251 -0.00241641015647095 -0.00449850557701998 -0.00818399157630068 0.00381999999569401 -0.00118013438362072 -0.00663670080087069 -0.0034043521635156 -0.00209127990756136 -0.00062813200722553 0.000767252338006374 0.00243147495664191 -0.00067253104734013 0.0012003014578996 0.00135273023205605 -0.00125094407246238 -0.000583873806265388 0.00144292753450188 0.000677129605796194 0.00249685172635358 -0.00141353553623822 -0.000194898421533901 0.000907050498349157 -0.00208575758629683 -0.000318062716551136 0.00227893025925815 -0.00052274660175982 -0.0820390084508262 0.0449343909753823 -0.036123092776914 -0.00288511297947088 0.00415568283767176 0.00382045815937192 -0.0229357113183261 -0.0310564541071494 -0.0303302434340465 0.287734359796378 -0.0899510948883934 0.15067608724043 0.413261979087528 -0.285896741731369 0.160085254403542 0.279533871014605 0.140692064208623 0.166286739200663 0.00463363163023466 0.0213420822194544 0.0264258185191194 0.0167872856223566 0.00858106332430029 0.0512596049828552 0.00147220762125961 0.00582415680049128 -0.00166436982076439
  90 1408.36552114494 ""  6.28580574530574 0 0 -0.0183772438721021 -0.0160047834847668 -0.0252554184156774 -0.0424500767810281 0.0478102628911696 0.0805811349718061 -0.0110021768010906 -0.0376076849811116 0.0524957728289033 0.0172414217116066 0.0175375328459638 0.00626188371185954 -0.00310900440505013 -0.00851128664544075 0.00620625244352396 0.109208943520278 -0.0656376894981997 -0.0154096273275627 0.178423144934308 -0.218521358129365 -0.383180062693159 0.166757571523804 -0.363004572915133 -0.341891505295316 0.153607244281922 0.156451386104551 -0.142821073814756 0.027571007128415 0.115646364511715 -0.269389711967887 -0.0570469321580528 0.210382639612907 -0.145605784340803 0.0233371034896946 0.0379189059067239 -0.110946313460499 -0.028391965713136 0.00388440479001483 -0.0679724880937392 0.0303174526550882 0.00997371535981583 -0.0545241229093569 -0.00480479701153862 -0.00956328282916019 -0.00480626950872107 0.00271607818365337 -0.0026850847089329 -0.000749464048517642 0.00124593997634854 0.00243914904222538 0.00156127355598258 0.00191703903962449 0.00239211230542274 0.00163081324557225 -0.00149672897550164 -0.00237311840948754 -0.00150692624935496 0.000242944656208016 0.000215668460590269 0.000205581676376544 0.00162863972511691 0.00018771180447839 0.000663668208741086 -0.00115927520174395 0.00094095261739302 -0.000309768258268986 -0.000165446829726101 -3.719616030022e-05 -7.8864469480166e-05 -0.000879788372064161 6.48926086323233e-05 -0.000295634186930129 -0.000371677133652834 0.000158973391217396 0.000517808083478895 -7.03280745110876e-05 0.000644908168778365 -0.000492907395669277 0.000421582842334437 0.0501409206308575 0.0206814717386751 -0.00460848212825235 0.0424512393068409 0.0226688157049502 -0.01158758217883 -0.00718410646730458 -0.00659582325130381 -0.00247885248932948 0.00254568323012721 0.000141070669084373 -0.00728554136444446 -0.0063097716275235 -0.00546747849376129 -0.000983522943350338 -0.00502351311150553 0.00125202963571112 0.00310114349296653 9.06983436803253e-06 0.0027591250820911 0.00392314507269397 -0.00164309591510199 0.00064122635543082 0.00401897025616807 0.00116073979726142 6.04776533094414e-05 0.000571808261815717 -0.0006607441987452 -0.00301845917785931 0.0020581107240615 -0.00126554202890326 -0.00155550733080296 0.00240502278334884 0.000251388499142971 -0.00158694660403737 -0.00113294116899708 -0.00293742504924323 0.00183322455694411 0.00113825884859843 -0.00160658249361982 0.0027885202118328 0.00130665946676546 -0.00291463447659873 0.00124250125710679 -0.010510976882913 0.000771478261655388 -0.00406960700560529 0.00121377365714964 -0.00247353609955789 -0.000447245202156449 0.00364726672131259 0.00983379926298239 0.000154552546725624 0.0521466118408955 -0.0308753484363681 0.0151166741952221 0.0336928221154286 -0.0121753116610607 -0.0100314588921803 -0.0310846661889215 -0.0371188115580736 0.0238220279843691 0.00123264397768162 0.00249524457690778 0.00664148914109236 0.00865637709105189 -0.0154101254004213 0.0325235182525489 0.00940928290695687 0.0131846183468663 -0.0146309341200399
  91 1417.9372465334 ""  7.87265872725385 0 0 0.000328168723182591 -0.000557841561822912 -0.000509246678066254 -0.000419448657272281 0.000335667300291159 0.000661267776724235 -0.000277436468702485 -0.000699824242659849 0.000847958361743732 0.000132407917204128 0.000153519602898375 0.000109316113384038 0.00026368755068554 0.000144927226299569 0.000362224445406264 -0.00227706561554648 0.000449418605499523 -0.000875045132008707 0.00133393635560415 -0.0018761000471957 -0.0030701425983361 0.00105428925799345 -0.00247554945120407 -0.00217763190005932 0.00222187961299337 0.00331704335426651 -0.00182993057152354 0.000676553756044245 0.0021956953257426 -0.00529353052730343 -0.000303401940221683 0.0038037389246652 -0.00165609587977111 -0.00169721069250158 0.00253181080361194 -0.00319191291438324 0.000301360460482941 -0.00189668629074256 -0.000909710231872545 -0.00226969385275832 -0.00302622672112279 -0.00218319438292888 -0.00645868260938706 -0.00011030186130022 -0.00107260187477284 0.00726982422525372 -0.00385924420640765 0.000282436147494314 -0.0246245972827038 0.0143831634868439 -0.00248775742632483 -0.00882618799674154 -0.0250279494668699 -0.0129885547279862 0.0110248306757459 0.0161959541803464 0.0103669516785784 -0.00728446206427057 0.00227849761247804 -0.00176016038777699 0.00201458641748859 -0.0185110559971097 -0.00661657664621294 0.00886594911501186 0.0249210120847162 0.0130071099254905 -0.00616422873727345 -0.000203701092089046 -0.00195589988772338 0.0928272129424042 -0.0037400605770125 0.0291310143329395 0.0317437025629106 -0.00954908237815278 -0.0407243278088054 0.00650970817644255 -0.0319915014200906 0.0259485762816844 0.00232168947162405 -0.00189441532151498 -0.00644910876985475 -0.00107003898753708 -0.000306279712864593 0.00546902505505073 0.0934056904611734 0.0479250078515221 0.0511185170509684 0.0169312467181897 -0.00748687913628382 0.0021617957890225 -0.0047903290153029 -0.026828530668072 -0.0133548064929166 0.03499845124055 -0.102612200545203 -0.0290346194422903 -0.302854205014097 -0.00916310291392365 -0.273755917453565 -0.372741247928298 0.158201073590824 -0.0573562189173424 -0.390436984162937 -0.115606294230965 -0.00818681498831645 -0.0401784283920404 0.0358261729959693 0.218621504009116 -0.149576783601049 0.110776963688172 0.131800756393391 -0.168647303514776 -0.0364166904989984 0.148405422395832 0.0586321443936196 0.142265836421356 -0.0925859886645212 -0.0481025062301642 0.0852884616330079 -0.151546338626561 -0.0642440087013379 0.154979395764103 -0.0644967018975437 -0.000866615339149458 -0.00048707091826691 -0.000763603096938878 6.39123777164769e-05 -0.00044889803949264 -0.000606596210369216 0.0063447117449984 0.00376985530310022 0.00252942335963341 0.00815725302864699 -0.00467450535444815 0.00198372048272847 -0.00340044907543707 0.00344892047032076 -0.00443467289338159 -0.0324875804373114 -0.0270467240337062 -0.00826243117628558 -0.000484298200732122 0.000187010707269889 0.000552177801681439 0.00324215912847813 -0.00101897665500104 0.000173026198236585 -0.00019125267482711 -0.00183807434824774 0.000247195605054444
  92 1418.85537302426 ""  6.56412145742903 0 0 -6.63056685553048e-06 -8.82214237390353e-05 -5.11242704157665e-05 -9.43448234290614e-05 0.000111961008185767 0.000178790007052373 -6.11538156868665e-06 4.40861221618053e-05 -1.03673134207148e-05 3.93004885276672e-05 4.11961531428498e-05 3.55251437595945e-05 2.71434006879143e-05 -1.34095170610923e-05 3.51828735748112e-05 -3.43043373653486e-05 -1.02884079136338e-05 -0.000208822363213755 0.000336393205884955 -0.000556458577338461 -0.000813756415305535 0.000310314653222847 -0.000829892753848127 -0.000815815424478357 -7.71712902038586e-05 -0.000188665037271742 2.31991932304237e-05 9.78669720250354e-05 -3.13623190462162e-05 7.74011836532339e-05 -2.62647537113851e-06 -0.000118987179726548 7.03144478291871e-05 -0.000225106931186431 0.000309774103855664 -0.000464352404295552 -3.86949483201439e-05 -2.8831889665388e-05 -0.000189722344939521 -0.000120943603396106 -0.000256257651833128 -0.000361965265031135 -0.000491130028415892 6.75383678111069e-05 -3.35279679460253e-05 0.000530337707590422 -0.000325964271131238 5.73101704696149e-07 -0.00192617060837852 0.00110115189490017 0.000106318811648052 -0.000668008087827495 -0.0017981898059341 -0.00122561960861267 0.00105833760703372 0.00138206700751325 7.45199414159166e-05 -0.00100911296984966 -0.000594930298291412 0.00152689498148584 0.000363484754673178 -0.00111863863716938 -0.00154602953910533 0.000713837790401088 0.00187673228954203 0.00107965945352613 0.000607686140521658 0.00149691514907662 -0.00342461223437661 0.00502887731479375 -0.00155481367289588 0.00504928200077525 -0.0436613838114603 0.0112729095950036 0.0687739875110222 0.00347721605164563 -0.0665035647308278 0.0572182814988633 0.000213696136356491 -0.000557677477364291 -0.000667432493551842 -8.94054331311471e-05 -0.000338929796924727 0.000279291775480833 0.00748572159102597 0.00400698785389164 0.00416099594856182 -0.000267827319351646 -0.00178310777850088 0.00459563728493296 -0.0056382662964385 -0.00794225760927662 0.0135519982455233 0.00320876397100727 -0.00679873303706283 -0.00357644008526043 -0.0180460408744797 0.0116838708207647 -0.0148353902961111 -0.0181367645998728 0.017985431489803 -0.0223670789490744 -0.0258086868260181 -0.0182760932745427 -0.00764545893340457 0.0692283068768267 -0.0289800063294402 -0.331827012360906 0.217415037266727 -0.197987324049211 -0.222462408903636 0.228524163941076 0.0870932760508004 -0.264742404011785 0.117729677247263 0.26862804768474 -0.214244632850459 -0.0371137012610422 0.169120401438651 -0.342794971956198 -0.115194562993327 0.356989727570835 -0.117066514569164 -5.68753230398873e-05 -4.03101291768611e-05 -7.035789422841e-05 1.80574496478442e-05 -4.01658424448996e-05 -4.70568255201727e-05 0.000476530289273733 0.000275278407081922 0.000195977247238664 0.000540070481906165 -0.000264026430427782 0.000175672586790798 -0.000266127952536334 0.000214322849497913 -0.000283448757059333 -0.00260653689629213 -0.00216200653311392 -0.000675370899240425 -3.21981852095325e-05 2.54633883181943e-05 4.84246607960517e-05 0.000285788833480566 -0.000104817553692074 6.34927741712745e-05 4.13872401553048e-05 -5.07402738550318e-05 -6.64866057206184e-05
  93 1426.17447008878 ""  15.0969422645179 0 0 -0.00520735733722302 -0.0259523311193859 0.0155271688599451 -0.0242949952960362 0.0369438523129774 0.0467258736192185 0.0150664092463135 0.0719775654188128 -0.0742105061633002 0.00988458062984452 0.0102774561074533 0.00352066465845177 -0.00211833919635115 -0.00543099945043335 0.00984606472430614 0.0304945828715656 0.0357529677894128 -0.136639953502355 0.079605606281092 -0.131571355567952 -0.1960745937647 0.107296218887899 -0.253093310939449 -0.253848402388491 -0.212294353078572 -0.30035507744382 0.162763943078466 -0.0179118896419786 -0.174440433167246 0.423616906122912 0.0390194902603457 -0.35357655115417 0.183013015278206 0.0211047985377861 0.0393462305680043 -0.101550953850122 -0.0268824103093837 -0.00588656144281865 -0.0682457057655829 0.0206765004643908 -0.000257031765824983 -0.0607981164115458 0.00344718799069981 0.0126518138221758 0.00756134238999948 -0.00237649027313199 0.000656218696829443 -0.000312821239203524 -0.000815728137745844 -0.00111748405626571 -0.000786369698354366 -0.00079912898490577 -0.00109281937859577 -0.000761205711136371 0.000150371675118434 0.00109292407188142 0.000499944217084001 0.00265204111232913 -0.000742037767341524 0.000602520557386243 -0.00189716130750287 0.000389253552301761 -0.000514282590037257 0.000152992971624492 -0.00138539089461335 -0.000545444874403435 -0.000643747703221369 -0.000153798248817191 -0.000273863423174647 -7.27134823096285e-06 -9.4196439198406e-05 -7.87769753812765e-05 0.000565760746019494 4.52207275626531e-05 -0.000373977657540733 0.000294272066129158 -9.11116615693469e-05 0.000340165532222453 -0.00977332671159223 -0.0571236556137365 -0.0194807480646046 -0.00740066564035276 -0.0479147853849675 -0.0359838244629422 0.00955544154433945 0.0064135868594678 0.0060441340217611 -0.000109355020177553 0.00296802259569814 0.00112801649787573 0.00180696680920311 0.00324273481377928 0.00195018957345044 -0.000938942276664831 0.00346633618432064 0.00198031647181488 0.000289925834593541 0.000539151537592934 4.85169238235961e-05 0.000842307229096921 -0.000485102829971 0.000122183396554797 8.86742905213798e-05 0.00041478014199501 0.000481226657620586 -0.000252181096496396 0.000130707493100069 0.00224110585425615 -0.00215332351956776 0.000652302175290601 0.00072845247587561 -0.00269151448779223 2.3079684781504e-05 0.00159267596619807 0.000715823518915931 0.000606976751374191 -0.0010317872244471 -0.00128616526567851 0.00103306500707471 -0.000995745761154587 -0.00159715299103535 0.000219022806284522 -0.00102559245668023 0.00109261792291561 -0.00313493887469075 -0.00371752999145955 0.00327778368272359 -0.00344546606549502 0.00168468193035717 -0.00401984248783435 0.000439842322467683 -0.000517892408809973 -0.0278263938425169 0.0248534436816478 0.00240322811754328 0.0216587641244604 -0.0179583691918735 0.00523179711503627 -0.0349805477988631 -0.0308699665378318 0.00281843814830745 0.00209966069833426 0.00704232204806409 0.00213333934467726 -0.011554453067849 0.00218766213705612 0.0175070822401577 0.0192011967031146 0.0307045312983352 -0.0372269165116574
  94 1427.3404333881 ""  13.6244488550834 0 0 -0.0124795671798545 0.00382333556486637 0.00577330897308567 0.00219904146910214 0.00196205370212625 -0.000338516512391546 0.00725552084551872 0.0109733023183156 -0.00986989640989783 0.000269299228221218 -0.000263716881947783 0.0012602318050073 -0.000239061780979104 -0.000669509261902947 0.00191501621288873 0.0651405635264335 -0.0261406484907305 0.0092499594112953 0.00383118022414332 -0.00970136169282548 -0.00951552172095345 0.00477429293265072 -0.00493208988771721 -0.00817437568405338 -0.0296774325791004 -0.0482762874765213 0.0274954681169108 -0.0212114272165342 -0.0218743324136886 0.0685834762302521 -0.00525409599360319 -0.0595320544264162 0.0122070806678118 0.00281067069751262 0.00164411703600971 -0.00479226630520801 -0.00898482684656881 0.00811574294122042 -0.0143976552598524 0.00899163798714843 0.00509884522466798 -0.012034266073053 -0.0215250733026892 -0.103492249524004 -0.0574061310451614 0.0203522625112585 -0.0133786299866383 -0.00103562350718464 0.00849798718448439 0.0149003551744605 0.00934894363463843 0.0108123008830645 0.0127204013107112 0.00913925580508523 -0.00627111383412675 -0.0126792699019037 -0.00738826067369223 -0.0106742116445222 0.00526859308648476 -0.00153261800260859 0.0140399052358462 -0.00242402525264513 0.00385993944166471 -0.00525135617261766 0.0103063917443378 0.00218631633324427 0.0012908125465501 -0.000272774238957538 0.000383966629528017 0.00448855688116187 0.000626961864825266 0.00173684711222435 -0.00134753633605794 3.44246927467228e-06 0.000643537211437721 -0.000754413623693687 0.000622476803208048 -0.00102694193532178 0.0589573690807074 0.503200533291067 0.192559461857373 0.0378700637445047 0.433180211360901 0.288401518361412 -0.0890175108224134 -0.0589293348656336 -0.0546188196794975 -0.00831651163352897 -0.00633306198536623 -0.00499982744808064 -0.0310364048019286 -0.0363917818439407 -0.0253813338246541 0.00436805501026017 -0.0383063572217913 -0.0131561891424719 -0.0151040230157669 -0.00336024756948131 -0.012709494143659 -0.019081139237583 0.00890167123687158 -0.00262238212918012 -0.0184255355603224 -0.00731562153558108 -0.00278878181956844 0.000464778240623967 -0.000626629540229592 -0.00529304948784086 0.00586946491223323 -0.000279436394093146 -0.000464159514029984 0.00697256606948714 -0.00135073763341396 -0.00168152801554489 -0.00206870495372308 -0.00365476177304713 0.00242857670782364 0.00534623322492251 -0.00344887926232444 0.00319023878751315 0.00455150957182362 -0.00111285669081259 0.0029069791532226 0.0349837025121911 -0.0164679615850321 0.0156223750338241 -0.00611741542078205 0.00745622036122037 -0.00240452797643343 -0.0223467002165347 0.0124166847198717 0.00744986852917363 -0.117590149935718 0.0470215559186551 -0.047900870955556 -0.181557952568773 0.112353406098454 -0.0451059184471271 0.167770718025035 0.193958828401911 0.0158875313353258 -0.00515817017113519 -0.00470699269301693 -0.0113223936751805 0.0256267757357765 -0.0086697122915371 -0.0206842711500949 -0.0464380031296037 -0.0668904979247846 0.0875433877646481
  95 1445.03789362461 ""  6.55985690279473 0 0 -0.000667495734688148 0.00174225716015948 6.08032521800126e-05 0.000210020582185953 -0.000245195999401222 -0.000264983630218738 -5.53843340000996e-05 -0.000394706202828484 0.000154365799565302 -0.000200963709822931 -0.000212788173652278 -0.000417643358388557 -0.00110795658687573 -0.000586035339225651 -0.00159012214087131 0.00638066291635673 -0.0026879679311438 0.00469148144283633 0.000308162366817034 0.00254062317857584 0.001151829972976 0.000382316568310512 0.00189025100304444 0.00218202770506492 0.00055674738851302 0.000955753559155568 -0.000325284563146404 6.1787928160007e-05 1.19401410428509e-06 -0.000594224967324658 0.000153844389504217 0.00169608492873422 -0.000583836377144308 0.00798977063504016 -0.00960729861991449 0.0106345180878148 -0.00067131030069563 0.00556506332289112 0.00294970231606749 0.00861982318325822 0.0117682426496216 0.00976944301472705 0.0163687941663194 0.00635982708024266 0.00629413830845976 -0.0198632190774638 0.0123670722172207 -0.000370245397453418 0.0560800927546252 -0.0384536387998002 0.0034225612702128 0.0300117796587165 0.0860973989238041 0.0445177660398574 -0.0451613867950186 -0.0715604788121049 -0.04430734749311 0.0802057150004424 -0.0252251566879033 0.0174614621363794 0.00397097672948946 0.0818031811233658 0.0342443112918934 -0.0346585062132981 -0.0838297571271845 -0.0454970131341791 -0.0330053618803912 0.00924484802377031 -0.00758422515864354 0.0280971280070799 -0.0107237321581788 0.00500348054680296 0.0130044790452433 -0.000134205329174633 -0.00438558369745955 0.00846801789721936 -0.00604536232094393 0.00957038995109087 -0.0260888397081162 -0.0326056858681013 0.00835028675826103 -0.0149130724916033 -0.0176259939399558 -0.0419547660129209 -0.249902385725818 -0.110416082149935 -0.129397412577833 -0.105373674247549 0.260688653008093 0.0703289304591107 -0.186113714349137 -0.0452368373205852 -0.0838114608300616 -0.107931248616698 0.252767873862356 0.0644298904521154 -0.0721535361113722 0.0444566905953237 -0.0828243551651975 -0.0830514508041663 0.0296271154143211 -0.0156698588772058 -0.11201016852178 -0.00491106912534787 0.0376508719051352 -0.00112683839991885 -0.0105680516646359 0.0374674756664518 -0.060201654166401 0.00507111917834197 0.0116997731212962 -0.0393966420283973 0.00833177910715734 0.0126752262754568 0.0215581302728724 0.0173253690273919 -0.0294919589844274 -0.0272379052814495 0.023829590940728 -0.0241094878811877 -0.0453299770825442 0.0262424946654518 -0.0349597442534392 -0.00139008724340902 0.000605920190290847 -3.03512373624182e-05 -5.75651068222171e-05 0.000137500450930864 0.000816479675816981 -0.00733671327795031 -0.00515280770161009 -0.00389134383467701 -0.0042021848989183 0.00282915276535593 0.000395135448957247 0.015561567669289 -0.010003456767395 0.0047915259465157 0.0342125297137557 0.0257870299421448 0.0102090011694534 0.0022875658334428 -0.000740040850706849 -3.8378242165169e-05 -0.0195644879268519 0.00646552025527335 0.00027289743331661 0.00116844339763365 0.00373345677326866 -0.00276000351611975
  96 1450.97168343437 ""  4.4819240621498 0 0 -0.000197119799072116 -0.000188865900672366 1.16799796165452e-05 3.53122955004221e-05 -3.45329154876568e-05 -3.84313526564182e-05 7.37231333706121e-05 6.55087191157144e-06 0.000166847649819402 1.57418490518578e-05 -1.24331655457494e-06 7.95902473913357e-06 -0.000101092480997665 -0.000117280729161444 -3.66442493796303e-06 -9.32165290415551e-05 -0.00017478591940061 -0.000321698754253778 -6.3634660726431e-06 -3.14763218291177e-05 -5.41241311834009e-05 -4.46263922896953e-05 4.00171852284824e-05 4.33390122288417e-05 0.000474235017415934 -0.000495484149311564 -0.000628661016616069 0.000173387057168032 0.00013436756514987 -0.000238331560467547 -0.000578754795045073 0.000454025093741875 -0.000967905384730688 0.000602320965806543 -0.000682403560435469 0.000762950772576249 -0.000632872460919206 0.00114400965769804 -0.000414548816186138 0.00127472539472144 0.00127810350762601 0.000125143982372697 -0.000789508915315346 -0.00303715205851949 -0.00178296405421844 1.98940432618851e-06 -0.00109866571808764 -0.000509062047118001 0.000272942125575467 0.00490753181897912 0.00206349774565858 0.00305449593927451 -0.00089049425023427 0.000701975158396936 -0.00261019572630925 -0.000395933465956314 -0.00106675573064089 0.00625322383697136 0.00656443222786529 0.00486131415333333 0.00155978123188033 0.00265848835844835 0.00162240149919632 -0.0023944504876962 -0.00537417994402805 -0.00300911093241189 -0.00162385310598469 -0.000581332389191812 -0.000803671879102221 -0.0662972006848168 0.00208399586312169 -0.0212130080800786 0.0374675725838943 -0.0116127496759069 -0.0584240102506114 0.00288321990398631 -0.0547272213709418 0.0449661446052155 0.00353428422285612 0.0143400751558515 0.00460654066702634 0.00266456144424462 0.0120743895121804 0.00979666532302131 -0.00575377716862983 -0.00720905117877104 -0.00497769583296618 6.77041632258702e-05 -0.0193230015424872 -0.00786724951553054 -0.0334099067544487 -0.0229678278173208 -0.0210391513076342 -0.0053326812833221 0.00849941506820994 0.00171423546065235 0.216609215603091 0.00697156752314371 0.197944155568877 0.26769483599162 -0.117697769969653 0.0404214333560028 0.280244042155204 0.0851971932259623 0.00543931645601465 -0.0536189771823192 0.033946050198972 0.276252927731463 -0.179560121825603 0.171625392678032 0.191693820203287 -0.199089345023992 -0.0761996121817174 0.221247410774273 0.0936528656050052 0.214588827965519 -0.162090173924346 -0.0305712105381872 0.13176297244391 -0.277996046967022 -0.0867936363963374 0.29145266053188 -0.0897435544982115 0.00087407062293772 -8.17114595579484e-05 0.000372796472345897 -0.000351901585315165 0.000517238325718421 -0.00021018634462772 -0.000406441921711958 -4.7472347598182e-06 0.000360716710168986 -0.00172711557222819 0.00032382387663662 -0.00150640786074029 -0.00478235115194394 0.0029250559937327 -0.000759943292953815 0.00659696372367906 0.00726614687606054 -0.000536167052886709 -0.000534557504963588 2.30166035988907e-05 -0.000215969424813996 0.0052923074708637 -0.00166288173820643 -0.000329842845977185 -0.00285407311088462 -0.00441693050536834 0.00537563743074847
  97 1472.9698824949 ""  103.509955018947 0 0 -0.00530542391071558 -0.00958526966799947 -0.00349179676425162 -0.000709097359303219 0.00450681173307179 0.0070178325687602 0.003655798644617 0.00327864482637658 0.00201731666615061 0.00111428714251267 0.00118942964015362 -0.00129920138553864 -0.000263424847098093 -0.00309324140815638 0.0027220340684371 -0.0236197775568872 0.00700241148792016 -0.0284011015925997 0.00738312408261897 -0.0281500776445039 -0.0241579228752303 -0.00280347731041573 -0.0273764426396743 -0.0313092339819281 0.00560992269741181 -0.0250518650339144 -0.0112484352658791 -0.00352756759409678 -0.00197847768553873 0.0137243963375391 -0.019543906822851 -0.00847666473971538 -0.0229956085284762 0.000682130986169555 -0.00105134141116433 -0.000360075030085655 -0.0123641496709499 0.0206249462251427 -0.0118441006029337 0.0180302378125251 0.0120803471198038 -0.00661807912505236 -0.00569697087394048 0.0183032276480162 -0.00318356032300974 -0.0029974915621793 0.00638144135088621 0.000197813217570669 -0.00189651901202563 -0.00215060479257539 -0.00158352309721583 -0.00330375752777109 -0.00238262756267118 -0.00193624037949594 0.00221525217115836 0.000155946617296888 0.000905499110223215 0.000661048663646178 0.000394146071629316 0.000373245577072777 -0.00174494214212186 0.00144915510476403 -4.90209805142654e-05 0.00108413150697101 -0.00383213193631424 -0.00123050548305924 -3.19165065619586e-05 -0.000205142850648803 -0.0001096884905698 0.000360305079237999 -0.000272182228636882 4.8112857288833e-06 -0.000139978199857388 0.000109985416575361 0.000281517436284981 0.000241485580098783 0.000417508842184238 -8.11987322869033e-05 0.0101576143948995 -0.144383285790619 -0.0825989576428483 0.0335029903268453 -0.050009929665007 0.0101314078535284 0.0187438627031246 0.0140529183371543 0.00871675201900661 0.00113433117563757 0.00846684888256224 0.00410727364652822 0.00508912827415594 0.00677155711804616 0.00433783555436123 -0.00222747698152327 0.0114510622130366 0.004859368815192 -0.00161361950876204 0.00220484185676369 -0.00195934601249713 6.6709585010655e-07 -0.000178976327407699 0.000111447954705328 -0.00285753011819567 0.000814917005175246 0.00186505610918576 0.000232827250082096 -0.000321466891684564 -0.00111887356128699 0.000319247226064719 -0.00126968220344739 -0.00137468403836432 0.000702042389968894 0.000781134853488942 -0.00158448154265868 0.000530457203897038 -0.00137793520997083 -0.00169153110848128 -0.000889077892320545 -0.00109126778663646 0.00325214874307362 -0.0024592247750615 -0.00295255840582588 -0.00133113376008717 -0.00842910527314889 0.00904827315473978 -0.000121461361955198 -0.0363068826882525 0.0472206275298799 -0.0246722638318731 0.067240698027845 -0.0552570922716214 0.0387646299737613 0.0118003413589806 -0.096784428406897 -0.118723451259145 0.0788486491227279 0.0506324960733407 -0.111578376116817 0.15225331106342 0.229432275007347 -0.325006441182554 -0.00463437289813939 0.005478455054538 0.00882432242065102 0.0955174199304766 -0.0307761597240392 0.0126893889652818 -0.268921100625165 -0.423054851473108 0.526701192407736
  98 1489.48708316507 ""  2.72436467549041 0 0 0.00547910458228579 0.00333631987278755 -0.00160526710001945 0.0349151330065204 -0.00112259090043236 -0.0184446157159396 -0.0028674694386543 -0.0090510590770189 -0.000659242418663002 0.007032211268121 0.00648620275105579 0.0245920076649544 0.021532920417599 0.00542360751405207 0.074173452031462 -0.0180266107364216 -0.00137974836706733 0.0259608196954829 -0.185093615222553 -0.209452576577437 0.181173344394124 -0.307808287357537 0.0370007142474412 -0.0975059461993641 -0.024748909958871 0.0656779083529723 0.0524564489601625 0.000574376700749019 0.0286977988083298 -0.0732889378982 0.0545011108180805 0.0270879031553121 0.0568575514690758 -0.116146334502323 0.29036340933596 -0.432700559746859 -0.10186807932766 -0.0770296853450308 -0.284520591400425 -0.0875689795574231 -0.23050149942498 -0.449686967943495 -0.000350342067998763 0.000191657249458376 -0.000181457330508847 -0.000487281222488546 0.000614197515612638 0.000119099834067326 0.000889768961090816 -0.00198482083506495 -0.000520764326798145 0.00202130268876005 0.00239858848660815 0.00168319573134246 -0.00119017472893922 -0.00141861494829594 -0.000972739814712552 0.000931580817821156 -0.000392300131672696 0.000190600901017116 0.000244114208069803 0.000835440507484513 0.000484048947942042 -0.00131938815186596 -2.3423184855393e-05 -0.00057490313017256 -0.000275494982940658 0.00024435317003373 -5.99280603486898e-06 4.67689211043294e-05 -0.000212721776917961 -6.44643765118319e-05 0.00026812247615146 0.000142826689651095 -9.75841817077565e-08 -2.65704675200519e-05 -8.64708498413198e-05 6.1385899476207e-05 0.00671638956904627 -0.000368862168916168 -0.00354242844130958 0.00580516879692447 -0.00302866909008933 0.0050041331099891 -0.00808844740309 -0.00496824104591509 -0.00490460349153095 -0.00173514017769504 0.000859535210439942 -0.000245066091056346 -0.00430289909706709 -0.00220484927888832 -0.00270709370178998 -0.00282241702583901 0.00479275828774845 0.00402080292580338 -2.4685526052853e-05 0.00148140636787096 -0.000418484377768293 0.000463355800385514 -0.000294152507281025 2.52967496074907e-05 -0.000551322672173453 0.000844013294881654 0.00117625888202673 -0.000531321799223445 -0.00206511514685767 0.00192446832277195 -0.00317498549963839 -0.000950480772624778 -0.000814588451761169 0.0003928571372916 0.00073576317188326 -0.00132463693359123 1.63384751156581e-06 -0.000182055078815777 -1.58227084571411e-05 0.000619597306165361 7.98375164656565e-05 -0.000596389153426075 0.000217615400974042 0.000895699442959235 4.16299409942241e-05 -0.00117611034349547 -0.00267960285063208 -0.00475101902220234 -0.000549097612372479 0.000740247702862195 -0.000318038030591714 0.000204846557335931 -0.00159230433669462 0.00082055063031006 -0.00446600148083632 0.0194014802832682 0.0186413391786647 0.00447447868863526 -0.0182932978127752 0.013912003605926 0.00441924504833273 0.00713636697382854 -0.00729785794007348 0.00306588641260138 0.000446296733233651 -0.000390240119213304 -0.0532727262728103 0.00898650547083292 0.0155263474757006 -0.00212144818728939 -0.0026244588482446 0.0101682435228066
  99 1497.22161293179 ""  0.0135579216611779 0 0 8.24365199035445e-05 9.59080567508527e-05 -5.12691183089563e-05 0.000106233061612679 -2.99733758230547e-05 -7.69720214757773e-05 0.000146446831335229 -0.000102391605204896 1.61485986580954e-05 1.01643629494311e-05 1.76252534961533e-05 0.00012969665890146 -5.79398114917375e-05 -5.15032665033244e-06 0.000208802703761506 0.000108334299104402 -0.00021830377510498 0.000584522197283035 -0.000676685613467107 -0.000626829334845777 0.000696377976002517 -0.0010891635098314 0.00023373244046911 -0.000212645635318399 7.86156595312792e-05 0.00182287950220138 0.000529087420510252 -0.00212730021204482 0.000803774543663443 -0.000469593720472086 -0.000255753713408247 -0.00124381457032379 0.000165543890519284 0.000837098756655328 0.000455840100329342 -0.00141460237918752 -0.000612510766267412 -0.000367953232741629 -0.00159161367619948 0.000470168850746682 0.000160119265405914 -0.00106059197381864 -0.000489515727740092 -6.77671257866405e-05 -0.000114384605416073 -4.3327230116743e-05 -0.000128903017153481 -2.47836504166156e-05 -9.29713611524229e-05 0.000616404819203339 0.00033591956849298 -0.000328967059872291 -0.000269351457536568 -0.000243101551775279 0.000239526870418093 -0.000150316140679497 -0.000261426750310904 0.000253495327551292 0.000437308536928136 2.67480812124626e-05 -0.000530854147155127 -0.000355037189848739 -0.000536118671306203 0.000381363088066788 -0.000278346993428008 5.5280146771647e-05 0.000566867323958904 0.000826026386240466 -0.00147345288012249 -0.0061766447565958 -0.00856454330387108 0.0184644013018267 -0.0340994116022571 0.000981472184922568 -0.0182995341654158 0.0382467036558943 0.00419935175766881 0.00798620065441422 0.00361107470079779 0.00109805728241046 -0.00148888503837672 0.0026591013985668 -0.00128669591101211 0.00270318067415241 0.00146240595999227 0.00108280985900418 0.000933695595589117 -0.00213654923302475 -0.00142587324381563 0.00668343763359118 -0.00241836161384046 -0.00308306048130119 0.0109591349429364 0.000499905387605169 0.00203369709155597 -0.000372093977182835 0.0758669378794378 0.134596730607401 0.0505915273162053 0.0741970005728379 0.0832791078581934 -0.207581507987832 -0.0696100646262355 -0.105562993349212 -0.0839124200258505 0.0452598047589519 -0.0248094401336672 -0.263821842623023 0.253986653486196 0.240734156623722 0.230638961096238 0.175814173952457 -0.228244985382866 0.293464837451914 0.0988850138229938 0.192339750583121 -0.16708410344606 -0.343202787952292 0.0111748397599126 0.225866330796551 -0.289839948266754 -0.269044004813677 -0.168028080277648 4.1862133351467e-05 -0.000108149583733942 -0.000230942899405536 7.26384467583638e-05 -8.63659327943796e-05 6.26683874154471e-05 -0.00012073169747006 0.000142828451156449 -6.83526866646377e-05 3.58320950696183e-05 0.00141081736988942 0.00159233728445436 -0.000910257475167692 -0.000887891113634157 0.00139638364802212 -0.000440899086334077 -0.00045923880026577 0.000497852933728992 0.000121967441106984 -5.62077021224699e-05 -3.03963481110424e-06 -0.00145636010703214 0.000521519505214664 -0.000148945646760145 0.000497873078259698 0.000766491599147482 -0.00105442557333936
  100 1501.09602223441 ""  0.0089610387865221 0 0 0.000165595308762443 0.000740347189450777 -0.000392683285300439 -0.000279359206717908 -0.000187817881395089 -3.01337916295757e-05 0.00103593812171426 -0.000611899384260908 -0.000348514607176984 -0.000149898843340364 5.12672995495537e-05 0.000190882033101093 -0.00101995873424538 0.000402710681993263 0.000461708988939952 0.00210549163948715 -0.00190521713907301 0.00363729418398044 0.00088513285140591 0.00159702162466197 -0.000824753838124459 0.00141983020535799 0.000739156838698505 0.00175123157756969 -0.0016925012595021 0.0117889601460191 0.00619884994754599 -0.0134231653440676 0.00500624453386754 -0.00308462568009126 0.000473816288631881 -0.00818392026145063 0.00357368634851913 0.0134092853791234 -0.00195717256251039 -0.00512611111736504 -0.00149789903113258 -0.00837407770155782 -0.00829850096020217 0.00257681562836914 0.00423497851880605 0.00436790289260093 -0.00114341159227659 0.000194199690911905 -0.000133930753168563 -0.000227814760593376 0.000186375586428047 2.54206849722977e-05 8.25511795033152e-05 -0.000160113204783362 -0.000344434428819277 0.000162872855480091 0.000150466628334836 0.000313039867474395 -0.000161240167768593 -0.000149463522716073 0.00021027004492348 0.000348417916558128 0.000337725694035669 -0.00116096228934312 8.53459537232763e-06 1.30035663130417e-06 0.000980570638996887 -0.000283486387676658 -0.000150672644369295 0.000111754746276754 -0.000841527971496576 -0.00143518531914006 0.00290691722940803 0.00725418786355245 0.0100261415415158 -0.0216205159462264 -0.00695831440685346 -0.0364563249663012 0.00132694405109698 -0.00239306952789306 0.0234027404724894 0.026559702940275 0.00965596639455012 0.000977234349461417 -0.00480557774426836 0.00729160297460658 -0.00496902242258115 0.00648009467956952 -0.00118191882714359 -0.000906938609373483 4.25608496926215e-05 0.00287319092814254 0.00383315029852181 -0.00877838243039651 0.00381418801685827 0.00480460368596106 -0.0135917487408644 -0.000392345634652667 -0.000601577355849317 0.000394569558541462 -0.105250213374397 -0.169472500975479 -0.0666958285285412 -0.0947858560689374 -0.106644126553706 0.265395429016219 0.0959652622469245 0.133228724879707 0.109939990985481 0.0595973722004495 0.445747423359061 -0.0784734208604452 0.335053051287327 0.0275793828377283 0.0153746966536579 -0.284442201487985 0.0474415451769375 0.0480353912534985 0.083777104690392 -0.247447363583252 -0.347388840672386 0.205700422562651 -0.122423458000594 0.140727672470817 -0.267788036148189 0.0363884733945189 -0.175742072233062 -0.000231821083971791 -0.000758237425523147 -0.00176318362537006 -0.000100154352188494 0.000138733185624037 -5.12294712448444e-06 0.000234277750329396 -7.07596171688218e-05 6.92005474808214e-05 0.000427307183694448 0.00826886117705102 0.00958914843813626 -0.00308898258084495 -0.00637024138295907 0.00762271236801295 -0.000381444047364507 0.000313963896551671 -0.00167412271092242 0.00140371853974731 -0.000408120186782394 0.000157971562654595 -0.0141248315615375 0.00488563042991554 -0.000741282918307425 -0.0010328603967862 -0.00162465435291708 0.00146432379594422
  101 1501.31157184032 ""  7.19838020329556 0 0 -0.000622386378625803 -0.0153287017895773 0.00812022055697219 0.00971311195328271 0.00341623944813895 -0.00163041934827857 -0.0216247608659832 0.0122265505770548 0.00862598363980527 0.00374947578925632 2.87900109306989e-05 -0.000827853823905978 0.0207684066693288 -0.00984102500551064 -0.00820870431506999 -0.0521972130052548 0.0424449559322076 -0.0723434753755826 -0.0416516833499521 -0.055290770092022 0.0418561565626817 -0.0662784258424558 -0.0123030179605009 -0.0501153189297078 0.0431021268079345 -0.237863101369898 -0.13672969800543 0.271593498704175 -0.100755730209032 0.0621853780907018 -0.0169042452050917 0.165571769459838 -0.080424654991794 -0.279067836296077 0.0490592574563575 0.0865305612515789 0.0214233717832129 0.183265645855645 0.156056392600676 -0.043354586276761 -0.084567011477501 -0.112431996634301 0.0375806472111233 -0.00544417319304306 0.00521460758510592 0.00673657759737948 -0.00300388314620427 -5.75779826098479e-05 -0.00230948946993643 -0.00441948181999722 -0.0024514053212944 0.00439475003615481 0.00194853793425663 0.00196821426255616 -0.00241887942083471 0.00414621714566403 0.000890904088519436 -0.000314342473031389 -0.00481406139008252 -0.00218177125623516 0.00298930493742538 0.00038282844956353 0.00115613026220409 -0.00123207444731386 0.00577003598153576 0.00254410957650922 -0.000539730228884254 0.00082164418716264 0.000289966861716138 0.000235221568019924 0.00293509027391234 0.000405941408218811 -0.00183819603412278 -0.00340088736576317 -0.000414352654880976 -0.000576864280910714 -0.000388061625874777 -0.00063377512560584 -0.3039870558461 -0.0301993447215756 0.152099929258144 -0.22945753819309 0.150807812794913 -0.209622872818489 -0.0093882980292166 -0.00910249078981066 -0.00480443889951267 0.000707150916582599 -0.0167856662629477 -0.00703486359885286 -0.0121715207361914 -0.0112967800145473 -0.00849970053749711 0.00539071230290463 -0.0173708745548354 -0.0134413004755487 0.00118012318785946 -0.03598056729474 0.00820117602893517 -0.0217758014975392 0.00523459335951798 0.0057176838584715 0.018853487088052 -0.012665533495317 -0.0195827370800888 0.00688256357688987 0.0413866967994995 -0.0160660407804129 0.0401480357913435 0.0106810887812034 0.00911456118596898 -0.0207106922563678 -0.00295954910167395 0.0139805883492287 -0.00317707984239247 0.00140974612331678 0.0084723349942041 0.00189895238581944 0.00173324433391325 -0.00543380195358198 0.00915519570209563 0.00352852954581066 0.00574621613138119 0.00299950945850351 0.0169671754970057 0.0427731251995615 0.00331078598093782 -0.00544192516642967 0.00170213786956175 -0.00808228363988241 0.00339472802498987 -0.0030981650392646 -0.0130386842145672 -0.203462857182948 -0.23517421608317 0.0927880456951033 0.150474745791615 -0.192558390257089 0.00633830475766852 -0.0139537031016384 0.051406231003664 -0.0305580800969241 0.00842760119938442 -0.00267402013522516 0.298165079513961 -0.100303806608414 0.0114107768025298 0.0353345357865627 0.0560590909227098 -0.0597971397925558
  102 1503.519103548 ""  15.9253698159981 0 0 0.00409004854071867 0.00320590415317498 0.00109955051496133 -0.00435329122977336 -0.0121771759121724 -0.00955116842091904 0.00073500975191235 0.00131318133156541 0.00390406260884967 -0.00625568950717485 0.00300712300352707 0.00609702525815854 -0.0373464260647807 0.0182224618251842 0.0269033605571719 -0.024998477067789 0.0116305809371073 0.00464524732981958 0.0109831900194387 0.0644362620756994 0.00935024621994068 0.0314941448564922 0.0402040131271703 0.0721659987470132 0.0298816156605419 -0.0165696552654147 -0.0428006807729518 -0.00786201742899406 -0.00899087135890163 0.0260399402466459 -0.0374268527785151 -0.00546064947965687 -0.043660808295146 0.515503014039487 -0.0596631212645854 -0.210929332869491 -0.0634546429087105 -0.34187111996659 -0.338538344968977 0.0834599066444081 0.141769668118134 0.154741869047128 0.0301186285287453 -0.0029574922093727 0.00443609430396202 0.00482396292236814 -0.00230123818381006 -0.000227243763444628 -0.0038681408562649 -0.0094418225644394 -0.00482293375479382 0.0116862546172265 0.00579437289915703 0.00621473248678253 -0.00605310162896308 0.00677933640337392 0.000654553455102161 0.000222658493718789 -0.00959742529196427 -0.00362346426692624 0.00885269411501201 0.00111739401021604 0.00361682825898824 -0.00583477317303472 0.0144137380437321 0.00269498160799526 -0.00232133822517845 0.000165515472640372 -0.000858024173674323 -0.000434944585870909 0.0126208590436252 0.00567689728670775 -0.00458174949456423 -0.0082412088251969 -0.00103263125370238 -0.00167634835578655 -0.00640830394806955 -0.00777744567618832 -0.239390186092241 -0.030466433786191 0.117241694406402 -0.179092364289283 0.113755181431569 -0.167225155215205 -0.0304440534804085 -0.0265005197488925 -0.0194646956633518 -0.00158830619592182 -0.0276105933046169 -0.0118258568332775 -0.034058427029079 -0.0316798584806635 -0.0254540703992706 0.00105022060607436 -0.0534038195152188 -0.00597889312491326 0.0223246916736329 -0.140524838731489 0.0492354290689157 -0.0814718711950803 0.0408981338613929 -0.0176182062290012 0.0706253094606211 -0.0825630495346083 -0.111226921101622 0.0174371695882017 0.10592148527775 -0.0412690341441052 0.103674457780141 0.0269432237837254 0.0219358801034682 -0.055113578751158 -0.00755668930713134 0.0373473801266424 -0.0304226637302797 0.0595054888745034 0.108396111362681 -0.0385715824289599 0.0353416852063074 -0.0546691643687355 0.0938991569942728 0.00450063138840276 0.0614799979413835 -0.0052965306482116 0.00400425104389767 0.015139204183461 -0.000230906143927939 -0.000788865627086173 3.11217031325716e-05 -0.000714630095876467 -0.00038796562846288 0.000203595506960387 -0.00770900623699559 -0.0867606191318492 -0.0966417790881188 0.0731514088602043 0.0502383087820729 -0.0933038188546675 0.0107411722328906 0.00400679303595686 0.00916546730686434 -0.00223674349499653 -0.000132298528631314 0.0017128654083904 0.0220879367029548 -0.00026353621822466 -0.0100841413468284 0.00250464360803752 0.0044983879990259 -0.00904842755946031
  103 1505.11089825642 ""  8.07109934121446 0 0 -0.00127842474881109 0.000839411158095917 -0.00427331225534225 0.00171952112284856 0.00759197002936471 0.00658453035607327 0.00427846510482392 -0.00633193157022868 -0.00816898313103869 0.00261616571076671 -0.000998876216058914 -0.00326542188714059 0.0140841594485258 -0.00727149903092922 -0.0151603863631917 0.0233390534636617 -0.0191325628884896 0.018425793002597 -0.00622986585527383 -0.0401853378836124 -0.00826191651181869 -0.0198151264121185 -0.0239187237731588 -0.0426339277739003 -0.0549934299627962 0.0979603869902514 0.101462867125936 -0.0650049395972997 0.0425507969479249 -0.0602761681893231 0.0623460907599262 -0.0362366771871905 0.0893614173722483 -0.200637838128188 0.0110388701729556 0.101884878705026 0.0330350919433261 0.136176294738359 0.150617443511447 -0.0326601688978259 -0.0479950751973298 -0.0381475484317586 -0.0021043060883961 0.00202344884542437 0.000325511450107872 -0.00133122440598145 0.00369015922774293 0.0013557455575703 -0.000799072181637968 -0.0117265429976439 -0.00504660438859636 0.00774124180176089 0.0068638734129688 0.00536241605803548 -0.0052540264488593 0.00333177280070447 -0.000430202557293631 0.00563421325872998 -0.010764676579666 -0.00244493032034705 0.0103729471694716 0.0112005618898958 0.00800272119353328 -0.00732557240334148 0.0016089068611577 -0.00153505847140823 -0.00625521778728844 -0.00278083289062506 -0.00352112866296727 -0.00100679289903865 0.0319033640777371 0.0139017319319905 -0.0091378459393786 -0.0216752631738634 -0.00148820041899547 -0.00196797883783214 -0.0159929845020793 -0.0191139446970019 0.0269371071692728 -0.00527139643867739 -0.0165633576723786 0.0212910886193804 -0.0203262982008935 0.014690106770069 -0.0332067858869368 -0.0236173190744899 -0.020943737191121 -0.00796386502943509 0.0113313700502144 0.0022797316562266 -0.0487879988024877 -0.0330111944070088 -0.0285101237547397 -0.003087255060342 -0.0212421416838394 -0.0153355702429836 0.0534947207613625 -0.358784679511286 0.122234381972533 -0.207014378202788 0.100928295107193 -0.0404267540305193 0.178441849049474 -0.207692191197064 -0.280014201409546 0.0424304338269581 0.281072307196672 -0.0864511826956129 0.251805326476437 0.0506052844581454 0.0377497428351253 -0.161893891950886 -0.000690424825906433 0.0748670436470309 -0.0710512076529692 0.162580774832353 0.265369306340779 -0.120492038234234 0.0914256916836927 -0.125823608599929 0.220308262033549 -0.00664816945000353 0.146184401232564 -0.00107308721164701 -0.00560437892495346 -0.013830055974437 -0.00168258936937481 0.00217689032402763 -0.000721408903684613 0.00287676070315937 -0.0025044685728103 0.00138706629029547 0.000262523787370175 0.0644186606081394 0.0702588948441986 -0.0250254990898436 -0.0479914118006333 0.0582090371712194 0.00338869282712867 0.0101641197709265 -0.020946203151691 0.00964337474505355 -0.00169388529006338 0.000983030246203948 -0.0977885494281772 0.0302972747946703 0.00262635941910447 -0.0141859112346217 -0.0218585084701188 0.0259220196210999
  104 1507.62403445232 ""  1.86378797075942 0 0 -0.0148698542993013 -0.00365864169512127 -0.0176734492454133 0.0206874237169661 0.0179226556417556 0.0106204274089136 -0.0220591445506857 -0.0177907216431151 -0.0301179857258814 0.000822050341020107 0.00377688233138112 -0.00221033152521849 -0.0132387529601804 -0.000248198211510833 -0.0248953132972228 0.0355442042692094 -0.0546861752198944 0.0449969263586504 -0.0871461854332544 -0.19219913350884 0.0467580613591318 -0.182933760938556 -0.0401262917783272 -0.143853364808173 -0.266137397593581 0.0780214661405036 0.35812179433786 0.235102613919348 0.0453594202481518 -0.27275293727572 0.384370905598314 0.191442106180882 0.39812974360454 0.118665971794424 -0.111337942298256 0.117004407004266 0.0212531455558642 -0.0098116264291779 0.0387493741997221 0.0560136453710631 0.114669491513989 0.174450059368071 0.00918125604331058 -0.00239358634844165 0.000360661787889091 0.00151342427469105 -0.00185996755194451 -0.000618986995756789 -0.00109623515471276 -0.000301223204773712 -0.000488629347193631 0.00229252474624256 3.90168016107876e-05 0.00079657626786813 -0.00070987119695047 0.00224911494515511 0.000675082979054866 -0.00306932104291315 -0.000789704666530787 -0.00135555415387786 0.00188241664540702 -0.00318832097195092 -0.000615800694541879 -0.000472654864010005 0.00702458529955831 0.00248265856309981 0.000797637769424946 0.00116294099481683 0.000796438665433622 0.000254299700569567 -0.00471663314379376 -0.00193798548859552 0.000466887309326635 0.00338022303459254 -0.00035429749321155 -0.000678628235837643 0.0022825338016788 0.00276846244040198 -0.0689279530056734 -0.00344865209613154 0.0369120559411484 -0.0506722789850404 0.0416302342733136 -0.0432627505728169 -0.00345263408635448 -0.00467541805575091 -0.0027809288790524 0.00249685343410402 -0.0177203072365371 -0.00642822371056545 -0.000705831219061963 -0.00560332362707411 -0.00281455618686345 0.00424877963514619 -0.0216522259839288 -0.00531805538780336 -0.0074705227896804 0.0536985769589376 -0.0177793320983991 0.0306329980550515 -0.0143212830520612 0.00527091142436457 -0.0265288858095947 0.0304883055884622 0.0412232996301831 -0.00549970392247434 -0.0457436087148595 0.00592311027734258 -0.0328511612881322 -0.000243169709426496 0.00178599963055507 0.0316777650059155 -0.0071000713563276 -0.00296866980615691 0.00855186874524442 -0.0307656005171159 -0.0375028125525409 0.0287898598872768 -0.0149704941680144 0.0137347723117246 -0.0268676384261873 0.00936336331667828 -0.0188096789214432 -0.00260095453597934 -0.00474376005775497 0.00844524130171907 -0.000132010591095951 0.000616754588811572 -0.000200808829713018 -0.00313940029983393 -0.00194508830196686 0.00197927976206867 -0.0589925946697877 -0.0300641396246093 -0.0775900343143483 0.0723195921603668 0.0257604816036795 -0.0775641042997443 0.00801418265653435 0.0138002178588748 -0.00663060758358549 0.011026508176076 0.000328356287888888 0.00354753060759267 -0.0882729560567086 0.0303251905263944 0.00367013640141407 -0.00538831581264446 -0.00681762307625349 0.00577519634979411
  105 1509.49676416666 ""  22.437693186556 0 0 -0.0210686283704787 0.00657465703046125 0.00421154257085108 0.0074971036562138 -0.00488710668208816 -0.00560643771137088 -0.0339322000625013 0.0131706011054037 0.00808563004009236 -0.00178406127574408 0.00111584142760734 0.00275814382817783 -0.00896843706174743 0.00623393162540102 0.00700170235748494 0.0339309380398379 -0.00432321124865428 -0.0108744751219326 -0.0068946674977634 -0.00925964326343619 0.0125711920969191 -0.0260622017000982 0.0239154709818998 0.0163601245362505 0.00402106241795074 -0.364018945806382 -0.124040403810647 0.465601547884183 -0.148468486256453 0.0478184459613404 0.0527693428272192 0.305995289818008 -0.0499716215495943 0.131132294589674 -0.0121542137105354 -0.0561671480798136 -0.0133643386547132 -0.0962156077827282 -0.0865542335698612 0.0126722181783873 0.0293589388206667 0.0410571583592027 -0.044748154652515 0.00628011895767102 -0.00528728727677666 -0.00749517875359906 0.00391130006141717 0.000297731071907386 0.00346267999118823 0.00819750803719599 0.00435548221186913 -0.00983078188474035 -0.00356943178918654 -0.00452251801467342 0.00402497563538991 -0.00748809307708908 -0.00168590924656566 0.00717929199049656 0.00649492443731092 0.0051119995218481 -0.00834874967813119 0.00460455112832533 -0.00100760004846054 0.00403073326836845 -0.0201150195825069 -0.00681671895552223 -0.000272094827951029 -0.00360985372776552 -0.00167384043797344 -0.000803734559551047 0.00733242724930316 0.00275063306847224 0.000896903249975066 -0.00556393984483729 0.00162316202062646 0.00302033868376722 -0.00331081992996787 -0.00410873098847205 0.357793000838798 0.0423843070661644 -0.176587284311496 0.266306927944495 -0.176293739979533 0.246156381976035 0.0219511004223904 0.0217280865628197 0.0140127067692624 -0.00490685163841835 0.0512784587942667 0.0192667150042062 0.0185178850529261 0.0257258531672342 0.0165788654181725 -0.0110877432615241 0.0578392675432379 0.0219193619750001 0.0106845641277182 -0.082708024916919 0.0268053488367953 -0.0452252986661265 0.0202323605600896 -0.00653361059900411 0.0408167535110975 -0.0457719564051726 -0.0624235959870783 0.00694226747789591 0.0790155965841333 0.00407757304585042 0.042949918956996 -0.0133341876871408 -0.016734067059624 -0.0637786508313738 0.0244845530523033 -0.0105809652089507 -0.00892430253831847 0.0612826522408986 0.0533297812876983 -0.066617045703758 0.0257736093331764 -0.0109026673102367 0.0292435764542294 -0.0317739335525869 0.0228951709511699 0.00516697045753893 0.00218816108253464 0.0107791988602748 0.00329324242590357 -0.0025357031190629 0.00101224357199934 -0.00374766282664554 0.00425308345835767 -0.00326477582566631 -0.0110137471392668 -0.0256381412072638 -0.0356686717566422 -0.00466501046227671 0.0334668014033431 -0.0265187123648634 -0.0275128734789558 -0.0290849630200109 0.0219084481531734 -0.00399173261260321 -0.000545248211941183 -0.00257010969251695 0.074599244842276 -0.0237597666404415 -0.00637809747525211 0.0188965324408234 0.0284940622165018 -0.0320954556336346
  106 1517.01406997403 ""  25.6918798658173 0 0 -0.0206404711183976 0.0172876143899893 -0.00160673877689988 -0.019703653572769 -0.0147606900607982 -0.0024810685519456 -0.0168228449530741 0.00424186437169011 -0.00120300371417015 -0.00118610456021743 -0.00217844803373891 0.000273806913559596 0.0113043355702101 0.0083746179151091 0.00879962583710267 0.0697585962608901 -0.0375975013662949 0.0445133463338628 0.12249678705353 0.164653523482891 -0.108879035522017 0.1943410356261 0.0321641271843614 0.137497422612391 -0.0424044995648298 -0.175262357669591 -0.0012701332995488 0.253599432368008 -0.0684429163833449 -0.00362919660771349 0.0777231792697243 0.172641024538822 0.0285005331085956 -0.0787617065079683 0.0771097655511725 -0.0800580968281024 0.0315435411885209 -0.070838654152422 0.0204741369535771 -0.109070684540826 -0.122232678995321 -0.0521477305744665 0.0148733126343468 0.0013119618214284 0.00299235320286121 0.0007320095057295 0.00263841554229719 0.00144856579872463 0.00546406324872221 -0.0227735395126037 -0.00739206629921237 0.00960006839348451 0.0068247176119105 0.00599266676895508 -0.00524220361127952 0.0104065779184931 0.0024500071197855 -0.00964317256154556 -0.0128814288318596 -0.00856620308760963 0.0199427697434976 0.00539020262915807 0.00911218040451145 -0.0134925502764767 0.0225821872473881 0.00447232273953484 -0.0189235792442892 0.00752128928275578 -0.00355454784139538 0.00770671553275236 -0.00135865885261313 0.00143610003448373 -0.0167812881277619 0.00840218004524199 -0.0119788986690973 -0.0215734571752812 0.00217112241310059 0.00365701559084594 -0.106754675166045 -0.0271610382416966 0.046533927660874 -0.0775774305395052 0.039192874779376 -0.0809837862556859 -0.0450102123490962 -0.0350459275749088 -0.0287711109431484 0.00409386712684483 -0.0568956817913501 -0.0219674340427218 -0.0401543141780309 -0.0398266897979063 -0.0297655237464724 0.00222572347064768 -0.0693976561019606 -0.0284078798041315 -0.0151753869960868 0.0146806598756807 -0.0186652364550493 -0.00551807004287534 0.00179055556523956 0.00701510439310325 -0.0204878954612959 0.00886040380724484 0.0177948546289248 0.019812965225195 -0.136250263133992 -0.164354805446964 0.069656509097638 0.158098840211448 0.160352604662316 0.187144970696796 -0.164738231536411 0.184617989246792 -0.0385392826997931 -0.208954493743372 0.00928977926007601 0.283481646505464 -0.0423940011508956 -0.108772491387031 0.10259382408014 0.200544938079874 0.0471590202788317 -0.000642213747323288 -0.0096097943004757 -0.0310866867308731 -0.00518890983380503 0.00577900443516769 -0.00212673489138484 0.00897383687519247 -0.00547105279577937 0.00243500584590498 0.0281014124623372 0.148345015939876 0.181071036976139 -0.0917107055756284 -0.107820714713109 0.15692388820994 0.0184502623234304 0.0277907931960736 -0.0459233523625106 0.0207416559169158 -0.00785999931552981 9.83235147959784e-05 -0.170839736807019 0.0611701243012427 -0.0175981779823229 -0.0405604827653991 -0.0633242829632625 0.0702938766490157
  107 1518.71809325053 ""  8.18909786443151 0 0 0.0137064100765908 -0.0102966936989078 0.00515912951961607 0.0266193641763821 0.017130607687044 0.00205367833115503 0.010619651226583 0.000897946438370188 0.00669177648879576 0.00105145600965161 0.00197107393969287 -0.00014854763628873 -0.0126850003329421 -0.0101069995854675 -0.0109441717164734 -0.0351757913728055 0.032274796814423 -0.041761055975544 -0.144508330036489 -0.201701927330833 0.129174000703125 -0.238399448613375 -0.0307543930963537 -0.159889024993533 0.0730792872771072 0.0688096779416086 -0.0709829648188996 -0.157655518903076 0.0227027677910284 0.0503750139928537 -0.107293625261442 -0.112423408012344 -0.0876235997599893 0.0851345733907167 -0.090595910444348 0.0984673228281984 -0.0370412083770939 0.0908813931231753 -0.0207658735660097 0.12961319983733 0.143317130695962 0.0563503372214714 -0.0177093381940911 0.00467920980246013 -0.00066048531401057 -0.00405703813663251 0.00407962031769631 0.000801106770702417 0.010493292687895 -0.00961399887001006 -0.000306900278093179 -0.00561268916334001 -0.000302602886886936 -0.00193211653737027 0.000877595704462396 0.00222971488871074 0.00118689267806021 -0.00128230183924554 -0.00391493574231836 -0.00198642700768755 0.00761054097723156 0.00914498879253435 0.00630648491102312 -0.00664172918981193 -0.00188090153128184 -0.00323117538404831 -0.0245098257882256 0.00548248092090855 -0.00676472910248493 0.0092249419808025 0.0028085158050354 0.00297522085987682 -0.0191757538461521 0.00805218140778584 -0.0133530385470428 -0.0239977693290983 0.0010079219423847 0.0025999929528108 0.151426154221763 0.0128263564399635 -0.0764124608492016 0.112075754879778 -0.0822758989018789 0.0994617758577204 -0.00680752667494802 -0.000584059000992533 -0.0031567500227916 0.000401670174667842 0.00196840897306902 0.000446029452924235 -0.0038536339842709 0.00146993442418063 -0.000593083151829266 -0.0089096643734483 -0.000746605466929183 -0.00200271684725349 -0.0156424172221555 -0.0346389517961739 -0.00947344540229636 -0.0349335402181313 0.0114111058685561 0.0103446198994554 4.21791672088875e-05 -0.0137875224141055 -0.0128267079767771 0.0271375612813678 -0.131477271945528 -0.195414724819642 0.0990861369361239 0.181374687771965 0.182321730198272 0.195052028088664 -0.185278454987048 0.215332233560019 -0.0507160239581492 -0.220540773329433 0.0392029036561292 0.303928545432106 -0.0366044397047563 -0.136730898395464 0.136914713748215 0.222659671382644 0.0680932364951174 0.000751683991632953 0.00611062381503864 0.0195835913772422 0.00408142867322268 -0.00454337288522152 0.00178231234256924 -0.00613641683405544 0.00387059401759222 -0.00300783186042699 -0.0133875163657868 -0.0917633727973151 -0.10739320665171 0.0545744509286602 0.0658657994600595 -0.0936994437260896 -0.0199818450946452 -0.0271951950732717 0.0331644084053439 -0.0146827637626514 0.00515131022729767 -0.00084211299655561 0.111930555059534 -0.0413858630254709 0.0112447624588797 0.0314841148054916 0.0494691943400779 -0.0542265300466092
  108 1519.02044065824 ""  9.48579979160418 0 0 -0.00786209295789246 0.00192136436357372 0.0066412072009831 0.0295685670147034 0.0141280883852296 -0.000906300268793871 -0.00655445678299739 0.00733756869543603 0.0120278275975228 -0.00040438473700343 -0.00205132433205201 0.00204163567633522 -0.0175856077471888 -0.0223908974773001 -0.00307804971034449 0.0398541439343147 -0.00262315070747328 -0.0153444423016747 -0.128489934866334 -0.191387199645167 0.113105790011114 -0.226596194279144 -0.0102827712398257 -0.131445635601248 0.0663427844076927 -0.143292084513113 -0.127212427373791 0.11179056958089 -0.0574653361540828 0.0688234680270328 -0.0698251986759085 0.0731335527699807 -0.114036942424442 0.100459169563022 -0.119698246275398 0.137680494341011 -0.11063644851366 0.222782089661054 -0.093869080905834 0.259643013613715 0.237348707236233 -0.025250196459115 0.0173679169051522 0.000577510977192923 0.00356918446460526 0.00351866246662107 -0.00219155533988839 2.2231349596929e-05 -0.00368661735597227 0.00249961923874184 -0.000112062312978689 0.000100584176462949 -0.00179753693557998 -0.000767239221228253 0.000460033581125322 0.00152076621434407 0.000781901786835998 -0.00043484379898737 0.00021257136507133 -3.82809250235101e-05 -0.00127157886401025 -0.00258517777272728 -0.00151086041587704 0.00206166276842101 0.00180188155421911 0.0013113754216603 0.00463536674210056 -0.00112799572863415 0.00127892870008593 -0.00164431865468978 -0.000710603297586362 -0.000563774701430858 0.00339630959058235 -0.00125517197249657 0.00247205825327807 0.00421714722632386 1.84579288866077e-05 -0.000474441155844505 -0.154113207616131 -0.0291155531452498 0.0687792597653132 -0.114900114685608 0.0596566246660511 -0.114227720403291 0.00860533546946008 0.00405628953548835 0.00542194382111082 0.00163438579592084 -0.0043231138213742 -0.0012041059473145 0.00236222815894295 -0.000405311182766619 0.000430228106135764 0.00352165803051115 -0.00898771642721833 -0.00110788581095025 0.00235806908219809 0.00975816179697027 0.000649074678670524 0.00850214984751452 -0.00266034769822882 -0.00213161197477081 -0.00220973300946379 0.0038586085059952 0.0043950128312237 -0.00499704199169811 0.0220700621671052 0.034875571292974 -0.0184825631527284 -0.0328747563857969 -0.033053392351069 -0.0338649513974252 0.033091914591188 -0.038893262800603 0.00897907386210392 0.0380256873001248 -0.00743046453485981 -0.0531230653106417 0.00604961436755192 0.0247381596969066 -0.0245377376082797 -0.03981537215854 -0.0121978782188481 0.0167488338234696 -0.00712498915776269 -0.04841718003488 -0.00495352657661113 0.00414730769264685 -0.00108714630356848 0.0123795475464855 -0.00206736504747779 0.00063901924315653 0.075126846533033 0.262472009453006 0.324472567977591 -0.267319829794773 -0.154766550586478 0.318105312742549 0.00738317729184515 0.0149952961135981 -0.0462603615872601 -0.00554316751976687 -0.000230146872778682 -0.00699748917332185 0.0383037510848944 -0.0216234637264935 0.000852544527684288 -0.0374835880564235 -0.0556026490891785 0.0662912202875378
  109 1523.39248101228 ""  12.0646498911664 0 0 -0.00147964046122117 -0.00235375939742828 0.00408677727885949 0.0252180254693865 0.0207761779010285 0.0118128029390227 0.00309945457500076 0.00456052161322618 0.00765738923087545 0.00447117168939133 0.0139488439240688 -0.00821763660124396 0.00928415836535726 0.0412030086958045 -0.0406883604276709 0.0309284221549955 0.00274777972580836 -0.0246289571751462 -0.115750272127383 -0.213730736325456 0.0904925725021735 -0.220028324217025 -0.0584955696643597 -0.185138685246621 0.0594970311800344 -0.0403884417545302 -0.0857820513917432 -0.0241866414176476 -0.0180665339005667 0.06255857892003 -0.081660868343444 -0.0225387042838078 -0.0919373377328532 0.0147660248069159 0.0287381527703143 -0.0510040412503871 0.254850710435265 -0.437727627157892 0.265276990745731 -0.399373401942385 -0.243865046422769 0.377658712822765 0.00344413393489123 -8.88607656915586e-07 0.000697968158940712 0.000359093290782756 0.000519675514895604 0.000601436656737549 -0.000959982309020347 -0.00391481382815829 -0.00195711992218665 0.00421575706750468 0.00251035040570615 0.00239776480514877 -0.00184829506482344 0.0014352473607507 -6.54483152550094e-05 -0.00102284985787011 -0.00222998919835382 -0.00135795752250194 0.00243258467831679 -3.57698843747618e-05 0.000853460239672388 -0.00194509133076911 0.00417867320649019 0.00121506980811899 0.00147744889045055 -1.36097147754398e-05 0.0013439684659885 -0.000800926836505966 -0.00111331270208082 0.000436886666713882 0.00130439019098332 -0.000764095620813988 0.000753577214473004 0.00100916649565225 0.000368019113831291 5.6529906190223e-05 -0.0312959967468211 -0.00674956704948127 0.0134069965568328 -0.0237670520876655 0.0118954585188041 -0.0240325874994207 -0.0114942568925235 -0.00951353585886271 -0.0074841489268193 -0.000125734259816534 -0.0120965096696596 -0.00444397014518009 -0.00948360697003497 -0.00899816601125147 -0.00702821154476482 0.00162252353791483 -0.00865479955386871 -0.00480767174965254 0.00549018489230417 0.0157885064464366 0.00202158901513954 0.00941756628292011 0.00263100483668944 -0.0119130952429522 -0.00757226275669482 -0.00172544379446626 0.000475991182162321 -0.00174252970977783 0.0111493650011056 0.0135059986305531 -0.0052677563615619 -0.011978217078762 -0.0120475967567948 -0.0144573575702629 0.0126339180180975 -0.0143559892180081 0.00339805998857936 0.0067164218414617 -0.00664152557593921 -0.0105061617024903 -0.000355650806197391 0.00872665869956236 -0.00974401126174872 -0.00931281894230174 -0.00562236428571274 0.00725012945947727 -0.000289800017039968 -0.0121502807458499 -0.00197172101237726 0.00217031690797459 -0.000679375808255871 0.00520088047660961 -0.000852642777774187 -0.000176675485109068 0.0266686893274262 0.0735160020563698 0.0932201388910735 -0.0959102678706037 -0.0359608116154428 0.0951823999074842 0.00437443549540776 0.00501175859534335 -0.0149597179393849 -0.00690924345720379 -0.00102338634024351 -0.00300538973609396 0.0550178773027393 -0.00691347650643238 -0.0267413942431358 -0.0183785146046764 -0.0292546684259289 0.0281241589186016
  110 1524.13695048881 ""  5.94497893404378 0 0 -0.000103812696027625 -0.000304513722255527 -6.97882852980849e-05 0.000175768996523796 0.000265255560296217 0.000273180677752479 -1.19269000280585e-05 5.69285253009398e-06 -1.71804476187736e-05 0.000102126640237751 0.000316327851045321 -0.000208374210276547 0.000376259999731076 0.00112973942425684 -0.000751734549339251 -7.76344052291293e-06 -0.000177276455239676 -0.000569919782253013 -0.00068594324110506 -0.00220322727244234 0.000217513944622402 -0.001704292660548 -0.00114102986607511 -0.00224646654154212 -0.00048529364673199 -0.000259299098440126 0.000597051190746256 0.000702238294016137 0.000114028707472683 -0.000601475020853767 0.000639764476863329 0.000556403907921231 0.00053071650910483 -0.000530507458255966 0.00190251195097797 -0.00259810073537956 0.0064443226716868 -0.0118132261377321 0.00631624806221578 -0.0112151777094204 -0.00768319817465172 0.00827350140205823 0.000612514260602059 -0.000252293399570845 -2.70542179651775e-06 0.000131436728870889 -0.0003825068834042 -0.000120750433262667 -0.000180034933988001 0.00141436003013872 0.000518053626671356 -0.000508333221860926 -0.000142287382896916 -0.000506985662816659 9.8431406346371e-05 -0.00112198989854214 0.000101179723952912 2.49788906341338e-06 -0.000133545447813297 0.00263936407480056 -0.00132145398716895 -0.000585420778860471 -0.00101568895523832 0.000931706386152855 -0.000788231969216813 -0.000283311950188788 0.00991266329857821 0.0117465634500573 -0.0271874430798129 0.0117737874498769 0.0154839191423365 -0.0367155538992961 -0.0106134357765435 0.017257786119395 -0.000293052730420159 0.0143278703240339 -0.0146096999421421 -0.00514366948250489 -0.00605805101266896 -0.000426686020107921 0.00304944052447157 -0.00457361183406592 0.0037320710917429 -0.00376450437726422 0.00240350465620689 0.00194993360893459 0.00277404983428283 0.00413328538113742 0.00928980516794179 -0.011975053102154 -0.00141450836714873 -0.00224120226339404 0.0134942057890261 0.000658723039457506 0.00443339001615834 0.000153840948607941 -0.224415169514474 -0.312524754567591 -0.146473639391683 -0.173069982374989 -0.209196394939863 0.511037564066959 0.203089522201577 0.270831675098161 0.226842933225524 -0.00761726043531966 -0.226982210170522 -0.0740689246387363 -0.0742509766825111 0.0724104888854316 0.0805313399237773 0.209361884701457 -0.0990086027503777 0.0747928238654722 0.00235159642211099 0.22144139950712 0.0978009903502019 -0.248970362174589 0.0693567863386648 0.00923013059962709 0.0177907520140484 -0.133855904741253 0.0264855017922452 0.000548193237646771 2.65230514810768e-05 -0.000810947981836133 -0.000130558106882609 0.000131596761330821 -4.5828691494982e-05 0.000262344461797737 -5.50205231368819e-05 6.64246091155033e-05 0.00146134958037151 0.00493456815014753 0.00578037928003893 -0.0064583922140598 -0.00227009402704516 0.00633124428026412 0.000600894513718705 0.000733594360487656 -0.000968283432624584 -0.000498136814748287 7.27918297703871e-05 -0.000176475169224173 0.00524081172034752 -0.00157584806734713 -0.000444710445737746 -0.0010824946885082 -0.00168601138811228 0.00182526606369962
  111 1532.78048764483 ""  125.580025769959 0 0 -0.0119875822406893 0.0407224867751516 0.0101788306827956 0.016598516632192 0.00869762513178334 0.000989915676797151 -0.000872218991742203 0.00686391837984374 0.00961093876312253 -0.000408620384441458 -0.00207228132581312 -0.00105914275602157 -0.000211652031320357 -0.0058250151260401 -0.0114676772742957 0.144821234211397 -0.0274732098238415 0.0601199416839596 -0.0591137902024415 -0.0983753447336571 0.0545327064060111 -0.116687070846516 0.00232129146894636 -0.0631795145277065 0.0888212418847861 -0.116488824874146 -0.14848567321324 0.025269497937027 -0.0660807619510859 0.13480989888388 -0.117784195769724 0.00665751333595142 -0.146811684810903 -0.0319063634913265 -0.0339201561803674 0.0723835014602872 -0.000713533268059012 0.0795747525048205 0.0407576375606407 0.0421201282605987 0.0411278555922822 0.00229932082795325 0.0024972245706106 -0.00187763894778533 -0.000231054252801213 9.7536873747393e-05 0.00322138171193721 0.00134525618080572 -0.00594386825284599 -0.0266725327063829 -0.0128140746878405 0.0248132377426955 0.0107678677261236 0.0128132766632836 -0.0104404307268176 0.0181711212466719 0.00379843342871647 -0.0148985693816269 -0.0175711424696518 -0.0122204535623067 0.026905864638573 0.000345454190485278 0.00945855059499992 -0.0153830973111585 0.0376277252832873 0.00963441779225016 0.00789076143977397 -0.00079885372283616 0.00186290097695024 -0.00129346777817418 -0.00620681765006481 -0.00355849082269432 0.00186901351601403 -0.00226397329929916 0.00251209353134909 0.00376399861239925 -0.000964956131639438 -0.0021245675949774 0.00880033561934286 0.00633037580224909 0.00258070604155014 0.00756978427463562 0.000955288210773964 0.00699190841613059 -0.0719805093933942 -0.0640385525404531 -0.0498128877412595 0.00714986804498182 -0.103246837226562 -0.0395503254660594 -0.0744770153053702 -0.0775590867983277 -0.0563339821315726 0.01237256888381 -0.12248156269307 -0.0457501645547172 -0.011227544111312 0.0784144031016585 -0.025604361403593 0.0502630456011763 -0.0260366327293959 0.0139861010879051 -0.034667306000872 0.0503319132373974 0.0644913507691079 -0.00346941800523755 0.0377384256070529 0.029429761168128 -0.00084402545396008 -0.0274221465884594 -0.0276206947799104 -0.0387637026232747 0.0300947656588923 -0.0311820175580267 0.00419702420948388 0.054486014860264 0.0103053767206514 -0.0621982877053162 0.0127928437235041 0.0160290015549614 -0.00766969917309523 -0.0410557743833027 -0.00155420742179848 -0.0355985414757359 -0.0164924712103432 0.00568145757799112 -0.000361704037823359 0.00122993419467618 -0.000867886786864178 -0.00183897988192044 -0.00152335946028672 0.00216652409777113 -0.0414386990447468 -0.101985368370572 -0.0986855695158422 0.262960397034059 -0.0075724630926944 -0.176982606676024 0.00732976402115091 0.0102054677734336 -0.00259888882323285 0.0580610919095769 -0.018973993005612 0.0106295407690099 -0.613689595960574 0.223026028885476 -0.042609774231846 -0.0028466551926551 -0.00643286007811224 -0.00345494695994209
  112 1536.44335350114 ""  13.8221020034746 0 0 0.00265809495195668 -0.00789689404635242 -0.00160806741346585 -0.00255991475959059 -0.00137774820079847 -0.000305124585094596 0.000246123407174696 -0.00105729699915236 -0.00150102143367115 7.48673090322263e-05 0.000302539909106834 0.00031742926223032 -0.000211798949705939 0.000211562313687106 0.00209303572521387 -0.0286297121523025 0.00671186343400546 -0.0130652185650159 0.00798412119789636 0.0149082032345828 -0.00711535358447137 0.0172150191947862 -0.0007085806501146 0.00909488774251075 -0.013475176042348 0.0206578822077603 0.0233142668437588 -0.0065845792802801 0.0114553647770005 -0.0219486782325197 0.0179053903233519 -0.00311107576449811 0.0231940001695891 0.00532154142718063 0.0038957544253344 -0.00945164600215482 -0.0033905409798206 -0.00546569617827168 -0.00932324895339355 -5.34334928515013e-05 -0.0016511248696939 -0.00408285818282612 -0.0022803466552538 0.00259522107302057 0.000776440977698292 -0.000922112911983766 0.00231839571681014 0.000866970151224692 0.00500553181013863 -0.0087838817417265 -0.0018360395017566 0.00153749576500346 -0.00194664119883299 -0.000230366241574116 -0.000880212206098843 0.00885091805947538 0.00325097344323215 -0.00740224564742402 0.0053599931101967 -0.000269479059098531 0.0129477657110898 0.00542680673076188 0.00666309998888917 -0.00830509489671881 0.00394341689026004 -0.00134867739771668 -0.00562645387796763 -0.0388782403720545 -0.0184148505991507 0.00492218539333936 -0.0294029113669344 -0.0111483096789518 -0.00942688079547064 -0.0172738587086595 0.00171100610920764 -0.00269498819212188 -0.00991560673774737 -0.0172416883120815 0.0214679850918391 -0.00433144447190099 -0.0142306772744087 0.0161102916418041 -0.0183442035740888 0.0107091697644875 -0.0126775830589236 -0.0132762476509746 -0.00971652882826071 0.00973174162891021 -0.0588140408977416 -0.0206009883989749 -0.0241224853135243 -0.0233431375020875 -0.0172262080546373 -0.00483867929986945 -0.0221430983141753 -0.0102271111112086 -0.0772888753687997 0.405772786605171 -0.152445138904023 0.267277033165658 -0.120942967845393 0.0493629460000009 -0.224372181384518 0.225663572823331 0.312923629698749 0.0468191336644704 0.283604847142063 -0.101377294759012 0.267913579933287 0.043700500372715 0.0305117578200885 -0.178503652385226 -0.00330003451763635 0.0952464282676799 -0.0750701702646198 0.138909135045075 0.26794227871907 -0.105423618998259 0.101258022316004 -0.148519509563512 0.228418899015832 -0.0108205161067836 0.151619355432953 0.00635174090676803 0.00344346321979022 0.000190705556314233 0.000334103354585605 -0.000493602924721131 0.000280599392747259 -6.74863687080876e-05 8.26141358379728e-05 -0.000848783265141575 0.00655982013332189 0.0128370747442742 0.011243962908181 -0.0428787193051141 0.00482711118178773 0.0264519619228205 -0.00333386115851431 -0.00439666770313142 0.00194321778602097 -0.0112561776871962 0.00382527074934721 -0.00194167875659134 0.118705936697931 -0.0436683956834459 0.00923484795344438 0.00265266919133009 0.00456174009507326 -0.00266184046822878
  113 1548.35102836415 ""  75.5059172671203 0 0 0.00647419604006119 -0.0176395358230093 -0.00231920357886973 -0.00348006888482331 -0.00185430446118805 -0.000865962949906356 0.000101148088511932 -0.00114496689399842 -0.00214045156383693 3.97118282571034e-05 0.000405002900611489 0.000699545771516518 -0.00105943951176955 -0.00190847093105048 0.00344222842886715 -0.0635920395619135 0.0186928868923383 -0.0337607905441611 0.00744561410394216 0.0196135648461844 -0.00547370956470438 0.0216948312485023 -0.00263193124548421 0.00981660735986065 -0.0184988915891494 0.0325951712849002 0.0328220355171172 -0.0105105307768554 0.0183185752222155 -0.034697218400571 0.0258188747617879 -0.00684527713361509 0.0346981662308648 0.00812599803840839 -0.000898825885461633 -0.00348781741808254 -0.0147336144568679 0.0151503371372413 -0.0198562138334771 0.0207902577119341 0.0136872714599999 -0.0141945190972365 -0.0113672494826759 0.0148555358772485 0.00499260080891958 -0.000821272402589896 0.0209484630045684 0.00936780202154337 -0.009526518638363 -0.0858850827696011 -0.0374891097450321 0.0515579890339503 0.0218429447673434 0.0263162346388645 -0.024011169204923 0.0596199968004362 0.0158478062990578 -0.0345269434363248 -0.064040035057241 -0.037867073610432 0.0756197319360567 0.0279919365401562 0.0375872220588408 -0.0428658358598232 0.0662006708949697 0.0114076392654827 0.0140080643517883 0.017906448124211 0.0118498591415124 -0.00234272309676223 0.000789096689679206 -0.000692375572437532 0.00410226241611449 0.00301199631145021 0.00331697155361653 0.00478137311279884 0.00313313658817462 0.00225207659165089 0.119993350638598 -0.0294990728018371 -0.0804839131779791 0.0897177696740755 -0.10904055942836 0.0561149980314571 -0.168077655999443 -0.148478311933164 -0.116358441504964 0.0182734292466712 -0.242334042855764 -0.0920026972878719 -0.212443329536109 -0.190367346967045 -0.150113024089849 0.00373436928982782 -0.234236377456688 -0.0918937202884655 0.00942965889879264 -0.0193783282438386 0.0130516044468792 -0.0218837952059225 0.00761934429078553 -0.000805389777231072 0.0208740403189583 -0.00502895221857844 -0.0124493111728775 -0.0189535805319323 -0.0422823323923514 0.0646849436414948 -0.0799595153861332 -0.0466166273725186 -0.042565553717164 0.0138093534115632 0.0366543034593207 -0.0679033249280637 0.0275738740427842 0.019383169373069 -0.0721783602845454 -0.03642715721654 -0.0190530801412491 0.0691289017972484 -0.0786483456510859 -0.0462881813222511 -0.0482855747936965 0.0126915998740939 0.00808037134048329 0.00273712782702134 0.00100066896710111 -0.00175026088718984 0.000809396873064661 0.00134094838562264 -0.000705917585519755 -0.00305802057560029 0.0134013172243012 0.0156196711234736 0.0118547177083794 -0.0787431738012518 0.0164218771640022 0.0443861816810002 -0.0201983549900728 -0.0226345839774919 0.00190805468950192 -0.0254592128915899 0.00910461191051607 -0.00422892696289059 0.268302200530416 -0.101085492341458 0.0241407394052866 0.00984484048264376 0.0169597647157946 -0.0104812529382723
  114 1595.00087960006 ""  15.5807328627226 0 0 -0.000188733800973743 0.00020502627453651 -0.00021363472664409 5.90741088632761e-05 0.000229354418943782 0.000285846655295685 9.91255217378549e-05 1.42730106192667e-05 6.9603357733466e-05 -2.05122276885514e-05 -8.819094283702e-06 1.94697017313629e-05 -0.000208208217379293 0.000361486357940263 9.114832400169e-05 0.000542422103270095 -0.000171296366538042 0.000268557470824638 -0.000187738605380292 -0.00159940910546483 -0.000394838933043152 -0.00111211485863762 -0.000517489444302635 -0.00115000499088181 0.000377808057247582 -0.000225288336495758 -0.000520233132798232 -0.000704496112455101 -0.000112946709250376 0.000733418706097223 -0.000832511399230036 -0.000334030838296123 -0.000857425848943684 0.00433545951507363 0.00032331723125829 -0.0030915577763637 0.000574891292230072 -0.00443031717181018 -0.00187600370689372 -0.00117507253118218 -0.000258854716144346 0.00161513270078545 0.00844478140298308 0.00539104648027888 0.00397345994601915 -0.0167564484963354 -0.00180543147302947 -0.00550948364023145 0.142534792991609 -0.0434219973876462 0.0301262614687293 -0.10735197107739 -0.00156556341903212 -0.0367256198461572 0.0632446387783433 -0.0734285786354444 -0.00810467982002789 -0.102694607749711 0.0561373879513048 -0.012517916178652 0.0802396123344259 0.00908515476014035 0.0315773654976454 -0.0653843024846892 0.0446556073160049 -0.00496642629028263 0.0159331249318432 -0.00802805786429998 0.00227260435348159 -0.00209852660056086 0.00573626890659077 0.00167979502472839 -0.000451693948863155 -0.00113343963860767 -0.00100731234995629 -0.000589527655850072 -0.00145249511074115 -0.000521951564053791 -0.0158866580585628 -0.0161264632492512 0.00576958504942337 -0.00784232261350032 -0.0012063915200439 -0.0188455293716727 0.0815236708681297 0.149660608042194 0.0869841560949516 0.0284014021114748 0.177006913417953 0.0808123805274817 -0.0761180637963842 -0.107431810324935 -0.0704735871475131 -0.0532816358939715 -0.0560595219367475 -0.0393938093623295 -0.00280896141937905 -0.0207524965156719 0.0050850221004647 0.00535182907760294 0.00172532223639667 0.00201646627300502 0.00433890379313111 -0.0119127742738436 -0.0180491229277212 -0.00756282253175552 0.0036123999498275 0.0263887866205514 -0.011098087069101 -0.0109214177752152 -0.0100085623488158 -0.00635023799343675 0.00912273081616184 -0.016620326312487 0.00680874369956892 0.0222368684268654 -0.0161258213641571 -0.0165670986030692 -0.00271677977497152 0.0121784425075203 -0.0122155418835684 -0.0121534229783704 -0.00756487758899866 -0.000441966643230463 0.000579451216120784 0.000254965727432993 0.000451484704957076 -2.86384107836904e-05 0.000168193708234491 -0.00466216409501222 -0.00157165816303854 -0.000904196511830049 -0.00125168837435532 -0.00140129188306721 -0.00244311189048941 0.00591967299464694 -0.0020522720045376 -0.000145920268279737 0.012982987597638 0.0104061935845663 0.00713604874051413 0.00068292982637516 -8.41662465210577e-05 0.000203980888627925 -0.00423970915362588 0.000997957738704984 0.000909158484535716 0.00235137927236565 0.00342555438909696 -0.00464094604465249
  115 1637.08714858512 ""  48.2230484285397 0 0 0.00125669797941083 -0.00290536650804787 -9.36742261956341e-06 -0.000215642168957151 -0.000339628433621358 -0.000466299507389581 -0.000290283354816984 9.79206265466523e-05 -0.000195288636220474 -4.30029421921508e-05 0.000185275627710054 0.00019817054132296 -6.6279730484482e-05 -0.000902262866092745 -0.000213408212252358 -0.0102425678716789 0.00390606045803538 -0.00640761647684522 -0.000299926536933756 0.00225255599040099 0.00131900600723219 0.00167674851761347 -8.92860037659723e-05 0.000896979100363791 -0.00070772666201283 0.00192750641025846 0.00128810769964546 0.000651990754306531 0.000894135550347372 -0.00255909090362919 0.00195869332135211 -0.000361137696051901 0.00265256310159245 -0.00319673671750604 -0.00241076950683451 0.00516473846688147 -0.0025802612481719 0.00919968530337294 0.000327914311629367 0.0066779382773824 0.00460011091430181 -0.00247011846847179 -0.00328921671248507 0.00980646093064343 0.00405038918449159 0.00124338532564942 0.00661078363716005 0.00327339794865068 -0.0181906396249378 -0.0738068215404643 -0.0354999377920678 0.05295387185965 0.078851608299222 0.0494361859036436 -0.00017718132004808 -0.111832058197843 -0.0451964201798997 0.00913397469001481 0.0752041353580509 0.0335787743647191 -0.0582172850781238 -0.0910059061925646 -0.0567030369316123 0.00790975044365827 0.120632490421402 0.050918937997892 -0.000943200743281752 -0.00847970917398414 -0.0037152438166248 -0.00135532884599235 0.00107638929133323 -8.9620217011675e-06 0.000646916586784937 -0.00142358912990732 -0.00232921486838764 -0.000387454156202059 -0.00265047694479416 0.000672097218561359 0.0279835169503897 -0.0233808258705548 -0.0290782209542337 0.0201951272354533 -0.0436931287243891 0.00616131276669773 -0.127264821927455 -0.0541957867117985 -0.063991788650775 -0.0434383335992336 0.167848489190139 0.0538382589912898 0.14965798921643 0.0589408295586167 0.0767047888476936 0.0644827340052924 -0.166236478181243 -0.0449552164083854 0.000815400341006757 -0.000153700224439784 0.00179190261763564 0.0103401742163247 -0.00398085102487191 0.00159554651387861 0.00145959005377284 0.000653395150819 -0.000822707110427602 0.00063970553687329 0.00601159740149606 0.00131475661732656 0.00324813609871296 0.00753985997044035 0.00696305803354253 -0.00615864080400941 -0.00500132171415304 0.00912142180932599 -0.000157573143197389 0.00491477343432961 0.00347687496458191 0.00103389147539641 0.00349040444441547 -0.0115142266969711 0.00476210592933326 0.00950297842611075 0.00270582312469288 0.00149397722913636 0.00126385377770494 0.000608049325152615 -9.8592356377241e-06 -0.00056251471745764 0.000142318787459271 0.00186685207718305 -0.000738535449486419 -0.000771683935658743 0.0026607166801154 0.0016269493027695 0.00163419900971026 -0.00900406926325038 0.00257476626771463 0.00580456018222782 -0.0109000956842753 -0.0101359104036602 -0.00397968914361954 -0.00431360688454213 0.00184251479923971 -0.000734118906287166 0.048379956304417 -0.0201432027625713 0.00638992369933512 0.00207898553052192 0.00451851400998554 -0.000939350676666101
  116 2932.37426266375 ""  36.816701649404 0 0 0.000337707522379967 0.00288685216032446 0.000838747924991 -8.23815518444768e-05 -0.000908438217429111 0.000913695487962641 -0.0015306608958057 -0.00027786644045852 0.00264377004027963 3.34078676914303e-05 -4.70349457604848e-05 -9.00787498334069e-05 0.000753604703054006 9.29439759404667e-05 -0.000542125584122665 -0.0104671923962489 -0.034089093796959 -0.0163002684208871 -0.000881856463201822 -0.000163350338521674 -0.00123671309630749 0.00279720717013857 0.0106134581486834 -0.00801226638008234 -0.0188048181523621 0.00231448540578459 -0.00961080684625168 0.00343209824013465 0.0141014811730456 0.00700854001940586 0.0344167964846856 -0.0132266273570887 -0.0257670428609077 0.00190458100051359 0.00414546382328962 0.00198983084916947 -0.012636732732372 -0.00380414356409319 0.00494117484624937 0.00179586017987741 -0.00144559384544906 0.000721639928132171 -0.00967509399271076 -0.00282254831907904 0.00497574606009893 -0.000170505850817334 0.000254391122994431 0.000194317034588294 -0.000136248571992329 -0.000165444941505126 -0.000172571355576193 0.000137356672435875 -0.000126226808085143 3.80305714624005e-06 1.22444518774038e-05 -1.51379308134367e-05 3.55030338517127e-06 1.84751635491538e-07 6.48159634010486e-06 5.56242361230579e-06 -2.30642795177031e-05 3.36130187148265e-06 3.23193867967162e-06 1.22686066230319e-05 4.53441210962299e-05 4.11925416425872e-05 -3.57256817047923e-06 -3.26759037442971e-06 -3.77670647338863e-06 2.43465264635109e-06 -2.59182140846398e-06 1.9210863126097e-05 -6.66099261575471e-06 8.51593006907082e-06 2.74854569705534e-05 -2.73937055523076e-06 2.19012001144365e-05 2.71766633287114e-05 0.0101639698162308 -0.0158884879687676 0.0299567193712508 0.103866710893795 0.0472993409822452 -0.0918838481764419 -0.00136363093918797 0.00197705604290861 0.000253671909507696 5.07846310485262e-05 3.93496161242306e-05 1.22230619263783e-05 0.000180811835795635 -0.000134828417248142 -1.81389924803184e-05 0.000209468040647348 7.61816958730236e-05 -4.59547486896137e-05 5.13601773810055e-06 -5.6802495459492e-06 -1.88031040100289e-05 -2.40746557630089e-05 -0.000108045169350684 -4.55027323296138e-05 -2.98194392208262e-05 0.000146971836269509 -0.000130292182745185 0.000253162321483753 -1.7453646317317e-05 6.46033480630753e-05 -2.35075291418021e-05 0.000243876872142832 -0.000206897266931507 -0.00012371404669058 -0.000302857633041071 -0.000141289071139839 1.98155044925439e-05 -6.20203947025424e-06 5.65447893466812e-06 -7.98582040067287e-05 -0.000186435271797829 -0.000104964015026095 0.00010467095842855 -4.22853630899203e-05 -0.000163843927997228 0.0322265340547938 0.0375741297689143 -0.0513433264943653 0.00035771586611523 -0.000828028902055161 0.00043226433172294 -0.00256142719467385 0.00526361223713759 0.0023661499235481 -0.471655912630101 -0.600597011363297 0.523506447959354 0.0638133886042463 0.161288340138146 0.0959659343385486 0.0434414963870702 -0.0471860604660153 -0.0325325144744427 0.00160863535524386 -0.000526534275217209 -0.00119563021952016 0.00401314087406113 -0.00604987493919678 0.0029202551993386 -0.0119429636465984 0.003069175483577 0.00553521366631679
  117 2943.62783583678 ""  50.4257150645288 0 0 -0.00107269672199067 -0.00303175087687484 -0.00156343335039627 0.0129865649625233 0.00572105803787726 -0.00358893093797635 -0.000403531995031354 0.00049678011234061 0.000261454313910526 0.000410413034577262 0.000431041516690903 0.00352363338405525 -0.0227089007841521 -0.0269692211442641 0.0354023480973455 0.0133376671580331 0.039370230686599 0.0201407624882798 -0.112529356721704 0.0472762891318478 -0.0774952239433711 -0.0413710340977385 -0.128817049721338 0.111936406363373 0.00317876202238415 -0.000384506028653402 0.00244807195997183 -0.00144163929889674 -0.00571845999833412 -0.00334182610327843 0.00299731474404989 -0.000699449217754935 -0.00240940929491522 -0.0803534822323614 -0.216969838371395 -0.103078604575706 0.690633142544693 0.191029766213829 -0.272078373629401 -0.348548529822289 0.351278601859321 -0.0931843291869655 -0.00071624597814384 -9.1735160241919e-05 0.000123771238170275 -1.55890554332121e-05 -1.08301430703412e-05 -2.39590165328885e-05 -1.26543718049448e-05 4.66025077313219e-05 2.23046989974674e-05 -2.34150550634685e-06 -2.30163422711822e-05 -8.24331879840993e-06 -8.34542969883861e-06 2.57809447946826e-06 -2.19737817987183e-06 -3.97820218465656e-06 -3.60686431991166e-07 3.08496230056286e-06 -3.00670633925743e-05 2.55820024017997e-06 -1.79197120895803e-05 0.000478877156657924 4.53372422071227e-05 0.000146089403428179 -7.53087414665843e-07 2.05931036359884e-06 5.44282539792983e-06 7.40635731082573e-06 -6.28632955150403e-06 -2.32402109293771e-05 1.95930413340962e-05 3.61042170075271e-06 -4.31595469202865e-05 5.28205649059407e-07 -1.46740432272019e-05 -2.91225158621585e-05 0.00186157267626042 -0.00214008829604247 0.00430527453790224 0.00669431423092724 0.00303106536402358 -0.00590150023006826 -0.000143293328298925 0.000209140532951133 7.88196156243909e-05 7.07520448435615e-05 5.93114832698632e-06 3.38268318991424e-05 0.000270501883087864 -0.000241128398241535 2.92730401080793e-05 -0.00434463515786556 -0.000290237893397305 -0.0015808525085483 -0.000116974981671095 3.46156775446397e-05 0.000162927040646561 2.34562950963858e-05 8.94675983147046e-05 4.45652645744563e-05 7.36238827233987e-06 -6.90832647783432e-05 6.83432093760138e-05 -0.000446668734222108 2.92158884197889e-05 -0.000103067336599037 3.42890150968244e-05 -0.000508571510116129 0.000424446339680127 0.000146078020583661 0.00040716607787246 0.000194127457069611 0.000132965176984037 -2.92101451837103e-06 5.32394072058155e-05 3.40955812140195e-05 0.000116197533669833 6.02117163006139e-05 -0.000155711945673454 5.30558799399781e-05 0.000229688926072003 0.00062584793621491 0.00067810447899442 -0.000866095886425925 5.51816071414066e-05 -1.68458516877759e-05 -1.92611548529341e-05 -9.50517444594334e-05 0.000197163438996626 0.000117351839032531 -0.00787932316568881 -0.0101127861435108 0.00884679315462528 0.000535342057354227 0.0024081335470164 0.00141081526281993 0.00168063444904939 -0.00193095115367886 -0.00132069128470263 -9.68524688051226e-05 3.44295761620353e-05 -0.000186560388249884 0.00156564368113682 -0.00117986954971007 0.000218234002663037 -0.00145936502539542 2.8350305439597e-06 0.00067895225398264
  118 2947.3738263391 ""  18.325419728176 0 0 0.000231952742170641 0.000968115843600889 0.000395324581989217 0.000198927627070826 -0.000130460583902594 0.000142534880732663 -0.000315896598487664 -0.00012024850938836 0.000417665667792362 2.13393394410858e-05 5.06741289281014e-06 4.72188697876869e-05 0.000212311458647905 -0.00030002767876656 0.00027345451854176 -0.00326794385027567 -0.010818438122141 -0.00516669474206702 -0.0023675932325792 0.000886517451323875 -0.00164835578650777 1.83681107389844e-05 0.00033031078302891 -4.98801412042643e-05 -0.00315136328751665 0.000459768452317968 -0.00172686784237372 0.000822619877208725 0.00329584437885372 0.00165693552119297 0.00609876608636495 -0.00237727421847187 -0.00451937633466897 -0.000844189220881901 -0.00244708739996898 -0.00116290665202109 0.00341102925819218 0.000748057047699632 -0.00120619516505915 -0.00537282706377105 0.00531312098962946 -0.00134013914091313 0.059531639976412 0.0128494576860277 -0.0147607860345126 0.00114638297204409 -0.00268163073126698 -0.00102719216815551 0.000863043668985657 0.000917680814141979 0.000838312550429015 -0.00105883189279479 0.00101810532707931 6.08381653992405e-05 -0.000135387840486818 5.19511091374268e-05 -2.13882991835361e-05 -1.48993380084991e-05 -5.18952814562588e-05 -3.25586812475775e-05 0.000123048158429158 -2.95606597267735e-05 1.40132697444551e-05 -0.000130118211948019 -0.000380206852384762 -0.000220839115314485 6.98877013448114e-06 2.76152009402647e-05 1.56931766160122e-05 -9.67613873163456e-05 -6.51805103251876e-06 -1.59801258393243e-05 -3.50254771360143e-05 -0.000126072717058264 -9.97999137163538e-05 -6.33224650156312e-05 -0.00014743912791487 -3.922176223597e-06 -0.138291402204989 0.156581219598781 -0.318343150648578 -0.585143553567892 -0.267515947147016 0.512400420941707 0.0105951653033901 -0.0146409395990727 -0.00282532899055347 -0.000436610690854337 -0.0002378639656387 -0.000267005488893696 -0.00118148749022516 0.00115950274047503 4.20704775642275e-05 0.000395236928622962 0.000629978043961484 0.000418230531810073 0.000843348831660423 -0.000202223118136468 -0.00105391409675775 0.000189079090315196 0.000951061756822228 0.000461653843245308 0.000157890828854824 -0.00079780102925138 0.000729906640564505 -0.000417312543630841 4.10389090270951e-05 -9.1179928767851e-05 3.87140753775403e-05 -0.000420653614794809 0.000392094617785023 0.00063813896645755 0.00164540796140751 0.000815027523714187 -0.000637635064850907 7.96818748735076e-05 -0.000208658788765765 0.000621631063231931 0.00165466321867992 0.00100406160334129 0.000642594245241246 -0.00016384483657558 -0.000937013543678438 0.00287350024780656 0.00281972295956422 -0.00735141256602251 -0.000177286056957899 -0.000848434298100709 0.000537099649044379 -0.0173629239058124 0.0177487739141708 0.009054262850953 -0.0555509733702818 -0.0699165779084767 0.0602951674657683 0.0158187314263672 0.0397447058751771 0.0267844702697108 0.206030324193927 -0.206334342971882 -0.121148654032923 0.000395463622188712 -0.000353063978288304 -0.000160962241212318 -0.000714985321221643 0.00103923549152001 8.4231598709032e-05 -0.00391965335234936 0.00412597453641657 0.00035895769653635
  119 2961.84499951742 ""  17.1991943633383 0 0 -0.0163305958242306 -0.0490581514685301 -0.0243995001183664 0.040565955819194 0.0127845239280011 -0.000151009545731879 0.000523957368821291 0.00488679733061684 0.00385334517642726 0.000180317541407703 0.00188328174411091 0.000538862171248137 0.00655008406179922 0.00385797290539493 -0.00809382498151366 0.199478599647768 0.583606749073913 0.295457375958537 -0.384719822515704 0.144420729164985 -0.270557776111599 -0.0970212798134059 -0.318878682242384 0.25589111282487 -0.00790896957454989 0.000769186841774567 -0.00165387619575811 -0.0162300166007969 -0.0580435013677616 -0.0301770098516845 0.0177550661377288 -0.00609007655547398 -0.0117019422529673 0.0174750585965756 0.0455118559504836 0.0234787978687037 -0.148613753167202 -0.0419982633396453 0.0619321831164774 0.0544349483778602 -0.0540665662049854 0.0164079136181378 0.000131001254981114 -6.97024060792791e-05 0.000157290161112439 8.82469793458406e-06 -1.5367668298155e-05 1.08981556931099e-07 5.82409965610761e-06 9.65041531365713e-06 4.73938203889794e-06 -4.1081466584956e-06 6.03113537419096e-06 5.91968402250478e-07 4.19822876384097e-06 3.22282896819893e-06 2.41697507192024e-06 2.06066669811593e-06 -2.02884526136276e-06 -5.03568281600433e-07 1.35453552097599e-05 -3.51110066707703e-06 4.29598588909705e-06 -0.00017549114894054 -1.40735460516807e-05 -6.4952019659794e-05 2.78327616901506e-07 -1.55825443986648e-06 -1.17522212926435e-06 4.85379379961867e-06 1.34549546088734e-05 1.10458749156887e-05 -2.91898819183467e-06 2.11351556094165e-05 3.23870610444709e-05 6.48441201653707e-06 2.83780204316714e-05 7.68322081138138e-06 -0.000993090648138967 0.00116669089580324 -0.00197608647288715 -0.000628328295780136 -0.000266031652861223 0.000541616799917786 8.22428046182866e-05 -0.000104646098095554 -2.28963802339594e-05 -3.72157451419829e-05 -9.45451795781581e-06 -1.9715326902068e-05 -0.000104845205861198 7.37151976919723e-05 -9.08816224808957e-06 0.00161441933876885 7.64608697159923e-05 0.000675383668201952 -1.73817465152106e-06 -2.41974108078456e-06 -3.55518956997499e-06 -4.69856985587764e-05 -0.000170819176839928 -8.56729682368647e-05 -8.37013132490418e-06 3.81656389419826e-05 -3.8153264855171e-05 0.000225754215971141 -2.26439543361715e-05 5.92273088995197e-05 -2.41276554498871e-05 0.000241373132898701 -0.000203477784455595 -0.000154526867890856 -0.000455600499294327 -0.000234124533690079 7.85536809041795e-05 -1.36652931503078e-05 2.36829828174288e-05 -0.000108201164574723 -0.000321576552183653 -0.000173001746261774 -5.15090796524367e-05 1.2655852460779e-05 7.23573890061081e-05 0.00167858260479129 0.0023033637848391 -0.00115135339291189 9.33487817586594e-05 -9.11444972715924e-05 4.10462653215447e-05 -0.000598812495326307 0.000917515257610759 0.000383609465555558 -0.0159152526390661 -0.0204071590091767 0.0181896771685911 -0.00515197626630779 -0.00486861261701971 -0.00458277865983521 0.00765374428816864 -0.00813767394061229 -0.00520680165795632 -0.000437567252696728 0.000876973639418046 -0.000152718489339968 -0.0025270344128477 -0.0134501008218073 -0.00365653998036627 -0.00243734897603479 0.000544423300228822 0.000609063131365835
  120 2974.39902540338 ""  108.536066523016 0 0 0.0133448388346467 0.0416857991504398 0.0218238360563657 0.0417874802733216 0.00733640690765677 0.0061841171842443 -0.0041626157037647 -0.00135810985934172 -0.00867875900654915 0.000117331466927949 0.00113046113441472 0.000274989375503474 0.00578288869856238 0.00154693874061028 -0.0051749406115142 -0.163871337150521 -0.502991117876325 -0.258045159380428 -0.415876350273929 0.155367742035501 -0.284453926350562 -0.0777691249334749 -0.250087481833492 0.203556988656605 0.0947966792529919 -0.0153367964086093 0.0622151549035338 0.00225346122848127 0.0139522707266825 0.00767153854025047 -0.0500575251166667 0.0200429894437436 0.0320863124724827 0.00992320558882931 0.0241002255927314 0.0129738481842876 -0.0979659898141434 -0.0281690729626196 0.041941016421876 0.0194874007520454 -0.0182894922690611 0.00654656588884143 0.00853472863036443 0.00131170064459832 -0.00228369474434194 4.01108127707674e-05 -9.73047432188303e-05 -3.17307573603111e-06 8.8406718810102e-05 0.000120636334380298 0.000102600435396116 -0.000134707911211474 0.000111036993085655 6.85683592742399e-07 -6.76744864946153e-06 1.97833047740587e-05 4.97402610987812e-06 4.52382528897617e-06 -1.3320535737086e-05 -5.05398128590475e-06 1.89813039942384e-05 -6.64343210429401e-06 1.91337326792811e-06 -0.000123719608682869 -3.7659815925164e-05 -6.2068473987836e-05 2.66080210532512e-06 -1.1961466254287e-06 2.13715126169092e-07 -6.37823238546838e-06 4.22100185513047e-05 2.90964545254811e-05 -1.11138989059199e-05 5.96839312409174e-05 0.000101919906337914 1.95994348707497e-05 7.12832463059889e-05 1.90174972387458e-05 -0.0184575037295984 0.0194516409840298 -0.0419013796631287 -0.0816475611223067 -0.0380054498933555 0.0687948324796179 0.00148361667188451 -0.0019110899422993 -0.000335278313281806 -9.14459829055172e-05 -5.46180821968291e-05 -6.58671320573765e-05 -0.000121413716457289 2.77494526142139e-05 -3.07209033550436e-05 0.000778649367404802 -6.9214096365323e-05 0.000274510600393383 0.000170528012713072 -5.27214403328495e-05 -0.00023213605899603 -0.00010727668014814 -0.000339113819930923 -0.000171150085304108 8.42492927027991e-06 -8.24116351005063e-05 6.44622638842061e-05 0.000696657147587134 -6.43969128611307e-05 0.000199001682490781 -8.7817641077162e-05 0.000793909737533287 -0.000661295676812934 -0.000478224465768229 -0.00143470268244664 -0.0007498491169862 0.000161135571639468 -2.45619096177305e-05 4.59764125414516e-05 -0.00028027632656068 -0.000854354264888109 -0.000441732588489597 -0.000122591249981921 3.01842058681679e-05 0.000171491997924736 0.00186757593957294 0.0034208901651935 -0.000555272547733126 -0.000453796912549401 0.000951999548968958 -0.000321622661014063 0.0202105690543952 -0.0215646936480116 -0.0122383951308066 -0.0164078567407099 -0.0241333355215941 0.0221692411630604 -0.00404942035984759 -0.0199648178001714 -0.0136065147117639 -0.240764520802526 0.251884044264594 0.148766136989184 -0.000194407740005866 -0.00075311055750484 -1.71983513112614e-05 -0.0017552844155589 0.0121115561713761 0.00335073665335405 0.00907900379931416 -0.00682552768481918 -0.000413657720103433
  121 2975.00293273992 ""  59.2462953977977 0 0 -0.00643088892705936 -0.0193153330890985 -0.0101991429038452 -0.018572358707356 -0.00363887096687848 -0.00244416688995991 0.001739239390848 -0.000331306120129421 0.00566027285036816 -2.41455184066352e-05 -0.000513227454637939 -0.000106672813149578 -0.00171910924818073 -0.00124055117385776 0.00243462653806625 0.0757624808484832 0.233215669125853 0.119762536655202 0.18351778174041 -0.0686724304009637 0.125430169258863 0.0355408640977445 0.114667269644596 -0.0931777122591193 -0.0632338705543735 0.0100347115533067 -0.0416383453454192 0.00327134357670637 0.00876190639593486 0.00427279364301336 0.0412238153517779 -0.0161805316634609 -0.0285099272065074 -0.00442007387756139 -0.0118571353711491 -0.00626142926057178 0.0415691315271323 0.0115747182153695 -0.0178010993044425 -0.0169888199969077 0.0170403108848435 -0.00502259097149929 0.0192696545407752 0.00311435351675108 -0.00558235922911339 -9.89898231014029e-06 -0.000320539225302141 -6.97453645234809e-05 0.000258240503160331 0.00045388503984877 0.000325600502138861 -0.00036027386011934 0.000258549091593939 -1.21277169317169e-05 -8.31902407632972e-05 2.71181435955556e-05 -1.92846825781156e-05 -6.59229225122755e-06 -1.93405148637056e-05 -1.13396381394327e-05 4.99457048167206e-05 -1.8880414528437e-05 1.49443265424155e-06 1.61894708035134e-06 -0.000150950728580494 -7.35778900777539e-05 5.35483466983594e-06 1.5605483115088e-05 8.91902536194363e-06 -0.000162588297756552 -4.17518873598689e-05 -5.20055870502071e-05 -2.1423579603967e-05 -0.000176297480901877 -0.000210752226769723 -0.00010383440370694 -0.000292106367337968 4.09343838741307e-05 -0.0399149017372892 0.0425324934575566 -0.0906712655020999 -0.186063532519163 -0.0862920998977364 0.156807384258895 0.00356230487340497 -0.00457329750806489 -0.000762381014414428 0.000286636943343209 -9.8069868864548e-05 3.40633678773012e-05 -0.000518455965461558 0.000594000785135446 5.72172655441644e-05 -3.04885436960803e-06 0.000381735447328579 0.000119383678346884 0.00123344504744242 -0.000283154380306807 -0.00154438832895731 0.00048655512938273 0.00190878669956461 0.00095300068860347 0.000238306523479438 -0.00126064932304244 0.0011578074086954 -0.00106857678760428 9.88086393347693e-05 -0.000293658254826696 0.0001413851728762 -0.00129353624838383 0.00110437238018065 0.00110742977043588 0.00315841648867764 0.00162959639907144 -0.00155572626927119 0.000158590687905356 -0.000481118412496225 0.00125214828869518 0.00359914798804674 0.00199594962496425 0.00148879472490636 -0.0004174105023843 -0.00211845267275172 0.00815565215672375 0.0138148449297522 -0.00149146796441062 -0.000665593346654991 0.0019649688182419 -0.00071486453166568 0.0430278851987641 -0.0453664093930816 -0.0258694890353799 -0.0647676047568834 -0.0861292957896636 0.0798145996153817 -0.031841961385425 -0.0820377105762405 -0.0595279281996269 -0.511792317998951 0.535030689907111 0.314613442833163 -0.000424533141973965 0.00049098353619031 -4.61926087622559e-06 0.00117025255580339 -0.0033570899602846 -0.00131629053913705 0.0109477255762793 -0.0151198932700965 0.00201679477202753
  122 2986.10358276756 ""  28.692452102848 0 0 9.45266731231753e-06 2.68125677546886e-05 1.24517308384333e-05 5.60062903878066e-05 -3.15588357791201e-05 4.17639529647135e-05 -2.03085578719612e-05 -3.66917094567527e-05 2.84003604065292e-05 -2.63701063102557e-07 3.31189832253956e-06 5.01695198201927e-06 3.03902109722084e-06 4.46005493527471e-05 -3.66266494789953e-05 -0.000106873239431965 -0.00032471618814439 -0.000157704615946511 -0.000694713497309309 0.000258381275117871 -0.00046596002061517 3.63411754953873e-05 7.49913118322907e-05 -6.22787387368042e-05 -0.000374532078711571 6.02523620997681e-05 -0.000262557949095661 0.000162066009396064 0.000561107181094398 0.000278017340894971 0.000450275001197633 -0.000180526921722805 -0.000341060991227587 3.88333260344697e-05 0.000101079282906757 2.54259626202929e-05 -0.000541071140624448 -0.000147864895585449 0.000212945152787547 0.000472468549769175 -0.000486026143877921 0.000127940495828956 3.64998570920662e-05 -4.7024432402319e-05 0.000111463606176827 -5.44530329209281e-06 -1.21718000899234e-05 -3.49903937407064e-06 2.02239223088597e-05 1.74225809414174e-05 -2.18010821448768e-05 -3.68682181412554e-06 -1.53098779725385e-05 1.77038045648822e-05 -0.000123118256812274 -1.58704072265722e-05 -0.000107586992893092 0.000104592814607423 8.30461661988556e-05 -0.000155735857405304 -0.000108876120179098 4.95450255844481e-05 0.000163743939130109 -6.10880635733822e-06 -1.91925699140756e-05 7.08151920606802e-06 -0.000321408941396154 -0.000287943455842525 0.000614420533516626 0.00408357249698202 -0.000406980306483754 0.00198279341450179 0.0119411486916696 -0.0139553532080799 -0.0333250302154838 0.00402348508745928 0.0280059935337922 -0.0127689640678727 -0.000593475709113808 0.00057095926031143 -0.00123579193400975 0.000147547782826008 5.64661608506361e-05 -9.58116241513918e-05 -0.000184356779340399 0.000143515875999042 9.84158188285384e-05 0.0014452065488426 0.00012492467473015 0.000477007130349063 0.000456791965263335 -0.00129921336731125 0.000907066320708351 -5.65646222428928e-05 -1.10929238045014e-05 5.35693134827396e-05 -0.0281676968813887 0.00740043573740893 0.0387120067226739 -0.0115694689755845 -0.0457350171313358 -0.0227940879457692 -0.00807288672490736 0.043643910811664 -0.039675614616355 -0.335066935919384 0.0260440363473305 -0.100219026104561 0.0380436295083631 -0.312817166668886 0.256698106887907 0.157152710175014 0.45314490986732 0.235970531438375 0.269741598038691 -0.0224456205541088 0.08201266760635 -0.126757471197784 -0.366249122709012 -0.199694318534589 -0.190349130599945 0.0579555124772769 0.266546879359202 7.37099613335688e-06 2.49070071996248e-06 -2.61751908654782e-05 -2.10522691768459e-06 -2.71921398010279e-07 2.20980096459765e-06 3.94143814810616e-05 -3.75187138604628e-05 -2.1615693708329e-05 -0.000164481911809055 -0.000206228395910649 0.000184607079743613 6.76514244440221e-05 0.000174113715300267 0.00012528927405006 -0.000448218564713919 0.000467466146708576 0.000273319577688603 -2.08275377196523e-06 1.61951574744676e-07 2.85937283816342e-06 1.7306562653595e-05 -7.04085173817867e-06 -2.23726655085439e-05 1.21459116300328e-05 -1.05549248605509e-06 -2.29804572365024e-05
  123 2986.84487331175 ""  25.964034398226 0 0 -2.65285275743885e-05 -6.2611898919284e-05 -3.96081861399635e-05 -9.66529277694684e-05 -6.10251394528374e-05 2.43275344740138e-05 3.68356986256471e-05 -9.41288123026592e-05 0.000124652129750417 2.99461530789351e-06 -3.21828690712588e-06 4.00787573489449e-06 0.000582296874409639 -0.000210441310399648 2.75805740634866e-05 0.000260769060346255 0.000813355784331613 0.000443650177364863 0.000752273905974716 -0.000295815774274179 0.000517923978394538 0.00032016092760564 0.00099805317303004 -0.000803758291831956 -0.00184578540311755 0.000312061242397378 -0.00128566663755503 0.000350318527609547 0.00122950011019661 0.000625860225224903 0.00107174331169852 -0.000431342040165418 -0.000791547864564798 -0.000143131817187707 -0.000818886096893531 -0.000389373084306628 -0.00287124151970191 -0.000930834170516698 0.00115916233377092 -0.00392623675487827 0.00428444249951757 -0.00114239144918837 6.90331382894052e-05 -3.53489464321315e-05 2.85259988824456e-05 3.19659574134552e-05 4.55056272478598e-05 2.8181889071988e-05 -6.23825968115447e-05 -1.93757462881605e-05 -3.07449410421386e-05 -2.49652812106511e-05 4.35961427001195e-05 1.06268838011216e-05 0.00106313997767265 0.000271557183510701 0.000463300964775077 -0.000347663922824918 1.91819210617663e-07 -0.00015239253806911 0.000647066499719641 -0.00108673902569296 -0.000184033067423704 -3.27585204403881e-05 9.29654871264812e-05 2.70241444983048e-05 0.000762691908266904 3.17284402551089e-05 0.000387620189910259 -0.0334464629373481 0.00108790456089752 -0.010297491505759 -0.00600718132941832 0.00615977426450644 0.016235021554167 0.00367196875978591 0.0249479677600577 -0.012229812187444 -0.000372414511222611 0.000336206619196251 -0.000671745932457202 -0.000364196017520914 -0.00012166846108684 0.000275914417873099 0.00110886007504181 -0.00131553369007936 -0.000131809294247218 -0.0109607185551469 -0.000798653566877508 -0.00402291559808817 -0.00811689334918166 0.00903429672361811 0.000954011120331546 0.000835369103872914 -5.71011218918641e-05 0.000302282398603038 0.253905488066722 -0.0617380506887973 -0.33133150406952 0.0901747433265713 0.354957524328102 0.175961340932699 0.0492067742499471 -0.308418278217783 0.275269111573805 0.16292169772678 -0.0125738700036076 0.049741430082028 -0.0185520477902913 0.155312046310503 -0.129125427398697 -0.0745394714115466 -0.215744516230535 -0.112605525505119 0.245083110534385 -0.0195022175093439 0.0737708105116874 -0.112991220576488 -0.327131393232964 -0.177813067202366 -0.176402120938616 0.0520284836834818 0.247363496517517 3.87441071275631e-05 0.000102133408203464 5.51294396630357e-05 -3.31936002505075e-06 1.09099671443656e-05 -1.06168867447653e-06 2.53642620242091e-05 -4.69448323077917e-05 -2.22516590690909e-05 -7.81451665422936e-05 -0.000104821203767021 9.62407623859688e-05 -0.000399800429489726 -0.00107413365130093 -0.000778835841855066 -0.000396949494384176 0.000460593696840745 0.000274973224074497 6.34713704183626e-06 -1.24971960940344e-05 -2.36104618348941e-06 -5.54642704135602e-05 0.000145308934423209 4.04852597326347e-05 0.000115236676566665 -8.02337005005613e-05 -1.32487030075585e-05
  124 2992.95713209072 ""  50.0421176332994 0 0 2.84917600398586e-05 -0.00031449102978699 -9.73314011722852e-05 -0.00279249264808673 -0.00208544505399219 0.000904657554176718 -0.000241621369377674 -0.00129681792212232 0.00160841633704868 3.41709095891752e-05 3.98069238658124e-05 0.000527969042948477 0.0830901367436196 -0.0272120613943778 0.000620977511461145 0.000695870073622594 0.00552578697277934 0.00312681663449354 0.0154247857229948 -0.00716314221441635 0.0103244167169223 0.0105607417327806 0.0287447138869884 -0.0235113023617191 -0.0220868483094501 0.00378016724248948 -0.01553923215617 0.00573495074662866 0.0197453880980858 0.0102452179935559 0.0189696263043343 -0.00777081359099302 -0.0139390647479094 -0.00875573361220941 -0.0975632323172411 -0.0464754400866786 -0.460913893732367 -0.146689333250445 0.184039918263335 -0.514772276979359 0.569164898893434 -0.150608308014723 -0.00048626097853385 7.34944847866245e-05 -4.53413928699598e-05 6.82559403708463e-05 2.21934889392591e-05 -1.81426813399451e-05 -6.68272150153406e-05 -7.0676586523675e-05 -3.24458434247494e-05 2.15088753773528e-05 -1.36125504960993e-05 4.76302951933188e-06 -6.90568855039097e-05 6.54122781980782e-06 -2.37746066987465e-05 -1.24282804297757e-05 -6.3337561727127e-05 -2.15801704507707e-05 -4.95063408514361e-06 -2.44284175958109e-05 -1.8771362327271e-05 0.00031937209733902 0.000110049068113241 9.14250197694948e-05 -1.03230285457356e-06 -4.01058458685139e-06 -2.05211394114233e-06 0.00260224163382186 -0.000158224817610748 0.000767276696270799 -0.00052930347230543 0.000759364658563677 0.00156901009130566 0.000248482351679301 0.00166289348500274 -0.000697089935586168 0.00191464507101667 -0.00198582271722007 0.00399663282116023 0.00374889786884883 0.00157386697903349 -0.00324953865993123 -0.000237515570816908 0.000334531058483578 9.08067093962959e-05 0.000951421622011339 4.71041885016702e-05 0.000325401247089743 0.000225258365761748 -0.000309492184917492 -8.96525180772864e-05 -0.00388066054738354 -0.00103197336540296 -0.000928757003836649 -0.0197830257915448 0.00470972193001644 0.0254283259547243 -0.00679309925814642 -0.0262724530347978 -0.013072980344979 -0.00403127028002602 0.0236744943987653 -0.02129034395644 0.0151895051034182 -0.00123334689426132 0.00432784342081531 -0.00159112906771995 0.0136981972914656 -0.011458086649766 -0.00736695589205102 -0.0213939615825205 -0.0112195121823034 0.0149321740637756 -0.00141488532567367 0.00465055209054471 -0.00726437259680424 -0.0210776259742467 -0.0113960293651563 -0.0105706318185428 0.00302730378050076 0.0149141473686658 -0.000768482098910877 -0.00114403465502604 1.07710098010605e-05 -6.44200645422383e-05 2.88392810591537e-05 -1.50961328171234e-05 -0.000430842766919577 0.000415152234337275 0.000268556268265399 0.00603326386577003 0.00710504510376825 -0.00675024576694098 0.00284649236535951 0.00697759441161678 0.00532929284984824 0.00484324352668683 -0.00509270953242621 -0.00303743795696185 0.000205803922231368 6.82985384343788e-05 -0.000121002778329038 -0.00161567881840027 -0.00181103196013977 0.00103734120203668 0.000784496622958364 -0.000109377772365301 0.000126380568645337
  125 2993.9574520054 ""  25.1633597155654 0 0 -0.00172388200686314 -0.00568582419952739 -0.00199280190087212 -0.00529871579016583 -0.00625117837598082 0.00506395234042549 -0.000574848914939588 0.0334966417734569 -0.0335539821390452 -0.00011250007768011 -0.00027503083210813 3.07777728635339e-05 0.00364535555190138 -0.00168820697078871 0.000975491321707028 0.0200669359444073 0.0628124428319115 0.0294019142419679 0.0277316149943953 -0.0112072294149651 0.0194565582003134 0.0326250284028788 0.0916170601964054 -0.076581599677702 0.507974837455088 -0.0856264399941884 0.355975392031804 -0.130603636929993 -0.461267687171562 -0.239314100652692 -0.368989802980185 0.150039931355135 0.275098985041325 -0.00251863656641381 -0.0106572044246788 -0.00557772384979901 -0.00871343826038851 -0.00325505991219642 0.0028218514348721 -0.0317043367522625 0.0345133390908135 -0.00940171729278021 0.000831273345826778 -0.000172532421016589 0.000519182936524322 -2.58762510260652e-05 -9.0771295831614e-05 -3.40199139452136e-05 4.28689394876735e-05 0.000100114394831941 4.84901894552034e-05 -2.91827662790854e-05 -1.16724603544063e-05 -1.36144984442495e-05 0.000168414117973628 1.63548824244985e-05 6.47907031963351e-05 5.14389521310746e-05 0.000118548712238397 6.69372164760475e-05 -0.000126602764948846 0.000147102768204584 1.38348719185642e-05 5.47079550780217e-05 -2.76285061316032e-05 5.31453256800079e-06 -1.18237286645349e-05 -1.41436443958988e-05 -9.77707855966586e-06 -0.00479223198453572 0.00051337761604942 -0.00133048622727955 0.00124626009712625 -0.0013975160737508 -0.00336933760808781 -0.000482383951413872 -0.00346593150424979 0.0016746198327741 -0.00492371244455738 0.00468672327910183 -0.010247259115928 -0.0049206108931935 -0.00234353198725117 0.00418425769857426 0.000267539011232793 -0.000346676049349508 -7.53293861611567e-05 -0.00212472940286808 -9.60987885664165e-05 -0.000767435091390354 0.00151705938951693 -0.00157696047021978 -0.000119126365442589 -0.000607896476743366 -4.81114258992677e-07 -0.000164394242831183 0.0368049298524863 -0.0087566628674032 -0.0472754304155094 0.0120127509110583 0.0464645020513774 0.0231110156941933 0.00752839400467571 -0.0440857977240142 0.0396408091173647 -0.0334579150705653 0.00268284178740941 -0.0096326428115842 0.00359267619840834 -0.0307883070841138 0.025701440522828 0.0153678512818197 0.0446129877646277 0.0233811026526937 -0.0331492183401607 0.00306266453260346 -0.0102799363881778 0.0152967322355211 0.0443672773178598 0.0239783406392136 0.0235639902712814 -0.00676984734233418 -0.0332067036738293 0.00142977898851398 0.000681921725026968 -0.00325267619191478 0.000112440930395718 -1.60481858481211e-05 -4.09371720757154e-06 0.00140066831615468 -0.00137320809451501 -0.000801701082917614 -0.0221426804770061 -0.0294502730117387 0.0261300010948226 0.00734045993410307 0.0194844513640338 0.0133329883729126 -0.0166368472212587 0.0173014791681285 0.00958090373064678 0.000199031785768662 0.000435454701288832 -9.78824249101708e-05 -0.000947596260315723 -0.00373655035535875 -0.00150401224706581 -0.00296510026456757 -0.000109361252449076 0.00118535946066109
  126 2994.2653844071 ""  28.9502066368816 0 0 -0.000324885837395038 -0.000996494601663304 -0.000383176207472297 -0.000781515868844485 -0.000922653182100795 0.000748776914654701 4.30523013566407e-06 0.00518851375996317 -0.00509779836104933 -1.08551736564343e-05 -4.45207008127419e-05 -2.86686946040601e-05 -0.00575368643156814 0.00185260219824055 0.000165260966222207 0.00362151665676738 0.0110820927763615 0.00526107794143962 0.00454579046039021 -0.00172375761029491 0.00322764642424877 0.00481149264275857 0.0137972531995471 -0.0115068563896334 0.0774450093610775 -0.0130468496998857 0.05429523134027 -0.0202917214534038 -0.071640875083199 -0.0371810826507377 -0.0569066336968258 0.0231666712298514 0.0424295436319337 -0.000149214700285805 0.00477469569815794 0.0021929954643382 0.0343639482583441 0.01085636781637 -0.0137769933889407 0.0339154671402718 -0.0376643474969852 0.00992068767582155 0.000522845539682733 0.000137344244607758 -0.000391790860840737 2.82768746788813e-05 0.000125853980007546 6.61961296023308e-05 -7.70165063690774e-05 -0.000105823013726074 -6.15311678557605e-05 -5.8271137100348e-05 0.000164916246260163 4.74007942484823e-05 -0.00125234613892642 -8.89552331649839e-05 -0.000463160764530094 -0.000368915883116305 -0.000804883434784515 -0.000457085345867168 0.000921599271862144 -0.00105256311835072 -9.48390470842228e-05 9.31939873040704e-05 5.20980118093534e-05 5.78169825462124e-05 0.000100145194430858 0.000122547514362376 8.24356618460274e-05 0.0311812501763362 -0.00372240083985355 0.00861618615389944 -0.00852418151450324 0.00886980721040345 0.022267650136909 0.00309508374147094 0.0233903084933701 -0.0115204790227316 -0.000101996378155546 0.000213297125411234 -0.000241854607902771 -0.00573613482105723 -0.00251495095513748 0.00476474120308139 0.000179142580243637 0.000198385336580317 0.00013071867253098 0.0150195321707061 0.000631293256985754 0.00534734435818591 -0.0108421487905283 0.0116642180421457 0.000888205272768234 4.33238365437822e-06 0.000261638911743513 5.64595365853268e-05 -0.239783156258469 0.0570473679194226 0.30795948166972 -0.077437581161916 -0.299602636015775 -0.14900102573663 -0.0492952015119473 0.288371735247844 -0.259295378561734 0.224055917475084 -0.017948868165315 0.0645484294107505 -0.024050481653111 0.205840248597087 -0.17184519558038 -0.100884571282745 -0.29281065743515 -0.153482997163473 0.226926862169853 -0.0208337056880558 0.0702755004841981 -0.103409369553995 -0.299822740722325 -0.162008170872108 -0.160245068876922 0.0461103311607964 0.225651285763841 0.000485494864650339 0.000627253487088817 -0.000333427480688454 1.76605481680662e-05 1.80745045912534e-05 7.9323181946972e-08 0.000412360483646949 -0.000441533209657438 -0.000268598652694425 -0.00470033783101211 -0.00614621345376912 0.00555944707106539 -0.000664007531994705 -0.00164319826151291 -0.00136888008716797 -0.0050018454112472 0.00533595451707491 0.00307457392448014 1.46468196966217e-05 3.01884343904798e-05 -1.69360960304498e-05 -3.37152884413188e-05 6.91255555700754e-06 -0.000173483071969145 -0.000388435540392304 -0.000191153319772846 0.000176510270258184
  127 3005.16615218293 ""  25.0918077052301 0 0 -0.0001058280815828 -0.000365829812082401 -0.000119133178217676 0.000699949898257883 -0.00179255594422464 0.00186233326896121 -0.000383426612428062 0.000262483654422386 4.1879151048665e-05 -1.67864204671819e-05 2.44356976809194e-05 5.02657994997095e-05 -0.000297871894143316 0.000209981651376172 -1.36205269653271e-05 0.00180423218339914 0.0038775810541673 0.00210781580571205 -0.0139119570890502 0.00489809364636752 -0.00912080224547525 0.00575077507996303 0.0162478525881297 -0.0132830682551708 0.00285545889618687 -0.000517495182978622 0.00222597467251022 -0.000535057790480101 -0.0016049261003502 -0.000869473448236811 0.00235874671775633 -0.00104347430458852 -0.00175998270607694 -0.000192842613123898 -0.000430088742456333 -0.000249696868804219 0.00160208110307155 0.000479968562578255 -0.000686032929575209 0.00214571014771811 -0.0023683503471738 0.000567478720554721 -0.00613139815684576 0.0372559648908315 -0.0784752106156925 -0.000318710020230726 0.000848170339501846 0.000545166540460119 -0.000473741555985325 -0.000584896906791903 -1.05624095819743e-05 0.00095916899291337 -0.00123464000475647 -7.5073721108623e-05 4.09200058642026e-05 -6.70846976021824e-06 -6.29901025046188e-05 -2.04713340980001e-05 3.40680558812533e-05 -2.931126785257e-05 -2.84537550646064e-05 2.78654506498567e-05 -1.25078542554493e-05 0.00012218355947612 0.000147104848125496 2.08470469393662e-05 -2.91478774803962e-06 -1.86551123140989e-05 1.98215003870989e-05 -0.000157242055462506 -5.90324732630624e-05 -1.77358046562726e-05 7.76977958327367e-05 -5.64210029873395e-05 -0.000100533990555273 2.27181426720918e-05 3.37611964717926e-05 0.000106704288999397 0.35318710005376 -0.329450185321461 0.713606647522482 -0.276676890257094 -0.123808665475957 0.219614697195689 -0.0114165203332714 0.0142883789758906 0.00269902998214565 0.00130815296422298 8.77891853295157e-05 0.000594469883559208 0.000433050423479686 -0.000483043711389786 3.22826325581925e-05 -0.000809466685708834 -0.000273464280018941 -0.000528278176251093 0.00120133741989002 -0.000301986729385502 -0.00155944372727792 0.00051581939485941 0.0018729090159277 0.000958601147375475 0.000127797696359862 -0.000851521687562233 0.000768556880496289 -0.00149531379949364 0.000118002137829148 -0.000434861479269352 0.00013123229504135 -0.000947111961102069 0.000781090704506478 0.000518486065775925 0.00158685833770155 0.000864973964544333 -0.000755822888716955 8.12442064914592e-05 -0.000221811928693529 -0.000120821623417383 -0.000341682325400255 -0.000161448724877404 0.000613807261973128 -0.000166788356419994 -0.000871670717230496 -0.00256197559938342 -0.00788603281110807 -0.0060062482673624 -0.000295403310731684 -0.000111450526339495 0.000484835568728804 0.000471931432681003 0.000353192615431876 -0.00193002676661626 -0.0024998786161779 -0.00457296518945017 0.00289435694234687 0.0380282205734033 0.098965769709637 0.0729953447679678 -0.00522382892426798 0.00204894631648564 0.00179443683585365 3.29999165812668e-05 7.29864557552714e-05 0.000108218279860637 -0.000196706806457464 -0.00288929961037955 -0.00141185051101422 0.00330864667091767 -0.000980095622075294 -0.000280218410709991
  128 3008.07765249246 ""  40.558352252265 0 0 0.000704387903192206 0.00589692621276694 0.00070059945716741 -0.0211844967032366 0.0607029158188434 -0.0627217906625073 0.00359316858402635 0.00192692306948524 -0.002716984854578 0.000396541847676729 -0.000540419900293698 -0.000472376841334485 0.00196081035253029 -0.00304655262580347 -0.00286050781910752 -0.0174024123814106 -0.0565909826143359 -0.0280295555911826 0.452604457001603 -0.159742764892252 0.29566673478166 -0.197504528321738 -0.557217355747932 0.456494354140613 0.0232280326403332 -0.00428050307227041 0.0172213793929551 -0.0127063295504282 -0.0460386263490439 -0.0226515291457879 -0.0546350430805436 0.0226152262236578 0.042794949589757 0.0158855251289049 0.0439436186031127 0.0234289259829812 -0.0424060774565546 -0.0125829887093228 0.0195107196989973 -0.00024798214160471 0.00216425019406136 0.00170522863772972 2.2651704380409e-05 0.00110907790292064 -0.00228303515898226 -2.47526771734478e-05 -1.20942531934289e-05 5.05060494687555e-06 3.07513884578863e-06 2.26568183922622e-05 1.67627805141926e-05 2.20581127309035e-05 -4.78456810776719e-05 -7.60139431955817e-06 -8.37272962002759e-06 1.17881635478094e-06 -3.28812230932562e-06 -1.00430497090348e-06 -2.28443123869252e-06 -2.40643676917368e-06 1.98066578530553e-05 -1.85226789185279e-05 4.50873953366131e-06 -9.69083583010319e-05 -1.62891884770602e-05 -2.48989809274886e-05 2.32589024103786e-06 4.50224081115729e-07 3.51865062361126e-06 1.41006276613794e-05 -5.55997174808702e-05 1.91695276150998e-05 -3.14329200758118e-05 -6.43670734243987e-05 2.07982903090636e-05 8.08382599547269e-06 7.27155243323408e-05 -1.82983304193575e-05 0.00965105051759967 -0.00893178373760293 0.0193435021214199 -0.00987216343427282 -0.00449998894566362 0.00788099221558087 -0.000337813531335025 0.000469096409686538 7.62252030665223e-05 0.000151826454919576 4.60772345117395e-06 5.17251596786447e-05 -0.000213840085901912 0.000259402756531867 1.02273959905494e-05 0.00104192908048701 0.000108433265773502 0.000231288755624935 -0.000110609751199145 2.16492375069969e-05 0.000142574801953707 4.01023205519704e-05 0.000130210344488138 7.53549866172135e-05 -8.43910493493135e-05 0.000471396393974373 -0.00042344182581906 0.000354735308271622 -3.14927362720501e-05 0.000101391179563877 -5.94042133759478e-05 0.000528242422161235 -0.000450996313634727 7.92106919583524e-05 0.000234932110193008 0.000132687980341713 0.00061053507728412 -4.26976879095006e-05 0.000179993481147115 -0.000327721845615564 -0.00095789931188612 -0.000503653681906717 -0.000391236914737847 0.000121462697034447 0.000539470919764144 0.00037066832972409 -0.00022117254084981 -0.000990960199805165 0.000133754714630093 -0.000107843447709166 4.8329587081589e-05 0.000403427238915437 -0.000318535196792449 -0.000314104445318766 -0.00755284156420425 -0.0079640113988882 0.00764837213282014 0.00348462197465123 0.00848966257135226 0.00583317431420466 -0.00438803872657896 0.00432597012361691 0.00260273475532078 0.000259004466780445 -0.000171332838044981 0.000386447955664 0.000431648342029408 0.00155328382229698 -0.000834983514267823 -0.00189629358199807 0.00114433270255361 1.29213385927481e-05
  129 3013.11455028676 ""  45.9966528732337 0 0 0.000600567156782297 0.00151462638119272 0.00117580162522133 0.000174740035965621 0.000196651999970671 -0.000201071518617617 -0.00166502484199336 0.000398965099618667 -0.00159087925931049 6.36521583821901e-06 -5.51683370100293e-05 -5.54695696685975e-05 0.0010408724966984 -0.000380447307498532 -6.80839470354139e-05 -0.0114023835382271 -0.0215058874406419 -0.0128559725221546 -0.00297503329489979 0.00145567220930257 -0.00155158956645736 -0.00115571169561688 -0.00385401217273383 0.00315033077857893 0.0235231449120114 -0.00417672228425487 0.016810789271425 -0.000308399626091832 -0.0015101898896937 -0.000977356077743134 -0.00354373234105816 0.00248215953351331 0.00219038402403642 0.000300958458690912 -0.000109229689372629 -7.70230850923866e-05 -0.00658997544191304 -0.00199266612919578 0.00254390893649196 -0.00572277812086653 0.00652838086848698 -0.00180544378172685 -0.00243380332958882 0.00450613256714021 -0.0103836007624347 1.77742568589879e-05 0.000116680432195192 7.98660537607163e-05 -0.000155858411922699 -0.000323783648343966 -0.000132609897072185 0.000171957288135392 -0.000117351774307967 2.15779157272114e-05 6.47429173544395e-05 -1.31136134175195e-05 5.83436292358436e-06 8.72634045450947e-06 1.65005981669815e-05 4.53148626521842e-06 -7.2428622749801e-05 6.14240997847461e-05 1.30056258915253e-06 6.36451891030897e-05 8.28974713648881e-05 5.28946864600687e-05 -8.07724438532618e-06 -9.57178629449328e-06 -9.12404682107454e-07 -0.000147100381519024 0.000152326033028408 3.18751493939591e-05 0.000169144135051779 6.60312440677735e-05 -0.00012480650771214 5.51586161720145e-05 -3.03963267656298e-05 0.000230910364719746 0.0488006976752151 -0.0454521501151239 0.100225694309821 -0.0251510241959422 -0.0109665403978893 0.0192370097622827 -0.00164559057619098 0.00191108385974772 0.00030797620795429 -0.000455487425524942 2.21747865115015e-05 -0.000129016434222347 0.000737403589450625 -0.000843467965174531 -7.74285285209477e-05 -0.000679883974670513 -0.000245179079008172 -0.000417783892949885 0.0014229365470666 -0.000338725070165258 -0.00183001641434735 8.63375215700897e-06 0.000133597160364332 6.44674130249956e-05 0.000263432753613402 -0.00155125501874548 0.00140113775188763 -0.00254041126700068 0.000211665404709548 -0.000747473442552116 0.000260288240146016 -0.00199073761529123 0.0016632942026707 0.000364677333665005 0.00106221181329379 0.000571351011696536 -0.00243865211678901 0.000225388273041857 -0.000734654645526172 0.000211095811484146 0.000605141094174778 0.000334614921233604 0.00160273560012282 -0.000454263226850659 -0.00222048280189124 0.0301016805323678 0.0672763813712276 0.0353950070342784 -0.000228205101013342 -0.000676615346676858 0.000246852138295794 -0.00614636049331938 0.00868724547541861 0.00355538332213391 -0.0789874530107371 -0.0988334347606545 0.105694515722639 -0.276622733962267 -0.705757504113931 -0.521172559366074 0.0850658622130985 -0.090777872251639 -0.0494529257521152 -0.000641418449987657 -0.00100303477124597 -0.000612434327580366 0.0109290777555762 0.0184449330325935 0.00946335448138059 -0.000958669808974462 0.00360978850077428 0.00152383093767851
[truncated: 70,992 more chars]
