# Supplementary material for: Cut-off Scale and Complex Formation in Density Functional Theory Computations of Epoxy-Amine Reactivity
Source: ACS Omega. 2021 Oct 25;6(44):29424–31. doi: 10.1021/acsomega.1c03229 (PMC8587129; doi:10.1021/acsomega.1c03229)
Supplement: Supplementary file 1 — ao1c03229_si_001.zip [file ao1c03229_si_001.zip › Final_structures/Primary/A4_E4_B3LYP-D3_CC-PVTZ-F_ canonical/Amine_frag4_Epoxy_frag4_product-7_isomer19.vib]

{ 
 s_m_m2io_version
 :::
 2.0.0 
} 

f_m_table { 
 i_j_atom_total
 :::
 50
 m_column[155] { 
  s_m_data_name
  s_m_column_name
  i_m_width
  b_m_visible
  s_m_units
  :::
  1 r_j_Frequency  "Frequency"  10 1 "" 
  2 s_j_Symmetry  "Symmetry"  10 0 "" 
  3 r_j_Intensity  "Intensity"  10 1 "" 
  4 r_j_Raman_Act  "Raman Act"  10 0 "" 
  5 r_j_Raman_Int  "Raman Int"  10 0 "" 
  6 r_j_x1  "x1"  10 0 "" 
  7 r_j_y1  "y1"  10 0 "" 
  8 r_j_z1  "z1"  10 0 "" 
  9 r_j_x2  "x2"  10 0 "" 
  10 r_j_y2  "y2"  10 0 "" 
  11 r_j_z2  "z2"  10 0 "" 
  12 r_j_x3  "x3"  10 0 "" 
  13 r_j_y3  "y3"  10 0 "" 
  14 r_j_z3  "z3"  10 0 "" 
  15 r_j_x4  "x4"  10 0 "" 
  16 r_j_y4  "y4"  10 0 "" 
  17 r_j_z4  "z4"  10 0 "" 
  18 r_j_x5  "x5"  10 0 "" 
  19 r_j_y5  "y5"  10 0 "" 
  20 r_j_z5  "z5"  10 0 "" 
  21 r_j_x6  "x6"  10 0 "" 
  22 r_j_y6  "y6"  10 0 "" 
  23 r_j_z6  "z6"  10 0 "" 
  24 r_j_x7  "x7"  10 0 "" 
  25 r_j_y7  "y7"  10 0 "" 
  26 r_j_z7  "z7"  10 0 "" 
  27 r_j_x8  "x8"  10 0 "" 
  28 r_j_y8  "y8"  10 0 "" 
  29 r_j_z8  "z8"  10 0 "" 
  30 r_j_x9  "x9"  10 0 "" 
  31 r_j_y9  "y9"  10 0 "" 
  32 r_j_z9  "z9"  10 0 "" 
  33 r_j_x10  "x10"  10 0 "" 
  34 r_j_y10  "y10"  10 0 "" 
  35 r_j_z10  "z10"  10 0 "" 
  36 r_j_x11  "x11"  10 0 "" 
  37 r_j_y11  "y11"  10 0 "" 
  38 r_j_z11  "z11"  10 0 "" 
  39 r_j_x12  "x12"  10 0 "" 
  40 r_j_y12  "y12"  10 0 "" 
  41 r_j_z12  "z12"  10 0 "" 
  42 r_j_x13  "x13"  10 0 "" 
  43 r_j_y13  "y13"  10 0 "" 
  44 r_j_z13  "z13"  10 0 "" 
  45 r_j_x14  "x14"  10 0 "" 
  46 r_j_y14  "y14"  10 0 "" 
  47 r_j_z14  "z14"  10 0 "" 
  48 r_j_x15  "x15"  10 0 "" 
  49 r_j_y15  "y15"  10 0 "" 
  50 r_j_z15  "z15"  10 0 "" 
  51 r_j_x16  "x16"  10 0 "" 
  52 r_j_y16  "y16"  10 0 "" 
  53 r_j_z16  "z16"  10 0 "" 
  54 r_j_x17  "x17"  10 0 "" 
  55 r_j_y17  "y17"  10 0 "" 
  56 r_j_z17  "z17"  10 0 "" 
  57 r_j_x18  "x18"  10 0 "" 
  58 r_j_y18  "y18"  10 0 "" 
  59 r_j_z18  "z18"  10 0 "" 
  60 r_j_x19  "x19"  10 0 "" 
  61 r_j_y19  "y19"  10 0 "" 
  62 r_j_z19  "z19"  10 0 "" 
  63 r_j_x20  "x20"  10 0 "" 
  64 r_j_y20  "y20"  10 0 "" 
  65 r_j_z20  "z20"  10 0 "" 
  66 r_j_x21  "x21"  10 0 "" 
  67 r_j_y21  "y21"  10 0 "" 
  68 r_j_z21  "z21"  10 0 "" 
  69 r_j_x22  "x22"  10 0 "" 
  70 r_j_y22  "y22"  10 0 "" 
  71 r_j_z22  "z22"  10 0 "" 
  72 r_j_x23  "x23"  10 0 "" 
  73 r_j_y23  "y23"  10 0 "" 
  74 r_j_z23  "z23"  10 0 "" 
  75 r_j_x24  "x24"  10 0 "" 
  76 r_j_y24  "y24"  10 0 "" 
  77 r_j_z24  "z24"  10 0 "" 
  78 r_j_x25  "x25"  10 0 "" 
  79 r_j_y25  "y25"  10 0 "" 
  80 r_j_z25  "z25"  10 0 "" 
  81 r_j_x26  "x26"  10 0 "" 
  82 r_j_y26  "y26"  10 0 "" 
  83 r_j_z26  "z26"  10 0 "" 
  84 r_j_x27  "x27"  10 0 "" 
  85 r_j_y27  "y27"  10 0 "" 
  86 r_j_z27  "z27"  10 0 "" 
  87 r_j_x28  "x28"  10 0 "" 
  88 r_j_y28  "y28"  10 0 "" 
  89 r_j_z28  "z28"  10 0 "" 
  90 r_j_x29  "x29"  10 0 "" 
  91 r_j_y29  "y29"  10 0 "" 
  92 r_j_z29  "z29"  10 0 "" 
  93 r_j_x30  "x30"  10 0 "" 
  94 r_j_y30  "y30"  10 0 "" 
  95 r_j_z30  "z30"  10 0 "" 
  96 r_j_x31  "x31"  10 0 "" 
  97 r_j_y31  "y31"  10 0 "" 
  98 r_j_z31  "z31"  10 0 "" 
  99 r_j_x32  "x32"  10 0 "" 
  100 r_j_y32  "y32"  10 0 "" 
  101 r_j_z32  "z32"  10 0 "" 
  102 r_j_x33  "x33"  10 0 "" 
  103 r_j_y33  "y33"  10 0 "" 
  104 r_j_z33  "z33"  10 0 "" 
  105 r_j_x34  "x34"  10 0 "" 
  106 r_j_y34  "y34"  10 0 "" 
  107 r_j_z34  "z34"  10 0 "" 
  108 r_j_x35  "x35"  10 0 "" 
  109 r_j_y35  "y35"  10 0 "" 
  110 r_j_z35  "z35"  10 0 "" 
  111 r_j_x36  "x36"  10 0 "" 
  112 r_j_y36  "y36"  10 0 "" 
  113 r_j_z36  "z36"  10 0 "" 
  114 r_j_x37  "x37"  10 0 "" 
  115 r_j_y37  "y37"  10 0 "" 
  116 r_j_z37  "z37"  10 0 "" 
  117 r_j_x38  "x38"  10 0 "" 
  118 r_j_y38  "y38"  10 0 "" 
  119 r_j_z38  "z38"  10 0 "" 
  120 r_j_x39  "x39"  10 0 "" 
  121 r_j_y39  "y39"  10 0 "" 
  122 r_j_z39  "z39"  10 0 "" 
  123 r_j_x40  "x40"  10 0 "" 
  124 r_j_y40  "y40"  10 0 "" 
  125 r_j_z40  "z40"  10 0 "" 
  126 r_j_x41  "x41"  10 0 "" 
  127 r_j_y41  "y41"  10 0 "" 
  128 r_j_z41  "z41"  10 0 "" 
  129 r_j_x42  "x42"  10 0 "" 
  130 r_j_y42  "y42"  10 0 "" 
  131 r_j_z42  "z42"  10 0 "" 
  132 r_j_x43  "x43"  10 0 "" 
  133 r_j_y43  "y43"  10 0 "" 
  134 r_j_z43  "z43"  10 0 "" 
  135 r_j_x44  "x44"  10 0 "" 
  136 r_j_y44  "y44"  10 0 "" 
  137 r_j_z44  "z44"  10 0 "" 
  138 r_j_x45  "x45"  10 0 "" 
  139 r_j_y45  "y45"  10 0 "" 
  140 r_j_z45  "z45"  10 0 "" 
  141 r_j_x46  "x46"  10 0 "" 
  142 r_j_y46  "y46"  10 0 "" 
  143 r_j_z46  "z46"  10 0 "" 
  144 r_j_x47  "x47"  10 0 "" 
  145 r_j_y47  "y47"  10 0 "" 
  146 r_j_z47  "z47"  10 0 "" 
  147 r_j_x48  "x48"  10 0 "" 
  148 r_j_y48  "y48"  10 0 "" 
  149 r_j_z48  "z48"  10 0 "" 
  150 r_j_x49  "x49"  10 0 "" 
  151 r_j_y49  "y49"  10 0 "" 
  152 r_j_z49  "z49"  10 0 "" 
  153 r_j_x50  "x50"  10 0 "" 
  154 r_j_y50  "y50"  10 0 "" 
  155 r_j_z50  "z50"  10 0 "" 
  :::
 } 
 m_row[144] { 
  r_j_Frequency
  s_j_Symmetry
  r_j_Intensity
  r_j_Raman_Act
  r_j_Raman_Int
  r_j_x1
  r_j_y1
  r_j_z1
  r_j_x2
  r_j_y2
  r_j_z2
  r_j_x3
  r_j_y3
  r_j_z3
  r_j_x4
  r_j_y4
  r_j_z4
  r_j_x5
  r_j_y5
  r_j_z5
  r_j_x6
  r_j_y6
  r_j_z6
  r_j_x7
  r_j_y7
  r_j_z7
  r_j_x8
  r_j_y8
  r_j_z8
  r_j_x9
  r_j_y9
  r_j_z9
  r_j_x10
  r_j_y10
  r_j_z10
  r_j_x11
  r_j_y11
  r_j_z11
  r_j_x12
  r_j_y12
  r_j_z12
  r_j_x13
  r_j_y13
  r_j_z13
  r_j_x14
  r_j_y14
  r_j_z14
  r_j_x15
  r_j_y15
  r_j_z15
  r_j_x16
  r_j_y16
  r_j_z16
  r_j_x17
  r_j_y17
  r_j_z17
  r_j_x18
  r_j_y18
  r_j_z18
  r_j_x19
  r_j_y19
  r_j_z19
  r_j_x20
  r_j_y20
  r_j_z20
  r_j_x21
  r_j_y21
  r_j_z21
  r_j_x22
  r_j_y22
  r_j_z22
  r_j_x23
  r_j_y23
  r_j_z23
  r_j_x24
  r_j_y24
  r_j_z24
  r_j_x25
  r_j_y25
  r_j_z25
  r_j_x26
  r_j_y26
  r_j_z26
  r_j_x27
  r_j_y27
  r_j_z27
  r_j_x28
  r_j_y28
  r_j_z28
  r_j_x29
  r_j_y29
  r_j_z29
  r_j_x30
  r_j_y30
  r_j_z30
  r_j_x31
  r_j_y31
  r_j_z31
  r_j_x32
  r_j_y32
  r_j_z32
  r_j_x33
  r_j_y33
  r_j_z33
  r_j_x34
  r_j_y34
  r_j_z34
  r_j_x35
  r_j_y35
  r_j_z35
  r_j_x36
  r_j_y36
  r_j_z36
  r_j_x37
  r_j_y37
  r_j_z37
  r_j_x38
  r_j_y38
  r_j_z38
  r_j_x39
  r_j_y39
  r_j_z39
  r_j_x40
  r_j_y40
  r_j_z40
  r_j_x41
  r_j_y41
  r_j_z41
  r_j_x42
  r_j_y42
  r_j_z42
  r_j_x43
  r_j_y43
  r_j_z43
  r_j_x44
  r_j_y44
  r_j_z44
  r_j_x45
  r_j_y45
  r_j_z45
  r_j_x46
  r_j_y46
  r_j_z46
  r_j_x47
  r_j_y47
  r_j_z47
  r_j_x48
  r_j_y48
  r_j_z48
  r_j_x49
  r_j_y49
  r_j_z49
  r_j_x50
  r_j_y50
  r_j_z50
  :::
  1 24.5904945916217 ""  0.232632469911293 0 0 0.0292194639292546 0.0249703199316852 0.0338890055303624 0.0368821510536694 0.0478642458334141 0.0520697364985113 0.0118519664704788 0.0367201251640592 0.0223637012480198 0.0467337984381893 0.0387509093021644 0.0733579689943388 0.0554343986440781 0.0583492072008926 0.0896727888229537 0.0426724181327742 0.0129448644272948 0.0415672105011516 0.0331541696201657 0.0648375195940799 0.04438895468404 0.0389200855139036 0.0542101207231375 0.0566651957048257 0.0163295771265324 0.0466832999883981 0.0285472193547568 0.00220062807657201 0.0485791406772405 0.0175006022827727 0.00438211032304696 0.023369284864778 0.0129592690282281 0.0594552525865659 0.0507919757447334 0.106120284773207 0.0558257380877629 0.0738168834529189 0.0829368346699104 0.0576709786908098 0.0647347493805746 0.0932903958757112 0.0131078303625085 -0.0266882006055709 -0.0133963905280409 0.0289003576407488 -0.0211284341764083 -0.0289515879626825 0.0141290292252466 -0.0184381394701709 -0.0287859422926224 0.00921083666385652 -0.0201767462472406 -0.0344333373406949 -0.0115065977947081 -0.018897378797452 -0.0338684528666056 -0.0273039591614115 -0.0154959692366785 -0.0275316096357663 -0.017913271001842 -0.0128147522289786 -0.0226799699707686 0.00276390151042986 -0.014197204475349 -0.0234207165847204 -0.054268228906783 -0.0147516176579826 -0.0261411321558784 -0.0672926780572693 -0.0223144579583507 -0.0409546274033592 -0.0608584739268005 -0.0178736241659753 -0.0321018307765637 -0.0625382972910746 -0.0033724514470128 -0.00404076546173423 0.0108569485094585 -0.0327501986636164 -0.0103258979456205 0.013524551832827 -0.0376315968801319 -0.0112537519765996 0.0192411558752437 -0.0232642478404651 -0.0388024811330541 -0.0163395875334715 -0.0207073085084376 -0.0378549308304424 -0.027371980366828 -0.00995840907792022 -0.0184084102938416 0.00804293150015233 -0.0126341197665212 -0.0196316482095573 -0.0658820680744162 -0.0213379825534658 -0.0389844156760318 -0.0833447827659289 -0.0234102678457939 -0.0392444758319585 -0.062174890844123 -0.0276218948480732 -0.0555591598664179 -0.0548445259716024 -0.0136441099253891 -0.024486603750848 -0.0571195756926898 -0.0255686872154905 -0.0444733256254047 -0.0759325844993147 -0.0166381657210762 -0.0315939175493146 -0.0540824140513698 0.000950452268585319 0.00579459869948682 -0.0799843399301827 -0.00210224435552474 -0.00337140402598904 -0.0595582065161348 -0.000820649991944147 0.00139623656481258 0.004501597891216 0.00941466934602968 0.0100610390203906 0.0109851100919084 -0.0192882287398989 -0.00811836552859037 0.00121088618389258 -0.0124149369006805 -0.0054473681013023 0.00278084617901352 0.0175948834152509 0.0143486108029931 -0.00697292268824528 0.0171297805389409 0.00868151738548456 -0.0180366972960957 -0.0141406859133695 -0.00950785495873785 0.0242506165152757 0.00629496783154317 0.0198809631689567 0.0359028549910375 0.000910811397450162 0.0261260773590364 0.0179659936425478 -0.0158223452230949 7.96438886259771e-05
  2 39.6546840647355 ""  0.261623765415557 0 0 -0.025625611071823 -0.0529483576655698 -0.0429832991114349 0.0124266504994982 -0.00362123974352139 -0.0140046029897655 -0.03439367018909 -0.0489167617494568 -0.120023402720826 0.0130897664375833 -0.0131876394234219 0.0670564237718138 0.0484596703590344 0.0384740696611522 0.108165318597395 -0.0509560235707673 -0.0916743934037605 -0.0249062938793197 0.0434108878595019 0.0419111083267495 -0.0302083946875844 0.0088148632337338 -0.00603436738970362 -0.0367037731883594 -0.0420904064655631 -0.0556261457409361 -0.138475594042798 -0.0091667759533015 -0.00973678855155769 -0.141073112779661 -0.0592117688134983 -0.0789504281367075 -0.136223221260809 0.0518403558317847 0.0217205681020034 0.163052268652947 0.0673568137265694 0.0813055883286098 0.0941660499422435 0.0532358813901952 0.0502833616559329 0.101604918970254 -0.00778222188955862 0.00650585471916481 0.0132174679807739 -0.034439224087812 -0.00203360276620233 0.0193845452044015 -0.0244732473668873 0.00504893678490629 0.0131052258591494 -0.00493652358068747 0.00819979091338157 0.00229824347935258 0.0073754366793905 0.0154369213876769 -0.00468880860799681 0.00192725664904086 0.0198782164042194 -0.00130829335232777 -0.0188209719189364 0.0160315656217237 0.00990686645241489 -0.032566543272646 0.00862326843770925 0.0170750209971729 0.0197882249228148 0.0299994193983993 -0.0101438212849729 0.0192093187817813 0.0518017421413283 -0.000561662180510306 0.0359828484869724 0.0319201837660397 -0.0209966769294199 0.0226431748892483 0.0171547651557739 -0.0177054450796746 -0.00871181413711559 0.022121132750091 0.0184828541426741 0.0016258813233655 0.0144209472962584 0.0129055521010058 0.00249454038999747 0.00553716098000703 -0.00107697478531116 0.0228150176777401 0.018012726312972 -0.0129374479324738 -0.023552454283371 0.0193117485400457 0.0128168879081259 -0.045889695422198 0.00690309403454013 0.0238826741098814 0.00980920618657215 0.0522608470915824 0.00843614981668933 0.0299915552140214 0.0599350568651439 -0.00713179352323026 0.0175469290146042 0.0590308802852917 0.00406148133650427 0.0389275580503557 0.0186780207289757 -0.0259785481208461 0.0358328695268146 0.0408027697832651 -0.0188273835947979 0.0452348659034365 0.0379403841774124 -0.0259801997483509 0.0226104591636404 0.00635949246604341 -0.0229543150919591 0.0337371718757664 0.0206161253650425 -0.0212667372458471 0.0136757485376387 0.0151804876101656 -0.0145895908848547 0.00302266825928084 -0.0420678801246483 -0.0130227949171749 0.000743284936537858 -0.013262933581631 0.00253866955875894 0.00820044778987421 -0.0145081412992652 0.00104440339305207 0.00443089574768563 -0.0416169219045102 -0.0132151316576249 0.0190545029924776 -0.0528040925160302 -0.0214969570295931 0.0312805428491489 -0.0093512030044763 0.000843347822211703 -0.0224833040840802 -0.0535394570639401 -0.0144023653863351 -0.0212571673773818 -0.0524270080797413 0.00407092391505102 -0.0158716733093734 -0.0341908324811749 -0.0033344944388502
  3 52.4632136707085 ""  0.184011851362762 0 0 -0.000319810511434789 0.00316776079139503 -0.032441282737868 -0.0301547198726042 0.00337859478688831 -0.0178780152288865 0.0244487317184677 -0.0140612281187652 -0.0376063506684171 -0.0736481656107243 0.0302766923497901 0.00793489130571682 -0.144809509003445 0.0690153285488313 0.0535478960745838 -0.00631094763891922 -0.00649013191164155 -0.0278419260140892 -0.00957490282698542 0.025137903469325 -0.0253421619675171 -0.0392835421953467 -0.0368553381894856 -0.0179817616871177 0.023133234438514 -0.0348611503062027 -0.0265125018120536 0.0239012717586878 -0.00615753134741911 -0.0413349411577243 0.0428307209986232 -0.013361497535833 -0.0480220440430216 -0.163736401829581 0.0828060154554239 0.0619631369983385 -0.167588071762587 0.118214282025957 0.0257733999031795 -0.159596762503132 0.0369720443329462 0.107664102873022 0.0396459083099674 -0.0372383238483612 0.0300489904534373 0.0616268935660541 -0.029860349681277 0.00859855950411717 0.0415471364957243 -0.0247572019217337 0.00800913509736115 0.0244611242184714 -0.0294701829757308 -0.000486899150028687 0.0120620732860324 -0.0220919015444979 -0.00527320158060916 0.0142440844853063 -0.00965777360183025 -0.00189235993686945 0.0273497391953293 -0.00598637932994554 0.00762799922463532 0.0402561607536651 -0.0134381318021988 0.0127899382634469 0.00167173608577818 -3.68601717506226e-06 -0.00829826378853414 0.0051149506917672 -0.00226686309172907 -0.00644902051810368 -0.0132422679178948 -0.00641022399794626 -0.0191468646702806 0.000744967376734748 0.0193441207423114 -0.00592492047670379 0.0300867928215293 -0.049075837129547 0.0458065273732463 0.0529343388314651 -0.0508662317370676 0.0341499343349399 0.0206787447367789 -0.0388505407616501 -0.00281790062633637 0.000485733019312616 -0.0259956919046492 -0.0118579985796523 0.0272827038744892 0.00275520477701899 0.0112687956141126 0.0465132662445738 -0.010966551379682 0.0210159347291703 0.0126697885091535 0.0011848107119612 -0.00144480872484017 -0.000551603885959099 0.00232026105183603 -0.00947251010665197 0.00544446278512437 -0.0119584032926573 -0.00716430234915038 -0.0165067915467351 -0.00477209570642972 -0.0210347258198484 -0.0134593225038145 -0.0193102065201638 -0.0210628409513312 -0.0207894619749808 0.000441911557662419 -0.023171032434453 -0.00195240984362253 0.0219690357070292 -0.00713988112587306 -0.00736919769051707 0.0254899516437325 -0.00969393995226007 0.0108043286826674 0.024471404657898 0.000545767724325334 0.0210188433332569 0.0114279957385203 -0.0186751537687891 -0.0301809833809947 0.0148169936379742 0.0352124096980944 0.0101630312159137 -0.00985250587129242 0.0252887568319627 0.0499917513819862 -0.00195756141485614 -0.0282461926297795 0.00965848209202896 0.0195017089598915 -0.0196864032464673 0.00756176561725648 -0.0241532096592506 0.0478490422313429 0.00477298030170099 0.0336334907223807 -0.0416114430085588 -0.00921653443251547 0.0394463990798102 -0.0558634467663941 -0.0280911197448462 0.0462291011630771 0.00612816853640574
  4 59.7804982462238 ""  0.0472310969639326 0 0 0.00488138288792305 -0.0166522084493038 0.017436644088429 -0.0182864150750876 -0.0212511942229051 0.0238599806006589 0.0184230236519119 -0.025657728990056 0.0280309173998919 -0.0277049970131703 -0.0138226067814129 0.0148769052959699 -0.0404818675718987 -0.0189558465608591 0.0121424954802187 0.0117917328386621 -0.018114797997333 0.0188702898508295 -0.0258395314625482 -0.0201096776351402 0.0225582738903015 -0.0188499552235402 -0.0314203356022105 0.0361755442934377 0.0191314270365169 -0.0351663172200872 0.037208570562141 0.0134729926268188 -0.0280163254559677 0.0296190162836154 0.0324445791646221 -0.0203503951087062 0.0250083093831336 -0.0426804977604583 -0.0149937723599409 0.00384125578986652 -0.0453511274662095 -0.0216983293758237 0.0120971086208206 -0.0427591764395421 -0.0242111475102822 0.0179972665338299 0.00365499999227412 0.012366644663337 -0.0100921363472447 0.0025378418569843 0.0120478469347484 -0.00579897744424971 0.0068820093758246 0.010599344341601 -0.00564818643517811 0.0330055268417231 0.0161459761935711 -0.0101500406605456 0.0386481878540175 0.0155290523414109 -0.010072723192081 0.0163396907007705 0.00891683813919702 -0.00504856673232393 -0.0111166812165014 0.00300757065370425 -0.00013480403213011 -0.0140579958668059 0.00427474308157098 -0.00101350723105528 0.00265221135545789 0.00480373880172056 -0.000848942787162087 -0.0967056825015415 0.0600423784925243 -0.0611429396629624 0.112240741305711 0.0285797152855646 -0.02535821961861 -0.0313887204306284 -0.0801950996007609 0.090182393929943 0.00126146857439045 0.0111210147148572 -0.00578242269795711 0.00885564442856171 0.0176059575811654 -0.0103636818221324 0.0490715946367158 0.0212635971832442 -0.0138094213700085 0.0595312021981238 0.0201268990034711 -0.0137312120747302 -0.0315154646271745 -0.00246313162665488 0.00433796731371758 -0.0307564120000493 0.00125724377455032 0.000501048517500395 -0.168469222518253 0.046354803702679 -0.0467098449293924 -0.117174662682813 0.0576950658597005 -0.058135827156922 -0.0748663333770481 0.113686356800975 -0.125400156929731 0.167758252143332 -0.0199284766211149 -0.00499902868474794 0.129677479940802 0.0939454706710052 -0.0625929787669787 0.118596176746942 0.029036750350285 -0.0262436066687911 0.0346891993316372 -0.114802827769388 0.134091117192356 -0.0503123607161679 -0.0870078700806455 0.0968063532490464 -0.101734993373528 -0.0973465926571924 0.108050164502349 0.00230540082075509 0.0118001927123288 -0.0120302282404855 0.00397728555567998 -0.00744842321342777 -0.0231140861697887 0.00263783422502777 0.00780490931038809 -0.0197577832605893 -9.512870527709e-05 0.0238701728682156 -0.00569506268224505 0.00203991808721412 0.0120499580506764 -0.0212976662793201 0.000461806664929588 0.0133841847660987 -0.0296724645350129 0.00596248068783531 -0.00166400629286813 -0.000563470393187878 -0.00209313230560396 0.00270644272834415 0.00276060070219511 0.00432558645488757 -0.0109119264684926 -0.018183949599096
  5 80.9839428702055 ""  1.54064981987574 0 0 -0.0254865521051258 -0.0011317833772927 -0.0152864886945579 0.00317176143864169 0.000913177725004103 -0.026711314483269 -0.0314393571044801 0.00207396810984822 -0.0403001350373258 -0.00167948278164818 0.0014882042617956 -0.00265426013255502 0.0116134907256023 0.0110332308707684 0.00389250050801893 -0.0496800430565181 -0.00136038560962434 -0.0175174052383507 0.0295588500054812 0.00383725872587096 -0.0251265479362489 -0.000760442148623143 -0.000310690410600604 -0.0532237911251116 -0.0367061975616199 0.00500193553514948 -0.0585279145297339 -0.0138654388387928 0.00836473537890749 -0.0448839342120576 -0.0493345031943461 -0.00405386807936423 -0.0357113407561268 0.00718623028181245 0.0103894974521647 0.020644917274105 0.0254841145052548 0.020435337850428 0.00338042100769411 0.0116202983646744 0.00972341095100882 -0.00627834667320353 -0.0285841932051781 0.00605372224240147 -0.0124947881976156 -0.0351409219053117 0.00384367788415458 -0.0140475171808802 0.000693352133765461 0.0102510118512316 -0.0233980333807207 -0.0401394532729303 0.00290084810551566 -0.00452743164878311 -0.0247525687527349 -0.00142867861567715 -0.00142608545444868 0.0327192113829878 0.000539167336414755 -0.0194453092538501 0.088663429199955 0.0118399914111369 -0.0440986815016454 0.0752535640111758 0.0175149372460092 -0.0458499303067318 0.00343136498411312 -0.0223122920598418 -0.000739763002257913 -0.0321293369692816 -0.049810739287244 -0.0434760497530016 0.0131472648064016 -0.0163033729880116 0.0162732933916527 -0.0149065508710721 -0.0308292582360127 0.0475373282459823 -0.00119738968773094 0.0227709627707518 -0.0612161734651386 -0.082471931113358 -0.0148466983314607 -0.0158124550880932 -0.0875806019964619 0.000174157109911515 0.0104006743304369 -0.0620974091060249 -0.00782761624732272 0.0160262794596899 0.133663192541083 0.0134558423043355 -0.0583144574896543 0.109845654665262 0.023150921229493 -0.0574406331329138 -0.038648295219983 -0.0570724310277757 -0.0611346184457325 -0.0622728103693637 -0.0702635352747912 -0.0266382372564086 -0.0204757439399326 -0.0444481022392772 -0.0771481391778377 0.0222239412123857 -0.010482034677994 0.0272362662175605 0.0168465137903314 -0.00614140662910378 0.00789835334653244 0.00673998684184148 -0.0284787081382487 0.0252416632044996 0.0101113220159121 -0.0209674619177302 0.0752446118298672 -0.0442289933745243 -0.0417263633963769 0.0581141540581282 -0.0228026884727608 -0.0331250780265479 0.0475337530492491 -0.00428787219297188 -0.0437521785340716 0.0564013748398884 0.038993513047851 0.0871982651354379 0.0711903703031263 0.00935973680140267 0.00968030152881474 0.059303803399068 -0.0244716407232564 -0.0922367692017774 0.0342903618514903 0.0200682242209689 -0.06009577610993 0.101377748452183 0.027321544714458 -0.0129208090064359 0.102550262911833 -0.0214494749296295 -0.00374276190569621 0.0197070402987432 -0.0229464721535121 -0.00456845160551293 -0.00668684684499172 0.0298656082537075 0.0816768347869607 0.0604895513713658
  6 91.3994201008134 ""  0.273406443644458 0 0 -0.0393730518973698 -0.0251273213902376 0.0103687595379481 -0.0499559408345248 -0.0121193387632801 0.0278455162441943 -0.0206316208310132 -0.0390597380521864 -0.013672871462932 -0.0513767646792659 -0.012861705540782 0.0460011373539997 0.0503186082321485 -0.0535189469309082 -0.00618851481229861 -0.0465632941625025 -0.0453608781480881 0.0203629149107967 -0.0472135197528213 0.00170784825657929 0.0225520525167849 -0.0505069771126445 -0.0176516553874006 0.0306280246040459 -0.0244173054019827 -0.0582468596347524 -0.0109238670880285 -0.0132729920642031 -0.022969243675228 -0.0219766469524487 -0.0122885867871921 -0.045535626477706 -0.0255457300534833 0.0626331050392503 -0.0664984816766773 0.00480903821195796 0.104229127818841 -0.104252897382509 0.0304321683489243 0.0659814003323097 -0.0234035409620366 -0.0932521863194145 -0.0109703445320494 0.000442876839110677 -0.00192643524401133 0.0135659393197293 0.00862424292305833 -0.00218567166424266 0.0463771801297477 0.0125415152839437 -0.0105523518402439 0.109127320296464 0.0254116251629278 -0.0258879407286138 0.107480969675495 0.0249634767376314 -0.0250991724415008 0.047773172122655 0.0124341985879486 -0.00999976093770196 0.0207531355910117 0.0066290274414216 -0.00363656397848511 0.0174686582201088 0.00621275112305633 -0.00331776716695308 -0.00366445297660091 0.00233520060733511 0.00191216594129827 0.000255931518604837 -0.0475880109861939 -0.0172310454578743 -0.0616042191437503 -0.0102042638054837 0.0146733596625074 -0.0119332560552054 0.0527755184608729 0.0226182961748915 -0.0128717653627566 -0.0154701051497791 -0.00196792021295221 -0.0140410792087249 -0.00289924756694839 -0.00188424904748855 0.146606282048896 0.0340961461216875 -0.0355168615974069 0.14228417253382 0.0322222735322336 -0.0338320625620305 -0.00818995000247711 0.000645547865786863 0.00345488676807357 -0.0146152305437813 0.00100793832874405 0.00321512939964254 0.0328512598224501 -0.0403729648880919 -0.0212649203888024 -0.036031500630891 -0.0537417217357646 -0.0107757463190261 0.00565231013594243 -0.0823742086086448 -0.0317395766623673 -0.0647401971043625 0.0308959743051432 0.0354209448693602 -0.0571271754327829 -0.0516715236146147 -0.00660402851853197 -0.106649133732343 -0.0193397164699828 0.0250346151911372 -0.0149740038344858 0.0875133662853463 0.0365376552600918 -0.0474211908128446 0.044714409264159 0.0319226585685436 0.019727347742546 0.0598414663334418 0.0131558314533678 -0.0233595240529299 0.0249515534217321 -0.0109041588955395 -0.0370991130279653 0.019501621138343 -0.000466326769251365 -0.0260480826952651 0.0151858632284452 -0.00217071374583958 -0.0130108386002258 0.043987578593599 -0.00248165030859363 -0.0251563752072653 0.0264565731064879 -0.0344908057613197 -0.0312906619477153 0.0113589617175815 0.00181390135672967 -0.0337482044574964 0.00336246971091754 0.0011782614913044 -0.0479879955217161 0.0122324681009364 0.0107163586155831 -0.0438211791537903 0.0185957684298098 -0.00907685308279274
  7 109.721899327546 ""  1.24318850426634 0 0 0.00767069356835954 0.00520923383492666 -0.00203523867138482 0.0397070952695438 -0.0100319924355372 -0.0314157692657794 -0.0280082561733769 0.0303258073020169 0.0232020165649782 0.071691173892481 -0.0292739122080177 -0.0673321134197239 -0.0872653742737577 0.0494125528456321 0.0279157643851121 0.0122564191697183 0.0334292134738598 -0.0166012414017219 0.0193482757153028 -0.0374926382878974 -0.0223961071356433 0.0468494725007581 0.0234291836521875 -0.030274756352248 -0.0247392985537026 0.0652363156975451 0.00758500815465199 -0.0305708670155696 0.00710811504266462 0.0345189767392578 -0.053124636160574 0.0372988206560307 0.0457887550213516 -0.0807298786082914 0.0499236372496169 0.00511482576586521 -0.203259180167303 0.132646115383304 -0.0392645578294397 -0.103788904767401 0.026992411656672 0.190759144791992 -0.032878659544455 0.0102274323267655 -0.00747042102229095 -0.0543671322833262 0.00361239598895469 0.0128592957330791 -0.00219231115185317 0.012896784840644 -0.00125278758873283 0.0666750879908525 0.0272616900213373 -0.0156197733381333 0.0831555639513178 0.0279116709692358 -0.0170667001754193 0.0313535881316055 0.0142693897953257 -0.00449668461291313 -0.00768124663687475 0.00587709315173466 0.00194104607261617 -0.025287127724916 0.00544638265317058 0.00352702770171682 -0.00129085293196133 0.00448681620433455 0.00617735322173571 -0.00423458167505206 -0.0288943803308982 -0.0111343347997596 -0.0349201525291283 -0.00167268266632439 0.0184683423086141 -0.00896453178826313 0.0316341325433738 0.0255796115766783 -0.024221349962751 0.0225690431331301 -0.0215049463532363 -0.0447124137362844 0.0227085182215473 -0.0113337518747451 0.092272376969751 0.0353931453839566 -0.0213687744791388 0.125022952212288 0.0370867938828473 -0.0251234034512203 -0.0329311692455901 -0.00159047777387032 0.00718332319642041 -0.0580978359393472 -0.00047192138136884 0.00768822873293331 0.0147606479090703 -0.0245249141327557 -0.0132895688866659 -0.0313203472432486 -0.0337878971843633 -0.00609992514160023 0.000862451474538172 -0.0505079586640316 -0.0251657249980479 -0.0330886988781613 0.0271788920042592 0.036528974932563 -0.0303075370694999 -0.0259738854626438 0.000198467270278992 -0.0671168938735844 -0.0111534376591089 0.0279157441153226 -0.00707821964835003 0.0566549313661051 0.0393411589706397 -0.0342496717663302 0.0218399002711896 0.0352103020768936 0.00818804653209314 0.0339013274394902 0.0154596642744998 -0.0128914374760059 -0.0506918267728276 0.0250468412209419 0.028981183762864 -0.0373259323676096 -0.0118041822249091 -0.0025580974403677 -0.0193567950437564 -0.00504288743240132 -0.041339545418364 -0.0652006976177832 0.0206155194898477 7.72869541795429e-05 -0.0600846642675348 0.0511248613059109 0.00986839228100834 -0.00667673879613027 -0.0212599350076746 0.00101645318852898 -0.040582929087749 0.0228766250687454 0.0256593074839678 -0.0535009962312417 0.0186337741565223 0.0299903922987176 -0.059985363004087 0.0115276328772669
  8 115.596329886128 ""  0.606234341366207 0 0 0.00440817823504213 0.00184024987648286 -0.00145376943031789 -0.00340362304377494 0.0104065419923564 0.0102365590060781 -0.00963203439250475 0.0122404550025499 0.0141011782131821 0.0127309400970586 0.00116464523783837 -0.00110753343723293 0.0146465773678027 -0.00128868314489797 -0.00340145484479936 0.0290595839078186 0.00117791147112201 0.00137305049955848 -0.0253547976574257 0.0114987595516771 0.00742185351306626 0.00194960693892868 0.0228081870884493 0.0287463572046676 -0.0026245051449895 0.024187799898744 0.0266212812634505 -0.0275006946732904 0.0100454612477732 0.0166520407687974 -0.00800458091062759 0.00979403391442127 0.010511625026622 0.0185462375384633 -0.00337799873837825 -0.00774781531776943 0.0100352380622915 -0.00530443423934619 -0.00285344223462749 0.0165531462685158 0.00384929448671576 -0.00207962220863952 -0.021005216355768 -0.0122560459811668 -0.01415803582696 -0.0279750771011185 -0.0176691087912648 0.0420572062536585 0.0106022571377344 -0.0202897400046403 0.0377552390030805 -0.0431930262631135 -0.0320915657592236 0.0430467478762333 -0.0275680809946999 -0.0197436261824353 0.0287240482941928 0.048052060337006 0.00943851679957703 0.0138644815932292 0.11231848626089 0.0219149939780414 0.00967049060374894 0.0883997059435423 0.00376785262068538 0.0216852818162454 0.0051295151308119 0.0305877161334939 0.00377255642889594 -0.0220130203822503 0.0250818966756722 -0.0222249853277883 -0.0148483080515497 0.0195543433176988 -0.0276524600829964 -0.0149958599595981 0.074802429165983 0.0547558982634221 -0.0245046083800497 -0.0328105599217695 -0.0131799561262963 -0.0155048039343978 0.0305242654136085 -0.0214498269477203 -0.10115712483111 -0.0534511392370317 0.0549286797132228 -0.07784644832657 -0.0323057932500292 0.0302458313457469 0.165597272634783 0.0419066607324528 0.00068827457541655 0.11852673739272 0.00791523658439912 0.0218603868229841 -0.0160191718880463 0.0296523009930529 -0.0113868606007322 -0.0586039250802521 0.0307085102168855 -0.024094788191438 -0.0107225176110214 0.00795627553785411 -0.0542489223579755 -0.0140313248969628 0.0156338306695097 -0.0292684491494766 -0.0128332228629639 0.000128654362842932 -0.0366040825371598 -0.0322547649497045 0.0355724406664837 -0.0371060138211956 0.00239842188396048 0.0853543599062911 0.0757809648801709 -0.0636947290153489 0.0865487397907136 0.0504325170343811 0.00225266651171142 0.0873124533919699 0.0786094506467894 -0.0245278362873684 -0.00858789070257292 -0.0423134502328645 -0.0258959061378498 -0.0597722823621082 -0.0633742328304814 -0.0264412332842617 -0.0255924893803771 -0.055511397162945 -0.0277893188880774 0.00200522233328282 -0.03697950189987 -0.0338533023082931 -0.00250318627209789 -0.0456453673437963 -0.0317850473446836 -0.0116401274390334 -0.0805592311118032 -0.00213984789359791 -0.0141875044587056 -0.029421405229044 0.0058232326156988 -0.0188454435949946 -0.0312151528607841 -0.00807125418408293 -0.0457023191216367 -0.048925508521164
  9 140.24730208721 ""  4.80347453637526 0 0 -0.0475826079155334 -0.020465853518034 0.0233479013266087 -0.00130745401418526 -0.0176355984638271 0.00545648301379395 -0.0504469041280006 -0.0230772561515158 -0.0363437673286481 0.0790838356422454 -0.0697692118591834 -0.0451177567492361 -0.0190564791225167 -0.00920407800245206 0.0256530076301264 -0.0913125192384748 -0.0337373467045619 0.0255933749424819 -0.0538888611976588 -0.0495377994139711 0.013136536841548 0.0168135765071147 0.0533584239755511 0.0236991613382057 -0.0649139383731366 -0.0284816964592074 -0.0752974330696002 -0.00971200348935874 -0.00543002146509135 -0.0480291724677381 -0.079901404749679 -0.0349348062787818 -0.0311626632148989 0.0193367168129099 -0.0334799039130101 -0.00421868910739971 -0.136246546256484 0.0394955154098402 -0.026550191068451 -0.0174103048870601 0.0124260311385905 0.160991807583909 0.0261616735110042 -0.00087129448607233 0.00718514964972495 0.0759350552342722 0.0137319444073047 -0.0204413221292302 0.0267548091764339 0.0019065381112551 -0.00806545632323835 -0.013775221878368 -0.00569544637727759 0.00166170564713801 -0.0309608581449974 -0.00903489423716317 0.0046142394185646 -0.00652952490006196 -0.00328046520939241 -0.00105876929655666 0.0187538190453866 0.00231868249791072 -0.00625689959441559 0.0342778269165146 0.00371650164740845 -0.00955005285199397 -0.00132900549800759 6.85208037480472e-05 -0.00438453928432699 -0.000895836077016279 0.00863348836910546 -0.000462230248246899 0.00679558713371566 0.00112880053047736 -0.00960452361223768 0.000218151360998714 -0.00420811813356989 -0.00822056205632497 0.0126700641929477 -0.0329187294725841 0.0262664542516453 0.0407918409876057 -0.0168371366455376 0.0121701502263921 -0.0250138930818486 -0.0099435145530056 0.00398001909422271 -0.0571840848453908 -0.0145948430906074 0.0106873251875716 0.0298834064997519 0.00541530886972617 -0.00861182468457035 0.0501014521774786 0.00615862654405718 -0.0121945979454001 -0.00609549163309843 0.00699667932905651 -0.00113345693014801 0.00587403687548851 0.00906986851579855 -0.00110061604549713 -0.0021665417147389 0.0148270678466568 0.00286760793646321 0.00518837686543611 -0.00798661308633652 -0.0161832714019605 0.00502128895322277 0.00726992542878696 -0.00325542519121178 0.0164993567061405 0.00514197222798486 -0.0132384051810824 -0.00018675785109578 -0.0117911222815881 -0.0122198355816179 0.00550098027148602 0.000465429816825125 -0.0121690282250394 -0.00318632375614351 -0.00361836346204018 -0.00288157310854273 -0.00938449719467499 0.103218307055256 0.00785481892971144 -0.0235170636308987 0.00480248725161814 -0.0100186419292712 -0.0228011324349731 0.0397397958108154 -0.00235714943400618 0.0283223955040433 0.216323358002307 0.0606214814262874 -0.0312282522526415 0.1179978671087 -0.109520775188828 -0.0674035263150303 0.0412013128017562 -0.0219490926290153 -0.0374265419286358 -0.0141755828389672 0.0861081465858861 -0.0305093807690742 -0.00747222345175961 0.184438202935288 -0.0418523764029128 -0.0361146924497374 0.00370703341818409
  10 168.321075074146 ""  2.53666172593009 0 0 0.0125358148968662 -0.0138790692593793 -0.00537589737932375 -0.0324342332359957 0.00720475573947583 0.0359025042278226 0.0366966791954558 -0.0256337029468866 0.0485359809125072 0.0854117907576797 -0.0639789843959503 -0.0323666445885667 0.0310591789596702 0.00300650164538592 0.0391289066533967 0.0670908123109977 -0.0221259176144285 0.00502028846532234 -0.156533363816962 -0.0025617025210337 0.026071909555125 0.00145242481815247 0.0942880003853646 0.138456215928087 0.0452925300125571 -0.0388138473522907 0.0846037340844748 0.00810523675820761 -0.0449245710617877 0.0604512421734752 0.0779378393530797 -0.00493758779248767 0.0454291216361833 0.110021482722473 -0.0549193454067855 0.0106143869121226 -0.107342297310459 0.0405433708889269 -0.0135031972278343 0.0521345452486604 0.0756488757805153 0.17576060231408 -0.00763840079637499 -0.00552278688862009 0.00296372966291231 -0.0101960457657559 -0.00436816657575731 0.00341718928002292 -0.0036789352127914 0.000893870008543716 0.000603814017697532 -0.00120678144281896 0.00141486155799703 -0.00115915396397747 -0.00372128671163433 0.0032674077432523 -0.000936794133551228 -0.00688050239528993 0.00390340440752155 0.000224649766065842 -0.00623782508610647 0.00410075323761027 0.000235960699910907 -0.00394762360085375 0.00375550075888072 0.00148436646974806 -0.00313117047784217 -4.68684536974579e-05 0.0030638454503004 -0.0012855997420291 -0.00113751485358603 0.0044076290727837 0.000757876960698821 0.00225194280612441 0.00970078328884388 -0.00152378660976164 -0.00729450144748555 -0.000652458187108976 -0.00668182321828324 -0.00117200590882399 0.00212720208858254 -0.00935864192844756 -0.00859996486435538 0.00294207728525433 0.00196945503022414 0.0012351917216667 -0.00229843223334098 -0.00236597909827604 0.00359818969560587 -0.00242537826474179 -0.00740230425485462 0.00417138170745912 0.00062468887157347 -0.00762475748682805 0.00398270253606582 0.00404985577691243 -0.00339677857743481 -0.00290101075775786 0.00028156926805101 0.00344265811310602 -0.00418807464775019 0.00639594847212213 -0.00249773015803014 0.00315555844442168 0.0077122673009497 0.000809469765424721 0.00305716291439492 0.0101829933672813 0.000492624564967777 0.0063114484065224 0.0111014056330851 0.00369993168386467 -0.00120916260057652 0.011848686777839 -0.00207443574038328 -0.00867899738757744 -0.0018161857518177 0.003544835398916 -0.00942560878062913 0.000483735003884079 -0.00482395262549573 -0.00913769867997711 -0.00358015675979555 -0.00572689639982647 -0.0288051127681039 -0.0659912092617362 -0.0741281353642958 0.090540560363967 0.0349666044230774 -0.00573670993286162 -0.00103039369616577 0.00925645239607226 0.0100655624517909 -0.0640425720830528 -0.0847927220241649 -0.00279979358702118 -0.0305460861385377 -0.0392606708142586 0.038239619940131 -0.0272340098963115 0.0686561954183502 0.00107272710097331 0.016017554494058 -0.0998091410131161 -0.0238422099376435 0.0224190634708077 -0.159756932016175 -0.0947142195409626 0.139850208675824 -0.0432276221184677
  11 174.386021914045 ""  2.71162431071812 0 0 0.0187148740392449 0.000240121627996499 -0.00153703411143451 0.0135196661992801 -0.0029044805748364 -0.0017543030838877 0.0383433936757576 -0.0132477217571438 -0.00632324439888074 0.00491959740948835 0.00326098918404885 0.00109048919810593 0.00383301061830375 -2.38473528911231e-05 -0.00168010252925283 0.0108899721053535 -0.00335798946941295 -0.000361760524638162 0.020319312057388 -0.00182024443342427 -0.00139419131822757 0.011402316900588 -0.0103878171857676 -0.00546630149500491 0.0367733491955559 -0.0334897297120679 0.00353781245900023 0.0381437461493932 -0.00634108252832823 -0.00944359269884053 0.0567293484492815 -0.0120612644081986 -0.0162547759253786 -0.00528634772580578 0.00664364413123623 0.00157267062192523 0.0145555830539947 0.000538056631572329 0.000839296547693968 0.000794234842267159 -0.00915966310476924 -0.00963653191967732 0.0252248230304241 -0.00521856103688468 0.0924003271140054 -0.0197169726417983 -0.0112029352424399 0.0115154586783295 -0.0354336672982318 0.0313085745353154 -0.0178132915292821 -0.0456062386627991 0.0302472317055134 -0.0255080200915995 -0.0204404047920017 0.0415848931268741 -0.0302726982756056 0.0174148165899378 0.0456164387026879 -0.040316283969652 0.0193239535832048 0.0478613481545688 -0.0400177384183094 -0.0175701610063539 0.0411415597028012 -0.0226140965195785 0.015666236224896 -0.00118090095918418 -0.00722698161982059 0.00639572064637068 -0.0711636109310437 -0.0459267777955957 0.0106887735836852 0.0116839961640557 0.0642487283164926 0.0112326873392918 -0.0240897491203601 0.00671780375912981 -0.0120560010888391 0.03508899056056 0.171146816772844 0.117867527761514 -0.0306018384586704 0.109360580734986 -0.0663256445892512 0.0229397889723736 -0.0212135534968679 -0.0301144660863501 0.0412845378682574 -0.0245526562392354 0.0373855655351012 0.0533765691897455 -0.0445924358708107 -0.0312498634319816 0.0394726661011515 -0.0111649583097748 0.0212760626129478 -0.0788685224708548 -0.0845523230039106 -0.0247875184438764 -0.108628498410334 -0.0167372378705823 0.0137349509541355 -0.0781840557918472 -0.0667528671161982 0.00631267123695273 0.0466178566012217 0.0799145837972264 0.00947112936319697 0.0240307723021037 0.0698371635119452 0.0116108788389379 -0.0282177667891713 0.0916582643937938 0.0178044155982668 0.0122926202496356 0.0302253615854149 0.000777452846431593 -0.0633704134961929 0.036504796705414 0.0124241880308453 -0.0353078445733991 -0.0339528598932772 0.0186430601477028 0.0279766533653723 -0.0119774861030105 -0.0752091957865215 -0.0969984463759049 0.021311274353113 -0.00441034179371775 -0.0205218391154958 0.0266064820273493 0.0589021224077273 0.0577179201707865 -0.000911593056091689 -0.00707516494139332 0.0458464475268833 -0.0500512124303177 -0.00146444757128454 -0.00012819983901151 -0.00411593475083529 0.018297992092082 0.0122775653775702 -0.000526600373700148 0.0162360098995168 0.0136850988485371 0.0139988933591192 -0.0602647422679348 -0.0634602196178553 0.0116516915250487
  12 189.337006166527 ""  0.669964739151173 0 0 -0.021757390948064 -0.00263628849495219 -0.0399826719027704 0.0196760289070269 -0.0661420790554963 -0.119901101242474 -0.0258744298635355 0.00672087863744406 0.122730448440511 -0.0440547638984083 -0.0344506673685003 0.00604991052719023 0.0489038067750822 0.0391607614722353 0.0624197129356475 -0.0150281752698992 0.0984620909057606 -0.0929712134886703 0.161179480058055 -0.0579870521935178 -0.106945485678676 -0.00791034120235951 -0.117003715234564 -0.24273944350445 -0.0217576897135734 0.0534252662287381 0.101448487180862 -0.0373183731210513 -0.123602858210085 0.186283089961972 -0.0176643411498846 0.0979677280197377 0.213449109639307 0.0182756808618501 0.0311039529221478 0.196307364978815 0.155188568141341 0.119593783692684 0.0545077246479638 0.0493594524964542 0.0309582517596314 -0.0123633846288515 0.00930935143578692 0.000146539177986618 0.000141670248833948 0.0330730011819957 0.0089813692874226 -0.0108484362000112 0.0149287919764489 0.00759945000285625 -0.00692423805865313 0.00101993039036332 0.00586063262326598 -0.00240114147682088 -0.0112006021393812 0.00390449383335172 0.00130229249072539 -0.00643578355258132 0.0048201530295474 0.000419780016112334 0.00451514377815489 0.00691335359142956 -0.00414055816357949 0.0146184419873037 0.00855964978205819 -0.00657706997651266 -0.00162543933054248 0.00158990959514689 0.00341398473899514 0.00203337191891786 0.00261127920563021 0.00716136203537622 0.00359209595912943 0.00451085996682071 0.010064317928886 0.00106515611433788 -0.00598970141984927 -0.00307493542071321 0.00273175782642964 -0.0141151464522512 0.00968347513474945 0.0177967203800305 -0.00415835425503351 0.00208881276217045 0.00155402173491485 0.00677806979805498 -0.00229075800312131 -0.0208801442968561 0.00213996381885278 0.00393486271556157 0.00644435851853245 0.00657644345613112 -0.00495677071045101 0.0192963117980395 0.00917707537183539 -0.00724820613761227 -0.00152745582184071 4.23608328281791e-05 0.00184691274569518 0.0109482880949468 -0.000849016945645964 0.00918264103189876 -0.000281139365113622 0.00959264098580474 0.0136090243026089 0.00226803660368146 0.00382908053658973 0.00850559923759937 0.0023448987509284 0.0105234528753159 0.0147117682260844 0.0101487289474223 0.00115086917135858 0.011778696388303 -0.000493592692300614 -0.00952507642006625 -0.00618454996967424 0.00812951907835241 -0.00634683680189305 -0.00348470246584927 -0.00241928739388288 -0.00734047274973414 -0.00416534676710323 -0.00551869445817047 0.00728396647541952 -0.0190522615400426 -0.0200381461060445 0.00672009410043431 -0.00690709507954004 -0.00669961689049744 0.00763934524363913 -0.00792337468676506 0.00829376844367334 0.0292458087236216 -0.00938255086444381 -0.00879729326104302 0.00824469739424836 -0.0466238427536602 -0.00306066652655053 0.00790899555607118 -0.00750233830383679 -0.0203619923917858 -0.0180778370500942 -0.00529638136337206 -0.012308092085603 -0.0193053617101199 0.0203219576118595 -0.0321117144184367 -0.00534878697612158 -0.0137655659035315
  13 210.182123757106 ""  0.754304416553861 0 0 0.0139869747586141 0.00709931566208704 -0.00323885144306424 0.029655138876376 -0.0240372578143517 -0.0421163316370051 0.0866386729498675 -0.0430661264308342 -0.00918564972176538 0.0051460940258059 -0.00932766612079125 -0.0104036694167476 0.0151244009004864 0.0178806534777954 0.0136479136849297 -0.0404195889019147 0.0191582155609837 -0.0152884730199228 0.0841654110577357 -0.0307880091184297 -0.0326502155661645 0.0187295876077506 -0.0436981626171507 -0.0923359703483015 0.073597558373752 -0.10967515790993 -0.000485708163339036 0.107222234959604 -0.0432607548143574 -0.0101184683458159 0.13944084250347 -0.0196994785095404 -0.0166560520335807 0.00129542712841755 0.0196218270903502 0.0526616862247321 0.0413121560873126 0.05023860609167 0.00614804727374236 0.011837166925682 0.00766390763951676 0.00361654617286989 -0.0256781434640866 0.0179669764514182 -0.00929929830441157 -0.0837775563231836 -0.00615962125747794 0.0164085780349684 -0.0575749575959895 -0.024470020404026 0.0215896482011817 -0.0251759096282442 -0.0215664007209382 0.0196589001828011 0.0296446098924366 -0.0236914445428058 0.0098367030493144 0.0388618989335331 -0.0308522969219957 0.00257929655037591 -0.000995886321293401 -0.0390831247584297 0.0112059391854838 -0.051431762149871 -0.0391628472152801 0.0153783244540823 0.0191807280822574 -0.0119954294737436 -0.0156231534855798 0.00120054785614281 -0.0154893666153989 -0.0341876915699726 -0.00872187204520111 -0.0294569983895893 -0.0598969332594708 0.00448466164344357 0.0356893428923718 0.0202701496318548 -0.013819077186258 0.0502263118476125 -0.02530702564745 -0.0407039417818361 0.0250623273075839 -0.0127097121003613 -0.0295096788062492 -0.0180997844064303 0.022598692538942 0.0589509076625439 -0.0178273163658682 0.00934543372608478 0.0020539063529272 -0.0422102788829721 0.00927303449882454 -0.0730238150200625 -0.0430833572782211 0.0100594156859205 0.0256945647656496 0.000718507114950257 -0.00169868179295411 -0.0509975666151272 0.00716754211920972 -0.0478043357873751 0.0139801871378691 -0.0602392980737131 -0.0696036545407475 -0.0059137871847729 -0.0333773741359294 -0.0595628686291271 -0.00468370943568448 -0.0612758215729455 -0.0769986144904357 -0.0365075194311459 -0.00454901819529228 -0.0746269051532739 0.0126502990162754 0.0571202315130183 0.0379789666102263 -0.0388756666751972 0.0395668815917599 0.0214067470995633 0.0276328703440474 0.0452222238787106 0.0291630700397216 0.0130921497619529 0.0907200995907454 0.0101144031018877 -0.0112770543027587 0.0388203372408903 0.00825928294425814 -0.00985489905805219 0.0249759789612057 0.00578842347985985 0.0429656268282758 0.142457344370176 0.0338396998297183 -0.0213648743867784 0.115739003603552 -0.0412625031487846 -0.0415098421676499 0.0146277223915571 0.0121817968085281 0.0226641714277773 0.0540864818992189 0.0402132834024682 0.00290909931933706 0.0646633921857778 0.0608141985118064 -0.017586561474626 0.0390754480599613 0.00058891021936981
  14 238.476996371247 ""  0.378701414297321 0 0 0.00167146448730996 0.00981751811560943 -0.00231759373209461 0.00144651044572996 -0.0119585571502322 -0.0281456823960271 0.08944144359898 -0.0521635919572045 -0.0285345851785521 0.0045379261089281 -0.0133098163657474 -0.019387541597614 0.0185544109074462 0.0199920680043215 0.00967272122620868 -0.053339719550317 0.00768369785197155 -0.00694296568406598 0.0207860284680374 -0.0204859018121051 -0.021976881377839 -0.00109737186248673 -0.0131080623859532 -0.0470211600315108 0.0832256621006351 -0.144101144971368 0.0187352146674969 0.0878062811194702 -0.016965910588798 -0.0444894141638719 0.169731795718201 -0.0496789964582975 -0.0742619444043923 0.0477926135960421 -0.0080440016509445 0.0262820050293061 -0.00703808434779522 0.0418314826757144 -0.00662155945331285 0.0304328275205505 0.054315538392122 0.0347095757854283 -0.0625644724979977 -0.0166463692036669 -0.0191991959162478 -0.0195329540064026 0.00128563292809745 -0.00276052487380463 0.0475178249338497 0.0144136514857439 -0.0205223080441498 0.0486441623583088 0.0173474304246061 -0.0145710188042918 -0.00369625930767442 0.006831867794652 0.00146804236185746 -0.0386230669880562 0.000974476696015778 0.0118691833443987 0.0173610539811172 0.0104124721144188 -0.00950878221100427 0.0679043754033306 0.0204104083157956 -0.0254268684072287 -0.0317761229826351 0.00253415398814329 0.0166449479495238 -0.00883265415041665 0.0491935246312791 0.0596034941069 -0.00743321235764283 0.010554510948934 0.0189236805179299 -0.0159547507245786 -0.0333138768490447 -0.0263537922799834 -0.041938085706791 -0.041493889465237 -0.0654026518042216 -0.11546630377781 -0.015311767050422 -0.0262649328206273 0.055887293355703 0.0231167358163974 -0.0150905807229872 -0.0197755633231619 0.00376375095455511 0.00503998851043611 0.0176849192560648 0.00677222480761762 -0.0109642672243901 0.0900879796636164 0.0225703183902148 -0.0311868562103467 -0.0565986742668848 0.0297439424581085 0.036805207411948 0.0815523284350466 0.0391071359779771 0.0618404839676347 -0.0296889249957586 0.120300029877551 0.117396907639462 -0.00474623822688718 0.00058695412302941 0.0157443090111229 -0.00848559880870158 0.0282966312510605 0.0249188861670748 0.00799110951645874 0.00785139216941033 0.0194113922270488 -0.0243825294524549 -0.0981945622838545 -0.0651171793006293 0.040262808899502 0.00165077813401073 -0.0572931183662782 -0.0498040421543675 -0.0337600537110872 0.00828931532369834 -0.0424333521619779 -0.00772211047312308 0.0588317338606711 -0.0239605737865125 -0.059089152789657 -0.00524513688732328 -0.0534747570192087 -0.0146948439226381 0.00710307052725615 -0.0881003440462563 -0.0720530002388813 0.0312317473052442 -0.0432357755320417 -0.00503952809871497 0.14308273292872 -0.073499524750694 -0.00454535260163502 -0.0165946449548483 0.0105393841784551 0.0636331595228856 0.0209569848673523 -0.0145121905990391 0.0693741178417508 -0.0580175601804315 0.0398376675434483 0.000924335129700182 0.0337682946485283
  15 260.287465482852 ""  1.06348754356859 0 0 0.0354254785156914 -0.0106989084931591 0.0162629805575497 0.0798164493823186 -0.0136740031267961 0.00770838852958775 -0.0088138517600955 0.0187781841243166 -0.010860876612645 0.0270627998248177 0.0193707780386376 0.0272735491122805 -0.0414651532905856 -0.033171523408905 -0.0121255212824039 0.0434063386047046 -0.0142820352962596 0.0187967864496065 0.138841793347198 -0.0164866616211604 0.0153425819027652 0.0655084569401269 -0.0402966625459139 -0.0523749372419625 0.00140345551170263 0.0477529404789628 -0.00175239228996305 -0.029551131963396 0.0491213690666839 -0.0239031729432781 -0.0329906425845688 -0.0160843784145115 -0.0330375660182551 -0.229112775425525 0.108604387844958 0.0374575110262803 0.148218930728909 -0.0103874624322104 0.0269226708172233 -0.114240792452952 -0.240987557253825 -0.132673763141047 -0.0196929930819212 -0.014079996141728 -0.0141604318219982 -0.0604028324964797 -0.0290752341352756 0.0393169317982964 0.0212784002190282 -0.00920092975683304 0.0129718920101542 0.0367881769933567 -0.00779003927850408 -0.00958919854926497 0.00878266606174116 0.00553519731570386 -0.016755958792873 -0.0241002581395824 0.011522608595669 -0.00510714311127661 0.016604883401738 0.0213069854762844 0.00269254321163962 0.0454653624373828 0.00901439600137842 0.0116690943232995 -0.0242863979551299 0.00144039396736484 4.95981074761401e-05 -0.0143112804125386 0.0125720647493308 0.0153175050194936 -0.0084161706657162 0.0125543775794825 0.030541012410353 -0.00764328232078855 -0.0434288846886851 -0.0467697651095965 -0.0105528688787177 -0.00656390356060396 -0.0315409934277115 -0.0364239693826096 0.0126263198056292 -0.0219464247262539 0.0382122250451378 -0.0238439512516298 -0.0159197971901298 0.00603204530750613 0.00404796524866305 -0.0271974153163154 0.0173894397225248 0.0354457718304535 0.00777522525225368 0.0496881495364338 0.0109302680436824 0.0216030792607438 -0.061281438731253 -0.0121638061113078 -0.0272361913391106 0.0516856920536578 -0.019262437088516 0.0348747793439886 -0.0275188154235831 0.0834588605857893 0.050787406352073 -0.00444382730588577 0.0235249939464186 0.0401497030026633 -0.00752414711125617 0.0289657692530303 0.0304816094270125 -0.00382434070111919 -0.00835841363094762 0.0446112439693399 -0.0203796241587508 -0.101768315320388 -0.0864693491868468 0.0564284518016869 -0.0184712421323983 -0.0710560409218293 -0.0411222917083865 -0.0475361500323807 -0.0260251759448711 0.00434432842651095 0.0302952634451376 -0.0522683449568663 -0.0488911689830914 0.0695659829521036 0.00381796299896203 -0.00995041925921689 -0.0099983590309579 -0.0136699755723944 0.0515247797905268 0.125184655749711 -0.00837400629930343 -0.0321773585786902 0.0549864254177798 -0.146275498588576 -0.00540513062986314 -0.032230840503727 0.0243007794260218 0.0198110230693019 -0.0497760093249128 0.0151584356390712 0.0502172213735456 -0.0590200713622452 0.080680673942864 -0.101742335953495 0.0511592560469891 -0.0547557868595705
  16 267.639739138983 ""  0.346142853174278 0 0 0.020419976080091 -0.00695234123169649 0.00670240256699083 0.0392813890465659 -0.00412559755679913 0.0103635146459005 -0.00316019528312797 0.00947868504732704 -0.00474470886356735 0.0227036071496611 0.00676770477454428 0.0146903252908732 -0.0220350144500027 -0.0209003256236813 -0.00459401825941158 0.0327431066208732 -0.0116766176880368 0.0105518535593144 0.0574777923794852 -0.00480635496035962 0.0124840285015164 0.0354794585649035 -0.00857069020138526 -0.00995896540345239 0.00461555323246741 0.0250432642687739 0.00691828692408918 -0.0196301940783198 0.027842131736483 -0.0123471813866031 -0.0130381820904653 -0.0110839422420758 -0.0203292404818177 -0.145858060644027 0.0710478609610745 0.0343589853734651 0.103178623006114 0.000929477171418499 0.0182252410657346 -0.0697206365984155 -0.156977956295367 -0.0813028242401337 -0.00213376152972141 0.0209291922958915 0.026516354278542 0.0150448869899255 0.0384055096383363 -0.0639464257147118 -0.00819428883863963 0.0394619925896119 -0.057754759616746 -0.00966068846007564 0.0447127154851147 -0.00709987527968177 0.00306301906936163 -0.00598694557573361 0.0333157508545306 0.0141022033185263 -0.037510691351835 0.0237861019705301 0.00813217236828296 -0.0430377594131545 -0.028305733852364 -0.00723681413629544 0.00447531010535253 -0.0710511990158058 0.00795735648251759 -0.0143912561366841 0.0188269206894532 0.0230820649529551 0.042793654898948 0.0586959454316843 -0.0065102836237054 -0.0381959563517412 -0.0692654483716175 -0.00954855482561876 0.0369549536582297 0.0667245085243988 -0.01159414705893 0.0458103220328257 0.049785737927221 0.0247875063424189 -0.0303957374021059 0.0399135737278392 -0.01949157772869 0.093347039283949 0.0134300982417011 0.000228138192209171 -0.00393093546531891 0.0642148540347858 0.0115953713382056 -0.0842633687588822 -0.0449991128952389 -0.0211518265622274 -0.00219438837768252 -0.100749073705051 0.037430109528151 0.0607200366633267 0.108655932935545 0.0428656626849837 0.0923919630804004 0.0213017294135679 0.0144577198787686 0.0197373937602017 0.0847774088618828 -0.00406735101880261 -0.0757189613008394 -0.0879730770751858 -0.00418510043120144 -0.07182305236669 -0.0814430709687661 -0.0228550886551431 0.0180232384665525 -0.106713351549288 0.0174714906548378 0.0203251721669818 0.0838155350739087 -0.0617716517557905 0.0734800708851643 0.0446228048817513 -0.00632781555674133 0.0531017071668888 0.122102483161398 -0.000849320438911996 -0.0297092569914181 -0.00982252512733932 -0.0750690777738632 -0.0251309136769354 0.0316807468191202 -0.00471823348203215 0.00245990120204498 0.0272404298078451 -0.00184961844501035 -0.0349715207837328 -0.0117713653311701 0.00804285085469765 -0.035871661444022 -0.00200023798160167 0.0385730049394328 0.012567143874035 0.0275287740470937 0.00877487198663997 -0.0268008585523047 -0.00925709641336108 0.0234795039627885 -0.0335364635393546 -0.00810233432081875 -0.0804809970694639 0.00031669961715359 -2.64842231986625e-05
  17 273.753798686767 ""  3.82254775259361 0 0 -0.0105072485674351 -0.00199791651356265 -0.0106676281074183 -0.0333967434625122 0.00829728309943843 0.00485647313623271 -0.0304807887703425 0.0134010941956929 0.0171945463821425 -0.0201234714613356 -0.000428236850712669 -0.00190410880854382 0.0102659145128134 0.00707128083993249 0.00100597727377953 0.0081359354737712 0.00211403049093383 -0.0106731882950865 -0.0619183333821468 0.0173006008433323 -0.0022424105637449 -0.0282035518925326 0.0119441900715383 0.0375213188224839 -0.0411657284686965 0.0495057685522677 -0.0403141150501623 0.00492692882894229 -0.0373507120487706 0.0383937946092983 -0.0736099589671698 0.042889723134222 0.0741675418431746 0.122458093877973 -0.0708306665320803 -0.0559989328852285 -0.111539716698867 -0.0300745601399626 -0.0141067010074661 0.0519932999665745 0.127089020159977 0.0728010261003326 0.0274257817720107 0.0597378334728236 0.0635036966956127 -0.0773465803343304 0.020293972837334 0.0441171041466006 0.00783636224534579 0.0315579071778535 0.0123137751535867 0.0329170590612158 0.030586245298789 0.00574964930068339 0.018488293113948 0.00243638490345544 0.0191917288088964 -0.00829701038555202 -0.0333427071223302 0.0103079196964005 0.0433495600573031 -0.0188398733228927 0.00123999142185678 0.0490614911104228 0.00620415176838234 -0.0122895397048832 -0.0240465550113889 -0.0332452915771349 -0.0134855684057708 -0.0228814027789268 0.00891284555296469 0.00616058349740633 -0.0262341604929087 -0.0498298193153658 -0.0707054156620989 -0.0088547174496672 -0.0534032342967243 -0.0640165949221457 0.00928353954230281 0.124616778353361 0.111024406512137 0.0956647224022575 0.0580107046022056 0.0725856571945225 0.0397525095434498 0.0365788780056356 0.00602026096144012 0.0225619057691014 0.00433668292294398 0.0398978019359049 0.0557189893159325 -0.0206704176896995 -0.00388418969781454 0.0480183549739239 0.00326905439293682 -0.0339198925335654 -0.0699236919602129 -0.0075562076166209 -0.00827510311370853 0.0323944232926837 0.000956610399229297 0.00886734668430458 -0.0321492370166814 0.0675131609409808 0.0305295961399297 -0.0147537985051634 -0.0703062135827519 -0.0719837974697662 -0.01979153363147 -0.0734923727117678 -0.0933446587085426 -0.0518273537699108 -0.0157487018806262 -0.0921247341364631 -0.0192628722157328 -0.187804557954925 -0.138118185858525 0.0716674039914375 0.0417478713537094 -0.141620279923404 -0.0599688403673574 -0.040222567232004 0.0367493138284955 0.0400498378801358 0.0204771071916519 -0.0185675267749351 0.0127867612257974 -0.0333691409324227 0.00976355816036068 0.042375376495311 0.0190933893105027 0.014664701309661 0.0725923221361056 0.044782522451025 -0.0101577439074056 0.0428871641304201 0.017780972612731 -0.0618606842056978 0.0625690094803589 0.0390842708393957 -0.00941590891220817 -0.00625837368156044 -0.00566833291956896 -0.0138719799870728 -0.00998096283929648 -0.00230313420203302 0.0131514489330636 0.0095356463895199 -0.0438994740971424 0.0135610427806523
  18 296.708380528898 ""  1.68591161375108 0 0 0.0179576097119157 -0.0046168234933286 -0.00282252407813945 0.0273723796587546 -0.0122068985873064 -0.0140057212878298 -0.00508391099550412 0.0113878633874441 0.000911053548688821 -0.0393598461204478 0.0279514166249023 0.0247206082528466 0.00105223558068977 -0.0029948996089545 -0.0106717382869648 0.0188414436225105 0.00443992608407488 -0.00781554403580779 0.0977515522050492 0.000906722020063692 -0.0117344057340671 0.00663698444270104 -0.072914391793115 -0.0656359842053728 -0.00338979624585578 0.0341832237411464 -0.0108908966959082 -0.00611210436183619 0.00478201902443406 0.00395961636603432 -0.0246093451948757 0.00896756799670101 0.00994726606093393 0.281668028301714 -0.181843342109868 -0.21917715003544 -0.332396065205491 -0.145012895609905 -0.034194189375475 0.0997934494330059 0.284029893961364 0.181638026177322 0.00479068911551295 -0.0399668944929968 -0.0182894005047092 -0.036273551452748 -0.0456426331404919 -0.021184141142562 -0.0158179289240333 -0.0192612194171759 -0.036590079461287 -0.00248148069637454 -0.0119726603905652 -0.0289354959317868 0.00275628134874707 -0.00619276702556834 -0.0231480740426094 -0.00370387013287009 0.00914273904138639 -0.00734421099831631 0.000233509465462532 0.00596253824742301 -0.0294507042532107 -0.00461116541330002 0.00216685510197824 -0.0316704452676154 -0.00170485250814184 0.0121420625714352 0.0195577809848916 0.0281294604043464 0.0358402624780563 0.0598349021284537 -0.00254724554488168 0.0156815537710152 0.0290250857878405 -0.0151589893802598 0.0179791661443593 0.0619843191221194 0.00904264323774861 -0.0122342625880238 -0.0217191298055132 0.000247911062159459 -0.0456675650055035 -0.017950966044736 0.00173131800576492 -0.000757784052557153 -0.0266110612168976 0.00624422292048593 -0.00588838085825456 -0.0347364732044748 0.00703593833567919 -0.00263346733726677 -0.0345224993107302 -0.0030810973436503 0.00392211838945186 -0.0210856402812063 -0.00396992200411263 0.0172184585225373 0.026793454520972 0.123240311811742 0.0184011570015127 0.0672234410078909 0.00295236367226074 0.0992638176677655 0.130947998762369 0.0059374828429532 0.026039356056284 0.0420698586050276 0.00228173736478031 0.0141408247581095 0.0146732685458247 -0.0183139449482352 0.00707932681347032 0.036472329838458 0.017479686147592 0.0138589618920519 0.0903403771155223 -0.0544235026065679 0.0241804380810183 0.0609818136318565 -0.027809969619637 0.0203859180118851 0.085852146025908 0.0233540502334446 0.0285428552405595 -0.0271691030852692 -0.000922406228452733 0.0222541917687266 0.010927394284561 0.00875894178136002 -0.0269551506011098 0.000940336620896022 0.0796000306504564 0.105958339668043 0.00636926659801831 -0.0155297149788794 0.0547360127247378 -0.114308387671459 -0.00837410394163194 -0.0461059704415049 0.0263600040903644 0.014225348408448 -0.0315363509842398 0.016697818236186 0.0356989759838508 -0.0368994010593483 0.0796907759125216 -0.0344815448511099 -0.00155260888599275 -0.0157558027900146
  19 308.799240915138 ""  0.504473019033209 0 0 0.0231984145764737 -0.00253030560185857 0.00736580039196127 0.0642437029343746 -0.0236830828601911 -0.0207933466723012 0.00404779101383487 0.00875321673012665 -0.00611810643139011 -0.0118763561904137 0.0220399139407242 0.0298374349053289 -0.0110252644305455 -0.0178677477022649 -0.007377807937817 0.0212850507532256 0.00796359787973867 0.000961717480627836 0.174310233493885 -0.0230434143874914 -0.00878584150966898 0.0374097467234523 -0.0832732875958894 -0.119140899059917 0.0663050067835491 -0.0161831322894104 0.198118387786881 -0.169708286343197 0.13725114259117 -0.0542285481846001 0.107976991824776 -0.0894495552738174 -0.172367287432467 0.155643047548209 -0.11567994954203 -0.165461828424627 -0.228393014536782 -0.123280707835631 -0.0170483906764728 0.0439354013361554 0.144675293283059 0.119943090808178 -0.0225984371113224 0.0293080683282142 0.00187668671674752 0.0342988029460414 0.0455641311025658 0.00803722978960085 0.0236320981478907 0.0240004670249742 0.0226621343080692 0.00788604284658444 0.0189641752391247 0.0255757988729269 -0.0124905184351414 0.0062560297326905 0.0291259848785438 -0.00398852968781875 -0.00937264353626045 0.0138072853351653 -0.00263687286038118 -0.00685122225804758 0.024405319707757 0.0116668901539173 0.00255621440852308 0.0183291626669487 -0.00133469015644917 -0.00839845823717139 -0.0104211618649886 -0.0286241154263976 -0.0225317327551755 -0.042914587216703 0.00944420906884929 -0.00916056957012752 -0.0227509995630536 0.0116006158937321 -0.0113947816293886 -0.0512772504903106 -0.0167114091803097 -0.00303779463252955 -0.015639138162063 -0.0434326380034374 0.0323234318178849 -0.00137406393373401 0.00951457613674147 0.0164286674162064 0.0244458556236186 -0.0270779974553384 0.00396024309462996 0.0450831687768007 -0.0120407837813014 -0.00547298511070784 0.0276239383319614 0.00579663956336026 -0.000604301174888049 0.00559550058804102 0.0710252004173356 0.037431705920646 0.0712308991882328 -0.197125185351671 0.0622938977744279 -0.0956044651111127 0.00816118596817602 -0.188485134183445 -0.143886853382906 -0.0279616515199919 -0.0434367377527456 -0.0741103310380829 -0.0117823167882869 0.00755695007798809 0.0413158584329098 0.0829586185556825 0.0110888586995283 -0.0434367213426417 -0.0338779804387329 0.0934980261609292 -0.0431248793312733 0.0234653488610011 -0.0975232318705422 0.0112330164709224 0.0639653459182239 -0.0286004198413065 -0.170356286931011 -0.0247484098768128 -0.033852560110572 0.00271515762206757 -0.0535294320255566 0.010608362838784 0.000636053172358433 -0.0206001045081312 0.0153276781541738 -0.00161558426202095 -0.0611051946206708 -0.047939328712428 2.00936007899657e-05 -0.00887743165204941 -0.0453649387998565 0.0354169216841479 0.0162413272064053 0.0238993337337462 -0.00262534417357372 0.0104204168132597 -0.0292228013299446 0.0111988964169822 0.0318625654070194 -0.0392270873495483 0.00556768112374752 -0.0623524403266846 0.018930761383759 -0.0189152072508297
  20 315.298144475109 ""  0.0540821132728855 0 0 0.00328458539421977 -0.00143156849812687 -0.00168740377605204 -0.00340874224239227 0.00800091708760406 0.00987958220172674 0.0134843575391047 -0.00456527827429071 -0.00570218488880544 0.00188926655296529 0.0058103952275314 0.00594903317279598 -0.0041042929210609 -0.00330847552602022 -0.0018747102347257 -0.00607085834143061 -0.00842947839804103 0.00185402780695475 -0.0216263495123983 0.0174554437743224 0.0038181296748837 0.000823098163455484 0.0138276557640771 0.0291360036923659 -0.0877229465326253 0.0489660911857988 -0.349008316494399 0.301017086069639 -0.196526785561645 0.0639917868789429 -0.177330597026729 0.136407594718588 0.25828797219935 -0.00823164908676754 0.0023113316470017 -0.0108676872602921 -0.00376060488069751 -0.0112463520504399 0.00176800632082393 -0.00637686824553603 -0.00947132424991259 -0.00369725594467778 -0.00811981719524032 -0.00409846874815696 -0.00345397625168415 -0.0294725274280657 -0.0103370542381633 0.00763449071961738 0.0186501563258542 0.00248538341119587 -0.00897638439639076 0.0214169154444735 0.00319025377780515 -0.00964907558815655 -0.00649889334545217 -0.00189874853555326 -0.00174783137417427 -0.0181566776304349 -0.00295908321825368 0.00250865890005592 -0.000797665515115225 0.000101669689378889 -0.00357958137965738 0.0270271637351126 0.00538966663340808 -0.0108846139200815 -0.0115813615769988 -0.00188128335005892 0.00419380685277643 -0.00310753103446487 0.0184827305608273 0.0237946493272813 0.0110111760331342 0.00316856787111264 -0.000567484425064329 -0.00887168471131657 -0.0178338044302295 -0.00709738073191271 -0.00131726533429085 0.00705037817487949 -0.0149216538770083 -0.0184677032498383 -0.000981387768504786 -0.00555170857384985 0.0223378981319711 0.003938219232883 -0.00976029533347966 -0.020373171864848 -0.00480911810235433 0.000791216210038049 -0.0109437748238097 -0.00270848754012689 -0.0013432536099896 0.0304403568700257 0.00568782789485795 -0.0115180834374878 0.163925793010568 0.120397448920886 0.222576323301718 -0.182881796556152 0.183538620041009 -0.0871559435061273 0.0248569982320008 -0.234784969599757 -0.0480944095597974 -0.0668433400061027 -0.0559225898723116 -0.100644820749669 -0.0320591626775214 0.0363877877479064 0.128261223431077 0.157865771933304 0.034430996343506 -0.0353458638395152 -0.0470886023194636 0.243584613983739 0.0830488931618087 -0.0581936078084652 -0.239748511695547 0.161277569771282 0.0843358343747773 -0.0646613638815547 -0.273615327290441 0.00686688494242321 0.00756438445605974 -0.00495660719470698 -0.0075814632666676 -0.00487366901598848 0.00224562277286604 0.000554103027406587 -0.00635453956178834 0.00133205560750658 0.0152640598494459 0.0158578009914144 -0.00157234051698463 0.00499329967049936 0.0106403833942474 -0.0153937692003451 -0.00282469504278699 -0.00807947094889717 0.00303981446612397 0.00434349581064444 0.0036698245549414 -0.00133934237524042 0.00215128165483378 0.00463583004297382 0.000560214803109126 -0.00643518470997778 0.00220169564029361 -0.00263016242468988
  21 319.033830980328 ""  0.995208176890678 0 0 -0.0175725567415035 0.00207401637735831 -0.00590707153388058 -0.0398193707547634 0.00390394750641366 -0.0016249236472914 -0.0315875927725481 0.00718679865360079 0.0142393595354031 -0.00294804870767492 -0.0199577253066746 -0.0280037102684982 0.0149148757975003 0.0183815587410299 0.00531178930954345 0.00171580262125614 0.00691846874654668 -0.00723312748509333 -0.0863601567849863 -0.00727620295381049 -0.00207953717209062 -0.0293902068261436 0.0280804843511885 0.0387314979136859 0.0767231386874135 -0.0414700342657484 0.376410947348329 -0.33936808648691 0.197424382709919 -0.0531562056184368 0.169096906627269 -0.133997815067148 -0.256144069082325 -0.049415689891675 0.0481726423570495 0.0988774023171736 0.114468030755584 0.0827055459956239 0.00258966786611187 -0.00355582804354852 -0.0381739563165748 -0.051662419984503 0.0209996214699549 -0.0117794000197765 0.0152065177117927 -0.0458367125860737 -0.0326800826772504 0.0116557373776806 0.00178278666661602 -0.00572169964522206 -0.0157694115144159 0.0150161070724448 -0.00301795379738877 -0.0223100702302848 0.00255561348733065 -0.00221263600130899 -0.0174703266706694 -0.013857392807412 0.00153426787484843 -0.00632282400706049 0.00323083748365814 0.00527041621623093 -0.0149325878316778 0.0182874174909291 0.00683814148841709 -0.0171264036736892 -0.01103986424645 -0.00157914733877885 0.00605545542115112 0.0135446695167436 0.0254231053223263 0.0436715685436516 0.000869472078685659 -0.00166991059401919 -0.00504278744379986 -0.0166211144410458 -0.0189353771981965 0.0197302889556925 0.0112784811683675 0.0246819431719067 0.0403648713347816 0.0537286245378045 -0.0109899322554281 0.0192149799515414 0.0175376176712985 -0.00196554443467589 -0.022934811092041 0.000234503790598902 -0.00331243528155691 -0.023064414026598 0.00031415827049993 0.00349949955103994 -0.0145670647380805 0.0246433773689254 0.00899135500180026 -0.0121149139378339 0.120822939207755 0.0905372663422913 0.171055911070061 -0.0648720645536009 0.137073674345529 -0.033829542333163 0.0193730422285136 -0.127442106333368 0.0324936835168783 -0.050009189129386 -0.0433499452144587 -0.07216080647672 -0.0264648505228802 0.0115229556795225 0.0749388968110472 0.0908782778403233 0.026590910591869 -0.0326508430077933 -0.0219319981354123 0.147528854338342 0.0947981296340248 -0.0639671112032573 -0.165906179365457 0.13258776570802 0.0302058465870008 -0.0519507080376188 -0.14679225717143 0.023222862575109 0.0324255374836017 -0.0104262903480446 0.0472648368218702 -0.00642197271817112 0.00449760392155987 0.0219657542333502 -0.0107847064772359 0.00563411281611032 0.0727273183214073 0.0691837997412593 0.00228174714244423 -0.0059099518211758 0.0498773069034691 -0.0669573880914668 -0.000108092447743914 -0.0150940175166738 0.0053909167899626 -0.00991249022407157 0.00678907461394331 -0.00439597801301347 -0.0167530989471282 0.0117469726227413 0.0206341142541373 0.0460516385196644 -0.024248443922423 0.0184733485641569
  22 341.257521529507 ""  0.0430732279893527 0 0 -0.000272071852932381 0.000764845795220598 0.00170262360097397 0.0029147901813704 0.000122455760700876 -0.000716625558938663 0.00525763131639313 -0.00316527751349191 -0.00203904265787342 0.000207786068885667 0.00213644355792159 0.00109196075590469 -0.000857202793707884 0.00106252881994748 -4.78996401321192e-05 -0.00415000989888075 -2.91813343791435e-05 0.0017156731250084 0.00781893337267764 -0.000155249697826098 6.09070023090696e-06 0.00190351356604023 -0.00152239078400437 -0.00572933913143499 -0.000966676215924538 -0.00701704524650084 -0.0181256994988149 0.0215605749596067 -0.0102077436303688 0.000148984323391808 2.15454508438085e-05 0.00403947337044458 0.0087418632880262 0.00102754934381988 0.00023532624524429 -0.00304807245316937 -0.00409735533804322 -0.000855261078095546 -4.47379851772824e-05 -0.000403203132592123 0.00249675748039427 0.00197395576259979 -0.00208489805187887 -0.014509191549547 -0.00577992544479494 0.00866259066309515 -0.0117669621593125 0.0150206558304766 0.0031927152398151 0.000632322918511696 0.0077600620945469 -0.00400067092548015 -0.000610174224803128 -0.012571107248811 -0.0130282758108613 0.0190109852904559 -0.0254878916701609 -0.0107676380936017 0.0308758489580913 -0.0158701486015898 -0.0104975203179458 0.0382765548666236 0.000135419522439704 -0.00307497755339812 0.0214281608240653 0.0156406425059135 -0.000168307106761568 0.00525390128485309 -0.000967838578549437 0.0422755354685243 -0.0310342747601183 0.0202378079998596 -0.00308981848780672 -0.00338102644017719 -0.0227328564220891 -0.0125970981975762 -0.0375021659315396 0.0358363167585397 -0.00472166420723273 -0.0325949465414542 -0.00469073541887602 -0.00333913389097073 0.00102336457799339 -0.00894180624970315 -0.00258494066407836 -0.0183632001283442 -0.019539545563563 -0.0183148169490086 0.0149697031645315 -0.0438394957594052 -0.0126463318031964 0.0546506447744441 0.00666378921700807 0.00103563576915732 0.024066473493936 0.030005456497527 0.310664603980613 0.103167411351955 0.239934711676435 -0.195733101660376 0.154326716001713 -0.101852883698541 0.0701378739648104 -0.393208328237785 -0.0474659417662676 -0.000797944173601982 -0.0215755022695509 -0.0315330848577822 -0.000413593116692693 -0.0209707037275259 -0.0347171683622397 -0.0142932207861518 0.022031660051503 -0.0401545613939134 0.0795861073148689 -0.392788179165526 -0.0494995671891637 0.0538124187986529 0.224282178981217 -0.163103244632666 -0.191393474069489 0.0023855049473536 0.371608367169972 -0.0100331599334772 -0.0011197370463314 0.000401762846804916 0.00775335373605941 0.012567614428694 -0.0114312598315229 -0.00913149416083068 -0.00544761909603225 -0.0116945824549414 -0.0170215494400304 -0.0021428731900272 0.000629149479788299 -0.0112045345161306 -9.06019920877387e-05 0.00558789155065723 -0.0186150421491792 -0.0102168934713969 -0.00793498926270239 -0.000671753201043672 0.000285727261706073 0.00291185346014379 0.000848003353768009 -0.000675510476712958 -0.000387968107490599 0.00691331658635974 0.00818165009907014 -0.00835128635007096
  23 358.696453093968 ""  0.660831802904943 0 0 -0.00123660386899248 -0.00633212823821523 -0.00639339352662979 -0.0191559980037415 0.0126660842770331 0.00666967441499418 0.00132565355584935 -0.0100477671395841 0.00963690103689909 -0.00677994073505637 0.00935857770400055 -0.0142464365889896 0.00693270885179016 0.0216794011558933 -0.00873876367921154 0.00938663754066207 -0.00994002407809591 -0.00331325618589465 -0.0580443767081078 0.017524003154789 0.000419611571715987 -0.0123911845621858 0.018781986719936 0.0471802370891599 0.0063631028201415 -0.0191039588378932 0.0314530729320229 -0.014808539181743 -0.0129953183544184 0.0123029869466753 0.0243523383595182 -0.00444330824550365 0.00145667268927974 0.00104169884286146 0.0203771995187139 0.0166000029795251 0.0281709290203111 0.0357242704124069 -0.00927781148223634 0.00750385858054471 0.0210094384096734 -0.0234946787689556 -0.00299269098759295 -0.00921691955733504 -0.0146963721600786 -0.0168890822811998 -0.00404790885887863 -0.0442159877252015 -0.011336485397965 -0.00700754120628764 -0.0346821143909622 0.00128286098440009 0.00175047361614367 0.0099799998608863 0.0210636436374947 -0.0263686311210997 0.0364999052284564 0.0165701737742696 -0.0352400943257576 0.0298018006811289 0.012011583298487 -0.0498613881742298 -0.00686189978052695 -0.000894484338863513 -0.022901780894037 -0.0400456652703813 0.0027095259424035 0.00600677326294107 0.0200938825837037 -0.0712838380005803 0.0429597226772962 -0.0264294526119206 0.0122290788545898 0.0364831904210272 0.102605964337236 0.0301467362466447 0.054753616266388 -0.0542907644455631 0.0159156994593633 0.0220604290766741 -0.0446479456744306 -0.0359554857420178 -0.0377382343779609 -0.0135202541574519 -0.00388536644111534 0.0416575275357696 0.025848988894394 0.0305569737516077 -0.0185576430580458 0.062821368695371 0.0156398147912176 -0.0817172476774319 -0.0196109180663839 -0.00334872741555206 -0.0261045082499319 -0.058120423796783 -0.0336221744447316 0.0968248255827609 0.119621792090664 -0.24837755773655 0.148245219625368 -0.0934030648173323 -0.0205137204636712 -0.0789716617301832 -0.169853553537395 0.00530393480750018 0.0935208980449128 0.128900583295225 0.00597800153472805 0.0863434179364396 0.129886700210678 0.0396333319663377 -0.0425982676233286 0.154628600295013 -0.0265332974242242 -0.0802213409507986 -0.171646254016501 0.111914849941304 0.200602240422145 -0.16920471641702 0.0381038821881854 0.0963076097024759 0.0810120846965239 0.024774398264625 0.0117869247913878 -0.0138244927630631 -0.00044682517205603 -0.0197774715236612 0.0268441078185491 0.0153914119503202 -0.0141028410458102 0.023569274878593 0.0767200003198127 0.0615796745918135 0.00546310557468167 0.00286787494887003 0.0264213778419754 -0.0816001281189444 0.018392717136527 -0.0168368766799379 0.0299658843341388 -0.00311032748059133 -0.0250267476247486 0.00363154563363461 0.0137266877837734 -0.0295506855999028 0.0515025876034204 -0.0150945755518578 -0.0343042655998312 0.0183073954917767
  24 363.775415162936 ""  0.640759716373373 0 0 -0.0182247083400042 -0.0206562881498258 -0.00189027845782802 -0.0171502777329363 0.0550869790388532 0.0133122311741645 0.0556306754086138 -0.0831559680137018 0.0357443959645662 -0.00714401740733792 0.0758624103474655 -0.0392700095098339 0.0142530569407211 0.0887134078054723 -0.0528049634160893 -0.00943410282256085 -0.0377825455608182 0.00841632197014642 -0.0819745103567779 0.0693469140195966 0.00146675706831776 -0.00657591751419275 0.0616067217090542 0.0790142479860632 0.0389120202796059 -0.192242731799336 0.0623878907987463 0.0825930184375609 -0.121730174723826 0.0528032873430357 0.168905036144115 -0.0134257602301745 0.0406421208393414 0.010156149755656 0.084566975125988 -0.0208358790151667 0.0467268637824418 0.0983683074444489 -0.047902720014523 0.017905371126855 0.0932436417739838 -0.0803883885354434 -0.00592838501737892 0.00255468798637008 0.00312541523648375 0.0187490837218627 0.00905277622445281 0.00597926350284404 0.00597707020041401 0.00783431571570921 0.00755366793572923 0.00185035813707159 0.00691473466379388 0.00120939326193658 -0.00580614429748077 0.00817965991115003 -0.0015240732625631 -0.00171314218762233 0.00675036202414191 -0.00264457509888844 0.0011856971674577 0.0109047556707779 0.003441080030035 0.00175312568702792 0.0075727357489578 0.00811180734587439 -0.000282790915578682 -0.00223568629479576 -0.0034235314095555 0.010272360458299 -0.0101535982734432 0.00181862029283314 -0.00312677408127424 -0.0100870089096933 -0.0249988896076174 -0.00376849862548566 -0.0120822191738253 0.00561664462082716 -0.00684903897141609 -0.0143095508176343 0.00180605550226349 -0.00881997277142983 0.00534500297275892 0.00216549842229528 0.00118033158829432 0.000748872196910497 -0.000585049193929252 -0.0124696244405398 0.00585262055856392 -0.00258803075118084 0.00168785964682608 0.016001003878377 0.00506056582950413 -0.00460602501380918 0.00646869499352321 0.00915930255077331 -0.00172588492294664 -0.0229241878353664 -0.0303234150192286 0.0433608062072696 -0.034503539740011 0.0177723345042014 0.00173307227058309 0.0184958596562464 0.025598415520826 -0.00472184970858554 -0.0253593645820086 -0.0349651421403922 -0.00329437297643164 -0.0218910561976264 -0.0266536350578347 -0.00509948568678108 0.0103517356663216 -0.0389017169222079 0.00275906574797134 0.0158023353576334 0.0250616142903883 -0.0148084598327648 -0.042193976854125 0.0288035782238429 -0.00319445463414152 -0.0206830842000925 -0.0249755463142742 -0.0151348962964657 -0.0319805092110111 -0.0168287505872782 -0.00389849933090443 0.0214414971043292 0.00382795091221717 -0.00492198073746409 -0.00230760281434025 -0.00128335318486338 -0.00142033448888747 0.052594989118042 0.0241140153921913 0.000200926572402031 -0.0417759352745002 -0.105868521838338 0.0197741956781164 -0.00205699614621937 0.00588963766488082 -0.0392239728682514 -0.120079680432946 0.046091862723841 0.0481626824512409 -0.152934132313084 0.163234168879505 -0.0733725394266504 -0.0747062919809797 -0.00901902679314481
  25 381.549711255039 ""  0.744292467863505 0 0 0.00438713607589808 -0.0021352985149979 -0.00343069974953423 -0.00875515291409965 -0.000718493138427689 0.00265309612058997 -0.00539656934459803 0.00488659351253909 0.00010828731855148 -0.00488807106583773 -0.00400025219507373 -0.00449251407913031 0.00193971387331678 0.00267359244625976 0.00115942043430153 0.00968966797251718 -0.00224904755120086 -0.00284051015086406 -0.0251633383501589 0.000374750042809409 0.000236404428452426 -0.00631619325190918 -0.000196556394223169 0.0206603062301441 -0.00187856219801393 0.0162630376215005 0.00278016159231741 -0.0137395415105233 0.00550912233648669 0.000372293168643705 -0.0116153133992172 0.000406039463664973 -0.000951946943028904 -0.000463722418066971 0.00152110903624741 0.0141510529588864 0.0116535572905222 0.010946880098145 1.02987361746934e-06 0.00211731436689134 0.00246130188082019 -0.00514397233911731 -0.0173280595291063 -0.000965921904076536 -0.0101287608496016 -0.0334226355450893 -0.00424050743827082 0.0154111327922398 0.0487157918298195 0.0148276808199761 -0.0117420243961055 0.0486846441299252 0.0151238941622561 -0.0126040678966505 -0.0545757131666417 -0.0073906249197237 0.0151075025038384 -0.0690489634213056 -0.0135139061893204 0.0173038681760284 -0.0467509072014203 -0.0087462160785313 0.0120259853785693 0.0277702813900602 0.00822778501565157 -0.00808817926202321 -0.0325222829232821 -0.00817708634984306 0.00805200719736685 0.00824971288142933 -0.0998488163868643 0.00305743138285826 0.111128405479348 0.0206460343234895 -0.0311410912542285 -0.0312758074007504 0.0912717804809077 8.30497045262203e-05 0.00841111409410367 0.0096280629535995 -0.0584439942156829 -0.0684104418540641 0.00364178975291965 -0.0178764164217494 0.0680335876322895 0.0195328968726092 -0.0175556765734063 -0.0857080969217002 -0.013790418309142 0.0247591548357819 -0.0552934658017108 -0.0107504063880046 0.013935321437982 0.0332244036091431 0.00780091425007227 -0.0151785259473511 0.0599499078279133 -0.118057383058974 -0.0986584003315551 0.0124950720596268 -0.18170387852322 0.0626902904356849 -0.00255105676996934 -0.11458692705588 0.0344510914225994 0.223127858891383 -0.0933004303115476 3.03414610244315e-05 0.145061831616955 0.160211888453634 -0.0994441213632498 0.145392339529753 0.0325091574693405 -0.0424239774699229 -0.0629490823365791 0.104421064000708 -0.0226410774578993 -0.08278668464312 0.156910989070233 -0.0435076349983483 0.0501629819928599 0.135678349415789 0.0633550578398241 0.0158961163649181 0.013913578835098 -0.0101056931050948 0.00164509638419693 -0.0150657298403518 0.0145083703631529 0.00670410128866213 -0.0108627361293676 0.0138121527764509 0.0534568056875336 0.0434289856130923 0.000379655342934071 -0.00596300849261742 0.0286385458459941 -0.0513788336607852 0.00814047783921002 -0.0108620025984651 0.0148423415896848 0.00512895045624866 -0.0028175383167913 -0.00283889846415084 0.00711128919015645 -0.00260781684606561 0.0123846702046431 0.00231616496743855 -0.011493339153378 0.0121553772810342
  26 392.794752853331 ""  0.0216091610948413 0 0 0.000579128368434244 0.000455681861967745 -0.000265125591812883 -0.000339061238195561 -0.000758426520788254 -0.000546749805904309 -8.46567007075349e-05 0.00116436409867376 -0.00135809605641215 -0.000312271621511107 -0.00123320983960228 -0.00069145654947495 0.000276504006571614 -0.000436228259051893 0.000196449670343249 0.000226350977167979 0.000668342633430963 -0.000426629301218351 -0.000665220746964504 -0.00126399866621426 -0.000393399464821314 -0.000351265107821026 -0.000958041747808626 -0.000165042175759976 -3.52825462470532e-05 0.00224404428477777 -0.0019761207921182 -4.58501221346008e-05 0.00211497345504559 -0.00182951273593116 -0.00175201045786154 -2.83234137833427e-05 -0.00160215021415351 -0.000380244904449876 -0.00030292589269181 0.00187506725893622 0.00173614158753978 0.000732244982908267 5.63885809897725e-05 7.15208327028213e-05 -0.00104573850305745 -0.000611705783090735 0.000225623503764232 -0.000523427327756985 -0.000796729397181189 -0.00136195534905657 -0.000935982202997198 -0.000384690964439314 0.00306000241723314 -0.000337531756135888 -0.00122245926915698 0.0220253462081257 0.00347849479442073 -0.00566492213735969 -0.00670393516362176 -0.00232328102931879 0.00197927278747161 0.0110190897356099 0.00177147471911649 -0.00236214404280094 0.00766367148105981 0.00082872442759434 -0.00183608969388492 -0.0235464388074393 -0.00516908452067944 0.0059700919567594 0.00639397230766053 0.00131396237362859 -0.00103011079070205 -0.00432480691227345 -0.0122997737349029 -0.0197995370530242 -0.010598016973497 -0.00146509866235178 0.0052056437755989 0.000789344280155512 0.0137031094889351 0.0204319043332449 -0.000288347988612099 0.00113724726756044 0.00065359810396987 0.000849181844856199 -0.000851678103743896 -0.000683603407984434 0.0295052966096054 0.00538671982104578 -0.00753907731909207 -0.044894908009389 -0.0101497590267423 0.0118074231646634 0.0159030019883687 0.00240065826882393 -0.0038635904500476 -0.0449595396335555 -0.00837502042999116 0.0111172474222105 -0.083218068581066 -0.0604195884982477 -0.113627374488879 0.0681829107419041 -0.0914349407196737 0.03480493811974 -0.0128995394259053 0.105458677035019 0.00184708169848048 -0.350097500532954 -0.154258134379526 -0.373380056027112 -0.182802129186871 0.0444940368721409 0.506644955234125 0.502061448247814 0.106169725379781 -0.115262061288745 0.0286364654697179 -0.0991167626611966 -0.00847486604934088 0.0058806111232335 0.111934771305129 -0.0531714535927148 -0.0400402588720752 0.0361986717039399 0.144283096541306 0.000807032854340927 0.000575793148715913 0.000423018158868557 0.00180142814288686 0.00172366947804419 0.000146746765577782 0.000734997035209886 -0.000270323295121554 -0.000288269088103578 0.0008764091730459 -0.000134673752307607 9.46114525007296e-05 0.000277884845632457 0.00092094928565357 0.00116419263773674 -0.000115213511434934 -0.00092963227828557 0.000509898846613793 0.000942620698409934 0.00151962610087542 -0.000254306419643623 0.000108337289948703 0.00182408367761855 -0.00124160969668908 -0.00187631321571886 -0.00298770247680367 -0.000850135927224332
  27 404.164038759517 ""  0.58082554404963 0 0 0.0266346617238563 -0.00611121817776197 -0.0121000554262955 -0.0240856311379864 -0.0080136074261641 0.00932996295660202 -0.0108726323782389 0.0239454139703562 -0.00494362622174035 -0.0187043231958587 -0.016250793931626 -0.0125783384225894 0.00845943665282748 0.00476971257174792 0.00578657183926838 0.047261864883007 -0.00542868281117069 -0.0103916700088395 -0.0763706504134134 -0.00416199311719813 0.00131370598417678 -0.0175595764478812 -0.0141863785632965 0.0702461437881625 0.000317188164100188 0.0706979490505732 -0.00433997628625252 -0.0352512662996046 0.0284799495938573 -0.00557316076515529 -0.0444134901889494 0.00402241675016003 -0.00600904589357124 0.011647899297265 -0.00677485920055542 0.0425046038378944 0.0282742322968652 0.0271307713864647 0.000925480072742028 0.0138895442298887 0.017456333431483 -0.00880283393280081 -0.0673034427709207 -0.00268523988720306 -0.0824882799571351 0.0269932676932641 0.035058237040362 -0.00401453458657693 0.00968575712431833 0.00920936561139263 0.0201855933388235 -0.0146551534612178 0.00742100535223464 0.0219300981853086 -0.000317520635656432 0.0225078516313855 0.00419093883723847 0.00933355832445702 0.0223579782660039 -0.000892772643416298 -0.0139262666358927 0.0203604535330456 0.0158801261649337 -0.0011248787766916 0.00846504783863186 0.0224795510554326 0.0151452605756994 0.0128275428724899 -0.00791929096191504 0.0168369499822696 -0.000476098552823462 -0.0182790164104458 -0.0341607181604295 -0.00452053762229722 -0.0260149211306275 0.0104940145459109 -0.0384780123716583 0.00983532502761194 0.066139938334599 -0.0324091116099651 -0.343460886597266 -0.366668207540505 -0.000232200809261477 -0.121943327705526 -0.0293763926185618 -0.00674591485619292 0.0218966622754305 -0.00086626328043992 0.0203541735591205 -0.00438873811831701 -0.0281771376353599 0.0282811510999948 0.0231611381295961 0.0068975284837744 0.00740078495623791 0.018391349568996 0.00848446278252396 -0.0089385070869668 -0.0405359834203435 0.0264468321708906 -0.0204643674591556 -0.00420212459971686 0.0152191305027228 0.0157824370900647 -0.0139257684239249 -0.0607840827005923 0.0134402929639407 -0.0386112830001644 -0.0396140936527159 -0.0661655092317084 -0.0225776064198367 -0.0633362339710669 0.0175206596432051 -0.0386301798140689 0.0394025994393954 -0.0427851308019319 0.0343947166161491 0.0202898327139115 -0.0735050064170061 0.0346840843764854 -0.0356213094246986 -0.0613062875561569 -0.018233514264374 0.0546311610933754 0.0295011536397745 -0.026137332548386 -0.0147869937398477 -0.0667588913978477 0.0626488289909884 0.0204548888877155 -0.0247636588106509 0.0613528765624634 0.170802907416632 0.107137267466509 -0.00113110483346157 -0.00957092154504509 0.0727193163034663 -0.141826074498332 0.0428641302589533 -0.0198921391040043 0.06241691955212 0.0235691173936051 -0.0110823988479952 -0.0154326626245821 0.0332102468563605 -0.011728451298889 0.0381630940910203 -0.0101536328789137 -0.0493872097011343 0.0528946404331787
  28 426.202376924331 ""  1.98126630487776 0 0 0.071853431432703 0.00609838210175047 0.0599447067164788 -0.0376368171986366 -0.0612483200171666 0.0308311010372662 0.0112435242549834 0.0603984584641086 -0.0424123070073159 -0.0801696478421705 -0.0437014435469399 -0.071227262206036 0.0361623226132408 0.0570821872014445 0.00581464904924048 0.0762135618266209 0.0089253176134646 0.057496043487321 -0.110675089473932 -0.124815833263622 0.0494183773008786 -0.0394854223687588 -0.120341990360131 0.120635114987488 0.00319616136684165 0.121723129187007 -0.11170391822795 0.0466019755826638 0.145817996143505 -0.0870354600659975 -0.112165821157398 -0.0322317191925537 -0.0658270015129705 0.0698269160830186 -0.00969757353475943 0.167107564644576 0.103644985534756 0.158714216259659 -0.0215825585345398 0.0669186608111337 0.132064403809908 -0.0389903238375892 0.0160881180663873 0.000693414084940926 0.00271691329518197 -0.00358572018051809 -0.0046704621304024 0.00199151855726831 0.000358850359957314 0.0020526634527945 -0.00209405017587177 0.00549417536293038 0.00356613035822552 -0.00231474646856784 -0.00770655028572118 -0.0011722207591738 0.00382651392517269 0.00110473963552322 -0.000362879405555891 0.0013912976652047 0.00775512035996286 0.0012559040824722 -0.00191477347804876 -0.00738436979923476 0.00101966537378916 0.000470493008941835 0.00106823133596993 -0.00166415435528308 0.00197288487535557 -0.00293615259191911 0.00144329103507293 0.000628694824492391 4.05786394475886e-05 -0.0033091917111402 -0.000526540952867412 0.0027167972474528 0.000819367663096613 -0.00133955634884886 -0.0087040225528659 0.00392262431008289 0.0509882202072838 0.0716563683326087 0.0108435449959701 0.00797391831083164 0.0130246133549038 0.00763655224929625 -0.00337071882373626 -0.0154199828629759 -0.00261324484964736 0.0071598646285321 0.0136389298466076 0.000723483135079604 -0.00404829133403985 -0.0238253078308839 -0.00158176405753003 0.00320817712710501 -0.00580080101181478 0.0017996601120237 0.00421151791728247 -0.00627737762746007 0.00407545767254539 -0.00113697524269209 -0.00137332382563513 0.00207484252051715 -0.0040190235842311 0.00428471514277355 -0.00176063010595099 0.00403160418947212 0.00237788026791369 -0.00599911857547575 -0.00773530456503285 -0.00864079868449293 -0.00288961864255653 -6.54346077192018e-05 -0.00123055048164141 0.00371056911006095 -0.0035755102277108 0.00385045767511925 0.000445070602232662 -0.00120275741096054 0.00698369041599623 0.00162811409405638 -0.00333371496010813 -0.00311874987245831 -0.0280086285596087 0.0153845809983785 -0.0483626898481646 0.0353796301267013 -0.019937328995985 0.00159880735458934 -0.00472414253105771 -0.0290314247258565 -0.0789452166143388 -0.026229690488711 0.0272586415213064 0.0129409764491164 -0.0383674899400852 0.0652255744712116 0.0141684318633245 -0.010449402856623 -0.0157948543469442 0.0607583842945751 -0.0306745510204009 0.0522619875498736 0.0816364719803424 -0.0405823306908472 0.0433782371499726 -0.0772247257821266 0.0417383321300624 -0.0657183990011589
  29 440.935346238905 ""  0.74859805638667 0 0 0.00600686791389229 0.0039657678620254 0.00184592416132574 -0.00163528965481182 -0.00485788486829495 -0.000213176205097246 0.00693758206909271 0.0059334217260761 -0.00587022992712841 -0.00433697688456475 -0.00573803693501111 -0.00119835024469936 0.0023781089362209 -0.00203951248632707 0.00322197210812225 0.0066176444141943 0.00468277032653771 0.00135966338010077 -0.00196192003791392 -0.00823960956457371 0.00107549398566854 -0.00242847304383366 -0.00880013052027369 0.00100670050503102 0.00196398167663276 0.00762927156951791 -0.0222315001200147 0.0192638994318601 0.00606964747496127 -0.0068042157220259 -0.00451439157212989 0.00527051944871538 0.000253439417764176 0.00723795355009462 -0.00714853436566346 0.00753625381664133 0.000320976588380925 0.000711471887412736 0.00137268658664851 0.00536073401223954 0.00601726799768064 0.00389983593296758 -0.00599071148506841 -0.066365551784606 0.0134032114049815 0.00824547245750412 -0.0404689735513618 0.0236242699986875 0.00794007429955834 0.0396211986091819 -0.021816635335218 -0.085030893148147 0.034933870134297 0.0191279145346127 0.0654545584105127 0.0452452664009513 0.0103925268908781 -0.00142367972684007 0.0143934183395051 0.0251225460692796 -0.0952836406021719 0.00256697455182838 0.0247210525998823 0.0712266144860864 0.0679415499132171 -0.0371160623595884 0.0241166374330922 -0.0191737212272751 0.03522719190609 -0.0369949786803892 -0.0082347432130203 -0.00567402089493248 -0.000827326467550751 -0.0543985382659497 -0.0254624017219225 0.0501181068942722 0.0152338721327426 -0.000831323794155517 -0.0272817981402955 -0.0987068528334814 0.0434991306394097 0.0262642787754234 -0.0366909527435627 0.0124420267263443 -0.177732149546155 0.0516469550576889 0.0558277454665155 0.141856507511836 0.0615638170829775 0.000865568539265875 -0.198469131393325 -0.0383571011374348 0.0420766916733191 0.129923004244353 0.0748362251162488 -0.0677001340338261 -0.104636306371158 -0.0250381551352733 -0.00645348219254748 -0.0650529895285251 -0.0237010409094749 0.00716392551287653 -0.0146622030272212 0.044446955617147 -0.0718967715263842 -0.0319396881787046 -0.0912513315205864 -0.0728042771242169 -0.0114484497709132 -0.104652787983608 -0.00399618306522661 0.0113758912545982 0.0112334350933448 -0.0719774471796293 0.00498988674084248 0.0202686811838717 -0.0402808432368435 0.0729291894713352 0.0357950316408589 -0.017949859773364 0.0875758943113854 0.0257697520368891 -0.00419612110850945 -0.0202343252589262 0.00821548067535458 -0.0145097632523777 0.0373647805692073 0.0211995516296648 -0.0105140432684332 -0.0305931676285665 -0.0436915710766818 -0.0120819459040394 0.0193613226244607 0.0397034559097432 -0.00363633516637019 -0.0609400540102788 0.0361723925302309 -0.0528489665052232 -0.0614506439309472 -0.0611071343127854 0.00452861478085091 0.0025466824597665 -0.000972522673480448 -0.00346874556631374 0.012037589158031 -0.005412312939136 0.000928519167605118 0.0469594417029185 0.0198764507210294 0.0051282148436851
  30 443.67047620016 ""  1.77927277615272 0 0 -0.00186667911708774 -0.00601455415978102 0.0050317214337994 0.00107779123099301 -0.000427433009767202 0.00282053874230559 -0.00759474098750338 -0.00557197074852385 0.0035542913393544 -0.00170859360967252 0.00529017685760343 -0.00447704039055928 0.00299203163161559 0.00898420352260453 -0.0046407321431001 -0.00338560968054287 -0.00765386532272351 0.00581074470150648 0.000177317464778746 -0.00272985319393687 0.0039492904312125 0.00105829918410917 -0.0019029586799667 0.00397064269140714 -0.00430525600425286 -0.00375638257102116 0.0122711963597478 -0.0143572471675928 -0.000123225889994029 0.00134607248918096 -0.00546903204092719 -0.0106437905357914 -0.00303063550233469 0.00661025430721822 0.00502848863036347 -0.000360209413112116 0.00243859774313683 0.0108816048369969 -0.00553798408532063 0.00564097002438066 0.0154922726861161 -0.00482684195901138 0.0144618162321043 0.0601876095357306 -0.000753599773747557 -0.0110317063188712 0.0322413182396403 -0.0149844227090641 -0.00366429454505614 -0.0306160443093415 0.0171242870938496 -0.0784312404664924 -0.0580123667394238 0.0232850784856407 0.0971299720251672 -0.00656980634166796 -0.0457501919663904 -0.00265460572530372 -0.0143787970068441 -0.0206195377292584 -0.0648687949349698 -0.0353047429579069 0.0143249916036877 0.0998810098529963 -0.0289319251003973 -0.01249087844087 -0.028789863628819 0.0186618075456634 -0.0327577950658521 0.0354814546634463 -0.00975726308991515 0.00277815879291193 0.00856170700595201 0.0554214608682173 0.0195624834944424 -0.0544714603222368 -0.00183351930053958 0.001881366194828 0.024012737539121 0.0875013124863642 -0.0111259391790864 0.0136609778412338 0.0380280192599507 0.00302363945947611 -0.155480743461998 -0.103455416504529 0.0333632236628507 0.200483766085623 0.0150737650410524 -0.0778897896583794 -0.15272412813838 -0.0386751660980907 0.0415060485809345 0.174536503963122 -0.0162379666957908 -0.019293056227364 0.0920682642983897 -0.00203069515472009 -0.0188092804627405 0.0816774409110837 -0.0194189382771632 0.00706927064346639 0.0096224843076268 -0.0401466376950386 0.0791311421220398 -0.00990530478947355 0.0495761454042919 -7.34578455475694e-05 -0.00829233256439469 0.12657514123712 0.0810887185650603 0.102091355809404 0.0165923147903732 0.0380406467955373 -0.0121911078899678 -0.0281865364916623 0.0281419082090997 -0.071654052365134 0.00180926489463817 0.000886571161147487 -0.0954740686878629 -0.0086827585679092 0.0236886588611084 0.0143473350104502 -0.0116652792612349 0.013283009234599 -0.0452919848793081 -0.0191606403644495 0.00168942107839576 0.0261949810082529 0.0400284720031644 0.00438066078896604 -0.036386130610642 -0.0417416883082674 0.00455371887363934 0.0577572634751499 -0.041281939763251 0.0573429980060898 0.0550557736352837 0.0566132201201228 -0.0118227800471744 0.000773668568959173 -0.00449778794661902 0.00912260150980213 -0.00707189918720298 -0.000792374885327364 0.00161956294775174 -0.0279832335276784 0.0224216391608458 -0.0117349733792506
  31 455.852038020712 ""  0.262876108604596 0 0 0.0060490090199388 0.00330830382845223 -0.00138126909555973 -0.00129259219404109 -0.00215837558677194 0.000223604070793365 0.00568137263184748 0.00726958788940838 -0.00347191743212993 -0.00229726587540374 -0.00424683612536832 5.45362033155005e-05 0.000442792699203723 -0.00298789350878711 0.0024520928493052 0.00964762812966757 0.00464141800732923 -0.00174581299118267 -0.00473317322313137 -0.00278099769232676 -7.78401284237665e-05 -0.00132972078951442 -0.00468575839493693 0.00488630673847253 0.00452662058282605 0.00984909962137039 -0.00898080928874349 0.00873237521921667 0.00875009005350245 -0.00444040896876203 5.15702863335702e-05 0.00520108824485407 -0.00232645118396687 0.00118173846749864 -0.00440243019866171 0.00532007314703688 0.00151142046291231 -0.00154168102285613 0.00201004930021588 0.000931775143302186 -0.00171091116810258 0.00144973671737971 -0.00522174634232291 -0.0228781509168974 -0.0122184411248825 0.0500232498517644 0.00385705839019081 -0.0200015734291412 -0.0984532659110328 -0.0143543955203102 0.0242219855167841 -0.0403997269507447 0.00340782066299451 0.0174401237952941 0.0841313575870402 0.0306036084638195 -0.0127044348170112 0.0329703522540722 0.0196968727398218 0.00189440089351382 0.0875646585456156 0.0350970910433119 -0.018320568758254 -0.0455440179654095 0.0086709984406371 0.0149174408822921 -0.0691872146922468 -0.0187160099785465 0.0335780202499588 -0.0465133348098011 -0.0361386775296693 0.082134031046955 0.0465164587402897 -0.00582204983955877 -0.0238141870947029 -0.0559467809580812 0.0071302705759875 -0.0566580521014491 0.00394708484952561 -0.0501545336413051 -0.0344189953805408 -0.0385049296659344 -0.0211610922474208 -0.0163279616239075 -0.00340126292553577 0.0191023705026107 0.0105937913333886 0.153263861904331 0.043862527411866 -0.0354565180393702 0.164365334753727 0.0482803296618882 -0.0381543897746889 -0.0132405083170337 0.014556021596012 0.0148335633295095 -0.00556857907729355 -0.0293284585740032 0.0735463811354623 -0.0127964518199548 -0.0285473282537453 0.0746435000547527 -0.0643028647565878 -0.0587669056633592 0.133912190006901 0.103131137353219 -0.136074649959979 -0.0489072441917317 0.0569758232939058 0.101096268028744 -0.0323814289116956 0.131636228096146 0.04199867898168 -0.0645123215853881 -0.138872033843089 0.025355153945028 -0.124184464175666 0.010676870267264 0.0126194286378886 -0.0667789917958878 0.00605005842282725 0.0186964440259456 -0.088099736261459 -0.00244286926715021 0.00142913602384252 -0.00538099854046941 0.00971362959156475 -0.000566450322922249 0.00446866698024855 -0.00896463794600096 -0.0116125040270082 0.00417633986457353 0.0179094181379564 0.0116679549563871 -0.00292588931456289 -0.0174153487748051 0.0116433260054411 -0.0215548236907037 -0.0142734767603367 -0.0161163224498002 0.00929763522526962 0.00204332028090414 -0.001443370609938 -0.00502632743751294 0.00693654813972232 -0.00346285826781905 0.00535714799214345 0.00998042853349512 -0.00652185808498018 0.0102434588418575
  32 482.643119567554 ""  1.46257979149806 0 0 -0.00941571118239188 -0.0165155756168208 0.00373401248726407 0.00608073866749744 0.00257652611060997 0.00315611609236057 -0.0229083016495799 -0.0208981706638175 0.00894184047481726 0.00472018512653563 0.0127968703935396 -0.00221856744910094 0.000494291187938499 0.012232307915863 -0.00884714216890041 -0.0178354212694335 -0.0241751701057033 0.00702331933722114 0.0116813802747327 0.00407412278362431 0.00358714945631299 0.00631507669663985 0.00574535824367239 -0.00389052947281092 -0.0155007857134569 -0.00865756710320362 0.0232098179840229 -0.0393981679628986 -0.0248593305954225 0.0121412646451737 -0.0223922896725981 -0.0217069498174592 0.00806098883965575 -0.00041197499347123 0.0136037956249319 -0.0111804534720569 -1.05641567079929e-05 0.0100040556041957 -0.00777430960893539 8.10603670651226e-05 0.0103962695336496 -0.00804040699101207 0.0165286955847977 0.0396950888993434 -0.028313179973553 -0.00313834761934631 0.0110401604648626 0.021097506824436 0.0100694192381629 -0.0221376030583424 0.0263405340987316 -0.00506150235440004 -0.0335373846760144 -0.0323957136495735 -0.0209234990041337 0.0214504630357439 -0.0787373877598706 -0.0184144446982189 0.0255895924184156 -0.053998398753811 -0.0174424995089087 0.0442381910680427 -0.0215662260446923 0.0103313813844773 -0.00945501726231781 0.0262009431833749 0.0221407255581526 -0.0731463801748971 0.0261977532026939 -0.0494090084113147 0.0268353272163191 0.0354915190135725 0.0310800575614021 -0.114991990854708 0.0301640695729389 0.0458625454541081 0.0464921230441112 0.0140482988545934 0.0559746735841267 0.0450562756260593 -0.099780584352937 -0.0602360752560833 0.0485438904131703 -0.0406337783210958 -0.00115843622669478 -0.104842190407496 -0.0593449706373351 -0.0253441649086773 0.0150594177251017 -0.120088306227256 -0.0268256072893874 0.106562065693383 0.00720857765310734 0.0183657954885411 -0.0040153607698468 0.0575951696966176 -0.147909175142332 0.0341179178212241 0.140339835140066 -0.0490080328446525 0.106923883484174 -0.0231069251200868 -0.0313605442200133 0.0838924385058426 -0.0186498387016126 0.0293230752704112 -0.128273135522709 0.0210506633359856 0.0325515091502324 -0.128787849271853 0.0231522979851292 0.0237335662416933 -0.0923187759953125 0.0145530609892178 -0.013691886444955 0.0866081091140702 -0.0216026715256388 -0.0102631358143539 0.114630081942214 -0.0309463066236795 0.167062680869713 0.100606763648242 0.0677668879059613 0.0253801901268919 -0.00381509909229175 0.0194480804475016 -0.0448348548959861 -0.0168830587400622 -0.00171877904707445 0.0356325902617017 0.0296281187247768 -0.000706137593582371 -0.0296126729229875 -0.0423729409828416 0.00737549680075379 0.0645804193230946 -0.0307671679572272 0.0740701676688882 0.048070650551754 0.0387548472212586 -0.0116281905918668 0.00460788484417197 0.011759349743249 0.00907964117606769 -0.0278913668487488 0.0265705869585948 -0.0158057546681139 -0.0311717262272357 0.0307237747637616 -0.025942859309189
  33 501.478930919864 ""  1.84292060132533 0 0 0.0158390475939801 0.0735874948341118 -0.035412667813874 -0.0380608401376948 0.0121336622553176 -0.0232225876159549 0.0881209291256494 0.0868017195877821 -0.0248764297624727 -0.0105049766429021 -0.0462260522846701 0.0189255449252283 -0.006074873738794 -0.0584640653907122 0.0375300924933143 0.0438029728202476 0.118550867636786 -0.056129648942365 -0.0805652974983523 0.0310471415157929 -0.0375395217879675 -0.0328729758876896 0.0163362832984605 0.0250430669845962 0.0679498321557468 0.0102561463511686 -0.033587561602656 0.128817139492666 0.097533809752573 -0.0336452670034008 0.139681087799785 0.103950419548562 -0.039357254763776 -0.0104403753190656 -0.0522926171641181 0.0256090329026814 -0.0102285290776609 -0.0643600476484295 0.0378063492635867 -0.00964459353706938 -0.0645454310851224 0.0355285354862294 -0.0472741621747808 0.0287400275960105 0.044700624398411 0.0162304293106361 0.0347582869926597 0.00925049081614863 0.00980931181111363 -0.00272220281434515 0.0202568002823653 -0.0038794804672181 -0.0148608264603236 -0.0146655839177464 -0.00739233158507645 -0.000489718426296401 -0.0371336779891043 -0.005967035667724 -0.012391579979112 -0.0356889640793082 -0.00419266796656277 -0.0075545704464342 -0.00820379732228662 0.0146111582909687 -0.0244848047485603 0.00872616089844512 0.00167118369659008 -0.0310323320568699 -0.0228977145574941 0.00545085731375344 0.0206900087455109 0.000834122936764479 0.0126600771193258 -0.0299820903673969 0.0268316713592393 -0.0112549499482797 0.0171875597700069 0.00544233536700097 -0.0652328444467561 0.00442774392370299 0.0738031346034892 -0.0147541350529749 0.0121973920955849 0.0524076113859657 -0.00589181405598777 -0.0569378887344618 -0.0287187231069797 -0.0075520171599017 0.000171240658956056 -0.0359180514003245 -0.013158403538824 0.0224267231831877 0.00692255841183081 0.00933562280038724 -0.0245974628339458 0.00932497038898862 -0.0160895480590248 0.0308195302823015 0.0517659274637856 0.034747929682989 0.0654812500452388 -0.0336822506016856 -0.000594553191291512 0.0329850938473955 0.0179249226077287 0.00981341255900445 -0.00228842604968086 0.0399758484544259 0.00946710594307885 -0.00328283497713649 0.0409477555262529 0.027206551946406 -0.068890460149353 0.0520657987482459 -0.00366993945876092 0.0320943821423981 0.0196188556676422 -0.0678747561605609 0.044108397590013 -0.00923655466476339 0.0238112469896084 0.0393060579403368 0.0434074643982444 -0.0365089624009767 -0.010787850685221 -0.0301944059141972 0.0463179319850116 0.00614026216664543 0.0130071971977291 -0.0385191947640754 0.0181084247325322 0.0181945519653804 0.0254265726387831 0.0499587289895842 -0.00964796235918355 -0.0470940661597439 -0.00293232962943851 -0.121159341559271 -0.00419226352720426 0.0350954553626699 0.00316992382936857 -0.0311982462233122 -0.0594173303827183 -0.00652054376531497 0.101632890847055 -0.118694853741826 0.113018000454133 -0.0175281579226853 -0.145546464946276 0.058125493726644
  34 525.439922233433 ""  8.95204072773488 0 0 -0.023639263833005 0.0499157342599077 -0.059389936833418 -0.0477668560275884 0.0413122801069943 -0.0365195273767388 0.0384278100129408 0.0433282436458787 -0.0046369942347119 0.00748714720665414 -0.0244023319876209 0.0267798759451774 -0.00966158827092041 -0.0527053404637028 0.027090117158031 -0.0424155896289192 0.0946331866122828 -0.0843683395871455 -0.114316224078259 0.10174856556792 -0.0699658756591643 -0.0331533696304306 0.0727225014145675 0.0348684564416406 0.0382714394894289 -0.019946155364025 0.0399032872714732 0.0278570235359796 0.0163582237359706 0.00907689514278121 0.125002934661756 0.0878578612624716 -0.0110394347882038 -0.0239464983231857 -0.0314351787828355 -0.0138956971436808 -0.022080049030702 -0.0786564716827109 0.0345096113111228 -0.0203160802242945 -0.0772700105601177 0.0307296423927654 0.0664798719062116 -0.00364731609356675 -0.0540499103121884 -0.0324036746611521 -0.0323958516914705 -0.0296621552465092 -0.000329501115917465 -0.0227398809791411 -0.0234447758483622 0.0100858141262191 -0.0154866100812516 0.014110227180677 0.00403042462867412 -0.0053236456668063 0.0183728706442831 -0.00211402088212647 0.0312067059031319 0.0339181537945292 -0.00774097243849444 0.0275629045555386 0.00300693360240346 0.00184052898282973 0.0181132837578782 -0.00288077630505036 0.00581095871665052 0.0342761351594337 0.0486410043462659 -0.023799770377084 -0.0256962921604573 0.0132122290364481 -0.0121167029473543 0.0222527071746888 -0.0288061283495783 0.0388198246116245 -0.0127044257949229 0.00257070638411367 0.0810790542736945 0.0474353112060857 -0.068979724606507 0.0524003095813857 -0.00774506857216026 -0.0558272752048366 0.00716664114844405 0.0103028133153901 0.023831804718146 -0.00180636134009011 -0.0119516182231699 -0.0156701956515255 -0.0100639123959514 0.00646185473484981 -0.00457244266412921 0.000662402575241525 0.0211597470960361 0.0293478404619648 -0.0160738411771903 -0.0398507849495523 -0.0395910739257882 -0.0764150083158406 -0.0767300998273774 0.0536483898330473 -0.0075643279847653 -0.0313198640718251 -0.0336168204007272 -0.010111062502803 -0.02677562001623 -0.0548489563684338 -0.00646177677564649 -0.0302583830532473 -0.0552478176110884 -0.0404359211238434 0.0947355961815678 -0.0759377385645279 0.0116778680344481 -0.0284051115696912 -0.0300231643382151 0.114840418807929 -0.0354219344532275 0.0124247728411589 0.0133125263998209 -0.033616714993271 -0.0415823275520497 0.034237611345765 -0.0197181160953485 0.0429207964753943 -0.063529689512964 0.000518218909598309 -0.0112667642986423 0.0558588113102467 0.0026909952889903 -0.0216631253001791 -0.0598611979142889 -0.0424401077116601 0.0449500757888458 0.0937303451652311 -0.0604009322272242 0.0999295243874248 0.0372979304634671 -0.00847812682296346 -0.0128641089348954 -0.0127960432380791 -0.0214698915197387 0.0545701556820523 0.0454323152255548 -0.0461342969717958 0.117980081929062 -0.111322053702257 -0.0162188847652788 -0.068819721945117
  35 548.193949909747 ""  7.93185192171524 0 0 0.00695673657449235 -0.00285839442126808 0.0384453806426652 0.0204267622275449 -0.0214496004435772 0.0173287024799362 0.00288185456053306 -0.000878578793310858 -0.00220281382093373 -0.00564523484026775 0.00285989081689409 -0.0118539353831778 0.00327552616385483 0.016891585165164 -0.0066707887526149 0.0321076938122088 -0.0178472500886662 0.0486613243240507 0.0698211304126244 -0.068136489716747 0.0424329885323304 0.0102071236209176 -0.0357177552618446 -0.0387273451029976 -0.00912790825100827 -0.00798199942167911 -0.0340651697755994 0.0368155916571142 0.0308228302096221 -0.0203513580182385 -0.0230816581333408 -0.0252118502225661 -0.0120047147360585 0.00938627804942788 0.00675349887739192 0.0153976211742735 0.0105302440838791 0.0325706473650593 -0.0114829344862161 0.00760106806936325 0.0273877122228648 -0.00835280738775824 -0.0335770194793871 0.034669555509741 0.0321784733331552 -0.0244431548528449 0.0336645150701003 -0.0966370918317822 -0.0082948754203892 -0.0680592234443308 -0.00894819817817148 0.0337958683313351 -0.0701402155791171 0.0236650806962822 -0.00457175330513202 -0.0177535130385925 -0.0136993145753675 -0.0326121844121533 0.0454594490149687 0.0234375875554538 -0.0181763400969507 0.045639086609693 -0.0113222406781163 0.027881639415952 -0.0184413925982158 0.0122794683069052 0.0153557551641638 0.0391876643614605 0.0653646763752588 -0.0337450742206875 -0.0275058619435624 0.0212389549899483 -0.0126407644835269 0.0208428339471228 -0.0250946202219323 0.0673000409670426 -0.00782796007540181 0.016554982911343 -0.0858843357255037 0.0938310540176745 0.144651028206886 0.0938025912242254 -0.053027130511477 0.0654210668106361 0.0746679866130132 -0.0786033842514533 0.00658644021441818 0.00741763667213756 -0.0279337504472162 -0.104423868206882 0.00900457353944586 0.0594769688410851 -0.0139894487143033 0.0884806116768986 0.00400181291985873 0.090124284000423 -0.0352509223003642 -0.0447919871972644 -0.0339073568356593 -0.109357470758364 -0.0840129874483731 0.0671114064572096 -0.00844186869897155 -0.0309307638945633 -0.0519703283114514 -0.0176300698114518 -0.0382062871580079 -0.063031973336397 -0.00674366944541359 -0.0580181599341829 -0.0579469282556413 -0.0525697981339688 0.116988470775048 -0.0874325929278619 0.0335849572558818 -0.0226371486924904 -0.0216309080967119 0.146264929127582 -0.0267287576535108 0.0234481021952266 0.0476319185136495 -0.0265363276385044 -0.0263195797741167 -0.0251409556251428 0.00495325089317853 -0.0325202579653334 0.0335727190974243 -0.0147159983275322 0.0188531139610626 -0.0284665098810195 0.0232472408765944 0.0246350718252179 0.0359551168474552 0.0235017032891276 -0.0321784136981704 -0.0390421484714427 0.0149980732000316 -0.0817647637731715 -0.00207798051586678 0.0363365374904384 0.0166471059581032 -0.0141878186784102 -0.00519552723729311 -0.0360096663844901 -0.0123920306302747 -0.00699039430171492 -0.0409982908037944 0.0605646325644753 -0.0193697048660824 0.0632795725809797
  36 580.697446698378 ""  1.17085067188362 0 0 0.0809787556708484 -0.0727394126265007 -0.127035736456587 -0.0146618354971844 0.0193921075165008 -0.0173991967415891 -0.0286535073196371 -0.026379558668015 0.0025208149570715 0.00234253224716385 0.0099442183157842 0.0154154290214101 -0.00358024458813773 -0.00745779728328097 -0.00127612788330461 0.0177521476293687 -0.0658755682246122 -0.135485054716179 -0.215913694466243 0.180720978257073 -0.107323153248404 0.015841502083907 0.00437803813556352 0.231202171831526 0.0441969279399442 0.176587540619761 0.0789804525069173 -0.210622629576634 -0.150056774854736 0.0776560408052036 -0.0840205155644691 0.00971706884017059 0.0745970983104353 -0.0073191394212652 0.00200026720875929 -0.0278970849898934 -0.00644311176181655 -0.033319859638105 0.00971133695230403 -0.00630137209215067 -0.0156112196791978 -0.00813713193482413 -0.0541729247854052 0.000334180418361426 0.0355492059570006 0.00512742755160528 0.0236329726138307 -0.0243482598432784 -0.0055825427563074 -0.0115116668453713 0.00616744923802057 0.00705182476556659 -0.0121912204154317 0.00786884500059851 -0.0016529841416004 0.000328464839780005 -0.00520290162192763 -0.0118644392309589 0.00330245659446482 -0.0011384668883329 -0.00224641017941605 0.00549427557615652 -0.00293256953713662 0.00915555012164895 -0.0103076660097299 0.00566317029435483 0.0021966563759144 0.000294051040335707 0.00149702336282168 -0.000252820998481354 4.99840950039762e-06 -0.00115079762563816 -0.000102367005880639 -0.00180864372559007 0.000496533699934868 0.005065961918424 0.000633002918413725 0.00291612666414256 -0.102609458149133 -0.0131831895768579 0.123343910102374 0.0419083160304345 -0.0196262713283886 0.0525905265474098 0.0253580965991062 -0.0198205649902413 -0.000947659387313556 0.00938929458622341 0.000640054962270137 -0.0213492441794291 0.0107174085635898 0.0171222412185022 -0.00242483376944932 0.027486675892445 -0.00438830202444017 0.0193662870013129 -0.00228964949100469 -0.00062204457195152 -0.00154399094153202 -0.00451841374486405 -0.000908485970827656 -0.000242704153598731 0.00147680921356468 0.000475657978104221 -0.00615648736649198 -0.00244333601687745 -0.00188766430059474 -0.00159118743136686 -0.000456870783397084 -0.00743448951255324 0.000305128510000574 -0.00224323318768342 0.00152177078302834 -0.00163787209874364 0.00586684070371649 0.00217550090718684 0.00441814851983219 0.00138362879158825 0.00146210836949966 0.00264161831189395 0.00668573229189144 0.0017299121865462 0.00478546742302978 0.00021994693170123 0.0199900378179917 0.0390011873020107 0.00281241833097978 0.0213787752252796 -0.0107099767256435 -0.0536260991943904 -0.000203324294167255 -0.00632087171371146 -0.0377117927345923 0.0307321151345885 0.0478459056107139 -0.0529241107460996 0.053869365192727 0.0749135741174582 -0.0565206779684246 0.00453119138710931 -0.0133632683655565 0.0863729114312984 0.00350488122658956 0.0358619453901158 0.0612788242958355 0.0193175293987241 0.0458260245827821 0.0137583284651798 0.010123865930643 0.0170362961045951
  37 582.398110487888 ""  25.5292236059569 0 0 0.00541332232117379 -0.00636425496161616 -0.00230947673095823 0.00156562635222049 -0.00279868028442094 0.00172687058033662 -0.00412097996411424 -0.00494491172625496 0.000462847455709724 -0.000211295383313259 0.0012812278788691 -0.000467901020724868 0.00145565081717347 0.00225091056563589 -0.00119607819031419 0.00400808978905922 -0.00979213363528694 -0.000615496501717271 -0.00150309426603559 0.000155187516971996 0.000282078168175926 0.00208110867163081 -0.00475900875685357 0.00673158633083042 -0.000211589104364501 0.00965534188325925 0.00188328323401165 -0.0132774254827119 -0.00876653064501658 0.00312109762614915 -0.0134459035846851 -0.00699553241354226 0.00411940333119426 0.00316880344545311 0.0012066320824223 -0.00178962543411527 -0.000872848410732461 0.0025307698745165 -0.00178665964379103 0.00354558727440786 0.00749235929234412 2.36987794474624e-05 -0.0143215227082234 0.011394133559081 0.00678075594800643 -0.0255241571147445 0.00167998350855855 -0.00570790821351704 0.139990446401805 0.0154381176707609 -0.0411067586226018 -0.0265260880118747 -0.023541179901333 0.00769198336768219 -0.000271138961828197 -0.00992271103493867 -0.0051128783567073 0.13814205132333 0.0362300958811965 -0.0321381183787405 -0.00694366231576639 0.00365843108874986 -0.00272113007128956 -0.0398917985090292 -0.0136599709886031 0.0108287158677359 -0.0227617261481611 0.00407933430398539 0.0200583446387627 -0.0293184274657536 -0.014083318242664 0.0480556986369228 0.00269844762454541 0.0100667474234523 -0.00558745683949532 -0.0232648744851336 -0.00532181393354131 -0.0222016723766384 -0.0283498998688328 0.0312120257997145 0.0369990777990779 0.0163220516625995 -0.00966045583865931 0.0141429632053297 -0.305543212224785 -0.0838801980317567 0.0792257264858117 -0.234483309198725 -0.0609890945642136 0.0371673520879418 -0.227239190563113 -0.0405312614306344 0.0519140207475328 -0.272142557750745 -0.0477339943344272 0.0758983359660069 -0.0216721885181676 -0.00961870252524678 0.0555659701142693 0.00295701616179846 -0.00593403619964366 0.0403421151360507 -0.0406907908645399 -0.00964813380417082 0.0810622191530985 0.0366790880379287 -0.0360532183189757 -0.00267051508675215 0.0146151500043746 0.038023308625545 -0.0341235944444697 0.00275212454810153 0.0312470709499511 -0.0200408513001274 -0.0612104720005504 -0.026007344288759 -0.0672998198913318 0.0502075859233926 -0.00816686584596051 -0.0267749110727988 -0.0289980305282348 -0.0165643380116628 -0.0534272271107648 -0.00307021473321577 0.00339830418048252 -0.00036091600449933 0.0107958317004488 0.00325813536163967 0.00448765309289712 -0.00670701392951591 0.00709326400203003 0.00284798003661211 0.00266411787542186 -7.37751941673974e-05 -0.00309876560171852 -0.00815516489602504 0.00653473581551724 -0.000318994314565581 -0.0036642285014367 0.0106916073763082 -0.00164503356294808 0.0038405649457738 0.00440112903988516 -0.0056645920777843 0.00748261461442029 0.00299048264498715 -0.00415201605608523 -0.0356586025226175 -0.0708825792399101 0.00480753334000523
  38 642.822426008812 ""  1.3212475207967 0 0 -0.0164677336360353 0.0101812029119787 0.00799802172620238 -0.00564682083948275 0.0053946177259335 -0.00403442040774119 -0.00151372804782591 -0.000360801622718937 0.00039430534588205 0.00147943705627694 -0.00146566774223865 0.000744330299217647 -0.000822261673540052 -0.00232031261552704 0.00160000591538691 -0.0201044899905409 0.0132428230253628 0.00568494371513269 0.00847101151897336 -0.0032181009842403 0.00118198170056926 -0.00667077026340409 0.0138137505597562 -0.0234052477700632 -0.0094162670666418 -0.0270330837754798 -0.00398422561441251 0.0159133976764885 0.00586656571264289 -0.00395526896503738 0.0124010096511449 0.00307608350120699 -0.00451447904201147 -0.00260473203143907 -0.000286757422358077 -0.000974535270224191 -0.000988984963731576 -0.00266288112954579 0.00187583968765575 -0.00248320129218614 -0.00620057172377697 0.00344209506517051 0.0207285843569068 -0.0279952583021487 -0.0205675156819764 -0.02929819224922 0.00743466606030677 -0.0745034216166017 0.0163803121238184 -0.0329861534085079 0.0080073903339783 0.0369905734834083 0.00656794069516435 0.130411729914634 -0.00799105753748572 0.0961484017282473 0.0618896517840164 0.00138263749561088 0.0450360392998602 -0.000802164284037973 -0.0224789473433719 0.0394361860874306 -0.0413108040396437 0.0140264772520532 -0.040534364567487 0.0134254276154747 -0.00348192743176932 -0.0333442734352149 -0.0414378098272142 0.0384687620480748 0.0230498748819725 -0.0424844014726453 0.0156421430851205 -0.0615506144122563 0.0103203536353861 -0.0620239993225282 0.00209873700367059 -0.0221482495391683 -0.0242727232981183 0.0406157923210968 0.0781201476798741 0.132931603730329 -0.0559155731424729 4.22304238549601e-05 0.0178595837236783 0.00762829805081699 0.136710408457483 -0.0405613415154256 0.0811588650315663 0.0260493961824757 -0.0462300808051308 0.0730495889865711 -0.0203765110507404 0.0205381076226326 -0.0280548714104007 0.0950494694347165 0.0278053032561563 0.0352864020217496 0.00371815899121395 0.0897336921524823 0.0687891827929881 -0.0794073591936067 0.0245840058672002 0.0352745954024594 -0.00187104981005925 0.0173201820361543 -0.0281655724896394 0.0313255178127146 0.0117979883819772 -0.0264970417156711 0.0296454968537786 0.0327572524870507 -0.111344764383363 0.0419925168774049 -0.0415014258207169 0.0202246734825921 0.00581756716150127 -0.131189358558172 0.0208060917603153 -0.0301180096530898 -0.039217357705908 0.0203519454350184 0.0133185752896691 0.00565416369936752 -0.00671770519900028 0.00121508510474183 -0.00295087903603785 0.00175528943047309 0.00561538855839425 0.00692956238399438 -0.0541509132132105 -0.00897263002106082 0.0340923618458034 0.0223883402691778 0.0141732411285883 -0.0284898385547091 0.0170362453946245 -0.0268785033406637 -0.00796458137630044 -0.074517490078241 0.020441324488891 0.00127639942629074 0.00556819679895847 0.0124246917541862 -0.0114880882172576 0.0104128486334305 -0.0179366150124463 0.0115919098751446 0.0565009464230861 -0.0233727891496635
  39 657.984374273395 ""  8.95677133892868 0 0 -0.00190331994830254 0.00149525133903573 0.000386111359416942 -0.0015636204708379 0.000612223301876804 -0.00102438121875862 0.00056504927492233 0.00110130651782182 -0.00015319639713235 -2.2398024402857e-05 -0.000294103632119211 0.000236484412515537 0.000162685867701241 -0.000729606333570672 0.000656108772084239 -0.00250955587424199 0.00324289379888813 -0.000555826271288294 -0.00127444974547176 0.000909244171667296 -0.00100527506332904 -0.00125351712376852 0.00225643869179515 -0.00127374163344014 -0.0010275094575007 -0.00385516078808473 -0.00128641501752344 0.00425278685350608 0.00168187862377593 -0.000707410249224558 0.00422896942030253 0.00247408521429521 -0.00108072469803665 -1.29858614734653e-05 -0.000229638857576799 -0.000256854720615727 -0.000943074401922214 -0.00104917466882299 0.000507514731538933 0.000456702314428986 0.000208476095639334 0.00124702249863278 -0.00036112642520761 0.0033256729885368 -0.0184046452899869 -0.0250365346014471 0.00841998541765066 -0.0778643928481992 -0.00316297796593297 0.00862425877275795 -0.0313159351892973 -0.00904237000979456 -0.022048020316051 -0.0562831189116762 0.0179217723905997 -0.0934862290182239 -0.000547030959736872 0.012515357792897 -0.00180412479437195 0.0341842663702345 0.0215335674262068 0.04690757597592 0.134182351794016 -0.0063399378569669 0.12649332363043 0.0624260901888126 -0.00311155219815767 -0.0194953361989229 -0.0300344584351745 0.0263133794621421 0.0110252762645857 -0.030578602964337 0.0165392381576742 -0.0559397948291758 0.0192643040409989 -0.0400037109753862 -0.00286520772250957 -0.0160775175895255 -0.0305673758670896 0.0604186094693313 0.0511047620836693 0.0739357809664581 -0.0461107366460117 -9.46108047780191e-05 -0.0255614104115782 0.0294921742204272 -0.031944909192033 0.0126776556066401 -0.0920715901896761 0.0176147427437836 0.015426207464206 0.0233294045460255 0.125387540455013 0.0104045494613881 0.130605394934977 0.0760999379633362 0.0123953767629894 0.0183641249101626 0.00106248258278696 0.0644278613177492 0.0393892111081816 -0.0540716130618059 0.0166750810214969 0.0254416861938957 -0.0025432893162608 0.0153592697430108 -0.0340909167646391 0.0310158911109824 0.0142720291494775 -0.0335082884875769 0.0309655369390092 0.0299190656089108 -0.0923625528011405 0.0425721609783002 -0.0269745394581477 0.0158254479417824 0.00516637021087604 -0.0901798768433181 0.00641935630336721 -0.0188814684674281 -0.0182437236258963 0.0117561065033293 0.00654663650813545 6.83501461790136e-06 -0.00154140034339907 -0.00198265200904368 -0.00435762844227225 -0.00952859186819508 0.00644490908620559 -0.000675110390276626 -0.0076805568737977 0.00301521969324295 0.0130960604446875 0.0154882979748964 0.00512814187277263 -0.00978310090956708 0.00550629095781663 -0.0196501729003988 -4.39689063953628e-05 -0.0134394986466228 0.0150079461548095 -0.000301944282240391 -0.00312312023930043 0.00309318143276455 -0.00264075722685848 -0.00217290959938851 -0.00612775807388947 0.0445547232486673 0.0632422210688375 0.0105554346723919
  40 706.617586635597 ""  35.8959657033384 0 0 -0.0292503386847513 0.0168133490154729 0.00485392937585666 -0.0175145524412273 0.0164868405210508 -0.0188139215864176 -0.000610322962096615 0.00769154656629365 -0.000345768959737963 0.000644983525952315 -0.00204799386388285 0.00423916761737912 -0.000971216970726491 -0.00782152455519413 0.00503965546500801 -0.0445665546237303 0.0421493133200958 -0.0109190794776072 -0.0224618527898919 0.0283743045694139 -0.0240987005274607 -0.014273471930727 0.0325576157022476 -0.0170710076817657 -0.0168226331555182 -0.0501079156718826 -0.00691383773444115 0.0348098872908334 0.013241063933923 -0.00587176496025595 0.0395049645409903 0.0228029265401701 -0.00982680508085701 -0.00529652960144412 -0.00185324967524339 -0.00589636426904111 -0.00523692644834713 -0.0152645138606773 0.00713878343138127 -0.00401038484348076 -0.015572990604143 0.00704150135480869 -0.00986701119218493 0.0181321058103139 0.00373054667045171 0.00754920292933982 0.0425775186464844 0.00422321831711576 0.00510628801587422 0.0144449891561488 0.0165762797970832 -0.000648600234608155 0.00680253666330743 -0.0239676868639695 -0.0123391972324842 -0.00164463849006533 -0.0239923778295971 0.0252639659798666 -0.0104587918508667 -0.0253171299789449 -0.00241849421492232 -0.0228973672078153 0.00608283222053818 -0.00993609277965501 -0.024358825774754 0.00954763746329088 -0.000676444955710425 0.00294575030637051 0.00391128889694236 -0.0179434630480739 -0.00930056858759528 0.022081627771913 -0.00616567925611242 0.0236003223962344 -0.00524590614072443 0.0185801645414231 -0.000363254234473895 0.00608647245514988 -0.0368935629047693 0.0358042941701846 0.0573881147065087 0.0613754271193565 0.0536269453882761 0.00708544759194245 -0.012956421835543 -0.0312907382323629 -0.033445177007316 -0.0481358969901924 -0.00642107548269173 0.000776840295927866 -0.00229121659792603 -0.00668287678462412 0.01283429804835 0.0729689344544307 -0.013261444717728 -0.0258554802055305 -0.0172298505796489 -0.00963378628111741 0.0214756256504594 -0.0170286935224229 -0.0109021761591646 0.0234019973987212 -0.0189874704520635 -0.0096843922751123 0.02481323652387 -0.00398314533918227 0.0189474883368706 -0.00640045407252537 -0.00503073109818347 0.0240071011038777 -0.00914385947225459 -0.00848142602718095 0.029319205387523 -0.00872182448765602 0.0140344124839274 -0.00588936221495364 -0.00102412189976238 0.0355536443772991 -0.00351059062936309 0.0069201700328382 0.0150601688644335 -0.00400201553464036 -0.00096415377766294 0.00229413674164388 -0.0285669941750424 -0.0173049581436657 -0.0163167317060051 -0.0133174791198146 -0.00877843202402682 0.0095260360101228 -0.0838367257264119 -0.0120865553143327 0.0804134535859853 0.126801493373224 0.0540380722781949 -0.0810831370570161 0.0322064984122112 -0.153078772216037 0.0745216631721021 -0.0983742535115405 0.0471170422932388 0.022551252658409 -0.019866159105115 0.0558133336461724 -0.0692123457232008 0.0175503845903212 -0.133287546642935 0.387733015797815 0.629519298985607 -0.00259856806504775
  41 737.738824707847 ""  51.9769151042323 0 0 0.0382394767123687 -0.0260930261999575 -0.0266547052996613 0.0197175894396909 -0.0182435879017213 0.00931132653191049 0.0225000138109007 0.0210563220669352 -0.0049648109009513 -0.00437410923041551 0.0025661591009021 -9.98087752389069e-05 0.000178752738020019 0.00506698563571237 -0.00347240605404253 0.0466101526929938 -0.0215428610297457 -0.0266167935089431 -0.0402544452221895 0.0188832310789554 -0.0124616124809556 0.0248540336035104 -0.0471046894254744 0.0893701728435338 0.0400927119970345 0.0741750212066788 0.00773504544795633 -0.0138931436145463 -0.000475855760765462 0.00835066767123707 0.00940579913090051 0.026292719544667 0.0078087917722433 0.00497051657785471 -3.96768538488524e-06 0.00247591847237446 0.00429314510046669 0.00656292643899096 -0.00286086222610903 0.00355306840475797 0.0126462005112799 -0.00847095352607783 0.0421972808996535 -0.00138054484293957 -0.00671672064303229 -0.00452636555550002 -0.0579171232603049 0.0306081396970748 -0.0110126310532196 -0.023384540663918 -0.0241395871662712 0.0219543695158507 -0.0117268836170511 0.0265514987676055 -0.000423926318005587 -0.00895721721367466 0.0329524577194087 0.0326922066249524 0.0255238871820602 0.0152102231961037 -0.0259515578770631 0.0189110002713691 -0.0311397604812404 -0.0224814659280405 0.0196897554114839 -0.0258684863889916 0.00028610974992593 0.00162498220965445 0.00473275351776329 0.0129186861442049 0.00826920430839477 -0.0136991219554724 0.00596833341760102 -0.0214416770990421 0.00576007333385689 -0.0298827209793822 0.000683419906818064 -0.0112804440587911 0.0834316178572344 -0.0413783598564749 -0.09257031805705 -0.0699498846318237 -0.0187105239951353 -0.0194874217920804 0.0151469506832074 0.0302112536527305 0.0442553244893236 -0.0447096836099378 -0.0227690839674023 0.0163763811270337 -0.0186764382571914 -0.0138644358761147 -0.0474542833465612 0.086547926022242 0.0421928064195312 -0.0146542727104526 0.0138796555214712 0.00964232475601514 -0.0109980811416866 0.0183658184881723 0.0122482576970175 -0.017148304763135 0.0122782827288537 0.0109334394803643 -0.0110172269884937 0.00908901711207709 -0.0260562540637382 0.00621950327376079 0.00698641641419664 -0.0217347959978309 0.00386414896692862 0.00511166974688618 -0.0203415810584524 0.004729603004015 -0.0365839427035238 -0.0036265950865709 -0.0192797266649953 -0.0178989162437256 -5.34224391128526e-05 -0.0122435523888958 -0.0339582360845435 -0.00209776330565895 -0.0169124401858198 -0.0522156499227771 0.0282721861103217 -0.0113514372146157 -0.00426741597672787 -0.0394312542484818 0.0072759740238723 -0.0211291244275543 0.133009722372487 0.0319130293172101 -0.133526480008608 0.00736437643639128 -0.0163407604156097 0.0646145404630303 -0.0506204196849567 0.0170374529441777 -0.0535162837072913 0.131775069499883 0.0319418448972162 -0.0336993969367816 -0.0487795044996077 -0.017656246039373 -0.0299168273969949 -0.0489383361768324 -0.0106353369935448 0.321325688108584 0.341911260118736 0.135856985816007
  42 758.985517774998 ""  4.00480372513048 0 0 -0.00208328691999958 0.00175940243352908 0.00261791393666457 -0.000473519312373382 0.00108130970024867 0.0012896922531631 -0.00191884319409146 -0.00201437255403067 0.000800228105908032 0.000456108610111575 -0.000331471292905131 -0.00064906616033014 -0.000494939332526589 0.000226126082344473 -3.98043162118943e-05 0.000472548839068676 -0.00171654053216458 0.00468737881378689 0.00817762711237958 -0.00616528203531078 0.00514640641373993 -0.00172492259528769 0.00273774567012148 -0.00983012025435468 -0.00274862544082993 -0.00424783391242836 3.39637581844739e-05 8.90374425718004e-05 0.000627984057737528 -0.000671980141554313 -0.00275847584448009 -0.00387515273119044 -0.000501965330934924 -0.000319052684830194 -0.000271648463670177 0.0011305687971048 0.00122403449337525 0.00142738584593444 -0.000127957835211062 -0.0013466110201724 -0.00181867555843307 -0.000436963674278583 -0.00612697772591909 -0.00687193418625829 0.00550977516628832 0.0127389424478552 0.00484075182063082 -0.00724473949043276 -0.132455148818667 -0.0216811563273171 0.0382080480484376 0.0613462609664429 0.0186734350216987 -0.0238121944239656 -0.0712451290569264 -0.0125862715447864 0.0145342283460537 0.145108148308428 0.0277567728630421 -0.0388011809804371 -0.0629906228415941 -0.0169887344684243 0.0235841508070948 0.0838574363934919 0.0142370191924925 -0.0164673333020617 0.0005169829669282 -0.000672699186793356 -0.00169509861389926 -0.0139928720092603 -0.00885987229669415 0.0195070924034508 -0.000392332150597313 0.00343562487860385 -0.00142713290931216 -0.0153054437874792 0.000417398814248129 -0.00803615628579058 -0.00110763054609708 -0.0137881143071586 -0.00470917734859242 -0.0145907808359447 -0.000523986021510938 0.00389263793426613 0.205953695406499 0.044744276853986 -0.0630008678991349 -0.186709956189059 -0.0353186622015136 0.0517543435066702 -0.240949797697591 -0.048782278376099 0.0690981744587492 0.119413335539772 0.0188355487527375 -0.0302691827161418 -0.0213337213474038 -0.00202290184039045 0.0465642363220849 0.0208520791038112 0.011421654389474 0.00314863395330847 -0.0236215609919767 0.00575233942499381 0.0475991943222555 0.00853337167297347 -0.00319118809406205 0.00226743925293898 0.00239066534548758 0.0150503914724733 -0.00690444206934247 -0.000449810302259712 0.00235794192838258 -0.000622242301278337 -0.0276376792216962 -0.0183856777865384 -0.0289084599299046 0.0255418497533642 -0.0031469332319812 -0.00953393369667506 -0.0285506608956629 -0.0102937798832198 -0.0285992914620407 0.0125812937534529 -0.000318887359542334 0.0042954196743189 -0.000474168967727505 0.00670357396751602 -0.00553944254238068 0.00298639308866124 -0.00785340466017671 -0.00289205893924559 0.0117764463010956 -0.0192733595926579 -0.00474396901367826 0.0109775479757316 0.000306059557824035 0.0200768456281482 -0.000547632506701997 -0.00507398520431078 -0.0117454247161668 0.000521248912578075 0.00705080219441619 -0.00389874997907823 0.00799121157189572 0.00440344629772041 0.0264997502241414 -0.0652382487118596 -0.0835242649154401 -0.0184343954599349
  43 782.878309143045 ""  4.85968676222075 0 0 0.0321438339907058 -0.01955223941027 -0.0214405772645424 0.0194336519362594 -0.0178373728255704 0.00991887508811269 0.015214201347283 0.00324873885307671 -0.00755978911698124 -0.00190617594162688 0.00231186078631228 2.44043910204174e-05 1.21835541842509e-05 0.00480422577379975 -0.00344779900291519 0.00959563875820996 -0.0292803274022913 -0.0172022882706157 -0.027713718191845 0.0113732425765703 -0.00695364450317674 0.0233140539771634 -0.0425686763636163 0.0735818857968996 0.037579493234425 0.0766663921976593 0.00611681605300774 -0.0403513319886428 -0.0302643576110358 0.0140307076492197 -0.0162591605019837 0.0108093528024064 0.0196606112828195 0.00417712063267218 0.000284669087063184 0.00208654242138514 0.00359215938046923 0.0068101339014652 -0.00315045357130186 0.00303794352210127 0.0118599125483979 -0.00671163547675426 0.111096420013191 -0.00232611946058521 -0.0825214925746468 -0.0321791339050089 0.00596113623392243 -0.0310065810091329 0.00153591028242707 0.0223977792432086 0.0272469984275079 -0.0157213751683722 0.0468699097154492 -0.022524536532644 -0.0194218590792939 0.0575678551229454 -0.0228945665341348 -0.00143995790391794 -0.0257411888653797 -0.034897902648177 0.0214265186667025 -0.0339139195438304 0.0571123426273183 0.0223270069808058 -0.0349550696239893 0.0456096600974724 -0.00233874056481302 -0.0162042933545874 -0.0259015121886053 -0.0257458581856065 -0.0175180596072334 0.0257904075108612 -0.0106720739190364 0.0330496534391894 -0.0153864784684677 0.038104725375154 -0.00359665227110601 0.0103107356329067 0.0817409919914642 0.0663919616844356 -0.0107437581288656 0.191674003938673 0.0125343089373034 -0.0752637032748771 -0.000682582929908796 0.00338124667803598 -0.0447446142441929 -0.000522111137013774 0.071214336598147 0.0340024286879173 0.00555740437227835 0.0279808353434029 0.0884318428871342 -0.00389497933683845 -0.0478702295716852 0.00699384553422839 -0.0325075953538895 -0.0124147201341103 0.0493989221107273 0.00108922633122069 0.00185545522411484 0.0102818617240592 -0.0352784513448445 -0.0122828840735582 0.0520564408425938 -0.0120007976885181 0.0596141407710428 -0.00213570891092985 -0.0141937120696799 0.0586531833883799 -0.00158190753907332 0.000408813818575711 0.00326585551185494 0.00435685577385394 0.0550706288788584 0.00669419597863686 0.0302853021218806 0.00273358615379054 0.00238016097696627 0.00934544966636097 0.0512153004094722 0.00551717956498755 0.0288034053753563 -0.101009633783457 0.0239144201553393 -0.00133366139933499 0.0126112738081429 -0.0224632401651493 0.0667687101573212 -0.020555910496641 -0.0159981048219213 0.0011105454102286 -0.121649967672476 0.0251771395919382 -0.000845765812429737 -0.115749173035376 0.032301439351085 0.00910316775416693 -0.10467052416359 -0.0626235047789495 0.055414066593846 -0.0267725125477507 -0.000587442500169619 -0.0168430727191556 0.0114862403113785 -0.0189933973599444 0.006432749498873 -0.0106726027360815 -0.0552179969375814 0.0590552528072995
  44 819.401519588456 ""  33.4133560150064 0 0 0.0085081928728244 0.00183703541515821 -0.00104407629871593 -0.000979163225181574 0.00287821219580841 -0.0111006877218301 -0.00132361545700316 -0.0132511857971131 -0.00360794913315304 4.3483265629565e-05 0.000684159019491247 0.00231905064125056 -0.00036599502305007 -0.00162200903226338 0.00119701343418462 -0.0343710334314984 0.00960962084276311 -0.00977615197973373 -0.0264837168603133 0.0283872411715774 -0.024356300724687 0.00271964245854326 0.00109789404652895 0.0184987775751433 0.00604192548565514 0.021208173281308 -0.00484123621738453 -0.0288561573138425 -0.0241246298599036 0.00466369768953422 -0.0301139354815311 -0.0169984348532308 0.0103435669200008 -0.00137304630743524 0.000181765444873523 -0.00415410102928109 -0.00143291387119471 -0.00713823485040534 0.00328271936977224 -0.00191014366253699 -0.00620753069741664 0.000623018408063012 0.0561483942093436 0.0663321100369908 -0.0313146107046826 0.0170748812039914 0.0286885726092201 0.0554626953886004 -0.00936373215753135 -0.00457068218831733 0.0010470036394758 8.46314400485064e-05 -0.0413046681601567 -0.00111273207883933 0.00519549521967628 -0.0653281652672044 0.00388519796196682 0.00725540037994114 0.0205490968273126 0.027642336425141 -0.0147461199355189 0.0191292162237036 -0.057015348294723 -0.00209260249572378 0.0204651156663083 -0.046744079750805 0.00554955219413542 0.034621395371137 0.0547420005005599 0.034947028619493 0.0256229389860002 -0.0289060515787767 0.0141903156577429 -0.0388930421211813 0.0252173568350152 -0.0518195284287502 0.00805934214998026 -0.00895391349473563 0.0667677094854504 0.0832423481531891 -0.0447989612265682 0.0574937051680787 0.151269588791965 -0.0471104005268908 0.0775216604411628 -0.0141327487224134 -0.0153583357160638 0.0451910704511575 -0.0654320866879259 -0.0628439282476471 -0.0549492995921679 -0.0524616609273738 -0.073377471867329 -0.0736096779094238 0.0117399397949619 -0.0286158466190235 0.0458754170468268 0.0126868984983105 -0.0819356156024344 -0.0273377265949938 -0.0231330810849801 0.0103931637295417 0.0558203475961481 0.0134561991835598 -0.0872234624126436 0.0166515525189023 -0.100984754752304 -0.00719149019954395 0.0221899454871244 -0.0980579942059648 -0.00761660475735708 -0.0116971476630012 0.0379163271445882 -0.0253619635620183 -0.089535509469844 -0.0192335839934857 -0.0561064598658196 0.0392592413780979 -0.00913342347048937 -0.00465111280067613 -0.0814079953975606 -0.0146871561536695 -0.0565767937275402 -0.0974172229602501 -0.0102885139996922 -0.0244193412877548 0.0151821365888785 -0.00483992825112902 0.0545220294744303 0.00448190801571797 -0.0722909208442631 -0.015450029738595 -0.0745100405642191 0.0759191893924145 0.0163505906004365 -0.199688896561432 0.0594382768287497 -0.0737373167013915 0.0492862614310438 -0.0834089254761457 0.0245581133133928 0.0239370999833827 0.0208712086011215 0.024051058129562 -0.00275196517529255 0.0267197041014373 -0.0944755814309988 -0.0929370122144254 -0.104904823944744 -0.0146679051592442
  45 850.890670023558 ""  1.92385727361769 0 0 -0.00136085336458524 -0.00746304451661129 -0.0105381109667072 0.0101245270360263 -0.0127070930660423 0.0171652070148819 0.00765379262429414 0.0135851140124637 -0.00369326801464662 -0.000355016235587717 0.000184019103799514 -0.00104761872419853 0.000340456992280385 0.00405175885550034 -0.0035086976524514 0.00952212591284149 -0.026724171163723 0.0016910027052736 0.0128180212150248 -0.0246593330791947 0.0227069196599671 0.00858925672160034 -0.0229510408173061 0.0189055754032777 0.0141704218469758 0.0164045957523367 0.0124952617627507 -0.00189680295952455 -0.00849172820916119 0.0079585137863954 0.0282039120217417 0.0356642067526482 0.00680729528573458 0.00283992256994061 0.000378579789769624 0.00462386231089715 0.00254028499148465 0.00989454875925195 -0.00526413739845287 0.00372397618254334 0.0123189802076805 -0.00406327458857434 -0.00468571286351022 -0.0231584184748204 -0.00395464205689404 -0.00756270846526618 0.00428044057609382 -0.0210166340402886 -0.0079617327193875 0.0114535262993409 0.018770698704306 -0.00100461458656687 0.0428204764956841 -0.0645236261664696 -0.00311910955677824 0.0544020330706326 -0.0432498201962983 -0.00709104005139542 -0.00385518965924776 0.00134707698932551 0.0143872887955233 -0.048390188203148 0.0429069883561648 0.0143263643319378 -0.0697817151015062 0.026417758774349 0.00718212355140458 0.0597652370741433 0.101555483914376 0.0558115010057682 0.0418781340486617 -0.0387249163137842 0.0182138838361067 -0.0467181177298585 0.0386453625126777 -0.0712785856910073 0.0122245938820983 -0.00377428098934958 -0.0227421220378122 -0.0163027813277141 0.0307967226998596 0.0345066237569915 -0.0366966812859355 0.00423346149795884 -0.161076273606224 -0.0553957181095018 -0.0493946114667808 -0.127400626856284 0.0347986981656259 0.0114736762915324 0.0655762840499139 -0.0154959867310938 0.0427168985536363 0.0574521209604901 -0.0733512215995443 -0.0352822073970221 0.0699443956794766 0.0135995655699034 -0.145378883521227 -0.0733497549041445 -0.0618945157567563 0.0448119067517138 0.0969652522086617 0.0145923404903833 -0.155132934363548 0.0280414336415543 -0.173226964564117 -0.023577035801346 0.0345901632061434 -0.161925806573853 -0.0295787423060849 -0.0444537879380456 0.117414300008156 -0.0685954969416665 -0.146375190260485 -0.0354077039667806 -0.0947102959582212 0.107398939725868 -0.0243390732353271 0.00717641323989499 -0.112606002910996 -0.0265872994831293 -0.0950386782671025 0.0325076718807999 0.00944455692619446 0.0243196921282829 -0.00597818217824568 0.00220869088768204 -0.0130644382706657 -0.00693556584397622 0.00219681172259541 0.00203225340505827 0.044023350858041 -0.0301032509657542 0.00235616659131284 0.0543315716579647 -0.00608755286143691 0.0363135868258772 -0.054045494854915 -0.00504994694366734 -0.00395687731314404 -0.0304291785722059 -0.00439481826145633 -0.0195809833608559 -0.000354789669436059 -0.0142028892864763 0.0763213688139357 0.0323908866594945 0.0457049627734359 0.00327779016378752
  46 856.731463735117 ""  19.4317208946158 0 0 0.00359962810889679 7.73031484605999e-05 -0.000938908259211435 -0.00120747583291062 -0.00389794079881107 0.00027068368375895 0.000882239070625739 -0.00255173305910021 -0.00134916271628611 0.00081690533737916 0.000488847921648044 0.000890871631568757 0.0014088853533132 0.000370181171423395 -0.000372932520456004 -0.00427713196687193 -0.00306541481979589 2.19957796158529e-05 -0.000305345762010884 -0.00237933319116235 0.00022862473802383 -0.000414515222279354 -0.00345276487026765 0.00161856441201389 0.00467490078223111 0.0122437032678767 -0.000324243575804638 -0.00993723096782007 -0.00641481853207158 0.00165311886291603 -0.00836262781296462 -0.00308644909552592 0.00360523605610649 -0.000800230966508289 0.0037984909333933 -0.00398774264725713 -0.00150243076113713 0.00057565577933094 -0.00105894848635368 0.00356448871066973 0.00565247799620809 0.000598633313882543 0.0114964920352951 0.0120661325938808 -0.00154723896385596 0.0150829514235263 0.0106197780029727 0.00996543392145786 -0.063475783354031 -0.0133647037621944 0.0136842502692692 0.0989335041559467 0.00438541368020232 -0.00937005255205882 0.0763347358452402 -0.00848331479410503 -0.00816645073551015 -0.0371844768135943 -0.00622428700045217 0.0111031291878406 -0.0286314216583128 0.00911330820013227 -0.0129681896136111 -0.015735766947164 0.0201012785562851 -0.00975636703652852 -0.0134958204001952 -0.0145550856430412 -0.0180094838366153 -0.00331135119033763 -0.00126953309516701 -0.00377608765986376 -0.00582199492913742 0.00830837930143667 -0.00710253371876971 0.0284877295827597 -0.00453461788056301 0.00668220018761361 0.0209084701461124 0.012982795504769 -0.0185029010500225 0.00123907927960555 0.0413288927480039 -0.0079295633154879 -0.563388450675751 -0.117047118145697 0.169115874653845 -0.455181032610582 -0.121655991309947 0.114859836181628 0.135254608129713 0.0276122320007573 -0.0603148643388681 0.154391698285367 0.0495813591032366 -0.0376919967272325 0.0026519942968235 0.00285885508494502 0.00570039487600426 0.0133850196673007 0.0119249667575968 -0.0148797262667813 -0.0110433759850161 -0.00669902521637309 0.0172820467410314 0.00442808875073924 0.0234086457413692 0.0111244675835025 -0.00575909420405614 0.0473490404263672 -0.00193558054429941 -0.00421756014946537 -0.0292036242664357 0.0185760708042268 0.0420014410977632 0.0155279525077231 0.0290981598718592 -0.0227976315796163 0.00647327921761627 0.00364108244070121 0.0471844290314642 0.00906078572771411 0.033479421550749 -0.0150516048871177 0.00177580873655726 -0.000123453900398984 0.000868732548911848 0.00216958758199485 0.00699987925954434 0.00392317912163071 -0.0225839547085467 -0.00426306326988069 -0.0148237667903828 -0.00393939134313098 -0.00333029285591154 -0.0363415141761695 0.0158026482968977 0.0103369948150783 0.00679981368542451 -0.0242245705043737 -0.000858815130433784 -0.00285617679452534 0.00834027986372858 -0.00269206819617774 0.0193375785301403 -0.00137702342162657 0.0406881562108542 -0.0330889335536695 -0.0370270344722787 -0.00904236063858792
  47 867.508176746429 ""  6.0489223119867 0 0 0.0187918559609274 0.0305848180515453 0.0602866201779078 -0.0584931264687343 0.0657840798226422 -0.0801395982090523 -0.035994967670743 -0.0636767981002658 0.0312535208616583 0.00250415798208935 -0.000429793894787444 0.000202478394842856 0.00174550067732691 -0.0220043046027767 0.019940853845211 0.059553911435392 0.124441028662057 0.00946520532700233 -0.0186266206607288 0.0892116755663924 -0.0871024367650377 -0.0563217018297974 0.128242326656 -0.149858567341692 -0.0814301928655957 -0.0938079819256906 -0.0788655162261304 0.0530486338538338 0.104494014576467 -0.0600023817272504 -0.15115392736603 -0.215948809645032 -0.0588288602223772 -0.0148116302291329 0.00178583354640258 -0.0222097378505498 -0.0158287444776946 -0.044151517836194 0.0231782875933004 -0.0103737415710787 -0.0487330194938065 0.0235014105876938 0.0029179813451109 -0.0147285813437729 0.00745037030330305 -0.00624418148543877 -0.0320711608702908 -0.0195562449532129 -0.0120362587098785 -0.0040935471038815 0.00044548723567793 0.00244218204390527 0.0223572072189134 -0.0166987829777146 -0.00109815993671369 0.0366817589059157 -0.00746139946898795 -0.00731423783913816 -0.00391418290672583 -0.0022155833177422 0.0124896777312656 -0.0156523830972796 0.0269201835899703 0.0124849522745491 -0.0197852280706087 0.0160414048099894 -0.000823966903233172 0.00650371702737987 0.0133360234621358 0.00838647005193569 0.00551355048245451 -0.00628438084193302 0.00128196070666863 -0.00488299145399829 0.00399380764455256 -0.00634454896652536 0.00100631134361053 0.00101212062818543 0.0202958042599341 -0.0284309403587396 -0.0279531618531437 -0.0471618831546343 -0.0666389924936324 0.00898883932048 -0.0644728797146196 -0.000247108111289896 -0.0043609035293879 -0.0545033492769357 0.0295890816889304 0.0269575950516422 -0.00487141937126503 0.000984523546702823 0.0405063685388914 -0.0156821029743086 -0.0278262511383635 0.0106685230898629 0.00886356841263845 0.00165824244583222 -0.0198723106901129 -0.00924995897062885 -0.00918240092576948 0.00546253494108114 0.0137939108335499 0.00167334901287336 -0.0217421713247232 0.0052465457906138 -0.0242999679978861 -0.00339581174946032 0.00388063350491573 -0.017241885442976 -0.00599833710566493 -0.00762104363117665 0.0186767520670491 -0.0114175341618431 -0.0168133296595708 -0.0037712092052821 -0.010754265634403 0.0154791735372344 -0.00317973964507117 0.00222078545738276 -0.00896853934246601 -0.00297811118949653 -0.0104602817907773 -0.0379291414559422 -0.00658709469342893 -0.0717694857437272 0.0115035501270953 -0.0124533164033986 0.0244732527378482 -0.000980405080649676 0.0715827858038542 0.00410183442430248 -0.147409651917037 -0.00752523135834147 -0.0584295038344101 0.00904134189914754 -0.0373733045195673 0.00493251740671744 0.0547648648100951 0.0737469486599107 0.0243221279292551 0.104405540182894 -0.013382659100401 0.0292259242418752 0.0951676143799098 -0.0145261289672175 -0.0848961703059753 0.00863423800629432 -0.0376197279218302 0.0460824557687054
  48 882.348437154985 ""  58.7089276462715 0 0 -0.0160257095211693 -0.0100713459546682 -0.0139889075649576 0.0126131902245166 -0.021386771344327 0.0114327796323575 0.00902018986986628 0.0254695160791651 -0.00789319968961043 0.0014107780452882 0.00195669282834514 0.00599560976208936 -0.000444660946253791 0.00840863525893013 -0.00758239829522143 -0.0459171352310272 -0.00718588224289468 -0.017189490394355 -0.0278237132148949 0.00035782419897435 -0.00100618042864286 0.0178886221556362 -0.0355672684070637 0.0659001473957661 0.0144500452251135 0.00473118759074705 0.0218211893921368 0.00356734735760565 -0.014964189520353 0.0126972837668138 0.0562025439888519 0.0686466174113027 0.00901722281784867 0.00118359256946942 0.00630169698627233 -0.00551952704700291 0.00116531481040923 0.00621012728168509 -0.00503184696281423 0.000987875254290823 0.00900394566491159 -0.00565426368685922 -0.00681053021470652 -0.00720382583337178 0.0067294473361012 0.0126393676160546 -0.0139602679202135 -0.0110003363924602 -0.0588833758831288 -0.0132361694003211 0.0148881811413221 0.0123714280692232 0.00937423022574102 -0.00666611316331373 0.0177249393515493 0.0141247825033029 -0.00414579528769858 -0.0667839124193415 -0.0149787182746846 0.0165074713388973 0.0853353974683566 0.015037918538585 -0.0119399453765176 0.0646723469579019 0.00771946638765571 -0.0107524198774637 -0.0212506807400715 -0.00569071507034762 0.00411032284210051 0.0147793467299909 0.0064195393267657 -0.0219523907786653 -0.0079209299516192 -0.000959684195015538 0.00086225126681702 0.0243961153606408 0.000851055467023985 0.0127285096787799 0.00371790337709266 -0.0141415774686827 -0.0125960567720985 -0.0485115136982848 -0.0306317790195311 0.00499786202121177 -0.0830235191681253 -0.00593354640554279 0.0188646952358835 -0.0851307534357962 -0.00577159690001629 0.0303366786601729 -0.483974717448442 -0.0929478131471491 0.131501041762576 -0.489311104156252 -0.0780658814996617 0.123517942571954 0.0167809923153321 0.00777344483880552 -0.0194783937680776 0.0122911316614492 -0.00374136506667446 -0.014896689143728 0.0134061523329915 0.00179421454005539 -0.0187992213915257 0.0211725010260189 -0.0340634084246663 0.00774158911222754 -0.000667134830836828 0.042780353623529 -0.0126948309572473 0.00945967200947724 0.00123680969389047 -0.00218836243894923 0.0207334117101759 0.00545913461844395 0.0119743532491074 0.012461513056581 0.00930296258783482 0.00821953348527369 0.0283370772516241 0.00160863222421264 0.0108062984017534 -0.00299692847225715 -0.0137868807348626 -0.00847214685755683 0.00221282927986172 -0.00331571190022409 -0.00732042209139206 0.0103930738231369 0.0262459193804352 0.00242890012930153 0.00772625481940952 0.0646907974475441 0.0320701653776925 0.0109039214246375 -0.0213652769759336 -0.0806244998367763 0.0404481795193998 0.0325272807235542 0.00325578929959758 -0.00135431962345493 -0.00476866120276797 0.0287612086581835 -0.128564545797035 0.0464642453722462 -0.21598577239092 0.0250202951222096 0.0312863810701974 -0.00280913618968093
  49 902.578292945386 ""  29.5371414823134 0 0 0.037707564684469 0.0033429551729754 0.0257472573563174 -0.026944462541931 0.0409866140191992 -0.022645517120699 -0.00222436216430457 -0.0379696989599484 0.0201688552858208 -0.00153464912437207 -0.0029632912047865 -0.0101978221451241 0.000817293315432064 -0.0137802303349401 0.0125390127569092 0.129359017033656 0.00218515309306122 0.0330945923832571 0.0593896547396347 -7.73119795349873e-05 0.0018363940590436 -0.0372034312993205 0.0691906131382126 -0.134191731520144 -0.0112043988836655 0.0262701097276173 -0.0517036360500461 0.00759463090234769 0.0666893437004326 -0.0327263475849408 -0.118444284331751 -0.14633241323552 -0.024455422467748 -0.00387811153283109 -0.00774138860507426 0.00594754626472137 -0.00386455088900242 -0.0111612727303028 0.00828510901359503 -0.00221835324404276 -0.0163633591670082 0.0108373857156454 0.00855284965915176 0.00460542896446208 -0.0351782334854064 0.00424421668055975 0.0326790901162724 0.0230548412869745 -0.0149786884214039 0.00127497888583414 0.0111902511344096 0.000895776236240112 -0.00950065420147549 0.00663695406728372 0.00803304503768205 -0.0261697646520642 -0.000854505343992543 -0.0231924123048078 -0.00540444043824354 0.00911102776533456 0.0335591211568515 0.0192556876313115 -0.0327663270799902 0.0123915667461587 0.0115313894481672 -0.0168985561831691 -0.0129945352072292 -0.00380354568111 0.00179277760287813 0.00602066761541828 0.00273855833020722 -0.0115764873670735 -0.00577187820098841 -1.90774623694776e-05 0.000994790750511043 0.0127789407021863 0.000869412070992795 0.00716940912175432 -0.0442155681296037 0.00344248434772573 0.0636705059117091 0.113204744770586 0.0767689578744431 -0.0326347643603234 0.0223918746812821 -0.00592639631834932 0.00253134874489339 0.00226493404238512 -0.0298617773227021 -0.0117347069310219 -0.247470119124592 -0.0509772046005052 0.0301572943796445 -0.176643484758773 -0.0153262861920115 0.036194878564025 0.0103889788337243 0.00600300192850719 -0.00422157218691677 0.0143656058230865 0.00385898529114543 -0.0132147371851304 0.00181491701393562 0.00188568249716486 0.000169440444854111 0.0138701791483038 -0.0200786921346342 0.00674549302245275 -0.000774523581081597 0.0333090488278282 -0.00711833239357381 0.0112665281224499 -0.00320099853600899 0.00158758435970499 0.00660366193466062 0.00156113731444051 0.00201766487862828 0.0134919674972055 0.00540148122971025 0.00382099878371452 0.0147589996763865 0.000162888655406249 0.00308189462219838 0.0372262072541855 0.036340365516557 0.043463699062765 -0.00778049086050365 -0.00558103055299174 0.0133530567224554 -0.0382516519131583 -0.0362891869322459 -0.0109563552677193 0.0375356736171735 -0.124559218121734 -0.0431339371875742 0.0322384450803136 0.0366230844875151 0.166441552812926 -0.150467895535593 -0.0670537062154839 0.00773493326490216 -0.0259983482909636 -0.0120087186217251 -0.0737215937884442 0.214788501369966 -0.104281143032845 0.45392037240963 0.132398186858958 0.196183517583379 0.0308838826878737
  50 926.946787830361 ""  16.7489778440861 0 0 0.0306177116777637 -0.0728707253933384 0.036083058979281 -0.0703191858777727 -0.0303836294079337 -0.0669450369665199 0.0646706246912187 0.0163342830748777 0.038076394733273 0.0409340037324643 0.0169845704710946 0.0457679593783904 0.00358267646109956 0.0357328422843244 -0.0271636880402479 0.0712814251073745 0.0570043912337685 -0.0288450104624397 -0.0696863486749053 0.0615261891044037 -0.101723840269686 -0.0482101550964519 0.0329489055958885 -0.0460752412600821 0.062131045827054 0.195329654942356 -0.0994728481885153 0.0587725171446812 0.251053920203209 -0.0773352614147397 -0.205514643452927 -0.226991076579434 -0.0568685642292555 -0.0324442846149057 0.0898636378836493 -0.12475669770564 -0.0291090106257269 -0.0263226752882908 -0.00510789017737102 -0.0203389090396174 -0.0333824511913404 -0.00525853629055145 0.0154521518336324 0.00416808855639478 -0.0164310394290063 -0.00107628068472059 0.00303722478794844 0.00441677367497828 0.000564754435811303 0.00292476375379131 0.00420380048210276 0.00266475479624524 -0.00195900134933299 0.000269396191427887 -0.000336524583719259 -0.004395556985735 0.000320904066588057 0.00202680932952371 0.000230395273124667 -0.000866842625713387 -0.00771869133898896 -0.000988092181468596 -0.00226076589069758 -0.000156943380410378 0.00370314873942243 -0.00269029378042886 0.0118880713061281 0.00324856801658322 -0.0032124351978896 -0.00364880827150746 -0.00185362686091909 0.0099317809333812 0.00570449667915959 0.000676762382425995 -0.00105463643261137 -0.00731201397048934 0.000585809785211054 -0.00681451034807352 0.00121933656142862 0.000401574390255856 0.0104952689656084 0.0415054368195272 0.0126058460889205 -0.0142928006723646 -0.010689700885554 -0.00722847423942031 0.00304439868181324 0.00720074797740788 -0.0032066459078381 -0.00352775061152898 0.0370960681042116 0.00436389339981917 -0.0149138714473463 0.00533138749115556 0.00448659224018184 -0.0084793096525726 -0.0111838010095297 -0.00670820532977537 0.000646357088840874 -0.0217596464865737 -0.00964336140664474 0.0167219241941351 0.00371920209360246 -0.000500696573057275 -0.0112957262839902 -0.0144197866465598 0.0240592140347946 -0.00519638625946918 0.000301760915554897 -0.0283552284177609 0.00883493955015913 -0.00902666987403345 -0.00287134899473267 0.00279451479102734 0.00930805037359406 0.0009846776870101 0.00861366201475451 -0.024613290511425 -0.00205651546026422 -0.00316582523466919 -0.0161847117546053 0.000506686270828383 0.00245171652696684 0.0199177814629604 -0.0185932493434629 0.0704360683850646 -0.00891131306606502 0.00937744851777051 -0.0267208349568804 -0.0190578160404684 0.000886425170068181 0.0186663233005236 0.171031730962562 0.123341968990141 0.123211106539959 -0.0115426459753165 0.00423811493244491 -0.148222007594275 -0.0805672529987798 0.00881433540404554 -0.0222816238527924 -0.0509930784913685 -0.0147348391664141 -0.00962963318381455 -0.176633794157893 0.0336451730838591 -0.23658929821399 -0.0475560163862009 -0.0749590052183447 -0.00386906441572636
  51 932.065275183382 ""  1.19378397660472 0 0 -0.00183080010589025 0.00643476162894166 -0.00251870104705418 0.00534493987180012 0.00424336182291073 0.00547871433084176 -0.00597266535280347 -0.00202952892297548 -0.00257338538270898 -0.00392979137942359 -0.0016500851278652 -0.00450051254223134 -0.000161206247501596 -0.00385211152193384 0.00293716643315427 -3.99785020597448e-05 -0.00519140710593181 0.00370379773204958 0.00875265458324306 -0.00568365572295378 0.00961085377299465 0.00296941109941149 -0.000562344171527318 -0.000718030014043442 -0.00658025799871251 -0.0183725807205441 0.0073732650245047 -0.00333441925460521 -0.0194112835782548 0.00575993178810545 0.016434933321968 0.0167950687000858 0.0038269737929953 0.0025353175506817 -0.00817705099421836 0.0116254567239876 0.00208601312851186 0.00193331432830177 0.000637277776534063 0.00230881537365565 0.00330642215849952 0.00126030658507031 -0.00166305281216959 -0.00122122582230909 -0.0024946339500748 0.00329668021914102 0.00127129628078286 0.000676003221256059 -0.0140439138753719 -0.00256525179640607 0.00429227368134212 0.0150234226057862 0.00373836661371039 -0.0045563249556162 0.000411259141341719 -0.00111100452922066 -5.01488976545796e-05 -0.0211378587376056 -0.00394114655653341 0.00640464567804559 0.00992116072419965 0.00260406522244489 -0.00332009438502757 0.0159614077651851 0.00174842194868767 -0.00480509867157279 0.120230682838789 0.0303753295968733 -0.0306096111694484 -0.0269354275109692 -0.0206103787723497 0.0949694024248094 0.0569251981861614 0.00734287180091921 -0.0129590305461546 -0.06785000367283 0.00386618345639288 -0.0723829784879324 -0.00655696573529444 -0.00355198065992472 0.00646225728106944 0.00452052777083051 0.00404119739788549 -0.00252042516564756 -0.0913265535828718 -0.0176246246027272 0.0232608840060149 0.0136660888240387 0.00170109347877236 -0.00334474829451979 -0.0501230754002443 -0.0107091395695562 0.0110211395486495 -0.111596142657242 -0.0179799557527835 0.0256951147538289 -0.131811203834378 -0.0727818202639449 0.0138485082319392 -0.23521023432003 -0.106083242639549 0.16850607205149 0.0563122105764691 0.0102518722928527 -0.147117535087163 -0.142820017646625 0.244039859400418 -0.0507984213490194 0.00174795481489111 -0.277807480558836 0.0894368869296717 -0.0936361743875012 -0.0297813991019724 0.026185037038207 0.125213933837439 0.0193000461289707 0.112948303557448 -0.293691510248478 -0.0167437834404038 -0.0356411555932904 -0.161187569957811 0.00860324225592684 0.0428924945659544 0.00186882335710556 0.00346673702969322 -0.00450566354205289 0.000679673867223188 -0.00238718732670123 0.00484540005917702 -0.00145545928465888 0.000882388415266245 -0.00389843412838222 -0.0131626861939417 -0.0160672616095821 -0.0127155850795802 0.0073024596281696 -0.000396687249689916 0.0204365885215785 -0.0036037776500532 -0.00307083821532823 0.00364524187444984 0.00367630826174683 -0.000660872865355578 -0.00194839328513711 0.0206142492366167 -0.00680897514275655 0.035771591073978 0.0206447109848115 0.0301883807062247 0.00406984343447526
  52 946.102939757552 ""  0.643743534725709 0 0 0.000444688752386575 -0.000569844054337633 0.000214052927383561 -0.000134584585685005 2.02127218985501e-05 -0.000481659765073964 0.000780556448672563 -9.83481702762066e-05 0.000127776453240059 0.00013918127131332 -3.55406390827993e-05 0.000130912107437381 2.72705391590266e-05 0.000114353737167483 -0.000210646699816381 -0.000191670374522629 -0.00044695843368876 9.49317023264748e-05 -0.000509293092659444 0.00063648692390744 -0.000772118810766301 -7.51928247779641e-05 9.51456079152803e-05 -0.000190071802281967 0.00140674122156598 0.00336266987659246 -0.000445929285306594 -0.00100321205064501 0.000928395991403712 -0.000203185442408682 -0.00222696467557137 -0.00168682437593087 0.000246799805074975 -6.81521898229458e-05 0.000254244954006938 -0.000557961370979927 -8.39516522493755e-05 -0.000274788311527417 -5.11761348499258e-05 -6.83984461400232e-05 -0.00017429064432164 -0.000156271759853379 0.00120584259890228 -0.00233093237488572 0.00420063225975613 -0.000644673550732463 0.000987793276066169 -0.000212728023712185 0.000206431379599001 0.00129571933215325 -0.000746394500035251 -0.00161599951953516 0.00408217712132082 0.000282276294922823 0.000497521913466947 -0.0001739645259856 0.0012072846647923 -0.000648208546068019 0.00907576180070285 0.00250580644284861 0.00233109564096636 -0.00767191730396734 0.00313324864642066 0.00167105150439041 -0.0133488959630262 -0.00254884109548121 -0.0416477662034369 0.103153728531747 -0.0633573379206366 -0.0592596708730248 0.0323332022330863 0.0232123535023345 0.0197618617893239 -0.112881711148572 -0.00849271172519246 0.050672112212565 0.0548983206716651 0.00419713273234144 0.00749592714186122 -5.59801399793041e-06 -0.00756242718711476 -0.0110703973426341 -0.00332920315607935 0.00290608286008339 0.00326377692897573 0.00823713795592228 0.000128090666632224 0.000569171013527738 0.0022813201055575 0.00873928505717826 0.00574676621755306 -0.0266530082946148 -0.00573928754205451 -0.000902182136995841 -0.0157136477784994 -0.0116888790730706 0.20806023849777 0.0321990947219403 -0.194838944380706 -0.0447212480167538 -0.139780904785111 0.14793397628421 -0.104906075518253 -0.162360740439358 0.159518262141995 0.0352859255076878 0.0112557212178805 0.0763944503910984 -0.000394386477241503 0.0244766508002047 0.0786320353821634 0.0972433604160679 -0.304298297648461 0.116695089393209 0.209369953799455 -0.0963088253249152 0.0766913236275256 0.175309298929155 -0.0966527554088789 0.103903164526617 -0.254972071106133 -0.069879126536682 -0.0881769961196677 -0.00210661402578434 0.00146625560203035 -0.000870284391957793 0.000248062556526711 0.000545093480247579 -0.00173186494019471 0.0023224334489583 -0.00153235569255011 0.000819233644595337 -0.0069634359999478 -0.00196667088107343 -0.00191805757733751 -7.88030535935927e-05 3.09115755582534e-05 0.00468652570496864 0.00323997460755445 -0.00133124724225742 0.000589656353660785 -0.0010223689375924 0.000143876973427445 -0.000109363358630901 0.00106401512253808 -0.000498549539597901 0.00596799223158479 0.0019996434148237 0.00417943486329336 -0.00225491021813244
  53 952.287360912288 ""  7.56303086612776 0 0 -0.0161954466404935 0.0321485956618266 -0.0101207481889145 0.0251461484279195 0.00945678462963711 0.0156788192438862 -0.0459413496941863 0.000137771797443496 0.00209583332824695 -0.0145696425236467 -0.00281289666229723 -0.0135877577693959 -0.00114571608874198 -0.01337893029774 0.0104676184781402 0.0452275469418912 0.0542512399664538 -0.0168546311407129 -0.00168452657746639 -0.00373699577133243 0.0169190068727371 0.0236949877720976 -0.00851672658052285 0.0468601965163458 -0.0925562264335457 -0.208633387383731 0.00839507778675083 0.0787683463222387 -0.0204654782363542 0.000219866450293731 0.107865888513211 0.0607462860354452 -0.0258148150262224 0.0102417442562582 -0.0304396378306966 0.0400887549235706 0.00837512745850499 0.00372945874104162 0.00453717556361639 0.00599004692625496 0.00688527657612378 0.00454742170289477 0.0074723546054238 0.00652039332193066 -0.100846209500346 0.00257953400708335 -0.00141201924887234 0.031308035629002 -0.00404713135443793 0.00580715238433786 0.0176358290728326 0.00347459184443029 -0.000441696079529312 -0.00178887983207105 0.00522926974553799 -0.012676108927544 0.00239170380564268 0.00471226283163898 -0.00148744448814134 0.000666951144900849 -0.0168858880075364 0.000553019527748731 -0.0163966657998914 -0.000590633059263679 0.0114139719517812 -0.010360477110456 -0.00277132497851712 0.00187354744942538 -0.000515453934089947 -0.00198481554229877 0.00227651860188951 -0.000457627809600481 -0.000198544620656341 -0.00260966780834386 -0.000600780473810278 0.00168827676388008 0.00171534114010689 0.00192265544599472 -0.14692538652062 -0.0877597276976303 0.173788657639516 0.293157214202798 0.079729093127813 -0.0763595029800438 -0.0148840504522663 -0.00812327559407471 0.00231701422505874 -0.0116187210093987 -0.0161005989248912 0.00946289007731702 0.0568644448948082 -0.00165235136742238 -0.0422916225537921 -0.00829376459129617 0.0100391255623947 -0.0211530465834216 0.0122032167907124 0.00297050147381356 -0.00952250288539488 0.00244774811253609 -0.00224731132523386 0.00263536839704055 -0.00514466701909084 -0.0070186475320932 0.00901882280324951 0.00183215229727347 0.00128765133944978 0.00342795713304663 -0.000639579199348552 0.00609621771432012 0.00240116732034647 0.00412500259836652 -0.0113741819900874 0.00513999287535693 -0.00128756805683028 -0.00350649798206811 -0.00339801783522069 0.0147968031423897 -0.00221123454838653 0.00353491338488234 -0.00412916725501895 -0.00228911961135217 -0.0050192560379934 0.0757128022183118 -0.0355529624438622 0.033741663345572 -0.00526468105959311 -0.0109311667139288 0.0419582852903505 -0.0977732520648801 0.0614822092823344 -0.0119944838295094 0.210176610835874 0.0391414818308701 0.0526657145510439 0.0621573284454798 -0.0248723842873605 -0.118389785314893 -0.214833115516276 0.0393468761056036 -0.0111763612827042 0.0477139888769101 -0.0247242817266063 -0.00253272811889763 -0.0439534169870137 0.00624175158396526 -0.24754070915504 -0.0178742464503884 -0.0880487924547076 0.0949913952689312
  54 961.625439688747 ""  6.88246476264762 0 0 -0.000943807608266561 0.0469838857883887 -0.0172324641209271 0.0269944853123304 -0.115226154041356 -0.0189819255817762 -0.0565396132103485 -0.0107011431427769 0.0350491187231699 0.0285921054476796 0.0174036650393977 0.0500525437940569 9.53396248503555e-05 0.0402448684824467 -0.028988660979832 0.0407577287798524 0.310636058669671 -0.152300464127189 -0.248487886416359 0.0353114123047106 -0.102890802474723 0.0735537370475108 -0.150802067135741 0.354346565431277 -0.162086121242356 -0.298373913619319 -0.0843920005431023 0.196113859646236 0.156032736839816 -0.0709428140370432 0.0371197598855916 -0.0915713015878699 -0.108867506967951 -0.00893383689021898 0.0662877307163606 -0.099092880574991 -0.00613146257125312 -0.0135980089643597 -0.00249738442134869 -0.00623308247779312 0.0138501700500062 -0.0350250204256659 -0.00834093506552854 -0.00891437852249236 0.0104435285903195 -0.00059330468001797 0.0121540832638004 -0.00122461020256037 0.00144322929577777 0.00275906611916387 0.00168803532096837 0.000335193572794757 -0.00166696941502265 0.00177902801054352 -0.00168259453664349 -0.00574739087734571 -0.000895871133639252 -0.000163430414959253 -0.000484438188883274 -0.00059539300400079 0.00149317331519646 0.00211610570843851 -0.00306075390672956 -0.00102405843622195 -0.000124584765679457 -0.000617265148906415 0.00010081243438189 2.62338855127587e-05 0.000405815474920875 0.000269943893378954 -0.000106939862076273 3.94871917339865e-06 -0.000147276269486592 0.000303342566275387 0.000572352164333179 -0.000179488950804246 0.000181350050693579 0.000173000819066059 0.000419096940208291 0.00546996716285067 -0.00455823623685785 -0.0196431233476246 -0.000439460004111366 0.00798291039332266 0.00437159738996107 -0.00372274329396418 0.000215907682550671 0.0151067944257084 -0.00293829785095737 -0.00858048377161069 -0.0142651817228258 -0.000853452743666489 0.000798045446889541 0.000122099192288299 0.000309153622525525 -0.00024029923976167 -0.0011079811138462 -0.000187153428915081 0.000907556082049123 -0.00041061874989078 0.000286828802038911 -0.000213686827828605 0.000687447214668791 0.000944818680983664 -0.00122369272187353 0.000387039210281959 -0.00186899521215282 -0.000258621673308117 0.000351535572569796 -0.000117970047151771 -0.000859059753169895 0.000396267276768471 0.00207614281167173 -0.000681786761401082 -0.000415765688899933 -0.00036152911846925 -0.000325664680977248 0.000827075598702331 8.56504677714516e-05 0.000169203299379374 -0.000761329601583103 -0.000224167687889688 -0.000522031199083802 -1.73743472493507e-05 0.0269710683435244 -0.0159482446525433 0.00382524610007024 -0.00145081033152303 0.00874984024898686 0.0136626121214515 -0.0204625057121572 -0.0103423785544058 -0.0821239672285807 -0.0635166528441468 -0.0529049286590578 0.0414512299140776 -0.00150561039027079 0.0954821688799219 0.0033499912193218 -0.0293318865505136 0.00185642372152793 -0.00866204610533105 0.00848561036848632 -0.0136775934022862 0.035578163517654 -0.00591601244961509 0.110998563267228 0.00871909578075864 0.0321565804643155 -0.0158991590571326
  55 974.668288608261 ""  39.0977846810276 0 0 -0.0429545041959262 -0.0359282921205344 -0.000355405766704043 -0.082855539263343 -0.0563205916243501 0.00501592855742117 0.0353223647183306 0.0433259182628489 -0.0167235751549072 0.0472301644139299 0.000105687952628361 0.0510438409927394 0.00418373340875395 0.0525540701960572 -0.0441593185659371 -0.0922909791996326 -0.10151452255542 0.0280118701218918 0.0532279216131403 -0.0989677908022384 0.0413063171572272 -0.0914529200682102 -0.0212992647895593 -0.15258944837579 0.0726723457299857 0.130037541954382 0.036688734845686 -0.0455249821253739 -0.0161475049264568 0.0202116004469619 0.0288532775906452 0.0876886714948361 0.0327656089844688 -0.0320510674816964 0.101540995576557 -0.120098091764088 -0.025425528732346 0.00898840262897448 -0.0280900623147353 -0.0167006531396957 -0.0114484559023626 -0.0127298806616569 -0.0545139493573668 -0.00208200149446947 -0.0403476811554136 0.0126226753211386 -0.00934516150386062 0.0118785800120415 -0.00105082693000378 -0.000376669564391838 0.00595155054481891 0.00544757467115942 0.00525516944922843 -0.00438246440483894 -0.00935554708333491 -0.0027801139181641 0.00502318172856293 0.00584763157667029 -0.000739704668472532 0.00072516756006342 -0.0108704637113415 -0.000516783932719304 -0.0042641419130008 0.00515420071591907 0.00411669150610727 -0.00475195827933558 -0.00126819838659137 -0.000762388315522567 0.000185862200255562 -0.00193886278578901 0.000951673115298701 -0.00165778555822979 -3.87741739097796e-06 -9.86543308281971e-05 -0.00124310178410861 -0.000335918209079691 -0.000434006780256448 0.00272990148753062 -0.156067191038686 -0.0698278419244003 0.13951890672791 0.152225754028608 0.0393407296006264 -0.0215524584781285 -0.0379789004127288 -0.00222562446557606 0.00759765408233127 0.0620630225962319 0.0132208961382083 -0.00516136804402204 0.0519966184318763 0.00509433354583018 -0.0228740830891457 -0.0373029161447369 -0.00222699106663345 0.00396432326237004 0.0108198958655131 0.00328995330830871 -0.00432416191151104 0.00924211587704876 0.00124133185226755 -0.00236602780908982 -0.00672344907203991 -0.0056844306812141 0.0127170853162923 -0.0016496827838188 0.00625204572037354 0.000860554082607363 -0.0012118437115943 0.00126515518638961 0.00276573301495262 0.0027265158865686 -0.00563730241309548 0.00241832001330831 -0.0126760437429927 -0.000718678006051906 -0.0089346602876439 0.0135466676652081 0.0014270201744597 -4.17670003660624e-05 0.00717721863351795 -9.99566260302947e-07 -0.00396964926282014 0.0319859712330384 0.0177375511369731 -0.0750752549927684 0.0104321628945234 -0.021317895281327 0.0792512197428265 0.00422555998746732 0.0172760615350287 -0.0668248341243965 -0.163796087105506 -0.113058334738242 -0.116052034020659 0.115163256194402 -0.040081315027259 0.134697778300454 0.0516832453185611 -0.0083750895766323 0.00498035047715692 0.0237635108652234 0.00222345616259614 0.0357961595469793 -0.0176885828765505 0.0304164767514292 0.118244577471406 0.00673168852647344 0.0311861925337896 0.0177427455428601
  56 984.764367680413 ""  0.475216333269131 0 0 -0.00567621458585237 -0.00247801747789052 -0.000552348109216839 -0.0108071234936605 -0.00913385923579136 0.00104581680266421 0.00252942523705239 0.00477669004196019 -0.00196590559854651 0.00714965747043695 -0.000179384977189455 0.00781067802678345 -0.000364564274095081 0.00849628716760389 -0.00652522855975185 -0.012786813749607 -0.00757020638304769 0.00130494271424195 0.00413103047418596 -0.0143364520683295 0.0053983693261078 -0.0117378541339481 -0.00577921323864621 -0.015415384359687 0.00539579175046012 0.00878510276220531 0.00423713967418806 -0.00366935334977977 -0.00288422964608481 0.00235620962866313 0.00556401732851076 0.0113297558840624 0.00306614302938164 -0.00273890078178056 0.0130417802458202 -0.0178584379875748 -0.00113834180572683 0.00218236935686055 -0.00322143003688505 -0.00500934392384081 -0.00511318256669282 -0.00355834493013791 -0.00525015983851723 0.00308619137669906 -0.00574182503958553 -0.00413639140136704 -0.00349775163036337 0.00279905628006398 0.0196381418592812 0.00360798904162163 -0.00519531056399419 -0.0743330210525034 -0.0154516552768221 0.0191710029428581 0.089423355234226 0.0198205852523083 -0.022559311267821 -0.021511348050172 -0.00475967426339485 0.00380072174899903 0.020394370579141 0.0018926003647647 -0.00564044601777616 -0.0285664383678052 -0.0036014088783353 0.00748284923649136 0.00277958202888424 0.00101539773235814 -0.000184690387508424 0.0244676704827162 -0.009761120549082 0.0175365567724939 -0.0206188824766272 -0.00462437875129688 0.00516294618129392 0.0083919685805022 0.0174415163715405 -0.0251236161746954 -0.0178368174709533 -0.00687591826188028 0.0160151411829576 0.0265485709250044 0.00501050495042671 -0.00220824258714591 0.430245542513757 0.0885219470659223 -0.111655679806348 -0.539636762760269 -0.111064203098907 0.136660641555035 -0.130197844933697 -0.0304922787571432 0.0305191531501599 0.200616788859278 0.0319883559613181 -0.0471158263884274 -0.123740622072381 -0.0364982733733868 0.0493097678044109 -0.0903125005420308 0.00966950671772384 0.00893380047219598 0.0787327557475323 0.0742417881734495 -0.145446565654267 0.065339653223297 -0.100958714886219 0.024563557660402 0.00370275083915824 0.113361307165521 -0.0413183787811878 0.0300091053358619 0.00776041525167378 -0.00793292593970503 0.154461954919006 -0.0251298671485898 0.0904977323191604 -0.0720576155423022 -0.0454746474956776 0.0295335886612452 -0.137830891823955 -0.0196904910548256 0.0102223058004469 0.00391884419814516 -0.00155840036450321 -0.00759918337689551 0.000562318083229848 -0.000834481996240758 0.00766683595078245 -0.00242916964829809 0.00221616350009575 -0.00463526706094348 -0.00693527243487342 -0.00946006267422957 -0.0101710386659746 0.00721506709987302 -0.00398351055471761 0.00508331966096934 0.0045240362961486 0.00240695716641649 -0.00236740054122748 0.00558461129505964 0.00152961230720379 0.00504937616024777 -0.000530726340178282 0.00452400426967998 0.00194906897880861 -0.0183212224018916 -0.0279582461513125 0.0037403400806009
  57 987.29292522337 ""  0.0216490597385591 0 0 0.000645034048562032 0.000713719489631282 7.75018720401727e-05 0.000779635934336454 0.00113520561081194 0.000355174455700307 -0.000595964709365565 -0.000846033307759265 -0.00019273194498248 -0.00109922090692355 -3.92323487837651e-08 -0.00103248610456327 0.000242480748016422 -0.00155717099568234 0.00114520625205515 0.0013851168853054 -0.000319423970891782 0.000650795449434012 0.00118420798350094 0.000557841888063893 0.000571489681583465 0.000659725914341059 0.000848429101117838 -4.4718495902251e-05 -0.00057109428074256 -0.00199569176421386 0.000699441710398606 -0.000607391846547345 -0.00247528076776457 0.000610068046412492 0.00086756156765492 0.000574591973902165 0.000456608565745944 -0.000545558278496733 -0.00113303291997969 0.0026641782243791 -0.00093454232191078 -0.000495215617214611 0.000243603098100415 0.00135843935645572 0.00163158725676058 0.00139295646155859 0.00201270582912918 -0.000528480544670446 0.000353530987142042 0.00137481560532546 0.00109153590441126 -0.000620080135610624 -0.00604613291442646 -0.000946182526804325 0.00159244241888193 0.036098180460331 0.00696585004105616 -0.00885223757338612 -0.0441950660084616 -0.0087485744974351 0.0109754782013361 0.0104022484784882 0.00192196542452233 -0.00253875684119544 -0.00161970909192917 -0.000351824618037766 0.000512008468381156 0.00050707745691297 0.000735572343726653 -0.000613743739968032 -0.00140149140408243 -0.000494106734498629 0.000171169232438273 0.0435675018778214 -0.0343381308055485 0.0226189907125888 -0.0631946595646476 -0.0133205165766597 0.014979397000572 0.0126985613498916 0.0464757709925327 -0.0357910273185345 0.00407349978770102 0.000115052781648658 -0.00340958239352557 -0.00312189762268562 4.98566946026604e-05 -0.000354036444503315 -0.206924513798211 -0.0451427131458612 0.0534372892157046 0.268915809574338 0.0564117668487778 -0.0682331352597041 0.0334941648225675 0.00593657007109783 -0.00845705322218405 -0.0108068711420132 -0.00101222373676319 0.00155641627847696 -0.262307638335899 -0.0643788230544571 0.168692600529177 -0.0908464657580123 0.0889147548539948 -0.0600414922235214 0.125891526718964 0.171169171909082 -0.226252807680494 0.175821248851908 -0.275422012507117 0.0686301954649671 0.00608538506481841 0.315275105713829 -0.111503257787148 0.139890729696864 0.029277783551581 -0.0326951874253768 0.266546772011773 -0.0875088385765267 0.135539904877588 -0.0163033644127641 -0.111626596280761 0.0834792846755413 -0.31027283034179 -0.0581361532681745 -0.0343682380763011 -0.000357049788849874 -0.000837204629693815 0.00143365381284732 -7.62358152411213e-05 0.000425026445429348 -0.00165719377850326 -0.000848397731899855 0.000414511085932647 0.00138120933019895 0.00459513245471753 0.00249820286971661 0.00249174540373801 -0.00237742058264579 0.000574423410162611 -0.00371760500050776 -0.0030483300398756 0.000547606030299205 0.000164652681728236 0.000530972108474655 -0.000360962108741401 -0.000487907098355644 0.00075800576010562 -0.00081293783444544 -0.00429561065010722 0.00120634414955514 -4.51682617006921e-05 0.000820534764236053
  58 1007.39767810289 ""  4.76016341213856 0 0 0.0146773745151153 -0.034570932040243 0.014475338995863 0.076529647572865 0.0454468965536901 -0.0207919683769106 0.0246383765128399 -0.00281597493601464 0.026626851821209 -0.0379723443869857 0.00716944461315329 -0.0415539257356079 -0.00530468544014371 -0.0408810629176545 0.0342409867636715 -0.00254047352153768 0.0297538156968213 -0.0168980153070253 -0.0824568683420909 0.136051627403802 -0.0792219711492392 0.0964206954363845 0.0503312921139746 0.147422814146851 0.0183410473149441 0.0645142742462638 -0.0433823410074031 0.0365953668765556 0.11859973314534 -0.0338498297944751 -0.0865011849746502 -0.116041173257063 -0.026525316082233 0.0286472695505358 -0.0845674232443436 0.0958414815033006 0.0223259944018688 -0.00963452137271058 0.0237149398094321 0.0131802534738092 0.0146059874251713 0.00271202092333302 -0.0656434211539634 0.00857295102112335 -0.0189629252579255 0.0195079055125976 -0.0222724732714473 0.003412916427438 -0.00276391207178751 -0.00668529564562458 -7.00669488596309e-05 -0.0204382650592017 0.00710662471020049 -0.00671295193501681 0.0208519994028562 0.00529623207271061 0.00223189102277061 0.00740378126764429 0.00345623777319432 0.00470699583143607 -0.051073554603602 -0.00393314289672973 0.00941949439462329 0.0478541016032857 0.00088054450931593 -0.00885465495724892 -0.00202169442052978 -0.00221028902036769 -4.81800833709834e-05 0.00272297024625972 -0.00180220121675799 0.00132584731360805 -0.00681289156247029 -0.00138212556197394 -0.00167642003165741 0.00113503680126582 0.000946472127506206 -0.00315981489241262 -0.134900063250053 -0.0282104594108394 0.108578727404321 0.0862091326747609 0.021871887935277 -0.00268059008713587 0.0720426443973268 0.0499466202581286 -0.0230084940949622 -0.0996319273559086 -0.0166579633654742 0.0518813213797144 0.291996689722786 0.070988031331034 -0.0726206027700712 -0.282506760631029 -0.0491532989071547 0.0822097867658413 -0.0149251936747227 -0.00399631115732912 0.00756412944230775 -0.00348960052612618 0.0122670568692958 -0.00869504623859657 0.00734026546920841 0.0113045290704622 -0.0128860332091483 0.0163108011347177 -0.0179093025149147 0.00888053892989511 -0.00198763766828824 0.0386803164424793 -0.00722552026943388 0.0125319029958909 -0.00907970348960815 0.00190464354793817 0.0162423950586874 -0.00386179721650206 0.00872836638036374 -0.00289681614190119 -0.0102954190311035 0.00539091271076989 -0.0120024680617932 -0.00151277425403984 0.00330369475513664 0.0119890452888887 0.0211164276061519 -0.0142993728859481 0.00495363932674945 -0.0143692063965781 0.0454722211764296 0.0512314963205217 -0.00449245354389813 -0.055942856652035 -0.103264954778894 0.00534890863932194 -0.00734911458941661 0.0763898208032052 -0.0209677215929108 0.0341074710391476 0.121598312140328 -0.00760553516800276 -0.0176913928187907 -0.0698570868989256 0.0134488754225836 0.0114587592978141 -0.142869363814768 0.0508959546407841 -0.0100475941758391 -0.0110784171541023 0.0560743666597765 -0.0493141453218124
  59 1013.1259358859 ""  12.7952002454554 0 0 -0.0127055553393046 0.00403845344564139 -0.00564070909310756 -0.0362402366620437 -0.0112747516056496 0.00766371517797362 -0.0123699783147093 0.0124534322505222 -0.0106609335554093 0.0150263597082466 -0.00577288865651895 0.0170899921684736 0.00184090887071099 0.0176940171112367 -0.0155269292982399 0.0319804696849093 -0.0318233144215043 0.0143210598959921 0.0475530798074996 -0.0543417959176365 0.0353523708920122 -0.0485276566310938 -0.0128958906577784 -0.0899995384430617 -0.0174824865315101 -0.0556356495432585 0.0220582120290604 0.0108756196415128 -0.0415102299473881 0.0137241408369506 0.0674427716299078 0.0725538182487056 0.00526935933380634 -0.0119714178539197 0.0344190171271224 -0.0385777657389838 -0.00935643459461765 0.00536955007532022 -0.0111287744032979 -0.00724398185472509 -0.00935449922500241 0.000968286311161015 0.0564432594555371 -0.0531414058079678 0.0291943072291857 -0.0235083592223477 0.0561888905041682 -0.00609718580557523 -0.00699984988450949 0.0172749143819442 0.0174932293866288 -0.0218063336123849 -0.00402577392979596 0.00740988316663345 0.0323386730178539 -0.0315224672311231 -0.00863473499396427 0.00651871862312294 0.00258900408539565 -0.00543546627299261 -0.0743821161884053 0.00227405215388123 0.00153650235308442 0.0711832219771668 0.000745406114050558 -0.0135919061472119 -0.0032344567918758 0.000231116067483356 0.000750479735970714 0.00268155251456984 -0.00114196949158673 0.00214986730354313 -0.00665550381400099 -0.000653069272541317 0.00519864768582312 0.00138837081665572 0.000825782053648155 -0.00295309828897131 0.126376629492126 0.00856990314460121 -0.0983703318372815 -0.121722034179665 -0.0470006158812789 0.00827990508975995 0.108583090250471 0.030673595633928 -0.021678862941685 -0.126080039011616 -0.0663530093523269 0.0257311085451451 0.396598074318121 0.124853773594848 -0.103624763896306 -0.452352735418394 -0.0809600957484686 0.10780695745213 -0.0145181008403441 -0.00405373625404279 0.00592342490440839 -0.00566183320525572 0.0135910024193238 -0.00801327164812422 0.00794595531563731 0.0114956206229143 -0.0140551624105028 0.0185398220940957 -0.0402756745092225 0.00419460783934525 0.00267979356300073 0.0278919248255999 -0.0159595869036993 0.00732698059926727 0.0142312118763467 -0.00639735359874554 0.016626330078971 -0.00393246805632756 0.00901918516550089 -0.000391983913413365 -0.0115275319526441 0.00643126542560932 -0.0101193529625491 -0.000743096813227629 0.00524951458840384 -0.00547482654196185 0.0190705547140777 0.00509252405608863 0.00166654643565039 0.00717814655423796 -0.0297881545116173 -0.0270013355990743 -0.00436638263630077 0.0321360348453496 -0.0251467510021348 -0.0261432842696914 -0.0149755655485031 0.0256377171592758 -0.0039213225151866 0.0528718576809094 -0.147959452060252 -0.025512614986684 0.0200294233969941 0.0411229803876706 -0.0296617398516283 -0.0104668889466864 0.0286390971853994 -0.0241753879339616 -0.0388857803672803 0.0490116449901841 0.0390341631522024 0.0182883377844143
  60 1017.96856516918 ""  47.3327300336888 0 0 -0.0194046879091254 -0.0540431866619239 0.012422695983666 0.0310424990441835 0.036786894295925 -0.0152343941677223 0.0153224278217817 0.0339748455089205 0.0154201939333587 -0.0210714978504225 0.00066766626609901 -0.0217702638376136 -0.00302076967675649 -0.0198417902678857 0.0149151245419157 0.0166568014443129 -0.0414800244113648 0.00935523888246037 -0.0252246879466517 0.0862250226049653 -0.0454227468302819 0.0373019075272286 0.0555046000350206 0.0209091708064184 -0.00130382313866853 -0.00997206866727663 -0.00808672128426863 0.0781064443217058 0.0903409664850931 -0.0174835767724284 0.0272029412626729 0.00271218105608528 -0.0240192776245934 0.0134817006572104 -0.0435925296002773 0.0517119025911749 0.00961284837362207 -0.00286128791865112 0.00905099781392587 0.00520817503970949 0.00484558120119348 0.0054266295073379 0.0255399356688565 -0.105631151342904 0.0198816181764897 -0.0322454389797031 0.0965752110894973 -0.00163822831159551 0.00829504607270773 0.037116562642694 0.0344893287548421 0.0135168185633734 -0.0130060094740072 0.0139730401801475 -0.0022941208731316 -0.0467773459857468 -0.00883336679797359 -0.00527825793244586 -0.00879331501007751 -0.0139109483733506 0.0201169014781958 0.0113955921994417 -0.0334739329300628 -0.0338487100355082 0.0056411594797927 0.00365807746514088 0.00106471249873592 0.00320173504099507 0.00213495531201833 -0.000390588931595426 0.00263441844979677 0.00100668890219086 0.00422161124091369 0.0019443906493271 0.00665073492148332 -0.00104633894670975 0.00196751431390047 0.00323387008193768 0.0474494798795774 -0.0711384300634317 -0.0275305287035532 -0.0377992075131174 -0.0452117476100293 0.00676880398832051 -0.0289178136122108 -0.0632242263149762 0.0133767106747642 0.0483581487909865 -0.0416190687783695 -0.0462172528444857 -0.176585168285341 -0.0275514376531393 0.0137402483159681 0.190870377542569 0.0394590751226055 -0.0764584457907973 0.00685143193566607 0.00143165731923046 -0.00765417316243587 -0.00753348930585917 -0.0100136986529441 0.0108300319944697 0.000262261466131573 -0.00543411418260587 -0.000876323981005422 -0.00801207668093832 -0.00608030419158867 -0.00867283879230513 0.00499866716126113 -0.0301141890724481 -0.00273034267208881 -0.0114508612268767 0.0240445598811464 -0.00717409369206301 -0.00992343630901453 -0.00186220750055128 -0.0070442140451039 0.0131984243094828 0.00405073133309468 0.000568471653092621 -0.0019316272743407 -0.00143494366933299 -0.0069409646743184 0.0220095377211643 0.0591264348171984 -0.035851134728628 0.00995117057477917 0.000330420794863259 0.0185112035964027 0.00134133607789484 -0.0115343505154711 -0.0144287589368801 -0.206736924087237 -0.0699149298104586 -0.0698809606434303 0.198536276573571 -0.0627499436731793 0.147995302288945 -0.158205292495209 -0.0562414113411193 -0.00152438064496208 -0.000729342192203585 -0.0348215357851782 0.019607997563598 -0.200102427057407 0.0571489285730688 -0.188838120924179 -0.0450457105590376 -0.0560861282202778 -0.00997687647103608
  61 1031.71578082747 ""  2.76727291590321 0 0 -0.00150812109974105 -0.0035189694372509 1.49613011751605e-05 0.00129026258514715 0.00294791843461281 -0.000334643996446136 -0.000182061695645071 0.00273100446308921 0.00136332626792734 -0.00136676931703555 -0.000993995942025814 -0.000896700125861792 -0.000605664217528878 -0.000391191418783686 0.000291599908551445 0.00906269527905595 -0.00376607751128904 0.000895033222422878 0.00152990679817189 0.00384175790363711 -0.000985288237272006 0.000924623809433093 0.00356248982753674 -0.00273481790172054 -0.00323045337801975 -0.00726663561646628 -0.00131863300095612 0.0092127050473378 0.00707000860433015 -0.00159455331770172 0.00561320816877474 0.00191255869865463 -0.00298829030631658 0.00147957096941465 -0.00285554919283627 0.00268531119668401 0.00158157391759919 0.0002899047327089 0.000601312688226053 -0.000720316078661172 -0.000999864679863377 -0.000662094214843041 0.00103430886961152 0.00340589332350552 0.00387876386865826 0.00164613076267109 0.00274115375077695 0.00196838808856566 -0.00371017887875199 -0.00381203468572674 -0.00251045300439638 0.0361220730481311 -0.0834004508755853 0.0884593483466675 -0.0294704841890933 0.0925619199214381 -0.0555115370951225 0.000189335779814578 -0.0158918062071685 -0.0189141199626114 0.0244497322394965 -0.0788664365786568 0.0775701880208529 -0.0245243986981326 0.108288353342393 -0.0673146501510981 -0.00152559268502033 0.00366415564790966 -0.00176287927707397 -0.00233838276562101 0.00306101950708039 0.00114316909855025 0.00185094358658056 0.00130262216760294 0.0125847301487629 0.00125363706879483 0.00392402773362696 -0.000217754651910818 0.00508179094342554 -0.0048111648497528 -0.00616449272058321 -0.00633568307012096 0.0181207799551197 0.000582478402278071 0.0783353441087831 -0.281089183961434 0.00439085786779251 -0.086022428807748 0.0573685527773674 -0.209108705993933 0.109945304625451 -0.222042948158458 -0.00812913892280071 -0.152332878311977 0.0667185017493231 -0.218247989301435 0.00883861998388183 0.00157652940087968 -0.0121225954880516 -0.00445718976532137 -0.00459258515053419 0.00727522521027957 -0.00413809215219975 -0.00597657012421107 0.00600872538293667 0.00257105076875386 -0.0376592478415533 -0.00956409229851803 0.00837226095467885 -0.0286657526183207 -0.0133929747170458 -0.0136011814602212 0.0481584428753991 -0.01844527402027 0.0105696554495172 -0.00423640062127889 0.00419560597651896 0.00971922161604871 -0.00465821575519483 0.00572336434224703 -0.0143854227300376 -0.00305505699495191 -0.00602860201972222 0.00342384276403997 0.00637092319320242 0.000429994505947467 0.000607938285612989 -9.74048400642806e-05 0.00358615293132513 -0.00414847498666248 -0.00526619548003636 -0.00418951059521546 -0.0123700213920948 -0.00869140878706591 -0.00534149132026264 0.0106322234066827 0.00123148538922181 0.0187038141284957 -0.015878112845477 -0.00715402621538303 -0.00411879221714811 0.000729140648207641 -0.00451928040587463 -0.00181003403994479 -0.0101525683436627 0.00127639696482854 0.00236157798443329 0.00688139205924847 0.01113158837491 0.00224324088264778
  62 1059.35577862746 ""  31.3583576739126 0 0 0.00363359448360515 0.0373099770080123 0.0113358066421732 0.0226124255606059 -0.0190486356349265 -0.00588460910637311 0.0280792745519466 -0.0389861859968613 -0.00651016463707807 -0.0011577883106059 0.00924767186971226 -0.00183990390243971 -0.00136190608242341 -0.0040521744593722 0.00725498902931177 -0.192588011133659 0.0665863398413226 -0.0167810570127841 -0.0747121545432431 0.00462675987910651 -0.0242890838397304 0.0417780420382579 -0.0092680451098537 0.120780612767218 0.0810344182560341 0.186319877233596 0.00228597469308241 -0.139100984656306 -0.0329176728668807 0.00544286275276442 -0.142304861782592 -0.0886595942377314 0.04191813088126 0.00630142361926943 -0.00742947766034183 -0.000447852630119557 0.00686852761097506 -0.0106995396284623 0.011697294890269 0.00309818824899117 0.00882016130988388 -0.0115689184428706 0.0334314692024032 -0.0452945737068928 -0.0198681836443815 -0.0187109332004285 0.033992362018441 0.00705562612700306 -0.00234364994659562 0.0213470013821375 0.0137853035235139 0.00313878393978538 -0.000363853731327497 0.0148332776197846 0.00594460589406601 -0.0268714856205686 -0.000339328799021936 -0.00459265863402994 0.00453219098458287 -0.0142806956380252 -0.00173805635178498 -0.00532128529965873 -0.00504630501735047 0.00259289488505468 -0.00360574826859272 -0.00478746360113211 -0.00848502964135017 0.0232604013990208 -0.0140843781942188 -0.0234113083972832 -0.00796246735600436 -0.0143125096245215 0.011165831668746 0.000698608917202968 0.0494947643849237 0.0163731188687345 0.0001168478175004 -0.0235793973112374 0.00849123305900558 -0.0814899353698799 0.0165878299170718 0.0389042241093452 -0.0338811686151284 -0.0188515154329595 0.00577599525580597 0.0155561872807136 0.0223864130123715 -0.000809430566392658 -0.0335262757210839 -0.0230192664674255 0.00883186894690387 0.00503128792038705 -0.00472975516967331 -0.0338672373264757 -0.0141379802043113 -0.0337144179259509 0.0372818147216424 0.0202845481494972 0.0280494327794053 0.0816402075949852 0.0315888402551152 -0.0475903684510649 -0.0661714441708159 -0.0224398850266931 0.111400953933974 0.00117024561206044 -0.152126823568582 -0.0473427958059452 0.0374159557614262 -0.141144797086943 -0.0567527276314981 -0.0607181733442356 0.195961491841036 -0.0814028457586516 0.109482221956723 0.0159676746655323 0.0704947926061283 -0.100013510481325 -0.0067871812212646 -0.00611341142878008 -0.0238586336339639 0.00698640844047368 0.0440956835101897 0.0296103896151819 -0.0788194103879769 -0.0820493147482149 -0.00138228869750993 -0.00124183226692254 -0.023615638299093 -0.0355921204105206 0.033138302689415 0.0336834634726941 0.161870260140243 -0.118270540733029 -0.112477608499385 0.00891769523535964 -0.0631837916548348 -0.0981060648267912 0.018013973460754 0.0178542519026483 0.0706771858619204 -0.0396315732953356 0.064298992209978 0.0592957316801485 0.0748818193936455 0.0120023493590428 0.151189523240259 0.0489842369107916 -0.0227298661835409 0.0729589704264972
  63 1059.63796131584 ""  16.618565985736 0 0 0.00186734047308692 0.0201433029193982 0.0062728810977124 0.0115211624806561 -0.0100048546550952 -0.00337060825867759 0.014634066912336 -0.0206549319898337 -0.00397628173811807 -0.000533465871332843 0.00459646889150153 -0.000686989264417144 -0.000671338980786309 -0.00183004809283391 0.00356728389153709 -0.101968438644677 0.0348300178358043 -0.00828436209456369 -0.0394226778617244 0.00215347903404171 -0.012908690889209 0.0215056059001694 -0.00509506712659164 0.0628256731135295 0.0430926260991851 0.098194544399805 0.00228398018926556 -0.074563591599239 -0.0197105311480335 0.00355613511937672 -0.074313570486943 -0.0451184928726681 0.0229041944875002 0.00328172575165597 -0.00349605449808958 -0.000882720276303949 0.00336382989887853 -0.00617673661594085 0.00618491227617588 0.00137918474222889 0.00398094332912794 -0.00650868923964516 0.0196874014867706 -0.0302872438465734 -0.0107574625341705 -0.0131196121030422 0.025069164070816 0.000295751499272685 0.0044538054023831 -0.000485483768412739 0.0188176066577744 0.00111645918797267 -0.0095353843732876 0.000877675433551061 -0.00517396038069507 0.00853169591378522 -0.0168272573276578 0.00704976952024328 -0.0278055386569547 0.00264582594015561 -0.00901447097281517 0.0131354477783554 -0.0144490737983949 -0.00258718031463701 0.0276300163321442 -0.00116841201002774 0.0149770470200591 -0.0408993918468793 0.0285175293585587 0.0447470644527086 0.0208358256003043 0.0303313612754072 -0.0198569365925413 0.0008455699699044 -0.0825698512897855 -0.031266724892765 0.00343428318331894 0.0470488636295737 0.00775354065298967 -0.0309977705580267 0.00946669275881113 0.0181434746712013 -0.0324128611667306 -0.00889592951554544 0.0148521256784599 -0.0932278110301316 -0.0338965726520849 -0.00570575911505394 0.011856661516191 0.00263004821673592 0.00582817915223099 0.00538804099405485 -0.0239527088849974 -0.020894095670116 0.0313192449556162 0.0314439300339826 -0.0612725598649046 -0.0377188994388108 -0.0718230137267431 -0.172782176606319 -0.0738314554797767 0.108836503344765 0.129520753960316 0.0353896903146224 -0.218957758152561 -0.00207673869462578 0.258564677685785 0.0812638273154406 -0.0635142177916252 0.245530802104777 0.095523227523416 0.104283126000694 -0.331344616712837 0.140306639086604 -0.208390459856286 -0.0356312462907379 -0.13647812228796 0.208748181759203 0.00962834293363436 0.0173549441122221 0.0359416903806694 -0.0156831422154053 -0.0903789637209956 0.013155520487755 -0.0398344816112986 -0.0446623695605023 -0.00116237107134118 -0.000252436757708787 -0.0175558295805017 -0.0162162892696602 0.017173933518509 0.0250009150236074 0.0796362007356202 -0.0646483151066958 -0.0621271583826474 0.00570541126922132 -0.0340119040928997 -0.047482309160687 0.00823633485129788 0.00718693260659279 0.0452786118361363 -0.0196804794990477 0.0329565190640253 0.0314182683739693 0.0400175184958982 0.0055342107348162 0.0773853186451939 0.0256329573107687 -0.0163688708093021 0.0386756621186922
  64 1069.23546082483 ""  0.0604399683034653 0 0 -0.00017521126761887 -0.000535270684438685 5.2950117874587e-05 -3.2353669153742e-05 0.000162364896039946 -3.93781260178164e-05 -0.00014580143969147 0.000467454228879254 0.000174764994280279 -6.89239901941248e-05 3.95562941532795e-05 -5.98817227191912e-05 1.31179041054339e-05 -7.68633500276588e-05 6.68817935401303e-05 0.000873296667123423 -0.000711720508234133 0.000209932960251755 8.43460559846341e-05 0.000433340953432136 -0.000161673426800347 -4.18669760026729e-05 0.000355917580149539 -0.000396238867208082 -0.000579839395157737 -0.00126822221716522 1.66387763007537e-05 0.00128128273100431 0.000721576128800942 -7.53375759602896e-05 0.00106701041910346 0.000663274264092248 -0.000337855685885379 -5.51643878603634e-05 -5.14141356664424e-05 0.000194074617301623 -0.000131347223579084 -9.76726146080047e-06 -1.26947153869424e-05 4.8682210679232e-05 5.55507990033707e-05 0.000129173183818296 -0.00032695568887833 0.00037790314329496 -4.41843406430094e-05 -5.80390245808989e-05 -0.00035477858924552 8.67264663840014e-05 0.000649201562688325 3.35029457636553e-05 -0.000524928548756526 0.00190445697998346 0.000513072618106854 -0.000143171292923488 -0.0123824354904885 -0.00270688893004007 0.00328734089451151 0.0370207124579272 0.0077737753335221 -0.00972732294819801 -0.00663833071611763 -0.00156220171010099 0.0019338282169564 -0.00100512483989659 -0.000276697463956059 0.000177619856223148 -0.0537009793922418 -0.0111514254342322 0.0124520823274549 0.0204926779895567 0.085780365234355 0.0259141348429922 -0.0407931127892159 -0.0087683284458501 0.0103026206975937 0.0394267726711101 -0.0726872934522749 -0.0405562038032391 -0.000345283709909524 0.00072455195522195 0.000103320666336498 0.000688785372021996 0.000297713925392332 7.80865474118261e-05 -0.0107301117171379 -0.00080946937168002 0.00361803751742327 0.0642002946713316 0.013273277221567 -0.0157630336242763 0.00127996289271443 0.000665629549729771 0.000231010779392425 0.0153302529290913 0.00216973620155813 -0.0041254110495202 0.153353689376191 0.0123784945423921 -0.31603049135821 -0.231564478280442 -0.205306482197261 0.247241040761123 0.0844529650345282 -0.105332204459174 -0.156888929600854 0.078438474358673 -0.144052582397127 0.0347413064643669 -0.00633437899654496 0.155690349782742 -0.0530446232565238 0.0526653319350486 0.0137217521988802 -0.0136626604640367 0.0960046243973663 0.143549221099496 0.11731063827239 -0.373982031291056 0.0751042741545687 -0.105312034014141 0.263318590423286 0.0761829575621057 0.219442644935999 -0.00015508204027053 0.000548549703746803 0.000295132935355108 -4.65914586546266e-05 7.69682746189667e-05 0.00015495979116665 0.000155946115426363 -0.000316100510689543 -1.11423869102056e-05 -0.00143805635774674 0.000369254553912548 0.000329480596775384 0.000207766431568399 0.000281291616116371 0.000865950321201016 -6.50165340118601e-05 -0.000143540227050478 -0.000407825530805192 0.000298085287086308 -0.000357691201195885 -0.000172899084119832 -0.00124998429672651 0.000341382264618249 -0.00164139713133578 -0.00131713387796463 -0.00167986490134727 -0.000130038354049288
  65 1084.76215464957 ""  10.5496024810976 0 0 -0.0389786058622919 -0.062919646417817 0.0130686830381465 0.0227735202074707 0.00916332375541045 -0.017533684516565 0.0134371346531185 0.0412459989573117 0.0181791400969538 -0.00960373401764929 0.00408900899557792 -0.00766189987363808 -0.00410352069041177 -0.00675070216438271 0.00531394326985619 -0.0756943805475156 -0.0589988311232105 0.00809806784402408 -0.0594130890705176 0.067517203390297 -0.0530625205512199 0.0412534866129136 0.0614255574724831 0.0495841836941701 -0.00976343644807079 -0.0188508844930966 -0.0130533888406674 0.087030556491433 0.104021991530943 -0.0186052465779969 0.040171884481118 0.0148876481758174 -0.0258903652208172 0.0111580191399913 -0.0240118614594405 0.0229225764047443 0.00914574525228159 -0.00416892169741129 0.00678625578074497 0.00390671067213489 0.0153596816769106 -0.01266192606701 0.0358809113331511 0.102823615807375 0.0265941552505998 0.0174530489112814 -0.0453465588918762 -0.00245075273673911 -0.00264077069012926 -0.0311994059734506 -0.0405102571649165 -0.0054175498088119 0.00303937174537541 -0.0198911264805002 -0.00347027608213009 0.0282851666965809 0.00844842412323279 0.00102245636954493 0.0216674113475039 0.0229312049581463 0.00582337108420265 -0.00303537795472281 0.0238545617903649 0.00561393844327752 -0.0197424393986818 0.00286202963254663 0.000107285133034494 -0.00114237345936904 -0.00117203939810638 -5.78018639485597e-05 -0.0052749741789899 -0.00277163318291179 -0.00169224763302566 -0.00249000575027919 -0.00908686182707725 0.000715297034970967 -0.00497316851055431 -0.00289450536371096 0.128484205323885 0.180640077072099 -0.131934678287497 -0.111443564388495 0.0866198722114762 0.00492906265312441 -0.0117860021564292 0.0462013124113634 -0.00575023702786194 -0.00475687576456147 0.0299902510225421 0.00677970993082568 0.0128919556025793 -0.00306122678194962 0.0240490826892384 -0.00173347510422237 -0.0205441784840673 0.02583388190119 -0.00874012767223105 -0.000999348238439362 0.0164738009081054 0.0153578074046099 0.0133068451894763 -0.0171022413746417 -0.00284515382735243 0.00739672799690223 0.00553002567008779 0.0013282593736319 0.0217115442615187 0.00783074510535435 -0.00609954839489612 0.0205997175407753 0.00932943044399163 0.0107848096289909 -0.0356587013939567 0.0128745714423722 0.00137140034428264 0.00795363367268333 0.00423624577786045 -0.0240229677171382 0.00438227351558902 -0.00738914052165885 0.0142152712434874 0.00382817888042108 0.0106366800442918 0.0508835447009735 -0.00159153994477055 -0.0633148595001998 0.00769985255746254 0.0139878523352081 -0.010209633864313 -0.109098180112242 -0.0560668508948503 0.0237679248865991 0.0596870033324789 -0.223874788543739 -0.173992646868432 0.0403594157871008 0.00181961849857854 0.116877130678278 -0.2337209069842 -0.0615886347300525 -0.0113294921621437 0.0177340976218732 0.00172006664438683 0.0338312330633844 -0.106444162370495 0.0695183947850056 0.0657263597329692 0.0338340082358363 -0.0279648526313124 0.0694668211029514
  66 1131.54606834472 ""  14.7533891511287 0 0 0.0167780929334136 0.0685877314491692 -0.0195674240961795 -0.00639000406438308 -0.00433384314758952 0.0261631613101263 0.0103800180574806 -0.047577564153644 -0.00901014539278201 0.00441127613133941 -0.00179339281791642 0.002203940311447 0.00233000939099375 -5.71886866654053e-05 -0.00445574725397683 0.0202773110352543 0.117130431841581 -0.0423636400035652 0.0557170391567544 -0.0507992616260218 0.0544746301591166 -0.0228906827563383 -0.0620692002572645 -0.0112364427055823 0.044965824991323 0.104105412824865 -0.00441700641366073 -0.11348286420771 -0.0539921044422595 0.00381537445688287 -0.111493187329682 -0.0782859914488665 0.0297963377938622 -0.00483009400510718 0.00224868335804692 0.0090367536074157 -0.00473840896212909 0.0179245322882098 -0.0138061153074275 -0.000161970605450077 -0.00678199283703032 0.0172499181225417 0.0166022616641618 -0.00922159968020273 0.0513343588931423 -0.00808463353464562 0.0198295020831157 -0.00690431100233631 -0.00156998965882005 0.00419207386868728 -0.0111611872527091 -0.00909423266855112 -0.0122808680389443 -0.04349567557162 -0.00319517033340645 0.015285167646041 -0.000649843325084708 0.00538459592075151 0.0880579696340481 0.0959101809879777 0.0101778101418126 -0.00739319573919443 0.0248846415746001 0.002502093369849 -0.0515118155840287 -0.0153977317944552 -0.000137288295774908 0.0111336874253951 0.00932605548303746 -0.00262464410558969 -0.0229826209543705 -0.0140551715997505 -0.00518599928378731 -0.0109621458828723 -0.0300558457061885 0.00512647700893952 -0.0219793296453588 -0.0160502685328245 0.0855278742919277 -0.0509060353770128 -0.0970510131011517 -0.130525868677436 0.0662082309592864 0.0192856533763355 -0.00207944528874736 -0.0847122719183968 -0.0759425458829626 -0.0322830427596304 -0.00558328444312392 -0.131873932572741 0.0112584210792456 -0.10557892388987 -0.00867120576495611 0.00528063802960706 -0.0677584191746464 -0.101035409946318 -0.0253013963231675 -0.000296751436039538 0.0701162682698332 0.0723885628403695 0.0634441724483627 -0.0801630412729125 -0.0177507059819909 0.0353721890581343 0.0319861904264094 0.00708442940270743 0.0706217032028747 0.0297011071685445 -0.0203826217400581 0.067144418895184 0.0351480093712902 0.0428835099578521 -0.137419995906875 0.054038150912768 0.0133386076962402 0.0436852066526828 0.0249213649835258 -0.119577561938758 0.0238022674531787 -0.0368998674441628 0.0528332909961021 0.0161500510340333 0.0537523011121373 0.0286917593060373 -0.00601114926971965 0.0105694205584569 0.00897088405237823 -0.000587702658307913 0.0545590542062746 -0.0211867620710713 -0.00406377918384265 -0.089496698072275 -0.0278378520669323 0.0584196461624043 0.048634130461972 0.120043468181961 -0.0670602477161979 -0.0651602455984875 -0.163123450718735 0.00940970814374665 -0.157474590750292 -0.0275457871453368 -0.00657730492151359 0.00974414400043277 0.000406826553413186 -0.0289290669912263 -0.126294573690798 -0.0154326522160693 0.0513611134880461 -0.0370339294223945
  67 1136.60548912563 ""  35.1691399261235 0 0 0.00776262306970866 0.0474157598755901 -0.0250245060237857 -0.00110499300945678 0.00402775485124866 0.0282435821848226 0.00995601422093019 -0.0341668044242798 0.00087838425546183 0.00165957389483266 -0.00975220784513904 0.00506045563806549 -0.00136007626002775 0.00137376729716951 -0.0120433227637504 0.0189984865414336 0.0943003390566394 -0.0464618193527323 0.0652139204759651 -0.0241154778155581 0.0482762431511542 -0.0183739634006497 -0.047085486816347 -0.0187461674725797 0.0277532388546493 0.0754750519844763 -0.0178016324802508 -0.069076488854874 -0.0104307445886196 -0.00516481221848098 -0.091512728739838 -0.0783210277011956 0.0129357739611552 -0.000617908141829112 -0.0101701138888482 0.0289431176759134 0.000943720850674112 0.0340121643079756 -0.0244181503891578 0.00240755144849777 0.00960257242745164 0.0143646584879509 0.0109230779382619 0.0325521290087765 0.0488447759193342 0.0025842868865671 -0.026872490449926 -0.0215243449546153 -0.00204384187354343 -0.00294755907709879 -0.018306607202134 0.0139407323260274 0.00985714149765055 0.0617456388708653 0.00292554274241736 -0.0253263195197801 -0.00638866994035859 -0.0118941839187888 -0.0742621744421286 -0.111652647429737 -0.00186656755876845 0.0118239479241602 0.00497667870983614 -0.00213129221084302 0.0281664720014506 0.0147108419147078 -0.00263887745550456 -0.00763913785100011 -0.0162133157216465 0.0103849451245002 0.0218084430520368 0.0210749771025079 0.0048285501784776 0.00804878020308558 0.0259675664331342 -0.00776104784209748 0.0182720491076978 0.0254456930352352 0.0916536786100914 0.0208721378993305 -0.112004100194464 -0.144797601115606 0.0589588098574242 0.0208566187454812 -0.00590343101422852 0.21770247484528 0.148491402821121 0.0190144215775468 -0.0186808733676713 0.0527649408247993 -0.0193204883721822 0.200210331920497 0.0819792216144619 0.00593942246909928 0.0329775999230286 0.0327798539479721 -0.00187996735003237 -0.00973914871893849 -0.06532666945076 -0.0995862632222118 -0.067479502737311 0.0908644268312607 0.0384874934596959 -0.0245375738351794 -0.0647731330668148 -0.00739059648496669 -0.0592739093041236 -0.0256311672509987 0.0179180956234964 -0.0563196590615649 -0.0304705139517351 -0.034959474385202 0.11188791705911 -0.0432781845805455 -0.0480198098243154 -0.0438217188725539 -0.0442780215495974 0.147046742655484 -0.0158066831944728 0.0345304848255287 -0.0245692166123706 -0.0142200766768192 -0.0608175349979329 0.0296424246442908 -0.00667778203014524 0.00618447492798756 0.00844791372681047 0.00113515030591007 0.049727913448058 -0.0343584944927755 -0.0133874641086729 -0.0817361182065059 -0.0113315461928136 0.0281321053473798 0.027147133973131 0.084627621505032 -0.0435813290521853 -0.0430482555887318 -0.156072619697581 0.0106054993624577 -0.159121877438493 -0.0195254258678883 -0.00460446399463773 0.0106656479348501 -0.00840415607889191 -0.0162103422495665 -0.0863076687798921 -0.00842878783172839 0.0467741117465114 -0.0259916442475431
  68 1139.43467156153 ""  83.531381334417 0 0 -0.0228618352237534 -0.0064691418980808 -0.0657178161285407 0.0418314569332489 0.0779502117325544 0.0582156384800423 0.0130563926934074 -0.00475066857266099 0.043895883906282 -0.0130662657302246 -0.120594058530326 0.0676037416167666 -0.0381478984539396 0.0526061934669024 -0.111243026780496 0.015159326083896 0.059991516619122 -0.0944509282534432 0.167146474591841 0.132387249854532 0.0410407756103145 -0.00456483646405082 -0.0101728451532043 -0.0700909626657221 -0.0283704385408784 0.00210415640358111 -0.0865283386735899 0.0661749396006676 0.159688594489223 -0.0442464492725603 -0.0764173632839868 -0.139629752287098 -0.0484047469900073 0.0401131254960657 -0.0919268727806237 0.167742275793097 0.0358807610938385 0.158462993869284 -0.125689647503187 0.00747396456837006 0.143896050693826 -0.0499774337706186 0.00196927518047336 -0.00666073940339326 -0.0105675900215583 -0.00168002908793733 0.00446344830824547 0.00414523199051578 0.000244892671687887 -0.00142817885934725 0.00192841533975552 -0.00124972105878978 -0.000810269335348864 -0.00813543926617265 -0.0001376548557433 0.003752255374141 0.00223589488888416 0.00154508157150266 0.00391293834675822 0.00964232519931039 -0.000661938816454441 -0.00124569582094059 -0.00327248035719399 1.45759717935655e-05 8.46722796761391e-05 0.000471047513692637 0.000348288934967672 -0.000340488426398193 0.00209324219319108 -0.00142520112928696 -0.0012183404400416 -0.00234527975330216 -0.000286154444598644 -0.000150837626416457 -0.00165610877048656 0.000903764247176818 -0.000755763044238166 -0.00298248565320883 -0.0132030381345976 -0.00640365704845773 0.0195147894663584 0.0261863932829394 -0.0147403822386075 -0.0055407930159932 -0.00514232367015862 -0.0354857014678216 -0.0202383147154892 0.00158013793812039 0.00641930702255673 0.0131631270361178 0.00239522970391245 -0.0230252419964042 -0.0128950444524662 0.0023308107006555 0.00191602826937558 0.0089803442742828 0.00264856118366952 0.00177859942942369 0.00370025200650902 0.0102351519407814 0.00519178056360121 -0.00753898343392779 -0.00471492572998205 -9.46786363375979e-05 0.00787136238179851 0.000656769105075586 0.00356537352911636 0.00140984086732238 -0.0012856638521075 0.00300737975756153 0.00206371747925677 0.00115670672067447 -0.00490131468725601 0.00157771980267594 0.00771010708499551 0.00296172444274847 0.00536803116954129 -0.0135693928247394 -3.83764408341204e-05 -0.00200590610545111 -0.00173649937942647 0.00085522031829455 0.00513385711795161 -0.00798033805936171 -0.00652424504931319 -0.00919484606440781 -0.00165842604439828 -0.000683256548980321 -0.01212646281562 0.00124236418510588 0.00604410055183686 0.0183234127305521 0.00401856426046893 -0.0125305178696863 -0.0129043313983893 -0.0423811424408072 0.0167622702572804 0.00355334609416266 0.0685035818765555 0.0023266860699186 0.0468392834197942 0.00814475901807403 0.00977419127755163 0.0138635671534416 0.00776984473532434 0.0108690819359743 0.0284347316247231 0.00948937152437829 -0.0124507560517192 0.0176550328053909
  69 1153.74772586345 ""  9.01780792313645 0 0 0.0111280790372583 0.0400794465075515 -0.0136816204087977 -0.0100430417891048 -0.00527646597588034 0.0167765762250609 0.00626804687320997 -0.0267614316804325 -0.00646481359127085 0.00302317350486609 0.00922818371899019 -0.00597090732541683 0.00724204809141456 -0.00646515341315867 0.0053723960226996 0.0286675572310207 0.0797625586386718 -0.0314323314677692 0.040209990067518 -0.0359297806319869 0.0372286055451691 -0.0227812838101474 -0.0507669414564871 -0.0131955075329974 0.0261943582536503 0.0564404159169384 -0.000664734956078253 -0.0634939036551142 -0.0341741732036491 0.00275401800642 -0.0615015385910389 -0.0423429341861647 0.0168385054013424 -0.0107893404898839 0.0105929717017715 -0.00140753066517851 -0.0125271886174717 0.0094699686783748 -0.00790179665879135 -0.00180522960536135 -0.0263283044425063 0.0304874252408202 -0.00742647804908524 0.0186519278841837 0.000464251952643605 0.00473172059365625 -0.0103349413791429 -0.0137918335186787 0.0102028012430395 -0.0094053798175812 0.0272049189338811 -0.0106579126850931 -0.0189247850121276 -0.0529238167063992 0.00298073546139321 0.0468518762548458 0.04717933398009 0.0119193543257922 -0.050746390326842 0.00492773718562273 -0.018515247624748 -0.0105053363501325 -0.0703657372809717 0.000813053483003029 0.0623027318723925 0.0400435496382575 0.00834332766639444 -0.0219854212600285 0.0151001434758546 -0.0156681440959632 0.0126994990099163 -0.0109714715918958 0.000368355134783308 0.00994161904155108 0.0110669225183832 0.00301974931625202 0.0165132210977443 -0.0154583897596562 0.0114582843315471 0.115989051017847 -0.0145877449805427 -0.0162974414562302 -0.0353069687879028 0.00683094180249461 0.0292921955974864 -0.382385984010848 -0.203873943144747 0.0673032392523322 0.108338772310411 0.35968238095487 0.00912482768219371 -0.180811692684983 -0.15377700431783 0.0377548110548922 0.113083579417781 0.303336895480327 0.0703457368155143 0.0232335140053798 -0.0395449784820227 0.0358344553337814 -0.0158244457738995 0.00680333336235726 -0.0373776935053499 -0.040365593281718 0.0571744877730872 -0.000678723864578575 -0.0277956988728392 -0.0123393355523194 0.00598385260313716 -0.0256587406523867 -0.0142298144433321 -0.02711644593203 0.0842929927525341 -0.0378678836836315 0.0701837255687461 -0.0167774640029292 0.0321145214969747 -0.021065962025955 -0.0278710992117415 0.0193266813650326 -0.0824271366237239 -0.00947171312955415 -0.00305119451034953 0.0113178838382329 0.0227272450666437 -0.0110962205638521 0.00120847388199146 0.0024584131880148 -0.00608845651414274 -0.00445180027038427 -0.022250195561591 0.0119383722821095 -0.0624084462015583 -0.0196232746425413 -0.0221403059805871 0.0905810208524355 -0.0319401471815987 0.0373569906115692 -0.104559439143426 -0.0391704909357828 0.00358358680859687 -0.0129434494826464 -0.0178011181128832 0.0117651434945572 -0.0413124249823721 -0.00851523005256921 -0.100800170880137 -0.000658541984689815 -0.00827160595324759 0.000675829099206356
  70 1161.58795721264 ""  41.8903753513002 0 0 -0.0206967271111775 0.0111299991881871 0.10492808294569 0.0571676187035306 0.0224754094592513 -0.0855620286138484 0.00247689404553759 0.00136525161806953 -0.0456411060666627 -0.0156297102804788 -0.0757547827568509 0.0532693310152716 -0.0342540269004126 0.063468332182616 -0.0332437849486189 -0.102313795693741 -0.082620455214257 0.144679506896433 -0.242840881889308 0.0195700944909859 -0.122738822549357 0.118234955944345 0.182763425003154 0.148474611159081 0.0596737942197827 0.0512165442248 0.0969148074211277 -0.100945400616555 -0.156135834250317 0.0456976247278431 0.0432790231248065 0.132010364751822 0.0728425222191405 0.0557322865701032 -0.00646724100134984 -0.0742224720536917 0.0512320606808787 -0.125302696921759 0.0819971174946796 -0.00936770384936136 0.0937673445839634 -0.185959187921826 0.00289151884245391 -0.00286927145332521 0.0174900987166371 -0.00370583997180755 0.000332338468425386 -0.00815809282013466 0.000826613412246552 -0.000392905964068121 0.000790445650038115 -0.000951178288982797 -0.00483585987795617 -0.00770214955283103 0.00070030629502399 0.00714528039933309 0.0089021640980495 0.00135165523748507 -0.00886426800103092 -0.00212335864975846 -0.00253945089141525 -0.000891382667331491 -0.0102675645668992 6.83738625871281e-05 0.00925909324850127 0.00852588003980843 0.00122502739217939 -0.00398614358473377 0.00203959826671113 -0.00204837307824387 0.00254346701684992 -0.00111311307583155 5.40473868074245e-05 0.00163424643357766 0.00192789428537851 0.000197610605838487 0.00297821242619087 -0.00166048629996924 0.0241740280436198 -0.0254011158336355 -0.0303937516966622 -0.0479517522027632 0.017485474388541 0.0073077697631496 0.00343389146764594 -0.068718079640462 -0.0332749053571377 0.0131125394176978 0.0184531852984055 0.0663314756311514 -0.000710911146741408 -0.0206142126588968 -0.0197963345923625 0.0115825408844116 0.0180429297756489 0.0521126518613743 0.0105682446080079 0.00330768566950898 -0.00770798143073121 0.00280104978274002 -0.00428207043244877 0.00349324256788172 -0.00449530824628748 -0.00680026277287258 0.00663876045504292 -0.000171378138916768 -0.00465979380605828 -0.00209931468880392 0.00093743640938681 -0.00437606934708439 -0.00236989047649 -0.00490755755602407 0.0148308529796509 -0.00677343091536163 0.00914349306044377 -0.00370399299123379 0.00356711929189251 0.000433485835947404 -0.00464739531505534 0.00383832914198917 -0.012957446378721 -0.00169415844609573 -0.00196848005055025 0.00158859177713273 -0.00419196375614032 0.0283217944600426 0.00422106881386772 -0.00304294793751988 0.024754300570182 0.00158523212584654 0.0100335315241389 -0.0341656496113922 0.0555852706785078 0.0264424584282823 0.0323755764580734 0.000160910527099327 -0.00296104649171397 -0.0442791406064447 -0.0895326972640632 0.0398955606022317 -0.114267478394162 0.0156894450504216 -0.00877647941838895 -0.0427153553433757 0.0899405833505028 -0.0470820105753369 0.0128115459677412 -0.0267738995672285 0.0527906274413704 -0.0704305400784872
  71 1169.88853915384 ""  12.6685070441076 0 0 0.0142102570184364 0.0816678327439875 0.0250354974250044 0.00787757155644896 0.00831080467190595 -0.00888335861150427 0.0122417565660753 -0.049284623145309 -0.0372149153736793 -0.00480418006088596 -0.0250002132092893 0.0190195312788403 0.000751623958465579 0.0177873627121944 -0.0148211898479406 0.0441125854419337 0.130770541240236 0.00396423036600787 -0.0272345291894261 -0.0428310348573781 0.0101786653800201 0.00709990884513196 -0.0206111339162917 0.0397182333008272 0.077517060020488 0.120223323965832 0.0509076894027033 -0.166440079074829 -0.148967042588695 0.0289727724372981 -0.0901622422460922 -0.00904199592796216 0.0681735284174273 -0.00400723982323173 0.0225487005368318 -0.0275632403212806 -0.00869904807245803 -0.0129457714248439 0.000237104797634447 -0.00850602305497773 -0.013843877234208 0.00113130624809151 -0.0402334731011921 0.0249658375660563 -0.0441253415650799 0.0243807943232553 -0.0136984341163826 0.0238053431445532 -0.00167078558270813 -0.0133831118533652 -0.00885726905890795 0.00158917579643936 0.0138984247196079 0.0145369781558105 -0.00295390734001049 -0.00853342087893321 -0.0178805754201574 -0.00209150315669236 0.0108205504998561 0.000566012205895862 0.0056351598008613 0.00175329063120847 0.0224731383808246 -0.00187951285975892 -0.0146158504171698 -0.0174307214191746 -0.00292453283098059 0.00599286815600579 -0.00595955585710573 0.00380263817360176 -0.00356798034892917 0.00291511233164042 0.000358046990450274 -0.0021623454200903 -0.00116750154982437 -0.00041518028058121 -0.00422137240067498 0.00397786679622011 -0.0872133768128928 0.199462272193171 0.0884270352710556 0.142667495949757 -0.0172905961840732 -0.0127826830221775 -0.0189674261775081 0.174348648167958 0.0807269502672508 -0.0245824825915197 -0.0279301252179009 -0.118326605383978 0.000462614614862877 0.0391900370209176 0.0410198266937063 -0.0081504730641748 -0.0260382274821214 -0.0858122131836228 -0.0185576883099748 -0.00636210702496778 0.010009547932777 -0.00904940694065659 0.00458668973289268 -0.00217004043843509 0.00887885926696156 0.00988269071087983 -0.01344977831766 -0.000554396984610425 0.00325284598814543 0.00134889159000789 -0.000284921390261974 0.00215404230927264 0.00177785727414271 0.00521892908578996 -0.0168448886934444 0.00846974538458482 -0.0163013441769914 0.0039127856196406 -0.00727859581699489 0.00532742135039727 0.00717255589754519 -0.00480889205599525 0.0209253656234922 0.00213716387923164 0.000251394998194474 0.0081943977518911 0.0734784556100851 -0.0190545266762995 -0.00395205594010511 0.00435865262422469 -0.0480580318244164 0.0213844475152394 -0.0435165492930106 0.0940274513561616 -0.145789121988009 -0.0563039351399547 -0.062631627981928 0.186522433055723 -0.0497190633272858 0.125081527794133 -0.111685138407438 -0.104605378628699 0.145132369838456 -0.013220017283902 -0.0525153952062605 0.0052060649980024 -0.0981787183461717 -0.0216874512053355 -0.237419562944509 -0.00294812959863264 -0.0533735063438659 0.0186831799031184
  72 1186.45808410818 ""  35.1602881896548 0 0 -0.122431386951403 0.013454147831729 -0.0432839666052233 0.011249771765596 -0.0442179733399877 0.0341710892985913 0.0522153167754486 -0.0114039842203975 0.0281155285742559 0.0320472713639903 0.040384722750633 -0.0317134439798695 -0.0627069840821014 -0.00858786000250665 0.0481718045583447 -0.141294723527297 0.0597548189014445 -0.0744947354306475 -0.0261087785062714 -0.113314932895156 0.0614540003097771 0.0487850723290482 0.11327983657735 0.00176439341455177 0.0579793781818887 0.173088166741908 -0.0763535461796278 -0.044181090018585 0.149621433014956 -0.0423599150600902 -0.138770816012758 -0.131586245306762 0.00679247134680968 0.127358953140651 -0.163543840341322 0.0557041140802913 0.167034929277264 -0.159794271287379 0.172126329976155 0.0386824228570752 0.230618399666424 -0.294853945041067 -0.0050533322479843 -0.00102394645376997 -0.00558895297898075 0.00142985757193772 -0.00158037856967659 0.00242952538044879 -0.000630496483910968 -0.000974645142482219 0.00108565129351641 8.17953030467959e-05 0.00156104838848148 0.000681045046841852 -0.00040760544602783 -0.000441097071243189 -0.00165973450834089 0.000272120675462444 5.25202663483661e-05 0.0012172923055158 0.000185518730259733 0.00023015879354228 0.000362416137905323 -0.000387103676542739 -0.000217294949010092 -0.00118190467021587 6.23565976694783e-05 -6.04100261002169e-06 -4.27105850198223e-06 -0.000105389704461921 -0.000185597713243751 -0.000108773858474838 -7.12977437384855e-05 5.73226755712694e-05 9.22646188906651e-06 7.66538358921573e-05 -7.84413401876904e-05 -0.000191527723263297 -0.0133213330060805 0.0143967981668306 0.0144255481303599 0.0166274087347954 -0.0103921561368934 -0.000665985799871083 -0.00262314423114731 0.00893422461409985 0.00439063711172135 -0.00205835859830698 -0.00199751971433734 -0.00980830372120195 -0.000163923394298465 -0.00307323917083965 -0.000818023227988576 0.000953387835199419 -0.000280934693355589 -0.00304668288527098 0.000254658298038752 1.2229886416685e-05 0.000173587276538334 0.000835699438421003 0.000496087444318698 -0.000620342357630303 -0.000330405284544106 7.31382616932952e-06 0.000534982492176832 -0.000300458787487797 0.000297852833454215 -1.44609020360853e-05 5.48245495795105e-06 0.000256089529094463 -0.000110227900602504 0.00036666756499989 -0.000811813515536837 0.000597919446716925 0.000281077307299445 0.000302403593250947 0.000208070952605621 -0.00095455889243439 0.000184155981499533 -0.000256395612003655 3.02574601639188e-05 2.91056683130753e-05 0.000143761362844598 -0.0156669901874807 0.0206276139836227 0.0250275516119585 -0.000571450263909843 -0.000944975376266995 -0.00335799774996811 0.0105515993521981 0.00551302736725332 0.0124098212064695 -0.011131429181387 0.0219456296626219 0.0210434174794586 -0.0339366440499403 0.0307265477224841 0.0299934890909999 -0.0201038192529626 0.0112791162352566 -0.00674491944996036 0.0669381370048054 -0.0344612955269828 -0.033311532774649 0.11526169761723 -0.0620616819293382 -0.032992552065032 -0.0106610214853411 0.0148915723275033 -0.0268616198534775
  73 1195.95408155173 ""  6.9187671635813 0 0 0.0959594983214809 -0.00708669786553211 -0.0212590754951876 -0.0308116007943703 0.0236374822036389 0.0134147100720569 -0.036312014799895 0.00304540120179488 -0.00120238970134963 0.0323670355632944 -0.0372860322133497 -0.0234511287426792 -0.0584192457018613 0.0570759914741554 0.049744831259545 0.179298007428394 -0.0134436555460157 -0.00737820110227443 0.11043382092364 -0.0193336045366195 0.0388648410672449 -0.0614663947814396 -0.0605518168931699 -0.107135014861187 -0.0610105399983448 -0.129924979801777 0.0105934929893416 0.0614635065555954 -0.0480353589114209 0.0126128121660987 0.0709250514058855 0.0288259844542456 -0.0341460434221237 0.123752408453964 -0.0400522204680895 -0.163589729740017 0.148973032128407 -0.35990539915039 0.28852304875083 0.00344130068325612 0.159026566360942 -0.399885410848942 0.00318093183349279 0.00342471629974984 0.00110659511026568 0.000313724343293524 -0.000210658005299349 -0.000999924309661537 0.000430147020800745 0.00178847680314306 0.000320313780694862 0.000206809206589923 -0.00040894065581124 0.000123889337387145 0.000420926927890083 -0.00101832543468599 0.00122820393536839 -0.000499039818747532 0.000743857249004194 -0.00120031969864162 -2.71170280980415e-05 0.000376046261682636 0.000389037398987984 0.000241490069891208 -0.000862993726858179 -0.000374044261836972 -0.000317840979568383 0.00113000793768776 -0.000393482413263716 0.000460623506985842 -0.000360535142091256 0.000356735358331507 5.66163815761546e-05 -0.00042963953854553 -2.9382626465343e-05 -7.59737436066199e-05 -0.000464013481747642 0.000451047463406043 0.00764210495522176 0.0043839412855048 -0.0073396729053049 -0.00516236468311967 0.000861847507216924 -0.000111764914753757 -0.00175533506187665 -0.004610237746378 -0.000698247810731051 0.0022106475852491 -0.000283584557659231 0.00421338883461662 -0.000173359141768982 0.00943688557777368 0.00411456611073413 -0.00348047409359361 -0.00271698919149669 -0.00904872251337149 -0.00200863319523566 -0.00066223139392717 0.00125440663615866 -0.00113982294800626 0.000141668859357243 6.69044507124664e-05 0.00102353037659543 0.000949120115568343 -0.00134932027203919 0.000345138980590262 -0.00028534128387884 0.000298632342020891 -2.95227913803073e-05 -0.000320481320385264 0.000344409670679945 0.000313467191765177 -0.000845443376694837 0.000195722821306225 -0.00173222107689799 0.000476190860267832 -0.000702072620634202 0.00101218659452307 0.000616341396003322 -0.000457277024400842 0.0023471130163113 0.000289927046622161 0.000238848047863926 0.0131643590356335 -0.0116460491604235 -0.025247860716106 -0.00132085159553333 0.00234955402404695 -0.00427766579001914 -0.0109303932982462 -0.00937008274360141 -0.00362287773316725 -0.0365620399374874 -0.00309832377244682 -0.00967474867656714 0.0394654016338275 -0.0279081608118608 -0.0097793776719836 0.0479156730910769 -0.0296304144802505 0.0501876622761075 -0.0542557917910145 0.0260606923156758 0.0420737391336415 -0.114835013526258 0.0571005516682609 -0.0104042942668305 0.022031423072011 -0.0341323788629665 0.057164653782149
  74 1218.93312792772 ""  97.4778796682596 0 0 -0.00306147722060751 0.00217577134865764 0.000671172210046509 0.00214718914401705 -0.000236137043052267 -0.000591652846839914 0.00177580044024117 -0.00138573053772891 -0.000366213226574743 -0.00164428222235683 -0.000629820752369545 0.0011973210952148 0.000998586685935351 -0.000246316559453462 -0.0013215463423313 -0.00283173200786889 0.00298773942842707 0.000359904926419653 -0.00582472306976864 -0.00606099266294004 0.00131414154706777 0.00508375488554404 0.0109756703757742 0.00384953557171292 0.00372851038206968 0.00781105113728273 -0.000300232950425181 -0.00472119194985172 -0.000144426449616366 -0.000193114285419968 -0.00455248965560364 -0.00259485912481409 0.00198260250701482 -0.00210321459447335 0.00153743108851433 0.00233669868716975 -0.00348773431039807 0.00612629954493917 -0.00516340586556442 -0.000429639624654074 -0.00290788968721008 0.00568043307909664 -0.00802976288849903 0.0291722572772134 -0.00235063531944802 0.0032700976692674 -0.04435499316213 -0.0275083458994027 -0.00347978007503274 0.0797800205467476 0.0485316510862402 0.0064145732666787 -0.0302935991460125 -0.000150532447771918 0.0210212364242647 -0.027772071900037 0.0593182685487617 -0.0155617776751907 0.0306015341737281 -0.0325361785990604 -0.00203526359724462 0.0125827406579309 -0.00465657924577851 -0.00198713352878471 -0.0157962614502048 -0.0171315880009457 -0.0226371830771437 0.0780466892457894 -0.0505718538317591 0.021092618094892 -0.0244853804311917 0.0226176949948998 0.00394646340551372 -0.0241714530306555 0.00685747868583201 -0.000841914864859853 -0.0304278586392842 0.0282873724213197 0.00334855996159636 0.0161103667121564 -0.0203797038193557 0.0230435571413586 -0.0938660347243737 0.0181717079759462 0.041883477396118 -0.366399522942053 -0.130447238955475 0.0659807397128044 0.00956579521787555 0.270375471878865 -0.0299908577758516 0.253885968124466 0.10047143175933 -0.0757757327763483 -0.0836813662960565 -0.389577863365031 -0.118183591436947 -0.0398355846632039 0.073811328219264 -0.0703709537455892 0.0352315310059884 -0.0155354338024545 0.0478763539048694 0.0706280495637265 -0.068533546604065 0.0153839614908938 -0.049847309464106 0.00245265275952175 0.0077376424708989 -0.0346549196495614 -0.00363919312793931 0.00738182366982902 -0.0126488101904194 -0.00422125716723179 -0.107149707935784 0.0414742312146322 -0.0404611179311793 0.0383864768132254 0.0629683554178451 -0.0440748349784541 0.149388622433251 0.0165515327273399 0.0102296415628864 0.00265857463568648 0.0065220149065048 -0.000339502373626948 -0.00103590998714042 0.000710244212789086 -0.00568177158895528 -0.00380483355026611 -0.00502095606744596 0.00268856954840846 -0.00404785017597455 -0.0111083212108358 -0.00823808118910455 -0.00304367127011217 0.00992805100311394 0.0225737689051159 0.0101953919978902 -0.016092787249734 0.0281491768841689 8.40051475986712e-05 -0.00436622356857871 -0.00142646785221412 0.00370777707490594 -0.00655523206752725 -0.00238880615945213 0.0153370719186636 0.00277296497358798 0.01698597137195
  75 1224.12946811396 ""  29.8699407897928 0 0 0.000731582487779969 -0.00116595223010988 0.000507380802818796 -4.973506795546e-05 -0.000516878493459491 -0.00053608409814297 -0.000623845230674669 0.000723424499258343 0.000406218170028077 0.000174862212902602 0.000325827872443014 0.000713013570160639 -0.000835643070383648 -0.00118606451229061 -0.0010789540718479 -0.00654981661987342 -0.0039027853601387 0.00144236186715381 -0.00105066207144447 0.00239576578260719 -0.0017031981180629 0.00139944513565243 0.00612763329912106 -0.000954119596116175 -0.00106308244043229 -0.00124111297179004 0.000393097330311709 0.00280041353009816 0.00101869772847005 2.98523250043523e-05 0.00232443711932902 0.00089519078659793 -0.00114369607777957 0.000560232611406585 -0.00432783650420267 0.00743366716762354 0.00105843702529211 0.00579164701158361 -0.00367078550552944 0.00116666345822199 0.00452581526246526 0.000382818560352916 -0.00388276339185591 0.014357508970269 0.00307969080799259 0.000639367196120693 -0.022996653811845 -0.0167683192690443 0.0129343074573374 0.00616498115006992 0.0511309821734586 5.85333444742944e-05 0.0159957918875964 0.0127367738719376 -0.00499591761641599 -0.0131675281830759 -0.0217174875964432 0.0240904351704396 -0.0470859405364101 0.0203727461416518 -0.00951985569434424 0.0657634846318376 0.0163356934224116 -0.0121814046558853 -0.0122811043205974 -0.0488468615428453 -0.0193411698019404 -0.0883164454151114 0.110078602865688 -0.0113125595538379 0.0236262566013574 -0.042601864928254 0.01749665741753 0.0263998363159006 -0.027205398985578 0.0120322587048318 0.0405147978153152 -0.0532676961569828 0.0118466748694158 0.0421460687723361 -0.0179130902508907 0.00537001928990987 -0.0733202172427076 0.0168820379734735 0.0138368161646152 -0.12869608172041 -0.043168782842968 0.01512254399215 -0.00429012211852667 0.0157607227805894 -0.0323169289694919 0.319319879670858 0.125140709310354 -0.0521995014813604 -0.0567462998172557 -0.310616552607354 0.124221612509561 0.0500432112007398 -0.0599910486581583 0.105012892214034 -0.0305382763912008 -0.0103007655916741 -0.0453824298337337 -0.0639305630240193 0.0724519541484807 -0.0523191347821504 0.1566833477748 -0.00864867248437083 -0.0208816258317061 -0.00978661671191575 0.0673209033957517 -0.0484474789318218 -0.0295962921318422 0.0222306828377174 0.211793596409121 -0.050823550825392 0.0970137472269817 -0.0817226782150973 -0.116969017513106 0.0737452458153865 -0.206610837643978 -0.0107874945590409 0.0310161703941728 0.00144432588571339 -0.000684601393412412 -0.000407045966068067 0.000188132579800759 0.000831078415980323 0.00013790527313631 -0.00231104379961631 -0.00156223929986165 -0.00414021990285285 -0.00324688292226525 0.00278552701919843 0.00189946988370692 0.00511323732849289 -0.00326378732977184 -0.00183994217599354 -0.0155624451767386 -0.00468757109310798 -0.00234875754342966 -0.000635196107755046 0.00134208046172001 0.000157444982249415 0.00869450623585689 -0.00409420408670269 -0.00126142623980014 0.00548736789347978 0.00485202342994072 0.00407606225204165
  76 1225.39747925958 ""  6.00703107611382 0 0 -0.000603436384563061 0.000307332880322127 -0.000414486355835862 0.000302210797751294 0.000315380791442857 0.00029793012656997 0.000339148071509213 -0.000198168175999439 0.000128822198962241 -0.000441562605636535 -0.000219564691554103 -0.000528975303258763 0.000818422725938993 0.000747652004108549 0.000742627110454383 0.00121369012105542 0.00061657694997631 -0.000454135467832251 -0.000125140276561195 -0.00229362256422968 0.0012597715522426 -0.000200373649778304 -0.00200587967605265 0.000760824892029146 0.000303552668279893 0.000713833474341623 -0.00058712537477003 -0.000688858224611089 0.000498659201200642 -0.00014101492738413 -0.0010436299037068 -0.000910595468193199 0.000170741655169309 -0.000964205705643381 0.0035289725371872 -0.00486902654022576 -0.00158113748667247 -0.00401713064842414 0.00223333936840675 -0.000816271545801271 -0.00365919759293469 0.000570811439153085 0.00108871180257383 -0.00386241219747373 -0.00112600112288151 -0.000143459375465413 0.00610310266077915 0.00460169007312534 -0.00361059114711763 0.00138097097061303 -0.0157086574415614 -0.000842206525367784 -0.0067487673954082 -0.00367665408953922 -0.00414206358267776 0.001907134316638 0.0109833648254676 0.0177379689064913 0.0226748831529414 -0.0151527825546208 -0.000824829272253415 -0.0229271435855379 -0.00471612260079583 0.00313570279397135 0.00354569071027423 0.016397002124162 -0.190171557300871 -0.00899529009221605 0.00963706069849845 0.0660714835739538 -0.0154357284442956 0.00809016055480015 0.0839434001221516 0.00922833824669201 -0.0126628950417855 0.0470526530101885 0.0156349228989365 -0.00261618097288713 -0.00375662964069971 -0.0130219717332647 0.00533502336126569 -0.00153776107500986 0.0203577394085068 -0.00497737480904096 -0.0049079817897849 0.0308052020129703 0.01108583422542 0.0340504178201355 0.00919175028833568 -0.00581761099123288 0.0324551345723422 -0.0955164961749429 -0.0446220219158361 0.0140426821658127 0.0161363885355029 0.0917536939462995 -0.147687007153236 -0.0566062063529289 0.0254927662180476 -0.0985512063345916 0.0766419034086779 -0.054654657207962 0.127124487887448 0.118647082610896 -0.190804063825792 -0.152619210205282 0.199845010923546 -0.0951616404786398 0.00857553777490796 -0.284279342465481 0.117514509985292 -0.165341573408157 -0.0320652256832071 0.0366943542643398 0.128567810448049 -0.00816779404880424 0.063750208979829 0.0210378124178513 -0.0380509170560202 0.0438288182645636 -0.0258927958826867 0.000279959342814091 0.0387875906823195 -0.00050608060824514 0.000369463064939679 0.000124411693235519 -5.21780984927666e-05 -0.000293149312226722 -0.000206106295373745 0.000678674983752139 0.000470132779764839 0.0014763287075995 0.00134236665717338 -0.00147405376201896 -0.00100848579750986 -0.00228518537065628 0.00158704157742645 0.0014249452284462 0.00480033335557369 0.00122657002807688 0.00134149140271075 0.000313848573485617 -0.000558336599983506 -0.000153373192007246 -0.00205608570418235 0.000935076440669691 0.000959818026587379 -0.00141101614767124 -0.00102957037554738 -0.00151302087780119
  77 1237.65579694546 ""  13.4779017168633 0 0 0.0516051370584756 -0.00417108711054728 0.0441529711064531 -0.0476892953648238 -0.0404414823310639 -0.0294228023557643 -0.0216144273126204 0.00557589721857388 -0.0308716264832274 0.0575931394830707 0.0526043081028907 0.0316695777925393 -0.0745355063496682 -0.073470395061243 -0.0412701855792389 0.05046100734255 0.0455099319054856 0.0196360414409853 0.00259482345855877 0.135923479507097 -0.0901461931991669 -0.0193151481215669 0.0670261396949361 -0.0546212317858285 -0.00100223781067013 -0.0482394155281626 0.0661907294794211 -0.00834694684253973 -0.112583409017211 0.0276879719375965 0.0652052555887994 0.093978577592294 0.0155955783955837 0.0884332636096789 -0.314667370364398 0.403557403240142 0.159282862236463 0.2736163517645 -0.136242484309887 0.0738484155293886 0.321607613335557 -0.0605671826266889 -0.00310178435072151 0.0045632772337705 0.000157722367711459 0.00187353924022879 -0.00561770449459369 -0.00365915617925767 0.0012629386662603 0.00800983193711778 0.0100383366881987 -0.000194706558365688 0.00154587424923267 0.00152823192196098 7.13403277812922e-05 -0.00306576190435498 -0.00163253256487615 -0.000105771815366062 0.00143176887824536 -1.23583995901318e-05 -0.000792261259857593 -0.00350164059675544 -0.00565142709051906 0.000832576173349939 0.00254834351274772 0.00403963967330256 -0.00181527523428349 0.00264748205733713 -0.000453569727235941 0.000762686696819909 -0.00107700622589728 0.000551450342269237 0.000593803086192471 -0.000429062900115089 -0.00012693964952025 0.000550695103845403 -0.000875688215396925 0.000490779170229431 0.00267689965383775 0.0314313923328111 -0.00506264631603433 -0.000518733161432264 -0.0213496036034446 0.00414895063873464 0.0016247184768969 0.00838625878002112 0.00432088350841846 -0.00353258072511837 -0.00741969476442806 -0.0238919485816583 0.00210224434344921 -0.0298796297269191 -0.0175917322636265 -0.000613322613197519 0.00336034947742585 0.00797657770561262 -0.00290397459390884 -0.00124501218290969 0.00253488302250339 -0.00172705936594436 0.0033528478794065 -0.0025483917744219 0.00174559792812595 0.00456083796282718 -0.00274836536316037 -0.000967047440443635 0.000828322935244466 -0.000530726441474364 0.000284523997840884 -0.00220306711752597 0.000653655733359889 0.000329423905133894 -0.00354479243746218 0.00199449310525393 -0.00214580486798517 0.0026858951781475 -0.000339941679331157 -0.000997971405761157 0.00274638007425243 -0.00198021341818269 0.00324113418569711 0.000264024055418856 0.00117085433967436 0.00648616633797481 -0.00465946385160852 -0.00620792375652287 -0.000566979848760135 0.00108552256395142 -0.00121469846878628 -0.000898296345201154 -0.00534070202741936 -0.00161808398950217 -0.0339973314242757 0.0271564695801037 0.0162638276813875 0.0534614330331003 -0.0356459017635281 -0.0231734744934262 -0.0280434531410209 -0.021007114920406 0.0151034939509615 -0.0202691345306126 0.0098113777371631 0.00422737737328181 -0.00770318257924228 0.00322765107071962 0.000694714317196468 0.00809915579926094 -0.00893695567594205 0.0183637400552652
  78 1253.10585383429 ""  183.304339018693 0 0 -0.000336462834528857 -0.00668588977843373 -0.00527296771442274 0.00297972186352685 0.00551517272809103 0.00364555314678516 -0.00139967353812327 0.00404314343090495 0.00761606967357582 -0.00455460665621673 -0.00805462771227809 -0.0032931314200191 0.00568110292194516 0.00702443527860304 0.00281916883706562 -0.050705040806615 -0.0315287394200576 0.00341111676655541 0.0124820215590652 0.0158682773896217 -0.000275422508134081 -0.00353293060613689 -0.0180534234572592 0.00363309282310987 -0.00929978052887589 -0.00718016134585145 -0.0090170057468212 0.020683251991507 0.0237513217454637 -0.00405757421393496 0.00534450009766947 -0.00884453726907052 -0.010482902472026 -0.00951339203039306 0.0300249275784868 -0.0373642985247781 -0.0114982009079732 -0.0221371031386985 0.0116236783543961 -0.00389739693185468 -0.0190081897068277 0.000546829066113571 -0.0149804178157236 0.0369158244880163 -0.00516816961127533 0.00545782678668075 -0.069356875778494 -0.0478101500913831 0.00974520085403566 0.106586504564985 0.114964620616773 0.00278951479903599 0.022893259413054 0.0268777837851323 0.00318984079569657 -0.047846641480351 -0.0245517055088337 -0.00554511837436839 0.0171464444240268 -0.00782644905010036 -0.00836787083906776 -0.0364514003265637 -0.0608150579525776 0.00983477684394951 0.0229906440256316 0.0552561051913694 0.00631589464233929 0.00542284139068286 0.0269596756869853 -0.00385792680806421 -0.00304459469420912 -0.00482246962380831 -0.00269269306671806 9.46770820708751e-05 -0.00914933344639927 0.00175709327528295 -0.00210124803680627 -0.0061406740370328 0.0209878023261251 0.159674738039128 -0.0414574800582136 -0.00166513501522422 -0.273442479392622 0.0413461513188139 -0.00549757910336834 0.109744923783083 0.0705336252714654 -0.0578769377978037 -0.108612667863599 -0.322536673539533 0.015498056073406 -0.276757756533835 -0.169424192845233 0.00145710718769234 0.0196738817128971 0.0141913821433794 0.0179105287483726 0.00659340642326364 0.00814099005211144 0.0218500674923513 0.0180525338972614 -0.0210744280499319 -0.0082723345066602 0.014255285048666 0.0113871405466456 0.00316273963748129 0.0240617397280199 0.0109496372921691 -0.00718171975588698 0.0244624662738264 0.0119587936618389 0.0185755950606202 -0.0518255658029431 0.0260505517756396 0.00387017329946615 0.0182061153329322 0.00732316517918427 -0.0339537782582939 0.00711689438043146 -0.00903785889611104 -0.0130208601075376 -0.000295879379136097 0.0153738726820559 -0.00242016367467828 -0.00785823629753846 -0.0037878512506726 0.00228411541088744 -0.00106244396632875 0.00267115086107362 0.00494941330129915 0.000455392317675515 -0.00766242925763758 0.0136646354172416 -0.00264743340776464 -0.00336678268975873 -0.00461136649203165 -0.00663610946409037 -0.0144153582415735 -0.119722662047193 -0.00116649573452533 -0.048033013980148 -0.000303155489704865 0.00687870008316866 0.00100390860456758 0.0490444794230576 -0.0179333604241485 0.020405223697846 -0.00164977421225564 0.0348986360316954 -0.0373390611545721
  79 1266.08762164386 ""  13.7398270522562 0 0 0.00809775114573399 0.0120374587630799 -0.0291309477664322 0.0254989363069808 -0.0165932859115126 -0.0150612248041953 0.00038740090719981 -0.00965115941860346 0.00114619427424516 -0.0231964898606403 0.00826053935599273 0.0280822065442417 0.00322921411917818 -0.0022455093500649 -0.0126714319582903 0.210621614997695 -0.00184312547587419 -0.00637459961660463 -0.182409187369915 -0.416938313544344 0.12780102699917 0.13335365555516 0.462055544969736 -0.0645910106894074 -0.00266654995963367 0.00841252062269834 -0.022145538549665 -0.0123383882287107 -0.0113805910843611 0.00036733747953239 -0.00432254572894007 -0.0245602058778444 -0.0122359845501006 -0.0103799099887987 -0.0012116616679081 0.0272555908847381 -0.0180447965228898 0.0378322022321702 -0.0298942642294784 0.000102752115698917 0.00490015427234433 0.0389558202230044 0.0244830405561669 0.0195675895994581 0.00892276894587053 -0.00854682216878321 -0.00890316024222974 -0.0150441623920112 -0.00485608560811885 0.0301897380794891 0.000689916053956835 0.00258891405129752 -0.0110666008607438 0.00166739085139836 0.00333128078457405 -0.00634508592006654 0.00801825177593027 -0.00682091085513083 0.0149973677974046 -0.0143024802837136 0.000514946399328606 -0.0175422907080503 -0.0113014602269826 0.0063119359223114 0.0027131422831553 0.0247497474387578 0.0071023645125236 -0.0133770212909194 0.0173477174823948 -0.00380727059506819 0.00449988855525373 -0.0042201764781207 -0.00192816789592656 0.00251109974189355 -0.005477638100554 -0.000596722054551093 0.00515731515766032 -0.00497589820929168 0.0206319297817612 -0.163514516324239 -0.0202913352237649 -0.0454636923831954 0.0435663500522315 -0.00680592447772384 0.00040885349940095 0.0168094697239461 0.0141418316694264 -0.00879925135101305 -0.0188629009275715 -0.0523707168462556 0.00312648725800573 -0.0307495639915429 -0.017549308378988 -0.001411890838649 0.000408060819920324 0.0212091480832929 0.0220478217115882 0.00866119880433274 -0.00896292108668469 0.0146008456747679 -0.00695404473812812 0.00308471418244257 -0.00741902124272624 -0.0107443199497116 0.00999509347825062 -8.07513503785396e-05 0.0174210521943609 0.00477254193009898 -0.00468282400655164 0.0167507607167794 0.00570552299582017 0.00390702541931391 -0.012145574967877 0.00507699698456782 0.0142088757214093 -0.00584639512362519 0.00487026426773362 -0.00825782440898904 -0.0116173951139591 0.00806424283435897 -0.0252290529398294 -0.00152587351256642 0.00203559629118396 0.0309661499983088 0.0114325789076509 0.00656709563225167 -0.00844139405412198 0.00604755359497733 -0.0105872371803722 -0.0531460565672908 -0.0137367885327483 -0.0295403675681019 -0.11688008076014 0.0598377676265244 0.0503781706460057 0.00438558230781662 0.0287953125573539 0.0528165135149091 0.339596081412388 -0.0799441730119451 0.225294221454371 -0.0131800421014529 -0.00462346765182168 0.00715037154923093 -0.0724093540014747 0.0248133357147399 -0.0242257363294967 0.0822647707427158 -0.103377288686843 0.210883259767677
  80 1280.36767191268 ""  16.5037247665522 0 0 0.0251703069521341 -0.013613783613331 -0.0397101537570352 0.0112813687325327 -0.00896369465298837 -0.00425370081152839 -0.0140758928629172 0.00845189921791588 0.0221188894944436 -0.0146736795822163 0.00468181061580978 0.0152543680602613 0.0036655954217288 0.000128797129184703 -0.00553733129619311 0.000338975635057165 -0.11380317376441 0.00724889711265763 -0.10417477079348 -0.267326113520172 0.0876720905932817 0.0768221768822722 0.301489632891576 -0.0720781019782117 -0.0411550317262102 -0.0394873091278537 -0.0323068708047402 0.0663968792544068 0.0460658947501939 -0.00676902906189996 0.0319011560596004 -0.0321688934501874 -0.0487109860812515 -0.00881203107185339 0.00757928695539381 0.00588242123077877 -0.0158541949561638 0.0159461959778711 -0.014597978542689 -0.000720588602993298 -0.00116639583880094 0.0182977069181038 -0.0210308469462584 -0.0199292856970196 -0.00421331689535573 0.0109822891860328 0.00842596138142203 0.0143620762146434 0.0227220079971564 -0.0648384742056936 0.039180901266113 -0.00974488393440534 0.0480419544231397 4.52842652633017e-05 -0.0115460447252738 0.00686162387365527 -0.039599358967794 0.0245950346977473 -0.0463845079354938 0.0582237178015011 -0.00685811084239285 0.0503643129364257 0.0131433062226002 -0.014467396992103 -0.00228585232864307 -0.0542213121487423 -0.0191005863757693 0.0237285044467422 -0.0562678930282808 0.00923430412073814 -0.00826551397049953 0.0140303184459899 0.0052081684395751 -0.00148962126080063 0.0197309167272755 0.0020296415463452 -0.00971347580468982 0.0157068281702103 0.0162149967033683 0.327547864087145 -0.00717117441778431 0.0199403480605327 -0.154016367377849 0.0248254694437172 -0.00359016270545075 -0.0135398912526106 -0.0270712335130548 0.00186136248143512 0.0228191342343819 0.033445584065484 -0.00147426379107355 -0.0361909784998265 -0.0247668681080851 0.00618793716734415 0.0100586185046664 -0.0108087402580309 -0.0521483726013544 -0.0245221767254304 0.00510900179075418 -0.0450300336747415 0.0162172598284675 -0.00191163225705135 0.0217365966777862 0.021429798101651 -0.032200478516927 -0.00595198097038419 -0.0559201601736693 -0.0216671887373092 0.0171953745534586 -0.0519284918423006 -0.0265529069675492 -0.0132643763698731 0.0441622553143304 -0.0136771689698221 -0.0383689826979048 0.00806125936514937 -0.017290534831275 0.0304064814958445 0.0317372322808552 -0.0185498816397161 0.0536980848050527 -0.0015574720297744 -0.0193319737145812 -0.012468926120142 -0.0351083600067269 -0.0138943602822993 0.00296798506728729 -0.00106826273846708 0.00458680698171395 0.0244159918921702 0.00710188451504945 0.00117179748599498 -0.0903550749387369 0.121440974182533 0.0768200678416851 0.127268208221197 -0.129042028419778 -0.140258594975487 -0.2547021243361 -0.0164802814555731 -0.0585702241868257 -0.00628230728903441 0.0388189744072488 0.0140236634311952 0.09182259945696 -0.00911533513213624 0.0488553418630221 -0.0140033896488434 0.0260913448265448 -0.0425995279987764
  81 1282.62968340239 ""  34.2497513850628 0 0 -0.0240536261299411 -0.00549842520474087 0.0222911563794898 0.00399642448971455 0.000571506914171334 0.00665636396708089 -0.00117216272479662 0.00684068448620158 0.0082964944799178 0.00380084093602787 -0.00796959367528704 -0.0127180531767615 0.00547563652190307 0.00516841445234332 0.00579043624669408 -0.224010487252381 -0.0822674773767408 0.0454002385974395 0.0470390817312429 0.225265478615117 -0.083195491500792 -0.0443021299195015 -0.204745813520901 0.0328111223289556 0.00437154024495148 0.0225724421755733 0.0156619790950992 0.0259366028981493 0.0395466497179625 -0.00809029289266867 -0.00023010011792933 0.00212390631950708 0.00200691678877874 -0.00540561646065194 0.0252941982286259 -0.0378505543435438 -0.00947597050735758 -0.0159226208111451 0.00741751914118461 -0.00343394395686774 -0.0228054483953686 -0.00951830658579962 0.00745974044501146 0.0105273792707035 0.00638405161394499 0.00273217520326276 -0.000929067145858378 0.0010248455953709 0.000428347689667331 -0.00450868227078037 -0.000131053348038896 -0.000837499602827579 0.00148579404791291 -0.00166260258290328 -0.000544050775221086 0.00163619424689893 -0.000724157830806456 0.00109366889064993 0.000363957014972204 0.00475299915793196 -0.000399092361821343 0.00187259190789093 9.95785860215791e-05 0.000170505608951082 -0.00028690179352912 -0.00033755387364171 -0.000993822966974595 -0.00414449893321048 -0.00736465939388908 0.000499692989896672 0.00146366745290457 0.00216844004522417 0.000457079732003512 0.00133199072077994 0.00270920208320554 -4.0677357214228e-05 0.00136052048826072 0.00226961563547623 0.0262402352556122 0.0715811222180479 -0.0188568514304267 -0.0290534722964597 -0.00111462692063974 0.00247704425528871 4.37495710301541e-05 0.00456472690981478 -0.00106000023115869 -0.000290173011251974 0.00169809012660983 -0.00156562988326306 0.00104441389702942 -0.0135226669337528 -0.00662682358453102 -0.00107108323488045 0.000138700101879181 0.00447209912720588 -0.00170744260290041 -0.00193729452877954 -0.00655974222040978 -0.0056597435636701 -0.0023233512749407 0.00472459514456307 0.00309641613054194 -0.00300455943133843 -0.00580229286749837 -0.00235971842059136 -0.00610044884456165 -0.0042462491132629 0.00259213072202123 -0.00545489931204413 -0.00532721032737185 -0.00274015996371293 0.0094793761909509 -0.00316043158269589 -0.00307979989444375 -0.0045264849066345 -0.0037228650813611 0.00815513525527295 0.000436320825533273 0.00164499246077629 -0.000729420868057905 -0.00166033175978981 -0.00676223515390328 0.0344386396603176 -0.0134071605770863 0.0141744412801594 -0.0077689479024981 0.0058067644207276 -0.0153206157181908 -0.0505893822562974 -0.0177321237787747 -0.0249932545696316 -0.349813765611135 0.314319932702781 0.225327706310717 0.294331836627176 -0.19003534517117 -0.157322031262722 0.146031359933451 -0.17033005555832 0.309089597330023 0.0112221427278493 0.0281589607987926 -0.0443397466267731 0.189410404590435 -0.0657896004898392 0.0359495636682111 0.0917948107928093 -0.113405688102427 0.23669282003611
  82 1285.59404358177 ""  7.00202203063286 0 0 0.00357426470473482 -0.00279771167586753 -0.00576176552098952 0.00143237419323631 -0.00149365741256807 -0.00017890133924816 -0.00270486879243993 0.0020171876674465 0.00440851144907936 -0.0016725425313869 0.000760214761874615 0.00170852199586597 0.000552734439351939 0.000231433311181537 -0.000532490749390714 -0.0169757365955433 -0.0245773987157432 0.00329615764861109 -0.0138365352354221 -0.031324125196021 0.00999299894991662 0.00878695126107888 0.0358902740823771 -0.0110004408382956 -0.00714071528221072 -0.00585961801429889 -0.00441196106135952 0.0136758868203535 0.0100368515188114 -0.00143852587337399 0.00577543161602481 -0.00565098489805959 -0.00880924041227568 -0.000157333500707022 0.000863254645349562 -0.00094647742517723 -0.00168903132151795 0.00261095321850308 -0.00187056617093894 -0.00101576464099242 -0.00225637232316194 0.00264637738771459 -0.00247894691136003 -0.00813465115907722 -0.000934163863779942 0.0022259406582442 0.0102513238820886 0.00910423089751109 -5.38381233457922e-05 -0.0234186357495588 -0.0162927469645313 0.00666437427705436 -0.00326615078843258 0.0238406428701863 -0.00530324692991005 0.00287172208229117 -0.0181543967253061 -0.00604209931460799 -0.0595234960750477 -0.0753914193753523 0.00187538874246703 -0.0176651186469803 -0.00386629131940253 -0.00454835700381094 0.028730835437168 0.000760023869573842 0.00144992270271506 0.136997773972835 0.120927805333394 -0.0018879778631741 -0.046324122687746 -0.0347458337509671 -0.00418250078719356 -0.0365138904859367 -0.0472234094926367 0.00375518208599229 -0.0455084726348845 -0.0361351246486596 -0.0037715009848071 0.0367083410301506 0.00914717280004873 -0.00165464531724599 0.027616050390719 -0.0056666376358241 -0.00188821067847111 0.0902791102608268 0.0620815560957948 0.0311726042848444 0.0364347950627124 0.151901064811137 -0.00394660983262905 0.061730474794167 0.0289701972895824 0.0133841211428353 0.0499820504666945 0.106994358911715 -0.0187186555451167 0.0180716902445132 0.170981612855105 0.0913492516978984 0.0853283455164606 -0.123949543721768 -0.0441622248805316 0.112400547317835 0.0906947808907716 0.0581773933022893 0.0905236603504245 0.0852416525610015 -0.0456418599073954 0.0721621749369867 0.107769060948187 0.0542683772382953 -0.181566627207196 0.0570381718572694 0.0257584628326374 0.129549330548643 0.0720376428122721 -0.160753935552108 0.0338244301654701 -0.0670544431236714 0.082039827335173 0.0384528662414792 0.14704105973255 -0.00240160425462484 -0.00651968122638838 -0.00275713240707061 0.000399267506334137 -6.44699866665297e-05 -0.000139160259082466 0.00545712539532541 1.39487907923616e-05 0.0042831592051091 -0.0340689962664043 0.0374494269492856 0.0237946478708534 0.0437652018900831 -0.037787388550281 -0.0355554085043308 -0.0514404043468532 -0.008344406742795 -0.00273312400920069 -2.44665896823625e-05 0.00839695403939807 0.000531603539160916 0.0266519956730217 -0.00477468937281502 0.007563299359798 -0.00506915385106946 -0.00203082070424292 -0.00567310155030242
  83 1296.5763875656 ""  29.4399175913154 0 0 -0.0208271686442573 0.00974048161793512 0.0254371825042888 -0.00185997705293587 0.00365002631263584 0.000926113713204703 0.0121312731210063 -0.00827597526346175 -0.0185419551433683 0.0046203104079592 -0.00274076284067784 -0.00630683716966726 -0.000850436396415125 0.000624277813873605 0.00198122341138043 0.0754481448198717 0.106448231740359 -0.0142380763619908 0.0419579596426779 0.114604479575627 -0.0384255578810374 -0.0270800717919975 -0.122136228856679 0.041337174729322 0.0321486714757707 0.0307723430517292 0.0191205854727813 -0.0578673600254661 -0.0391659124062499 0.00476908737182271 -0.0243892144002986 0.0246168182767877 0.0380761222806161 0.00304292276717218 -0.00148896070932722 -0.00295256558756244 0.00464913557171358 -0.00874349980004684 0.00658301282571847 -0.000381218510622735 -0.00255659416942266 -0.0050880207591204 0.0268840594178549 0.0185377255444072 0.0115421005769646 -0.0146028687573541 -0.0101954755953385 -0.0256823061441205 0.0349943797300826 -0.0556163294818608 0.0816024565874722 -0.0104256531483299 0.0722311456186574 0.0151377761719635 -0.0163377135901872 -0.00368385005302799 -0.0673119864452483 0.033822061855818 -0.083913689006871 0.0625050604556416 -0.0132016656748418 0.0617610028112981 -0.00117721919385032 -0.0155263970278882 0.00735560103005472 -0.05007046208082 -0.0206802597237234 0.0578276428060825 -0.0322312654103599 0.0084939828521877 -0.0200253964348526 0.00634312571395498 0.00462393711452644 -0.00759406531548631 0.0117866205697849 0.00390062001404698 -0.0209779555525634 0.00736091557969975 0.0267614411191156 -0.144233424995316 -0.0200041199399076 -0.0619846459627756 -0.0517726119769367 0.00913950588480132 -0.00543526980288598 -0.00491072754661177 -0.0159643188034969 -0.00855266420692835 0.00766814485061677 -0.0150185664437324 -0.00119275929862937 -0.0956916160084974 -0.0718825454071887 0.0150202573414289 0.0318473993394286 0.0546791710401294 -0.0537980291419316 -0.0216349910089205 0.0407042778110559 -0.0261186700426347 0.0414540553792246 -0.0350221599032998 0.0102838487277648 0.051893619655276 -0.00938022358717277 0.00536660761618352 -0.0423073909131764 -0.00634410373817952 0.00923088041726226 -0.0422860747069713 -0.00661275818087958 -0.000131425825833572 0.00196168459234265 0.00374245306991891 -0.0316669547292383 0.0421261491280703 0.00115611897908011 -0.00974013595551948 0.0447976042011287 -0.0381703396659763 0.0696241054663359 0.00484311511068044 0.0120003850748239 0.0221577387506208 0.0234163064256886 0.0155942874389237 -0.00308772969948838 0.0035670451949984 0.00275908084618726 -0.0430815574549406 -0.00344400427184354 -0.0341561604487823 0.0695599335546562 -0.0942936028569629 -0.0524763301701353 -0.146874737623141 0.137407417821948 0.126825662413093 0.297878263589543 0.0146957045614714 0.0583225734668205 0.00129836286849183 -0.030809689765612 -0.00763408578904725 -0.100719060994802 0.0187264831928505 -0.0401659407364205 0.0341413285971823 -0.0404115866637083 0.0879506726190984
  84 1344.21137913288 ""  37.5119359359524 0 0 0.0274034807310493 0.0355049180584059 -0.0310298643814229 -0.00410159100097268 0.0085908184945506 -0.0244420263552034 -0.006942250706169 0.00588161317179619 0.0327687418442748 0.00821735666219224 0.00335104465037548 0.0105799450966868 -0.00637237825293743 -0.00547198981810766 -0.00473099824561791 -0.167735620722024 -0.329793922928201 0.139241127263906 -0.0376925214638019 -0.106408869381233 0.0199750998616782 -0.0125426967583009 -0.0808408170700121 0.0431552793953064 -0.0442571559964573 -0.0432086507401602 -0.0412335259550669 0.0458207948450225 0.0506042802355814 0.00273151392293446 -0.0189624600148561 -0.0814310614547631 -0.0509997770432347 0.00428575381908927 -0.0225013589386621 0.0290204822264058 0.0173766114421935 0.0125623656477833 -0.00491524291324443 0.00497119833503538 0.0220436795302439 0.00667433904821445 0.00488611302342405 0.0441355116683756 0.010596320260921 -0.0108469578947751 -0.0284699256560554 -0.0374592700048138 -0.00152160565418587 0.0306445915129336 0.00742714638619221 -0.00140800589100443 0.0268174743538952 0.0153535847455822 -0.00150558663410771 -0.00319137862936117 -0.00800207258943912 0.0172017489825329 -0.0436217330691978 0.0322042421317833 -0.0047344955926922 0.00894411602082064 -0.00983894123421581 -0.000171030371022791 -0.00636232834656494 -0.0077545745392059 -0.0062258491591126 0.0152365652282237 -0.0117006355756942 0.0028067925339002 -0.00346356978178264 0.000172544202089176 0.000567019126906923 0.0036782313454276 0.00558560112485662 -0.000922536410970779 -0.00429686156537768 0.000875706400512821 -0.0566644623244138 -0.467607032736759 0.0335175280021865 -0.00353680537557729 0.36577161366554 -0.0436467162955768 0.0151339800377391 -0.136344059921192 -0.0497936958381204 -0.0410629191471852 -0.0398639865623739 -0.191831686250327 -0.0117257694807183 0.0990997911892333 0.0276915962502238 0.0231843848481035 0.0221241932845203 0.15364769372817 -0.0156954450508698 -0.00423128590501212 0.0115342725218881 -0.0109752368304852 0.00129350742973206 -0.00219273860612056 0.000540823683340902 0.00702325154302407 0.0037018763877009 0.0012457115448296 -0.0269443669760292 -0.0100005505379232 0.00514610086074416 -0.0261644790446131 -0.0108516820443821 0.00629860448575785 -0.0128415413753486 0.0147889024476508 -0.000799756598254775 0.00695973394563499 0.00502755313773019 0.00869610239190609 0.00515305100903412 -0.00657380943005404 0.0197276939791631 0.0035538131542902 0.00396726095817287 -0.0167317352219911 0.0200863355799884 -0.0109948648452305 0.0028962489263082 -0.0012638933966943 -0.0119215594723943 0.0248806160334094 -0.0247476320693304 0.0578375918377828 -0.0231186969116525 0.00184001168058809 -0.0161009190877474 0.144942897981892 -0.089785068301834 -0.0210129679284949 -0.1209973048275 -0.00818055125967761 -0.0259254966764022 -0.00702032554465328 0.00186015110638626 0.00829934623359142 0.0766026366598795 -0.0462221782479352 -0.0769119171577061 -0.0376741863679994 0.0269284169996453 -0.0890678798668775
  85 1350.44697264118 ""  7.02528120340267 0 0 0.00707542351979906 0.0721923156213247 -0.0337582733360848 -0.00385743771104267 0.0193244642787098 -0.0548241140016867 0.00730114617984282 0.00358204319092822 0.0390914833638462 0.0203783841862003 0.00922600702623655 0.0163327694933025 -0.0137027425092494 -0.0109592923176064 -0.00838737340896706 -0.0378293211632136 -0.519039462400631 0.267389403382793 -0.0610687008005268 -0.144020476204945 0.00923525613416816 -0.0393817540578787 -0.270015149566014 0.145574851443684 -0.0521704745685351 -0.0640125138430508 -0.0770530462655017 -0.00849631064207334 0.0585636027304005 0.0076630025989859 -0.0687267327397775 -0.116067929312438 -0.0408443802721803 0.0163315396177876 -0.0530405823843528 0.0589724053547311 0.0448811371347632 0.0163783821425082 -0.00196564869392158 0.00597544399574031 0.0330035998284276 0.0240604429245158 -0.000160397161278358 -0.0170729961280686 -0.00103333827277808 0.00143859906384842 0.0143728879780705 0.010833404048469 0.00936273715097641 -0.0330657711342538 0.0149459428231138 0.000400246148097721 -0.0168937591114779 -0.0120943864479231 -0.00121906575571613 -0.000318959651211317 -0.00553834773030406 -0.0130672941757585 0.0341865963766557 -0.0236478736231555 0.00190247480771593 0.00471972495111736 0.0098594242461156 -0.000589418164286207 0.00577683508066458 0.00430478197831973 0.00454917207264746 -0.0124414415109633 0.00733425543512708 -0.0025642098679434 0.00225039593714132 0.00159244503205462 3.02939243923957e-05 -0.00430428112629675 -0.00375114599574941 0.00179892899627834 0.00313949814407901 0.000581127017633308 0.0289286485157158 0.163060494131316 -0.0230561434430743 0.00473907873139504 -0.145051394522817 0.0200718233051717 -0.0176451370414324 0.143067238987854 0.0525495358855815 0.0438228494966524 0.0416194771178563 0.206002171616179 0.0148863056388407 -0.144972368914033 -0.0544466228946698 -0.0295045587845161 -0.0236483873121249 -0.158376797287031 0.0138041750120737 0.00143204790338212 -0.0145480372507465 0.00969109633499094 0.00469463264431015 -0.00155979974226507 0.0018056625830154 -0.00312094080573235 -0.00859650612983828 -0.00219399777969029 0.0243607949078498 0.00913876370418635 -0.0036501209293259 0.0241775125930109 0.00939922486296237 -0.00823523704058628 0.0190644270884681 -0.0176458573690458 -0.00383413139892474 -0.00394853859857872 -0.0070013566537508 -0.00988489572732738 0.000694769929262289 0.00278467024625864 -0.0181774743900771 -0.00545261802949846 -0.00724585771863036 0.00222471082858203 0.0196675125132971 0.0118525819135282 -0.00317055642549087 0.00170222966459516 0.00574037558265751 -0.0158216211275627 0.00453226129686365 -0.0339851687243909 0.105773909049346 -0.0977328400241447 -0.0631446349902301 -0.0487694562950294 0.0556948334989046 0.050805950701177 0.140454650139748 0.00811153051833758 0.0168759632732567 -0.00988064947924089 -0.0179985817386558 0.0108446406548204 -0.0119920826828523 -0.0229015988292604 -0.0951537294283521 0.0263412588261513 -0.0172248703812816 0.0585320842406195
  86 1358.52106207578 ""  20.3823282245392 0 0 0.00985745146166777 -0.0205564825059384 0.00395676260556663 -0.00058657085882694 -0.00592488158772392 0.0168209148779149 -0.00708259933841748 0.000700718555624097 -0.00539845919759691 -0.00616766967323302 -0.002908323758281 -0.0038162094744716 0.00383681528108208 0.00288235864914949 0.00210567950159414 -0.0645259462720105 0.118974383764135 -0.0751848271090198 0.0151747276945524 0.026048257308985 0.00422919393347985 0.0131556973497166 0.0985376023608181 -0.0540981334707932 0.00722664447460128 0.0139455627652302 0.0219391535387859 0.0259262694622674 -0.00821106858207923 -0.00243617300881915 0.0270382271532171 0.0228733495447796 -0.00219225972999231 -0.00661010467606666 0.0167004189350431 -0.017412205600569 -0.0128660448090667 -0.00378706758265007 8.35396672564808e-05 -0.00039981908701371 -0.00501442698880367 -0.00793333125037054 0.00614959720726136 0.0322994913645186 0.0131881617539207 -0.0151929655488313 -0.004256287987039 -0.03299904204599 0.0294740653233281 -0.0517810149567465 0.0661187439607351 -0.000199939378647876 -0.0124855284808063 -0.0110005917451256 -0.00594384068456081 -0.0119736443589261 -0.0330528617849443 -0.0189036040691364 0.0509951060923856 -0.0329554097284149 -0.00126837444686662 0.0320852022007407 0.0182977487450503 -0.000139044735965039 0.00639086838624422 0.00462532050678055 0.00645120299473649 -0.0211459086912343 0.0079080753019668 -0.0046201112867709 0.00282377945792813 0.00589052770557996 0.00110497527219263 -0.00942524573253108 -0.00392171711344199 0.00529368097037792 0.00490810598920144 0.00367815434311246 -0.0252264826985822 -0.335327551968818 0.00599505740168783 0.0110408671554182 0.182843634357858 -0.00969219136946224 -0.027000616274175 0.248887174673548 0.0956925704552849 0.0858424729422429 0.0720953279823735 0.396609053738797 0.0340504700057433 -0.353309366488015 -0.149532943905664 -0.0699421946420729 -0.0508523194454555 -0.297639642590788 0.0267110460362619 -0.00123451782840964 -0.0353377632451234 0.0141935308066757 0.0176545737460181 -0.00813114006600304 0.00666426609979654 0.000657038059139004 -0.0231849387482469 -0.00828327072627135 0.0456085707563337 0.0159498672084642 -0.00407914724174246 0.0465514554695738 0.0150701620370232 -0.0197937656239088 0.0481725230754986 -0.03923727035335 -0.0160226120629388 -0.00376493541926211 -0.018456647167217 -0.0224935851268586 0.0101120591363878 0.000251671794702358 -0.0370375464823003 -0.0149594672884483 -0.0208779112248542 -0.0101342780835659 0.00106260358803328 -0.00899156639101504 0.00301876177691099 -0.00172548946687317 -0.00821868758217187 0.0176838656180895 -0.0136756009268375 0.039331783659442 -0.0451221442499752 0.0398843576304138 0.0181973152953168 0.0877430527575157 -0.0659981401307415 -0.0293081281064011 -0.110224416035854 -0.00906011291256279 -0.0149767882746178 0.00161512693247112 0.00840078714702787 -0.00233523027496449 0.0405460023842759 -0.0102633405465806 0.017560550817707 -0.0258215482958247 0.029251316532681 -0.069924489270066
  87 1388.15810833991 ""  8.89778363458077 0 0 -0.0226049684186885 0.0184611593295711 -0.00130076584920001 0.00707522186246202 0.00305668959250287 -0.0103070938360714 0.0148339825436441 7.41589139417525e-05 -0.00026421048222499 0.00467137661894279 0.00286283753247526 0.00246098284228878 -0.00253996696477313 -0.00155743459583578 -0.00169444245055227 0.15673549027072 -0.0712350129166794 0.0631915820814667 -0.0398557574039355 -0.0211856245389024 -0.00575491113932577 -0.0119852036529883 -0.0969815860768372 0.0209124742186278 -0.00589326238485178 -0.0275989124892661 -0.0323473462105741 -0.0663333065962138 -0.00472152768854514 0.00685065842479347 -0.041258812816147 -0.0164830044542317 0.0150198455534027 0.00649996482735952 -0.0126756451186142 0.011431850466234 0.0126390304333324 -0.000988281957904931 0.00270261739603449 -0.000827142682698214 -0.000404551091708986 0.0120371721802563 0.0311582392021498 0.0339515994503232 -0.0297428587922795 -0.00798889914336817 0.0103062488239148 0.014978776456813 -0.00306909092155804 -0.00431733182633735 -0.00742194222263906 0.000843525169158451 -0.00422341245558354 -0.00224023902775567 0.000248138688095872 0.00195200821495435 0.00157356030424503 -0.00124192387012695 0.00413168999462074 -0.00116700595071123 0.00139762841133213 -0.00285614429632272 0.00374583910782087 -0.000615935688560549 -0.00152016301333441 -0.00514770705730911 0.000354263461605357 -0.00137180225470558 0.000219839780541782 2.12768977472066e-05 0.000553093108416775 -0.000300779063129385 -1.36091890229643e-05 -0.000349198904140861 -0.000332596269602204 -0.000273464922535149 0.000477517417191544 -0.000133959520026751 -0.0593543804917465 -0.166451925008262 0.101153834143968 -0.0686768304063352 -0.274113523385239 0.0130071567794481 -0.00355790472290462 0.00814652053104411 0.00351955048485625 0.00160461835732685 0.00414053453793628 0.0126630966142372 0.000227622187864864 0.0156997051946584 0.0121993000974898 6.63930743913347e-05 0.00186204704102887 0.0118756985145011 -0.000790091630328785 0.000411015316967836 0.000254832344887315 0.000320106260262415 -0.00190367207785904 0.00146571192057544 -0.000249720488786199 -0.00240445447887306 0.000603559314492351 -0.000279789036830289 0.00202056957204382 0.000687175039263109 -0.000326310504568814 0.00217641075981944 0.000773840604980545 -0.000913559638246499 0.0016828171064358 -0.00154638044176773 0.000800401521717906 -0.00220123427973658 -0.000338766399466733 0.000255325274232219 -0.00185669245967999 0.00149054704544144 0.000188278221789322 0.000536334450666981 -0.000103039421989384 0.0820495020137898 -0.0513528754350007 -0.0398658454130975 0.0153577441302472 -0.0002020885085414 0.00106703579993024 -0.0277895105272617 -0.0217287615451084 0.069438408544395 -0.456762187573051 0.248391627154673 0.178641301703078 -0.229903353329348 0.152195945959716 0.0959392915714163 -0.0444992370946491 0.177422887783038 -0.276827278136424 -0.0105252532210453 0.00574474352047711 -0.0126052321211004 -0.0827911239071043 0.0482779920188072 0.080210608576444 -0.0604862741079892 0.0695764491073527 -0.151311023121582
  88 1393.41612313853 ""  1.85362780717885 0 0 0.0186420227448829 -0.00996192714034712 -0.00229973421489296 -0.00374764812198514 -0.00379049483980802 0.00890174204284813 -0.017795157260487 -0.00618779714967167 0.00191271473986413 -0.00290761488442804 -0.000704374475663963 -0.00124933774180842 0.00159817570632141 0.000773773384560937 0.0012134661331556 -0.115100035362372 0.0293144687911478 -0.036551560346793 0.0068161980384664 0.00679021638795659 0.00454228592030996 0.00648644554115697 0.0678068745485525 -0.0387957834138115 0.0130076762061374 0.0572496505426984 0.0373254831485901 0.0816511398084686 0.0193936733055389 -0.0160352417686125 0.0501925790751799 0.018665537643721 -0.0133048918158347 -0.00290537584852394 0.0065150469981452 -0.00675213932736716 -0.00724762996524222 0.00121694140142759 -0.00178780064933084 9.92614107034412e-05 -0.00103826876493793 -0.00645590300948587 0.0228042019928123 0.000857170739208253 -0.031740595774738 -0.00327046584531709 0.00631095004512226 0.013754013988418 -0.00395671229089214 -0.000986680649563614 -0.00518295669625021 0.000451997295725468 -0.000630529475851582 -0.000632714717716682 0.0009151007627745 1.37759751627649e-05 0.00251894263720103 -0.00100002452582824 0.00239506000212421 -0.00139321714285207 0.000567008837512907 -0.00364443003541311 -0.000593000769756566 0.000954731054035345 0.000558522363402915 0.000656788068582619 0.000248573464439987 -0.000315135664756441 0.000603173325655769 7.86631037633818e-05 0.000181326407814945 -0.000413654402331562 -0.000105080758024909 0.000312584565027112 -0.000368717408331437 -0.000226231454384972 0.000137982289496432 -0.000332846901734659 -0.000989818522817517 0.0144524490100496 0.0229598463103413 0.0246270738449394 -0.187839877740863 -0.00327932833480788 -0.00148696547285811 -0.00640399180086909 -0.00214899772932879 -0.00154765642244197 -0.00165888547801298 -0.00522379836116862 -8.23202108500213e-05 0.0101817599662786 0.00544632597917072 -0.00728637051716464 -0.00011568531671968 0.0022447352215991 -0.000297680759612902 0.000552669182784962 0.00147419710420084 0.000220385009803965 -0.00144338144689892 0.000901307301316233 -0.00037556299736299 -0.000716421259790285 0.000968817068742822 0.000583896082294153 -0.000573969018939825 -0.000162274412723544 -0.000267440563351296 -0.000755928613192386 8.35289097015533e-05 0.000792819760418137 -0.00220001850428838 0.00127506955581461 0.00108285001893661 -0.000753715487104413 0.000497933695713008 0.000617083954602955 -0.00132702190821825 0.000789862278295639 0.000830784967601853 0.000749943233318477 0.000998540675855964 -0.0359631775224281 0.0523670950491202 0.0124335551473121 0.00942829207130279 0.00943379253174653 0.0107430857086009 -0.0747332193463196 -0.0658854592800021 0.0412765009692141 0.104341437226617 -0.0345364441301371 -0.0420447094706515 0.362718342383974 -0.216559255584705 -0.0585667068203285 0.432176778028403 0.31382231305778 -0.431501257236802 0.00115064167510341 0.00440363392225214 0.00195008515812603 0.0942179824287896 -0.0459534984126599 -0.0513257254539479 -0.0237486380264612 0.0577899208426303 -0.0778645960479495
  89 1405.67116896146 ""  11.6024742851254 0 0 -0.0891618715456862 0.00197480780924891 -0.00813946829210718 0.0127927547870526 -0.000766766900419218 -0.0207957611418782 -0.00723510281296646 -0.0481987831849078 -0.0111439758459287 0.00559479244297766 0.00389063708799988 -6.06043067812643e-05 -0.00203922490675554 -0.00195166578365846 -0.000376526915419836 0.691060629570126 -0.0959984849865457 0.114079525339673 -0.0403119350664434 0.0467238766560179 -0.0464951492814393 -0.0136894983677755 -0.160726482587586 0.0724066445788239 0.0642015176009899 0.230621491738748 -0.00401063141577006 0.0272257875442054 0.136465704558101 -0.0944399523330212 0.121258819992899 0.138812990251781 0.0926144178186086 0.00663882984855934 -0.0101661319942586 0.00316725092995951 0.0163839577814575 7.95546603178123e-06 0.00359186268036895 -0.0011091714392732 -0.00381013373471338 0.0160245420877726 -0.00794189978613803 -0.0116272777416726 0.006459903697203 0.00102469330847798 -0.0104583066655711 -0.0116611096397239 0.0025153493918866 0.0059274282475735 0.00916377998854688 -0.000282583292600785 0.00744449603055217 0.00459192896249819 0.000217708623981666 -0.00548178314507399 -0.00331017293463954 0.000118727928486843 -0.00159242618220147 -0.000901579270983661 -0.00147304711771358 0.00417410487477395 -0.0028490730284298 0.00135766074262692 0.000340788837058305 0.00591136555651131 -3.19840906163673e-05 0.000521488410333046 0.000682939002444732 -0.000454223894901737 -0.00070191233041351 0.000519451618678538 0.000376124575912286 -0.00111142368037808 0.000290727570535317 0.00159074188350833 -0.000226411177238811 0.000554823803961855 0.0265497295984221 0.0352910416722698 -0.0441443894624557 0.0572152579455288 0.16539682092466 -0.0168715687571843 0.00204644664481402 -0.0172690407667069 -0.00469228846784175 -0.000139008608973414 -0.00656424054778561 -0.0064730981366411 0.00112583090800354 -0.0269595491380964 -0.0167586892616938 -0.00455252531599094 -0.00515755250399996 -0.0229226232175362 0.00465694967328933 -1.06652482049424e-05 -0.0022108303862106 -0.000318517559809866 0.00351530398484874 -0.0025945486454952 0.000255547013658504 0.00512409676960997 -0.00165008455892511 -0.00343116347796251 0.00452254956830743 -3.35450454086376e-05 0.000949710356300565 0.00553975576846212 -0.000758010672438637 -0.00157912931270191 0.00323014459167089 -0.00224154846859655 -0.00497122768126055 0.00266062094301138 -0.00374913577820946 -0.00687443547223464 0.00324496030288608 -0.0014610410060743 -0.00644941448586407 -0.00311874760554735 -0.00173995801785656 -0.0333658844415808 -0.0127949479006687 -0.00465186292628393 0.0058475458593279 -0.00394252714374102 -0.00233815108629578 -0.00828865398539034 0.0012916594723019 0.0170070903556857 0.0507482371112647 0.0309087585263077 0.00998657329375008 0.176454477793971 -0.15650964844186 -0.111522710635073 0.00596723789731166 0.00653791109761701 0.0124798753032611 0.0160525769561976 0.0364511834794849 0.0236276670110076 0.00462115396619984 0.0517235500900616 0.114459393319139 -0.0314040625216964 0.0237964078320557 -0.0760051175894615
  90 1417.32273579722 ""  2.20535636609639 0 0 0.000162467851110232 -0.00439590013909144 0.00333190118242937 0.000322754834703975 0.00601261738062802 -0.00186885812328747 0.0120211190956189 0.0169224372047675 -0.00243201226144115 0.00109272283428762 0.00126521784303175 0.000484013638458876 -0.000818249661663593 0.000108117702209297 -0.00104604721864003 -0.0291821755622202 0.0241915200573332 -0.0140531822544358 -0.00325483931954635 -0.0314510933499894 0.0137454541604839 -0.00440157699468597 -0.0209140612704556 0.00727856823274339 -0.0137730451743763 -0.0849438071614715 0.0014310913987557 -0.0452894133514049 -0.0531803668083371 0.0334265716937258 -0.0679673256448052 -0.0413069227385181 -0.0112041710868379 0.00415001454356811 -0.00664917825785887 0.00863853865407955 0.00362070739095725 -0.00472239129477562 0.00293069307840363 -0.00206702404570773 -0.00412037101968903 0.00673938657069455 -0.01982609691092 -0.0470414231972677 0.00842364891660766 0.0074463846633176 -0.0173634162779767 -0.0116411022258923 -0.00387887257916955 0.0244245263280215 -0.00306531294790565 0.000888568889911396 0.0262854562237274 0.0252447701278314 0.000995704743567577 -0.0213124015564137 -0.0130911334731411 -0.00207506512481872 0.00086834606339644 -0.00695224589977207 0.000577192713632489 0.0089387517059073 0.0091086108881113 0.00102619279291404 -0.0131409517218338 -0.0061750975843951 -0.000937439123362974 0.00710986963700943 0.00103716558192397 -0.0283577536857194 -0.017707363806011 0.034061351299817 0.0198913479007328 -0.0754302714942164 0.0172694148138673 0.0297835809802183 -0.00289413579408588 0.0121608664495901 0.0641207262393962 0.198684535842179 -0.0938832419939586 0.123302367501223 0.308419792104435 -0.0370272785049935 0.0165540496576943 -0.107714133981362 -0.0266193308115508 0.000135690277018246 -0.0251883578982085 -0.0198560709141574 0.00345795673155387 -0.0307957379915205 -0.00642277893130665 0.011008842939277 -0.00298000621326155 0.0593747325086012 0.156881748036929 -0.0133600006317944 -0.12966542246802 0.136183100297027 0.126423385221448 -0.0902758110693186 0.0541991432204871 0.0792600178534877 -0.183640624387071 -0.183411718568263 0.280158909957718 0.0268923134182091 0.0521230169272383 0.330234561699416 -0.0315197406784696 -0.0970610350277874 0.257092205620724 -0.185528684606536 -0.102666118270252 0.029735291377399 -0.0864650986416497 -0.131453625943905 0.0449732050276838 -0.0145625112154822 -0.119954281781807 -0.0597861671198866 -0.0389664920581774 0.0176605705181082 -0.00887173826407038 -0.007488909701478 -0.00113491791927643 0.00363686606685928 0.00013001470959508 -0.0168192716304532 0.00178957912125193 0.020718033592863 -0.0759838958259234 0.0525449524573212 0.0367899284264639 -0.0565824600580896 0.0409363788051535 0.0420350917322906 0.0921567790748986 0.109029320754894 -0.121585501496936 -0.0019113049272379 -0.00184142440921051 -0.00571144408075931 -0.0149843279936074 0.00553317134664319 0.0102647350327133 0.0127733565939668 -0.00589700697517604 0.033573806806829
  91 1418.34547594744 ""  8.08576303678499 0 0 -0.00280519851348063 -0.0109006249694219 0.00445126690310811 -0.00027817635731569 0.0148011435894805 -0.00673877581582167 0.0108907125133252 0.0161138626267652 -0.00392073100524238 0.00289959259890998 0.00258989205584318 0.00154199426001468 -0.0020510709523027 -0.000283136407274106 -0.00252259380815094 -0.016504345449232 0.045295846751524 -0.0258711303113947 -0.00442735092390027 -0.073380001848139 0.0304888671734554 -0.0113584331419555 -0.0539006331008903 0.0258181395906367 -0.00870135874807652 -0.0742999515663728 0.00912018772249299 -0.0363377262522086 -0.0518944161552469 0.0305385531978556 -0.0625260793474215 -0.034827950441045 -0.00913868012104434 0.00624772628353104 -0.0129455387171086 0.0190468768193705 0.009706772395495 -0.0115569179544612 0.00741131299818032 -0.00283614737271603 -0.0043208260946096 0.0162477413866201 -0.0134350871899548 -0.0309814980103799 0.00798283819054759 0.00280033056158166 -0.00843037697531409 -0.0113303210289912 0.00382095297242238 0.00230996046047634 0.0103515718121951 -0.00102060995408446 0.00431649046383456 0.000906771754144446 -0.000253841065760821 -0.00317963744158563 -0.000640982407804951 0.00133293140527958 0.000400736574627773 -0.00117321969572139 -0.00264978420458561 0.00253356682626072 -0.00436857075278918 0.00186264964933698 0.0022626461665031 0.00834260117972923 -0.00272772159508706 -0.00225813314018878 0.00162049197429151 0.0548161212032961 0.0254245933470986 -0.0583813626336036 -0.00137565000808804 0.0171639693255717 -0.00461075061437298 0.0650453688759119 0.00387130774961781 0.0211580065497222 0.0484172482160741 0.118072666274517 -0.0734136936708101 0.093566831094183 0.215224495781848 -0.0223723118848601 0.000493989346978431 -0.0028517959535935 -0.00203930374637996 0.00448172801868049 -0.00246405042561365 -0.00254046066114737 0.0157229112691661 -0.0252945200104533 -0.022336824384839 -0.0138851313914685 -0.00768165226224694 -0.0412422787467486 -0.276762512036052 0.0116597851871492 0.211068543469542 -0.279047933006366 -0.193668862377067 0.138607421220362 -0.0983845826536388 -0.10931812172795 0.346160032869245 0.036094583983631 -0.0653793068905467 -0.0156897079266786 -0.0117459064139537 -0.0671436129905915 0.0167645581910696 0.00413509151670824 -0.0611803597672889 0.0455390652510126 -0.218076089797174 0.0238962825004726 -0.213603615412029 -0.296600305139728 0.0401627266203298 0.0133862444316436 -0.254715225466115 -0.109928599234601 -0.0564304087989571 0.00909293377888068 -0.00691468316556762 -0.00494373995828704 -0.000203309629234584 0.00192306313545318 -0.000294073243677238 -0.0118122300589485 0.000970366633858653 0.0156315596867083 -0.0492967048202735 0.0422958269913852 0.028678721264734 -0.0222601572229414 0.0139600693095903 0.020696174866052 0.0608122835876526 0.0723382606321139 -0.0787249082393826 0.000962965409292364 0.000504847685083803 -0.00526729607289675 -0.0142229363545479 0.00994624309484252 0.0227351468157158 0.00607177309455997 -0.000146813117591758 0.0149933616343917
  92 1418.5953433753 ""  8.43826407615371 0 0 0.00444091594756116 0.0139863919517834 -0.00627441587263594 -0.000181638324372548 -0.0185743259313543 0.0081712993009466 -0.0175820833848341 -0.0249325535897572 0.00567400339734984 -0.00360381610862149 -0.00333574897638949 -0.00176294303852723 0.00264953907395393 0.000312804869168623 0.00311019317599242 0.02019168434691 -0.059907970167206 0.0333188027358277 0.00707886589530024 0.0921002779623499 -0.038366252977615 0.0142205037773655 0.0690262095396997 -0.031365621484618 0.0151443569095675 0.11869043660792 -0.0105818204629987 0.0613346454925709 0.0797140595350247 -0.0477402883513793 0.0991694582273374 0.0553195581181172 0.0134602121423125 -0.00887754069909364 0.0167962160230933 -0.0227671532064514 -0.0135760428398378 0.013873111901869 -0.00953472025686514 0.00397000501603186 0.00641348909948553 -0.0215231311068338 0.0249347923092106 0.0569550661688342 -0.0153529325010829 -0.00441317091190883 0.0140223807478144 0.0217481093769078 -0.00855867506322506 0.000848698836648961 -0.0232933026683199 0.00187471177081347 -0.00285292664715148 0.00416622446137363 -0.000744701103128152 0.00133405324459033 -0.000986673184319797 0.0007869882094768 0.000534590607372283 -0.000165138632781387 0.00326074761778505 -0.00333496494493073 0.0125096991066164 -0.00355341361709866 -0.00820837839319809 -0.0194272706271752 -0.00302833152384888 0.00414047111767974 -0.00147760370840039 0.0104950321235901 0.00197163492566641 -0.00804529283183465 0.0152186972564518 -0.0508374007386105 0.0116823840995476 0.0575305965531773 0.000454617335088605 0.0208219587174772 -0.0901956926064337 -0.211611295126698 0.137862037813888 -0.175514455969927 -0.396505926701393 0.0400211694352762 0.00269309050580631 -0.0210012507917419 -0.00261622370103829 0.000867555875259957 0.0012007448080811 -0.00259405083667153 0.00492183487721913 0.0519920290718453 0.0361476422835367 0.0286847118164709 0.0147176996338075 0.102788729535421 -0.0451073180015425 -0.0033931165274071 0.0255035083393296 -0.0556071378949553 -0.0211600950540707 0.0152065946587472 -0.0146945680393345 -0.00925245663748732 0.0588971038544665 -0.125297554736184 0.185617678688812 0.0132274926777256 0.0350326017326326 0.22426040914242 -0.0150396050444065 -0.0765970765243284 0.174813941490939 -0.125111157822876 -0.196346454189613 0.0296505152942385 -0.184146415611957 -0.26032560279033 0.0508514052815475 -8.77030609118572e-05 -0.226152722048066 -0.103616343346275 -0.0604137208348045 -0.0181189451888446 0.0125651506057163 0.00975486115286455 0.000807167543188457 -0.00382328974031516 0.000633888410023941 0.0205283241586377 -0.00159912983356474 -0.0291038348771998 0.0926864776497752 -0.0752066106709712 -0.0510479870412216 0.0497363033669342 -0.0327134212502991 -0.0428271251924043 -0.108734315700191 -0.13483080161112 0.149332734617797 -0.000247738604083081 -0.000456635219970236 0.00829367241190646 0.0214008486961778 -0.0141448820269603 -0.0344050248957249 -0.0132889117720384 0.000953304267194358 -0.0318732501228366
  93 1420.38721000546 ""  6.76595675256425 0 0 0.0208671686197589 0.0686110868043669 -0.0191815641486494 0.00553695691530978 -0.0954384381827196 0.0487217620620453 -0.0183106608505985 -0.0342213153088496 0.0189305075130252 -0.0181387380881869 -0.0145324939880653 -0.0107897542318494 0.0133851233190905 0.00248510374870659 0.0159535373992014 -0.00532726508617392 -0.255110590724443 0.146198639663533 0.00999295125295648 0.460106970088473 -0.188635843982505 0.0718924092254181 0.341499889820981 -0.189526353229119 -0.0114471689504001 0.114648943060342 -0.0756550019307852 0.0248404216234608 0.118339133730659 -0.0555282689629034 0.118135711597031 0.0444952846338673 0.0101361366371862 -0.0370055940379946 0.0804200848702388 -0.120484232586638 -0.0611213708816306 0.0713362230409953 -0.0459805219658268 0.0160840889632937 0.0225013531918448 -0.100112454876655 -0.0119068689566492 -0.0264674804907206 0.00537476546188267 0.00279797538354528 -0.00421408872282745 -0.0060883781983825 0.00146759640339971 0.0015470177661123 0.00439623230428493 -0.000626255470187533 0.00222785118692842 0.00132927611340709 -3.14417024812579e-05 -0.00231299651356411 -0.00146467794125335 -0.000659019802735394 0.00209992270871863 -0.00127861359221331 -0.0005312697267368 0.00161453821555874 -0.000645718483693901 0.000836021996553198 -0.000271009396602801 0.00232829157406168 0.0002286076748526 -0.00136115070072962 0.00087063640552074 0.00459615143251343 0.00263383964462873 -0.00547946944891428 -0.00218723914252617 0.00852399443353664 -0.0023466074246009 0.00084614312711942 0.000552070969406908 -3.75021649875413e-05 0.0321945411245994 0.0971076116665309 -0.0498315637402921 0.0677183029445584 0.155637231582706 -0.0164826277799446 0.00363482247956077 -0.00220803366255778 -0.00125098899962783 0.00294558782729714 -0.000442101577902234 0.00813177594149387 0.00238967173474926 -0.0175511586339364 -0.00935609282240273 -0.00779230160969425 -0.00417968330023459 -0.0147694547503148 -0.0242630100537461 0.00197982235249147 0.0202917081394198 -0.0230262354142758 -0.0188437761972786 0.0135278409753576 -0.0089299363552142 -0.0107941595506484 0.0303526376289087 0.0205734410838181 -0.0305305823784653 -0.00305911114889052 -0.00614025382028272 -0.036413319301022 0.00426919933927609 0.0106949573949711 -0.0296893810300924 0.0212132501443768 -0.00209441525235015 -0.00100971845937792 -0.0033182073020918 -0.00448251123830898 -0.00124028574434821 0.0017026409733593 -0.00351524854673359 -0.000726281044469705 0.000245845681957711 0.028474223190394 0.000208574193600572 -0.00818279205336073 -0.00521460856961669 0.00510393722176267 -0.000144326132421896 0.00121023185368918 0.000790751478715094 0.00884921381510053 -0.0603546132717681 -0.01240296502477 -0.00422150027524426 -0.143007690570212 0.116157217191839 0.0831152229932726 0.0300398365584767 0.0697260828817035 -0.0977058017277913 -0.0188347343282504 -0.0125647635377524 0.00903977588955733 0.0317890313854947 -0.0447738082146186 -0.0991090135907177 0.0291858468325557 -0.0180185232640269 0.0691002104063985
  94 1432.5730449898 ""  14.2868874768656 0 0 -0.0366651057995044 0.00953175226341739 -0.0123161198710549 0.00752319843874851 -0.0441401938464982 0.0203761175013546 0.0638907253137059 0.0804917729008534 -0.0120662792583161 -0.00916320431430251 -0.00487628427895224 -0.00836367969559707 0.00723686816558384 0.000367350890181684 0.00987929914156922 0.268195917182446 -0.0901639110266149 0.0645399505941569 0.027711884441793 0.230082795403404 -0.0904656971257449 0.0415534412707252 0.1355165338633 -0.0462070130516797 -0.0648515051705623 -0.419190257492431 0.00853464486499404 -0.245281573839666 -0.268116562223286 0.171101707567222 -0.375898523012959 -0.226648008145415 -0.0525843952851659 -0.0176822825035855 0.040024336240679 -0.0627591036920576 -0.0320050490001929 0.0368378256003681 -0.0225754422454881 0.00822211948370669 0.00788797164851877 -0.051224317785741 0.00594127515459508 0.0154923755420686 -0.00393339716229187 -0.00170719013003861 0.00188059932958181 0.00279368618253403 -0.000725998900165496 -0.000866546551687674 -0.00191590496686162 0.000191799961982519 -0.00103181423488444 -0.000398727921568976 -7.505679856482e-05 0.000792671640550017 0.000264766645648252 8.26536153528033e-05 -0.000244919978274872 7.44226445720966e-05 0.00021846782264401 -0.000172793932277903 0.000588817103582795 -0.000171235545777092 -3.48420400331246e-05 -0.000926891697155564 -3.67253506154356e-05 -1.58369935783349e-05 -3.67743250156127e-05 1.04311955000324e-05 -7.14393439155465e-05 -9.5071275371149e-05 9.54403397363339e-05 -0.000321339918028558 6.79000651087484e-05 -0.000227552258582599 5.06497263505229e-05 -9.22124540300839e-05 -0.0193564761595781 -0.0625179038013938 0.0275981837186023 -0.031984335129058 -0.0814086551922786 0.00797969431747752 0.000143169634128778 0.00178080428235559 0.000672114805942008 3.48863773988056e-05 0.000937128885379038 0.00093609412947167 -0.000432934753210109 0.00273271600969925 0.00203511980244278 0.00231356139974082 0.00123294914779169 0.00568815163765955 0.000985692384390375 0.00034557015030352 0.000395995857448401 -0.000853265130924686 -0.00038563099321236 0.000215313614946168 -0.000185505422802636 0.00123714428389515 0.000362440493538032 -0.000852368029168289 0.00128859212675887 0.000109091555589228 0.000239748828480016 0.0013535473045503 -0.000172547848786427 -0.000438129497278788 0.00123835386198939 -0.000898046377262434 0.000865360024804681 -0.000537829071411721 0.00060259995735375 0.000805866824706777 -0.000396359365223905 0.00016333205589632 0.00103862972621368 0.000461349094804776 8.52279649038673e-05 -0.0306932357755864 0.00554955109983365 0.00429571159842502 0.00208830968182653 -0.00174981373397367 0.0001144303554563 0.000283752853907094 -0.00687362398891098 -0.00270398266606064 0.0936685640636122 -0.0107791958498733 -0.0170097644996076 0.160960714554138 -0.123311598502661 -0.0670972503496157 -0.00243522524628267 -0.0260369364118311 0.0267110212331796 0.00955163519387276 0.0135298381248014 0.0109502643348098 0.00270198250404455 0.0216807626801745 0.0523155999825201 -0.0115037977364688 0.0155981668599594 -0.0372569275196407
  95 1446.60917302957 ""  1.77626813517238 0 0 3.97134362401189e-05 0.000762604438014567 -0.000265639248916171 0.000365809258970409 -0.00164232524813214 0.00122671305498696 0.000235801163784862 4.24492075363239e-05 0.000133883617624811 -0.00017851847953903 -0.000371172051202641 -0.000139137497388502 0.000225337385797236 -1.34195093494389e-05 0.000204762456686137 0.000647959699647431 -0.00228269700023852 0.00130436580771916 -0.00239943303672713 0.0072454295553501 -0.00303897218802244 0.000776331415827729 0.00509809522317151 -0.00572356469379408 -0.000775627798009725 -0.00169745416046654 -0.00144161447233016 -0.00221037111551725 0.000479655559854532 8.0560307138366e-05 -0.000542942713158303 -3.28211431405209e-05 0.000491786556771706 -0.00283466521757094 0.0040353003418528 -0.00557846617976252 0.00128289469760616 0.000991627116320272 0.000111182763840951 0.001337197629318 0.00365009067946123 0.000145404125084068 -0.00398584395014577 -0.00243370493994167 0.00933386448664569 -0.008448331962207 0.016949970332226 -0.0120277636710721 0.0217950603918539 -0.0523836141083526 0.0433306373066992 -0.00774337066797945 -0.0699125810173326 -0.0851995977614357 -0.00117098064983731 0.0755907991104351 0.0566631004933013 0.0254813888976238 -0.0599476583439685 0.0523000310708921 -0.0114329286625319 -0.0429829833789953 -0.0793573607131119 0.00481632142868797 0.0665472079286806 0.066956500456357 -0.0103990165004113 0.0258118842837778 -0.0187205113853236 -0.0035040774298729 -0.00953881821482237 0.00636669679032596 0.00815054500608058 -0.0207822085840254 0.0150965602208067 0.0101472457696349 -0.00680311431691382 0.00346592134936341 0.0307556165153052 -0.0425773547753871 -0.0603962904383204 0.0651703908528451 0.0282722201473323 0.0128518658502202 -0.0470983002787633 0.288894399035894 0.0490255399229619 -0.0596117776666719 0.0329386122079367 -0.209069411651114 -0.0414229154407322 0.26607720060393 0.0456635783592096 -0.0781671244088544 0.00677739563248008 -0.296775334947411 0.0291031622148761 -0.00446527072929474 -0.010327008310527 0.0106264835505585 0.0277940224943432 -0.0228019386191852 0.00960448455558721 0.0402202365669527 -0.0306298492436924 -0.082124237571161 0.0574896742055567 -0.0223328795185461 0.0347368468246628 0.0830708666623867 -0.0494698358812489 -0.024115742105073 0.0650031428260941 -0.0392689893940966 -0.0383586383034948 0.030657519572533 -0.0218121543667932 -0.0325537344011593 0.0194530279830405 -0.0130990303437299 -0.0288822179435801 -0.0174668446822277 0.00233856564280064 0.000156299785165802 -0.00186804415766779 -0.00194734701970686 -0.000863577530640173 0.000258208036341858 -0.00110818257559677 0.00132436013285474 -0.0013107363006254 0.00526635963289662 -0.00712259536620289 0.0118929764463731 0.00679474805514955 -0.000765322331502821 -0.00132145287411446 0.00604941244848215 -0.00176261832232148 0.0135111295708989 -0.0200696164640377 5.21748798231752e-05 0.000288678027586112 -0.00108040031169357 -0.000459297475279051 0.00216833558183405 0.0129701488738089 0.00625582441726151 0.00386993682841418 0.00842387242440213
  96 1450.40739581796 ""  4.85993066486433 0 0 0.000175736969631808 -0.000137824862822679 -8.73066586792967e-06 -7.01416425020708e-05 0.000279819656415074 -0.00011516536761694 -5.22058497122506e-05 2.4178359253321e-05 -6.7678056322157e-05 -4.66210933872265e-05 2.65020643978881e-06 -3.07947425699629e-05 -0.000128812929374847 -8.67868238634724e-05 4.73502409000659e-05 -0.000646902709405782 0.000968380516370753 -0.000651549297720349 0.000661792977158675 -0.00125441061364189 0.000693822037463329 5.56181426333071e-05 -7.29433245880045e-05 0.000769891733602255 0.000141707386262319 -0.000276564484384081 0.000651806487841588 0.000427930701449276 -0.00011649115258765 -1.89650821831587e-05 -0.000357622771813723 1.48696911138579e-05 0.000115807773334627 0.000614957416153955 -0.000499337823602137 -0.00059096659204752 0.00114726988016295 0.000615435053016436 0.0001197823392363 -9.87901076023536e-05 -0.000231837531005478 0.000701728153117639 0.00123547937230436 0.00135278720039248 -0.000861240450824773 5.50551335999286e-05 0.00122455552675294 0.00159601342738316 -0.0012119861701351 -0.00163456939899207 -0.00519081924439747 0.00100191657219199 -0.00164747509295478 0.00254983669807893 -0.000686671985631124 0.00167552426170969 -0.00125796922384079 0.000342577796007266 -0.00771101291832187 -0.00541384445110966 7.55241275783483e-05 -0.00229939237405089 -0.00125410617888908 0.000235779891116857 0.00364199009532362 0.00335727360651979 -0.000476449249245436 0.00129248208418973 0.000267349382611119 -0.0451220414064948 -0.0200190048887395 0.0498707787079355 -0.0174515418761495 0.0660865724272121 -0.0144735448834427 0.0667244399551812 0.00358595725690925 0.0241785675789981 -0.00487770261868025 -0.00354395934750736 0.00907528974468313 -0.00993663991216203 -0.0115661838432799 0.000304362071993169 0.000730571615346443 0.00186200942816893 0.00390577588958273 0.00436287535510867 0.00672565282430372 0.0231918657409319 -0.00418872510752659 0.0426691474105701 0.0184759334092836 -0.00172686328773344 0.00198541577999645 -0.00689982840314484 0.220320312532293 -0.0143177163377008 -0.176161245327615 0.234286571614424 0.163468662663367 -0.110839291055354 0.0820010536920542 0.0808863325069155 -0.291598703947793 0.16146619404567 -0.244765617288529 -0.0248799358213447 -0.0471178680690416 -0.28979868262564 0.0255199433245533 0.0876714341023871 -0.226216758995497 0.167793822046593 -0.224070833174008 0.0187118325479111 -0.222267314607119 -0.30481942106435 0.0491189113032963 0.0140917612612957 -0.253013176075185 -0.116252782213734 -0.0670667810709121 -0.000443784385838466 0.000179409016709231 0.000354798486522538 5.13861968565283e-05 -0.000166321335712991 0.000121238736083028 0.000544753245204709 -5.7951550302894e-05 -0.000804239058350267 0.00144862631970864 -0.00172112784452946 -0.000954683036794597 0.00133301090493593 -0.00099379609548426 -0.00219232313748807 -0.00303510202061598 -0.0032781233380528 0.0033808944021053 0.000110522717196015 -6.19544613563463e-06 4.70305186763529e-06 -0.000620749881878735 0.00040622748098878 0.000620414743798639 -0.000518217867130206 0.000574527817263555 -0.0014969891069633
  97 1481.4630348006 ""  97.4830786355388 0 0 0.0206501241356507 0.012067919250392 -0.00512307060086446 -0.00295178954394354 -0.0088814279124083 0.00827651753861048 -0.00407668937731859 -0.00267340755782723 0.00325470933803089 -0.00110339014796948 0.00112907510570301 -0.00110881165086007 0.000234599309126591 0.00310396260932335 -0.000665295372666388 -0.0885642835684511 -0.0165744857137886 -0.00172153085493211 -0.01166635004832 0.0236604516016121 -0.00809366485776784 0.00311093506014823 0.0475629924738076 -0.0475182688759961 -0.00514329655235935 -0.005274733018522 -0.000933581473425166 0.00931606774189747 0.0128317272522699 -0.00551803685098424 0.00621335518584255 -1.62733326369223e-05 3.25361772040718e-05 0.0125991869986732 -0.0111987544642768 0.0109261039179786 -0.00380518887412911 -0.00988142170693694 0.0037219409032863 -0.00799540040719434 -0.0191298804854614 0.00240555401163494 0.0110301428985908 -0.0114128769705099 0.00538630219537452 0.00215181150644593 -0.00410612216029255 -0.000901465112856521 0.000713393834381125 0.000133636316228861 0.00122701071634953 0.00011806843713369 -0.000848968482896412 -0.00110303368854256 0.000324008543105622 0.000944060678862883 0.00202184228699217 0.000536522546314494 -0.00218134571888551 -0.000103931742879765 -0.000407652538042672 0.000710172124167911 -0.00168671016415861 -0.000600801550333307 0.00179291247506523 0.0031214278867371 9.24748370126455e-05 0.000517027173636631 0.000135202442585271 0.000207557992275323 -0.000176877390740691 0.000312286344741746 -3.76097778762835e-05 -7.58379046233422e-05 0.000270240180094261 5.49893896409434e-05 -0.000437479658361399 -0.000241655017594539 0.0262570818924186 0.119311242925559 -0.00290932307482119 -0.0321121833651233 0.0599524886869539 -0.0135090991141407 -0.00178166536262998 0.000765065962838563 -0.000254267067032318 -0.00217463797474107 -0.000954231385651117 -0.00786051812978349 -0.00136827884498457 0.00115921251638419 -0.0017908259023002 0.0127347225956917 -0.000535793610643155 -0.0203272618936368 -0.00114698368305933 -0.00158232156827359 -0.00384346344425273 -0.00138536455478604 0.00358474460563214 -0.00242194258143595 -0.000574716658161462 -0.000933485923870829 0.0020098332217311 -0.00117211162621862 0.000326822423078535 -0.000583907879264929 0.000686800739139517 0.000218548119173232 -0.00182930944785374 0.00104592713742358 -0.000353431815518069 0.000358019808246025 -0.00058458288828185 0.00425180868388409 0.00139238315176332 0.00238499812567063 0.000784343176679971 -0.00111736439582522 -0.00195183881905791 -0.000172689237299513 0.00223381326047605 0.00818131275774808 -0.00423043701981116 -0.00706231500249647 0.0490060034637325 -0.0385623713286132 0.00391403706523674 -0.0814788242881297 0.0415828288855814 0.0073660121635584 0.0912604012077112 0.129537783807942 0.0649175449802035 0.0401965538612835 -0.0181924489997637 0.188613689164436 0.154537425482485 -0.107882791386258 0.362840817387144 -0.0092442246870814 -0.00825000198275125 -0.00554806644218071 -0.0364300307786422 0.00931813850871025 0.00254639134545699 -0.263939291348809 0.196889149908791 -0.658086523628115
  98 1488.84342473614 ""  0.863973627396631 0 0 -0.00336466039212087 -0.0108293413849179 0.00141022057467296 -0.00757392416880941 0.0307412813986967 -0.0239330370749252 -5.12325520883732e-05 -0.00187448794907864 -0.000477534073007163 -0.00434503826694629 -0.0224062990302961 0.0116279808773207 -0.00392885164133366 -0.0756518477770305 0.0541749416076383 -0.00585339208932077 0.028548792593114 -0.0184984301051014 0.179987840135996 -0.102865256862845 0.0687481816734645 0.0284566100456104 -0.0025551015445188 0.200694901876378 0.00431766926059037 0.00664550718428774 0.00631191459781749 0.00614520594935812 0.0154486000516463 -0.00898691828588493 0.0032047654811144 0.0120027847233014 0.0116762343871773 -0.23267046168219 0.262086595529715 -0.463523834485769 0.0789022460472357 0.400897714815516 -0.144908609616564 0.17732331816467 0.408167266360967 -0.199751988861258 0.000888439724066587 -0.00173376540819996 -7.0501282657472e-05 0.000280807804597691 0.000123084445686837 0.00027357866730692 -1.0077146016401e-05 0.000548953198915399 0.000341622564019243 -0.000183331578719332 -0.00176460861102826 -0.000343450640164355 -0.000256845859023936 0.000673872628170614 -0.000324805125751186 6.32244735235401e-05 0.000398360874554281 0.000450823187990047 0.00019462687378535 -4.79567269255985e-05 0.000709509059386759 -0.000476708442786976 -0.000360621309113235 -0.00220314155551537 -5.65851958561091e-05 -0.00010702914069975 1.75062638903605e-05 9.52311484625858e-05 -0.000333741239346355 -0.000123517933624145 -0.000184535601458023 -0.000121523862330721 0.000192350136337962 -1.02808184159433e-06 0.000285058906251997 -0.000150832183189527 0.000824424804880831 0.0109361373665261 0.00221377549121182 -0.00340504269987929 0.00710345941569486 -0.00216862168848678 0.00547427087715683 0.00190836600833382 -0.000477748331337367 0.00178385208263084 0.00197129436060415 0.00583508715706848 -0.000137991641853548 0.00271553498702262 0.00209523064919971 0.00174008457433896 0.00113206606811593 0.00519108805478317 0.00234181916175979 0.000303439006970644 -0.000333227942021227 -0.00293487385809194 0.000526945580252276 -0.00040932758301099 -0.000630968827904029 0.00347042912749477 0.00178378551415515 -0.00159272128266444 0.00194767883693995 -1.38752978399223e-05 0.00106382196359273 -0.000798738321975986 -0.00332496858816845 0.00324630561051636 -3.24666317364152e-05 -0.000199924159217112 -3.03050298677818e-05 -0.00265326617421529 -0.00149246812005116 -0.00143843779183882 -0.00249773301175507 0.00203434703883106 0.00165554424916748 0.00097578901917609 0.000924481487654061 0.00139351482196395 -0.00134344967355288 -0.00204866942011095 0.00271627591632477 -0.0017549526412526 0.000328174782381527 -0.0050241051939549 0.00189162409501266 0.00165022010967187 -0.00625859179488676 0.0224831996779028 0.0117031081899234 -0.000485605042981957 0.00040578536350053 0.0193904698669414 0.00873699076477293 -0.0014358105051298 0.0131262488716976 0.000520650976061436 0.000372321453251563 -0.000946146244565894 -0.00153559068680652 0.00104233960045385 -0.00465140355326851 -0.0140712035011796 0.00844357143244478 -0.0324693470105066
  99 1496.96931872314 ""  0.0117641485927746 0 0 -0.000366217550177978 -0.000298813913294792 7.33983401170286e-05 0.000100276821666019 0.000153082121312156 -0.000118800486655919 7.02207220730439e-05 7.2884575765053e-05 -0.00023153126765723 0.000133341287945681 -0.000194112246101428 -0.000123033758321193 0.000907786311090483 -0.00127919714578247 -0.000371612105156935 0.00247621088910198 0.000338703011506307 6.00052853962829e-05 5.57374735393395e-05 -7.00286002126225e-05 -6.03090803498992e-05 0.00010317687789263 -0.000809227872253652 0.000538742758784834 0.000490944915461542 -0.000586295757609479 0.00153742502250003 0.000583791075617705 -1.5577065923897e-05 -0.000135098915523123 -0.00122491144771468 0.000222055599498339 0.000756838446510906 -0.0144534936568388 0.010119016680553 0.00528364498177724 -0.00496217613329934 -0.00676768689952837 0.00128507986847962 0.00601867199626191 0.0142777984240978 -0.000399599600759686 7.32936157141078e-05 -7.79254489902954e-05 -6.67558819611738e-05 5.51836823785795e-05 3.81457584596125e-06 1.50428395909163e-06 9.51734385077039e-05 7.48366449392326e-06 -3.96498223763484e-06 -4.13728591511105e-05 -4.14499949063212e-05 -9.53094586085494e-06 -0.000260394128000133 -2.0826561411657e-05 0.000111394438072808 -0.000161070771289326 -7.25841710031435e-05 4.97014969554508e-05 -0.000143893652763025 0.000127299994533954 0.000116999005234876 2.05261169632963e-05 -7.71786374454511e-05 -0.000125794022541693 -0.00184723641332275 -0.000252891243655423 0.00012471725578634 -0.0151272805486959 0.0361157612282323 -0.00358462038216411 0.0199058673900056 0.00415840427451988 -0.00445390642978082 0.00313759063648034 -0.0383011452690019 0.00569662221612252 -0.000424649089917536 0.000507668392357388 0.000926964815415167 -0.000907546401651694 0.000464156278252105 -0.000256667718041794 0.000245209304837287 2.42088337511454e-05 -6.70724903440954e-05 0.0065301115129452 0.00139226102481037 -0.00165009948594257 0.0108505151481272 0.00178980622996338 -0.00283091581401781 -0.00117523078890181 -0.000240959244102965 0.000320183251156198 -0.222714767433157 0.0148363570305213 0.157777046928148 0.368979335273652 -0.157239373844634 0.106528474041724 0.0686959561967534 -0.362260241759806 -0.218022894337365 -0.0223176165274132 -0.115048372340729 -0.0999486020109831 -0.0178229152059513 0.107865874217252 0.105611905281411 -0.218688691083761 -0.0474977176757568 0.0525805715667205 0.00482035777802859 0.375504039106195 0.19920784670033 0.196378457557156 0.272823411613721 -0.231477528077009 -0.240899047835896 -0.111730387887011 -0.0431450033636311 4.42766697554651e-05 6.66137298597047e-05 -0.000107841957509196 -2.1024435425704e-06 1.96340744440245e-05 -8.841116584971e-06 -8.76738964104147e-06 -3.62705366717102e-05 5.67336328044255e-05 0.000193485243266804 2.42236460099414e-05 -0.000130875926834713 -0.000133871693708421 0.000208811370391657 0.000625140463695701 0.000201563033384016 0.000243787848317205 -0.00033382293147759 -0.000178546000844 0.000182663438515926 0.000157308353569984 0.00228870272711503 -0.00117846725486133 -0.00085911798200058 0.000145651877083677 7.64258259664962e-05 3.35687409755232e-05
  100 1498.71409436995 ""  6.21997397781175 0 0 -0.00160888885809342 0.000360301346855819 0.000482336002405556 0.00517186273650764 -0.000378385198174694 0.00393901911916168 0.00034196304188861 0.000329742979488297 -0.00108021758381438 0.00801937734578437 -0.00237591358414977 -0.00517123586424146 0.0403045571095866 -0.0232310549792112 -0.0319859124818996 0.00922531276604223 -0.00290656547010453 0.00289898854553561 -0.0612696357652098 0.00858451496945198 -0.0150310682988897 -0.00929552631667335 -0.0333008736273256 -0.0520782258920818 0.00320304777470159 -0.00413913751238774 0.010843357515976 0.00526594302264928 0.000292081043343707 -0.00101392744287002 -0.00993235701593417 -0.000745718713334007 0.00432179276192103 -0.495737056428487 0.312408196653368 0.386878437342883 -0.272440173928937 -0.398765075585038 0.084468869988952 0.177369242946643 0.420720834861892 0.00314353917107024 -0.000567403457892609 -0.000674236792045184 0.000302658921500703 -1.48116339457916e-06 0.000276518060589197 0.000197608421644253 -1.98336422217349e-05 0.000754490668781236 0.000574409721429153 -0.000132890631182346 -0.00197434667023524 6.7726401716953e-05 -7.24728792754797e-05 0.000691369207198693 -0.000495488321800584 1.28122737459852e-05 0.000665204897647048 0.000265070140617257 0.000290200678020351 -0.00106329277217968 0.000413681345753821 -0.000496955788231329 7.31124237989598e-06 -0.00223918739752164 0.000198662777556557 0.00026742859616306 0.000104761916177727 0.000272279016777331 -0.000921303948692102 0.000240366440039954 -0.000242910304255165 -0.000158755692229559 -0.000721516654855354 -0.000319379313758448 0.00120637276050887 0.000386952709007628 0.00319155062209669 0.00210541854589961 -0.00602980564863906 0.00616208518651946 7.41978137083243e-05 0.000792979352772506 0.00690524861929665 0.00383374852618759 0.000427306402095316 -0.00113334078145834 0.00150880554970812 0.00491793821494275 -0.000503294408419764 0.00460230534397083 0.0031590732870983 0.00140252728498089 0.0018465824536545 0.00745820489827368 0.00451358814011185 -0.00101265890083658 -0.00533029300750253 -0.00760104951192598 0.00541377116841619 -0.00372839863552036 -0.00168169362207908 0.00729664839313651 0.00499852257071551 0.00568592075541179 -0.000160709884521288 0.00468617064235058 -0.00274239524426494 -0.0010395381271608 0.00639175153638718 -0.0010738578304821 0.00240719994074982 -0.00203834544426864 0.00324506570586519 -0.0165402368148778 -0.00501477740151288 -0.00979821290930998 -0.00418439621408249 0.00465447684091777 0.010795215878807 0.00224094694585799 -0.00650650200451153 0.00138967185815695 0.000618585720064107 0.000351357385158335 0.000669669210981224 -0.000482610689578649 2.24573119310953e-05 -0.00131752535828401 0.000633789260321562 0.000172321652056412 -0.00301236967117945 -0.00653552296635723 -0.0031059661479733 -0.00369607375052329 0.0039250917991009 -0.00395380686176205 0.00363136094349701 -0.00059865656865207 0.00429273780486566 -0.0013607600304838 0.000625260392696276 0.000927788046214479 0.00947750456593316 -0.00553292958978571 -0.0076353741856583 -0.0035473087223042 0.00276322595302098 -0.00924269737675013
  101 1501.02221887105 ""  0.00169340544832541 0 0 -0.000467728332000311 -0.0002619557138391 8.92096643045469e-05 0.000229513981499664 -7.19116582306657e-05 0.000100188277347702 2.16538188880001e-06 0.000173310122838477 -0.000161261338772572 3.41314532177084e-05 1.47364371268289e-05 -0.000148155201219458 0.000228559654240588 -0.000321910918739696 -0.000437285544865344 0.00301019513850476 3.49983427815601e-05 0.000321236427705271 -0.00179360187954521 0.000891038293822048 -0.000630384631203589 -0.000228674551114539 -0.000939078270546119 -0.00135050602931235 0.00047057004465441 0.000289578086399704 0.00104764654927882 0.000984314064229385 -0.00125460795000608 0.000503701051573597 -0.000533018177865145 -0.000624897566051004 -0.000604641173110608 -0.00513972620722792 0.00346571493585799 0.00251434604538905 0.000225206075831547 -0.00416420876042473 0.00169406977104814 0.00196203385532381 0.00504716489988235 0.00280311341629519 -0.00033745811503923 0.000114683904398922 8.58737968341947e-05 -5.44823271308989e-05 8.31961415538432e-05 3.29933128165811e-05 -0.000231684198029605 5.28172585132558e-05 0.000262970180519632 0.000167363302757414 -0.000271410888233838 -0.000158747580243684 0.000195770897409371 0.000167483102129643 -0.000241416267625067 -0.00109551447083095 -0.000160199676058588 0.000600279938008719 0.000899383952627438 -0.000183391698707494 -0.000284336654249072 0.000171109793432716 0.000108542261826383 -0.000405946754688745 0.00334891624846957 0.000863159828798657 -0.000945755307314652 0.0196445028834938 0.0162462374123751 0.0264918524119286 -0.0239750864163295 -0.00544332504088621 0.00504350065965324 0.0109138386763469 -0.00902854189071992 -0.0330155457792657 0.000868803973723545 -0.00152356087299734 -0.00244951347049333 0.00285973597484893 -0.000927213761204857 0.000619987641248114 0.000695658803736774 0.00119426665334162 0.000220652446393464 -0.00937719048637184 -0.00172080769071357 0.00270818864491383 -0.0146429861763935 -0.0015115884410141 0.00431672421147408 0.000407397126430406 0.00051003897051449 0.00166600144758191 -0.292796258689251 -0.164676065169417 -0.301014698191936 0.0241869230600232 0.241375930715562 -0.15791744226449 -0.00997683733921973 -0.320544856815054 0.0846590376488964 0.0304534801626007 0.159857098334487 0.131431559400076 0.0245806912466347 -0.148943352618613 -0.131112122593915 0.286618322229101 0.0658617210120933 -0.0717370497714329 -0.16524806950956 0.274287155853227 -0.0415014799582719 0.176681571247612 -0.195276032073539 0.107907410849177 -0.171142853590397 0.0612551052865883 0.402015281158255 9.43065838103332e-05 0.00017604640116493 2.89735404578516e-05 -0.000284688189000494 0.000239816843237754 -6.15650449991091e-05 0.000406520064340153 -0.000281905668622737 3.96606479733694e-05 -0.000863998628202641 -0.00162888705278791 -0.000851201860308298 -0.000615142540561881 0.00059909056124239 -0.00133371130643413 -0.000545577747550876 0.0007791986540296 -0.00212840234960629 -0.000170325807962889 0.000225611891684702 0.000209736637093535 0.00297057079223502 -0.00150376348453885 -0.0011079842633836 0.00175229389916873 -0.00106201449524797 0.00382332259872806
  102 1502.89236058824 ""  4.78720635955192 0 0 -0.00555341108316405 -0.0068659224135706 0.0022085491906213 0.00161259230780708 0.00107496047948836 0.000637912772038149 -0.00246492835567858 0.00645971274795944 0.00249762340491026 0.000266410954134598 0.000508702738802447 -0.000337155691531945 -0.000167319112571876 -0.000867769676210277 -0.000688891553742583 0.0291650958252612 0.0118549712215652 -0.0045592063398173 -0.0170370954372731 7.71454682175341e-05 -0.00160719421967608 -0.00398394083442646 -0.0113463348688569 -0.011699999034897 -0.00199281526147691 0.0329909197208714 -0.0226356545349235 0.0156960473521032 -0.0612478862810481 0.0313406417591633 0.0308622044940556 -0.0378636182113648 -0.0636952822980821 -0.00736476283147209 0.00602454936653632 -0.00243043059853113 0.00886272125263798 -0.0039318780833546 0.00379002210319689 0.00324497990477003 0.0094082974394972 0.0110231381718815 0.0525007719024657 -0.0281426755370883 -0.0248807749776564 0.00537090389889083 -0.0141404813053663 -0.0130478425209337 0.00466690153567858 -0.00474873405692629 0.00834716020375063 -0.00245674774119504 0.00950994903964104 -0.00139401326160345 0.0025825866039459 -0.00153603714326454 0.00929625837143955 -0.000402208309216973 -0.00372964043202007 -0.00527568042921322 -0.00375323250592623 0.00667825046605632 -0.00892800141172605 0.00418677383277076 0.00448438009477271 0.0232147605563445 0.000476507919733567 -0.00157509509923744 -0.000219696699663192 -0.00240332204847574 -0.00621949238234798 -0.00487132494193161 0.00177988837966085 0.00346740241865176 0.0118683026258974 0.00236817582542772 -0.00506796330679367 -0.00657691719031734 -0.21289450180292 0.225899639140824 0.511568164502049 -0.540319143019276 0.234936043679687 -0.132440836147475 0.00113068565329639 -0.0181450960055678 -0.013551950744519 -0.00563362689979003 -0.00987524149023329 -0.030888255444629 -0.00138360084802668 -0.0366687889453906 -0.0296174623246622 -0.0108423978686309 -0.021059666183371 -0.136378300278771 0.0771990122182924 0.031540886094753 0.049153250619012 -0.0383726698466091 -0.0369254842728374 0.0242000565870008 -0.00337720812972496 0.0965695213563653 0.00206066428481628 -0.101386514075826 -0.00832505148163865 -0.0873420642886465 0.0485715333565212 0.0209936961847394 -0.125879536913537 0.026611596677432 -0.058600652452987 0.0457239075725637 -0.0366833744582751 0.0919076876948008 0.00787818055792167 0.058135483437098 -0.0216848653439348 0.00537668171362482 -0.055549744226603 0.00468925610257291 0.0867258006375424 0.0105071247683896 0.00970388707704815 0.0145911899727784 -0.00078103966537012 -0.000486438089300138 0.000678484848883787 0.000322198151220118 0.00273335261743215 0.00247038297940485 -0.0891362491834465 -0.131309104945339 -0.0529178325253993 -0.0384469950601072 0.0377405594278939 -0.148583813910099 0.0287071521280012 0.0199565645368045 -0.0210660018887303 -0.00471136981200893 0.00440890395463701 0.00630179505994784 0.0663326440167359 -0.0351702490223108 -0.039990136638082 -0.00140938124992659 0.00470472752604997 -0.00493895971199463
  103 1505.13372490548 ""  2.24205063573461 0 0 0.00332166130731472 0.00357234738033383 -0.0011198786006788 -0.00128974637486725 -0.000477657457291959 -0.000692990718459672 0.00119987613221257 -0.0033151821042131 -0.000925155328269438 0.000193842046103511 -0.00024142956976207 0.000274496893392961 0.00165787977375573 0.000447600521356976 0.000115785407810231 -0.0172912591945863 -0.00600160852701428 0.00194023263620441 0.0118313425277752 -0.001610468529347 0.00153675224534409 0.00252468080131288 0.00682994577076674 0.00875741325666321 -0.000145399337087035 -0.0164398231825354 0.00821606183673877 -0.010028681599865 0.0311485297704873 -0.0156237273011483 -0.013380631469725 0.019416400471434 0.031318384776289 -0.0047883716711468 0.0011663741240551 0.0152352611851992 -0.0216513409079985 -0.00592324628281608 -0.00334072681777701 0.000720973245496799 -0.00118739924929773 -0.0157484530221934 -0.0161695342274372 0.0107178211711111 0.00759077377744115 -0.00150491726133257 0.00601807318444547 0.00679734480027811 -0.00254185921387699 -0.00646990671503532 -0.0123288638408733 -0.000646965680481768 0.00902346146448159 0.00428523847005787 0.00219902807960798 -0.00353914204740745 0.00556958434259367 -0.00426517216150751 0.00345288487452496 -0.0137381754533498 0.000619841473333991 0.0133188772429116 0.0125734983358815 0.000826650587087954 -0.00739310339585274 -0.00337896822500434 0.001608074409534 -0.00784040226230674 -0.00219887311299745 -0.0118044204317884 -0.0152421449409558 -0.0164048798841403 0.00548910293683639 0.0116736928846424 0.0342222188902722 0.00878397826499226 -0.0104625281025456 -0.0225918710198739 0.0647136075030937 -0.0787500048737101 -0.158840209982127 0.168416362513789 -0.0853784411477549 0.0438968649048035 0.00346885139604966 -0.0342950590774656 -0.0133285380294871 0.00397398394147 -0.00327595507036549 0.0143827185849155 0.00695386858488925 -0.0576370805165879 -0.0183905605946117 -0.00220566629889788 -0.00809343346302656 0.00899094093175215 0.23344284283791 0.112493421164782 0.193618972927187 -0.0613357147236529 -0.155054710453927 0.102785242504168 0.00340715061460334 0.270209370438465 -0.0402508245539289 -0.302873951250624 -0.0345760017866817 -0.268681641434059 0.144030033258047 0.0611039599826298 -0.376140077922727 0.0747391660256848 -0.186194810175107 0.143317548019882 -0.131588087580425 0.246935382357416 -0.0135651590238377 0.158881617601006 -0.121307613812093 0.0599414537445501 -0.154841355706211 0.0325951448458387 0.30010136895666 -0.00473390696256396 -0.00387556711769482 -0.0050832216713837 -1.72998925219359e-05 0.000367251670531625 -4.16501047704787e-05 0.0010849201257875 -0.00127287292759937 -0.00152651086607119 0.0344169278191451 0.049361438959457 0.019983632316791 0.016154097879448 -0.016107905756044 0.0533200517374589 -0.0143106856341112 -0.00872952088195344 0.00697172217918291 0.00261677304263254 -0.00233306952419425 -0.00292404914183475 -0.0353854697014839 0.0188626522260946 0.0191082444538419 0.00143618114464422 -0.00318499590523249 0.00567156522944691
  104 1507.27005163386 ""  11.9559133803901 0 0 -0.00820639797327445 -0.00620540363578926 0.0214699984751552 -0.00229184251592474 0.00180925271685721 -0.00329194021447558 -1.532064817181e-05 0.0175592245440286 0.0422566570784899 0.000278859232509447 -0.000302503230296253 -0.00159690569853021 -0.00234632542391973 -0.00172731791336796 -0.00267951612397782 0.0274472849162554 0.0652791868760231 -0.00844266354569094 0.0180427127009974 0.015574261839639 -0.00271817085328681 -0.00352863945143538 -0.0110390123755889 0.0224287729905646 -0.127265003013771 0.208457272328607 -0.504126329701778 -0.241677220271362 -0.280423881400341 0.180846139861725 0.391939476235433 -0.144704709359777 -0.376731723131835 -0.0118885494355066 0.0100375274552264 -0.0114115275125581 0.039059839545353 -0.0110446803403016 0.0143827499575965 0.00578250074651368 0.0212503015665706 0.0406550114061148 -0.0103647966371105 0.00381937567309801 0.00537900936220166 -0.00116501840690401 0.0026275163020184 0.00238095364688112 -0.00112697838895657 -0.000217799341379993 -0.00273352683978862 0.000235116242867964 0.000213763883566332 0.000771817992740517 -2.78828335396298e-05 -0.0002252978730188 -0.000413650112278529 -0.000208143005547273 7.31951666375968e-06 -0.000641521084048005 0.000410390029102877 0.000662948017977924 0.00180520607041203 -0.000210103002844939 -0.00091158588971364 -0.00214381983203355 0.000124373224080504 -0.000238084190407579 7.89490592460574e-05 -0.00040918045703329 -0.000255193463263893 -0.000248402412373051 0.000190677349883713 0.000327583562780341 0.000469389298067509 0.000217739632799944 -0.000189176379640933 -0.000448396671758787 0.0487804414683499 -0.0381819495968755 -0.110587796045275 0.118131665191982 -0.0369759845435053 0.0261618752490639 0.000271767470284779 -0.00293221466381537 -0.000391571966314678 0.000383776758644753 0.000136229236885512 0.00194054343235481 0.000745440729401745 -0.00116126210096092 0.00116427916511462 0.000344737803729631 0.00136786314926544 0.0158285186125094 0.00485403010278297 0.00241763946682298 0.00401944272005439 0.000372111384189117 -0.00336773173445558 0.002237113078087 0.000410022604665098 0.00469664636108394 -0.00209031716126162 -0.00490132712329821 -0.00195415475336587 -0.00531692891861173 0.00208311464747787 0.00161785258549718 -0.00531109531893808 -0.000423663927615385 -0.00401183313825548 0.00315294080531745 -0.00279863504661482 0.00472988979502798 -0.000563578232828193 0.00283472997698383 -0.0026044755655504 0.00138363615953689 -0.00320770841996231 0.00063830376326036 0.00600497568344523 0.012254052669765 0.0109079820094611 0.0223348151823385 0.0053918483408879 -0.00394280059895306 -0.000648604149067982 -0.0104769936188785 0.00209350361721848 0.00433262735868881 -0.124832433842001 -0.157566928954489 -0.0530149191089324 -0.00513152125217369 0.0152318926465453 -0.220343035267054 0.0259962575313586 -0.0080109715420314 0.0393900136045391 0.00462569610328518 0.00163200546604784 -0.000906643234255528 -0.000342673647988475 0.00537398487893429 0.00634375243033156 -0.0323159610620937 0.0235533975269529 -0.081974370235837
  105 1510.31504687929 ""  8.87536262687962 0 0 -0.00385232160789099 0.0010931264137188 -0.00580007114089844 0.0281163538124672 -0.00155820480053401 0.0301378019702089 -0.00850480386554934 0.00664623997202253 -0.010080334891734 -0.00724154124125238 -0.00198681022152796 -0.00693404534412689 -0.0322134193767872 -0.0143367320813574 -0.0264591850333508 0.0116376742972226 -0.00164057317867853 -0.00409081320625135 -0.283648400430373 0.0518924004043139 -0.0419974099362712 -0.0450865686098665 -0.0779440711483291 -0.272746473504492 0.0569359137656332 0.0163808022192942 0.168868375184303 0.167996113699825 -0.0563453285381191 0.0104783713674625 -0.0927692421321 -0.0612470276904579 -0.0226463786491525 -0.0634002937622311 0.0840347502660981 -0.228530022784928 0.515167153392789 -0.0499046555923372 0.152733918411172 0.0445691879695494 0.196026559305045 0.482935474750209 -0.00642465121855464 0.0018745113979691 0.00354082540218882 -0.000438826305094298 0.00122271136594668 0.00149018361375983 -0.000938530916072692 0.00163742643685134 -0.000671176649874852 0.000479328613824556 -0.00245175771615543 2.5443830122439e-05 -0.000625145226647522 0.000468676550314928 -0.00198939822351676 9.93585465873814e-05 0.00101654426002951 0.00131395130027742 0.000617124860287789 -0.000558649586190627 0.00174883049489867 -0.000860843782959938 -0.00118762549737145 -0.00438622254833452 -0.000233020100539436 -8.50495788299179e-06 -0.000560205657565615 -0.000856312431684267 -9.50046206753412e-05 -0.000946265435682112 0.000237284033752474 0.000156525160046251 0.0011955567096336 0.000255606015875054 0.000407450216621202 -0.000778212079112992 0.0275039592452117 -0.0202250602877288 -0.0629906219344258 0.0658638923496138 -0.0208207817860097 0.0152730175581913 0.000780959588616202 0.0019769216779665 0.00176969906903418 0.00255167822872178 0.0030785776159234 0.0107595609721891 0.000355299607307587 0.00467829122737655 0.00428275999271546 0.00290978109962584 0.0029673544120254 0.0207933789624753 0.00691315491074078 0.00615109912310742 0.0137133578045563 0.00478253270399315 -0.0114670302826858 0.00762688858415858 0.00176410332309247 0.0061663865337961 -0.00689231479796953 -0.0106590246978468 -0.000745719615439994 -0.0091389862982412 0.0050209557904982 0.00242907436540213 -0.012987376577441 0.0024516722887974 -0.00587533778989768 0.00439601299497098 -0.00465688507762551 -0.00030503017207763 -0.00501460506598528 0.000647927146831745 -0.00972246253231989 0.00692353040914585 0.000471953046662972 0.0034581710564158 0.0104445739955575 0.0125552584601972 0.00789501451152184 0.0132908813626713 0.00249987567338655 -0.00256298426137012 -0.000429013424004194 -0.00346619083860187 0.00329864784164691 0.000625109814403721 -0.0767258412659973 -0.119841468236261 -0.0464354177235447 -0.0459468742991406 0.0433758953163182 -0.131062927371097 0.00944760585580851 -0.00778741635666931 0.0271658129834051 -0.00557584244831889 0.00271845508982502 0.00559605190631324 0.0550985611054052 -0.0316952076626152 -0.036806306594298 -0.0143618385214994 0.0168111624373724 -0.0438404269025625
  106 1513.37839284593 ""  2.74523246837718 0 0 -0.0178615773833184 -0.00355444366475538 -0.00923596214782984 -0.00169136639836201 0.000977522537734549 -0.00473314117857838 -0.0229519778240322 0.0152390313560384 -0.0179428896023584 0.00372242066976583 0.00236139026075536 0.00386631104724687 0.0152170536887273 0.00344326337339437 0.0190777763874398 0.0659549124567881 -0.0207160306641075 0.00488372873512318 0.0285973006883131 -0.0215666124695825 0.0105951035294447 0.00632559983966619 -0.00616883240885077 0.0421071432592868 0.120885080219262 0.0934217409945205 0.330133922712974 0.377701733372128 -0.151490148856943 0.0370600632005169 -0.140925544309765 -0.144760222267588 -0.0987539099780356 0.038528894440814 -0.0383011004678395 0.0687002610214538 -0.245800056580829 0.0685211821352837 -0.0898115057311357 -0.018827816573439 -0.0933891032059717 -0.256840471632263 -0.0115892828201469 0.00128743319218482 0.00678178042793482 -0.0010465825593948 0.00287756247792304 0.00242684046375384 -0.00139992446141782 -0.000602840404864662 -0.00188794229872723 0.000431805367246878 -0.00210184644665185 -0.000294470066442931 -0.000280580007544376 0.000808456514736572 -0.000618004240275299 -0.000127290836145576 0.000622881559644963 0.00021993672370672 0.000707043464491662 -0.000881775029271582 0.00150850955078505 -0.000718631341069953 -0.000331581997600822 -0.00340112698203688 -7.33956643128624e-05 0.0002190772042429 -0.00040807814705071 -0.000619203176216083 0.000232189244895706 -0.000376599973399989 0.000245588855939058 6.53342944741909e-05 0.000368900494828094 0.000225656690427585 0.000517946578896555 -0.000601281959826926 0.0550852575844314 -0.0282894929570484 -0.121005890489836 0.127950980767031 -0.0293495765313037 0.0275582119906945 -0.00109040742624334 0.00550349016633625 0.00306820539456668 0.000647210965127709 0.0020399016273749 0.0052615689115048 0.000263690184305481 0.00430287401024184 0.00396838509509696 0.000836839893439138 0.00277352096407536 0.0190781433601429 0.00164595717967155 0.00312653926004753 0.00797979331580078 0.00602036320823661 -0.00689995720129964 0.0046574017619672 0.00165099495219525 -0.000203573993666745 -0.00587554991370007 -0.00369706237657948 -0.00181418977005392 -0.00415719077439382 0.00146668794971378 0.00180352019038992 -0.00334166173352874 -0.00140392599637178 -0.00270408356609455 0.00210843187695421 -0.00393261118808553 -0.00225342510957627 -0.0052469701616784 -0.000760715916267543 -0.00906661576948253 0.00669541953454878 0.00150959445351293 0.00324388551345792 0.00840710139275896 0.0369157629590499 0.0188093159324196 0.0326228142633839 0.00853746385089075 -0.0074157118308693 -0.00091738089353973 -0.0135780292414886 0.00834151863307013 0.0067862220535814 -0.253124977278479 -0.287446259882542 -0.103179496423386 -0.120879211716141 0.113698042353606 -0.344951229313153 0.0313274706281747 -0.0112195888221548 0.0649094452547597 -0.0109274077131791 0.00802474635155253 0.0138731166639445 0.148452286424933 -0.0812930968852503 -0.0909470053590547 -0.0463600916135252 0.0484624190198848 -0.132937738396148
  107 1517.75613872619 ""  11.2797424371783 0 0 -0.00191047974621725 -0.00162131892536569 0.000786064024582494 -8.84151016559879e-05 0.000295606512781671 -0.000686300819502723 -0.000210047061086427 0.00120795769033666 0.00062599024201363 0.000112756544489049 0.00010297133315728 -3.66516024236772e-05 0.000339510623702934 0.000533648592856806 0.000147704078810003 0.00913943972666022 0.00276604401933117 -0.000276546971663903 0.00356377162295295 -0.000169884063249488 0.000251977876592582 0.000255490845175191 -0.0017087605802167 0.00535621859378507 -0.00102898488945431 0.00783316829396791 -0.00798059272276733 0.000279771271540927 -0.0123857005846699 0.00660225007098596 0.00854371150122003 -0.00717047351365081 -0.0133311077314259 0.00270575159483037 -0.00257764690938185 0.00368008239096786 -0.00572161457576316 -0.000309826862088857 -0.00127675870266676 -0.00162442058634952 -0.00491315816145052 -0.00453558293563671 0.00318731892430184 -0.00307608100991053 -0.000752455404992671 -0.00029245714012855 -0.00341707533561434 -0.00558072059682685 0.00621432057014586 -5.44050601422196e-05 0.0219247839116842 0.000284308858596736 -0.00424296873029241 -0.00197383791201714 -0.00266591137452991 -0.000548225868416007 -0.0109591613229906 0.000515355201293238 0.0104700175342768 0.0108037200825306 0.00251202625688505 -0.0201060798391805 -0.00595245436982604 -0.00542832059389685 0.00661266123192349 -0.0158520401407236 -0.0100687851406575 0.028637610742432 -0.0149839066814485 -0.0208499757156945 0.0241723415988749 -0.00988042496028636 0.00243312386482268 -0.0121715102857434 0.00161782840644042 0.00371767492116261 0.0299398883181703 -0.0149610796629528 -0.0114296455161443 0.0203141615674937 0.0310896796506605 -0.0353514929678939 0.0301900523126905 -0.0110931079637069 -0.00367781782507807 0.03772002927055 0.0159812258438446 0.00800018721479533 0.0109827411378974 0.0410244754481242 -0.00168712513201291 0.030695639230335 0.0161261980756352 0.00963342033608297 0.0217184960656913 0.0524346409117 -0.122571084637722 0.0742992384966464 0.288693471824576 0.364409549276146 -0.242395972083844 0.162585095538451 0.0827265343197104 -0.22845854145704 -0.270248546748378 -0.00859864395736394 0.0234168852049144 0.0108459567351649 0.00388609056919415 0.0181843903502668 0.00163128736423723 -0.00215899425621355 0.0209291076942646 -0.0219182947311503 -0.0916083763285154 -0.270899318651779 -0.232680437521231 -0.139430281928211 -0.351005283214009 0.277803038023115 0.196259217621723 0.140854442425773 0.21124846304175 -0.00076891500651708 -0.000638947747178336 -0.00268951688690516 -0.00022688304372967 0.000247242305078722 -2.42897532367167e-05 -0.000415994728287682 0.000186639899309296 0.000299080391802006 0.0133379918747701 0.0159795764301989 0.00487791144615199 0.00158730570750455 -0.00151833630443214 0.0256760731539212 0.00386216830475405 0.00371193895742316 -0.0050292486184319 -0.00117579787252275 0.000884060868350619 0.000703339135568645 0.0140810753143156 -0.00784983324804042 -0.00597451116684878 0.00168332021046118 -0.00145260684699168 0.00407512589716873
  108 1520.64609369697 ""  9.78215526801491 0 0 0.0233512780653428 -0.0139799616192891 -0.00131130366244885 -0.0140483738532565 -0.00194300873820929 -0.00713723075222978 0.029315646881681 -0.0206555510526473 -0.00361518905012559 -0.0017034451856063 0.00041346526648257 -0.00120013866522641 -0.00263557732511768 0.00303809208983038 -0.00664513379028116 -0.0482374138563184 -0.000909720038493247 -0.0176825763514502 0.106189567409019 -0.0214433247639624 0.0167105232071868 0.0194731917215767 0.074010494607011 0.069740726429386 -0.090045279544942 -0.276787459603661 -0.126466981898747 -0.350559182468838 0.34638859531529 -0.144657443743956 -0.0571172863458938 0.276527157269532 0.344016076411247 0.00134855312540159 -0.00334585842048988 0.0106305222248112 0.0426533038995664 -0.0363538790704449 0.0254465766706378 -0.00520765746727852 -0.000139403016747752 0.0612223652511562 -0.00371219566345498 -0.000217121329637643 0.0019596065076637 -0.000576829136460448 0.000695818102840713 0.000379341037097453 -0.000431509516873722 -0.00136735408482145 -0.00119669576835746 -0.000177653673239041 0.00168650037808743 0.0003776441066558 0.000283823043520162 -0.000278524469946358 0.000825494577417745 2.19440596620912e-05 -0.000998842384778234 -0.000669392210676281 -0.000165660668982501 0.000715384679347065 -0.000498268201037672 0.000444644348536912 0.000482563687824906 0.00178060567674249 -0.000487823443779691 0.00160373404168846 -0.000336075950508512 -0.000796363406966709 0.00108705462688243 -0.000346216251907778 1.0800374340974e-06 -0.000692422389519347 -0.000308028699355528 0.000153554311647967 0.00124480691832251 -0.000519445269169674 0.0217516406511816 -0.00949719752289541 -0.0451424259901433 0.0511333932085287 -0.00363222395131051 0.00875443199444459 0.000169568533607542 -0.00453536205669367 -0.00216630699994269 -0.0010317415738937 -0.00149650007896095 -0.00499645499025815 0.000185630127900974 -0.0044606015756976 -0.00287036960981464 -0.00205108620974884 -0.0012058240040842 -0.00419386955082663 -0.00707172388723189 0.00240592312358244 0.011399642050936 0.016159118894504 -0.00923771942282723 0.00617851837638061 0.00343421403494778 -0.011633594166924 -0.0111546435567738 0.00302313008646383 0.00206814712198893 0.00390340138444602 -0.00137507842546524 -0.000142634439368368 0.00399163691750787 -9.46090371258921e-05 0.00304770211874439 -0.00262421907770885 -0.0029329659083546 -0.012566050930967 -0.00949772194182584 -0.00694475516587052 -0.0137244516151209 0.0110954988167309 0.0092819251545704 0.00571149430874686 0.00717000100557539 0.0220573785968274 0.0223348148889412 0.0391273402146296 0.00668179103337924 -0.00553279442080853 -0.00076947969429316 -0.0129223436307165 0.00208018063391622 0.00751731934431329 -0.23029476062149 -0.289481174794757 -0.102753231085357 -0.028645792752195 0.0451411612512113 -0.393363362299442 0.0443999012940335 -0.00295536902574293 0.0430394599535921 -0.00218765190542293 0.00453729249602345 0.00409240932906993 0.0337035260329683 -0.0133671446916038 -0.0193681494874405 -0.0400284536975258 0.038546315130304 -0.113342070605319
  109 1524.1785482556 ""  5.36499813143026 0 0 0.000125212695543649 -2.68330416428973e-05 6.58267150969705e-06 0.000223236400579031 5.77534255623698e-05 0.000207352075870544 0.000128555718898527 -0.000110157655732291 -1.79015315503034e-05 -7.25340577209255e-06 1.12914143751115e-05 8.48138446739283e-05 -0.000287625786653127 -0.000146470645387301 0.000304984918293599 -0.000400538242990766 -6.57716345428507e-05 -2.06330530274067e-05 -0.00274491553624138 8.40270528008838e-05 -0.000256066336814988 -0.000536356377149489 -0.00101401837182304 -0.00248323631195487 -0.000364352860575158 -0.00116668010349092 -0.000504663145427659 -0.00149975908217015 0.00156403837865177 -0.00066176239819068 -0.000259868459494285 0.00122500705644843 0.001564122766435 0.00182009084491698 -0.000750875844341024 -0.00393505294823996 0.00248310132594727 0.00334378692702654 -0.000722399693681982 -0.000290192951540287 -0.000546060951603099 -2.4727244696987e-05 0.000173164058517135 -0.000139310478829953 -0.000115052392409918 -3.37808727327376e-06 -0.000163474690696708 -0.000154581564176465 0.000111242785198628 0.000327816888919084 0.000528314167605917 0.00029146852219046 -0.000245535551197873 -4.18883305205034e-05 -0.000555362512109809 -0.000163827715793099 -0.000419198155519999 -0.00223844802632438 -0.000171256054687947 0.000926650546217542 0.000361170022581039 -0.000541402116752218 -0.000241778782468225 0.000138730997182909 0.000168043684844412 -0.000506723405956084 0.0296681023676472 0.00671269657364002 -0.00700475407858064 0.00882115057458821 -0.00545472332967571 0.0175732237190095 0.0397875697950325 0.00831090104369014 -0.009725199208051 -0.00250670157973877 0.00772182706497299 -0.0189227342969839 -0.000887414120225665 0.00104766142281004 0.00209250968056119 -0.00217589032015409 0.0011991926302626 -0.000608364716039695 -0.00132552912729409 0.000966075344378999 0.00100097251393063 0.0149105881700765 0.00337953091291476 -0.00225466212156172 -0.0127790583706679 -0.0010279522517585 0.00391492430764896 0.00183490786350079 0.000883647211652152 0.00154415371846836 -0.0494518835923898 -0.0859087556562855 -0.217637917399673 -0.112874830880529 0.184080589672363 -0.117931482311801 -0.0349218791474475 -0.0287691144276115 0.124292463260167 -0.0345755684311845 -0.32848930877311 -0.241446046065206 -0.0532946006659838 0.310529463714962 0.266941248104354 -0.553878564855525 -0.117378146582035 0.130680861934756 -0.0914671489398245 -0.00795790689121472 -0.0985994656714883 0.0239334470637901 -0.207265135149474 0.140439627555917 0.0248951864666051 0.0801488856993507 0.223584115170101 -9.83237005859934e-05 1.51864626842853e-05 2.13668451134626e-05 -0.00012166484986767 9.96842175359869e-05 -1.52580225488367e-05 0.000157104079516634 -7.89837954411946e-05 -3.312910993974e-05 0.000326935921024916 -0.000190370349708633 -0.000138267079101053 0.00020770690779824 -0.000201010680432116 -0.000194780690242317 -6.59235475555544e-05 0.000302028884390672 -0.000841769570968397 3.1775211270779e-05 -8.33933560909615e-06 -3.72217195584545e-05 -0.000299121158655544 0.000191314430027203 0.000301952603287704 0.000659269909799684 -0.000581067136471743 0.00166278876752731
  110 1531.90970271267 ""  3.42593843211411 0 0 -0.00617288095628166 0.0165731358388659 -0.00626757342643768 -0.0484332487171588 -0.0299993033838093 -0.0331723528468029 -0.0115347765436383 0.00253862882538069 -0.00321856605213232 -0.0106345561908666 -0.00361153778868746 -0.0122417859944352 -0.00910234641970508 0.0165900426934935 -0.0337465074000734 0.0141856998406158 -0.0535172376536933 0.0312466286517232 0.573269344879057 0.0536543599284839 0.026251499041989 0.115379080338702 0.283665180109056 0.469321083228534 0.0457406033026015 0.0720643960220192 0.108025906702887 0.15244343721056 -0.0660990924061839 0.0182281348920991 -0.0256472974238015 -0.067121129837723 -0.0613326590890761 -0.0173775368280624 0.00865176875895506 0.0516222237416977 0.204507091154501 -0.199320191177077 0.130208275083211 -0.0172941942051918 0.0130240767174278 0.30781488020401 0.00100327331175894 -0.00171073042009034 -0.000404440146403254 3.09795648136516e-05 -0.00031608027924156 -0.000350901487821793 0.00031221815434881 0.0013623867700648 0.00118898015122817 0.000145750752801918 -0.00146010915720947 -0.000277685183139236 -0.000396561041105883 0.000289551908900722 -0.00118803343860854 0.000181367000451308 0.000560304700745156 0.00114632854948687 9.27143873057184e-05 -0.00102767922832128 -0.000367417612871243 -0.000204207099332014 2.71774033020053e-05 -0.000792653949509407 0.000217668184070356 8.74373869968158e-05 0.000335103953490707 0.000326728388492017 -2.50096359533014e-05 0.000125662438409474 0.000269123653907723 0.0001355882527679 0.00042011667198783 -0.000189644759676703 -7.95911639746103e-06 0.000113922724129306 -0.000945132615357587 0.00768030657814984 0.00514077846176977 -0.00509169774349704 0.00851313207955742 -0.00294437111574779 0.000551027774353972 0.00305836786430946 0.00149429943408289 0.00118764839790886 0.00170355867944563 0.00534238957541235 -0.000396401904764092 0.00408465176564804 0.00198910510119982 0.000794078827874022 0.000970133678531514 0.00293077627520852 -0.00235641741545234 -0.00189528224545668 -0.00409800876261495 -0.00183137496370354 0.00367233287712731 -0.00251045415331212 -0.000845242249043874 -0.00181020666166913 0.00308490110017086 -0.00525157886837576 -0.00173272849672676 -0.00541383579282494 0.00213507599204685 0.00280599747478555 -0.00493121639443855 -0.00121909424236557 -0.00373714848277056 0.00298435950021961 0.00176723584405905 -0.00195406774965684 0.000864269801624916 -0.00145526085209885 0.00172187190237558 -0.00112036244859079 0.00148248379565223 -0.000394989896348745 -0.00311882467274749 0.00089732652406101 -0.00482202116838228 -0.00100495012403133 0.000767533282371648 -0.000179647329418718 0.000173367038606272 -0.00157696306157103 0.000532126681343301 0.00261460858465761 -0.0331943995135519 0.0253641960352744 0.0176437686826587 -0.0059843590566002 -0.00103238657369567 -0.00327343962987609 -0.00216075959513632 0.00477325108074388 -0.00451147417234124 0.00702984214090745 -0.00415783978016925 -0.00336125080147815 -0.0484618258608002 0.0298130614174195 0.0430502498918974 -0.00243667856621087 0.000593553495454405 -0.00317821365215399
  111 1536.28288142433 ""  2.39562483780579 0 0 -0.000978100672725963 -0.00274888986924802 0.00055196764106385 0.000494273885612144 0.00070237871628673 -8.07300040500283e-05 0.000756280209646216 0.000477868726295477 3.0604325419788e-06 0.000121706908864827 0.00017289319226376 9.76579149367183e-05 0.000169737369622988 0.000319585849298049 0.000272921437575414 0.00762524721413103 0.00268227617163119 -0.00150235276911769 -0.00501133476923464 -0.00155787007745106 3.71895837978845e-05 -0.00130451502292335 -0.00426989746043562 -0.00287392013857224 -0.00287572341281265 -0.00490782310074305 -0.00652228995955004 -0.00899873002707929 0.00265595981829499 -0.000319407175033919 0.00203270140595179 0.00420604413268201 0.00281060052121234 0.0028720921315143 -0.00232431853200814 0.00136554827690508 -0.00367229185052365 0.00133840365412918 -0.00138521805499189 -0.00128858911675373 -0.00405426512038286 -0.00379702803205308 3.78790037000867e-05 -0.00100376751219899 -4.62569544610229e-05 -1.89438666576943e-05 -0.00211334198284845 -0.00245671492695048 0.00226798293116265 0.00482654567328217 0.0118961951770451 0.0021790915817558 -0.00773527696026789 0.00257187347154021 -0.00342438484770636 -0.00148251787192319 -0.0146565634338142 -0.00247377730644581 0.00858558093908098 -0.00311112999745742 0.00335407297284159 -0.0176974284332091 -0.000577844109678418 -0.00451593116766147 0.00461494340699032 -0.014268297288348 0.00508009477181963 0.0181868296170071 0.0376995412405819 0.0109754132266698 0.0128288908040143 0.0102848414409988 0.00589795896085589 0.006758439092196 0.031653256325639 -0.00966036286545515 0.00814584383756695 0.015070515095467 -0.000136608612669951 0.00624716309618587 0.00201184944904128 -0.00332184875893714 0.00836179552402285 -0.0024110694439187 -0.00122618512703468 0.0315636441373626 0.0201629276636059 0.017427059435107 0.0182012640212554 0.084096905347582 -0.00201837266353621 0.0463109607478955 0.0291672038271475 0.0105019265581023 0.0195953076598009 0.0581854130183382 -0.228397161462062 -0.105446138501065 -0.173681880312092 0.0781376991563222 0.154503742873839 -0.107245463417468 -0.00558185526565831 -0.262701068698625 0.0492731988884711 -0.345268058375128 -0.0177820521857671 -0.293552034854812 0.161506567292442 0.0889850387502794 -0.416338223570202 0.0930981973947891 -0.233952362859449 0.172104125849834 0.12729622937784 -0.232699337126878 0.0170893830883421 -0.169451422745262 0.101978628543489 -0.0493429563579707 0.153751449258551 -0.0219640105721354 -0.262359084917761 0.000847327510330173 0.000736142736050949 -0.000824414430086632 -6.05164037265011e-06 2.17972836095338e-05 -8.82363967702437e-05 -0.000536075120328865 5.73621515107325e-05 0.000180275506619398 0.00155588131617267 8.21583778466444e-05 -0.00118572484644082 -0.00200448033330259 0.00288744825057343 0.00652865085507638 0.00298184884739807 0.00147277726330171 -0.00114117408891412 -0.00201832457170004 0.00144462596022325 0.00141971699798939 0.0229106516050173 -0.0128737250978507 -0.0124557438324136 0.000685931260759001 0.000282477630162585 0.000103026628152678
  112 1544.65473860507 ""  127.061999365662 0 0 -0.00929442051563228 -0.0234574183676224 0.0037743539205153 -0.000992557019143574 0.00295471592573637 -0.0040455700791785 0.00410669387567035 0.00536133459287078 -0.000274225876014562 -0.000154333945393187 0.000892267402616969 -0.000504949941834772 -0.000251283034569476 0.0029352192036805 -0.00183105989941674 0.0633541445236419 0.0179926866088262 -0.0119157520438971 0.0200965182112743 -0.00891252666013966 0.00384646879834775 0.00118916160865915 -0.00498050908075402 0.0264626659311023 -0.016883520163871 -0.0293163488506352 -0.0366827258467629 -0.0470222903082963 0.00892730581244399 0.00157261765347905 0.0140554433240978 0.0222215426624494 0.00989980707344961 0.0130842628268798 -0.0103138422254794 0.0083079947435886 0.0051291897574393 -0.0104684932347542 0.005622005949597 -0.00814420920037188 -0.0180227979877522 0.0133798967915888 0.000746682108012278 -0.00749559547591979 -0.00219451190991685 0.000979008812934611 -0.0144370171709026 -0.0136755813485728 0.00424652263068642 0.062750443752508 0.0625094258319215 0.0138588425065761 -0.0778473389052035 -0.00657885849794898 -0.0207616227062417 0.00887534989098675 -0.074549963092192 0.00648751454387699 0.0470481672526563 0.0653444650758602 0.0122043468646753 -0.0695474037861189 -0.00665710001518819 -0.0205238835864849 0.00339097841532373 -0.0765410525336236 5.79660830171367e-05 -0.020408888611243 -0.0174226846598918 0.00124809278520622 -0.00618610267229398 -0.00294092556910516 -0.00065153937286911 0.00277643023435831 4.60979261418715e-06 0.000295289352991103 -0.00633379981882971 -0.00243722581846336 -0.00709992369164152 0.0480296614444357 0.0249933984316525 -0.0303454194798449 0.0509739334311373 -0.0183160633399195 -0.0133040149931556 0.217321438606093 0.121331684239245 0.0536552190936113 0.0840321659745403 0.280638496001522 -0.0163152563646808 0.257562942145977 0.141726917228543 0.0604033284520227 0.0806402675387368 0.300569330254986 0.084903059968128 0.0195867948203366 0.00151331351303052 -0.0837685885148705 -0.013466298046002 0.00945289256522643 -0.0109104442420267 0.107480928319468 0.031343304461303 0.0178020913985769 -0.0103647285657738 0.00783164875876081 -0.00691838009525568 -0.0165976501257817 0.0131412895166507 -0.00579090094670954 0.0175820444916144 -0.0115058620419515 -0.0188556723266911 0.104111767952701 0.0340693019061346 0.0761562461808285 0.023186535107883 -0.0291257458735579 -0.0765438713618234 -0.0162528996739808 0.0360160489349628 0.0087562942801719 0.00573041768900831 -0.00976204221561785 0.000308853007959463 -0.000145130617609673 -0.000617003100725282 -0.00349004125501589 0.00073012444492356 0.00152767042104515 0.0164683081128749 0.0156802775914815 -0.00517856702595302 -0.0232703793238825 0.0298343998259438 0.0794929065562722 0.0190153265626571 0.00974316810271739 -0.00712922027846921 -0.0194822915845326 0.0128533759539074 0.0138006103610598 0.216345971565798 -0.12296394655115 -0.128697181451314 0.00333501385327053 0.00370855757598558 -0.00138272921378179
  113 1560.08107524881 ""  34.2874946325083 0 0 -0.0206537391590139 -0.0575950921777101 0.00829699889294875 -0.00350754910726277 0.00503340479716585 -0.00944066609113651 0.00579729741096421 0.0141411867765764 -0.000976209670508259 -0.00108015983420986 0.00213827071734323 -0.00165799196291235 -0.000826089694635676 0.00348946406219586 -0.00551545022615114 0.142292447193055 0.0374796038691992 -0.0291971095384058 0.0617304098955745 -0.0165429537231081 0.00775626992728752 0.00735311673514978 0.00207732378142648 0.0694862486604245 -0.0310695639811284 -0.0562223295239811 -0.0628878131128699 -0.0727309148635534 0.00688224958450692 0.00765946181214023 0.0316860933196494 0.0391223430670285 0.00781793320854587 0.00454418003093497 -0.00281851223430467 0.00842612271418574 0.0346286080021757 -0.0318179585602012 0.0202027031932771 -0.00702983597455532 -0.00972553502913559 0.0555496069053915 -0.00473301098901316 0.00799503622749479 0.00206739006606001 0.000781124619958752 0.00836952837483229 0.00960481163439508 -0.00525808861744667 -0.0245438209321517 -0.028394632206382 -0.00481492771838734 0.0186890513644288 -0.00377248808194493 0.00844611131041662 0.00324410602878632 0.0359873814113923 -0.00239013415829752 -0.0214691318055508 -0.0275018694759897 -0.00426787910546359 0.0335435799585666 0.00918338214420798 0.00656314053633248 -0.0058659393807204 0.0211623252337506 1.88559876277525e-05 0.00601695472431162 0.00511454330175701 -0.000521900474163905 0.000854787536089864 0.000921568732391683 6.57282811703898e-05 -0.000591144161255311 -0.000412440402377993 0.000412372081854709 0.00139628544717305 0.000789734028341511 0.00637948728007962 -0.0366639111776028 -0.0309637441481334 0.0330875253770455 -0.0441822506302254 0.0169283265051252 0.0032175265283873 -0.0640376473865411 -0.0412834480817656 -0.0221982551715274 -0.0274980103857208 -0.110810832728591 0.00760129455004691 -0.104151856142001 -0.0530291496582992 -0.0199586452464784 -0.0310511656572771 -0.0930760780114194 -0.0141274115910029 -0.00311742312429642 0.00134414158065862 0.0158824613282559 0.00238110926786083 -0.0013764461854967 0.0023622067478391 -0.0174359929596974 -0.00710143528593136 0.00107364777394229 0.0017818362977539 0.00215184298337378 -0.000936789257492331 0.00327218144294766 0.00398634852106354 -0.000942305714438163 -0.00169448708340714 0.00127519764122789 0.00190552608360057 -0.0212695876843725 -0.00908230362510295 -0.0170519825600893 -0.00562062772815136 0.00710554660599068 0.0155228823103346 0.00338737705982108 -0.00602356540608361 0.0230006954792997 0.0135476127242497 -0.0287829392370076 0.000569168243991801 -0.000939544227167992 5.36107542574713e-05 0.00187374996874098 -0.000829345455418164 -0.00328667320722357 0.0634538824768815 0.0682520874187607 -0.0052970834811991 -0.0659025031806117 0.0824114264362403 0.246262574151236 -0.0092228207958975 -0.0120590892313186 0.0135395233515453 -0.0539912139039729 0.0319262009462312 0.0375648107935077 0.577314200114075 -0.331893385738001 -0.377053552433392 0.00649147296210989 0.0103480664091589 0.00121168408133918
  114 1592.90287104366 ""  4.53139717031774 0 0 0.00054897484863667 0.00064246403598708 -6.6523724470037e-05 -5.70894013937313e-06 9.97232511315609e-05 2.61944249734369e-05 -0.000139390442077339 -0.000186560313530864 8.45742481081869e-05 3.76954804915078e-05 3.27307379860979e-05 2.4055901533992e-05 0.000189738516364388 -0.000150934219992313 0.000211191264113171 -0.00240505003784921 -0.000249445434162314 0.000116342967022866 -0.000746185175201645 -0.000627524801428894 0.000206033782876367 -0.000155025188718737 -0.000444045737394217 -0.000780630533900566 0.000246342867313457 0.000969591527728469 0.00024261225233456 0.000917858817133685 -0.000155515598205137 -6.9835289224517e-05 0.000333892264198102 -0.0004526444605818 -0.000437400906040789 -0.000643526838340444 8.89542897657868e-05 0.00162067089095812 -0.0032709188031692 0.000217787523131231 -0.000736885982998909 0.000266776273829592 9.29127041553818e-05 -0.00311662949967389 -0.00265124959385813 -0.00101470077001964 -0.00648232464206315 0.00625366768161743 -0.00571738030405793 0.0143170616234831 -0.0471323716902954 0.108532154986985 -0.0929770072565702 0.0251342647475117 -0.0834555812380137 0.0310807113016457 -0.0289886764067794 0.0289604470611985 -0.0903670591053993 0.0370127899671424 -0.0861863548641438 0.0754610082790582 -0.0208017899610745 0.0830145200811486 -0.0164237365365135 0.0303592373973643 -0.0428883558007279 0.0864583352892714 -0.00570384093275388 0.0148347934353157 -0.0103585051200318 0.00023390694421829 -0.000980727774552174 -0.00138436078915974 0.00153112470171367 -0.000296843033514291 0.0062299336375074 -0.000339836875452406 -0.00111469379422858 -0.00131796713048429 -0.0057185740407168 0.0122541744772187 0.00149602546058993 0.0102585227864403 -0.0329562545998748 2.44489569351505e-05 0.0131382160825606 0.0626342631585207 0.0970364777269797 0.0237976523143668 0.0828365479830008 0.168196905604118 -0.00345924604489232 -0.120278795697807 -0.107196619584768 -0.0128818383089493 -0.0930080657111889 -0.135378819908431 -0.0243206500501882 -0.00146607497398088 0.019290662070603 0.021569855110219 -0.00580989944913849 0.000979086887719662 0.00266955568369362 -0.0186774069021474 -0.0100066036923629 -0.0150668895122611 -0.0068354424782768 -0.0128098663617909 0.00941877000057814 -0.00180403297529798 -0.0188760001907906 -0.00114615573759612 0.00650869802674125 0.000289959966250833 0.000700756198657378 -0.0191370165316159 -0.00998294264916037 -0.015172431745698 -0.0143132650560512 0.00984119250069967 0.0287918098285274 0.0100993260551665 0.00756032854149511 9.67780667318224e-05 -0.000243246562424081 -7.1385057723219e-05 -0.000204189608422989 -8.61691001414644e-05 0.000163651940926826 0.00108722483044372 0.000118767450990564 -0.00015534969777925 -0.000111356948064851 0.000874628286437826 0.00058038934542927 -0.00100697729900717 0.000561395424429088 0.000672538756976389 -0.00292815330571908 -0.000815711293793826 -1.99891210784661e-05 0.000159325224519861 -0.000423203820797394 -3.20065917776171e-05 -0.00804606261705404 0.0036453183836415 -0.0024817894128014 8.18091495874407e-05 -0.000669631750840693 0.00274278184628678
  115 1635.66851066079 ""  45.6961386158866 0 0 0.000102276083913182 0.00292011619297919 -0.000328243761558237 0.000461910120440828 0.000111454291259604 0.000374904187715933 0.000259117340875005 -0.000754782826276102 -4.12532390374711e-05 5.97847032018582e-05 -0.000413572957000993 0.000112502320858302 4.63611692711842e-05 0.000717567170681998 7.26904273339805e-05 -0.00291492516769032 -0.00102702040527961 0.00200665664957824 -0.00416548506854821 0.000678706998727984 -0.000118845102894234 -0.000858684455674547 -0.00216962065822753 -0.00304970540108749 0.00111427311524722 0.00216116171882481 0.00144056857614252 0.000326981812647229 0.0001098374688581 -0.000316836928419978 -0.00201576753358711 -0.00130605158173975 0.00066843666698282 0.00392278978241431 -0.00263466512308775 0.000974847933627288 -0.00324443697386639 0.000929434180357214 -0.000723167364369418 -0.00171209750688942 -0.0045169636502054 -0.0034320182961213 0.00167355180208684 -0.00857285133680799 -0.00245578642433053 0.000404574816152016 -0.00515968805587349 -0.0052814398718429 0.00265824781010794 0.0632107604189724 0.0549204360055318 0.00267458637505093 -0.103822902625092 -0.0709482270005849 0.0151558411524356 0.0531604900683969 0.103149038807284 -0.00266752839627941 -0.0553997690707035 -0.0581996702297195 -0.00257632199094749 0.102043049460933 0.0710616203118453 -0.0155499579244167 -0.0555029291728967 -0.0995873786549362 -9.53884555666405e-05 0.00720728148376863 0.00607840268211265 -0.00126282201616629 -9.77227622892186e-05 0.00238968720036537 -0.000253019059541374 0.000833163699577195 -0.000263758678560978 0.00202334097831699 0.000618316707307974 0.00157742373908034 -0.00279030338796804 0.0354533510365007 0.0186136461485834 -0.0165067221835775 0.0269274135601962 -0.0130874134228354 -0.0248958597595051 0.164659493085884 0.0359598340404212 -0.0410913949940264 0.00222612041285328 -0.160363041066606 0.0232195671144269 -0.181538258880363 -0.0517073659637691 0.049045559447045 -0.00631017638431061 0.178978846559538 -0.00508845506199254 -0.00318701463280384 -0.00334328530694868 0.0131894013309634 0.00557702067676384 -0.00310884733993274 0.00230581040240877 -0.00846114768387815 -0.00955201756198816 0.000404221723460015 -0.00194851851576678 -0.00106158461401151 7.01461534994645e-07 -0.0020658528889481 -0.00104137927069508 0.00254269495449408 -0.0060350165301386 0.00496128834488885 -0.00257489699803777 -0.00984036452662543 -0.00855703355360511 -0.0143925788955236 -0.000547649602911466 0.00346744045948374 0.00440448193698052 -0.00103087829010575 -0.00536696111537244 -0.00145696414643278 -0.000616390210419806 0.00169618751939668 -0.000285023081450527 0.000667602192250765 -0.000910603803403459 -0.00202702830841115 0.000304012521356548 0.00251328554237236 -0.00754523934045099 -0.00730157373822653 -0.000409577087381381 0.00416707582384636 -0.005602143619825 -0.0181718503174732 0.0128927982401403 0.0106493607261733 -0.0116191413695121 0.00379321687689169 -0.00157171165971067 -0.00250725166226667 -0.0367610279221635 0.0214807678002618 0.031436812457003 0.00339891833317273 -0.00134937758492884 0.00485168569778948
  116 2909.8045904585 ""  37.5986953355514 0 0 0.000210464491568282 -0.00121056674095368 -0.00378726561893647 0.0374661082679943 0.00755827274309695 0.0455894732355316 -0.00112204820407238 -0.000851654941776391 -6.07679266509795e-05 0.00153003966393842 0.00355397238590459 -0.000307449574855532 -0.00802759782429308 0.00170659099324211 -0.0112902338065025 -0.00333637053661886 0.0222836047857545 0.040756785281167 0.0978477586514107 -0.278236577021716 -0.646066963259575 -0.564268300589961 0.138721753772996 0.103133367088322 0.0184201954559754 -0.0056190049341402 -0.00626057928774285 0.000154384937606363 0.00505377103523547 0.0155473041776614 -0.00611110026769737 0.00480953725088143 -0.00714709200914028 -0.0423369114802254 -0.0474588316402025 -0.0163739395092735 -0.0473879983964952 0.0819886743343535 0.158985125553414 0.188110631172341 -0.0662449211698994 -0.000320198661056833 1.73732735127415e-05 0.000129651795884592 8.34084465011943e-05 3.75255165231052e-05 -4.68802041867126e-05 -2.20621356819383e-06 7.28576625507034e-07 2.2068327966217e-05 2.23307733292081e-05 3.82959566660538e-05 -1.19143858795828e-05 5.71528670635453e-05 8.95113056523949e-06 -1.74762280720703e-05 -1.83392716367426e-05 1.70507898197425e-06 -1.27566992252405e-05 -3.54235075110515e-06 8.00974840822009e-06 1.39794677591296e-06 2.75551095638175e-05 -9.80586129898431e-06 2.18894564336843e-05 -1.67958192301923e-05 7.76844992245148e-07 -3.78252789666988e-06 -3.96185771714525e-06 4.57490600303476e-06 2.2736047135966e-05 5.30677022065732e-05 1.72326592280803e-05 2.17982766040199e-05 3.9077445399012e-05 1.7753148692044e-05 2.33322349349221e-05 3.4517690925732e-05 -0.000722719211588087 -7.74490216973183e-05 -0.000165759296138304 -3.96304653524054e-05 -0.000280103722581482 -0.000677268488612196 -0.000374218834053523 0.000159435304986514 -0.000585286900003256 -5.58636817807408e-05 -3.96987101244315e-05 -2.95323070532489e-05 -5.95459869093806e-05 8.26068468414179e-05 -0.000188261407188493 7.14731276259524e-05 -0.00020365854703542 9.08725119334779e-05 -4.03220823027433e-05 0.000203276836315444 -7.00150924345008e-05 -2.60266763168371e-05 -0.000403724765479552 -0.000530975494475454 3.83334740311033e-05 -6.22316816221216e-06 -2.81448605858156e-05 9.83164178158002e-06 -2.63845854207165e-06 -2.09909571434584e-05 -0.000201586657825057 -9.23369612868002e-06 -0.000100300010047428 -1.42031259537641e-05 -0.000238876577069507 -0.000343827759331027 -0.00013950604753028 -7.03170633736068e-05 0.00014193408800736 -1.93879894559198e-05 -0.000344090547309369 -0.000470321667266495 -6.29761634046717e-05 0.000195604664632134 -6.54020068575728e-05 -0.0020105820304709 0.00333815261341601 -0.00765030482623638 -1.89956385669368e-05 -3.19906303713727e-05 5.70413935115338e-05 2.85183832558722e-05 0.000475810558039837 6.33702113664334e-05 0.00972098868443633 -0.0504067143962636 0.0974376171185761 0.00907610793431612 0.014984377031438 -0.00196621795635493 0.000834455327792331 -0.00502182234776265 -0.00302202299059621 4.48307045867668e-06 -0.000134563665102621 -0.000203448066562992 -0.00157435510634737 -0.000769750762354493 -0.000145877236740733 0.000525206861183833 0.000150473450228011 -0.000187113216820816
  117 2929.75074575074 ""  68.5488751931048 0 0 0.000202992699581075 0.00157776615338317 0.0032541708994459 -0.00286705157458703 -0.00796294412897716 -0.0195010201229403 0.000129529485325342 0.000656966685599138 -0.000184546824583544 -0.000680595084036875 0.00187585466882422 -0.0027949359608055 -0.0249699877515102 0.00783633394215189 -0.0403849378742206 0.00334503620194178 -0.0210440583183332 -0.0363792566295349 -0.0316965359717821 0.113138411233523 0.251329074744895 0.0683382620265078 -0.0108302018263437 -0.0175590106608407 -0.0060454573914379 0.00153614486251373 0.0020632762827628 -0.000121752036411031 -0.00222427645098481 -0.00638395000931551 0.00398279688174507 -0.00415584837231889 0.00542057639173511 -0.137050104946098 -0.162229801417201 -0.043809791079639 -0.162872758437648 0.258171517418993 0.557265071502902 0.599231480866077 -0.226229485665946 0.0081740523436619 -0.000111567227026683 -7.45253262311172e-05 -8.7483075732517e-05 -4.45638460937764e-05 1.59856260229931e-05 7.11810279350526e-06 4.37938143432107e-06 -2.12667509929552e-05 -8.86769107839317e-06 -1.87747320251216e-05 1.24080192554918e-05 -2.16871922029701e-05 -1.18157508597423e-05 3.35961524600795e-05 2.86573579453995e-05 -1.38441644209574e-07 1.76084174817232e-05 1.60257392563235e-05 -9.28487838985507e-06 3.22359482480031e-06 -2.58506726753257e-05 7.44394643841983e-06 -3.26110884800717e-05 1.59000459505957e-05 1.48424303857177e-06 1.04582779369731e-05 3.38718951785892e-06 -2.58347129692957e-05 -6.65455044948678e-05 -9.16555810576951e-05 -3.07881934796706e-05 -5.99875126814664e-05 -3.94970506761696e-05 -4.18725550457457e-05 -5.87536417459026e-05 -5.05269745739429e-05 0.00170849762154992 -0.000170044726244456 0.000763049201579654 8.55464180764886e-05 0.000183324217180211 7.68936350109021e-05 0.000306623544476193 -8.28000901725073e-05 -0.000299805082497076 0.000179309044852169 -0.000251168749382468 6.58936181931248e-05 9.1566352028886e-05 -8.69918183624012e-05 0.000235802966785777 -9.52082437715902e-06 0.000275467661517338 -5.90029180477529e-05 -6.04480390004607e-06 4.41251769546807e-07 1.90210792232097e-05 2.53953047796619e-05 0.000693476091515835 0.000909605949257932 0.000283385888997122 4.71342322470466e-05 0.000162175365376077 0.000276842303211205 0.000193832414147784 -0.000321650473526563 1.92894490048616e-05 5.3147786904027e-05 3.81832444724539e-05 3.9018147226447e-05 0.00047938555059116 0.000700348521439866 0.000387281570540155 0.000209339726981561 -0.000432019892367174 4.2544030468888e-05 0.000672706917610503 0.000903466002874061 8.70481586515598e-05 -0.00024549444978796 8.38733557688134e-05 0.0019930503963674 -0.00317311063381234 0.00778397968537072 -1.32567498768465e-05 2.9188892419556e-05 -8.1032358691149e-05 7.17583391393576e-05 -0.000605230375735024 -0.00014555123840669 -0.0106471242731988 0.0516843773997312 -0.098707822593761 -0.00980538545292019 -0.0165156835280427 0.00212636241397492 -0.00107831407581183 0.00613584236593913 0.00372322929301636 -0.000271635193313576 0.000167075770828377 0.000247109002331535 0.00250812595336023 0.000480394084334354 0.000382687413424749 -0.00038624758379134 3.09858323946421e-06 0.000274678804064865
  118 2933.2975723688 ""  60.4064887936771 0 0 0.000331008800472365 0.00616500213891404 0.0110396944559837 0.0634841913433116 -0.0309571441839487 -0.0476652472351801 -0.00175694000234595 0.000264499583060409 -2.85011982226253e-05 0.00047521638842588 0.000124909960967468 0.00031659306854963 0.00764379730145043 -0.0034183527639894 0.00357416246676965 0.0139554104352711 -0.0789163745073636 -0.145027787961958 -0.0477064211981356 0.192912081503901 0.476131807410792 -0.714729970373606 0.167747039067551 0.0970475698188074 0.0190436728675611 -0.00595939695046546 -0.00601785361207275 0.000725754239081289 0.0038757390417484 0.00612305521540482 -0.000603213204412565 -0.000782938248076458 0.00253856510106614 0.0183305207280626 0.0218556111752654 0.00633579890648748 0.0145671138938917 -0.0250503323562809 -0.0435533651326981 -0.128355820690385 0.0514775294698343 -0.0070303273103263 5.64402658517432e-05 -0.000170852180161962 -9.03202877155932e-05 -1.64223730951339e-05 5.31107728045821e-05 1.21546203701088e-05 -2.5137731352686e-05 -1.65523683381597e-05 -4.33914029514533e-05 1.17122972818422e-05 9.68350503931022e-06 2.37086719672417e-05 -4.52713690929236e-06 1.40651190518004e-05 -1.20715603042834e-05 -3.90275967523894e-06 -4.11995214700764e-06 -2.03247962262459e-06 7.19775440433196e-06 -6.59291843955027e-06 1.95788618464082e-05 1.728119307527e-05 -7.18305313318546e-06 1.26566704941921e-05 -3.51915653132071e-06 -8.88874981250214e-06 -8.12373130494755e-06 -2.79513707934313e-05 6.40420138380621e-05 7.28025121290767e-05 -2.20197381190068e-05 4.17722017240806e-05 4.80396752988312e-05 7.01325772670301e-06 5.8131586036161e-05 5.95468830942975e-05 2.4481869092352e-05 3.46950957848349e-05 -0.000241305409180641 -6.39837501166711e-05 0.000374497054438643 0.00116874714721416 -0.000187478846385508 -2.45532542943508e-05 -0.000123540168341887 5.30247883624453e-05 -0.000210726483121217 5.14008641829425e-06 -8.91657577618309e-05 8.77193646654355e-05 -0.000273146400002957 -0.000157836292286041 7.0588730303927e-05 -6.4681359365298e-05 -1.84496782384114e-05 -9.97439856064668e-07 -2.86359039156938e-05 -7.79963196341013e-05 -0.000689497839494159 -0.000904723746761968 0.00044418109025224 -1.13001131647758e-05 0.000130210012274805 -6.02566958583047e-05 -3.52944066157444e-05 3.31656833655491e-05 0.000376905517124896 -3.72224995499848e-05 0.000106192196942974 -6.13570126073266e-05 -0.000407688997596011 -0.000611442944162499 -0.000111406103543852 -5.1012625934703e-05 9.92691696608403e-05 -2.9586867896955e-05 -0.000523385871325216 -0.000704599561707705 -8.84742117279106e-06 -3.75821158553336e-05 -7.16452698525966e-06 0.00295485476518262 -0.00510260485611116 0.0127311494373611 -0.000141346738388988 0.000174448850534383 -3.31026413000414e-05 0.000439784561306425 -0.00286559204075965 -0.00118887513108222 -0.0177746643685523 0.0839333537970535 -0.159363322476291 -0.0143777682916281 -0.025366324252803 0.002863223574195 -0.0061083815575037 0.0320276954122196 0.0188268402484519 -0.000785273112216593 0.000369590650888398 0.000559029765592099 -0.00306008541804175 0.00241417346335346 -0.00130424472857688 0.00143464984397801 -0.00149566330837151 -0.0031254171866003
  119 2947.09140755138 ""  22.5317260207145 0 0 0.000580570442490242 -0.00140690472881686 -0.00292788657668584 -0.00769596351528878 0.00734440329792041 0.0156582528338344 -0.000316941480279275 -0.000884643654761165 -0.0010841418589564 6.58179747191958e-05 0.000126018035916176 0.000106653415497534 0.00133340127179812 -0.000689550949145454 0.00169919586739249 -0.00469520499769345 0.0204724050586194 0.0364908652145861 0.0221093930941419 -0.0758668864731153 -0.179285654273359 0.0676484161155387 -0.0150613670307384 -0.00748900399805476 0.00472507631376509 -0.00183746792316407 -0.00254036090468622 0.00127759574698908 0.00769068341070149 0.0185271717476051 -0.00156699856040783 0.00283493562669637 -0.00409985697795486 0.00735276849005337 0.00829450922291842 0.00161978114918738 0.00707006309857899 -0.00935116294803271 -0.0243902612084027 -0.0295761661507473 0.0107681378669123 -0.000392871443673128 -0.0036424925592511 -0.000101281497685044 0.00280788360095634 -0.000305250801185976 0.000393306391304687 -9.30112184413563e-05 -2.19706916901617e-05 0.00020866763528217 0.000133718316810074 4.94550594408495e-08 -5.88203445337947e-05 -2.76534531177556e-05 9.30271598331211e-06 8.21753085744471e-06 7.78578940456911e-06 -4.02550575919824e-06 -6.70515309203786e-06 -1.77203041978851e-05 -7.30426758108474e-06 9.59725400593056e-06 -2.86510776821965e-05 1.56219146433698e-05 -2.49332143683118e-05 -6.8319546419732e-05 9.80906274683586e-07 6.07271642889623e-06 3.34515875520762e-06 2.98479194666677e-05 6.72905021772355e-06 -2.56727023074205e-05 1.18133281605863e-05 1.60336324304931e-06 -2.38874500017247e-05 -1.83912550324954e-06 -8.20643921697066e-06 -3.09735816913502e-05 0.0423357736025909 -0.00549031220886876 0.023211278126154 0.00524659527172591 -0.0101451356503942 -0.057550133582521 8.04639967834499e-05 -7.10756566768828e-05 0.000482137796884476 -2.91160925885891e-05 9.69273564429654e-05 5.5425428930517e-06 0.000104060080682262 -0.000157111445489118 0.000319846214453445 0.000206270420387081 0.000331325351526413 0.000236228568229741 8.37475147782562e-05 -0.000340520388563039 9.59201725715804e-05 5.67414568892257e-05 0.000275480087845004 0.000326626919808251 -0.000495607544047916 -2.46154550835922e-05 -0.000185209386300663 -0.000107220734583528 -6.35734442248887e-05 0.000133258213482789 -3.25153934406794e-05 -1.51339409112611e-06 -8.21140658722322e-06 1.50743846891091e-05 6.17767185332509e-05 9.13730535451437e-05 6.5903212789243e-06 -1.48997187745355e-06 6.88051615459506e-06 6.30400033296378e-06 0.00020811583422902 0.000264693643629125 3.45010184697112e-05 -0.00010313679847117 2.98826434428011e-05 0.0142617602298111 -0.0168915859958897 0.0526176338361354 -0.00160199124387631 0.00174979473280827 -0.000770647235197975 0.00842984420361961 -0.0394287546917984 -0.0205550446203078 -0.0691624185689283 0.343153295025973 -0.654742991897086 -0.0898078142144385 -0.150290441298461 0.013691294380393 -0.0940010980125833 0.456414416031395 0.266772027993937 -0.00034019881371342 0.000705981752598966 0.00161803433332067 -0.00379649897607665 0.00466218999873219 -0.000437110315928529 0.0142805502520327 -0.0141240540804134 -0.0148197626230769
  120 2953.14706367774 ""  68.2928736593407 0 0 0.000501201509918161 -0.000598088362715833 -0.00135662406896232 -0.00279884522870983 0.00353463792178498 0.00820116326345154 -0.000410862086008081 -0.000325707620025869 -0.000343491669252818 4.43797551190406e-05 0.000121307717945297 4.19457492222314e-05 0.00166248354230045 -0.000929592599019053 0.000692336917757861 -0.00232785022659926 0.00877394725613407 0.0153178910972688 0.0123496413675984 -0.0408275000088155 -0.0956395983589019 0.0188356143391193 -0.00363176154844582 -0.00173589253988457 0.00463680230253586 -0.00150779411713865 -0.00199516011019473 0.000353725348222649 0.00328010866511055 0.00814809517860991 -0.000638109341962815 0.00156998947547034 -0.00215295337878301 0.0049284687501713 0.00525115032839851 0.000926993323241351 0.00312901215357441 -0.00341568631587987 -0.00981592422311096 -0.027498119250769 0.0100565398797671 -0.000828172052161801 0.00800625376784808 -0.00185497676953757 -0.00966698692706904 6.46402133955851e-05 -0.000818341374519129 -0.000268126675069914 8.58135204419168e-06 0.000159904742744911 0.000283634149894759 1.09018857655604e-05 -4.84992780362988e-05 -8.23268143449393e-05 3.89168338232729e-06 9.81177592735224e-06 2.66447251552833e-05 -6.73841685534977e-06 8.24527788724116e-06 -1.66767343353557e-05 1.27250969614706e-05 1.3313156741027e-05 -4.08146883672443e-05 5.64167710305041e-05 -9.94462386339681e-05 1.46363381169618e-05 -6.19739832348049e-06 4.04708609500369e-07 -5.86701385293659e-06 2.1920486959752e-05 7.87883823858683e-05 7.3712308441049e-05 1.99322223251286e-05 6.32707046142022e-05 1.92860123443946e-05 5.4846610353952e-05 6.84278903359406e-05 5.01830729369883e-05 -0.0823001534500181 0.0108330790047067 -0.0485080658105422 -0.0143875938778994 0.0300804734171762 0.162977437544716 5.06030141400815e-05 5.00059855839692e-05 0.000401806599895928 -5.49608886368492e-05 3.62096131132289e-05 -5.26446962621977e-05 -9.99499141100556e-05 -4.06719321444577e-05 -0.00022420751006173 -0.00145317066949307 0.000372842190967365 -0.000554852448148841 6.33827528639346e-05 -0.000303634088475832 5.59485184515648e-05 -3.67647532232757e-05 -0.000593083993594338 -0.000828619704729596 -0.000256349194594205 -3.00725289100577e-05 -0.000112070680141221 -0.000387721893069041 -0.000246611911722935 0.000438678894226954 0.00024149826141248 -3.27555094868503e-05 7.4809175340768e-05 -6.09458761011852e-05 -0.000455080839633828 -0.000696123867453827 -0.000491467311732955 -0.000256251372328201 0.000553335824881675 -6.98602854346092e-05 -0.000777716558708218 -0.0010673047918236 -9.06491417758865e-05 0.000262780606463933 -8.7256730524041e-05 0.00645559519265677 -0.0179202241632711 0.0380752917060764 0.000796400988077061 -0.00139701114731145 0.000855185403061069 -0.0125371522499156 0.0544162707914954 0.0312043033204041 -0.0552964918560665 0.247048745510168 -0.471648192042231 -0.0181764586615096 -0.0333789879090141 0.00707802836226874 0.139935864516477 -0.64794137214098 -0.376096105192876 0.000134188578142061 -2.61260897609222e-05 0.000596102038654539 -0.00169650301243392 0.00276684923221797 -9.96888325380277e-06 -0.0079968093194167 0.0111426758300418 -0.00147152461594735
  121 2963.55560530789 ""  51.685940142277 0 0 -5.41915297956135e-05 0.0010493921400877 0.00189881049606918 0.00388741919018489 -0.00198573564059478 -0.00334766730303162 1.94730695487008e-05 -0.000104847170191994 -0.000264072678150074 6.37628089837274e-06 5.06733856017739e-06 0.000149308742211588 -0.06372242113732 0.0404120754303446 0.046901129006889 0.00213730934898331 -0.0126561753725215 -0.0258009207970121 -0.00630769597294392 0.00842677262797313 0.0327323163878044 -0.0361368993805849 0.0135044320046973 0.00445259529645789 -0.000610514327903064 0.00018373440847387 0.000116313122503164 0.000214048821514153 0.00130365067095552 0.00281057990450715 0.000221515947168287 -0.000437221551760301 0.000440295216008902 -0.0141267157198902 0.0175433516273803 0.0149780649558937 0.146815100207432 -0.281695358437283 -0.599785272167591 0.620831720879216 -0.214502659289749 0.0293075304926404 -9.00657355453932e-05 -5.45897188750491e-05 -0.000238502258758455 -3.46046813722624e-05 -1.85512459484076e-06 -5.45628574128328e-05 1.04427739139816e-05 5.4872524204668e-05 5.94660010541226e-05 -1.73517579898356e-05 -2.65626560610835e-05 -6.46797821332299e-05 8.07015422131804e-06 -2.07948622130808e-05 8.7386919123693e-06 1.49645596380147e-06 1.81332548012598e-06 -1.31456392167904e-05 -9.26731995494815e-06 5.31377145807413e-06 -4.04477460928743e-05 3.62640192707142e-06 -1.02948195839298e-05 -1.05333238335404e-05 1.5546018195951e-06 1.2797148838725e-05 8.71749069234987e-06 0.000101851420595508 -7.3385542472806e-05 -9.83714715712956e-05 7.08340118859104e-05 -4.52735578700092e-05 -4.46807436520444e-05 7.37801549012599e-06 -6.88772338202146e-05 -7.27388886830757e-05 0.00135072957359126 -1.627116037763e-05 0.000623306868476513 -0.000140149632921535 0.000359238277616203 0.00208522650163609 0.000766070441391967 -5.39802396090675e-05 0.00128127477974941 -0.000253485476448647 0.000610535088576756 -2.38515351269452e-05 8.16648835224541e-05 -0.000129207790131775 0.000302708117354007 -5.70366298395757e-05 0.000170427385513155 -4.89869876004844e-05 0.000136230136382489 -0.00040739015667022 0.000130686603579758 0.000162887141680619 0.00117341088688973 0.00153481049485678 -0.00153128126117009 -1.198584178244e-05 -0.000565652876155491 -2.80939244861923e-05 -2.61313444643748e-05 9.2818023616067e-05 -0.000979638419567584 5.59078801218686e-05 -0.000335279382814135 9.8270124057367e-05 0.000469215740369477 0.000710836906146763 -4.11259072589048e-05 -3.04787954010153e-05 7.46020452143286e-05 2.96656460961557e-05 0.000561258306658446 0.000751402322751914 -3.47561024595682e-05 0.000199030535317095 -4.23526837745764e-05 0.000462618144571539 -0.000429365058557449 0.00159995817035006 -2.51298289539643e-05 1.68359432499039e-05 -6.78196231679595e-06 -0.000109756946438663 0.000466442500051641 0.000309041193220278 -0.00203202569222616 0.0097757824216729 -0.0194008133509135 -0.00321550117332045 -0.00501055833084873 0.000167584567085822 0.00134342992607141 -0.00575647899128967 -0.00332457929749392 -3.42475335009012e-05 -6.8886880465528e-05 5.0259380945708e-05 -5.5299521354795e-05 0.000651726931625918 0.000326365486329816 0.00028672738384063 -0.000160654967269796 -0.00043728958610907
  122 2984.76722947203 ""  27.2786397618131 0 0 0.000303972209690277 -0.00197102597118159 -0.00379124806055452 0.000476911268051848 -0.000385767331128889 -0.000695804855330827 -0.000135657945155803 0.000338917178043196 0.000764719898919059 3.40273829612562e-06 1.3583416795929e-05 -1.35634962842295e-06 -0.000144792328130793 0.000124265795443357 0.000140030985965465 -0.00405517864069012 0.0233660209272128 0.0453347403650898 -0.000868726121328541 0.00278728676980097 0.00705156974439997 -0.00520462099872195 0.00146063477387365 0.000501102966957936 0.00246274834920852 -0.000804296588790058 -0.000562764903914978 -0.00053134364942284 -0.0036453427517746 -0.00819903561026834 -0.000457352505191535 0.000504276263252073 -0.000216535024627562 -0.000197438826383629 -9.56461197938428e-05 3.26457256494197e-06 0.000375318286100188 -0.000849031245862395 -0.00151378314955013 0.00150234917840565 -0.000488352176156736 5.23495806181043e-05 0.000200133408404116 -4.48261128328909e-05 -4.68558855523352e-05 8.53336939745668e-06 4.61407485755593e-06 6.00366107764766e-06 -2.76821967945013e-05 -1.63681800429155e-05 1.27750250645168e-06 1.98621033754664e-05 9.01080238359213e-06 1.65326716589397e-06 -6.57926881008816e-05 3.7736255341148e-05 1.04047204796223e-05 -0.000187354666834435 -6.19802571431577e-05 4.70960963221896e-05 0.000125276638669219 5.02080609739763e-05 -0.000101213527116471 1.68085538826305e-05 -2.77918071009969e-06 2.45345440358968e-06 0.000713591653267537 0.000199160449937481 -0.000172122782969147 -0.0205802218428499 0.000924763649684728 0.0299957280950663 0.00103615142584557 -0.0012174045464261 9.76142333393775e-05 -0.0271613960313994 -0.0106283167904868 -0.0170460359280665 -0.00222093682552637 0.000251156545966106 -0.00120966324769241 -0.000180424810548515 0.0003081546506022 0.00172550051091593 6.57690250597773e-05 5.09997785797029e-05 -0.000103255871849501 6.4710927705285e-05 -0.000496213232680111 6.99258324326794e-05 0.00129650204723812 -7.30333963589674e-05 0.00034751029246699 1.99706967656865e-05 9.07956966796808e-05 -4.28136829599687e-05 -0.0820516227870181 0.297642277784416 -0.0808725650030979 -0.0324058301172927 -0.31228542553762 -0.410963757431312 0.355724990750747 0.00224753927638691 0.13714512126151 0.00732474442264642 0.00304988083519864 -0.00820986524884732 -0.0214107119503898 0.00193253215083631 -0.00722287969979711 0.00127926881280802 0.00914451334914763 0.0143083193540458 0.217652591030922 0.117216239429934 -0.255036069638347 0.0237214114244547 0.285969618374179 0.383960418126525 0.0776744746561474 -0.277104790104867 0.0736966899120339 -7.52194319697608e-05 -5.87179975967541e-05 9.04404820732282e-05 -1.13411415691853e-05 1.19643347975238e-05 1.0594086281081e-05 -5.77992581541308e-06 -1.84185411709677e-05 5.24127006461604e-06 -9.93093199973022e-05 0.000310332641948936 -0.000683516534356238 0.000585198615960353 0.000894548828635723 -3.1320138828103e-06 1.90741971317155e-05 0.000158481984588737 6.46727014901852e-05 8.42576091853513e-05 -2.23333109057572e-05 -7.36811602679437e-06 0.000171948704846458 -0.000102809923189278 -4.35425317865393e-05 0.000218081701886822 -0.000135502480379085 -0.000291262030202399
  123 2985.78702003795 ""  24.339372680287 0 0 0.00114009723565435 -0.00730851719899185 -0.0140508171840154 0.00179291489564249 -0.00147975888927023 -0.00267463628490929 -0.000422747639536647 0.00152736661356009 0.00303771021330073 1.14392309502744e-05 5.53240821512148e-05 4.38004784237916e-06 -0.000263100223428388 0.000312720738211071 0.000233972160648475 -0.015082858495367 0.086511525859513 0.167817825591879 -0.00334954716730621 0.0108578981985211 0.0273601990833336 -0.0195308596087051 0.00546600102280051 0.0018394540691871 0.00752083222975326 -0.00254489860961402 -0.00151290403861694 -0.00226889359162102 -0.0155849294349063 -0.0348569740012689 -0.000743434709403832 0.000345520604278335 0.000723989632398558 -0.00104358783206822 -0.000943151306556615 -0.000241140335650059 0.000480715173326749 -0.00141442884202378 -0.00194176915755293 0.00359764063124307 -0.00117523737885857 6.47850699727565e-05 -0.00084755033336304 0.000111826181234341 0.000233137736838644 -9.03284434715445e-07 0.000114240661657449 5.7578770537849e-05 8.18676006909225e-07 -0.000100722527827103 -6.71285075435834e-05 1.93366628208304e-05 -9.84587849086673e-06 7.7001889268137e-05 -0.000217529025199882 0.00113155924368355 7.6828579982767e-05 0.000104426443598508 -0.000375863421029243 4.00027743115135e-05 -0.000355271724331501 0.000280603562973319 -0.00117497099260878 3.29049492596007e-05 -1.77093070386974e-05 0.00011054304033434 -0.00023957138853118 0.000841327820549827 -5.67549836431801e-05 -0.0128123368221734 0.00011650998887875 0.017595437379609 0.00829945150147327 -0.0318495495921588 0.00664040524827196 0.0211717643549652 0.00782867115247853 0.0124898235104372 0.00939435626892791 -0.000945370101192961 0.00511079783819988 0.000818359923296164 -0.00124120970138509 -0.00769303040324336 -0.000607299219313587 0.000691409457221661 -0.00174361457390505 0.00254245707948684 -0.0108634612278304 0.0011738389909787 0.00352530751108763 -0.00490563901588775 0.010428909024948 -0.000254070202386838 0.00100115717733368 -0.000293509066520695 -0.0503512048164011 0.179934195212806 -0.0483134418473655 -0.0188447925992092 -0.18406658735311 -0.242787449471872 0.220405562105038 0.0013426459676102 0.0833300807534683 0.246265440090047 0.147472700277284 -0.280006057876659 -0.377181558987012 0.0133530037849796 -0.130597057607501 0.0330408335270598 0.212663070165018 0.330177948506501 -0.171749017968234 -0.092322070280349 0.198787085711773 -0.0183810664188416 -0.215755892532993 -0.289909267741664 -0.0590721585887206 0.214303393373854 -0.0566842871318552 -0.000308484581339645 -0.000277326218145803 0.000282930935079528 -1.88265627511042e-06 7.84580022397439e-06 2.24892320901074e-05 -5.1057237722069e-05 0.000141222268402272 9.25981957490963e-05 -0.000324979762573911 0.00090082890268384 -0.00195158380655876 0.00266549390404595 0.0041555922062718 -5.68784342933942e-06 0.000391557764989924 -0.00171162321693103 -0.00099425108275609 0.000291880030325728 -6.79581533635019e-05 -1.18532937795562e-05 0.00076027532112077 -0.000453501560879487 -0.000337749080254174 0.00024291016487673 -0.000126361920531085 -0.000621375241949948
  124 2985.98127662356 ""  29.1449100531593 0 0 -0.00542896746549247 0.0346822920555475 0.0667019478455281 -0.00872914766622052 0.00698508938023991 0.0126671771004425 0.00217745512282583 -0.00706913430800882 -0.0145958975970489 -2.1967284829729e-05 -0.000212045356545241 -3.69334078000734e-05 0.00119789546338771 -0.00118357374780715 -0.00090122955493522 0.0716020094679318 -0.410564566953627 -0.796315042801835 0.015788714659061 -0.0511242561354815 -0.129165427506992 0.0952718145828653 -0.0264643500453473 -0.00910081202279381 -0.0389654596481434 0.0129491389288237 0.00830089193496801 0.0106980116554274 0.0733567385935831 0.164037296455769 0.0049608493246543 -0.00392768030690588 -0.00114185189935508 0.00268086914293024 0.00202412215963423 0.00043316397486494 -0.00183099943517765 0.00598819129350289 0.00744662910507513 -0.0148013998341569 0.00492126234581506 -0.000224271797459214 -0.00119361429251166 0.00026080596278363 0.000237285120078453 -4.15217162634897e-05 -2.63359306398212e-05 -4.25206781981708e-05 2.21118807043557e-05 6.28500742984722e-05 8.78263676111274e-05 3.96824257836693e-06 -6.24436844880436e-06 5.99201252428591e-06 -4.10055087071093e-05 0.000225130128866643 1.56301701235411e-05 1.81501998674199e-05 -9.07971949079416e-05 9.30505510002134e-06 -7.91076151144811e-05 9.35748136945923e-05 -0.000278378213996965 -1.08446346796721e-05 -2.99265487105043e-05 -1.32288122661809e-05 -5.94925617631982e-06 0.000191107624245402 -7.35857408748439e-06 -0.00364747122463075 0.000113261355792565 0.00539352684564267 0.00193017730805228 -0.00694938165232324 0.00138686468670594 0.00283260136026444 0.00096004574818999 0.00150385995676045 0.0130905661393245 -0.00150889557276551 0.00718378355878758 0.00103167951247743 -0.00176982680978389 -0.00985616086089502 -9.65184567891662e-05 0.000152784040029267 -0.00026771021836725 0.000506395580552737 -0.00231246617014326 0.000262281095961041 0.000902256257486387 -0.00121374459316472 0.00265974980853092 0.000137501202201665 0.00045738950542722 5.10073062793931e-05 -0.0149697716839566 0.0536816137555134 -0.0144310951859787 -0.00562843276614 -0.0558082680806982 -0.0735923353636587 0.0634932147516819 0.000311831199145049 0.0241974882741987 0.0532221372651909 0.0317976192656125 -0.0604707606047315 -0.0832758635062954 0.00302551005370768 -0.0288128279696025 0.00725883797234576 0.0466476454667066 0.0724205960958534 -0.0232044758207312 -0.0124815602201189 0.0267114845268632 -0.00239358548889536 -0.0275648413609841 -0.037051454664697 -0.00774952787161951 0.028444161250799 -0.00749220720900419 0.00165338990233966 0.00129041835407151 -0.00102362823132812 4.02366786294357e-05 -4.05803625615835e-05 -0.000108251472417575 2.59514044255482e-05 0.000316287749679152 6.17778298677345e-05 0.00104076656260373 -0.00217115799135538 0.00517560588216948 -0.0139755719146865 -0.0215316682508905 0.000111511308263077 0.000252555133760355 -0.00327150434129952 -0.00169967674990295 -0.00142136046100798 0.000215469639501179 4.47158123230136e-05 -0.00318811465743003 0.00344577570653181 0.00150938661507126 -0.00131177412141032 0.000504183298519891 0.00309941447663272
  125 2992.01962569343 ""  86.6546494795827 0 0 -0.000152013888219932 0.000501603777843253 0.00090490863776068 -0.000244179204245836 4.33443559573925e-06 -0.000139110390864346 0.000129643563605083 -0.000395769657310679 -0.000509309556463872 1.37518164465296e-05 -2.3852400159226e-05 8.45172453955043e-06 -0.000164730730284561 0.000130898390357838 -9.29710592910418e-05 0.00106088208401008 -0.00551700207477951 -0.0105462579531862 -0.000419047895921196 0.00106460167573841 0.00217564739006994 0.00357719193199831 -0.000989378528973247 -0.000444077484686608 -0.000925994629670961 0.000227869523114097 0.000143558255376017 0.000549186549849285 0.00321335381905603 0.00687993805902416 -0.000666170600464363 0.00101448187457209 -0.00112920353969932 -0.000783905563612951 -0.000787125383041699 -0.000181517422897414 -0.000356708840297216 0.000450890686861629 0.000987610882706249 0.00298901250095262 -0.00109690363309477 0.000125229431478031 0.0608993853466357 -0.0114676350650783 -0.014955023776453 0.000496311092141958 -0.00231933103430113 -0.000477138758937493 -2.19612862522433e-06 0.00091168987199635 0.00145538737245506 5.27579065124237e-06 -0.000215343433250692 -0.00029305160676523 -1.01358441394567e-05 0.000137781217928735 -1.25474839919773e-05 4.78663598829755e-05 2.38455753156159e-06 0.000140209514375032 5.36366641569369e-05 3.07842429662957e-05 8.07975647587372e-05 -0.000427855524043632 0.00149162140824609 -0.000386956483840993 -1.59529515296223e-05 2.39821517462445e-05 -1.05027314246382e-05 0.00223910392520493 -0.000143593455635004 -0.00350049923336592 0.00160503243799216 -0.0060195674856116 0.00158253088925677 -0.00319137116386971 -0.00122575207561501 -0.00204201999126583 -0.667830614265486 0.0717159732225351 -0.364367997975915 -0.0561139631430256 0.0909623875418953 0.530287530339077 0.000117161320879003 0.000209955257991763 0.00076802754804349 0.000324275193470955 -0.00150406291955132 2.27417907408123e-05 -0.000773565652632457 0.000848308050618506 -0.00196404380627518 0.0026318522733286 -0.0177336831166122 0.00340221938316507 0.00875179548713535 -0.0329264837507521 0.00926662950128155 0.00348983909431397 0.0349036248001946 0.0460368374878262 -0.0384082468185746 -0.000302291740919231 -0.0143360564298004 0.0471589312401962 0.0289050273985555 -0.0537287104527623 -0.0720013398563772 0.00314569625563025 -0.0248461383747314 0.00585766464613367 0.0386188379962909 0.0594480312319796 0.0251503289818473 0.0133833967472908 -0.0287233638963132 0.00283023130939142 0.0327173611820823 0.0438915737050652 0.00937328443089561 -0.0318214498555885 0.00865952904597879 0.000336597543681604 0.00353136914578889 -0.00305791339104676 -0.000536912735536774 0.000576877868225954 -0.000235223894193876 0.00256671246186278 -0.0131402661195851 -0.00631204417487212 0.00480791667817822 -0.0203293279572594 0.0382762100432095 -0.0138144113290793 -0.0223797246712855 -0.000362109720287154 -0.0267605557388387 0.152732103448914 0.0848887811217 -5.10055949748106e-05 1.5548344921627e-05 3.29679275840557e-05 -0.000620587263235728 0.000937034403423833 0.000510762900220311 0.00377521642760034 -0.00415690068725465 -0.00117990659778518
  126 2993.24033177107 ""  24.3935335445154 0 0 -8.32607768017241e-05 0.000306008615892294 0.000577628668486886 -0.000198729756250601 5.12704741247209e-05 5.3008691175939e-05 0.000205993268703796 3.59967320340444e-05 -0.000202798279003765 1.25759300762719e-05 -6.15826595708396e-06 3.54808889275396e-06 -0.000186018908559456 0.000157643776863779 2.9972866909131e-05 0.000629349322027514 -0.00350105296161028 -0.00674448647792606 -3.72939760669199e-05 5.50167967267346e-06 -0.000198127906574097 0.00251861510581775 -0.000630200671316919 -0.00032182657695713 -0.00309532419047924 0.000842760750568061 0.00100083234083327 3.19946022121844e-05 3.37510411710378e-05 6.94870566930258e-05 0.000827036955650228 -0.00134992089574954 0.00128288566690908 -0.000685147194353411 -0.000589394191126247 -0.000164640626600934 4.24137828992963e-05 -0.000193732824061415 -0.000422042591619102 0.00277600900891592 -0.000963333705191643 0.000121410380808146 0.010698784883273 -0.00207959060366132 -0.0024687435198991 0.00010325396153855 -0.000285251517831719 3.62420359287539e-05 -2.77369858919366e-05 5.33893780065598e-05 0.000110835276766478 4.29370757453329e-05 -1.80574619861103e-05 0.00012926139521882 0.000320876506173646 -0.001378758773198 0.000123529650242689 -3.51727353419086e-05 -0.000674927810584707 -0.00075651557914772 -0.000401881418810559 0.000572698027429643 -0.00116347905877961 -6.55023365531952e-05 0.000321184134340543 -9.72395383069968e-06 -1.15007120082556e-05 0.000168589882103033 0.00014302738741961 -0.0145565135394607 -3.51549283843653e-05 0.0206185098951001 -0.00878924091813286 0.0307214414234013 -0.009505863791542 0.0210466415813984 0.00748845092266568 0.0125468484956888 -0.117387147649589 0.0126821329505518 -0.064054216135013 -0.00960276023029607 0.0157516159259573 0.0912457570871549 7.74627086277024e-05 0.000213030346919783 0.000502375334128928 -0.00391981243603731 0.0162435037091166 -0.00224717330232451 0.0045284853517734 -0.00658081495957035 0.0130179673796662 0.000373820251067272 -0.0025946479091934 0.000709158118191273 -0.0552462171660414 0.206342501961009 -0.05782027889465 -0.0208086652282718 -0.209073678197912 -0.276464766919781 0.24598677556519 0.00183620771104653 0.0920559903008324 -0.245684823970956 -0.150862156670887 0.279980734777691 0.378715445372794 -0.016817731539821 0.130742612046982 -0.0293320046830414 -0.192839224651875 -0.29689618546939 -0.166194355040674 -0.0887812878360211 0.190555977082729 -0.0186918254234754 -0.209660540972794 -0.28173102868389 -0.0610210992974 0.209698612616589 -0.0568893667745607 0.000142056487854012 0.000767019403721635 -0.00058779543830126 -9.4442025097394e-05 0.00012655655413506 -3.52464453550299e-05 0.000458434945364742 -0.00238962679247843 -0.00115367645311381 0.000905987884010747 -0.00387267114121411 0.00728295414229638 -0.00345557644862327 -0.00543120866078775 -6.28862422265414e-05 -0.00485692168894906 0.0278471124171916 0.0154741664616837 -2.23644465044814e-05 -4.28169718081644e-05 1.09942197833689e-05 -4.69422445083578e-05 0.000775391809237205 -1.730418341795e-05 0.00069938150863658 -0.00095606663511321 -0.000318980422078873
  127 2999.41998351165 ""  18.5838463048592 0 0 0.00131001794417724 -0.00329947720788482 -0.0073866171315961 -0.0011554935399474 -0.000440605214513353 -0.00291161173386857 -0.0261723932028679 -0.0403691607819805 -0.00680044122953121 1.68347765633473e-05 -0.000133972019341779 0.000144345625552802 -0.000388832328476291 9.26784562973094e-05 -0.000361315110724783 -0.00916690204833444 0.042709351136636 0.0868370868066483 -0.00418138571310285 0.0120374534026889 0.0331506685126221 0.01471961369614 -0.00317932238824635 -0.00303706691314922 0.473037343487337 -0.127841197038326 -0.163927578011586 0.0378379836000956 0.269288458268539 0.581024287816637 -0.207241197924906 0.335023237930292 -0.332957785137644 -0.000373003166933361 -0.000680655721223412 0.000197335038519582 -0.00116247544579795 0.00133064953963273 0.00412861569567022 0.00565101681507752 -0.00230265171497232 0.000270817165241621 -0.000317469002307453 3.66118568337138e-05 0.000253735111366991 -1.36618329800102e-06 3.19591367866342e-05 3.05221886084395e-05 -1.36865879373386e-06 -4.14564118455829e-05 -5.32516129201476e-05 -9.34467171932496e-06 1.49019338696055e-05 1.93092783038368e-06 -4.48522887297454e-06 1.06932039245262e-06 -1.61830453013118e-07 8.98398617118928e-07 7.81429814061983e-07 3.91064567150009e-06 -7.37696989435709e-06 3.70979535013826e-06 -7.46252373486653e-06 -1.83232272404388e-06 -1.02366609384651e-05 1.55309976235941e-05 -2.0111036738198e-06 1.52788794263291e-06 -2.22554172968321e-06 -0.000123912391364512 -6.90646518559246e-05 -2.08821612181998e-05 -8.31771661497679e-05 8.10955481759115e-05 -6.44522472811364e-05 0.000138138369006893 3.82909482226705e-05 8.6306771195452e-05 0.00307921414155942 -0.000171167169220665 0.00164958548596084 0.000476111764110448 -0.000739630277736908 -0.00438291069787212 7.98838105965683e-05 -2.42564780654118e-05 3.13620299573148e-06 2.2187775721161e-05 1.9619050061489e-05 8.10333150639769e-06 5.66986903351496e-05 -4.69785312789999e-05 0.000122997457653927 4.73451908078775e-05 8.27794577543036e-05 -4.61741315605696e-05 -0.00024207776376065 0.000883035417546721 -0.000255394564095789 -5.13681461280606e-05 -9.8706450903633e-05 -0.000110684892295044 0.00177101466339884 3.49749108424226e-05 0.000654259180016177 -0.00072756304802392 -0.000440778572536269 0.000815102387763509 0.00179810593568238 -7.84523183915649e-05 0.000626596663552062 -8.29379884529667e-05 -0.000421574293423734 -0.000669254143490785 -0.0010677396485162 -0.000571447758716026 0.00123387612839171 -0.000116612664092213 -0.00138099784766662 -0.00184897062579025 -0.000419707010066668 0.00148180557347579 -0.000394102315796796 0.00343993839966465 0.00634870168450988 -0.00230777396411973 0.000142625565938451 -0.000109999215487819 -1.77292789605852e-05 -0.000155777154103826 0.000917640911889547 0.000277074857794226 0.00389945714595126 -0.0127779215824156 0.0270594499414285 -0.042558499445121 -0.063565012761957 0.000789736517209964 0.0016341531859116 -0.0087940563331578 -0.00490924320583779 0.000207455880431087 -0.000130014857110833 -4.06050392143742e-05 -0.000174054143802795 0.00123191346522662 -0.000451206612196761 -0.00171511041320358 0.0010599465145207 0.00202533507212036
  128 3036.18136742816 ""  28.7512395154879 0 0 -4.76682860714659e-07 1.93344411205073e-05 -5.92610971653864e-06 -6.41001437553312e-05 0.000117180973532129 0.000283155298711157 -0.000128057881729479 6.19087687625786e-05 -3.30267378262177e-05 -2.64093984506235e-06 -1.61055252773845e-06 -1.31309817083844e-05 -0.000203992557584348 -7.60990134393152e-05 7.43749867964718e-05 0.000195186800979788 -0.000333936499212477 -0.000644134612470658 0.000344547156884635 -0.0013378872955425 -0.00307629512931006 0.000203836948415366 6.49570502571439e-06 -0.000131927321253986 0.00105131510253582 -0.000255961749245509 -0.000389697030785194 -9.65220770871096e-05 0.000158616261192915 0.000344078616728516 0.000383857813856035 -0.000572232508934612 0.000541387546064716 0.00146739300253322 0.00173921249400436 0.000476231411024936 0.000248213203507487 -0.000536784826149264 -0.00125924142302057 0.000712607838727019 -0.000291333529623742 -3.71554751452607e-05 0.032864843940034 0.00597903305540921 0.0837403595453257 2.29005994816329e-05 0.000911961977330596 -0.000331512703812119 -0.00024803443583701 -0.000899948627687454 -0.000226921949738186 -8.13667710383081e-06 -1.78545931697453e-05 -1.67548542969549e-05 6.75768528575272e-06 1.83885672703067e-05 1.42368267179928e-05 9.68333426364961e-06 -1.05753316025843e-05 1.40828739566097e-06 6.81280085241732e-05 -6.8322969207538e-05 0.000156323772782962 -0.000287000370311818 0.00132552013705382 -0.000165397607709199 -7.91091748646275e-06 2.37246747002838e-05 4.22370594331497e-06 0.000152987997054805 0.000542910612428306 0.000235194565402861 -1.15137290080958e-05 -5.92481323776998e-05 -2.32244217415003e-07 -0.000330623916130718 0.000556009098188416 0.00052061298151087 -0.48897497709048 0.0489534569440271 -0.249380908534538 0.0961078981762997 -0.12369593406356 -0.747675042126762 -0.00018446256843806 0.000359804960887442 -0.000639906122193386 -6.72157411536708e-06 0.000202868000860135 -8.00521793637519e-05 -0.000995065999496382 0.00110924049839217 -0.00273150367797826 0.00223769974003126 -0.0163863918076463 0.00114783228741877 0.00117741812026108 -0.00426229330986354 0.00131768056343176 -0.000196264241727077 -0.00231452591909611 -0.00323541195345522 -0.00276463567912133 0.000102951573858811 -0.000967963867686678 0.000377252908621995 0.00022577343306965 -0.000478081851282318 -0.000287270606800986 -3.62847737283602e-06 -0.000131203555215152 6.04438556848052e-05 0.000419917968068732 0.000667774235718439 0.00284817765569551 0.00168422242571566 -0.00316568992710717 -0.000433349373461598 -0.00337709953235995 -0.00463537773939747 0.00146151836377499 -0.00496151375584604 0.00152820215286022 -0.000782994865455195 -0.00250755474666526 0.00249874562139935 0.000223926464635819 -0.000352165352645949 -0.000574177268436216 5.93315461480716e-05 0.00539977734674175 0.00461712441623871 -0.00540235095314156 0.014907848999468 -0.0291838002666853 0.00963187086971756 0.0148716300345079 -0.000516399831603247 0.0120456202699059 -0.0628039750703535 -0.0372464066052975 1.36748522961886e-05 5.36694032687173e-05 -0.000103011524157949 0.000165796384530052 -0.000366567662769452 0.000414789931480527 -0.00561453942983859 0.00327266758932906 0.00335542668988561
  129 3039.48538465017 ""  6.14786871993784 0 0 -7.29440775137136e-06 3.40577898844233e-05 6.8443455832663e-05 4.21566874713209e-06 8.87975349828248e-06 2.7969958597109e-05 0.00016865662256641 -3.65898406058422e-05 -0.000390748356351439 9.46555187739013e-07 2.84066540737373e-06 -6.99268034834333e-06 5.75746372022805e-06 1.40492590848278e-05 4.30181198892398e-05 0.000113616850599803 -0.00036382099703015 -0.000730743322850052 4.02400630700937e-05 -0.000140123492190111 -0.000353187592806378 -5.63844606452335e-05 6.40085631139731e-06 2.56603490945236e-05 -0.00306545713794936 0.000772123315554718 0.000950449700869491 0.000210503056644082 0.00111289273730782 0.00233190458454126 0.000898344672782214 -0.00145241197137044 0.00132115523045023 -8.73184505784233e-05 -7.8645559450387e-05 -6.95574068851676e-06 0.000113523829300787 -0.000198368769954207 -0.000453728239126592 -0.0001020449974592 6.02438989138186e-05 -2.25137527520743e-06 -0.000123631577023868 -8.58898092643399e-06 -0.000177142037926166 1.46088673375422e-06 4.64650070584298e-06 6.1857383427648e-06 -9.85404209657443e-06 -9.56248135780623e-06 -5.33157557147852e-06 -6.41503504381269e-06 8.40349709872684e-06 3.21034705430772e-06 8.71459401587242e-05 -3.05819873731793e-05 -2.58421253405511e-05 -4.21636220789254e-05 -8.28991576318071e-06 -7.47466814378188e-06 0.000188725054537542 2.28889625998953e-06 4.17671891984504e-05 2.54497740511187e-05 -1.067069710308e-05 -4.08091747733289e-06 -0.000599536182571477 -8.82142419849306e-05 0.000188402420222035 -0.0266781022445374 -0.0399633209678621 -0.0331090693475859 0.0118152353985766 0.00203556757141593 -0.004983434127335 -0.0254254557422491 0.0314364880813831 0.0490993481602054 0.00159650328608649 -0.00016134745814132 0.000839579808005161 -0.000174586223091511 0.000219176804358543 0.00128465852544776 -0.000139791084833609 -6.64780033393317e-05 0.000124049217328453 -0.000286117074856927 0.000521931650705683 3.08384123513673e-05 -0.000534796885193683 0.00030583296244872 -0.000826806326388265 -2.63278187938305e-05 0.000112586720511637 -1.66913948702111e-05 -0.0695213784174972 0.229812243469392 -0.0787013756409076 0.0206043954666038 0.257376565684535 0.346861659904479 0.36886129230654 -0.00915534942769568 0.127269076816486 -0.063159470410769 -0.0400953703925934 0.0758703737775786 -0.0822383916699464 0.00404583643448452 -0.0320676028262598 0.00554719392376298 0.0117732219972258 0.0153181735537604 0.26605664363137 0.154759841648631 -0.293247119365613 -0.0326040648232697 -0.281810795631866 -0.378674139722087 0.0713555475295915 -0.248723666028205 0.0846839662222378 0.000196641712048919 0.000322508472553203 -2.92527984605461e-05 -1.42463033877091e-05 1.2060678097327e-05 1.13584299410978e-05 -1.34427372886981e-05 3.74368364598952e-05 1.8309629942431e-05 9.58951965538144e-05 -0.000154190015232139 0.000337264924395756 -0.00245647970849003 -0.00365751590882884 2.33893684715078e-05 0.000114778884174061 -0.000445435046096208 -0.000257408088902914 -4.61511766996338e-06 -1.77161790188142e-05 -5.97219499825523e-06 4.19606529727077e-05 0.000193602507206759 6.40291328234694e-05 0.000257568797163528 -0.000142290894284753 -0.00017747410769854
[truncated: 71,019 more chars]
