# Supplementary material for: Cut-off Scale and Complex Formation in Density Functional Theory Computations of Epoxy-Amine Reactivity
Source: ACS Omega. 2021 Oct 25;6(44):29424–31. doi: 10.1021/acsomega.1c03229 (PMC8587129; doi:10.1021/acsomega.1c03229)
Supplement: Supplementary file 1 — ao1c03229_si_001.zip [file ao1c03229_si_001.zip › Final_structures/Primary/A4_E4_B3LYP-D3_CC-PVTZ-F_ canonical/Amine_frag4_Epoxy_frag4_product-8_isomer15.vib]

{ 
 s_m_m2io_version
 :::
 2.0.0 
} 

f_m_table { 
 i_j_atom_total
 :::
 50
 m_column[155] { 
  s_m_data_name
  s_m_column_name
  i_m_width
  b_m_visible
  s_m_units
  :::
  1 r_j_Frequency  "Frequency"  10 1 "" 
  2 s_j_Symmetry  "Symmetry"  10 0 "" 
  3 r_j_Intensity  "Intensity"  10 1 "" 
  4 r_j_Raman_Act  "Raman Act"  10 0 "" 
  5 r_j_Raman_Int  "Raman Int"  10 0 "" 
  6 r_j_x1  "x1"  10 0 "" 
  7 r_j_y1  "y1"  10 0 "" 
  8 r_j_z1  "z1"  10 0 "" 
  9 r_j_x2  "x2"  10 0 "" 
  10 r_j_y2  "y2"  10 0 "" 
  11 r_j_z2  "z2"  10 0 "" 
  12 r_j_x3  "x3"  10 0 "" 
  13 r_j_y3  "y3"  10 0 "" 
  14 r_j_z3  "z3"  10 0 "" 
  15 r_j_x4  "x4"  10 0 "" 
  16 r_j_y4  "y4"  10 0 "" 
  17 r_j_z4  "z4"  10 0 "" 
  18 r_j_x5  "x5"  10 0 "" 
  19 r_j_y5  "y5"  10 0 "" 
  20 r_j_z5  "z5"  10 0 "" 
  21 r_j_x6  "x6"  10 0 "" 
  22 r_j_y6  "y6"  10 0 "" 
  23 r_j_z6  "z6"  10 0 "" 
  24 r_j_x7  "x7"  10 0 "" 
  25 r_j_y7  "y7"  10 0 "" 
  26 r_j_z7  "z7"  10 0 "" 
  27 r_j_x8  "x8"  10 0 "" 
  28 r_j_y8  "y8"  10 0 "" 
  29 r_j_z8  "z8"  10 0 "" 
  30 r_j_x9  "x9"  10 0 "" 
  31 r_j_y9  "y9"  10 0 "" 
  32 r_j_z9  "z9"  10 0 "" 
  33 r_j_x10  "x10"  10 0 "" 
  34 r_j_y10  "y10"  10 0 "" 
  35 r_j_z10  "z10"  10 0 "" 
  36 r_j_x11  "x11"  10 0 "" 
  37 r_j_y11  "y11"  10 0 "" 
  38 r_j_z11  "z11"  10 0 "" 
  39 r_j_x12  "x12"  10 0 "" 
  40 r_j_y12  "y12"  10 0 "" 
  41 r_j_z12  "z12"  10 0 "" 
  42 r_j_x13  "x13"  10 0 "" 
  43 r_j_y13  "y13"  10 0 "" 
  44 r_j_z13  "z13"  10 0 "" 
  45 r_j_x14  "x14"  10 0 "" 
  46 r_j_y14  "y14"  10 0 "" 
  47 r_j_z14  "z14"  10 0 "" 
  48 r_j_x15  "x15"  10 0 "" 
  49 r_j_y15  "y15"  10 0 "" 
  50 r_j_z15  "z15"  10 0 "" 
  51 r_j_x16  "x16"  10 0 "" 
  52 r_j_y16  "y16"  10 0 "" 
  53 r_j_z16  "z16"  10 0 "" 
  54 r_j_x17  "x17"  10 0 "" 
  55 r_j_y17  "y17"  10 0 "" 
  56 r_j_z17  "z17"  10 0 "" 
  57 r_j_x18  "x18"  10 0 "" 
  58 r_j_y18  "y18"  10 0 "" 
  59 r_j_z18  "z18"  10 0 "" 
  60 r_j_x19  "x19"  10 0 "" 
  61 r_j_y19  "y19"  10 0 "" 
  62 r_j_z19  "z19"  10 0 "" 
  63 r_j_x20  "x20"  10 0 "" 
  64 r_j_y20  "y20"  10 0 "" 
  65 r_j_z20  "z20"  10 0 "" 
  66 r_j_x21  "x21"  10 0 "" 
  67 r_j_y21  "y21"  10 0 "" 
  68 r_j_z21  "z21"  10 0 "" 
  69 r_j_x22  "x22"  10 0 "" 
  70 r_j_y22  "y22"  10 0 "" 
  71 r_j_z22  "z22"  10 0 "" 
  72 r_j_x23  "x23"  10 0 "" 
  73 r_j_y23  "y23"  10 0 "" 
  74 r_j_z23  "z23"  10 0 "" 
  75 r_j_x24  "x24"  10 0 "" 
  76 r_j_y24  "y24"  10 0 "" 
  77 r_j_z24  "z24"  10 0 "" 
  78 r_j_x25  "x25"  10 0 "" 
  79 r_j_y25  "y25"  10 0 "" 
  80 r_j_z25  "z25"  10 0 "" 
  81 r_j_x26  "x26"  10 0 "" 
  82 r_j_y26  "y26"  10 0 "" 
  83 r_j_z26  "z26"  10 0 "" 
  84 r_j_x27  "x27"  10 0 "" 
  85 r_j_y27  "y27"  10 0 "" 
  86 r_j_z27  "z27"  10 0 "" 
  87 r_j_x28  "x28"  10 0 "" 
  88 r_j_y28  "y28"  10 0 "" 
  89 r_j_z28  "z28"  10 0 "" 
  90 r_j_x29  "x29"  10 0 "" 
  91 r_j_y29  "y29"  10 0 "" 
  92 r_j_z29  "z29"  10 0 "" 
  93 r_j_x30  "x30"  10 0 "" 
  94 r_j_y30  "y30"  10 0 "" 
  95 r_j_z30  "z30"  10 0 "" 
  96 r_j_x31  "x31"  10 0 "" 
  97 r_j_y31  "y31"  10 0 "" 
  98 r_j_z31  "z31"  10 0 "" 
  99 r_j_x32  "x32"  10 0 "" 
  100 r_j_y32  "y32"  10 0 "" 
  101 r_j_z32  "z32"  10 0 "" 
  102 r_j_x33  "x33"  10 0 "" 
  103 r_j_y33  "y33"  10 0 "" 
  104 r_j_z33  "z33"  10 0 "" 
  105 r_j_x34  "x34"  10 0 "" 
  106 r_j_y34  "y34"  10 0 "" 
  107 r_j_z34  "z34"  10 0 "" 
  108 r_j_x35  "x35"  10 0 "" 
  109 r_j_y35  "y35"  10 0 "" 
  110 r_j_z35  "z35"  10 0 "" 
  111 r_j_x36  "x36"  10 0 "" 
  112 r_j_y36  "y36"  10 0 "" 
  113 r_j_z36  "z36"  10 0 "" 
  114 r_j_x37  "x37"  10 0 "" 
  115 r_j_y37  "y37"  10 0 "" 
  116 r_j_z37  "z37"  10 0 "" 
  117 r_j_x38  "x38"  10 0 "" 
  118 r_j_y38  "y38"  10 0 "" 
  119 r_j_z38  "z38"  10 0 "" 
  120 r_j_x39  "x39"  10 0 "" 
  121 r_j_y39  "y39"  10 0 "" 
  122 r_j_z39  "z39"  10 0 "" 
  123 r_j_x40  "x40"  10 0 "" 
  124 r_j_y40  "y40"  10 0 "" 
  125 r_j_z40  "z40"  10 0 "" 
  126 r_j_x41  "x41"  10 0 "" 
  127 r_j_y41  "y41"  10 0 "" 
  128 r_j_z41  "z41"  10 0 "" 
  129 r_j_x42  "x42"  10 0 "" 
  130 r_j_y42  "y42"  10 0 "" 
  131 r_j_z42  "z42"  10 0 "" 
  132 r_j_x43  "x43"  10 0 "" 
  133 r_j_y43  "y43"  10 0 "" 
  134 r_j_z43  "z43"  10 0 "" 
  135 r_j_x44  "x44"  10 0 "" 
  136 r_j_y44  "y44"  10 0 "" 
  137 r_j_z44  "z44"  10 0 "" 
  138 r_j_x45  "x45"  10 0 "" 
  139 r_j_y45  "y45"  10 0 "" 
  140 r_j_z45  "z45"  10 0 "" 
  141 r_j_x46  "x46"  10 0 "" 
  142 r_j_y46  "y46"  10 0 "" 
  143 r_j_z46  "z46"  10 0 "" 
  144 r_j_x47  "x47"  10 0 "" 
  145 r_j_y47  "y47"  10 0 "" 
  146 r_j_z47  "z47"  10 0 "" 
  147 r_j_x48  "x48"  10 0 "" 
  148 r_j_y48  "y48"  10 0 "" 
  149 r_j_z48  "z48"  10 0 "" 
  150 r_j_x49  "x49"  10 0 "" 
  151 r_j_y49  "y49"  10 0 "" 
  152 r_j_z49  "z49"  10 0 "" 
  153 r_j_x50  "x50"  10 0 "" 
  154 r_j_y50  "y50"  10 0 "" 
  155 r_j_z50  "z50"  10 0 "" 
  :::
 } 
 m_row[144] { 
  r_j_Frequency
  s_j_Symmetry
  r_j_Intensity
  r_j_Raman_Act
  r_j_Raman_Int
  r_j_x1
  r_j_y1
  r_j_z1
  r_j_x2
  r_j_y2
  r_j_z2
  r_j_x3
  r_j_y3
  r_j_z3
  r_j_x4
  r_j_y4
  r_j_z4
  r_j_x5
  r_j_y5
  r_j_z5
  r_j_x6
  r_j_y6
  r_j_z6
  r_j_x7
  r_j_y7
  r_j_z7
  r_j_x8
  r_j_y8
  r_j_z8
  r_j_x9
  r_j_y9
  r_j_z9
  r_j_x10
  r_j_y10
  r_j_z10
  r_j_x11
  r_j_y11
  r_j_z11
  r_j_x12
  r_j_y12
  r_j_z12
  r_j_x13
  r_j_y13
  r_j_z13
  r_j_x14
  r_j_y14
  r_j_z14
  r_j_x15
  r_j_y15
  r_j_z15
  r_j_x16
  r_j_y16
  r_j_z16
  r_j_x17
  r_j_y17
  r_j_z17
  r_j_x18
  r_j_y18
  r_j_z18
  r_j_x19
  r_j_y19
  r_j_z19
  r_j_x20
  r_j_y20
  r_j_z20
  r_j_x21
  r_j_y21
  r_j_z21
  r_j_x22
  r_j_y22
  r_j_z22
  r_j_x23
  r_j_y23
  r_j_z23
  r_j_x24
  r_j_y24
  r_j_z24
  r_j_x25
  r_j_y25
  r_j_z25
  r_j_x26
  r_j_y26
  r_j_z26
  r_j_x27
  r_j_y27
  r_j_z27
  r_j_x28
  r_j_y28
  r_j_z28
  r_j_x29
  r_j_y29
  r_j_z29
  r_j_x30
  r_j_y30
  r_j_z30
  r_j_x31
  r_j_y31
  r_j_z31
  r_j_x32
  r_j_y32
  r_j_z32
  r_j_x33
  r_j_y33
  r_j_z33
  r_j_x34
  r_j_y34
  r_j_z34
  r_j_x35
  r_j_y35
  r_j_z35
  r_j_x36
  r_j_y36
  r_j_z36
  r_j_x37
  r_j_y37
  r_j_z37
  r_j_x38
  r_j_y38
  r_j_z38
  r_j_x39
  r_j_y39
  r_j_z39
  r_j_x40
  r_j_y40
  r_j_z40
  r_j_x41
  r_j_y41
  r_j_z41
  r_j_x42
  r_j_y42
  r_j_z42
  r_j_x43
  r_j_y43
  r_j_z43
  r_j_x44
  r_j_y44
  r_j_z44
  r_j_x45
  r_j_y45
  r_j_z45
  r_j_x46
  r_j_y46
  r_j_z46
  r_j_x47
  r_j_y47
  r_j_z47
  r_j_x48
  r_j_y48
  r_j_z48
  r_j_x49
  r_j_y49
  r_j_z49
  r_j_x50
  r_j_y50
  r_j_z50
  :::
  1 31.7854726037344 ""  0.155195061023158 0 0 -0.00829389044408303 -0.00354486193495542 -0.0159213726829778 -0.0345308699715771 -0.0586942399873234 -0.0136752629489899 -0.0176494204784565 0.0256777190423215 2.77516886078462e-05 -0.0413125223933414 -0.109879477433626 -0.0343506420471236 -0.0102680956865364 -0.117511931040391 -0.0866931330406051 0.0251984357950448 -0.0061878089237793 -0.0375045846496532 -0.0618413575741183 -0.0592006728241202 0.0260746294631724 -0.0232067654605897 -0.0611147518189583 -0.0315291836540778 -0.0131986210244582 0.0160443564506801 -0.00672684897093803 -0.0424627434199485 0.0281809014871187 0.0211723767655298 -0.00308470097954076 0.054669344370114 -0.0023006010047362 -0.0211662551512531 -0.157880596358897 -0.098682425553417 0.00672605807177291 -0.113508645982779 -0.109495373105476 0.00689464264681368 -0.0893371083104467 -0.0904925741918964 -0.0228688836836773 0.0166053360447555 0.0314651199951531 -0.0124211993371121 0.0265969004302452 0.0164455280536005 -0.000934376359317165 0.0230893632125864 0.0124937588895145 0.000325260521756899 0.00989397886914159 0.011237152202792 0.0133651075969753 0.00634065226386701 0.00737566768134365 0.0256936778157467 0.0159889948446102 0.00555430636217584 0.0243679555817739 0.0297187003891422 0.00667612097121351 0.0115802672184254 0.0335225039919084 0.0099338217588607 0.0403217326944891 0.0108406290448241 0.00220434474931907 0.0518429599899856 0.0215090123049134 0.0038948557843736 0.0440775085640057 -0.00120507856215153 -0.00166922237762777 0.0400889214478593 0.00658091838083073 0.000954507356243348 -0.0341631765350831 0.0194570696103037 0.038074775855335 -0.0144707068505099 0.00342879808883992 0.0369493121229756 -0.00805638602343944 0.00246179034061651 0.0132391376973192 0.0139189279963333 -0.0042710780019663 0.0060157357013073 0.0329701605040402 0.0374414179639263 0.0052447490407049 0.0107334740635238 0.0447189371898253 0.0105767635854949 0.0497932271940668 0.0294512105778012 0.00596211381562146 0.0610101477238502 0.0174453605764562 0.00211971084645769 0.0532494617822288 0.0251071358933958 0.00467820300278003 0.0372634791014053 -0.00887023140531169 -0.00187322116549969 0.0449804543760606 0.000598707588621913 -0.00143603066343246 0.0528696573960411 -0.00415387581665704 -0.00441292195453526 0.0347685988696936 0.00118250484255514 -0.000534862086587762 0.0471150487108131 0.00370800892828069 -0.000226871681244557 0.0384556761387508 0.0119699903974881 0.0027259483286687 -0.00562523807743597 0.0167787764904885 0.0141167350267098 -0.0417698600678746 0.0341069796383053 0.0200487466159673 -0.0253025647003969 0.0204662725466201 0.0290467407173037 0.00474058527981858 0.0159035381028689 0.0230160271698756 0.00350381883725968 0.0152096854505159 0.0101132276003928 -0.0272799651662923 0.0139446577934738 0.043075435545907 -0.0143105735721736 0.0159283179851653 -0.00636828360117245 -0.0233775066070897 0.0210733132932545 -0.0133037925759459 -0.0398597304130222 0.0342087573573144 0.00126654884677212
  2 42.7268814126744 ""  0.854696208803982 0 0 0.0210245187083527 0.0563829932645988 0.00713939791429872 0.0194049869652072 0.0330314425955829 0.0222991124202573 0.0347489063714664 0.105830444186083 0.0373591526891592 0.0103385700003026 -0.0129905458995853 0.0032188565297786 0.00454421835536532 -0.0141915643408395 -0.0473637949371357 0.0154258526943341 0.0669359894163494 -0.0337906316058207 0.0230004463600514 0.0279851703003928 0.0605317780703961 0.0219517050718055 0.0566996520739765 0.0129187856902454 0.0389033383511471 0.131884190939618 0.0303308280282366 0.0385749029206627 0.0975104000128798 0.0775377194274764 0.0367057009834931 0.124107570328677 0.0265512120796593 0.000107995509229755 -0.0485566404751859 -0.0562421953491086 0.00557200080982725 0.011999595193629 -0.0606709508675513 0.00315451784504286 -0.00897103398086976 -0.0641439316847655 -0.00358243274584064 -0.0290587548155437 0.0279616844159552 -0.0168463588286531 -0.0470422311490583 0.0713606421456288 -0.0145374755052266 -0.0369355022404257 0.0508390836138894 -0.0119251211115444 -0.025859390626503 0.0366880874577013 -0.0105818605953804 -0.0112044254543855 0.00995041522478272 -0.0119021402486067 -0.00811884549150193 -0.00322638479140692 -0.0158749177390206 -0.0223548600486548 0.0166862151538575 -0.0171554984365641 -0.0364934180139317 0.0432925208665116 -0.00903437941799683 0.0122368034935382 -0.0408348270240716 -0.0124138590277666 0.0103067550752617 -0.0455636704986565 -0.0302314009723764 0.00171038278311428 -0.0743756853268231 0.0186007273722538 0.0464311425274324 -0.042500273630045 -0.0014423130238777 -0.0591559145063125 0.0154083841508613 -0.00447448687489538 0.00580850561769919 0.0368094952693287 -0.0110977191640494 -0.0278205371595122 0.0456625722354495 -0.0082041402111554 -0.00181248672048527 -0.00149643224484936 -0.0171717498087235 -0.021408269112699 0.00958890424597903 -0.0193606794059029 -0.0460947780650842 0.0553446167030046 -0.00171578042089586 0.0161289054049998 -0.0292600007293428 -0.0113808951313041 0.0216520114158269 -0.0655253894848641 -0.0264391628967675 -0.00775507756427858 -0.0459847502253817 -0.030286858691782 0.00222948739007949 -0.0763407187678279 -0.0502034437766611 -0.018286659314982 -0.0725412137708405 -0.0258288807642954 0.0134006787674901 -0.0988166705468552 0.0231747429636147 0.0509789136135605 -0.040677904656147 0.0191375056009628 0.0609450864524343 -0.0668695856806039 0.0336321486485796 0.0522089716519227 -0.0210315851767649 0.0134730488014174 0.0266803683802277 -0.00618203791427237 0.000486402828337233 -0.0577871434383823 -0.0424420391546814 0.00666900889115058 -0.0153506682618784 -0.0179046220568393 0.0181891220473291 0.0455058366327877 0.011987657536328 0.0118783307721859 0.0432916563579872 -0.034023909084086 0.0130345842641008 -0.00140660906426125 -0.0440299614729075 0.0147203830540628 0.0162002730680064 0.0141605312796238 0.0187163219375772 0.00314924098145848 0.0505501410461202 0.00101537704631976 -0.0542043931816667 -0.0221427541257828
  3 56.3914243683707 ""  0.0555541956553217 0 0 0.00232785656798736 -0.0324379936855328 -0.0260837647247782 -0.00371335733437065 -0.00987297639261436 -0.0516810376851879 0.00968342208911343 -0.0699812315941625 -0.0468832661549788 -0.0122174638829078 0.0292146571303294 -0.0373280368263358 -0.0149015272004165 0.0314381648462298 0.0020004490456523 0.0049968196444889 -0.0393143014481488 0.00108313207553116 -0.00517858796326712 -0.00608765560709491 -0.0818779393312207 0.000231876021499914 -0.027041001225802 -0.0541946869479709 0.0120770661826538 -0.0853794878114728 -0.0503334436987663 0.00971635012562598 -0.0649847755684754 -0.0743806475928421 0.0117145821283212 -0.0873521368887937 -0.0315221736933458 -0.0150237087874376 0.0599489218277052 0.00832006489641395 -0.0155923420148059 0.0149158005035203 0.0104173816357778 -0.0163030020354702 0.0226337156619963 0.0171161494782416 -0.0108943211992098 0.0123363214219502 0.0136554644471551 -0.0193230764513275 0.00322404285222165 0.032486139779789 -0.0139041271464038 0.00210903133918453 0.0308751862969724 -0.00633241976143621 0.00958689571464245 -0.00137751458751039 0.00203965307376126 0.00852266725605411 -0.00627203055222101 0.00303316761276 8.5021656767328e-05 0.0229291392340641 -0.00550186793873932 -0.00844976524741725 0.0588023858399057 -0.013793537178614 -0.00727946842088783 0.062603810309335 0.0172122629495876 0.00554323495498455 0.0019495384658072 0.00784306360378628 -0.0266386020504731 0.0861100178307127 -0.0583337247478942 0.0443777047096953 -0.0641633530446834 0.118767012802442 0.00754306360960714 -0.0446349554817758 -0.00160599989806152 0.00732208367978938 0.00732061996872072 -0.0168783850116677 0.0263264363795562 0.0109774379029566 -0.00600472433938716 0.0162375293904607 -0.0227594350241658 0.00827166574043797 0.0148143121002053 -0.0344821120051404 -0.00545898142411223 -0.0151227811891921 0.0820060180692082 -0.0192723469947941 -0.0127713393592857 0.0877049260807536 0.0495575644477227 -0.061727156182766 0.116674395083898 0.0147185396009206 -0.0284476718362635 0.0827053394671854 -0.0475188611406885 -0.0132471188056822 0.119491547176161 -0.0529693667326253 0.0664884445723542 -0.118520382852327 -0.126679564731318 0.039182866984422 -0.0360911158973116 -0.0509472512899134 0.0530575160132973 -0.0858704579090432 0.128334438596563 0.0290748579116726 -0.100865927011857 0.130589805765664 0.0137590244044765 -0.0649423713539209 0.171700126695943 -0.0168872317156118 0.000293865515236208 0.006834814258015 -0.00278154140907069 -0.00116321195121861 -0.00613210524399578 0.00256113604740253 0.000400246714684946 -0.000969547514180843 0.00730368167408455 0.00732215532031444 0.00927375041740286 -0.00187180225512134 0.00174983454239026 0.0175915784716397 -0.00779736995483444 -0.000609897187082334 0.00718465319060179 0.0109829429049215 0.0139488436200387 -0.0032542874210492 -0.00864759048519401 -0.0164928065666463 -0.0155859789433539 -0.00217049688676338 -0.0243568630374262 -0.00692250400703894 0.000622920796417764 -0.00312269371685318
  4 60.7126862003258 ""  0.0914451144041286 0 0 -0.0139936693203393 -0.0259247261349143 -0.0197361139275972 -0.00550739569453459 -0.0292686310359289 -0.00538977731344706 -0.067383858869766 -0.0644490201660579 -0.0485220896636424 0.0437576005678117 0.00432306798467646 0.0133897219115927 0.0628984422052171 0.00285661902027485 0.0593012174246411 0.00447587733144298 -0.0391079066255346 0.0189774239084601 -0.0247807040753386 -0.0222956210006556 -0.0393767560117035 -0.0187596989338341 -0.0649325961991394 0.0241548896488247 -0.0821317736855754 -0.10383569763188 -0.0247764333559239 -0.0857179370702087 -0.0525149368894631 -0.0882067795271258 -0.072429868778406 -0.0660144236473615 -0.0541203926337142 0.091920298484881 0.0278131447057566 0.0727537193108508 0.0495516640356363 -0.0250842196065051 0.0887122298157237 0.0622060279643377 0.00536405783298037 0.051368396156185 -0.0165423796574385 0.0145310811554529 0.00461686567647285 -0.0286711266555911 -0.001627350455644 0.0447205903758822 -0.0222313049175447 -0.00500860784956786 0.0451293617714458 -0.0232541904514385 -0.0173986998890878 0.0532923556880121 -0.0126988430712558 -0.0156093759161354 0.0417217508618015 6.94108844314383e-06 -0.000152194425375645 0.0213890966014921 -0.00132596084283547 0.0082021651192454 0.0234905388630632 -0.0122837353913544 0.00579093246929171 0.0359572564372779 0.0161642643956671 0.00650942190263934 -0.00345951387213863 0.0364191294104804 0.0398172119585773 -0.0538911594202755 0.0463804640231646 -0.0433249294133593 -0.00161886943306526 -0.0170108379110198 0.0295659541399298 0.0195080404058085 -0.0182768869982074 -0.0149638044061569 -0.00587101141650014 -0.0138005321994807 0.0484194148023904 0.0170268800836915 -0.0304081071016717 -0.0267201702513638 0.0656197963631891 -0.0133660343382402 -0.0252249543421928 0.0456681783169806 0.00663938462224088 0.0182986510180795 0.0122485388688143 -0.0123380341949377 0.0142248246299604 0.0338190674304063 0.0192978233179431 0.0781221193824509 -0.0527416852176283 0.0476182879702824 0.045461104316715 -0.0737968103153789 0.0571418077959525 0.0200134570198939 -0.0725107553308345 0.0338291894534583 -0.0663699952505459 0.0285429073154233 0.0692769439737574 -0.0567536309979002 -0.0162358745344665 0.0583101837271378 -0.0414620802935032 -0.0156837445773756 -0.0275394416712906 0.0120207097390509 0.0505581042717156 -0.0111227803090028 0.0343870773511852 0.00670860248162645 -0.0362555043652914 0.0581251732656654 0.016633568669289 0.0180873665296223 0.0443657561850729 -0.0452948147646366 -0.0178392509868271 -0.00445144783329827 -0.0693675028881141 3.78078228123731e-07 0.0234210152129494 -0.0405512304334704 0.0244932101743363 0.0609760269891378 -0.0266673760249494 0.0319442919941946 0.0507439046576631 -0.0665925939522306 0.0101900372545584 0.033490743916654 -0.0474064464447954 0.00682622883365901 0.0279505375804834 -0.0485732679823328 -0.0167741915369936 0.0382240339970283 -0.0593188862505537 -0.00819238832802937 0.00958854239290247 -0.0592405383461829
  5 66.4576949550889 ""  0.488981138305636 0 0 0.0162358914021203 0.0304135259466951 -0.0173616929894297 0.0306680905307763 0.00666176084487068 0.0218194670173407 -0.0282053246974384 0.0357205974919011 -0.0196002672884592 0.0842099915054981 -0.00873631237942314 0.0221806980073044 0.104690666214021 -0.0130468738662179 0.0179761709512318 0.0258069041482165 0.0274014444787105 -0.0123655105297985 0.0183309145038597 0.00797016040931261 0.0263921213167217 0.0136848343310181 -0.00307361524533526 0.0515303667711287 -0.0396483572740859 0.0204870268178386 -0.0015792616904384 -0.0429939319140423 0.040201846330969 -0.0233327786533538 -0.0310775372207442 0.0504064460746678 -0.0345203670710441 0.127768853902638 -0.0227148477804907 0.022104382428975 0.0955140516878273 -0.019380183184123 0.0323891907913895 0.106483712971099 -0.000975688978675196 -0.00225782902475453 -0.0191876653745373 -0.0335446322587195 0.0310837595105254 0.00709408695296253 -0.00609139773366721 -0.0238892016955253 0.00300727796842598 -0.00990373654754747 -0.0165237652336469 0.000189938660057876 -0.0111757034878646 -0.00646093299136887 -0.00533601039239193 -0.0113523715777053 -0.00176186688450314 -0.00947422419338352 -0.0129321823138975 -0.00581906642717776 -0.00651561739449853 -0.0120594388692645 -0.0172613013639931 -0.000487835379247635 -0.0109270952857109 -0.0230087235381902 -0.0168383503351715 -0.011363741818852 -0.00300544343657163 -0.0287684550043471 -0.0305579132074477 0.0252168611944034 -0.0418581090925861 0.01226237161129 -0.0171065160559564 0.0123326744158034 -0.0127028980054627 -0.0171534096731424 -0.0494101863800377 -0.0163766787400555 0.0523987942768497 0.00168196880314233 -0.0800467565931101 0.0409857824453668 0.000968649342075486 -0.011694405174732 -0.00346351250813957 -0.00687865930207307 -0.00972314865577818 0.00486793167156759 -0.00867986933345746 -0.0130912833404222 -0.0202846064957904 0.00132188790322462 -0.0131450011485025 -0.0301391140140142 -0.0166890639138354 -0.0514536059568467 0.0279509773925174 -0.0346097370235048 -0.0315651549523686 0.0323658215535822 -0.0436665330673013 -0.0224537190337365 0.036101619747983 -0.0361739895281928 0.0241238177947379 -0.0358317035865766 -0.0627963878122285 0.0130065406196133 -0.00771388370283682 -0.0454049693676351 0.0149672973457101 -0.0185397717702056 0.020320179246271 -0.000663765785199143 -0.0340728465567948 0.00907693117772121 -0.0102657201899567 -0.0185241725784899 0.0288889114616898 -0.0271560317458506 -0.00775594038840785 0.00720738185744918 -0.0187861411432096 0.00394281234310967 -0.0980052248747333 0.0684473189614614 0.0363801558463865 -0.0473304519554209 -0.0153962344326425 0.044415604984163 0.0491962246131889 -0.0705604048600152 0.00328692922862305 -0.019518298608149 -0.0175784560084615 0.0226333892359524 -0.0785486906196358 -0.055656971771328 0.0940791776147453 0.0341834106437237 0.0485032538897618 -0.0470026693836406 0.0592040737579459 0.0526061189611533 -0.0869230819988478 -0.0574790419471947 0.114731351891858 0.000268209190866977
  6 87.6516297866795 ""  0.14221404528179 0 0 0.0116654582658186 0.00369871532476907 -0.0132664171130007 0.0119800942276686 0.00382076716027862 -0.0124816225808662 0.0213219034038948 0.0109293382663287 -0.00794294539775426 0.0188077668934425 0.00626215028480118 -0.0105937895967924 0.0313991242940894 0.00425674193665144 -0.00604160557864617 0.00791311602293752 0.00615486051240923 -0.0202022634816544 0.0101178371684162 0.00437924669022097 -0.0151908820557038 0.0102205246770255 0.000385209042983011 -0.00887009775545771 0.0237155780833414 0.0192770795979441 -0.0119315448852431 0.0256593444219956 0.00841048778666049 -0.000357623807952959 0.021694220931617 0.010490289138405 -0.00722751866449657 0.0372283524859915 0.0046234134558422 -0.00435739315563005 0.0313073488913691 -0.00439091911964337 -0.00193500330443148 0.0351208591954564 0.0111816346742271 -0.00804378078115372 -0.0148282270881314 0.00653818294873314 0.00792554829683661 -0.030616094577058 -0.008770382219956 0.0348243527170189 -0.0229187089359629 0.00226316903338632 0.00955332444031493 0.000608225008295965 0.0453291469135311 -0.0989465263622903 0.0104395776650109 0.0489046886353792 -0.114424070632834 -0.00222230451214879 0.0121113210535706 -0.026440536931763 -0.0258238651841631 -0.0288876900092217 0.0791758521959462 -0.036677176845859 -0.0348784988071877 0.0973731339186347 0.00551778000954422 -0.00238769714599387 -0.00863586098651999 0.0213056557845175 0.0190511401290695 -0.0322891954427292 0.0469722133024355 -0.0142480701428981 0.0345942910995899 -0.0457642806905667 -0.0357262104992002 0.00477946649795034 0.0135531450923838 0.0116371591763745 -0.00360942156217007 -0.0353614819762454 0.0223940007675333 -0.00999801211326267 0.0099064589145027 0.0720733796692607 -0.163720189218838 0.0262784233060169 0.0771628420663018 -0.187372324689015 -0.035204556261945 -0.0566257788242825 0.147321619193126 -0.0529328391645975 -0.0673430927377973 0.176310036449967 0.0109515292226153 0.0436963114535942 -0.0310352044428532 0.0308792655596466 0.0188503404627449 -0.0409128098088091 0.0334288285074081 0.00988195179604768 -0.042414198575975 0.0465846526349059 -0.0203357630926234 0.0554922266115593 0.0847536923005424 0.00127569288396804 0.0234568876070684 0.0422108093358497 -0.0255079118984857 0.0581512246177208 -0.0631686536539834 -0.0564745378752688 0.0129580249003111 -0.0372766354174166 -0.0548410918793453 0.0295470232251037 -0.075892843855812 -0.0252427257234252 -0.0231125200766636 -0.00146569685640416 -0.0256366414406015 0.0100363311004878 -0.00940284798368646 0.00547098699191555 0.0242351989491319 -0.00762468059878315 -0.00567739198737835 0.0208134615559007 0.00540104780650622 -0.0465289729125406 -5.86755868624741e-05 -0.00827078781757554 -0.0327624656685681 0.027414251864873 -0.00293886966213983 -0.00730429326369952 0.0357476106337425 0.00606731982541899 -0.00619951661128034 -0.00720256476945786 0.0150106598542843 -0.008272489585427 -0.00952248080194588 -0.00481285889746506 0.0102226843705575 0.0237317990173099
  7 99.415537381448 ""  1.28657010320905 0 0 0.0156158563940136 -0.00554792069541253 -0.00306331903614004 0.0170170607278411 -0.00655883227810638 0.000871942865702243 0.0385838739906693 0.0203268008104414 0.0147718999350952 0.0344180864985993 0.00379331781793862 0.00698378151715441 0.0476887196319873 0.00238850087245382 0.022151068280467 0.00672080287198908 0.00135648005793178 -0.0258868616917844 0.0121165645551531 -0.00473584466868993 -0.00840375924456197 0.0125551330474635 -0.0161407448539605 0.0103804666453121 0.0434412082346009 0.0461115689584491 0.00651627202614209 0.052091653734815 0.0122543246742221 0.0397585505801597 0.0371669778813732 0.0217713524343442 0.0118471089554112 0.0696137162866046 0.00757810441062749 0.0292868708789656 0.0370829776723319 -0.00911401965484924 0.0405524738844248 0.0465241530968159 0.00737306824270103 0.00738967661187814 -0.0426839378666341 0.0188933519882063 0.0433922529863947 -0.0694960887320599 0.00559040462388759 0.0404240621228181 -0.055181976706051 0.0298634687656942 -0.0107995599721139 -0.0552900537490989 0.00853419957143823 -0.00645877663000766 -0.0337525103509193 0.00562208380182103 -0.022453660246461 -0.0109880126827955 0.0259403277554227 -0.0375022339184374 -0.00611746004397607 0.0641659907080855 -0.0697958524764516 -0.0283495193253999 0.0660865829339555 -0.0593145519304575 0.0143499262248397 -0.00959088559728382 0.00139955219747375 0.0339062534434115 -0.00664431340202372 0.0564298655550788 0.019094230509055 0.00577575289186799 0.0183690317602971 0.0181091619809747 -0.0744255507694645 -0.0206528134532918 -0.0551654916153512 0.0201701689859139 0.0498897241636019 -0.0310909585160111 0.0446847539008838 0.0637282168934624 -0.0709459816078213 -0.0110062013103782 0.0190376735657164 -0.0358733445073698 -0.017787901657154 -0.0115922989580982 0.0124993482703564 0.0871391542255326 -0.0932418748966267 -0.0267016373518888 0.0921086541921606 -0.0737795429518829 0.0322343254374875 -0.0250775958650778 0.0439727021974008 0.0490588649772994 -0.0351200255776515 0.089890245774955 0.0336215945497242 0.0404800701419069 0.0760024575885946 0.00678101307469353 -9.08242776174773e-05 -0.00943394141840301 0.0197452341883327 0.0445038319969279 0.0314043316472198 0.0347068540298671 -0.0178080394970102 0.0457338929029891 0.0111972846500819 -0.0749150547861263 -0.0533253596245016 0.028642181757633 -0.099617970074974 0.0118188295698136 0.0172939945807467 -0.0936007983358576 -0.0347955053669322 0.0142498277317968 -0.00801292266819209 0.00282411138238889 0.00909669475580573 -0.0743938197681809 -0.0261378153078831 0.00896177931216832 -0.00598109034932291 0.00371588799382028 0.0116108153890423 0.0100966045621736 0.0133675029060825 0.0304998212845392 -0.00830952926210845 -0.0093810806352703 0.0505157800985293 0.0280166355772531 -0.00431075111428303 0.00313993719057437 -0.0320426458600515 0.0103278269431466 -0.00582981970704604 -0.0416856642028639 0.0484411946104882 -0.00440287090626889 -0.089501804029322 -0.00871462501396771
  8 108.321492071413 ""  0.486836521140345 0 0 -0.00314058700394311 0.0046298748985518 -0.0171141509482041 -0.00154306301156339 0.00217235812698096 -0.0112236049588954 0.0328794405733547 0.0481173489169468 0.0121923769673999 0.0135883830089255 0.00532539597640638 -0.00835518826453281 0.0656037883462126 -0.00290210417980104 0.00115285056342466 -0.0205911360370654 0.0171991590998969 -0.0547741814192079 -0.00638546051375484 0.00318214919767312 -0.0145546412657713 -0.00531146626345473 -0.00422722317686301 -0.00395832305280835 0.0394472827261658 0.0927527232106604 0.000933554542105168 0.0561161646074972 0.0345414839919641 0.0536671514358571 0.0286244074874277 0.0506015631843736 0.00488608990878106 0.0804898353774807 -0.00676401039888251 0.0043907098662277 0.0716105601686019 -0.036361892734455 0.00908314691736671 0.0846523655468473 0.0288018699514901 -0.00206931513176637 -0.00269620108656467 0.0496414267099085 -0.0695828473304537 -0.0229678960997208 0.0361202903613683 -0.0574685647906399 -0.0373956602287945 0.0144009426530476 -0.0054458685119142 -0.0436383259002264 -0.0110870233695522 0.0245680448325322 -0.0390005579106182 -0.0304237126433906 0.0507627314472007 -0.0262666450136612 -0.0198164879051137 0.0437637986439906 -0.0263949070473899 -0.00303422555816723 0.038531983421723 -0.0332509288239061 0.0116843781094301 0.0147781485368266 0.00641487968100325 -0.0123387373735214 0.00169991532566518 0.0330738373154245 0.017517337486779 -0.0163440545329329 0.000153250728721178 -0.0648253697688587 -0.044602868088053 0.0274606246973454 0.0223432522950591 0.00290865211665268 0.0403547314249877 0.0752666718451343 -0.0810903876394929 -0.0349063859218101 0.060604445078677 -0.101738745283352 -0.0478010273676353 -0.011573302749923 0.0166695021620725 -0.0414053032558111 -0.0464384242187555 0.0621834938671523 -0.0188723544334429 0.00241135001586128 0.0427175780833445 -0.0313354434421121 0.0276885637777401 0.00214482191990692 0.0329132463365302 0.0508780681928528 0.00273834463345099 0.0552236079571389 0.0222697928425949 -0.0450295891847633 0.0299433277257076 0.000640907222074447 -0.0217198732762364 -0.0156015139180856 -0.0856173589643218 -0.0337116991287579 -0.0132669449294747 -0.093832227120476 -0.0486933290362567 0.0238131742327087 -0.0535253342951689 -0.0856725613222261 0.0154040031156959 0.00784766549196826 0.0107686743367951 0.04888045870057 0.0329464481325068 -0.0326282669442306 0.0347804026087881 0.0524635265503403 0.0320618044106125 -0.0361070936089499 -0.0733303276772475 0.00321927861122174 0.0572979592142036 0.0310546030662973 0.0557486433725845 0.00871726048748662 0.00647864033832902 -0.000169062451182751 -0.0573429984843642 -0.11703772329155 -0.0505064714884975 -0.0546454704150934 -0.103367271615662 0.0687001227151601 0.0214773178720844 0.00902142897353749 0.019949866040822 -0.0168782349650037 -0.0454650346530687 -0.000666970154825533 0.0106205472609833 -0.0543135613176559 0.00194678338294434 0.0416962766842818 0.0104857507956773 0.0660391247669904
  9 124.46476180058 ""  1.46106884070112 0 0 0.0186042748181258 -0.00353779887853809 0.0163616747338196 0.0840016298838385 0.0422097880860776 0.0729205501844641 -0.0342953306367553 -0.0390799955693297 -0.0105121295594419 0.06736174779299 -0.0309032220969039 0.0433843749586012 -0.117666910297703 -0.00402246664960564 -0.0557047087669358 -0.0181592851804291 -0.00276688177466576 0.0511695298933391 0.176287229937225 0.0212096805720134 0.133536338889166 0.0605880367555034 0.153023366123934 0.0869715541321695 -0.0540101616933137 -0.0623605039971743 0.0209403363443355 -0.0330318588492113 -0.0318227212312322 -0.0512297598706519 -0.0513043096589866 -0.0525290514423421 -0.0231349945188494 -0.166328594329641 -0.0386561893438219 -0.0766431997848735 -0.142425790003256 0.144855184616615 -0.0933776583769614 -0.183972786271531 -0.100334757904882 -0.0752181860795283 -0.00801478370501514 0.0198137388285472 -0.00272453783381617 -0.0182326442958827 0.0196132182675825 -0.0198043048620594 -0.0258975166656981 0.0161592826771912 -0.00505063791078021 -0.0264411208838636 0.00950393191009877 -0.00259809408336349 -0.0221664854468067 0.00140721098681616 0.00513297513681934 -0.0160773941956799 0.00341203932353427 0.0110923163980242 -0.0179249387126629 0.0098892627101717 0.0153906201734847 -0.0234490634127285 0.0151690001000905 0.00713354970270328 0.00383093721381133 -0.00178185647140981 0.00287489209560964 0.0212839756642115 0.0135820990029751 0.00606420464283423 0.00494785285516111 -0.0215996592716336 -0.0104628895116418 0.0108935211123717 -0.00384022314993687 -0.000921354697656662 -0.0130089308969361 0.0353251052277692 0.005516779601561 -0.0032486638615924 0.0195056939628264 0.00255535599103915 -0.0282636926444675 0.0103004091358985 -0.00909352331084386 -0.0218135728542978 -0.0046141377821167 0.00358675124159862 -0.0143814196311822 0.0111366878643615 0.0225774459214943 -0.0241919164549453 0.0205055947078821 0.0088429019161256 0.0209693954625461 0.0264097946675912 0.0131155544702711 0.0356075411724622 0.00978779941525438 -0.000969336500386475 0.019429027165755 0.0149567194994858 0.00752214854739525 -0.00417122722297224 -0.0317439486667835 -0.0104431402283288 0.00184598063625946 -0.0246323169041379 -0.0101373329818551 0.0179221844575312 -0.0225563985451768 -0.0204686384667501 0.00218253990143521 -0.0123281102703984 -0.00493787421121981 0.0241070795835731 -0.00650072673286098 -0.00764172824454315 0.0119419979505683 0.00617686517525689 0.00715197180696584 0.0300149314778899 -0.0412515364533931 -0.0215017071486145 -0.00145505896807855 0.0092926720700867 -0.00658381277577345 0.0142458226304631 -0.00384732998943323 0.00216706645098876 0.0391187201803851 -0.0771266534256599 -0.0407360802123557 0.014715469614463 -0.0538242951315313 0.0119516704432744 0.0314898372429665 -0.00230624210919861 0.0345546924261729 0.051353676057756 -0.00473514078125093 -0.0378499780324195 0.0717285055280061 -0.00605691007256571 -0.0552372521130273 -0.000141923641261044 0.00936724497469658 -0.0277442639528698
  10 152.628800631663 ""  1.37047258081469 0 0 -0.023531388512739 0.011174507568302 -0.0129703412628891 0.00273841077866393 0.0310226927749225 0.00815930049871335 -0.0491030480174506 -0.00557229815371811 -0.0265885707947579 0.000559188442421828 0.00268153465076416 -0.00320747788654491 0.0183271435971449 -0.00197512465828858 -0.0391171832310621 -0.043926000014222 0.0133049613810528 4.12046438462018e-05 0.0340301966683988 0.0237535315384706 0.0294108576797569 -0.0065666687517367 0.0686638580773262 0.0145498801964193 -0.0616690372802558 -0.0152275587856599 -0.00672277290760874 -0.0467792866663952 -0.00222180907460299 -0.0480486908398833 -0.061513348475474 -0.0136977451410128 -0.0369329097877211 -0.00342047537447618 -0.027561166392881 -0.0507413079076972 0.0383553896878305 0.000153415587797735 -0.0648414252662295 0.0331600490298607 0.0168553272202168 -0.0287927295386853 0.014989693488576 0.0147914233693385 -0.0666686965266079 -0.0231389944251609 -0.0505369090873548 0.114564421626763 0.00465686228415755 -0.026644144068731 0.048367635792217 0.00729666382267115 -0.0207702761851797 0.0393360477248783 0.0156771346659313 0.00146397352428111 -0.00124270199051165 0.0216109463227057 0.0161073200448546 -0.0327126283218774 0.0250699505064229 0.0190598559825997 -0.048189025773523 0.0176840811513122 -4.83869602734912e-06 -0.00552253847426089 0.0022530036972002 0.0123027238899785 -0.00688662550631599 -0.0170263347974891 -0.0101107391668375 0.0102529989957646 0.00748349481150503 0.0527737194279848 0.0293969262502677 -0.0128913587525713 -0.0148803552287886 -0.00838299729839871 0.141027275194153 -0.0325308072479495 -0.145707711747708 -0.0779046790709885 0.111280513466327 -0.141987795981898 0.00278830227496843 -0.0331800344157649 0.0683305955576379 0.0152853853281685 0.000975921146644866 0.00151474540897838 0.0304167884338088 0.0336761850376488 -0.0838036045504516 0.0188407189830474 0.00262224137431264 -0.011302502094402 -0.0187974463337163 -0.0383926247088936 -0.00824194735116814 -0.0336158185783294 -0.0170830255390469 0.037452776859464 -0.0121357788404669 0.00909301875110841 0.0157277537445015 0.0149078353437673 0.0649462339567142 0.0149730104687715 0.0173939660370757 0.0833322009061138 0.0355320246900574 -0.00519042180122003 0.0388041232607515 0.0653757214599759 0.000844495325478803 0.00124938489113772 -0.0146926862409646 -0.034433538718303 -0.0220895297184687 0.0215732667882619 -0.0169232117772295 -0.0437504142434409 -0.03292054623125 -0.0441074561835455 -0.0655332543001425 -0.0108224305309828 0.0459159185075598 0.0385490970745364 0.0436605308390919 -0.00021945594519081 0.00101661120222536 -0.0151910162719304 -0.0547965381134367 -0.137766948605101 -0.0769031746754873 -0.0830350888666327 -0.0952756991355655 0.0696095491204759 -0.00659721922604913 -0.00719868836296729 -0.00606114616834453 -0.00864048684309681 -0.00353539727415097 -0.0320504928609184 0.0254710874124935 -0.0042777604885192 -0.0618061358139893 0.0527287817583426 0.0490258141450768 0.0829483325086627
  11 162.89840383293 ""  1.29580352572951 0 0 -0.022911644843237 -0.0165717841624268 -0.0453127543956568 -0.00366437466998514 -0.0187861057970727 -0.00924243038088018 -0.012146310831425 0.0569180701136874 -0.00317746326182355 0.0480765749756287 -0.00166096856908248 0.00219678989255241 -0.0213466690808003 0.0118156432037145 0.0270328625502393 -0.0457934517778185 -0.000228178328492541 -0.0951797506408991 -0.00239418070139153 -0.0171789708035974 -0.0253735079842559 -0.0234131400156867 -0.0267212299616841 0.024805684652008 -0.0173778270971716 0.116634341126214 0.00341187869495487 0.0156751756568528 0.0384245519090463 0.0585275439129011 -0.0281942275320886 0.0732973593970592 -0.0360860425476637 0.033906190259842 0.0315834416075856 0.0465645008951055 -0.0801700543547266 0.0509346071168604 0.0816851830380954 -0.0676635356695192 -0.0357698654861677 -0.0297483056171754 -0.0426910634189179 -0.0186160477258993 0.00190089592167252 0.00183590040434561 0.0184003733246625 -0.0175826710599483 0.0259429959156839 0.00714884759873454 -0.00234453871968108 0.0282130761068723 0.0118770993954569 0.000382998445603333 0.0324246563753431 0.0130851654362016 0.0102642105709114 0.035958541878027 0.0155035707832121 0.0209994769640073 0.0356195269625775 0.00586801498437961 0.0217462652143288 0.034659004081691 0.0100909459373019 0.0144084809364178 0.0122816716143555 0.0363104488564277 0.0215720709853274 -0.0126137798134113 0.0202903257595844 0.00304978727160761 0.00877991941187685 0.0595293773191524 0.033413732066693 0.0114382141865747 0.0715915961268753 0.033450091204073 -0.0629058442876757 -0.0179598238840458 0.012142656644851 -0.0257088772411376 -0.0501842784882231 0.0117116702318675 0.0303804771181241 0.0140277583414212 -0.00489046984516101 0.0339927271698415 0.00921940072805219 0.00674076474966765 0.0305547180964299 -0.000214441561997843 0.0267521784399507 0.0332526659946516 0.0169553355722758 0.0184847424001932 -0.0110505209407548 0.0131738032899351 0.000713933447259552 -0.0305577369448447 0.032380565496364 -0.000365155412860376 -0.0115282007110532 0.0053873058207361 -0.00352089553837827 0.0249492369536347 0.0749728030957662 0.0414896924142449 0.0135127071786692 0.0539857298002109 0.0294916204989228 -0.0140203885781508 0.0670170141381183 0.0408199071928987 0.0232682938288663 0.0804596750023946 0.0499060582720974 -0.00368488106665241 0.0888050734161576 0.0178487565425558 0.0158727884041477 0.0732988585480127 0.0397515745964399 -0.0305842700965332 -0.0866931868898508 -0.0288454404392371 -0.0414747216958209 -0.0725212094351353 -0.0304333015238589 -0.0334880519968131 -0.037003530442702 -0.00837677758487649 -0.0330125107223234 -0.108392177149737 -0.0484207316211693 -0.0279222156934573 -0.108046824512778 0.00537674235708433 -0.000253793761695449 -0.0188697097355739 0.00893363173240328 -0.0273841324621034 -0.0776741239955963 -0.0424946392994251 -0.0120635939626805 -0.0930939989597286 -0.00633431808422245 -0.0572619442800719 -0.0944066014011504 -0.0402067962521711
  12 179.550861824447 ""  4.50944366711523 0 0 -0.0243693878157333 0.0170752316445326 0.0361844706795627 0.0184301465841537 0.0854505769610524 0.0349345246877493 -0.0187663320100378 -0.078210341833123 -0.0151974351394297 -0.0367100823954751 0.0168279108446017 0.00452430662566345 0.105384942234233 -0.0124943157569454 -0.0890051410037997 -0.0703261898975939 0.015942902756261 0.0897996556742938 0.0988931612123356 0.066805902852763 0.0895592988732902 0.015599948723177 0.181362907127044 0.0179668836545837 -0.023873408388621 -0.10929172973618 -0.00617792608671739 0.000663228809922362 -0.0681363315592865 -0.0979037554648886 -0.0319135063296719 -0.137934816549399 0.0111942516305769 0.0285387347283687 -0.090659498452952 -0.127637605814566 0.201700525333482 -0.067490058198752 -0.18243891952457 0.187721608176018 0.0914183844483998 -0.0283511463933276 -0.0287754035280739 -0.0127090856502232 0.0144300108111467 0.00032784555860028 0.0189958036725597 -0.0340872568561575 0.00646382858433749 0.0105501466736236 -0.0170991138043224 0.00668075189163194 0.00948649465236127 -0.0140018079278707 0.00726676340861261 0.0030078131691192 0.00239193316361007 0.00834706837605212 0.0008277993806782 0.0160215276645245 0.00807006471015867 -0.000603168843697801 0.016085844088133 0.00863754183699394 0.00748424532736082 0.000297157798363708 0.00367506395043644 0.00947747613113888 0.0116996180448387 -0.00194900401617692 0.00798825510744169 0.00121475551066238 1.88949376497602e-05 0.00937632141604995 0.0067788856699865 0.00867531795124486 0.0315462917300091 0.0165401567245201 -0.0643945100372081 -0.00252623625597066 0.0355626937659185 -0.00188123948369612 -0.0474811266951162 0.0345210583678735 0.00766683686787601 0.0124558044997414 -0.0229604068089291 0.00779282222328769 -0.000292984391021197 0.00140582450976979 0.0056472301266686 -0.0056791982960781 0.0261187863826627 0.00790980618818657 0.0117767334997554 0.00220072453818703 -0.000845211381528085 0.0111384100338819 0.00434358333608735 -0.00525646564023751 0.014041519012724 -0.00584276090083223 -0.00269095733245931 -0.00156051893070268 -0.00228788296573573 0.00538331008845283 0.0131795111362941 0.0141418769522962 -0.00104208563592046 -0.0017475756120808 0.00345842375334125 -0.00685937562523421 0.0167530474989893 -3.99485701623924e-06 0.00955111509928266 0.0305768824693221 0.0247076958260121 0.00908036398917204 0.0408921486227153 0.000782942610576542 0.0122446282963807 0.0408734296145247 0.027088057310872 -0.0350014117220125 -0.0103931432380056 0.0138387081689536 -0.00635789564832756 -0.0812466270281819 -0.0165951227145885 -0.0200859492770882 -0.0180735394514028 -0.00313914999299237 -0.0405583787654893 -0.021169323685527 0.000564202699346791 -0.0530365495312405 -0.00889785463346852 0.0245176084939021 -0.00116760807179326 0.00433643905897293 -0.0260437588998657 -0.0173877173339675 0.00614097807279749 0.0276630946922158 -0.000727470277266079 0.0039694072464526 0.0175737672135652 -0.00143676499630317 -0.0689607431681113 0.0416220147977925
  13 231.971366015092 ""  5.34298130576631 0 0 -0.0140389503215458 -0.0200774893621921 0.0123836298262027 0.0168116108660768 0.0131253474123607 0.0222299059854284 0.105783497957211 -0.0481101153052646 0.0179660554602565 0.057863375965197 -0.0177584747190751 0.0182436647082592 0.007346390104142 -0.012469599766895 -0.0135829848176574 -0.0481624187387439 -0.0128181355572099 0.012414727306876 0.0536356285744513 0.00577868833964548 0.0383723609659209 -0.00431495331422314 0.0488779989120586 0.0500969448026436 0.133736490895283 0.0337330143493879 -0.0270601120621359 0.199091457280706 -0.0728555291872781 0.0224341490229834 0.0923978898715063 -0.129384365066115 0.0598032895921508 0.0253856598675166 -0.028954568185164 -0.0125199943525968 -0.0208715052350449 0.0368315743078328 -0.000834409666998757 -0.0203172800009105 -0.0389974041845812 -0.0496669789848502 -0.0288476336637128 0.0353449570840298 -0.0356030900807155 -0.0428862622817343 0.0142292457621657 0.0116793597673246 -0.0149594368818063 -0.000236407065345612 0.00467090790192952 -0.009507170976779 -0.0268587163191738 -0.00635711902815121 0.0214271606960897 -0.0357565834332936 -0.00895658327377362 0.0376145958694424 -0.0242504858332811 -0.00654961098770136 0.0344712207922564 -0.00466685839986545 0.00296026754035859 0.0062370251910595 0.0103311196050116 0.0106857593247664 0.00642370003606992 -0.0107742360403991 -0.00658829791808947 -0.0422974372711787 -0.0497577951875805 -0.0338794411778141 0.000244602372935489 0.0265776081960717 0.0138879382883634 -0.00138249667100737 0.0220674111065002 0.00654389316012713 0.00740243931318681 0.0285647625111317 -0.0560869516506191 -0.0559445847870733 0.0647201095555388 -0.0575234895476468 -0.0268168385514356 -0.0385835896221619 -0.0129957003833845 0.0239622425057974 -0.0525904370126587 -0.0154315904853034 0.0487498463971906 0.00433720542704873 0.00579404614510064 0.00322755281543831 0.0304260030075156 0.0186865198409495 -0.0395985412194828 -0.0751898231228118 -0.0456292613597166 -0.0849277873511707 -0.0282490296878659 -0.0302254152248706 -0.038367846113189 -0.0718724622030614 -0.0446763213703502 0.025297337809231 0.0502397649507384 0.026775443563439 0.00726623931524615 0.0167599263238687 0.0074634638414432 -0.0353586882520974 0.0387215111540867 0.0246922184972809 0.0248682510626758 0.0462981040560707 0.0225430399524204 -0.0368635140840807 0.0408703806156969 0.00541268433042309 0.00381705179215067 0.00275765630867121 -0.000689153845790983 -0.0154898468993656 0.0473480266278039 -0.0142880057658183 -0.0408919437654776 0.0713699215500961 -0.0204118554938082 -0.0251676859200418 0.0329945248265905 -0.019776817683188 -0.0386986840925624 0.129211189627944 0.0276758045045796 0.0286355976634719 0.0636773284194781 -0.076562787527348 -0.0314515068605602 0.0243294011021384 -0.00836498863797765 -0.0465373809398028 -0.0462633865448372 0.043952287441259 -0.0845589287311183 -0.0518693110379713 0.102481464505145 -0.0614677847189416 0.0391717306535047 -0.10202839219303
  14 241.816748159857 ""  0.919742015967744 0 0 0.0197609608938185 0.0166093718908435 -0.00429718527761158 -0.00201547316534953 -0.0136453527663019 -0.0123771603050579 -0.0328806705284724 0.0138337641303599 -0.0157901305968581 0.00273240762518987 -0.000981714522462302 -0.00816331230994557 -0.0148621137476403 0.00386970516575212 0.00727613440061743 0.0502832951214078 0.00775428962335029 0.00389244519835183 -0.0358058156866411 -0.00724964522823802 -0.0230334018452345 0.00522170160026185 -0.0472122906984954 -0.0170684581141604 -0.0358918505718842 -0.0554545089671334 -0.00995045363039161 -0.103142491774426 0.0347079149764579 -0.0310859793365611 -0.006607439085441 0.0594370447334773 -0.0149958126526495 -0.00377490663630281 0.0155575268387233 0.0130763011746558 -0.0279746394880588 0.0086962816741705 0.0209587083592937 -0.0255105609666273 -0.0101748674548277 -0.000849640629308973 -0.0236110720613807 0.0360676561895665 0.0247937657753235 -0.0570684276429238 0.00524744875987098 0.050060273494639 -0.0118807595967902 0.0264306846223644 -0.0362095520218502 -0.000113684814560422 0.0028100048392915 -0.0766899075556772 0.0271839363136143 -0.034566450135673 -0.0287638190917883 0.0334711802284063 -0.0491958901670519 0.0299189168733829 0.0386321348742922 -0.000929345025753847 -0.000180502364642539 0.01342236512614 0.0418245606301796 -0.0401918058339881 -0.000344632953774936 -0.0354013784037355 0.023768072537301 -0.0534656771457837 -0.0718694423750617 -0.0318323808022338 -0.0240261366835747 -0.0430899882125205 -0.00687001478219381 0.0139081738201509 0.0653068191260665 0.0495639056999174 0.00250278128906297 0.0425288862816513 0.015019094490037 -0.0407536901981315 0.0707950037447767 0.0159266448780256 -0.0174436252426528 -0.00117639154459872 -0.107822944764379 0.0299775847918587 -0.0546385855986731 -0.0361259152725937 0.0560790332289586 0.00689093451315935 0.0135217187817452 0.0120085603468983 0.0692918145542158 -0.0408827501811499 -0.0543799621506404 -0.0896947606686235 -0.0434369944712609 -0.10345428622326 -0.0403321470049576 -0.038218573660888 -0.0435782282820078 -0.110359269359035 -0.0521040810291184 0.0209159839336859 -0.0157297524241056 0.0702990297323537 -0.0273381099752703 -0.154089273540784 -0.0434057372100933 -0.0829592951297587 0.0267696088235083 -0.0762768424160211 0.0108247345906536 0.0518995113035775 0.0941899822494874 0.0221169240235026 0.106901913934244 -0.0258164708833809 0.0230704246963927 0.119244063175234 0.0973575257300551 0.00916295171186204 0.0058828830308057 0.0247412329405843 0.042428089779413 -0.036046851401542 0.0261458513761176 0.0143930922912185 0.0150788351110259 0.0212094080733551 0.0241008290227279 -0.0356865393224102 0.00518596603043393 -0.0112895456762436 -0.000898246785717412 0.0522605131782881 0.0397011533451583 0.0387241715681516 0.0085051699262333 0.0253845962513601 0.0495936783943542 -0.00942296176802409 0.0338066104975309 0.0549851627626603 -0.0385249930404635 0.0453924275536209 -0.0263227140889071 0.0969134277603784
  15 253.573393650855 ""  2.67191883558905 0 0 -0.0205683191329406 -0.00940240993244447 -0.0047313636700392 -0.00251333439360087 0.0084905742608757 0.00543145336923281 0.0217303519313245 -0.011910607708033 0.00146220071594988 0.0224859921733616 -0.00310268668580105 0.00420332551746591 0.00630954280384363 -0.00189143179448068 -0.0114148800370688 -0.0407963974238167 -0.00360228967292142 -0.0102219310617477 0.0157255798059232 0.00533290765918972 0.00933123278535109 -0.0147366373125202 0.0243482681885131 0.0222720244022231 0.0231275375082927 0.0404549192325265 -0.0017631182122813 0.0779067852384685 -0.0276231747511606 0.00828698611242091 -0.000346883062989096 -0.0514489952088023 0.00156954656507264 0.0289693548578996 -0.0137547328057413 -0.0080531117632681 -0.0141208741096372 0.01971138590182 0.00406629665196535 -0.00723055504890619 -0.00926752007820732 -0.0410837397657583 0.0239180861447135 -0.0343417854223498 -0.01979011655915 0.0185539279449634 -0.0579205522777747 0.0784760370232997 0.0301897477068731 0.00149547562023727 -0.0290627727685354 0.03321638923398 0.0501638841127503 -0.0547463872992051 -0.0110128390835747 0.0455828762413694 -0.01182672133034 -0.0404523813819461 0.00912454945924147 0.0389503039393865 -0.0252248958810801 0.00768344150547215 -0.0240180895254108 0.0162821087742771 0.0064315124152471 -0.0650987939347615 -0.0158268241564646 0.0003824080103689 0.0418273093764525 0.0377238354491779 0.0501152806361345 0.0530512415265567 -0.0263744744444077 -0.0805714309927021 -0.0275310560771479 0.0123812750747986 0.0353165085340802 0.0428875563871527 0.0867426297464487 -0.0692401310666105 -0.0630591856674853 -0.0238244795203299 0.00257306721696458 -0.0620741684701566 0.0573604383062917 0.071934293287078 -0.0651243890319932 -0.0130714411469856 0.0661540630295479 -0.0070964617379393 -0.0421535411518322 -0.00119515506853258 -0.0339051982399474 0.0221160952619402 -0.00905497760717008 -0.0867635246952175 0.0273598509355956 0.0840242066867765 0.0606354410050635 0.0840353746800193 0.0263524022826106 0.0498486728996062 0.0432170712634592 0.0732316732585517 0.0596663212165943 -0.0306992600317623 -0.0998754654783452 0.024843630922388 -0.0430906614539862 -0.172924353143375 -0.0518577182512844 -0.0152547252343629 -0.0342413670752557 -0.118743590794756 -0.0605360729981767 -0.0459294446586242 0.0606375250134971 0.113015827534966 0.0360531239624724 -0.0427642302794303 0.00462477788502655 0.152777734107825 0.114667743458715 -0.0130828005474185 0.0100261014008107 -0.0107306306869215 -0.0307145804902008 0.0276488688921922 -0.010890613791574 -0.0158721719610501 -0.0114323005603912 -0.0122936949250728 -0.0207069940488709 0.0490616597565614 0.0124556067569636 0.00833995911904792 0.0198672288483324 -0.0444940593865835 -0.0430937006030548 -0.0313220213107622 -0.0146159479629056 -0.0313437011123467 -0.0326508077621919 0.009548604121177 -0.0486486918222202 -0.0382441580629824 0.0468515166537893 -0.0314717709241907 0.0230446548144154 -0.0520750762900777
  16 257.926800521192 ""  5.89695975414595 0 0 -0.0483052675181034 -0.00454815075509598 -0.0439463198146704 -0.0129954463801419 0.014142950157341 -0.0140509362965917 -0.0644793600068027 0.00809265114619026 -0.0407395773823443 0.0980172883108622 0.00356067043983238 -0.00956173433570869 0.0073004923624788 0.0181400586079871 -0.0572864444119943 -0.0678394707755206 0.00361660584684971 -0.0605928180013011 0.000579482379348213 0.0141502292664711 -0.0299393701835056 -0.0512535182781052 0.0124472271463202 0.0492654944634178 -0.0871590424276163 0.0147028838750554 -0.00654170881133236 -0.0542382421216651 0.00585867817360009 -0.0447185497153315 -0.0901244073840198 0.00660877645998689 -0.0731812991587253 0.14342172416201 -0.026472922985037 -0.03050283014521 -0.11298526948684 0.120589537610077 0.0439267549030949 -0.0710553686772631 -0.0304848932995862 -0.223174496492531 0.017296430405069 0.00295455573294038 0.0497039695379291 0.0256493568661971 0.0138364323769024 -0.00712663315621669 0.016341570919415 0.0040306031437671 0.00832027414206008 0.0149168587074474 -0.000673952300772906 0.0134211575526631 0.00698349913891749 0.00297255672723954 0.00559182674302758 -0.00349449979705439 -0.00242006637078751 -0.0073408215305874 -0.00324882285753571 -0.00450306620622908 0.00248335894385057 0.00510724174483015 -0.00735848616989758 0.00727165558419428 -0.0070437116899402 -0.00934426384116542 -0.0120039832268536 -0.00465167938112872 -0.00931934109862346 -0.00947168076264369 -0.0102162146364753 -0.0148410543602139 -0.0188251793099338 -0.0182501202624507 -0.0342801372444838 -0.0160197622404616 -0.0281925581560092 0.00715875496223977 0.0737099585853361 0.0502529635455835 -0.0243112621319038 0.0781427660989262 0.0152676308363512 -0.00132114888853834 0.0178213833532941 0.00543003767234961 0.0125048734142784 0.00960655284234908 -0.00424435275407446 -0.00626897639695729 0.00453919700608188 0.00671082106960136 -0.0192494779859953 0.00431430140639445 -0.00338642310671616 -0.00875030038291288 -0.00761334652685294 -0.00328001756793595 -0.00926002396719082 -0.0108948314243413 -0.00652931027114249 -0.00976822584934134 -0.00874594889584377 -0.0168157043847331 -0.0190725156421145 -0.0285458916098933 -0.0187648927910762 -0.0122318741641103 -0.0142954971837539 9.91144793256595e-05 -0.01755020928002 -0.0233582162085013 -0.0136857853630954 -0.0275078074016274 -0.0235044920258701 -0.0286198728322153 -0.04572258060688 0.0115243369248939 -0.0250536201668012 -0.0544765504371806 -0.0376921814681617 -0.00895814036556015 0.0599745952438588 0.0411196323594212 0.0572212968485868 -0.0207184445667243 0.0553239927893573 0.0104233160722272 0.026612172018671 0.0320380963086108 -0.00943577289551932 0.136822953597106 0.0970942819223126 0.0686341459246659 0.0652448249304504 -0.0280888793229646 0.0063836465371411 0.0400342320815318 -0.0168660039424703 -0.0797305793235253 -0.0380182469408168 0.0136508322649478 -0.143698132044612 -0.0507542359416115 0.116480792274101 0.00622796521029193 -0.0865408779830747 0.0702369275115207
  17 270.506861133234 ""  1.5040153727016 0 0 -0.0199058459451658 -0.0483296151949963 -0.0125445101779028 0.022147549841838 0.0166105402495366 0.0107130347206698 -0.0660971081148556 0.0357545541682853 0.0292145544893404 -0.0698224824188258 0.0303707416303629 0.00287758247935674 0.0245942076788893 0.0133572652999764 -0.00701828441085466 -0.0691559060077636 -0.0285540567935107 -0.0483012608343982 0.108876139313299 0.00248627094954457 0.019538464406365 0.0244044846353507 0.10019463689322 -0.0118941269958671 -0.124838985375284 0.169242793706301 0.118417788398204 0.0438440387265639 -0.00450954529010178 0.094103964397088 -0.163778994182489 0.0184294647336689 -0.0848538994738008 -0.120573126532521 0.0103379363414 -0.0474492669542633 0.15283649863477 -0.0616181443980469 -0.130435728682392 0.107678835310451 0.0800917697444355 0.138978403494772 0.0157991247750131 0.0116789653728361 0.0531833560332025 -0.00421164131493711 0.00406562525589928 0.0163050031255254 -0.00367627620238422 0.0092963853327551 0.00248592418835825 -0.000483402572138552 0.000493524113782661 -0.00850871256093076 0.00943426819274904 -0.00647981832360342 -0.00827986761377642 0.00955699391033964 -0.0106850798628163 -0.000178459351073957 0.0093942386225944 0.00177876761012291 0.00175938409336936 0.000207597094038361 0.0102515831195471 -3.69356286014442e-05 0.000146445041849236 -0.0126184064440801 -0.00182013327384954 -0.0171956883392585 -0.0275162998965053 -0.0141701920288885 -0.00529463316107352 -0.0124521011641689 -0.0069888664250427 -0.00158471699234095 -0.00112299243241063 0.0022875835262186 -0.0303479143684099 0.0143090816314214 0.0769378369255563 0.0512710718298235 0.0142008985768492 0.0929165142774035 -0.00700002891131277 -0.00297741154379437 -0.0120909397888306 0.0103787584047242 -0.00912876100154863 -0.0122136370136476 0.0157836474511583 0.00482257018868002 0.00598991027456184 -0.00037812147900022 0.0154125564621399 0.00161321897550889 -0.0169825667618766 -0.0379353823961121 -0.0200331689979356 -0.0353112563609533 -0.018740501671962 -0.01209252194146 -0.0144830870017011 -0.036807145699618 -0.0192296738152779 0.00798251787622145 -0.00397105927855648 0.0144892250906322 -0.00516939873285845 -0.0423555163921253 -0.0172992888572906 -0.0229540292795013 0.00658273187033793 -0.0244928042583123 0.00172152721956561 0.00105429857111654 0.00831988794067204 -0.00662859536342716 0.00390880790978134 -0.00175741351317811 -0.00149055415839922 -0.000417078525778018 0.00292718749863868 0.0762488480934801 -0.00812315327799831 -0.0336236942299983 -0.00521861543066276 0.0605380672655134 -0.00772135785494488 0.0415653925931056 0.0118283699858123 0.0171905377218888 0.0705797364392146 0.0774778241426013 0.0273688276476167 0.166779962117029 -0.0141404830693222 -0.0918367823956251 0.0479628951826715 0.0009916295183421 0.0612812170353787 0.000638001079699028 -0.105840890499488 -0.0371794140019219 -0.0434577092688062 -0.119470864538268 0.0510511007013592 -0.0280619499544895 0.0181734322070728 -0.127038990082597
  18 304.272794828714 ""  0.224053960990722 0 0 0.00673196555127933 0.0171448755305726 0.0049982035254955 -0.0126969564156382 -0.00819443123348072 -0.00188356097927519 0.0189480789678657 -0.0115720072351807 -0.0106594117047471 -0.00395289175111842 -0.0132038483858918 -0.00103119531291806 -0.00931046869708989 -0.0125707215211004 0.0125028608088431 0.0155095104434063 0.0102937884568086 0.0269466771694667 -0.0531807131860041 -0.00141211825690971 -0.0045464325653288 -0.00502587229602217 -0.0452025647180518 -0.0057690812744759 -0.118500913274732 0.397204728866561 0.195281608974129 0.494371905555003 -0.131506305723806 -0.0239279584882643 -0.300739996274104 -0.313818438334973 -0.206700633811161 0.00654757924005139 -0.00175593424928579 0.019396127886385 -0.0220716423591611 -0.0144761208887218 0.029015674680196 -0.0165957771032076 -0.0205225599220347 0.00367957652887195 -0.0144132636472329 0.0214055775089722 0.00703633269256406 0.00532957472392014 0.0286413023865322 0.0115585739142554 0.024207942902097 0.0167237560315078 0.0120672947023663 0.0262238963648117 0.00770662805878058 0.00943116602761667 0.0207268447126331 0.00827618736450643 0.00889024420769608 0.0079110592526434 0.000149700774472661 0.00195607445095082 0.0119122286018085 0.00880266423277495 0.00757591663847429 0.0193750802913756 0.0109372538028547 0.00961285958544962 -0.00806231519190782 -0.00709035160943353 -0.00487354272631896 -0.00395692605411762 -0.00405644344209119 -0.00268986259599502 -0.0289551980991085 -0.02161099362322 -0.0379713450132401 -0.0363043056432306 -0.0383653560172808 -0.00387335384755227 -0.01528259420206 0.0149862980340938 0.00541632322480483 -0.0114935551706516 0.015145083636455 0.00804677759684171 0.0238447725899874 0.00587653019185803 0.00872895525780005 0.0191573924673611 0.0166000307693051 0.0130462021570557 0.0151596922359039 0.0101262333487539 0.0100056322408997 0.0210081978368809 0.000898927600314502 0.00641720950656115 -0.0027663552736937 0.000679896584692655 0.00144531818747222 0.00267752277141609 -0.00606767293766345 -0.00557047491031499 -0.0060258123614791 -0.00214049295002597 -0.000817073024179408 -0.0314675476083395 -0.0219866058918766 -0.044299890485921 -0.0602159102268276 -0.0515936943553875 -0.0348542473966825 -0.0202646931819696 -0.00461235295702862 -0.0755958860553946 -0.0317482838664019 -0.0332617416875423 -0.00247337640714073 -0.0549390508895996 -0.0552201003306304 0.0394764179835935 -0.0568975912330878 -0.0622904318807429 -0.0439498386719869 -0.018444438489899 -0.0138436632661517 0.00496888890977013 9.88478718270579e-05 -0.0259452474141329 -0.00957175546220875 -0.0064394895588619 0.0137916757978453 0.000100839136850335 -0.0215466171117136 -0.0746187892905109 -0.044345042968477 -0.0600765054414739 -0.0310242612554995 0.0663180878090887 0.0122295107821728 0.02885626613569 -0.00319419391007796 0.0164128831525417 0.0453811736839989 -0.00896420508939874 0.0439716274887509 0.0578702950085788 -0.0752527556464896 0.0132155698766492 -0.0035678466047444 0.0427880012856797
  19 306.791476892044 ""  0.128093823830218 0 0 -0.00432164096644268 -0.0039506854141671 -0.00249755908516638 0.0064291506076708 0.00406331403283797 0.00752704144178217 0.0201475365288457 0.00202125858244418 0.00434594333956473 -0.000978028918119254 -0.00166059519216644 0.00623227671436784 0.000698855533991394 -0.00196963625430742 0.0124963118739603 -0.0116083684784473 -0.0010746575824457 -0.00929932627907316 0.0276766081197422 -0.000756777411210885 0.0191020868393652 0.00192289656559378 0.0286606597725087 0.00936465037628397 0.107173161254379 -0.199188879575183 -0.126976600863907 -0.21474004175043 0.0610125366078288 0.0129490385316595 0.195741411703815 0.144005994334375 0.129449188113043 -0.0858094833708513 0.014945272254132 -0.00706911553108804 0.0593060301320446 -0.0203294523504049 -0.0508718369772053 0.0253741995609094 -0.000652395046597288 0.0956997448564372 -0.0254100905763858 0.0428804657247782 0.00611283557335704 0.00859075828482643 0.0517329305706873 0.0282570456365467 0.0489804596754356 0.0304962146083689 0.0255515230781285 0.0539687268605894 0.0143731939212647 0.0185999487092188 0.0438315840236056 0.0166187706794365 0.0162635771150158 0.0186987320455568 0.000864613761564205 0.00385170453830658 0.0273785386828738 0.0177682877564154 0.013968824237882 0.041718700726845 0.0210731352529192 0.0194804345489375 -0.0140748816345997 -0.0128617065838673 -0.00893069720428702 -0.00282939652077513 -0.00405126143470551 -0.00161915336118596 -0.0582837326485403 -0.0425860871344201 -0.0785599293962154 -0.0732715411856838 -0.0763271181142825 -0.00594019238783166 -0.0177902355486504 0.0286175979661638 -0.00230086909433633 -0.0267749230971015 0.038073616093234 0.00221218950189912 0.0499178400656858 0.0112204794939915 0.0173362854381065 0.0411013477689137 0.0329707671898183 0.0229896692867077 0.034127605527574 0.0212714234340787 0.0171061435394823 0.0450305092365287 0.00363688872425654 0.0121837062657201 -0.00282226530942661 0.00588989236088219 0.0040270068444236 0.013640504565006 -0.012582904449286 -0.00278411916561004 -0.00427918676282006 0.00613766326979735 0.0033678962726119 -0.0589937186176655 -0.0402884445410104 -0.0852201472858489 -0.12269707652443 -0.113182919574904 -0.0751555595350627 -0.0463264620387521 -0.00168690885306216 -0.161044720171715 -0.0728274816078913 -0.0759285565490649 -9.12206065734215e-05 -0.100794691316451 -0.112671967609491 0.0769398674186848 -0.119356503843503 -0.112652786391059 -0.0838417231158748 -0.0173835841377028 -0.03117429907836 -0.0105135950437218 -0.0228931426826864 -0.0100888134951175 -0.0287427597269358 -0.0106031003137856 0.0252570023749801 -0.0021910589991106 -0.0341952578926029 -0.0594537649049416 -0.0472968726406694 -0.0263199721199339 -0.0562581609002344 0.0393690510290551 0.0233580960015087 0.0444874599513012 0.0142329662958579 -0.00558999337733898 -0.0185614265027623 -0.00616181072324394 0.00814919311632314 -0.0211018101900468 -0.00861494742093717 -0.0299077123415857 -0.0195014585797281 -0.0350296536168232
  20 311.658777769422 ""  2.76611639710352 0 0 -0.00726768941456987 0.000731159711943168 -0.0205990036624373 -0.00537592813718335 -0.0258079725929573 -0.0122403969353927 0.00114462692925216 0.0136128651566358 -0.0150055087436062 0.0820368117119622 -0.0101157769422654 0.000507376224708686 -0.0173378110298108 0.00539902547189203 0.0128333836126892 0.00705288089151157 -0.00450670522517802 -0.0173437238415903 -0.0480358911370779 -0.0154128561407666 -0.0437339472926034 -0.0254566150792724 -0.0816265818973152 0.0333171609913498 -0.00638110608557882 0.047956824825228 -0.00448912072971058 0.0296967446591022 0.00343952695582119 0.000322397501714611 -0.0173559089429416 0.00371597538916954 -0.0319188053424928 -0.532160771889146 0.0959654301991879 -0.106046816019824 0.293317339409146 -0.0131164663407015 -0.359190663904407 0.080716067301879 -0.0481850429540624 0.473405074198151 -0.00312092061160297 -0.0089898137174746 -0.00867810913719792 0.000144614855446659 -0.00731585793140158 -0.0050677142749676 -0.000909379581045147 -0.00592209398316182 -0.00642842971549873 -0.00168496721621313 -0.00168490891429388 -0.00432532942025292 -0.00497344470495429 -0.00105743454866172 -0.000697911954663635 -0.00402700915756047 3.51511273061885e-05 0.000971772949375841 -0.004368178312444 -0.00510316863765108 -0.00150119793572012 -0.00152140629026973 -0.00613217669531874 -0.00493125192299286 0.000415511516782114 0.00307654822023755 0.00198269048649372 0.00531073110888844 0.0081101172864664 0.00347277055210837 0.00425096776319147 0.00479270610315997 0.00737119065756585 0.00714884638297638 0.00891872891123247 0.00132862839675373 0.0049720966054661 -0.00942132828565034 -0.0129205540500583 -0.0104553891538222 -0.0117547876940705 -0.0173879879065334 0.000974032804582568 0.000211626045070589 -0.00408426401131181 -0.00513944964451411 -0.00149492897845697 0.000513769813352644 -0.00745131730225141 -0.00739587788604433 -0.00100190633694548 -0.00152744175690231 -0.0068064584325349 -0.00503066124955135 0.0113787974637842 0.0159338070202547 0.0154658503861935 0.0128983421330334 0.0119118786722719 -0.00988571538336018 -0.00381536416527401 0.000453779734878842 0.00492454326132628 -0.0140446295742746 -0.00653509198562675 -0.0233967871753754 0.0021207738627675 0.0451268869578976 0.0221401678370472 0.0290724482081894 -0.0210648479396009 0.0304406149479973 0.0197267639192813 0.0226566007044789 -0.00113948788203299 -0.00621980343661073 0.0154762404411288 0.0017163147527527 0.0157144501471263 -0.00450615649793347 0.00199112467290252 -0.0240767816993643 0.0299705710765204 0.0162742411640421 0.0134252070838989 -0.0196164837083756 0.0186341843869328 -0.0155977626354241 0.00108887371835945 -0.000997428873625171 -0.0172736701013605 0.0425832246424179 0.0307852809319667 -0.0181088008068739 0.0407228870504876 -0.00696931307643183 -0.0250860982670159 0.00405580179852533 -0.0290636312384414 -0.0287179599584973 0.0154147936967401 0.00900774989429464 -0.0448408753449881 0.0185569116953561 0.0143465392410508 0.0145628161894281 -0.0136362652840601 0.0668501062708332
  21 313.795784027971 ""  0.0353443148581739 0 0 0.00111648184134293 -0.00187360037250736 0.000986122316510804 0.00189653716768541 0.00221943050700755 9.84528700133519e-05 -0.00118793874391604 -0.000987546910006629 0.0014414822766707 -0.00735502006659865 0.00225190669672937 -0.000874720321793084 0.00126989102423345 0.000888044326095838 -0.00172887380134592 -0.000765806722222684 -0.0011284133142441 2.93283772527265e-05 0.00760021776883262 0.00111617254679523 0.00208462134243826 0.00359838139284467 0.00852421219668768 -0.0041100194762128 -0.00083628661522864 -0.00524299287114096 0.00102119857720781 -0.0061070269205024 0.000262656766002135 0.00153939807924832 0.00115409305676719 0.00264360709370402 0.00185433327749263 0.0379497962060639 -0.0058039223093481 0.00666685634870872 -0.0203330642605896 0.00129397670790439 0.0245318975722284 -0.00499272144656934 0.00577441220958495 -0.0342402104056618 0.00105797957012411 -0.00141372412614479 0.000754659305849371 -0.00729003561814372 -0.01230956169792 0.0259429132597305 0.00602896663208151 0.00958640399871764 -0.0234783094483141 0.00745451077486775 0.0134097663885367 -0.0298519160629444 -0.0010670531034468 -0.00246098205330007 0.00600128260393165 -0.00474640735445829 -0.00984837333273293 0.0215558931116826 -0.00150846873757783 -0.00416146255455565 0.00704215648383701 0.00646025489652407 0.0106650631435597 -0.0252896397830088 -0.00323054113766097 -0.00505534690266023 0.0128307067859471 0.0040480457723717 0.00947951992684503 -0.013636463304071 -0.00734477760695129 -0.0268867088505156 -0.0042813402907627 0.0027897398105418 0.0200314295167295 0.0206631445515945 0.021313429155321 -0.00537344531785462 -0.0103401644752738 -0.0136930479668067 0.0126486887174798 -0.0114802198642303 0.0096552100511454 0.017096820355412 -0.0363962650910292 -0.00416137414629545 -0.00871415139409159 0.0204572862507075 -0.00522153906803271 -0.0113594875789395 0.0211772167488241 0.00710044577747821 0.011668465610707 -0.0283778422842177 0.0886003666146028 0.0805369182113522 0.13101955444946 0.0434233941378089 0.0934275594137987 -0.190914169958016 -0.111578628359503 -0.129162927595726 -0.0117968425752973 -0.191989843238134 -0.143459910672233 -0.30350855166154 -0.0875522365599876 0.291394200352019 0.139453769342195 0.252841706891206 -0.238384840878813 0.133135726418344 0.252449851379074 0.28893086225343 -0.00067270624992586 -0.316055670501142 0.0912262102666213 0.170299845334093 0.0811494242547748 -0.301648468652421 -0.109470416927776 0.00521599603211782 -0.000896709008974405 -0.00051167799089159 -0.00500454107519895 0.00248575471921761 -0.00039052577384559 0.000418393226765579 -0.00247111274144401 0.00285147014731414 0.00690683812526754 0.00309436304036692 0.0041086096702967 0.0085473032174527 0.000510657808001101 -0.00545952702253977 -0.000378111958711549 -0.00421502390888095 0.00612137282631976 0.00245954140148237 -0.00398544623060103 -0.000923439004426315 0.00059208830876782 -0.00504413168219366 0.00418336117851538 -0.00385722060168676 0.00319817137658059 -0.00739275956316712
  22 340.15267880726 ""  0.0127749113974698 0 0 0.00487985349113686 -0.00333044562639495 0.00100518511618306 0.00508041446796264 -0.00125627814791575 -0.000749713354993457 -0.00448573772006086 0.000767657387165753 0.00218751028414654 -0.00426089048262006 0.00114769893069823 -0.00118564385705245 0.00101305378629505 0.000503297597507892 -0.00111659224473322 0.00601054539587721 -0.00335469947223104 0.000137882081641024 0.00912039256752399 -0.00184421425533834 -0.000717562480457744 0.00699324902891713 0.00272085860228874 -0.00475519038963682 -0.0100266175493877 0.003584433147728 0.0107745738174542 -0.00253523289841551 -7.86889473812111e-05 0.00402999213191456 -0.01026188727666 0.00300801511546499 -0.00694977311471217 0.0137516189310323 -0.00204389644308912 0.00174290572024444 -0.0056871850176636 -0.000982567618949168 0.0077134858971465 -3.40087147181474e-05 0.00373264270379599 -0.0119437462960282 -0.0109715689021804 0.00787127388328563 0.000410085021903042 -0.0209661881319353 0.0020329521481364 -0.00618469732352729 -0.00492646512081316 -0.00824027359133785 -0.00588229846189995 -0.000900442411238195 -0.0265823141019792 -0.0103714246954895 0.0168905837190352 -0.0322940771943304 -0.0091575401624759 0.0260761542682067 -0.0194726208877851 -0.003385609641731 0.0289043338587219 -0.0113378210595873 0.0028293921370417 0.0113819729066264 -0.00158715141190141 0.00264226953371925 0.00232863287431093 -0.00170018299196472 -0.00159539658393434 0.0204648877428964 0.0167462460081651 0.0109643989114693 -0.0338910114531836 0.0339259310891065 -0.0200340618617506 -0.0437514488986872 0.00825804920752994 0.0217928502853878 -0.0116536752339403 0.0162670437666033 0.00378666469241444 -0.0103655015961938 0.0132423730376012 0.00268081292536969 -0.0103675624813675 -0.0327735285426188 -0.0144568071809227 0.019346146664608 -0.0464301778308966 -0.014947101803452 0.0405112472843021 -0.00338635609076413 0.00990106666893042 0.00916270095000268 0.0126808451832083 0.00875384712157701 0.0186434372932375 0.0370983413344719 0.0199605156045849 0.0527118990585238 -0.000301472080862693 0.011046977789351 0.0211074387372432 0.0383211435521409 0.0198208882222635 -0.190858538472531 -0.0418023267527492 -0.355136310024812 -0.153372544791146 0.353152230441543 0.141006313492147 0.194984123362563 -0.166015723861362 0.124360866536979 -0.292338526925807 -0.271761444701994 0.100527540436805 0.254182307655572 -0.0497498714638247 -0.132835238404892 -0.155158503287878 0.35421237244992 0.130336793909014 0.010393027992914 0.00743171290187549 0.000852161514146331 0.00741112143760952 0.00302806442920423 0.00773702680282984 0.00312637587638089 0.00184666922267567 0.00328319579456187 0.015690975891165 0.0181592799181582 0.013632147875185 0.0182752811178056 0.0127355783592229 -0.0141614763040796 0.00671009812274099 0.00390231317655033 0.00564074885699213 0.00495982337002029 -0.000716641375865538 -0.000236703632725149 -0.00152212623401936 -0.0010342346223956 0.00616312654673404 0.00441308574612725 -0.00108464436702082 0.00667302944000728
  23 361.203603957088 ""  0.262636073350262 0 0 -0.0191631782332898 0.0144318011888857 -0.012999942664362 -0.00970852606391026 0.0140258956375031 0.0107058356358236 0.0246757689802708 -0.000979888276484251 -0.0201457703885987 -0.00385494557891524 -0.0121155161711665 0.00628011706853081 -0.00384056399851244 -0.012897523588616 0.0194295226206891 -0.0337458941351275 0.0170729420648778 -0.0111087654368665 0.00508201958743427 0.0086649558837319 0.0369936930444044 -0.017245443485895 0.0399079132189461 0.017731439554809 0.0507039159397937 -0.00591948732020666 -0.0604424068256783 0.0254914587307115 0.000240564490722615 -0.0277880792215655 0.0483143787041906 -0.0179268916242683 0.0226883714865213 -0.0173860195669373 0.00300679208968569 0.0195885729708647 0.00518399154971782 -0.0248922586440093 0.0141847135450329 0.00050450275987776 -0.0154600447299456 0.0397605704922273 0.0104219461077702 0.0114747707953012 0.0301183619485805 0.0398222113163076 0.0240215086860071 0.0216161417175372 0.0286787945379503 0.023678218256106 0.023136280419116 0.0245947071599835 0.0390955923334894 0.0241616230343055 -0.0128801614954083 0.0517106657729927 0.0107776077167071 -0.0386068513694924 0.0232039689845346 -0.00319085689850657 -0.0409215984526766 0.0180149092735748 -0.00563876662621892 -0.00474211646674372 0.00342708161693761 0.00180574559292119 -0.013166529984586 -0.0123650720794733 -0.00865788932178471 -0.0761730025979243 -0.0771485780149019 -0.0418017222495638 0.0492036532290355 -0.0601063488564956 0.0355200486190046 0.0621229569190431 -0.00284422359619994 -0.0404070423886311 -0.0259993199820537 -0.0149291170377069 0.0386487447640759 0.0395511507455478 -0.00465771003605731 0.0570507114042641 0.0367156314808642 0.0462355735899995 0.0334468971634455 -0.0171881027010581 0.0835771656146189 0.0201582690474759 -0.0590148945970486 0.00388547034839876 -0.0172090742637479 0.00129767713784041 -0.0336753557104225 -0.0130950016114776 -0.063314323198564 -0.141685405992193 -0.0633380956765474 -0.168429411987565 -0.0280274475093035 -0.0379074715583558 -0.0813948969040253 -0.132963957562391 -0.0618971380742363 -0.0545677555995656 -0.153008684835774 -0.0416033436378793 0.100777015140666 0.107532171633242 0.0708907887020136 0.180336282910925 -0.183877159755379 0.134354705182319 -0.0315055678834225 -0.093248653713635 -0.0848094579428612 0.217196568387937 -0.0148907367286107 -0.150814757494253 0.0942216813076942 0.11902123253284 0.0800588279114335 -0.0248806730894285 -0.0240904988419757 -0.00592247097827489 -0.00201588023553214 -0.002066785258865 -0.0210250191042316 0.00289175257522263 0.0242325076809516 -0.00472639257332915 -0.0465977593052989 -0.0672499856911474 -0.0584114119814848 -0.0399659751159725 -0.057330408418681 0.062452071512637 0.0150353336346196 0.0334018204998906 -0.00698260759594518 -0.0147939992439002 -0.000969964302010256 -0.0157108346275915 0.002809344221472 7.66164353619625e-05 -0.033454916885823 -0.00608825479845776 -0.0068556732201244 -0.0147422754577118
  24 372.735728609883 ""  1.13395113192063 0 0 -0.0345800548552002 0.0472112174093283 -0.0590328656346794 0.0155623779088672 0.057748113089232 0.0357254317510033 0.0536715252340013 0.0123089879276455 -0.0921860209523518 -0.0466327552182924 -0.0486236379792656 0.00781245539470806 -0.0180282301979162 -0.0543569852371562 0.0918857350508085 -0.0884065490652961 0.0577622112146945 -0.0576150282376187 0.130745400137503 0.0250902441893158 0.170053897139315 -0.00327342412658149 0.230111060493506 0.0310849573492186 0.101397077048361 0.0112385498371163 -0.16601731555681 0.0818846506661683 0.0112626595262088 -0.126820744797396 0.0873410315842448 -0.0506042470030321 -0.00395553639719204 -0.00769592299409851 0.0265107823411373 0.114108418355798 -0.0156940492589942 -0.131261417877567 0.125366030562386 -0.00289880294940303 -0.0515146490227829 0.135921928075817 -4.16718049516604e-05 -0.0178275072583417 0.03917337596675 -0.00430609773459181 -0.0117026163470261 -0.00871049074847328 -0.00872159743014684 -0.0127004409838293 -0.00534590964774144 -0.00786487931615484 -0.0145498243556611 -0.00655094261751308 0.00185910624850191 -0.0116564013710631 -0.0146525489662882 0.00682947937586365 -0.00651405494131503 -0.00639283529760231 0.00604679321751644 -0.0102434461948106 -0.00395923602608143 -0.00195261094691317 -0.00858567082501036 -0.0043129331217059 0.00244392005775157 0.00244041590264718 0.0010092572871765 0.0200023828400697 0.0176926837861283 0.0197787117654656 -0.00665906383925178 0.0105647068061265 -0.00469615653511741 -0.0131001980260336 0.0140481660605598 0.0124891279823438 -0.0738557786264276 -0.0308933107651992 0.0701186946164372 0.0529968475077448 -0.0274182024218104 0.0956303558191472 -0.0108663523354675 -0.0181217890667341 -0.0022300445193564 0.00377916836401618 -0.0166405069956388 -0.0207469751307481 0.00863461083671288 -0.00865944306815799 0.00101768750262936 -0.00308872096780714 -0.00145066327102685 -0.0016240346498015 0.0289650213546856 0.0321197893820447 0.0391567863508462 0.048927716441797 0.00762375598115294 0.00966651317382941 0.00450031343348481 0.0288742082226357 0.0321754069785652 0.0126364821926157 0.0269610943346044 0.0123914126674175 -0.0128534127715127 -0.0203180526833603 -0.0126408278104966 -0.0312844709404049 0.0330614828870462 -0.0219642726134144 0.0125360443313895 0.0372672129198492 0.0316890502738796 -0.0533714850037473 0.025957379394148 0.0267409519423685 -0.0180163693120454 -0.00887671541788209 -0.0088842291643852 -0.00315801666039798 0.0201809543121461 -0.015027998752322 0.0475986339545739 0.00408765869231422 0.0349316014668621 0.00380654945034309 0.0111072746513556 -0.00375387235281193 0.0175061316726027 0.0333889045044297 0.0115171009650345 0.0324404906102675 0.0175669788679744 -0.0384562993367037 -0.0050817305833103 0.0120187878827398 -0.0258817399861379 -0.0303954602476384 -0.000434533157477005 -0.0592355280419799 -0.0433643896569839 -0.0101415289000581 -0.017180706420662 0.0289091394099311 -0.019449476717434 0.0689997716412027
  25 381.155268757769 ""  0.240730623509278 0 0 -0.000315940141370992 -0.00282812574850145 0.00751932684807256 -0.00830209410725696 -0.00647688046050193 -0.00279049919614667 -0.00109967350239195 -0.00291505984196062 0.0107988053359364 0.0079039138088255 0.00536525671950841 0.00158097222958306 0.00160895470678892 0.00623680297760119 -0.0121374520823351 0.00574596258958309 -0.0042388356639482 0.00849623237949055 -0.0289216153444808 -0.00137078638372597 -0.0209949718994535 -0.00706880515512057 -0.0347023399458208 0.00103155837477682 -0.000886202657806027 -0.00335750727445953 0.0104142098518791 -0.00424972448494629 -0.00263880572071289 0.0138715720769332 0.000185862623203797 0.00121671558409823 0.00961868609810529 -0.00204695753828918 -0.00606751992218856 -0.0160356808281962 0.00194103645207588 0.0191477763001143 -0.0185772154180465 -0.000765279972563934 0.00501141210207223 -0.017473376679993 0.000544795159262076 -0.00388500076058999 0.00725906244299544 0.00678116630765424 0.0104227808643399 -0.0343144378310576 -0.0172503278436184 -0.021443855738942 0.0425135679110545 -0.0131672598052104 -0.0165548820608426 0.0246305899201044 0.0114520590356879 0.014979755896887 -0.0503552211657237 0.0197885586895828 0.0273759532395513 -0.0659335163621985 0.0158131674672718 0.0221501865315692 -0.0477452382304958 -0.0128720801814625 -0.018658042230096 0.0446406826259086 0.00991007981742044 0.0142866888666767 -0.0299164281849684 -0.0144412774857052 -0.0464644648132247 0.108330503752542 0.0491353684218731 -0.066444885236423 -0.0414117063858106 -0.055705428811646 0.0865687552137255 0.0228135330341913 -0.0468057984272497 -0.00410942875578715 0.0297561205253007 0.0349251660603205 -0.0201725996320798 0.0406642883220383 -0.0193995538248095 -0.0240830728009654 0.0332522514977207 0.0142871879377366 0.0137998344664238 -0.0616009465604301 0.0252336772769672 0.036658751623318 -0.0697742808830107 -0.0178415725393006 -0.0205799851125197 0.0664518854626859 0.0927754457275748 -0.156317277931902 0.176692654761125 -0.0102603556698666 -0.057679433327477 0.123214121182268 -0.155090647382118 -0.000902385474118859 0.198670335508084 -0.0105618878739589 -0.142042245346225 -0.0129980282908691 0.0780317496538054 -0.0745672541713807 -0.0568745562440018 0.124596811888185 -0.0856970614133826 -0.0756763585545141 -0.00878710516976673 0.114002081129941 0.134873536803894 -0.14380997417259 0.14136719947672 0.00668105450277959 -0.0907479951701113 0.0969833497020136 -0.0107929041459635 -0.0067021077266683 -0.00697121164622849 -0.00364054695465163 0.00748178009223214 0.0101281867164358 -0.00490148701985226 0.00560051106154204 0.00218060813166525 -0.00927212312734664 -0.0171096499811092 -0.0192691433382608 -0.0219444686390382 -0.0185263488324331 -0.0134796798386718 0.0166022338550386 0.00394406723758131 0.000809637773323623 -0.00907980004667533 0.00155587316711559 0.0027515550021284 0.00546668614538099 0.00981077327873278 0.00580139092701967 -0.0117145157872491 0.00852107981095264 0.0115431976606002 -0.00856164308923391
  26 391.761776377097 ""  0.0462250223162911 0 0 0.00203119507991219 0.000121400838704296 -0.00248781522967638 0.0054636691820979 0.00196714210440331 0.000369974297664936 -0.0015943984561753 0.00125711076679688 -0.00377852112362451 -0.00327892247230036 -0.00205829124675543 -0.00154413153256628 -0.000564403643853198 -0.00228672095096774 0.00524209475250482 0.000337507394885596 0.000527914888902573 -0.00296626165966454 0.0150863769040991 -0.000274412832399898 0.00775760697481687 0.00540293305737742 0.0146146826214296 -0.00213734943703463 -0.00410167592376052 0.00114312300700663 0.000143957127678913 -0.000691870545702449 0.00123133626754783 -0.00505287833964107 -0.00419304173171176 0.00092111065515494 -0.00696326749084401 0.00169488435032261 0.00362137803376146 0.00724457383134542 -0.0011657089754261 -0.00821706942570519 0.00873761650884347 0.000221331253465687 -0.00202063392492735 0.00727386337445469 -0.000769316408422201 0.00150064224645155 -0.00828574200315093 0.00087471995235457 0.00226741080958111 -0.00376042105582524 -0.00076382942689936 -0.00214235554235901 0.00640774874490646 0.005047674072192 0.01077205694342 -0.0203595201333787 -0.00154757391985411 -0.00319852340913763 0.00963006227975233 -0.00132460034764061 -0.00222539344060174 0.00692522304341088 0.00288478895599884 0.00672087051169084 -0.0116784823416865 -0.00487560363831097 -0.0110941076777865 0.0258545777706062 -0.00092524982320154 -0.00104867935023921 0.00347947869218741 -0.000440908778288749 0.00174977904374715 -0.00452864562297322 -0.00684512206130104 -0.0214294429455596 -0.0148304742888853 0.00844433008810216 0.0221385103762391 0.00896189513281329 0.0167191217631224 0.00976098390672789 -0.0137137630723844 -0.0137478615919682 -0.00136521146934677 -0.0234764935376684 0.0106186876817609 0.023002445966212 -0.0467914468724983 -0.00367797172271148 -0.00749707618160962 0.0194243787587561 0.0116511102539707 0.0260633947590942 -0.0525515873305084 -0.00673594886513097 -0.0154304051529768 0.035043314706067 -0.280318228057084 -0.136697169735091 -0.425739430194186 -0.102300581215128 -0.224876693320732 0.469972053443161 0.378070650592704 0.360812741709865 -0.0481845158194645 -0.0781302915205716 -0.0700434805683445 -0.118227845133298 -0.0428932940949587 0.0795612163822675 0.0357180080633406 0.0940163606514934 -0.0911359811797784 0.0179422416415596 0.0989933530203048 0.118368722422361 0.0075979608834046 -0.104290858189688 0.0557634556314988 0.0469020619518744 0.0420942168364052 -0.0855750041207874 -0.0254972845115089 0.00428676897784997 0.0049066727817543 0.00279467072799338 -0.00375477623083503 -0.00651774974776639 0.0044594305130655 -0.00387375428553619 -0.00322622044353992 0.00509177296954835 0.0111507609538765 0.0143629370623212 0.0160148883729724 0.0107821285849247 0.0110301177164261 -0.0126710652027104 -0.00372624684544173 -0.00302477377234831 0.00504988476547101 9.78839139126915e-05 -0.00123540198218991 -0.000439203915895007 -0.00468077817859845 -0.00257956377907833 0.00820477755516617 -0.00496989905283355 -0.00813567786669159 0.00558226298277424
  27 399.613410735207 ""  2.97201070125033 0 0 -0.0330215258870015 0.00682101211690376 0.0167264032383077 -0.0622187976203188 -0.0112247227107798 0.00661077192100949 0.0247175238069694 -0.0145943703297038 0.0222543899079805 0.0262005852966446 0.013996800255844 0.0240812864248743 0.00253601792249149 0.0149351290322651 -0.0361052287956614 -0.026427196900691 0.00470003186751308 0.0225486544559678 -0.149193201454231 0.00786502887664645 -0.0514217014666694 -0.0661698741214136 -0.121853121328983 0.0359759354225765 0.0615154705308852 -0.0125298912051266 -0.0352623330476526 0.0238365091539207 -0.0149217135727289 0.0264712522600462 0.0584617057149002 -0.0276569709644243 0.0758296134548508 -0.0214733631254395 -0.0366006226716382 -0.0546415656002642 0.010613547479685 0.0662128660629303 -0.0697066507414057 -0.0026805283249187 0.013601789139237 -0.0502868063814575 0.0165278281392542 -0.0267411899462622 0.100653596920504 0.00417025440313537 -0.0177400864103261 0.00567052745516275 -0.0159282939954702 -0.00442659438554012 -0.00806495529137597 -0.0161020892010162 -0.0106895672077375 -0.0118298075253613 0.00111124566197343 -0.0129505753002662 -0.0225867884148385 0.00436521512481485 -0.0171022333673208 0.00606007383337558 0.00198015373893691 -0.0137345416908239 0.00826484522504555 -0.00902472278324235 0.00393934386021031 -0.0187431669225222 0.00352244371364971 -0.0105454765550012 0.0123658676319966 0.0244271419096738 0.0168209806347039 -0.012109690881818 -0.0234989535723844 0.0208120001904894 0.00386259320429644 0.00473532451448243 0.00116975999233441 0.0190485449911001 -0.191120206276757 -0.0878262278046559 0.179222858625019 0.169414206398859 -0.0316063042320178 0.269179298822561 -0.0259843239252457 -0.0206926600614272 -0.0029535426275876 0.00538573459110457 -0.0168086465604939 -0.0389880114139492 0.0075207881849744 -0.0130375495155867 0.023641533442159 -0.0089659002698499 0.0179199816279366 -0.0231403937718519 -0.0253257206996144 0.0451317910558166 -0.0566307606732793 0.0368354306322548 -0.0111469195470721 0.0231840113564407 0.0879993376565527 0.0499993984696801 -0.0306580502201243 -0.00424169755718556 0.0501941735005199 -0.0221643956371302 -0.0543640107695731 0.0208588813575787 0.0173015296867357 -0.0435072752619014 0.0302726726836056 0.00549749421358421 0.0263003149817549 0.0229164992630021 0.022396435359521 -0.0241402317578223 0.0111294122292078 0.0268001979872143 0.0104754686503351 -0.0221186056230484 0.00990218884534385 -0.0424525309453126 -0.0492735409145025 -0.0276141930356398 0.0462299297827787 0.0650123900006247 -0.0387188614796625 0.0449843069596761 0.0303290463850502 -0.0466297439526968 -0.110355987931711 -0.144173818659722 -0.159465672300887 -0.100929539669037 -0.114755728569702 0.129335274324149 0.0382067408164454 0.026069316343111 -0.0518401404392836 -0.00851792265247612 0.0105856998038056 -0.00583487596998363 0.039137464518528 0.0234361237414718 -0.0899197564726309 0.0550609325327688 0.076297272125127 -0.0516499885176123
  28 438.120937073992 ""  0.023589896484104 0 0 0.00843500756570971 -0.0139060577648808 0.00272740396340129 0.0166035838332599 -0.00447414958201355 -0.00354165331714999 -0.00340793545699862 -0.000306648746170726 0.0123837634629198 -0.00277162419990801 0.00145825788804049 -0.00511016060524661 0.00091111600104917 0.00201177339974227 -0.000212016867906021 0.0138228042021642 -0.0151254745266679 0.00336990397670501 0.0374135301836337 -0.00759276365927758 -0.00231284740230461 0.0175479581653365 0.0152628858630637 -0.00942833379118031 -0.00834904868221993 0.00683949035882042 0.0201181397604349 -0.0070318266313529 -0.00235044771883291 0.0292591225345501 -0.00601690401634182 0.0150482729979966 -0.00197873803650168 0.00855652284803577 0.00468340162827106 0.00244237953609696 -0.00278729475440775 -0.00249195836268477 0.00624756381633369 0.000601552855524562 0.00301164521100232 -0.00386610046309438 -0.0375630296350354 0.0272287740340465 -0.00143845211285612 -0.0309945642908036 0.0171672733923473 0.00182372096716479 0.026348131673702 -0.0150003901800264 -0.0064713504309898 0.00960524568563792 -0.0676485455294836 0.0927464073205846 0.0262595914130626 0.0378925864022513 -0.0966172685188078 -0.00879126601773842 -0.00735269481609033 -0.0105192138171173 -0.0259415389709852 -0.068385950163931 0.0874587226376687 0.0424094860426215 0.0162937283985149 -0.101551108796329 -0.0296729826968505 0.00779371447349725 -0.00717334684303008 -0.00943925123009711 0.0331484259755988 0.0216298676492625 0.00294583839925351 -0.0252546622441942 0.0188298425325379 0.00481857220277845 0.0185193569452484 -0.0260314035034018 -0.0419834739165756 0.0234009015013988 -0.000653791190115588 -0.0311184847810807 0.0394924587410894 0.00821643648846647 0.000524526410178132 -0.106292840503939 0.199488926133366 0.0468419530742285 0.100500741979149 -0.194598698886092 -0.058910256003336 -0.126624827813054 0.194587507266987 0.0646875043437996 0.0347613294450308 -0.201375987792773 -0.0423806076210744 0.0269191385973541 -0.0217467802241106 0.0115217809803694 -0.0211219414829313 0.0931047920313959 0.0308396313199953 0.107643741130244 0.0317496929612549 -0.0155142932961644 -0.0527194565894002 0.0432638835702732 0.0496915167791413 -0.00206056323335921 0.00674927253630236 0.0255129481997155 -0.0489463055920542 0.039809661840122 0.0230729086219832 0.0444446837100953 -0.0600711954247328 -0.00452909968721312 0.0282717006363037 -0.0340299772381709 0.0412770163220942 -0.0112182771734392 -0.00402551317396606 0.0010607536236616 0.00725172882838687 -0.00150875639759778 0.00673525653450575 -5.92662386505042e-05 0.0080608636282126 -0.00822270409014544 0.0159890763350139 -0.000459157052752321 0.00511376435742487 0.00988297900620269 0.00354156021053962 0.00453392066914823 0.00914115938670243 -0.00723958772794831 0.00937663904934837 0.0278615686163534 0.00458812754268665 0.0045267311884575 0.00243203996913206 -0.000308222831744378 -0.00281629085484671 0.00679532749468078 -0.00776520971574717 0.0018263531341381 -0.00484186901199267 0.0261974934323766
  29 439.66896945873 ""  0.246197120649446 0 0 0.00303023099177973 0.0197272544561772 -0.00170195482909007 -0.00257295093610518 0.0084682096178718 -0.00352046303704061 -0.00664282903057689 0.00283927483830801 -0.0186203071314859 0.00426147510622467 -0.00767462044376067 -0.00896921147096144 -0.00199603350514656 -0.00650109241084633 0.00958060611396372 -0.00329869532675004 0.0207226427112239 -0.00203491170908778 -0.0128557865333078 0.00859851029888328 0.010518815929401 -0.000399911685465038 0.00717111843955794 -0.00655148130060078 -0.0179090660658811 -0.0161371455590475 -0.000896337817834674 -0.00784479784150171 0.00867503954294704 -0.0499693793453287 -0.0179029926264319 -0.0106619438784457 -0.0234981996717754 -0.00698248332431927 0.0141869234051864 0.0130394190196144 -0.00134457284331836 -0.0148758410087442 0.0128663470958018 -0.00350474039707527 -0.0151888342772268 0.0235588900699736 0.0604061476805681 -0.0509779501359519 -0.0250651446875785 0.0550899218667101 -0.029573163626966 -0.00966426750483306 -0.0497320784693275 0.0239405609182139 0.0205384571111017 -0.0666664281542292 0.0223215322666385 0.0621033843745834 0.000813029812802065 0.0480669219923648 -0.0548616568205124 0.018961922424881 0.0252032738913936 0.0124339169220746 0.00149592944384139 0.0276232870229821 0.0608765268993572 -0.0282281055113945 0.0755277647138949 -0.0285534898821263 0.0579343927717288 -0.0134075840885991 0.0191117001470631 0.0121496605316985 -0.0687224771160028 -0.0384370345854902 -0.00540852538855895 0.0218824746662018 -0.0472159702192387 -0.00730563286535737 -0.017807969580316 0.0644515448635947 0.0841618812423807 -0.0559173878198587 -0.0397553650628777 0.0361750486535916 -0.061353194595546 -0.0535528872770449 -0.0936385102793262 -0.0076702228196596 0.088132649367986 0.0192585276935808 0.0544477240120602 -0.13511783662323 0.00533456140084038 0.0149393876068532 0.108896433902569 -0.024004510552579 0.150736778123517 -0.069406664175627 -0.00609696904770488 -0.106252602342165 -0.0828443184584584 -0.0705859072523096 -0.034425300840576 -0.0190138211162949 0.0460349016531101 -0.109035533263188 -0.0716836364082234 0.00387213032538583 0.0567530256573947 -0.128232811890336 -0.109305339030104 0.00931972372898189 -0.00650376373941091 0.000125274651562772 0.0402773772461828 -0.0844912853075185 -0.0145015205272905 -0.0378371186737602 0.123139851452783 -0.0349399128025602 -0.0227268552429447 0.0959112195392695 -0.0669620807379703 -0.00093697760326988 0.00722637318410038 -0.00506268571997891 -0.00431047258349617 0.00690609043644132 -0.0179011405073889 -0.00430247521672993 -0.00516192797782217 -2.0796295350219e-06 -0.0378475790058222 -0.00288578505587954 -0.00482929714366801 0.00811240436614773 0.0173863456949601 -0.011791996206424 0.00941722867502038 -0.0120323789897098 -0.0354388180647961 -0.0615572139997507 -0.012224979901424 -0.00554859428889699 -0.00595490730808849 0.0173302016444885 0.00150723103920232 -0.017103563398888 0.046447609276306 -0.0089248056445665 0.00527242250540811 -0.0308663795101331
  30 454.145489743082 ""  0.284592628614829 0 0 -0.0369321375794832 -0.00109463325279776 -0.00950947548911935 -0.0609362631201562 -0.0135529992590928 0.031960405445958 0.0338479589242183 -0.00627729880013237 -0.00335311586518623 -0.0109622830665045 0.0220044543816546 0.0611574615212567 0.00171712463066405 0.0133702412164874 -0.0296804329180209 -0.0387423539282875 0.00145164176025933 -0.015291662312334 -0.129412373376472 0.0019498731792608 -0.0251701760483402 -0.0680615127107767 -0.106957176954766 0.0635522626257679 0.0866724000065935 0.0231329954160194 -0.0864986747646695 0.0597423787001469 -0.0163516937884428 0.0159281756305582 0.0752181524989908 -0.0365404429922591 0.0712496572439598 -0.0126378600828657 -0.0773014943999634 -0.0544225400009479 0.0167625589451203 0.0618928253920838 -0.0707188753167753 0.011759310365525 0.0468410603887046 -0.0666308111368934 0.00859458395754499 -0.00980268348345829 -0.00625838666405204 -0.00333647835773933 -0.0188229539079962 0.0283793378342801 0.0108405864682687 0.0354628946037737 -0.067903170637017 -0.00136802565650992 0.0196540980050271 -0.0158189130663157 -0.0154352204530332 -0.0176033318928999 0.0608566576919276 -0.00293378036233585 -0.00174007396089475 0.0268478994685226 -0.0142724161498876 -0.0232577180363694 0.0733781345891623 0.00552119445159418 0.0248940280106635 -0.0319719601922818 0.0234744006583544 0.0267291049569299 -0.0509006426992504 -0.00799365074069845 -0.0307279086070967 0.0278225163609923 0.0647867574475456 0.0275669634987353 -0.0344541226749633 -0.0470100407373696 0.00602956687961642 -0.0420308555838074 0.0608338215648061 -0.000864551016382703 -0.0280262826206028 -0.0303064278220816 0.00268697169534639 -0.0452719395484543 -0.00584028466787221 0.00738339868104103 0.0128605475134438 -0.0244811458625201 -0.0403475834042008 0.103057447605946 -0.028486918124915 -0.052370727824077 0.130821118552216 0.00118646235187697 0.0216254425872426 -0.012808701648571 0.0287976130054498 -0.136364603066703 0.0119488170040112 -0.0447331121599435 -0.0556649024805907 0.103795040324138 -0.0519138917706321 0.0290126971600065 0.0747036047060842 0.0610270216875003 0.0139141009237776 -0.00561647890075726 0.107387807186037 0.0420046239715261 -0.0480756549561703 0.0586494092677883 0.0157855291203952 -0.0083235856498671 -0.0648858155324264 -0.0212776773704941 0.00361300091169393 -0.0537772920113229 -0.0172056867444732 0.00198676732612369 -0.106428678196744 0.0221775380085928 -0.0999236358902147 0.0381805576530724 0.00580665511715494 -0.021024283994962 0.00134068230640506 -0.0208895157997694 0.0239402268649023 -0.00289747482249609 -0.0198516097392638 0.017455827998679 0.0892718949368755 0.0293371348311651 0.041894197003777 0.0756766787852549 0.0244946236837567 -0.0813661023875071 -0.00578194823729241 -0.0252058076343739 0.0275428302115039 0.0109034059846869 0.00611908612837951 -0.0660249624875643 0.00104604258147711 0.0101513791056435 -0.0729137406434547 0.0191442289563626 0.00468268857308383 0.0625745327151445
  31 456.002708570607 ""  0.381878127314227 0 0 0.0355442371105998 0.0197950923479475 0.010058554586518 0.0505654093675235 0.021014533494183 -0.0328620897620478 -0.0366273614318778 0.0075515369564795 -0.0106667354860652 0.0158292888229665 -0.0267342946322232 -0.0650613024988108 -0.00288788727893631 -0.0174315058866828 0.0343775073310251 0.0309128049346757 0.0184483561892299 0.015350422250684 0.0996221274316334 0.00777179459068663 0.0306320641939918 0.0595190817695914 0.100529447149014 -0.0643284234686646 -0.0950627137575076 -0.0389369261108246 0.0813807738769632 -0.0637441660463634 0.0229760718466538 -0.0582959381008218 -0.0841774237066979 0.0235176889112336 -0.0829238010507323 0.00496908456727131 0.0844020828364142 0.0599267352022245 -0.0159499589025812 -0.0683504284587168 0.0742957288204028 -0.0143028168278621 -0.0575131118572217 0.0812795822498774 0.0176465433165252 0.00190443698835532 0.0241403642072814 0.0010734526984991 -0.0152466686058033 0.0315120471156998 0.0100905946099424 0.0277689193253167 -0.0610475458340772 0.00152889897551792 0.00824399906573913 -0.0303404041885567 -0.0159120470627686 -0.0328256589664273 0.0530066366251972 -0.00771763511656454 -0.0164240880390404 0.0166612773603933 -0.0172595647287228 -0.029177025133278 0.0486073899577279 -0.00298448999817083 0.0075268023903498 -0.0271531610678629 0.0136204004237892 0.0141335483961733 -0.0479610678270447 0.00627455642254197 -0.0179723524521853 0.0291112290480168 0.0505543798256952 0.0296413720227089 -0.0191129451555267 -0.0408848310506291 0.0152291963541998 -0.0387123939905587 -0.0105514978600179 -0.0224527164614436 0.0296055522844514 0.0384245741980494 0.0187962520989693 0.0521884820187902 -0.00519233906490755 -0.00256508829478232 -0.0106232831613848 -0.0263441053767224 -0.054004627710857 0.101528807721935 -0.0242459536202948 -0.0478523184385927 0.0931438456725472 -0.00768053579931548 -0.00679848483409291 -0.00306151861458187 0.0369432788671909 -0.0896753255328058 0.0253724670275917 0.00141256435932833 -0.0509952151327396 0.0888456028021174 -0.0333548818633293 0.0461095849944999 0.0755095041131023 0.0598789240690632 0.030245018426 0.0109504367823115 0.0962549630112871 0.0464456473042559 -0.0332528139104148 0.0270612278136245 0.0208655172888406 0.0173871620338843 -0.0457434306991231 0.00116898140689521 0.00872596976089383 -0.0564598740321059 0.00843081037275016 -0.0144260013046673 -0.083790221825375 0.0289437765652036 -0.079153964443209 -0.0431008459230515 -0.0192248950534775 0.030952525566363 -0.0102886906525974 0.0293938520224694 -0.0435785561739322 0.0194637431408276 0.0196419002723014 -0.0139844780261381 -0.116061658128016 -0.0594881332635616 -0.0635964815691065 -0.0920757918385113 -0.0543790774818164 0.128191747863013 0.0164629425560002 0.0206870199387343 -0.0259362152563279 -0.0163600250692211 -0.0122614742336204 0.0803765313539143 0.00371222626892997 -0.0241194162733589 0.102875179713198 -0.0295309993774466 -0.00115455832512065 -0.118446963327776
  32 478.390536078454 ""  1.22259642046749 0 0 -0.014730743401305 -0.106301443794864 -0.0058801113803342 0.0736576097799386 -0.0146818963947454 -0.0197118121575237 0.00175038946495727 -0.008571748013093 0.0851755169065772 0.000374523436207199 0.00176193620769985 -0.0327272926764196 0.00384077649238113 0.00805557270143625 -0.00038295089933465 0.0153513012584139 -0.115703228834966 0.0163509286330917 0.262597882931089 -0.044807956180531 0.00244400902131774 0.0492091608409365 0.163730327305639 -0.0196583841797162 0.0285017373728157 0.0927075158225763 0.0428997090453637 -0.00131041806313064 -0.0386415929325578 0.260149068040755 0.0346517817611083 0.0900786869170521 0.0576694826916498 0.0382452569724375 0.0344236614273658 0.0149869120077506 -0.0180843976797119 -0.0128275165065875 0.035469189152113 -0.00113741462708902 0.00336169420215782 -0.00915647278624537 -0.0338373790077778 -0.0389492995534612 0.00910834782239103 -0.00418708512069977 -0.00951609501206 0.00242223465798108 0.00628630084715184 0.00101536797946167 -0.0100013220582393 0.00436129324783143 0.0217275269265087 -0.0036706957807513 -0.0141942942409174 0.0188107212467709 0.0195238317479522 -0.00814802487938039 0.018450305717972 0.0122855195658036 -0.0101942786497773 0.00987940455580822 0.00666180356823621 0.00502712729538638 0.00192062394359069 0.000978859850915492 0.0262368361072029 0.00525418096524932 0.00184421235379333 0.002979923924896 -0.0275466488038595 -0.00983937405180406 0.0152816548077255 0.0137639516929437 -0.0221281854606231 -0.00322348901153842 -0.00942903416328393 0.0170432838413715 -0.115412535470672 -0.0864256143125165 0.0300370540748404 0.0226047463874301 -0.0476236975437647 0.0703926852733438 0.014802373734712 0.0262854878934218 0.00626643679564006 -0.017833353671136 0.0199161337012083 0.035588444468325 -0.0249613201099714 -0.00129863254441261 0.00172780097260969 0.00342290785146831 -0.00628526333857915 0.00902156672741011 0.00828718442936533 -0.0609213011317254 -0.0226450552460185 -0.0406917140741869 -0.00729596386298447 -0.00315368808838601 -1.85935848470561e-05 -0.049281184248329 -0.0171867985087208 0.0175533955192037 0.02171909305821 -0.0402530095474224 -0.0121470924050034 0.00622418965971067 -0.0128583938990857 0.015092035280456 0.0212491238162729 -0.0349851934198499 -0.0116310645133949 -0.0227165105157859 0.0396127392674928 -0.00826652607396384 -0.0191618848645715 0.037353213511002 -0.032942618534655 -0.00092538688015643 -0.0115495489979019 -0.0460965262349029 0.0380953600280477 -0.0255076399051719 0.0347349701504921 -0.000388699049077978 0.0308061540278911 -0.0454574050042049 0.00752923187435829 -0.0442505921984057 -0.0263837603947102 0.02288278113904 -0.0215657996743026 -0.0585938570161831 0.0518517818189736 -0.0393212791605414 -0.0692352759387853 0.00259188686004094 -0.0769377328466636 -0.0126852345526675 0.0446195835393646 -0.0364802924054946 -0.0405275331422725 0.105754689746716 -0.200376184394794 0.088475434882327 0.0864641141438013 0.214659258606159
  33 485.104323966991 ""  0.259961966229895 0 0 -0.0115570894874285 -0.0118102047026416 -0.00975865542412159 -0.00407197707170174 -0.00169583542421869 0.00632527147416313 0.00514655208232411 0.00181855641459986 -0.000412907941271458 -0.0040911316617886 0.00412417826536081 0.0111741502895182 0.00139820910781418 0.00247691849614057 -0.00337484291448368 -0.00955146486589304 -0.0113213955628915 -0.0113824440286007 0.0125273434614502 -0.00395872908065558 0.00239501183061103 -0.0113710183048284 0.0100571773698638 0.0158031978536746 0.0179502011290631 0.0197688751823967 -0.0206082769561143 0.0107578342411664 -0.00372845072367264 0.0226179024444285 0.0160290741153663 0.00587355387422021 0.0106907082782995 -0.00108461888167631 -0.0131534110162159 -0.00766900503791056 0.00580320687036548 0.00717972061971235 -0.0109669779641514 0.00426850777012699 0.00956282484870736 -0.00897018032822262 -0.00273283252749444 0.0619185429803328 0.00368173247421297 0.00745194120592334 0.0311961267546412 0.0128211988663719 0.0397291123062295 -0.0103020723720101 0.00938067225087977 0.0363438400051692 -0.0170354853629007 0.00979001211473441 -0.0342333020242957 0.0170049411704542 -0.00806824475433114 -0.0629005114814934 -0.0146725501893967 -0.0267660620879926 -0.0821805491596111 -0.0231579605158267 -0.0340732417628099 -0.0143249569907937 -0.0508954126234572 -0.0235966992093798 0.0437436746048401 -0.0636815481774622 -0.0153831080204096 0.095025588706785 -0.0706468401291624 -0.0160928693127321 -0.00114217041122617 0.0540377614911918 -0.0065819537285671 -0.00425768910854511 0.029459281031426 0.0547486645709999 0.0583089506124815 0.0823934305889627 -0.0164826218567624 -0.0402718917373963 0.0587061014744237 -0.0414448823125674 0.060139198769476 -0.000653578027629076 0.024041911235699 -0.0416307318743185 0.087653932494977 0.0176346219674383 -0.107898594465744 -0.0392876789701447 -0.0473705731244335 -0.0014375981859083 -0.132896493205888 -0.05615697575166 0.0891151322639796 -0.0548922956641707 -0.0140875744295205 0.107302752638019 -0.0756732228021795 -0.0202996323993915 0.0979474226758544 -0.0658312738282512 -0.01572803650108 0.0816524970225985 0.163415300945377 -0.0626133375103976 -0.0569353729552288 0.0699554358794545 0.0230549631497688 -0.102062903885672 0.0798173709285506 0.0390573189608523 0.0403299799046144 0.0490095568000678 0.192059512386736 -0.0883719336766996 0.101631775784881 0.00654643017911772 -0.0402569677406448 0.0687091011404422 0.0399840168984227 0.0087914008232296 -0.00260285331192665 0.0248117518433691 -0.0219403845932528 -0.0214009811933911 -0.0187616800569777 0.00843396751566235 0.0429511935834949 0.0355624623144303 -0.000152965259645462 -0.0304835158844148 -0.00444818136653263 0.0183354802289512 -0.0344716230246667 0.0733448292215905 0.0402423156118289 0.0646653982358004 0.0410181463530738 -0.00515196797149733 0.00441787552579057 -0.0140599375272209 -0.0151403320080736 0.0154056617898104 -0.0389151061198224 -0.030647837974404 -0.0330392769150628 -0.0210990903353895
  34 508.178503661251 ""  0.186766390977626 0 0 -0.048659145696034 -0.05928634862003 -0.0294882783970226 0.00702282995105975 0.00278452085144235 0.00118865197134854 0.00797935216029087 0.00117582721166076 0.02283847043108 0.00235542243455216 0.00128019820768287 -0.000981905712047268 0.00314701824239352 0.00279595568351726 -0.00114122918429065 -0.0363069680570271 -0.062512329481036 -0.0162617557159389 0.12921781106122 -0.0173673910051813 0.0174029273779008 -0.0262176205925399 0.116250458946115 0.0302098156089345 0.0514944948154789 0.084033148901795 -0.0459784396262334 0.0234420550112545 -0.0236295731321247 0.140539637710436 0.0479439926595742 0.0426183795188018 0.045175090855507 0.00750170592185097 0.00228822365639613 -6.65003777222639e-05 0.00135221548477568 -0.000292621862895181 0.00236422119050722 0.00337365370281328 0.00373517402320651 -0.00278515601910885 0.0917209303949313 0.0241902588104252 0.000430512287317267 0.0642859975436826 -0.0057112763152497 0.00852979400322911 -0.0347456080941007 0.0257491573384852 0.0123438371926841 -0.037243549914221 -0.0107831594885695 -0.00600567876281964 0.0278273099319935 -0.0457884714401809 -0.0191696947762538 0.0254979134490992 -0.0411086418117712 -0.0108750426861804 0.0253120670336578 -0.00573253805068168 0.00588547336231445 -0.0412107651197414 0.0283565407071783 -0.00116992844396429 -0.0370804626143994 -0.0135334406703464 -0.0153530606401266 -0.00279503204489663 0.0306526850083192 0.0146882740741893 -0.0205682659327234 -0.0146440649023853 0.0300567180469648 -0.00851120028485555 0.0169676567712963 -0.0367846733173218 0.191226150201991 0.0507718331288421 -0.0364888522436892 0.0183650230579153 0.00787074139574996 -0.0870014110900846 -0.0826751671349457 -0.0352156535175566 -0.044267865936624 0.0344123831230434 -0.0718684044835248 -0.0456530367825834 0.074123575460469 0.028427404742971 0.0284983373762474 -0.0434982669741651 0.0656651808900316 -0.000208602400706281 -0.0043428929037858 0.0749592499378399 0.0382300293447087 0.0699202370102939 -0.00834129872719591 0.0123272319063273 -0.00589042483701973 0.0786243183621792 0.0360197162440255 -0.0183229023590079 -0.0204920973876035 0.057253578603127 0.0259130977389977 0.00409774084603663 0.0163465639470181 -0.02934722342225 -0.0282073477237214 0.0615632458837588 0.00299466116524843 0.0328053553044529 -0.0561300912155921 -0.00477303431268291 0.0322638804241319 -0.0652346128613195 0.0256088981627768 0.0103024572042503 -0.00181152400173237 -0.00777110182475873 0.00460368726224466 0.0603999835733131 -0.0445948766097655 -0.0381578517049869 -0.044568057635499 0.0250885451497689 0.0350995333518846 0.0518423322424587 -0.0294119918049016 -0.0657262414262121 -0.0115683935958573 -0.0107975988489081 -0.0525998553811044 0.163375162037581 0.0125935156526294 0.0344631416594518 0.0250319832210566 -0.0305389762404004 0.0359712954341117 -0.0326441190204546 -0.0551772277269636 0.0892373441000658 -0.174318217844876 -0.000755851462157056 0.0242445810408971 0.0057272027183952
  35 561.939017506056 ""  2.56209036864495 0 0 -0.0303794694132428 -0.0159353110964654 -0.0165426148565234 -0.0132293145903925 0.0104255311980805 0.00141312475955739 0.000333653820618795 0.00331480062938564 -0.00200525584376621 0.00533698788591132 -0.00219935948098368 -0.00204402181522094 0.00111193820369421 -0.000929216028213181 0.00122542258386405 -0.0275615718763193 -0.0170113498936461 -0.00773415013542596 0.0343708190399355 0.00179922711023693 0.0143937335768131 -0.0313135208120362 0.0569028183443225 0.0204008872333215 0.0204661207147883 0.0373223746622042 -0.0339764095736408 0.00987209127176325 -0.0065272219507008 0.0398003547582371 0.0176234791955999 0.0128950612193399 0.0137049639412571 -0.000862989843693132 0.00448629092388078 0.00192174947966594 0.00149734610137031 -0.00272322318224934 0.00169037358459169 -0.000440110484921241 -0.00565581230863068 0.00603726795321601 0.0212570611011795 0.0342741234275671 0.00756380540950795 -0.0562652755148137 -0.0301395136143744 -0.0261439407627211 -0.00155200789695167 -0.0511679185931839 -0.0477824732736476 -0.0108490735930686 -0.0201472307309636 0.001916476862685 -0.0350213248209387 0.0146977409954685 -0.00364777751961146 0.011326917783549 0.0538601430679899 0.000205335333224176 0.0127937577992149 -0.0305589644365082 -0.0152140463257963 0.0346071156654917 -0.0541885751747971 -0.00694177035641682 0.0425816927263506 0.075685709000679 0.0517675068765644 -0.0552225290713587 0.0315046269825011 0.0017761791185346 0.0398574436555841 0.0108104415469287 -0.047900596281178 0.0295011551244435 -0.0364244452846362 0.0643647156729688 0.0744455907566368 0.0990845649849345 0.00776217006118119 -0.0121133356690691 0.0650085504105012 -0.021832939181691 0.0334973421745761 -0.00225604286673326 0.0652794849236114 -0.0371253785190201 -0.0223171500625986 0.0137330937942384 -0.0479060553748207 -0.0807411982001281 -0.0147604524514951 0.0243990537391677 -0.0632089542649198 0.0376995183041873 -0.0566567495047098 -0.0405242613703585 -0.041116007610477 -0.178078118627883 0.0991235943720117 0.00457802688814813 -0.0452641332705004 -0.0546324521200336 -0.0389151846361057 -0.0178566835260869 -0.0509074398101775 -0.0594651315177145 -0.0212608901351015 -0.0543754080422769 -0.043862270831854 0.12348475036373 0.030556291297038 -0.157090345288679 -0.0124882519404239 -0.0698325127238082 0.00639486364049202 0.0677098407013736 -0.108573233958313 0.151737474054611 -0.00488673711458691 -0.0607794246870268 0.00789680483255614 0.0157274403164221 -0.00189991921729831 0.0599924905862702 -0.0155977459273716 -0.000872438778926554 -0.0378270552949857 0.0523399497762454 0.0165770253348158 0.041416178703625 -0.0137358485853733 -0.0464080584359003 0.00207832309200109 0.0110879893449183 -0.0450863786169875 0.140219792930531 0.0554150391406761 0.0218547861505532 0.0313710461116288 -0.0173388248195967 0.0215242087238513 -0.0010065794981703 -0.0320940418627209 0.0519943784071611 -0.0831540735861506 -0.00897790692437958 0.00348957176167201 -0.0938462569490106
  36 569.656581311737 ""  8.9908387014388 0 0 0.0729967605226753 -0.0432470411020937 -0.0558014205349046 0.074593719655893 -0.0867978788320225 0.0351582708147036 0.016302046250753 0.0349351558802989 -0.094718296971556 -0.0582021787579922 0.0357990643649197 0.108458880087492 -0.000925336739496381 0.018695347962897 -0.018303454132977 0.151312301745051 -0.0447424583317221 -0.126988350674674 0.112460789407795 -0.0871096767996082 -0.0291592663783497 0.066563139714134 -0.0850150723262629 0.0536038859658953 -0.0227285612207204 0.0158952926401762 -0.0330279965840235 -0.00263759183230385 0.0392560800124075 -0.0976333285369298 -0.0155303099737825 0.0602871079877759 -0.15590421590075 0.0022762590034752 -0.139642483744047 -0.0536945524921143 0.0239314127415182 0.0693176715143811 -0.0738397733036452 0.0298019102876106 0.102454970360521 -0.0951108816943017 -0.000956223340080108 -0.00859430898859203 -0.000573322501910819 0.00633969082129084 -0.00672017441163897 -0.000199809474702999 -0.00415062005059298 -0.00290946965355755 -0.000915354110706006 -0.00546643155073286 0.00129856500517527 -0.00306967536925436 -0.00162044892071185 -0.0015698333683144 -0.000256162566138914 0.00235584730559003 0.00112718883575261 0.00353236232268002 0.00274458188281481 -0.00253890548051161 -0.000454766069916673 -0.0024511448158431 -0.00125750315874813 -0.00208230769573205 0.00317758477712359 0.00704504562605726 0.0033686203743539 -0.00556846959508172 0.00386788889579434 0.000593178511169274 0.00444127840102391 0.00150491137222798 -0.00425863732231208 0.00136369904879306 -0.00274472857600394 0.00347460926448292 -0.0291368951286093 -0.0349774672820054 0.00299493001713866 0.0168627982262947 -0.0130363503615539 0.0182395507291844 -0.00697642829403178 0.000301665296425508 -0.00453669125704962 -0.000700806812680126 -0.0070666569651084 -0.00343622497471585 0.00235543727533855 -0.00208252678428335 -0.00297397162463991 -0.00312007491227073 0.00555513744241941 -0.00143829838626381 -0.00479982118612916 -0.00254672310723629 -0.00214503906306422 -0.0146697791628722 0.00860704744225406 0.0012787712102352 -0.00587284501978967 -0.00173494802002903 -0.00156416198303525 -0.000537461213789201 -0.00423051372477629 -0.00398174628815598 0.00135336403239792 -0.00299216065959229 -0.00447007166778484 0.0113633642514024 0.00241845708865942 -0.0120516394648689 -0.00279637903938834 -0.00605365987847442 -0.00244043862886038 0.00514310592684757 -0.0101164077773343 0.0124663777838605 -0.00200175199984711 -0.00548478959340934 -0.00229680598768873 -0.0475408009679856 0.0170231277703555 0.034640244603285 -0.0015513441948403 0.00857947142892464 -0.0145114610807367 -0.0175190820729455 0.0287526363513824 -0.0195756933198365 -0.0878598065884467 -0.0145937199370494 -0.0265617808267294 -0.0768440084231724 -0.00433336407390695 0.0927581773270325 -0.0334329893532286 0.0294150837101258 -0.0550806097057549 -0.0215570732692545 -0.0036127301496211 0.0327152875438367 -0.0546904074490245 -0.000368265426908574 0.0560321295797226 -0.00462269805445749 0.00676818589443329 0.028353504590751
  37 577.083765244413 ""  15.1438295298611 0 0 -0.00361308835538425 -0.000514823509614021 -0.000383459805999367 -0.00258605899866793 0.00224395309585218 -7.77628909490321e-05 -0.000207015441454095 -0.00038095602368629 0.00130331249379833 0.00135525502901147 -0.000609432460534486 -0.00177489388168045 0.000178171227640005 -0.000155497572536031 0.000329026322430071 -0.00452971249635744 -0.000607949552445768 0.00152944443164584 0.000293685590024624 0.0016742611427368 0.00187325919638508 -0.00385848469901529 0.0058332834110344 0.00102464559779419 0.00218735637110946 0.00298386961984505 -0.0024897726791621 0.00109346152459623 -0.00126366517571207 0.00474579566048947 0.00179319408335975 -0.000145022970640611 0.00377497733236518 -0.000153274635917343 0.00269177729282809 0.000862081692577152 3.07079008058773e-05 -0.00115519639575472 0.000987881722092917 -0.000402876217431237 -0.00188765525436741 0.00201881615074761 -0.00460459643794105 0.00904203524099774 0.00141963053607116 -0.00340897574497924 0.00861926394357114 -0.0263297183319926 -0.0270678283338265 -0.0716769114388196 0.126229886687146 0.00810488461636714 0.00981674740247547 -0.0333718273432749 -0.00591202991554453 0.00301729254448086 -0.00466169489300294 -0.0292415558987268 -0.0537555852730133 0.130081452284744 -0.000749392257799192 -0.0086998958790613 -0.00374979207900187 0.0139003085200114 0.00235342187341812 -0.0361234438290977 0.0129871205929245 0.0243477763682979 -0.0153276768374788 -0.00977524410638954 0.00288083630156098 0.00640072176214611 0.0453786783789237 0.0273725809489777 -0.024675860964211 -0.0198352701917367 -0.00351237859736519 -0.0267517619690716 -0.00770692797847016 0.0319557387620668 0.0113396085266906 -0.000266738503255365 -0.00555198031863217 0.00105427778628989 0.0703300034457945 0.134012717297286 -0.283102972503527 0.0402918119436456 0.101951856564164 -0.217684052747543 0.0324402512132446 0.0824431775472918 -0.218806092743189 0.0670286566344915 0.125170006372545 -0.298530970802795 0.0200970378938821 -0.0468785112865009 0.0144523489740253 -0.0332929111090813 0.0109583232344759 0.0150614931913466 -0.0474667977079507 0.00409898668740576 0.0259772021586918 0.0506033675192117 0.030307264543964 -0.013817067930106 0.0709199020593614 0.0513425733825472 -0.0274060394930493 0.0380993315206799 0.0140558415216065 0.00533645844628273 -0.0412582684128593 -0.0238521892631521 -0.0414910253696852 -0.0151378524434291 -0.0435174675217349 0.0352929583486643 -0.0528165190953462 -0.022121753497203 -0.0775434808895998 0.00329298140984393 -0.000187343675651176 0.00636510005230758 0.000304917089002328 0.000639214353597596 -0.00459456080733578 0.00671702251909007 0.00591831221517064 0.00597682494497107 -0.000676181897992846 -0.00686723888794373 -0.00209574584860284 0.00310824763779023 -0.00700947204896142 0.01859794273546 0.0117440331375428 0.00967354918700012 0.00560206512931008 -0.000932981928696548 0.00235542357432684 -0.000802845044963585 -0.00329566180221663 0.0044352903455225 -0.00578931624151095 -0.00330022266828097 -0.00487359726835274 -0.0140620273437187
  38 647.271096693008 ""  6.04258399438081 0 0 -0.017700628450342 -0.0144072552664094 -0.0173922520228241 -0.0107043361894671 0.00312731752229203 0.00246546232254906 -0.000337358980844497 0.00888510076004513 -0.0199987455385023 0.00239530590789375 -7.95552912462995e-05 0.00500768882945352 -0.000814202785718366 -0.000486024338712275 -0.000254865425722283 -0.00801100660559172 -0.0148377071568923 -0.0163330476805325 0.0308019364463988 -0.00403858089219924 0.0095253714042838 -0.0281432850654904 0.0412315063446781 0.0222950399090172 0.00634456966625981 0.0288065420364058 -0.0309698357750149 0.000339208094576256 0.00408869656373422 0.00615830185528279 0.00618731441799486 0.0212431376668413 -0.0205884404109855 8.79316398971108e-05 -0.00509614621697126 -0.000899915714878345 -0.00328133067317706 0.00478996432149356 0.00015485076672645 0.000137436745355899 0.00240509569354571 -0.00215969586187368 0.0171916520338747 -0.0241193143725399 -0.00580297751015425 -0.0394438997373958 -0.014058041108063 -0.020796890232552 0.0291270024403877 -0.026765869949594 -0.00436398572877611 0.0262684328665396 -0.0678901189095998 -0.0242726105476645 -0.0867644527381998 -0.0116972518044042 -0.0257646833883094 -0.0275432062085076 0.0305286134906769 0.0124883960770527 -0.00753105573486193 0.114890143481594 0.0512228157738697 0.116521930054997 0.0565626666936029 0.0535855250483464 -0.0101866684910998 -0.0253078174601329 -0.0144997441078111 0.0201578049382266 -0.0282910165819216 -0.00922031934039374 -0.0296519492423758 -0.0141839251096325 0.0250825995213045 -0.0175960329700808 0.0147458211916695 -0.0356891134932108 0.019888288964683 0.0187985731489846 0.00812649356793425 0.0128885708562185 0.00452878800855632 -0.000313016715069003 0.0863828337193719 -0.0255850038659991 0.000667051611677221 -0.0894911564102891 0.0264283815506392 -0.0183875235414318 -0.0419369209322887 0.0926141649118258 0.0230284454929076 0.119716065192399 0.0523024843763743 0.0395791027789566 0.0212921215979736 -0.00838123038825245 0.00304664583196528 0.0502105777999612 -0.0447088804962785 -0.0111727958608332 0.0206831911888873 -0.00647707925519849 -0.000115617161708554 -0.0110851143879739 0.00577040572265578 0.0293646190816382 -0.013878857925412 0.00421899217248298 0.02476095969735 -0.0589147378790283 -0.0186318477013827 0.0586594705982427 -0.00267248286856683 0.0274176626053664 -0.0179696651019331 -0.0330122081792278 0.0408565293916546 -0.0662646613081379 -0.00646872256736696 0.0227701079813092 -0.0175929265345518 0.0127196084847725 -0.00583135936075224 0.0348468940767533 -0.00182563756799881 0.0120122835776231 -0.0270388649099347 0.0407164769998077 -0.0531393090733554 0.00199661665492742 -0.00266055306055146 0.0149583186896075 0.0401532988645618 0.00693447183888863 0.00696340141538092 0.0197007065743334 0.0155064368303749 -0.0733211337839313 0.00685862932487355 -0.0147675119369172 0.0102445696650306 0.0279457685506487 -0.00571993362386962 0.0525107421542405 -0.106987152225397 0.0885658288370971 0.136276187238414 0.0182274366009076
  39 659.849136680861 ""  44.5832309853801 0 0 0.0107692296294692 0.00441208105625025 0.0120370628499626 0.0155115918502557 -0.00914548241397505 -0.00237363320749902 0.00011834347009697 -0.0138826180990731 0.0289647024318617 -0.00545766234777378 0.00161655265576058 -0.00220697882730892 0.00412119690407079 0.00459235323132528 -0.000434079350968071 0.018516967034906 -0.00168560101901218 0.0205711889953578 -0.00297721849774223 -0.00571370343996962 -0.0107659414085367 0.0286449875098585 -0.0290824167916582 -0.0184493026096045 0.00728652195827226 -0.00953801813045615 0.0184232864135867 0.0112904826300403 -0.0180935078281029 0.0339604335818813 0.00547051435665961 -0.0215546406815825 0.04177624270139 0.00077400159788465 0.000744018960830991 -0.00277965208692779 0.014973980973773 -0.00537289624928405 -0.0090055505398918 0.00223081460782358 -0.00100119794894028 0.000658084460378423 0.00627398164110725 -0.00540837682459387 -0.000702346764224775 0.0594353138393464 0.00913165270138171 0.021805188494063 0.019254207559582 0.00464205044728672 0.00414300016374969 0.00325707217148864 -0.0846027158599156 -0.0399085490829791 -0.0640544557504776 -0.0605836262492967 -0.0413911432978299 -0.0204319232209438 -0.00660663515673439 -0.0102001708488375 -0.031533829676537 0.0550151825170132 0.019954810410669 0.0243025749093773 0.0303094524951723 0.0178235997168792 0.010588699259303 0.0171661539214798 0.010687669350175 -0.0305583224678652 0.0257400864777042 0.00589211330009557 0.0184799011639122 0.012558587635738 -0.0146614282560837 0.0106342591787345 -0.00593050912353634 0.0245183513481495 0.00781968695748552 -0.0546935842021526 -0.0196248215988485 0.00310223929944527 -0.0441135023853177 -0.0168867406846761 -0.00871950995382324 -0.0926426868040097 -0.0417174402079905 -0.0659726576948522 -0.0494816524296546 -0.0311387404195887 -0.0390678663258733 0.0478696282789581 0.0229160847776928 0.0276544469905488 -0.00498464733172988 0.0120392876598515 -0.029945895985361 0.0120731053066458 -0.000926701992527462 -0.0553696802436883 0.0392408957448704 0.0071763601711762 -0.0295351924312038 0.011563432846459 -0.000659295937737251 0.00391610531095386 -0.00554791881759682 -0.0122561588517722 0.00852957825115037 -0.0060819192921444 -0.016894912942422 0.0382383070199319 0.0185120068678791 -0.0421615647921686 0.00140290865807998 -0.0129161681112988 0.00526580306275766 0.0185884710808919 -0.0251343522149865 0.0501405568076559 0.00411334217292896 -0.0176005422123309 0.00915982348639774 -0.0237957309494398 0.0136567024347331 -0.0162549990966344 0.0165381180897862 -0.00340523460341018 0.0433768004200484 -0.0363733382332344 0.045283732507168 0.00053351976694993 0.00866497346861331 -0.0661708730780991 -0.0506797950207487 -0.051143274924985 -0.00786630440165503 0.0369583326152642 -0.0215162195430633 0.0705101049267541 -0.0548090066024416 0.0176711434203632 0.0198480407637581 -0.0573034505143892 -0.0268665621230648 -0.0495215910875363 0.18881725194722 -0.251305125734965 -0.388090611960997 -0.306041547600673
  40 664.708161762272 ""  42.0595672754509 0 0 0.0169387019047209 0.0205927209859806 0.0142159560394781 -0.000868390099480797 0.00676190290619398 -0.000813691032801134 0.000815517821253563 0.00326062483602452 -0.00360871580093598 0.00303202010705466 -0.00202856939784836 -0.00565926736258422 -0.00495020499195454 -0.00576416874177458 0.00103857146544683 -0.0168374280824466 0.0315498846773064 -0.00332206122860156 -0.0546726084574233 0.0155976928781203 -0.00274234546167651 0.0138713979320051 -0.0392726976968655 -0.0157902831910333 -0.0209818514752765 -0.0415620537494121 0.0304192698194386 -0.0156098804272238 0.0181467392595816 -0.0609009481787498 -0.0186356009286189 -0.0110670492380537 -0.0188425771351506 -0.00157557575552903 0.00822321371718838 0.0057681447654344 -0.0170204491822541 -0.000508631166612222 0.0134162539281249 -0.00316887893450809 -0.00129333703747231 0.0022766819616571 0.016540000697335 0.0216954227147371 0.0115264234011647 0.0545024871033428 0.026383422019458 0.0242799748675987 0.0170180340786746 0.0185309719808072 0.00991685618867133 0.00671711830740825 -0.0704994205509226 -0.0315002675669915 -0.0332586877230609 -0.0582116407439036 -0.0338746692345536 -0.0166103886668735 -0.0204612936566292 -0.0164524024962188 -0.0365796206168856 0.0190341201904267 0.00149220923631404 -0.0118907104508719 0.00983150670374651 0.00257000463675077 0.0132910549383133 0.0240916736380072 0.0145043870780858 -0.0386438578808571 0.0368041197448452 0.00928686206871441 0.0306590370757119 0.0188645950215936 -0.0246682833279006 0.0177445390977283 -0.0113075940877548 0.0392773824410403 0.0104781399126441 -0.0134790674713128 0.00165435625412686 0.0177974719994334 -0.0015377669021627 0.00586486799513241 -0.0209344977519241 -0.0880533395626452 -0.0432048690565879 -0.034939436827787 -0.0477224495883431 -0.0246799297313192 -0.0321756975025656 0.0216613536208417 0.00680382167621752 -0.00475555954052837 -0.0346602956225674 -0.0163241786339295 -0.0384271931030447 0.0177680057729876 -0.000839422792314883 -0.072160840761907 0.0552149310164888 0.0107920175998392 -0.0381323364409294 0.0164685623739106 0.000296051614317777 0.0119618083873304 -0.00360455109262013 -0.0238070036626464 0.0167687843578905 -0.00399590054998445 -0.0267043888122372 0.0578159832138224 0.0258937928009254 -0.0607183209733478 0.00494270054903001 -0.0215528194966608 0.0164124301849205 0.0295437111414961 -0.0371898449595453 0.0726684985401086 0.00835807724138766 -0.0245683043945825 0.0196590009659556 0.00624701684290965 -0.00715240908103252 -0.0426106463773043 -0.0298836175766159 -0.0250497116135132 -0.018818381185005 -0.0265868927602358 0.0385163105525677 -0.0022846636348429 -0.0158446154089408 0.0577451185413684 -0.016503664936388 0.0592051156989864 -0.0121604992713262 -0.0726298175155152 -0.0260508514100625 0.0236958694423349 0.0602794685281856 0.000636879864679849 -0.053868264898537 0.0237450774626047 0.041445459563464 -0.0404438443521509 -0.047558904857185 0.229013437601081 0.359304707121936 0.480445414967359
  41 729.326521721135 ""  70.1666061156034 0 0 0.0262389318341546 0.0297353492610423 0.0236381705401927 0.0220185000286764 -0.00234515248167841 -0.00189038308037708 0.000109974786665095 -0.012788429369385 0.0348018300123228 -0.00379468386994362 0.000225653503045604 -0.00703568718005337 -0.00200300362163215 -0.00268669907237672 0.000871891284711714 -0.0130014139329985 0.0379956642360031 0.00639250989616506 -0.0649278069245741 0.0126588499680718 -0.0148738510518434 0.0557836396891791 -0.0808978651557504 -0.039433138145732 -0.00762221010894032 -0.0564449452968042 0.0474097621635445 0.0051811299878747 -0.00377942563839639 -0.0245967001246261 -0.0102312075095297 -0.0507291313784059 0.0489022219749925 -0.00210045029714299 0.00848640284373311 0.00355193972121764 -0.00423560501690229 -0.00614104384435146 0.0054768304109608 -9.22807769136762e-05 0.000294519452733964 0.00250017910106438 0.0336949427847227 0.013345874038373 0.0126448526730201 -0.00537405573673417 -0.0444592986129685 -0.0214881448556928 -0.0204077521472139 -0.0480242379710994 -0.0300300709447121 -0.0461196300482755 0.028321373511272 0.00587642375998752 -0.0499531051249132 0.0324995083380547 0.0033778514314061 0.0171244265583758 0.0455051127914473 0.0258387741016529 0.0566908601768785 -0.0129846449696079 0.00560171596291424 0.0638091872781729 -0.0221806418893624 0.00895294913915588 0.00194164034379508 0.00234162380171494 0.00147631903914507 0.0355797806609646 -0.0330443934962121 -0.00828189076475512 -0.0339256681817669 -0.018540824742707 0.0277436074664983 -0.0192323385584803 0.0143234268060782 -0.0406590761961433 0.0471066235669369 0.0122917075406977 0.00687139434279319 0.0187795058005783 0.000794800813782221 -0.00798084778965726 0.0125678613268699 0.068501534946707 0.0345338018540355 -0.0441322041098819 -0.0132872981314111 -0.0205316416170337 0.0134535063442038 -0.0403022441370296 -0.0282138763280907 0.0562568740951167 0.0544265722621514 0.0230094503468996 0.0370389096791741 -0.0370370259009791 -0.0096474392167231 0.0349892483948017 -0.0330716639973029 -0.00881365197400804 0.0368371714336095 -0.0369977114243541 -0.00993577562048532 -0.0331420929125558 -0.0168712489764641 0.0285830096598102 -0.0369524383696309 -0.0179929165967189 0.0297035336844784 -0.0384023368273979 -0.0185592851832798 0.0308841493106905 -0.0184004449233085 0.0160438416262061 -0.0399078823327081 -0.0225056176885973 0.0175111230387527 -0.0440322549810349 -0.0212778975006372 0.016505744906791 -0.0421604895279191 -0.0119211393333135 0.0255605199672876 -0.0170128154185445 -0.023240231172489 -0.0254115655725071 -0.000700344433531114 -0.0321334163538525 0.111844427133437 0.0195308665101763 -0.0241251580784898 -0.0687311837699954 -0.108651308316148 0.00464431078155046 -0.0624037938803653 0.118759490579659 -0.0528478308805413 0.107695647292139 -0.00230200052818792 0.00964924020780839 -0.030725527097154 -0.0650906703981841 -0.0642069318244117 -0.124498825266106 0.279431506380699 0.0215705607467651 0.0502420618164217 0.240253505413205
  42 756.331080962865 ""  1.52446516963062 0 0 -0.000374710465670286 -0.000297779832882942 -0.000229131686084558 -0.000927294015226804 0.000534412009208058 0.000244462499173005 -6.37334285992276e-05 0.000134790977620143 -0.000375999740328476 0.000207173811720112 -9.46739181468975e-05 -9.53562770060553e-05 1.04069940505686e-05 -1.77600218059413e-05 1.7041070082371e-05 -0.000668544355155616 -0.000219179108222193 2.06353790323894e-06 -0.000522942155915558 0.000457972429975436 0.000604478021783997 -0.00126306214707159 0.00115477407504146 0.000599678139754936 8.80745361952319e-07 0.000657304499799545 -0.000498597806565834 -0.000177611567416566 8.32117589982083e-05 0.000209754548884929 8.3214757063597e-05 0.000661709888015352 -0.000568119550417143 2.3516581612593e-05 0.000334588331539866 0.000106575035780382 -0.000109589656225037 -0.000102833493730791 0.00020134190104312 -1.09749317070729e-05 -0.000128262014712771 0.000190569440606081 -0.00497512017961726 0.000654007368575928 -0.00122237636061087 0.00365500841242441 0.00522062341109775 -0.0121726804020343 -0.0265664893279917 -0.0585459837548804 0.120072147598466 0.0135267384954273 0.0324733005215549 -0.0694805014263158 -0.0171823188838701 -0.0290029224913727 0.0631228521260929 0.030838663833871 0.0692373061183954 -0.141410156884013 -0.0123875293006743 -0.0324853050533625 0.066383550642807 0.0175742607432686 0.0272809427350706 -0.0622555690504692 0.000448491199644138 0.000767989381856155 -5.81912391422067e-05 0.00132521189354257 -0.00062723403177361 -0.000751762647917888 -0.018798549090179 -0.00969714468065289 0.0122808496967271 0.0106446625063885 -0.00489829630328212 0.0178777021978796 -0.00611949072807839 0.00746699905972936 0.00131169386406877 -0.00320711228825783 -0.00919329969367511 -0.00283642104815862 0.0312630750712243 0.0687120491510663 -0.143559562203224 -0.0513956810751237 -0.104773306403137 0.22162138258965 -0.0419928992492137 -0.0922152097048429 0.185137032514111 0.0423384680677446 0.0889052791625143 -0.185299490421522 -0.00685844518231026 0.00790060270436119 -0.00606379327811399 0.00053375668387778 -0.000504214215538941 -0.000253880546891007 0.0121858562438254 -0.00469299424075804 -0.00804504618832092 -0.0383668970514832 -0.0316968675576591 0.0103538701191054 -0.0354511581132468 -0.0393255566271295 0.00901285855283274 0.00292941497433122 0.000674617548585174 -0.0262484829059044 0.0251182469887663 0.00697546201523459 0.0388626977826746 0.00560086848137681 0.0199008344100961 -0.017995339629972 0.0215840153777154 0.0137511037524894 0.0428317291069104 0.00218232446938456 -0.00024313818563745 0.00212542006613103 0.00126406590421328 0.000789376174002477 -0.00175390989597561 0.000512777590588931 0.0022316168665322 0.000986216237350005 0.00152639220836302 -0.00109866990737766 0.000980798148193133 0.00308836933789022 -0.00193262973473417 0.00454043368584084 0.00365121346944802 0.00450728961177294 0.000825131186221988 0.000229820125649475 -0.000270541667970661 0.000770226229047192 -0.000352822699772744 0.0010538632659382 -0.00280627827735733 0.00217348976980339 0.00234519131117442 0.00138358573109506
  43 794.911423079749 ""  101.280919982754 0 0 0.00492576085137924 -0.00794174449458835 -0.000685911499159569 -0.0126672706800535 0.00603850043151379 0.00323249428115376 0.00940357801331531 0.010661334626539 -0.0228644237775263 0.00219885694921713 -0.00187989792948081 0.00253367028527684 0.00230604391547927 0.00289606489435422 -0.000206563957671781 0.0117083520673788 -0.00623183343175559 0.00179348942234415 0.00128690255981319 0.0025370696842029 0.0111863329149906 -0.0230402250644463 0.0183143606271607 0.0159317439675944 -0.0211839367362382 -0.0065749569093182 0.0253941333249967 -0.0310435166209612 0.0244400017889606 -0.034997886413889 -0.0136578732559758 0.0440767951865298 -0.0772063606087673 0.00200375593979286 -0.00138241496355246 -0.00133484318851344 0.00438251872955498 0.00106567366910238 -0.00269542481753548 -0.00300559994601767 -0.00682825086208895 -0.000110856994573061 -0.00261377958460345 0.0393579755849069 0.011579204143762 0.050132716861658 0.00502415493683865 0.020326576974599 -0.00799433047151812 -0.0195681168342925 -0.00894551636394336 -0.0525270911383639 0.00687087991428764 -0.00911757964831554 -0.0611330139122417 0.000333893742591828 -0.014065245175205 0.0145806342102479 0.025661261241424 0.0205409521906275 0.041427488959038 -0.0318394820139839 -0.00925127898517586 0.0321342148485035 -0.0224835367931712 -0.0084953156854695 0.0160827097134441 0.0248958596460387 0.0158307526450583 0.0277457509618122 -0.0182701452639909 -0.00272788764508332 -0.0242118768236894 -0.00993371403910874 0.0244723945758815 -0.013911384959435 0.0164070204200822 -0.0312089940820321 -0.000469043338501554 -0.00230952415604247 -0.00312629590035598 0.00644837993808693 0.00920706598993813 0.00799028859498753 -0.0359948558454133 0.0179311903695581 0.00790789360642063 -0.0542501768149 -0.0575848934764166 -0.0402822763655994 0.00227834409723628 -0.0635004099422658 -0.0145374020823596 0.0226265233943466 -0.0104546599754034 0.0353350586950372 0.0294229279590911 -0.0472237745937681 -0.0180226889385873 -0.0105704787416817 0.00176213374374936 -0.000575560503036265 0.0294887100152929 -0.0484941768821124 -0.0155342961785681 -0.0435430689677799 -0.0307421183547737 0.023254001263815 -0.0455036714015258 -0.0334468679035709 0.0260337959466562 -0.000436385760561935 -0.00276542797983863 -0.00952288505972811 -0.0296574322672563 0.00462584410474664 -0.0537234064363255 -0.00391039900167396 -0.00997183054117584 0.00369661925067736 -0.0298353210362754 0.00449627055833845 -0.0584573932768398 -0.00199357891880983 -0.0203745247556375 -0.0731882675128065 -0.00404709018817297 -0.0164789108694904 0.0377661472425991 -0.0210137733498268 0.0384338790495547 0.00669195603476203 -0.047541542888213 0.12281100969175 0.00169887711430475 0.0632251118535015 0.00922303807872904 -0.16975188768907 0.0352501144427079 0.0632312981574829 0.0543400605710595 -0.00407069061862073 -0.0170074039340903 0.0812222504541469 0.178645795338324 0.130587268598932 -0.518222360756923 -0.113963327076248 -0.168771712018079 -0.115433895332743
  44 823.912295812488 ""  12.197716818216 0 0 0.00152877776219361 0.0192882335827343 0.00968790406737573 0.0440759985757784 -0.032919432309628 -0.00393765275210252 -0.000412111478669338 0.000333526560325143 0.0127346996731817 -0.00665340710844945 0.0020748059404089 0.00104704764504015 0.000344735107114458 0.0068983046999419 -0.00121611830746893 0.0229201784767785 0.0174754325128699 -0.011425876007697 0.0335450078591957 -0.0295873626594832 -0.0180741268605907 0.05637952085351 -0.0441969209310416 -0.0210211759168288 0.00575122384647398 -0.0272080869408528 0.00477271619346137 0.0142705494161407 0.00509640081497962 -0.0367912569067833 -0.00455223693050412 -0.0451993189273445 0.0411434510931451 0.00260497322538372 -0.00429693528604521 -0.00339518161304985 0.00182487604589841 0.00934999738996631 -0.00528185709565422 0.00252385902403608 0.0124101116253584 -0.00659320114893759 0.112429914405297 0.0620971209473252 0.0467557567236232 -0.0439263958893112 0.00669234754698638 -0.00856810915245824 -0.00306363652898058 -0.00102935261591078 -0.00173936063549869 0.0126453716433433 -0.00347306062805214 0.00984017252594543 0.00564075321104488 0.00152357974794532 0.00878543963919591 -0.0038233038103025 -0.0024849286121692 -0.0119244879640021 -0.00172253704856902 -0.00324658094425739 0.00107255185745729 0.0115291982655851 -0.00287203857199476 0.00209802465931014 -0.0102984755578128 -0.0150282309913091 -0.0103370463135493 -0.0117998432112154 0.00705986540538181 0.000610752882301418 0.00937142151818059 0.00310565523877565 -0.0114138367971674 0.00626115526696763 -0.00888830971116252 0.015576600123286 0.132074929166473 0.181874083804815 0.0846991286949752 0.111400178485658 0.154662810834991 0.0715257818584415 0.0521238477292263 0.0430387694438472 -0.0326401866628147 0.00969666913436458 0.0310558617475411 -0.0125758535140572 -0.00191482913973151 -0.00225853825700393 -0.00437633386444132 0.0155596602894878 0.00022320959635994 -0.0155940157055052 -0.012595125773824 0.0252769875895164 0.0103529244903817 0.0157120683792092 -0.00772289505574635 -0.000386469572206143 -0.013750622580782 0.0271965321911771 0.00962428823826564 0.022087258747037 0.0164547657222893 -0.00923944202193468 0.022931956889122 0.0182355899839998 -0.0123181208107799 -0.00712774548238505 -0.00134367459694888 0.0110590407671978 0.017700064747438 0.000219294671195922 0.0298301609910125 -0.00231830898818873 0.0111112027187661 -0.010131939988089 0.0173110585131238 -0.00036371334010325 0.0344528717060609 -0.0792819163489571 0.0209721174775984 -0.111871575407575 -0.0432151097452317 -0.0292370397798774 0.05025717353623 0.0466793932550045 -0.0788023698177914 0.0115658563541846 -0.127405930282196 0.0667211083974188 -0.120770672723731 -0.13467144490147 0.0693833677180346 -0.157066655031364 -0.0163735339790723 -0.134653555931184 0.0563801524413564 -0.0277340056181197 0.0190679735150267 -0.0108435582333879 -0.015048159305307 -0.00279983876133908 0.0431998670976909 -0.0149256071148541 -0.00318806643667651 -0.0455401178587112
  45 843.02663763071 ""  3.48489687123428 0 0 -0.00960966629814648 -0.00194748089078328 -0.00102959254488473 0.00528054510451942 -0.00937428394017172 -0.00319407243179932 -0.00599395915384409 -0.000886575148346648 -0.000424836449391658 -0.000572479710215253 0.00129002370713242 0.000279551583020706 -0.000473192182060936 0.000765465758485919 -0.000459949791442902 0.0102940697192134 -0.00824763102449409 0.00369152844680379 0.0303714370492515 -0.0127985816774135 -0.00493348560518496 0.000898322978587355 0.0132263728214515 -2.26819544719435e-06 0.0151961360191152 0.0214486000829152 -0.0336253064404038 0.0172277835392577 -0.0111436593426451 0.0205393212764732 0.0105307502651256 -0.0113462292857767 0.0287614750196857 1.5870019485795e-05 -0.00228834705135256 -0.00107157603488474 -0.000819621147979663 0.00353048113822581 -0.00103438063870086 0.00197724697093609 0.00569074881226639 -0.00193100490417066 -0.00227137604591863 0.0100303395775157 0.00697595719359611 0.0120627329453509 0.034321127612636 0.0182397913660177 0.011859872614046 0.0226553918915042 0.00507905283109352 0.00991398848555392 -0.0491029647585893 0.00936093334349233 0.00240566725780264 -0.0324503059561205 0.00712638565138848 0.0103810747485735 0.0143928789663592 -0.00170773416205691 -0.0234999961216575 -0.00973967106020466 -0.021086991274552 -0.0419207209827741 -0.00549321969918938 -0.0282295197983231 0.0602024695936626 0.0930285498187279 0.0568426128526699 0.0658434479321317 -0.0291327241929715 -0.000418215369047901 -0.0520982298712063 -0.0176613711477852 0.0656759884320225 -0.022668245949211 0.0464734945941357 -0.0642546403255133 0.00352712321600318 0.0326019716474234 0.0124535774459512 -0.00462323925860819 0.0248606421152404 0.00975262153361271 0.0181987587028632 0.0186978003532717 -0.1967644561642 0.0332663845164747 0.00655702654163113 -0.125070573028589 -0.0518785577310386 -0.0528227460524649 0.0527473731005591 -0.0561891333435966 -0.0995398668981837 0.0554600857470053 0.0731104015077024 -0.155189842206331 -0.0651492430202384 -0.116348191026578 0.0661426643299199 0.0106317615196428 0.0705779322736761 -0.157591162649725 -0.0547556759194689 -0.130398199876742 -0.0989207724361256 0.047499317274071 -0.140226299924084 -0.117190305602498 0.0706816626610467 0.0611449684645861 0.0114563894672252 -0.0868311074541136 -0.0879350055690536 -0.00590765217618176 -0.143686676147657 0.0241683156751811 -0.0634771936637354 0.0779767853256289 -0.0836522208051865 -0.00020347657582811 -0.168299082441812 -0.0118764655876493 -0.000707968710412802 0.00597570904827479 0.00146344580432971 0.00731518219965088 -0.00739433328343555 0.016847377811256 -0.0595676567044999 -0.00769614089891261 0.0138092849486479 -0.021201151571655 0.0123446732159428 -0.0611210073647316 0.0345406159982605 -0.0191270275056695 0.0120866792407691 -0.0674519442473527 0.00666026663859799 -0.00057554162221481 0.0192766316030512 -0.0160464426806652 -0.0596464047712138 -0.0339334674658527 0.195444835137338 0.0521256043215801 0.0733338970570893 0.00426878049523303
  46 844.538596661419 ""  5.20496527272739 0 0 0.00410642360824944 0.00103050296254322 0.000159862685884999 -0.001797045134224 0.00455373167453591 0.000380080144131188 0.00265309256299967 7.58128790173097e-05 0.00070791824276954 0.000161530075509568 -0.000112472512312939 -3.68698674014761e-05 -0.000206225269918269 -0.000980484933049824 0.000194761607279412 -0.00560214888650362 0.00399376653101094 -0.00249855927900776 -0.0134293221635758 0.00617725410978416 0.000422739438511608 0.00052928412722956 -0.00659134209510325 -0.00118280861302596 -0.00598900392953932 -0.0102216107344555 0.0142387663444058 -0.00662212491536868 0.00426180743304925 -0.00870473774040693 -0.00425355956977733 0.00324609184733299 -0.0106227401799556 -0.000524695572433063 0.000197157391468147 0.000418624313943268 -0.000171492886383237 -0.0016360966996382 0.000469398272129308 -0.00089367872025904 -0.00233890730432377 0.000702175583403688 -0.0115951187080675 -0.0165312126109058 0.00620832354966639 -0.00452253029187687 -0.0143668836868658 -0.00236061897386383 0.00140749092175863 0.0032123154930482 -0.021725093773625 -0.0197558282434561 -0.0247863592811639 0.0811566335621142 -0.0112210489302338 -0.0188532004095411 0.0606571134520469 0.00340378941387778 0.0103123599992867 -0.0283357685694646 0.0125856767987032 0.020931468888615 -0.0249763404600816 0.0206837710079047 0.0250073504665224 -0.0388464026440214 -0.0171524215863648 -0.0261635878370983 -0.0184532538251275 -0.0187607496800234 0.00873927797248721 -0.00146476080620916 0.010037946863346 -0.000600855893407939 -0.0158031504848024 0.00906865025689595 -0.0130081372426294 0.0257748939708306 0.0258165595797927 0.00122734718449969 -0.00518634564515591 -0.0407688251925988 -0.0432357511884033 -0.0343268779436031 0.116330474863004 0.265602596158692 -0.529972541606861 0.0751191211754535 0.178551416222574 -0.34211297266488 -0.0393646696170934 -0.10107117418793 0.240513396663502 -0.049429524332827 -0.124112286677395 0.303561969286924 -0.0185899845548945 0.0392223886072758 0.0168192599359955 0.0318012535585716 -0.0248663223235469 0.0074508001539197 -0.0227993762352254 0.0513088825207853 0.0179994010842313 0.0358404925561162 0.0273773036797224 -0.0138662814923827 0.030240536173329 0.0275028275112587 -0.0151623990735747 -0.0161345371027263 -0.00939192768667059 0.0228176161866321 0.0270723858480975 0.00243072977321999 0.0429794633832346 -0.00901449511967628 0.0246170993620935 -0.0209041806096919 0.0311059907720709 -0.0014535731860001 0.0596773134260632 0.00549750849347949 0.00246652170234579 -0.00138914652230394 0.00746221398996752 0.00263853981921023 -0.00372180416767744 -0.00738035078489281 0.0241887232709212 0.00507364135413239 -0.00817982202810351 0.00235299710353597 -0.0134236029364505 0.0238964491664008 -0.0186462864597351 0.0215928935176877 -0.0016165699063248 0.0316256113681794 -0.00713506230356617 0.000463329262040646 -0.00895608519658363 0.00471151270227608 0.0189755723849971 0.00951664951674471 -0.0660903728556031 -0.00962382986597852 -0.0184538459654778 0.00407985932495706
  47 862.955076088094 ""  41.0530491266437 0 0 0.0012093992943567 -0.00415470535474648 -0.000176738677921277 -0.00608356674996193 0.00292426112702857 0.00143562368388171 0.00165685907623268 0.00018103231371278 -0.00399700373424892 0.000829292946409717 -0.000408641328757527 -2.43312784247576e-05 0.00029289237413253 0.000164891129084893 -8.15086177995458e-05 0.00269216401296075 -0.00510193581678281 0.00440684066437032 -0.00024835576183377 0.0018095543090049 0.00424241736376345 -0.00891677700680958 0.00914975445387627 0.00443884823336234 -0.00256786410491541 0.0047686898406296 0.00240721076302946 -0.00516118933000455 0.000462829300873513 0.00571879686765987 0.000123656566491404 0.0133144672648832 -0.0155618463928345 0.000355880280608887 0.00102015517917003 7.66944462319934e-05 0.000409945994598864 -0.000398312845438497 3.19515692515232e-05 -0.000232354093493629 -0.00109106364644253 0.000609385894992972 -0.00627857943404905 -0.00832273495262636 0.00495582912790683 -0.00231673224974315 -0.00932692087349695 0.0169653444274095 0.0197353963573759 0.0403144342060135 -0.087196388787067 -0.00821666965067436 -0.0216100858717382 0.0438498071856168 -0.00264125646361283 -0.013574648031069 0.0290738802732388 0.0148901530865654 0.0318329405192288 -0.069481069787947 -0.0167550881574263 -0.0277498645496327 0.0612466811875546 -0.0202134963476747 -0.0357113750896502 0.0787101597278868 0.00556130506184674 0.0110134797088344 -0.0161401551114467 0.0025213815959413 0.00179541555664867 -0.00451944971251162 -0.0217965797484173 -0.0107017793742493 0.0155737361881921 0.0125007198786531 -0.00567063549097805 0.0207695883691986 0.0108522118011725 -0.00429757676307919 -0.00139452562110272 -0.0200797570775358 -0.0212846291070433 -0.0140679825597828 0.0466319185567486 0.105614487268343 -0.237583987683104 0.0360080253291801 0.0716925567273018 -0.14965307954743 0.0787673804179903 0.180717980051693 -0.375834443670206 0.0926141759604364 0.2281129353063 -0.478536636646318 0.0223834818266728 -0.0265577833788728 0.00205852173772575 -0.00267096487103991 0.00568768012331335 -0.00612096048090963 -0.0224928043642575 0.0103869964551186 0.0107034284401617 -0.0322466781017827 -0.0232592767246092 0.0180334490491277 -0.0237322961645354 -0.0255527797886506 0.0107963942134064 -0.00238122820667083 -0.00849234713843565 -0.00692872580959206 0.0150026887038158 -0.00484869552489224 0.030720230496357 0.00538492943977254 0.00579945130912826 0.00910167143044378 0.00939545147570992 0.00416870893166204 0.0231206772481099 0.00329429970299502 -1.12323563762978e-05 -0.00329958640806537 0.00447026862535253 0.00211062801182293 -0.000877432598207142 -0.0044408731776165 0.00750103467959828 0.000722189921994773 -0.00222986906212444 -0.000596365930427644 -0.00841538297827784 0.00543773580880866 -0.00524294470586936 0.00436882287490928 0.000693036557281682 0.0114245263308626 -0.00163632318000416 0.00281663489234455 -0.00142915024071774 0.00683685888999461 0.0133542945468456 0.00719949748542175 -0.0289471108197942 -0.00876464404316262 -0.0153422885690031 -0.00677918640161147
  48 870.545767639516 ""  9.47158577663591 0 0 0.0137417894142292 0.0393494660221465 0.00290485563592313 0.0402272356093089 -0.0104282896947166 0.00914917206371154 0.0056389463960501 0.00172291265141541 0.0349249251206918 -0.00679536842818757 -0.00277167453230973 -0.00592607480226448 0.000836749941397022 0.00703718281361998 -0.000468264425406162 -0.045451655114463 0.0652978647578122 -0.0568980903103027 -0.0722107050819055 0.00821951891319605 -0.00598401040171407 0.0752226578125012 -0.110272316524622 -0.029266687885256 -0.0205525862628001 -0.101519989161238 0.0782318642916242 -0.00592131290252391 0.0318141503660256 -0.115370375538328 -0.0321383429912524 -0.082694839836022 0.0472507787683472 0.0025440494491584 0.0128474983305146 0.00120301719776499 0.00118403165597346 -0.0012080458961228 0.000810203416843089 -0.00125444072563341 0.00200540837911284 0.000861440940366958 0.0266163087019172 -0.0293917637092177 -0.001320064573618 -0.0559831688084598 -0.0626804341876451 -0.0428810757655095 -0.00886451967532541 -0.0127474049643192 -0.000404616000036165 0.0740384448312699 -0.0279346780072145 -0.0018879233560734 0.0936785066927753 -0.00197890618844861 0.0161525460124841 -0.00795526644044671 -0.0107819596010386 -0.00435146328210779 -0.0637803443442043 0.0657093319236413 0.0171067343933879 -0.0548756689864639 0.0287784798401833 -0.000692276329345427 0.0180497259819561 0.0265866294358116 0.017450001873019 0.0156176402118627 -0.00661146113643616 0.000513544510694452 -0.0110553263005515 -0.00411050316522711 0.017755654352487 -0.00468042684156593 0.0125604075023146 -0.0185638899908802 0.0452497238438335 -0.0111669996411542 -0.00299419021121247 0.0071763930105544 -0.0374801524956793 -0.0262883020989875 0.0581601235724487 -0.0525491503721914 0.0152621870522299 0.0843299003001977 0.0499012449585737 0.0640756364543511 -0.0292883505239988 0.0912106626284583 0.0391905266272024 -0.0541606287873517 -0.00689553483672258 -0.012066829779993 0.017750104927027 -0.0481374627221245 -0.0209495872789617 -0.0517144156960676 0.0296625616701819 0.00280248708465469 0.0192540860493042 -0.0511516862214361 -0.0194886150124246 -0.0344644881268994 -0.0266455650081637 0.00731541016914508 -0.0394099094617143 -0.0345420110219875 0.0197962559168124 0.0255118845076456 0.0048683750689389 -0.0304780086772967 -0.0259283232579859 -0.00575519624913701 -0.0369010505293977 0.0124416688800422 -0.0242554278869797 0.0280097515357209 -0.0252269621329224 -0.00087077530655406 -0.0518687282471715 -0.0057935554334433 0.0100030612181734 0.00277045550611914 -0.000604575331339291 -0.00759054058064243 0.00343854679952153 -0.00746866304964946 0.0714353102603123 0.0219998824641668 -0.0509596006605695 0.0635271605077621 0.00435282431583403 0.102638029412731 -0.0519526091454243 0.029386484213153 -0.0342371348719436 0.0693440268294464 -0.0329857996106638 -0.0290351595858176 -0.0342705266710401 -0.0109952932388565 0.0680137106639114 0.0491139707692888 -0.348095982096027 -0.0633051630274162 -0.0908492415116532 -0.0220467594288224
  49 879.833866128058 ""  5.6296748643947 0 0 -0.0261949283582942 0.0721381788910227 0.00766092991868043 0.0929121672962817 -0.0684796102613155 0.0173276385416629 -0.0224572990480786 0.0127525203047461 0.0536196514487556 -0.0144859210814533 -0.00847608471488599 -0.0214739640800988 0.00416160077783649 0.0340429813688218 -0.00558982306079243 -0.0517692256733986 0.0998843397741852 -0.100647635460629 -0.0112559754278668 -0.0496326575449143 -0.00747398267453363 0.138601941674187 -0.153342669261786 -0.0444915929166188 0.0343528750665953 -0.0967227928686989 -0.030159762830995 0.072509280557003 0.0295862094972071 -0.184195800870444 -0.0187666402890419 -0.233999445641535 0.237230221199492 0.00991852272999575 0.0419021927941553 -0.00262199322075925 0.00280130038069258 0.0184802937459715 -0.00196557526872649 0.00533313354274884 0.0321871582186653 -0.00370886912106031 -0.0238288291690683 0.00818271368159306 -0.001674799241735 0.0294130826576671 0.0294661072603979 0.0221094801861822 0.00670569877332192 0.0100051433740091 -0.000668706277238035 -0.0331198621503935 0.0109990149908472 0.000710237714162248 -0.0421781340019686 -0.000961265323566756 -0.0077035386285491 0.00454900496349357 0.00546767473928912 0.000183153948413472 0.0266240048413093 -0.0303204017048528 -0.0052689425850203 0.0208272857510939 -0.0132228023950042 0.00261146789957754 -0.00540571779259909 -0.00808702457025379 -0.0063411506083012 -0.00478677263174802 0.00212688163312156 -0.000353181649141082 0.00236435299037545 0.000984423719782838 -0.00498311260212456 0.00181147855298182 -0.0040856053860486 0.00661607115982349 -0.03057806046081 -0.0114175612546085 -0.00573960434210988 -0.0158116660140834 -0.000101863151230675 0.00556618538864198 -0.0310289922596928 0.0192350300286896 -0.0117679529591495 -0.0373049263993739 -0.0244211497418207 -0.032025339759494 0.0162760642699244 -0.0321795242532202 -0.0328890476016481 0.0254892896613691 0.00474106774583077 -0.0139721075634672 -0.00456776188265806 0.0149495929767865 0.0072597866445184 0.0186319051198921 -0.0105199123799047 -0.00105728549711217 -0.0074042988822154 0.0178899052664864 0.00738279685533425 0.00929114978397096 0.00725801968977895 -0.000796350728985746 0.0117939230085591 0.0102888276960489 -0.00595912419944219 -0.009012090523624 -0.0018647254923045 0.0100732446516097 0.00862094166848818 0.00182064999286122 0.0120443040210004 -0.00412614882304839 0.00805336546195321 -0.00845311368923235 0.00811808028533291 0.000329660609606472 0.0170008095064307 -0.025043771654101 -0.0330165661281493 0.0721815429351352 0.0265950845771354 0.022118911073715 -0.0394669047378295 -0.00204154864027515 -0.0416183753220632 0.00241027565772472 0.0555171344020036 0.0885739362079381 0.238639938898012 0.0779574540592226 0.0282142844766683 -0.109665064649372 0.0255137965979912 -0.0152615465075425 -0.0249524863641412 -0.0502234747585092 -0.00162090890802121 -0.046499315292353 0.000891324833070576 0.0203142903828801 -0.159206192992933 0.0377185561888744 0.0371969108828262 -0.0477598835257679
  50 911.153381094145 ""  11.5607494931989 0 0 0.0754998374311574 0.00129848733198908 -0.04340888767957 -0.00729513480463581 0.0947920203170802 -0.0434950084100648 0.0420220266365731 -0.0430908214396155 0.043855552988426 0.00374043179939266 0.03288040894107 0.0498676934530853 -0.0163842585097616 -0.0840572802561995 0.016568657997892 -0.0370662755969473 0.0143166505656588 0.00803067640982176 -0.165364137525277 0.123471710715543 -0.0892968341675424 0.0220001579270105 -0.077849524940074 -0.0445166394946949 -0.105896511020202 -0.101285464834717 0.27334101540327 -0.117566478299778 -0.0109692749495279 0.0990032466694591 -0.0392686024817043 0.140293650882851 -0.192308576711799 -0.0202562163826558 -0.115329535795921 0.00845357417903686 -0.00940865301143165 -0.0520133432522539 0.00155395048466186 -0.00954715220158037 -0.059195740518323 -0.00113201359688429 0.0355245506330947 0.0222956466551355 -0.00200082326091516 -0.00611708687427121 0.018160515729746 0.00958787438969133 0.00187487149415525 0.00649390541449735 0.00271511385548033 -0.00514685292964713 0.000620944888946951 -0.000332244233310212 -0.0127831549649315 -0.00236651476940495 -0.000400515154336312 0.000516835359491958 0.000685897925487978 -0.00187913286365851 0.00680881763766534 -0.0133161306851131 -0.00344450297300275 0.00698997480382108 -0.00482357739981087 -0.00099933816031151 0.000240050681785893 0.00113459371731904 -0.00117215900252345 0.000792116042432753 0.000519451517020531 -0.000368901721565604 -0.00108626804163232 -0.000188515349227444 0.000550955066967306 0.000777350442928505 0.000173260685356017 0.00152731720825433 -0.029989157976998 0.0122541476041951 0.025953627852035 0.0857012734501428 0.0667202244804371 0.0681061556518163 0.00227140439320737 0.0099500995260542 -0.00614800943123777 -0.00867635239240641 -1.70382067833946e-05 -0.0200320926059952 0.0020612532031147 -0.0147311903347207 -0.0136939170551014 0.0087705678946999 -0.0100555577091566 -0.0039762527695389 0.00248486689828158 -0.00274627035690952 -0.000213277277659095 0.000711251211636743 -0.000199797319496127 0.000974890412925788 -0.00208209225994878 0.00132842461584765 0.00138306932775541 -0.00166912466366122 -0.00136271857124124 0.00207339540392024 0.000267808670497981 -0.000376317778152928 -0.000125896033523781 -0.000364480227623774 -0.000505202955647847 0.000470277840561634 -0.000169538726138846 -0.000646998520450739 0.000184879172669221 0.000792600358778952 -0.000889033153846734 0.00333082046447646 -0.000237810150025619 -0.000518147625690616 -0.000144768664170104 -0.0496466936969368 -0.0117082071004162 0.0639308516048089 0.00338112558576904 0.00654036817277946 -0.0131834173029628 -0.0150639273196262 -0.0315750685480332 -0.0200677234928902 0.0194470285323851 0.0760270663070053 0.189323989216083 0.0282296016727298 0.0437120487581829 -0.0919854412353102 -0.0541731037486688 -0.0366307331912356 -0.0895695553175012 -0.0233413911547954 -0.0116764351517172 -0.0616562041087051 -0.0160917452082642 0.00137552774945168 -0.114721397616216 -0.00429084890112664 -0.00428541890565945 -0.0298902992815935
  51 931.259128005004 ""  0.889404015592172 0 0 0.00197258878916698 0.00132330670561146 -0.00274834976814499 0.000644826117539576 0.00194379073666868 -0.00263677465769626 0.00194504073650806 -0.0013071840449947 0.00334429613335725 0.000139411266359629 0.00170761517497823 0.00235835214858309 -0.000741277649286904 -0.00335901257848804 0.000738444798061692 0.00054175881993354 0.00225097079872154 -0.00586231666138284 -0.000970146650276785 0.00243232941824865 -0.00439163626202009 0.0005873422724124 -0.000367640628384055 -0.00157725126374545 -0.00466929283197161 -0.0089228025717965 0.0136793687363387 -0.00418979123248461 0.00128927858195608 -0.00248323293831638 -0.00337316270840576 0.000358335206111076 -0.00460644249947369 -0.00102074972632484 -0.00601826990310935 4.66566555020735e-05 -0.000117924595483265 -0.00147675678293849 -0.000548679880996615 -7.1151457182959e-05 -0.00143173182661013 -0.000650069226415828 -0.00715015367094632 -0.00554605348832613 0.00570639725282965 0.00170629017614366 0.000434462252717736 0.00209702171754298 0.00295337912830773 0.00523011997144204 -0.0100576200874774 -0.00485771343887111 -0.00689153159480555 0.0164528185031496 0.000835465991512965 0.0041318344111268 -0.00887893330495231 0.00248340212043021 0.00509419412391477 -0.0114582013138062 0.000733781081853907 0.000130201099324157 -0.00234029750929265 -0.00282775386863457 -0.00754834500960684 0.0159771356960777 -0.0242293788936874 -0.0549639393302701 0.11394507296693 -0.011410831811539 -0.025065015769304 0.052605462216777 0.0905518930457647 0.0433724947228735 -0.0186708625519146 -0.0708497571717437 0.00050730452705817 -0.0729583020303569 0.0218522272870651 0.00908583778538381 -0.00281563516638721 -0.0286227593490041 -0.0151190178933226 -0.0210803420887245 0.0154235964471952 0.0407546639005149 -0.0890914628366816 -0.0141107698524785 -0.0292532360082648 0.0601964071822405 -0.0052072368620687 -0.0122783375497551 0.0228199352894523 0.0196980253133119 0.0457629012532024 -0.0949794198644486 -0.187090464918017 0.226371079183353 -0.0168133296964992 0.0200302714158068 0.0431441418003815 -0.0909494871365285 0.215247693318357 -0.160399503637586 -0.11732137484028 0.040380676900293 0.0246969066367482 -0.149824897737589 -0.124930545329489 -0.0872339385659637 0.0299205419684616 0.163604417031145 0.11972332192986 -0.219496825782622 0.0162931664931347 0.103652869573545 -0.117149657244085 -0.0595702247357817 0.114504325429166 -0.268960749322432 0.0923240486690273 0.0131236890476761 0.12487373458976 -0.00172357891328371 0.00318392715360834 -0.00493197440744736 0.00403386763338027 0.00214902068684305 -0.00273707043666124 0.00307793113378057 -0.00249668906589881 0.00602154398335561 -0.00996008294204623 0.000949394733174595 -0.0137111209765856 -0.00425146249587244 -0.00117496318619057 0.00443018790328419 0.00864363777986902 0.000507194547888475 0.00777411667051951 -0.00283744003184334 0.000326424559804613 -0.000895051259895516 -0.00384803950195524 0.00228713771808515 -0.00558526434959834 0.00486169454963829 0.00333321647883982 -0.00453065025519274
  52 938.867722267544 ""  1.64863836770207 0 0 0.0370367207955981 0.0252979625537721 -0.0743873318272186 -0.0664354524068777 -0.021920487787209 -0.00546521072831096 0.0420269529026728 -0.0152299935051745 0.085444348138422 0.00356390881513868 -0.00485869151541334 0.00833656689900543 0.00078679824086152 0.0182164779955992 0.00468743645046188 0.151430397634743 0.0390791500271582 -0.267063311828294 0.175766188456572 -0.0656417560158042 0.0733872895006502 -0.150201259427336 0.227396081425938 0.0811743996664411 -0.0970391863077439 -0.259562033711429 0.301458693092276 -0.0523309979176919 0.0542824265045472 -0.18346379962169 -0.0970173635349548 -0.0996120772671897 -0.0335445716405318 -0.0124872467975739 -0.0183060511173876 -0.00638744219157691 0.0151629008448595 0.0258470427806464 -0.0163648636852819 0.0118293929150542 0.0410730901213964 -0.0106728930323793 -0.0505138891942728 -0.033563755563107 0.0263900654182849 0.0161194758559065 0.00945290058578697 -0.00153032863714622 0.00398994953688997 0.00329724786241506 0.00328551563357665 -0.0076261946483957 0.00284568002352145 0.00023359894653053 -0.00632372034965117 0.00269233148008019 -0.00993950064464843 0.000305602886030557 -0.0016888530398938 0.00465435097141442 0.00413344264242054 -0.00414451465783463 -0.00154422145157913 0.000492611463360178 -0.000769283384494883 0.000496900302551843 0.00117945474328534 0.0025911343783126 -0.0066615422937282 0.000193595954571257 0.00143020829201285 -0.00304661067233877 -0.00498641101806281 -0.0018114230575937 0.000214855954597226 0.00415829599162505 0.000245141400769121 0.0038073582488349 0.118112887036323 0.041193410098795 -0.0273242030323844 -0.175337703035335 -0.083306692235546 -0.127338287117573 -0.0207971188316988 -0.0102151754187121 0.00884283878581797 -0.0165246061205064 -0.0281100879232346 0.0369538826281582 0.00390533845250402 -0.00453633151228599 -0.00151223590785979 0.00145418286113989 0.000731718977138269 -0.00243566885887523 0.00968486257960062 -0.0104774032793891 0.00168768893523203 0.00138521342561917 -0.00391023349893602 0.00482618420242375 -0.012206954603298 0.0106497571321063 0.00702255933472574 -0.00243227564147242 -0.00196477314923597 0.0105290030532389 0.010981813574171 0.00714813591801055 -0.00360768303684704 -0.0106511954591027 -0.00725414007738036 0.0150119814645546 -0.00154907663649717 -0.00669636419291431 0.00737773815394921 0.00358465413454289 -0.00792945582019904 0.0176014742987859 -0.00726381533526501 -0.000533277830629757 -0.00991676150783848 0.00528433222235941 0.0277402508709894 -0.0445608441772315 0.0178579703616516 0.00809172765298674 -0.00910726514915756 0.0319822892471074 -0.0207281143654034 0.0408087280432411 -0.0611789798728856 -0.0317764174085657 -0.147335713517818 -0.0418950651376491 -0.0192749400811187 0.0713145387411451 0.0702989569460287 -0.00689756788963246 0.075623172564175 -0.0249951720831587 0.0104370766722289 -0.00888605725205888 -0.0553160609950897 0.0148758915684391 0.010244049568151 0.0435006049728846 0.0419323845335158 -0.0168428087457605
  53 940.386691537128 ""  8.58544232779612 0 0 0.0238050614956941 -0.00642051916888236 -0.0199906205093821 -0.078850340959792 -0.037814685887777 0.0575114530276202 0.0201102028399175 -0.000725512233700777 0.0154643642636851 -0.000954423228563845 -0.0405196497220528 -0.0376163504023254 0.0149723985905379 0.0803154812069304 -0.0109142870037752 0.119858488762135 -0.00970982304494711 -0.107946664530158 0.113214215486895 -0.0782694771404243 0.166269953217343 -0.14235987637636 0.182557860713786 0.107331503073953 -0.034777342094826 -0.0846703231027866 0.0996210201843609 -0.0131214690460331 0.0242430890053156 -0.0818676992030466 -0.0325430892949651 -0.0248530959203608 -0.0375414567465457 0.0114874800321628 0.106360094811835 -0.00507403846395062 0.0149085108383284 0.045220945533146 -0.00153012767782172 0.0117529920379665 0.0609711613930129 0.00664260408049922 0.075250501316356 0.0465005040394865 -0.0396466952430733 -0.0231658772319223 -0.00246474262767196 0.00654555850899062 -0.00380910527845827 -0.000599292012879883 -0.00193992788474854 0.00771248273561934 -0.00289455560599689 -0.00106773328479254 0.00242499051155521 -0.00478928072500189 0.0129426332753084 -0.000525452996710035 0.00183160349511187 -0.00637401361737326 -0.00227658940704101 -0.000419148271972024 -0.000933266557439205 0.00169962387279445 -0.000506163384747336 -0.00135930784942811 -0.00182371347898751 -0.00201368212998916 0.00778957345933126 0.000551604340739546 -0.00193916215756791 0.00327022819696803 0.00558985285459304 0.00245564508378171 -9.37474771389225e-05 -0.0049472080332704 0.000124115016138092 -0.00366310050809748 -0.172147245019571 -0.0553140782571795 0.0415555910970173 0.257651133298622 0.128261428278368 0.188438803841754 0.0247071539260036 0.0140695788238958 -0.0103798080617216 0.0179507467258965 0.0374219675233598 -0.0589609182286674 -0.00514709551852346 -0.00372777514742936 0.00226797626286132 0.000301741930366452 -0.00564963843013041 0.00554799280764735 -0.00994708000352145 0.0108527643644408 -0.00216323323497717 -0.000846292325665842 0.00389724878194292 -0.00524111522870147 0.0141065563070674 -0.0124219689980708 -0.00790535641188218 0.00144449606981415 0.00102062470219012 -0.0111998459138416 -0.0125400382491222 -0.00894773352734985 0.00381504020589982 0.0140064240337167 0.00865827861598613 -0.018739690050178 0.000946422685857194 0.00805222378156046 -0.0111890054884889 -0.00291587963322484 0.00831311888213271 -0.0186718340073676 0.00933268537588074 -0.000509838575580203 0.012406193180609 0.00575957724791526 -0.033741148995738 0.0558386366160713 -0.0289483442484672 -0.0137719902907467 0.0178075240289535 -0.0436658491493168 0.0155715044947884 -0.065313624416672 0.108841456453237 -0.00491950974804526 0.165664465574372 0.044696398792399 0.0185834676674102 -0.063973250236913 -0.112027955519941 -0.0143541815376084 -0.114021848767915 0.0256219808137131 -0.0032111130245465 -0.00879369441722318 0.0456992102062812 -0.0246672145431996 0.031502714970402 -0.0479843386740329 -0.0391978874416178 0.0399172892711016
  54 946.233040997566 ""  0.616008112821672 0 0 0.000168808323601667 0.000109007613760133 -0.000293193922817948 -0.000495182517141553 -0.000101132321761694 -0.00014374522649701 6.23048651658969e-05 -7.76524484733095e-05 0.000323082355041827 4.43156746953638e-05 5.56500401450618e-05 0.000116455021985706 -4.31707893322585e-05 7.55944220407437e-05 5.56201530371687e-05 0.00124543759756749 -1.88887567788847e-05 -0.000890870979540125 0.00146720890507655 -0.000435972450329502 0.000348170297312266 -0.00110513874493178 0.00182320247075807 0.000470637057340527 -0.000336285388662125 -0.000646417390985898 0.000927218343591566 -6.82450222197972e-05 5.36522743584629e-05 -0.000275656566595002 -0.000281470355566386 -0.000287049816417375 2.9520652135685e-05 -0.00013015246601651 -0.000227101000030998 -3.01190566209423e-05 3.7972108932089e-05 0.000220099033190462 -0.000100620046395648 3.03281983682943e-05 0.000253637919238412 -7.41149315592034e-05 -0.00127129826763247 0.00172562397464518 -0.000250156162034417 -0.000150824362361873 -0.00134138124178088 -0.000409378355974279 0.000762637652127296 -0.00121831256956161 -0.000300355410652506 -0.0038388245527012 0.0119389421550779 0.00448095886483835 -0.00599456712970654 0.00511544549081664 0.00161029046482636 0.00214534709460584 -0.00831386036191369 -0.00349054134468242 -0.00158218987363804 1.8284756244954e-05 -0.000207599756202801 0.00215079984742438 -0.00353120256657098 -0.00143621442191025 0.11136311002441 -0.062614059287095 -0.00633336516416038 -0.0508203798041116 0.0968651442054614 0.0354608671115529 -0.000404399991927993 -0.0655233723056957 0.0329967462005992 0.0206643272117719 -0.0170002008296196 -0.0680474729075529 -0.0026846849318765 0.0014430284251201 0.000454634559246723 0.000916622531964914 0.00250838089819806 0.00222807788749213 0.0035015346845534 0.0168556192889151 0.00980504091811653 -0.00782790930569775 0.0261906236001534 0.00755864616086314 -0.0066414458889074 -0.00467915320304189 -0.00429986397270144 0.00237362157968718 -0.00707246891653123 -0.00146072829058108 -0.0568016042166806 -0.0372478863722783 -0.0475832757583364 -0.264275347621203 0.210001819841499 0.044976813420955 -0.0637620408941318 -0.0500343408256427 -0.0193816672776245 0.159985061477279 0.172317913069497 -0.159476741812482 -0.204221596775221 -0.00728045101633038 0.142166605620313 -0.197233854954886 0.00448262950997362 0.0881973150031326 0.0682100363841228 -0.0341600414921591 0.271933574459294 -0.155017734839629 0.100875858851334 -0.113910857304263 -0.139671196707118 0.133355792081227 -0.15205191706622 -9.31732744303024e-05 -0.000560912829307897 0.000324361912192282 -0.000195337977692921 1.37032912105797e-05 4.52044544887416e-05 4.17230160052863e-05 -0.00019372429871113 -0.000378142049812581 0.00101022624661756 0.000314457838288158 0.00196354654116844 -0.000179541454861305 0.000715548011260187 -0.00180640184987819 0.00110825498550228 0.000288270791212825 0.000763007531960111 -0.000118766029446686 0.000421271402936561 -0.00012376507562551 -0.000344389585446923 -0.00025295579640896 0.00201703184435967 0.000130925444077071 0.000380503502935667 0.000175971735915373
  55 966.909251889766 ""  25.0017959367915 0 0 0.0422503588496427 -0.0249187108779227 0.0228096837750047 -0.00585125151829871 0.00615094866232062 0.107916533205911 0.036386769516153 -0.0185607339860497 -0.0415169521538923 -0.0163361382754355 -0.0585285361693893 -0.0556293009013983 0.0168739807386994 0.0882828570062477 -0.0202278634201332 -0.0690029001364437 -0.025233834322675 0.136830023512573 -0.208249164403506 0.0293738287925845 0.161247820691537 0.0386670398185996 -0.146818088956784 0.0560193487563831 -0.0411104830636587 0.0456720336785145 0.07801695802228 -0.0770858346607043 -0.0178025529726701 0.131335008955699 0.0191718195129388 0.198477937819695 -0.220699176019328 0.0351264858011293 0.178762280153788 0.00572132813821088 -0.0035964518973769 0.0205858698100532 0.0251772280919052 0.0056541543004829 0.0413605927561735 0.0295301674329531 -0.0117757537867483 -0.0260380609198597 0.0386859274793081 -0.000553398809204691 0.0160658043370064 -0.00237119795864466 0.00285041530314874 0.00634855636897533 0.00160719647678513 -0.00627338860771979 -0.00547872082531477 0.0145026540924082 -0.000421613924492446 0.0111027148457487 -0.0270246013135145 -0.00282107704426153 -0.00607821089301943 0.010031425230625 0.00519409036263419 -0.00195298693030301 -0.0138326738759146 0.00126242009999322 -0.00567852181593192 0.00819087978057369 0.0015928608077182 0.00234897645598838 -0.00383232178976635 0.000630632179238189 0.00106480962508775 -0.000353833757146432 -0.00491129604843028 0.000131564178992 -0.00233100811120927 0.00556506775763203 0.00149120425143639 -0.000192658439887614 0.149774817325505 0.0681136604259481 -0.00460829830602214 -0.135157547566764 -0.0436169832081707 -0.102353628434885 0.0073410593522395 0.0317394139583352 -0.0721832322895558 -0.0383196627816836 -0.073941350206681 0.147784586949626 -0.0144503155704027 -0.0412446374023273 0.0629920114207493 0.0140507571429557 0.017859987227962 -0.0510381063956062 0.00116811039479003 -0.00266079579853227 -0.00163231300469451 -0.00297726336079942 0.00109871447749885 0.00295495527725717 -0.000610116573962095 -0.000425354174381117 -0.000257999766603847 -0.00497290537426499 -0.00607198058947662 0.0183013828325807 0.0238882109749697 0.0123720755900841 -0.0104371862904471 -0.00996950042731562 -0.00980495093189583 0.0200927712404736 -0.00297490206704871 -0.0110995770776402 0.0168184618646583 0.000647016912622226 -0.0109465625335631 0.0240018897522428 -0.01859401691893 0.00435032636286681 -0.0259571496685311 -0.0545951337369421 0.0251630380446606 0.00536890575633618 0.0236478727877229 0.014696237616768 -0.0240333014015029 0.00342836221520866 -0.0211933220089692 0.0319336851642585 -0.083376788667366 0.064169870444232 0.00783801521025358 -0.0237556256493551 0.0217077091594312 -0.0133840873641175 -0.00587874650321634 -0.0121499569730881 -0.0202532353538817 -0.00195005811980352 -0.0201224488670228 -0.0428221503986643 -0.0127121533396858 -0.0164828426604687 -0.0495817314656866 0.0272525683908071 0.0196918749204401 -0.0238997319480561
  56 974.759893466634 ""  0.860238521446804 0 0 -0.0104734004530585 0.00424627918928112 -0.00225055688999956 -0.00338589731122124 -0.00310058286133509 -0.0270148529297703 -0.0109109724589186 0.00613628014660364 0.00743004795643704 0.00495460461572659 0.014442606184805 0.0131263104549327 -0.00377658369315412 -0.020831385350259 0.00495899459064831 0.0265934785598479 0.00214269389772731 -0.0297035296046365 0.0626934681456426 -0.0115333466063493 -0.0371392480166316 -0.0176086387482132 0.0501909343020413 -0.0123344335750332 0.0138213778427317 -0.0038557909155287 -0.0308252177137149 0.0231683135264116 0.00404546008135202 -0.0327965293168468 -0.00248879721414848 -0.0499996866866324 0.0586686343148102 -0.00875877282548089 -0.0437783015210945 -0.00172251007397211 0.00164684645083837 -0.00393654328122088 -0.00672809363953197 -0.00153885653189953 -0.0101104933820241 -0.00763356257447253 0.0130983278439863 0.00949963244323189 -0.00707210465394401 -0.0045218156919454 -0.00555092626481714 0.00549794466176247 0.00205408947611753 0.00466783418107499 -0.0151765828047855 -0.011762187692105 -0.0274998144255907 0.0576345983477998 0.0204338222814316 0.0368848370792933 -0.0763655097216688 -0.00748911996461126 -0.0154119603482126 0.031323662223763 0.00791087682237865 0.0248727743174008 -0.0498317207755571 -0.00687567668523157 -0.0185206832262035 0.0403341419046549 0.00228185808359417 0.00492041428203368 -0.00977863173860003 -0.000427495583433933 -0.00152644654412533 0.00419949352621006 -0.017868638115031 0.00392908641811696 -0.0124896319377394 0.0213872050535458 0.00381078936576161 -0.0045525685077341 -0.0368489156106358 -0.00732203529649362 0.0108425771281179 0.0509939707013929 0.0143719010858625 0.0360369339019617 0.0719366548915798 0.15757963685184 -0.339565791440049 -0.0981615724268895 -0.218851242706383 0.473245547000143 -0.0714852716125249 -0.146133314858214 0.306453632788371 0.0492851801498458 0.116443286942897 -0.237835346223034 -0.020865005367767 0.0228122385355551 -0.00632889235422819 -0.0022627080673251 0.00330171720708687 -0.00220475281421423 0.02580924943519 -0.0170896870267804 -0.0152003136829275 -0.0256627125361732 -0.0318983593682536 0.0779818752891648 0.105199418820594 0.0476540132120757 -0.0501016324573415 -0.0227782453565422 -0.0399975646933739 0.0705343783871047 -0.00672779397524483 -0.0426722502224805 0.0786813632067425 -0.00955017211369272 -0.0306536492978384 0.076694946580625 -0.0740202603489935 0.0248312307898609 -0.0996393096861613 0.0106511783222065 -0.013950555606403 0.00542324497386054 -0.00465362274134523 -0.00252847289914222 0.0040659694806593 -0.0122278620688059 0.00845502622855021 -0.0153900719270682 0.0379676747171098 -0.011425453500987 0.0315262144008046 0.0145482736732588 -0.00136959602334888 -0.0188959673464841 -0.0192013022672826 0.00418091673216143 -0.0165480842863423 0.00599301781218834 0.00429210796592686 0.0113917682484799 0.0208941536332211 -0.000469467205844813 0.0121563186681005 -0.0150023634789062 -0.0154471057292177 0.0110125911063303
  57 987.250231232265 ""  0.113435222063462 0 0 0.000217546887987734 -0.000131588377411864 -2.43732848558303e-05 0.000225321291616429 0.000113627364207188 0.00153729367847716 0.000233365726187929 -8.32017021963657e-05 -5.02585044436475e-05 -0.000248573762747945 -0.000942716323336168 -0.00051529817219289 0.000297658576330303 0.000907102820430664 -0.000145148487195076 -0.00207533851371953 0.00022332859903683 0.000596770530435798 -0.0034274227988485 0.00056379029388518 0.00202779714125073 0.000929258532317134 -0.00301551095832947 0.000926520641144239 -0.000821921973161762 -0.000260033657052548 0.00157975486099615 -0.00111582403641754 5.19077955139119e-05 0.00105812891707907 -0.000267825833345718 0.00169762317655271 -0.00198471608895807 0.000584789671451037 0.00205479977511808 0.000206673244272989 -4.6054487787655e-05 6.08257759638705e-05 0.00052457950344217 0.000203012403120051 0.000439144398860768 0.000414038673188799 -0.000291204871684028 -0.000408624905076336 -0.000606634623173311 0.000171087316774454 0.000974699934494873 -0.00133208929117235 -0.000670080660979614 -0.00121120950894632 0.00367513398061203 0.00055281728582744 0.00114730107968651 -0.00239345467096654 -0.00181669236751129 -0.00234598637806614 0.0048562050092739 0.00203658812450376 0.0042115818488835 -0.00819400112493764 -0.00562923155245278 -0.0140509311624959 0.0299476209311716 0.00465005519351103 0.0109173476576898 -0.0237146724808276 -0.000102865297939475 -0.00096585335645376 0.00131957999871119 -0.0132515573512942 -0.0291612895123789 0.0611471408949317 -0.0437069591606561 0.036403112756699 -0.0271441064731349 0.0555120499564108 -0.00992910065556512 -0.0285227369245943 -6.08977388065001e-05 -0.000231325914849855 -0.000713414255127878 -0.000574088113394018 -4.92211134608754e-05 -0.000742093330848658 -0.00292846344323511 -0.0074474110272103 0.0172575228423726 0.0103978313073017 0.0241093832844714 -0.0517258179408098 0.041191167688696 0.0879262099393174 -0.183959703414844 -0.0276824218785505 -0.0671975312027578 0.136321687185352 -0.22559091295575 0.263507281941119 -0.0335775916106424 0.0286110967891181 0.0637861491991082 -0.133535804976636 0.26269523216838 -0.178275466949704 -0.142360644195429 -0.152081329594683 -0.168070762626421 0.241510892855316 0.282028401914124 0.0522560356386338 -0.161345486813968 0.105692806273095 -0.0864248845340741 0.0540366326921305 0.0349308559306488 -0.0984524223108205 0.316416150204554 -0.131937716891489 0.0322195438108124 0.0591095674713183 -0.200217124674133 0.13295779883178 -0.224665736525308 0.000186903026338968 0.00133283146268836 -0.00015995302642205 -0.000241973979720162 -0.000236979472048578 0.000245961372404957 0.00106684749789174 -0.000348473188314375 -0.000152144385740487 -0.0019630851344611 -0.000614245850170755 -0.00356492182044559 -0.00088677913297134 -0.000395284881153202 0.00359562002871348 0.000395277921820992 -0.000699099943183108 -0.000424285784427331 -0.000275671910973994 -0.000435525125292705 -0.000519495534904286 -0.00236678481698733 3.44552491883005e-05 0.000236542195096574 0.0011122630887759 0.0014542108465112 -3.08317762737437e-05
  58 994.151207907515 ""  0.16084567939089 0 0 -0.00117857293392093 -0.000756489665123403 0.00249017930904297 -0.00377944763590772 -0.00138328378248282 -0.00427733855306946 -0.00257188835632277 0.00224933841906683 -0.00076771858359405 0.00118751028886074 0.00161617694438427 0.00127946125641731 -0.000224022479926197 -0.00192441878098277 0.000598442012939387 0.00974894784276974 -0.00219571078090045 -0.0020598414039759 0.0165161386451881 -0.00460006503841967 -0.0030957802784462 -0.00777776951572618 0.0159521345455441 -0.00093602649628276 0.00420252094876563 0.00267479295585886 -0.0113059365064008 0.00625950228096699 0.000875757033009642 -0.00654818730463194 0.000750193471365525 -0.00852668690636677 0.0111070406615736 -0.00151603523804106 -0.00556738280361207 -0.000551666982876113 0.000633605052027028 0.000698354137337386 -0.00123153865705598 -0.000330048796525473 -0.00107670546708705 -0.00143155742259622 0.00728058175807142 0.000722882528157036 0.002467991130089 -0.00329269655179832 0.0013585007160881 -0.0023802446186059 -0.00184811028414857 -0.00244867934002795 0.00661024669994371 -0.0087474309958405 -0.0203566827715575 0.0431121494888735 0.0135381211654539 0.0296864349645106 -0.0625115111530763 0.000235761273154339 0.000750214729249133 0.00074927697133261 -0.0164397297911131 -0.037015405914634 0.0803494451562824 0.0142007074613303 0.0297512021773574 -0.0655239359156879 0.000661209473340721 0.00149273201094709 -0.00374283536621262 0.00256622670506982 0.00616558043439934 -0.0132619627455195 0.00981668374973078 -0.00409986960726989 0.010442587430643 -0.013352189410696 -0.00419593392754579 0.00577734709163743 0.00573900082645839 0.00986550755917764 0.00640626931426683 0.0078893089973066 0.000538062589480452 0.00316056690789106 0.0523228680222602 0.112101480778971 -0.237444942693274 -0.0791183999944444 -0.171457053668408 0.366803008243845 0.102320558531993 0.223366788821785 -0.467943353288004 -0.0720196278272923 -0.180762449301408 0.361679401872938 0.0517213568166883 -0.0608164583485965 0.00781759118370258 -0.00226100655556014 -0.00774437520665386 0.0145302804984778 -0.0609832562763417 0.0426942415669755 0.0336376520620926 0.0161630461176582 0.0226436189427878 -0.0528441903711177 -0.0726962517255231 -0.0253318821067553 0.0382286449466639 -0.0120260986460239 0.0295161290179674 -0.0295841842536637 0.00693060564646126 0.0282104120520995 -0.0516057351631592 0.0254262373729067 0.00233462669702153 -0.036834087932428 0.0511010188285797 -0.0235482373399887 0.0661558641160584 -0.00143168141514599 -0.00447290821761071 0.00335562436823211 0.00108143884681333 0.000719530613809104 -0.00169331977035302 -0.007948173563745 0.00261660886805733 -0.00428368538185287 0.0118023966317861 0.000462534806579832 0.0185175015673517 0.00537320917545 0.00119176809390619 -0.0116774484771454 -0.0163516143549313 0.000179286052598264 -0.01522016671354 0.00489132710783835 -0.000887975065988651 0.000932872855945553 0.0117918459286725 -0.0051927561262544 0.00768063741969146 -0.00352220825066807 -0.0044534160518388 0.00710895526426804
  59 1003.81470109019 ""  57.8708155963647 0 0 -0.014072592723826 0.000635604459124882 -0.0293358655459037 0.0320097897841746 0.0177723535799999 0.0279484492517619 0.00457163224693816 0.00235222043982465 0.0169721808369208 -0.00748382035535646 -0.00510173630683466 -0.0104169906539765 -0.000114340520910581 0.00257340753596265 -0.00401301286843169 -0.134715723986464 0.0366301461423657 -0.0669279458521837 -0.140542819911825 0.0470735242209896 -0.00487929829838896 0.0665949154990191 -0.141318124761039 0.00012304992020313 -0.00854402863975592 -0.053259894214713 0.0378494032071498 -0.011937245292331 0.0175012337110368 -0.0485915350229228 -0.0192737156400994 -0.0350819339190016 0.0131857640131267 0.00845274656302464 0.0384081767670934 0.00594611918360581 -0.00761636561549198 -0.0164006587684681 0.011779118508791 0.000211829530681365 -0.00401108941543483 0.0133414871837009 0.0242427496090488 -0.0551792558034432 -0.0417618329837377 -0.0290114761249571 0.0687308505904884 0.0240549963215375 0.0147548535239294 0.0336497525539437 0.0170952943784697 -0.00710553077567277 0.000916700184166306 0.00397842073290012 -0.0332132937166123 0.000533741320371552 -0.0115529908714832 -0.00245192986970488 -0.00740556553387669 -0.00332473999427235 0.018245009126734 -0.0378637873277916 -0.0133867877537195 0.0061590558223795 -0.00160262747830779 0.000700010325313906 0.00179896860730031 0.00156242945174654 0.000959206185722616 0.00199502062125864 0.00244821049136532 0.000879633107035199 0.000467676076397056 0.00128173471367016 0.00204782438768495 0.00036338246268162 0.00233135533563171 0.000363849842325133 -0.0612135889921455 -0.0706262777084424 -0.0127067832390202 0.071808503157445 0.00668446092167697 0.0363195696730177 -0.00870124960236666 0.0130774373135273 -0.0326950280102999 -0.0402291651162261 -0.0118736597904166 0.0151112507585067 0.01516379943572 -0.0411405269707981 -0.0171492697607906 0.0125480320837883 -0.0202998346600668 -0.0103894427095787 0.00298045491158909 -0.00686201271995801 -0.00311503152969276 -0.00602948281539955 0.00568488101344802 0.00314360507638623 -0.00230529139465125 -0.00363499781682884 0.000460806063709157 -0.0034785591664125 -0.00254749708742177 -0.000896402724489296 -0.00649253546200216 -0.00515889926847579 0.00275247200285363 0.00479972734474742 0.00439737995565703 -0.00716470063083205 -0.00348254291883141 -0.000886118099113967 -0.00566087998052354 0.00382695218844585 -0.00487052848430134 0.00942251414024501 -0.00225126115033875 -0.00211579609383977 -0.00565407619953444 0.076731561937717 0.0796770037672759 0.0132268945899604 -0.0423031994600116 -0.0212606032973991 0.0583255749124157 0.0347087640267379 -0.0198599137607213 -0.0627360725898378 -0.0473748305417673 -0.139484972846155 -0.262926315996982 -0.0213978926573314 -0.0710772278621651 0.345288899739597 -0.0910065101878787 -0.0765439283448203 -0.159995130327301 -0.00740205586251649 -0.0348542925983142 0.0130403178489562 -0.0991777638529527 0.0572896376861349 -0.170831196381139 -0.0114469353521457 0.00864512229374109 -0.0328019603719198
  60 1022.01994367086 ""  47.6838304357112 0 0 0.00699161092718628 0.0192635067328456 -0.0413076873928257 0.0340597752875917 0.00546237439348475 0.029610774602999 0.0152704395357315 -0.0314510372023184 0.0129288514863464 -0.0118453966766181 -0.0178356571602294 -0.00682716165006113 0.00192675887129756 0.0211656138086161 -0.00383533747343891 -0.0591941171498511 0.0211300411256194 0.0134334411494214 -0.112213458822888 0.0269024102625117 0.0333489174348609 0.0528465631529952 -0.116447546348116 0.0224360383646286 -0.0324960325244046 -0.00478785059840681 0.0867776531897325 -0.0476401981727884 -0.0320969452533807 0.109691812008669 0.00397679315831358 0.0732333791958902 -0.0750465156085838 0.0102913030528885 0.0392557445634924 0.0028802640625403 -0.00378630718882749 0.00282412618352942 0.00740348293996262 0.00561216038421269 0.0205588087859976 0.00827492817485059 -0.079199006730416 0.0787911452144543 -0.0609062460651303 0.0589472707761943 -0.0712084396876853 0.00292337334872515 -0.000668890449783354 -0.026051897771317 -0.0169462096278719 -0.0166149180896056 0.00409302101834152 0.00750137608131179 0.0280674208452582 -0.000813671880396545 -0.000462805412122246 0.00773380363085409 0.00597815907562884 0.00477057303969558 -0.0208566731076575 0.0374949204773491 0.0151234203866638 -0.00192764107443753 -9.86560936788854e-06 -0.0020231795840465 0.000579924520305828 -0.00253062106462709 -0.00148000806786838 -0.00464068975216543 -0.00253690205962657 -0.00289156552190693 -0.000162568111866118 -0.000902823385590148 -0.000341200828339063 -0.000429853314691782 -0.00131592797309474 -0.000439182392709236 -0.286570515065145 -0.0754676525090598 -0.0121253528587624 0.110872944135078 0.0252374791255956 0.124312779022363 -0.0235094123734109 0.0188403075556917 -0.0663252654583473 0.024526151135438 -0.0486515352843919 0.0234628905836008 -0.0176943308714536 0.044513213119005 0.00675805904942881 -0.00563682405309959 -0.00553584346287921 0.00623056913095039 -0.00125131483420985 0.0110547145926615 0.00881867987510098 0.0168974326713385 -0.0147054870510831 -0.00246045851084075 -0.00438547692960456 0.0171622403517618 0.00525637675644522 0.000829452310320533 0.000641517943511505 -0.00105324358873933 -0.000278965415634495 0.00118407381107252 0.000465274820794724 -0.00365323608259266 -0.00121773913580441 0.00308249935998329 0.0015051899810866 0.000499684103711594 0.00162059514251951 -0.000945455053306049 0.00190782485102072 -0.00554481774271627 0.00139731373946314 0.000593716588117729 0.00283701944306623 0.0311976832939007 -0.0111220885842985 -0.0101514858433905 -0.0396516839476086 -0.0196025167753603 0.0357036936355059 0.0802926009588576 -0.00631615724643762 -0.0120041530583495 -0.0200093785620174 -5.78642426386224e-05 -0.0451680400910019 -0.0295460033055311 0.0147766688854178 -0.00571193797700366 0.223886481086668 0.0348384756915983 0.191552220565978 -0.056816799752042 0.0363895891579596 -0.00108298619321354 -0.136865509096895 0.0366255396899182 0.0738406937962217 0.0323946385641608 0.0638170972139455 -0.022159582156923
  61 1027.67930880337 ""  7.0425779443648 0 0 0.00174031399738904 0.0026819020783605 -0.00300679475451491 0.00243626742514804 -0.000435812710390552 0.00184987948781507 0.0013856738648167 -0.00393788745764713 0.000565411019881366 -0.00096203475386412 -0.00187047217583884 -0.000218859807569108 0.000242754123545561 0.0023636932003443 -0.000199045344774917 5.74064503611876e-05 0.000959261455958492 0.00586026322519973 -0.00579916733703058 0.000607300253395782 0.0041539006445808 0.00283832691609213 -0.00608579213264102 0.00234944456490287 -0.00320759151439486 0.00273307762286991 0.00762172896521253 -0.00482071779559813 -0.00493145640215118 0.0159173685422406 0.00180445107902566 0.0106370963034144 -0.00913938046805487 0.000698136175578206 0.00236733068839134 3.51077546697409e-06 -4.1006022518604e-05 0.00147355861123211 0.000157946270275091 0.0005953345481652 0.0026220375552365 0.000177060746395448 -0.0144073197698835 0.0100431229824485 -0.00591677901409377 0.00868531495958022 -0.0175843368654324 -0.00344015279544736 -0.00236725608076071 -0.00473852195489711 -0.00345780705945361 0.111623599185645 -0.0669745274213463 -0.00560026308163888 -0.100055505179338 0.0377921440008931 -0.00537655494324274 0.010575480403866 0.0227950451725959 0.0134171530434329 0.0931705778054302 -0.0482848931991565 -0.00302519336006502 -0.124845701286893 0.037723961763624 -0.00854508541038243 0.00292137335659087 -0.00350691709711764 -0.00102959797890509 -0.0108965353908932 -0.00610271133112216 -0.00533397081597985 0.000903097800953421 -0.0044732075904074 -0.000402258198148162 0.00142854900393206 -0.00319174771241464 -0.00291652664011872 -0.0310022677483209 0.00381035665329834 0.00122605561955399 0.00618118346033268 0.0068381007042941 0.0138879233351896 0.276390145709343 0.0430247479840995 0.0645410672668041 -0.121183900990191 0.18383306161977 0.0702461747878568 0.219654982552994 0.0353078626244246 0.0669700818738384 -0.159748050011236 0.242657911181796 0.0781667560965244 -0.00862114673549644 0.0315207559805273 0.0182835799581344 0.043067606804539 -0.0348695160622246 -0.00739771027973886 -0.00747197705610591 0.0356931953344949 0.0107259663467746 0.0122209611083365 0.010715659808617 -0.00718621706808266 -0.00640109304391256 0.00194491685639594 0.0052365337767875 -0.012919894204526 -0.00307825582619847 0.00889822386623437 0.00702092980441074 -0.000581606611192411 0.0159495303320762 -0.00811550226750864 0.00622420174141066 -0.0110984261282022 -0.0047100435522952 0.00598051998578622 -0.00412395176605222 0.00067838024489314 -0.00534598889844114 -0.00222011120511625 -0.00242089821183533 -0.00117411041555661 0.00135550884383858 0.00785992896766121 0.00318890244311801 0.00238413431395944 -0.00151911496490069 0.00797240884921978 0.00622776702317849 0.00141110194718529 0.00240241002412112 -0.0155453001365329 0.0306970437440147 0.0109190750341946 0.0302197065374703 -0.00688406500106578 0.00590265117159833 -0.000403365969183578 -0.00867191527930971 0.00197546114677918 0.013145721480976 0.00272819271787533 0.00471733393954234 -0.000236205860007578
  62 1059.59871833005 ""  1.20074438210698 0 0 7.4837974607407e-05 0.0075486528560692 -0.0101425426652528 0.00497691497213341 -0.000664475564455077 -0.000507946027540124 -0.000807628831280757 -0.00796616532843456 0.00233004977494771 -0.00184780483873225 -0.00367172105019953 0.00158711962780378 0.000327554044993848 0.00424092118050028 0.000605677242400514 -0.00212142511150225 0.00500614089577791 0.00293405519407686 -0.0076886052228155 0.000330537526543693 0.00598970252799095 0.00360670416731566 -0.00877020014322192 0.00363325497130737 -0.00232869468039663 0.0088889389305795 0.00473599633622727 -0.00517001743978805 -0.0119794445445172 0.031968189045143 0.00475835686679434 0.0121446278848654 -0.00443606057836068 -1.63288769341903e-05 -0.00180086836859856 -0.000586417404977932 0.00138829864215581 0.00353371387137627 -0.00123655355806441 0.000803149544808605 0.00537423216201245 -0.00165492450867473 0.0035503235299332 -0.00391954231156695 -0.00382243858255182 0.000738780408585821 0.00235144286435095 0.00190715711524684 -0.0126255821436879 0.00950473451385757 0.00131428994093929 0.0107194599870675 -0.0213192680842936 -0.00747041002098746 0.0147695094109675 -0.00782424345749719 -0.000387485142282893 -0.0230088994718554 0.0170055721614193 0.00230589132728164 0.023927759547021 -0.0152909763605677 -0.00139630793097574 0.00406010942355969 0.00950771015584051 0.00493509158678524 -0.0521887252211155 0.0272239033377435 0.0024741450466799 0.0854579267085034 0.0353085073101563 0.0353874127411951 -0.0229139729820974 -0.00729440364102709 -0.0588307585335303 -0.039880634634014 -0.0441556366714079 0.0204970902875135 -0.00897581045717647 -0.0185075612700449 -0.00342120250680246 0.00862589142627877 -0.0157681764739059 -0.00122264986397601 -0.0258767303735978 -0.0470197351974511 -0.028153401764627 0.013643915116771 0.00783123234469602 0.00642087190304963 0.00294903370828813 -0.0303013171809763 -0.0165438161564524 -0.00732951744001971 0.0832747622434351 0.0408793712730959 0.0675891772378426 -0.262815441905865 -0.15454541433088 -0.345383459934668 0.260138662300468 0.0512288703880449 0.0552938412104034 -0.296927273079442 -0.088371148827952 0.0521781321611617 0.0326981949320027 0.0926155396281712 0.212763399359453 0.15693932042692 -0.103286074842121 -0.118803477306723 -0.0905579161570472 0.179635226090609 0.0715452204655457 0.0825981706946103 -0.0155146216697593 -0.0334266548309151 0.0942227336602026 -0.207013105335974 0.138035344066163 -0.0125716183995438 0.24645931994145 0.00622371147899395 -0.00723497879585029 -0.00555342389553978 0.00105997831294366 -0.000222349456829605 -0.00147006328684481 -0.000616049436935735 0.00345811578191209 0.00328304170012446 0.0098080147043882 -0.00376860870741785 0.00113312511196855 0.00376719626874048 -0.00291919974653602 -0.0107746819351981 0.00862570713572332 0.00228409277885478 0.0243820594342318 -0.00834158985923561 0.00687745229306977 0.00533300001547444 -0.0037398047565193 0.0037078006564278 0.0127667526978494 -0.00221017339943744 -0.00405641300352015 0.00410133183216088
  63 1069.15823648777 ""  0.10411581689835 0 0 6.7778734371649e-05 -0.00829464005667902 0.0114629233435681 -0.00440414653996976 0.000617568775282118 0.00154624610353603 0.00229973093162384 0.00844429863943087 -0.0024885672168217 0.00184229707668858 0.00412018961891418 -0.0020432048982777 -0.000396703736997399 -0.00463150019745781 -0.0009407100013135 0.00116990188156879 -0.00567531668032602 -0.00106153124405148 0.00679087444510166 9.01743974821043e-05 -0.00679916837071623 -0.00227193618965151 0.00642778359568936 -0.00345004206075169 0.000623059315638228 -0.011505008913346 -3.78979569016182e-05 0.00330946890597307 0.0136843645902056 -0.0341941438879175 -0.00591839445682004 -0.0100754982627944 -0.000300198939999773 0.000435902520927857 0.00348989968588917 0.000805370771482261 -0.00198436108638644 -0.00432850456344643 0.00176803059175926 -0.000789235412162469 -0.00595066498316133 0.00234534426776019 -0.00565071333023104 0.00382164245463478 -0.000749120956220483 0.00379537035700166 -0.00286607455041426 -0.000231332679183334 -0.000189823705577994 -0.00129329883908745 -8.63712809834838e-05 -3.68173049796531e-05 -0.000364675285981769 -0.000494619508784899 0.00215128016973458 0.00284727441822856 -0.00653372589836645 -0.00734400229813455 -0.0152013650243015 0.0350373578532782 0.00274051299992215 0.00655804274171809 -0.0111053600862883 -0.00122973216004018 -0.000601282306755246 0.00167391804336619 0.00959048589020817 0.0239456278738583 -0.0496847208874917 0.00928199820610536 0.0186260059379032 -0.0374297881233483 -0.0182118262086978 0.0641859980969488 0.0612705554761585 0.00529856091867973 -0.0919263796464937 -0.00651202807352036 -0.00653399021761931 0.00124927875748285 -0.000958074015377073 -0.00243975241826369 0.00362623030063497 0.00216100118189722 -0.00268831593729058 -0.00490447565418185 0.00737308622427018 0.000207562978841594 -0.00317168912832248 0.00293225281832212 -0.0124453696249878 -0.0273529387558701 0.0613269441046387 0.000695642236244233 0.0075528793746408 -0.00910566549856411 0.110741215892633 -0.127602261658805 0.00390863811618501 -0.0156782098393464 -0.0201380702340912 0.0505817316483665 -0.123139777877827 0.0876576479830925 0.0589512772395461 -0.258653437092618 -0.216280595956748 0.0878585027456553 -0.0698053882901045 -0.189806268299195 -0.00492328540481023 0.283939861548657 0.0813895389808124 -0.251311751574094 0.179356647679031 0.034999631179126 0.298035466381224 -0.16922216102956 0.186672178438923 -0.308563945472855 0.0415262289454813 0.113153585371375 0.17393715417916 -0.00685779689214637 0.00631309664832751 0.00488981086955421 -0.00282675719276263 -0.000918945545788969 0.00287992883800111 0.00644263199576795 -0.00242846027642709 -0.00167351709654635 -0.0155118881183111 0.00984021706662755 -0.00097717752500049 -0.00298246544049664 0.00368165382960587 0.00639483704280399 0.00836543417132627 0.00241814265747354 -0.00978300557521597 0.00578070625498238 -0.00481160561119248 -0.00684686378584266 -0.000218267580089085 -0.00226020211216117 -0.0111064404565666 0.00497297228309987 0.00822688046064717 -0.0086393341129493
  64 1069.23224965771 ""  11.3993257587465 0 0 -0.000423918413380991 0.075011488049412 -0.102341370152898 0.0393236690192001 -0.00580730514708618 -0.0146856173836057 -0.0206248535577189 -0.0755626762315215 0.0219526713938669 -0.0164186363052571 -0.0371767188612135 0.0185451938315812 0.00372560041893613 0.0416169021017408 0.00832505426175139 -0.00905023576476022 0.0509996972385403 0.0110112559885708 -0.0591609192080213 -0.00151494687233509 0.0613092220246521 0.0199171777296664 -0.0558208281064752 0.0302415445220547 -0.00576208566194128 0.104563729164364 0.000240528849910464 -0.0300441700870833 -0.122730004327139 0.308014902815404 0.0533959282168755 0.0921615698544843 0.0016069189557612 -0.00402882527764363 -0.032727368634103 -0.00772429671567042 0.0182420377585864 0.0393987727478579 -0.0165534924843 0.00709628796567896 0.053461155551575 -0.021928606424452 0.0531377782130049 -0.0378126378404964 0.00520765211030274 -0.0356351797575085 0.0289490140991185 0.00118885332075376 -0.00103312082220811 0.0111749285226871 0.00672082833513875 0.00207144684389837 0.00253728355811308 0.000659182924492514 -0.00505145210426112 0.00166905427072734 -0.000991583737513333 -0.00581681050652728 -0.0107288573014707 -0.0013346613621479 0.000909791293626374 -0.012604043319822 -0.00738283317034955 0.0096799791981819 -0.00029235765365255 0.00156965379044397 0.00580903114386612 0.000689835863291455 -0.00547283751147421 -0.00541286558379058 -0.000125988484214948 -0.00659272122877272 0.00131835496428755 0.00917429384305177 0.0145936668788227 0.00596053034191163 -0.00345533956980376 -0.00254200228064225 0.0588318664040411 -0.0140963489424211 0.00838252134598347 0.0236445608219605 -0.0396229996888802 -0.0218263757817587 0.00375060389465343 0.00141122247637306 0.0105237099736137 -0.00727017188642412 0.0179968497097778 0.00513308469856682 -0.0071000432776895 -0.0213420409053249 -0.00325586157418408 0.0121778771858287 -0.0114442878277529 -0.00152722379308273 0.00658583866502012 0.00680999271280951 0.0120899585025083 0.0255329080236386 -0.0218729129175408 0.00190098886141395 -0.0183058689087375 0.0327747828163999 0.0136630986539301 -0.0367681840108463 -0.0292462720249442 -0.00182534786305693 -0.0341600020106998 -0.0422538597012418 0.0118832271197745 0.050555852262154 0.0221704753932914 -0.0542969141836583 0.00928805955469913 -0.0069898356583362 0.0328674718708713 -0.011991578365702 0.00610188299731932 -0.00268476426304246 -0.0124926355143542 0.0125599154989518 -0.0127576244422393 0.0605563955514997 -0.0565631004300998 -0.0457484621650733 0.027109728391554 0.00859486687858862 -0.0282039043161901 -0.058527075868825 0.0227925762132998 0.0189394922084579 0.137589994965077 -0.0858676824390201 0.00828714456976284 0.0276639471342562 -0.0334069864189479 -0.0598477289096168 -0.0762240712150685 -0.021989294578428 0.0935407484634128 -0.0521395690380983 0.0436446196632349 0.0611748280138969 0.00419631830981237 0.0199174435303729 0.0996007367260073 -0.0450383255758253 -0.0757784119184615 0.0776888929947405
  65 1091.52594764297 ""  36.3244721285219 0 0 0.00833267499397073 -0.00352112810788699 0.0656703530247195 -0.0114294830301871 -0.0176184084418463 -0.0168283948240272 0.0215088944424242 0.0121666036326264 -0.0183997200165412 0.00501939371637282 0.00379350545331295 0.00305996933197252 0.00247531087006632 -0.00117936267807643 0.00277862718471222 0.0452815797183203 -0.0200823925845226 0.099996238854872 0.0844277843925044 -0.0341612598195135 0.000885427540214069 -0.00644281844480434 0.0632370264558971 -0.0382900858895627 -0.0181597492929656 -0.0102752177405548 0.0419167652508021 -0.0214049495504501 0.0277869523225843 -0.0375842529774555 -0.007687993749125 0.0453318250970835 -0.0797639125035925 -0.00681732723056365 -0.0250168666737916 -0.00509574412295254 0.00373079924455067 0.0239563480341614 -0.00887136680813868 -0.00570765522111408 -0.00876587904524445 -0.00954691650026334 0.0355752522000038 -0.0928533548584192 -0.0913773400390977 -0.0533379985942326 0.0457648404849951 0.0207154027759535 0.0126946768471407 0.0378821738202866 0.0201240401717488 -0.00391352118488905 0.00671597606692482 0.0041608470214992 -0.0187295855258019 0.00270577710213051 -0.00330707759694199 -0.013890675651195 -0.02184843100364 -0.0135279708724917 0.00977360167512023 -0.0327452548373936 -0.0132920464202467 0.0180008302259694 0.00692848170550675 0.00602707239827283 0.00100226355884149 2.92891778125564e-05 0.000341412147318474 0.00194182648114935 0.00239064705191535 0.00160050077179338 0.00268984346048135 0.00411913838010862 0.00648393338317706 0.00399676507853525 0.00752697573341779 0.000311464849932949 -0.196075288003837 -0.188368304616146 -0.0199761111376963 0.161255330631589 -0.193716869148431 0.0329822846281429 -0.0365268405310865 -0.00847210084983777 -0.0317402722429233 -0.026116643488099 0.0374660630899056 0.0171892757929859 0.00585491165025222 -0.0382318794900314 -0.0157829832347622 0.0224450765013188 -0.00783262898003786 0.00509794695801229 0.000127786710640548 -0.00358809419644239 -0.00361715140684946 -0.00713857563288002 0.00724870776489209 0.00205965839240534 -0.000356855276855415 -0.00515203751348213 -0.000646195375703222 -0.0108976573451674 -0.00792922112168989 -0.00625246724033696 -0.0171663362904322 -0.0182017758253138 0.00702268102914444 0.0226773266556845 0.0123757804655819 -0.0265138772580077 -0.0116456978049768 -0.00820917029206283 -0.00729504247535049 0.0112560304840457 -0.0166726574606331 0.0334921694391181 -0.0107888289655516 -0.00425658110929402 -0.0243037222355738 -0.0290670461946709 -0.027055680329007 -0.0175059747221414 -0.0112477453018876 -0.0136758550934491 -0.00266220329220048 0.0704507944669342 0.0562779282404148 0.0689251878674197 -0.114960603253634 0.14975430308163 0.040861220572449 0.100833183142244 -0.0350720043026832 -0.0949034546290708 0.141713773310221 0.0487603280177418 0.230589471703929 -0.0361294703118803 0.0270929193290022 -0.0352475468697595 0.0155237052414333 -0.0165323902531376 0.0434756335142922 0.00355462118001283 0.00404626380932181 -0.0167401665244652
  66 1103.43285369364 ""  41.5030994642987 0 0 -0.031725226115262 -0.0551009517969515 0.0855546019539742 0.0184921249591632 -0.00513365014436219 0.0152329481385613 0.0654618157024315 0.0515972763952615 -0.0190987397397182 0.00305538032978493 0.0160376683615372 -0.0117663780948549 0.00022754637667193 -0.0175626103177832 -0.00938738035617076 -0.113937772315394 -0.0310370353422199 0.0556733280126279 0.00965750322096431 0.00541676613961806 -0.063244197194086 0.0401343847562027 -0.0576338412931844 -0.00834315647530051 -0.064480664061158 -0.143648512458402 0.175864099158846 -0.0639607827051993 0.121331154035181 -0.232002290097575 -0.0706268424879949 0.0228526148207841 -0.175057206698327 0.00796980503007982 0.0470573418298884 0.00554786650029038 -0.0132301846331629 -0.0313609915983568 0.0161071387982884 -0.00733195876893363 -0.0393612445321649 0.0172785156975588 0.0228828316667057 0.0237633527301356 0.00458622289366103 0.000185215326329296 -0.00327449776844072 0.00164403167505117 -0.00569533760561453 -0.00769953263001213 -0.00427202126837975 0.0024539234539098 -0.0015695245469585 -0.000267595196015043 0.00418777213411415 -7.14356509884425e-05 0.000889813671064129 -0.000175190400776216 0.000732244049328235 0.000377021387530286 -0.00205686125183541 0.0029511657783308 0.000939788248994078 -0.00011853157571679 -0.000222643210790506 -0.000547347725598299 -0.000413663242167038 -0.000513978216311593 -0.000301420814871307 -0.000113344678779257 -6.38370066980937e-05 2.12298399255436e-05 0.000164539582941077 -7.43993381543889e-05 8.99982330011468e-05 0.000184937007810099 -3.55326879827378e-05 4.68214480580828e-06 -0.0024373191761673 0.0450575008330483 0.0263083364009155 0.0450492336285853 0.0174650186431796 0.0267601231038061 0.0145188846381749 0.00609721249234757 0.0064346224943405 0.00432338757767338 0.00146199675606742 0.00179252405531781 -0.00378394206324871 0.00209525692383083 0.000174630716078261 -0.00260926780200283 0.00778741267798526 0.00622949368475195 -0.000195823998842872 4.32026499949338e-05 1.53620360615299e-05 0.000163258104478874 -0.00018046032743431 2.81669825705073e-05 -0.000164655329584621 4.68402270421105e-06 7.13793246384063e-05 0.00022091342858669 0.000255092753300503 -0.000726055375572876 -0.000421966724537793 -0.000348354043985043 0.00023244716004623 -1.6194880877044e-05 0.000200704302650678 -0.000110461104104572 -9.61961565723008e-05 -0.000427912473833803 0.000544371192473178 4.12802198495678e-06 -0.000133253397324523 0.000425956890674773 -0.000233226735545277 -0.000108293706021149 -0.000469326596463714 0.0802964600643154 -0.0317054114137901 -0.0375501334981403 0.0361918114696818 0.0114573421087464 -0.031157556076057 -0.0774995015136227 -0.0211227969126002 0.016499925393855 0.212319479055745 -0.199498639074396 -0.0372555950606232 -0.043778551613474 -0.00912344007345715 0.0168323536007795 -0.0982556483745206 -0.0683005859880355 0.0957937715479915 -0.0789015146331947 0.04628954749869 0.00139610163817938 -0.251448273612833 0.089686913377534 0.0240246245509019 -0.0384062119729203 -0.0769844221879221 0.0484709394527504
  67 1128.65811950918 ""  75.0043044732732 0 0 -0.0129713979409398 0.0245697902588314 0.0697230330870055 -0.000673717693851548 -0.0110683726028201 -0.118079573575463 0.0256272455105293 0.00356469853547066 -0.0162647333264704 -0.00970586828251657 -0.0814805672866666 0.0521179549089539 0.0270742285491454 0.0801932377961359 0.0374069676386626 -0.118733920623244 0.0274455289404857 0.171359968936498 0.0783726651296662 -0.0559409311551764 0.0987500755134838 0.0376420438966053 0.114696877549978 -0.191631838690123 -0.0335528789408859 -0.00132866264131865 0.073817992839572 -0.0510276825626085 0.0223626283435994 -0.00139502838789849 -0.0100697144986712 0.0720483158135493 -0.107717454272986 -0.0599322113309424 -0.199185190732454 -0.0418574897473829 0.0425514411325041 0.238515279531459 -0.0665479182568336 -0.0320910221174473 0.0228513545374503 -0.0798220763355782 -0.0169642553382738 -0.00253498996993829 0.0356218060564309 0.0093190629201865 0.00144970410835234 -0.00885492061365165 0.00234442536687616 -0.00048732424991354 -1.17585740419375e-05 -0.000127871954081147 -0.00226493049386105 -0.00159511687297419 0.000100083805715149 -0.00270851787309476 -0.00118891813645971 0.00922876387010945 0.0136998127132071 0.00845856971505887 -0.00122574586997929 0.00657288026865976 0.00279992184390014 -0.00821130593217678 -0.00559238994808334 -0.00349326262839084 0.00174047137818341 0.00153855584748417 0.00106184698717634 -0.00246622805846326 -0.00204227403508716 -0.00160214071628207 -0.00158637623626496 -0.00273516122735278 -0.00345862984137923 -0.00217767652119331 -0.00413429971456835 -0.000682746843142529 0.112192929198439 -0.00162629580335605 -0.0278321215148836 -0.10215397054163 0.0779513760123277 -0.0391573676355956 0.00244945023296868 -0.00198785736200057 0.00474892857757894 0.00475148666277891 -0.0328598239037013 -0.015714525300252 -0.00322349004247473 0.00625082496024611 0.00196508215339416 -0.00315731705171409 -0.0327484489130151 -0.0216267253903819 -0.000806330585884822 0.00668305611530086 0.00497816183357311 0.0116330441211881 -0.00944407557908304 -0.0021762008765892 -0.00022422967936421 0.00826271378771126 0.00180881153824346 0.00659674898330004 0.00466647895816522 0.00370588504006634 0.00722548300492579 0.010154227680523 -0.00253390069203204 -0.0139664122946887 -0.00676676022483446 0.0150782229898607 0.00671387845216725 0.00476664596093216 0.00392585116612204 -0.00717904343952387 0.00961875124036639 -0.0188012542426503 0.00419621827685871 0.0037027995922814 0.0115681132152018 0.0240446833710512 -0.0155810742274712 0.0149366129068206 -0.0262545645933766 -0.00515817431256909 0.0310587570983289 0.0290207064011223 0.00175179119783487 -0.0609416177891207 0.00632492358437172 0.00846698470012786 0.0173301103395516 0.110307224669268 -0.0619501252800965 0.0328404067607321 0.00824059311439083 0.0313095491918889 -0.186584464944342 -0.0325188576286528 0.0044532009124432 -0.0242732713068054 -0.011940031311676 -0.00410180769615854 -0.0209579093672553 0.0169746434876849 0.0431360393030171 -0.0155600819375679
  68 1133.75651396103 ""  1.39623180518861 0 0 0.000346370275386551 -0.00733742681470626 -0.00621994700290813 -0.00101517919437501 0.0137999980916946 -0.0203656447908301 -0.00615424369852874 0.00426885281688557 0.00346789689107161 -0.00365417932553434 -0.0224560624439246 0.0113906808812685 0.00573818479603641 0.0192959981518321 0.0067864612933564 -0.0281989737952091 0.00226456339884199 -0.0173126137232262 -0.0251299409975893 0.0110887783851166 0.0161406799303358 0.00612581656433029 0.00158562025093801 -0.026878175842493 0.00764495572318 -0.00400010686520126 -0.0173837263682735 0.0102480824986409 0.00278674927968859 -0.0146091729394489 -0.00320570823599792 -0.0210721326366782 0.0254426543416115 -0.011540211568547 -0.0279265133948015 -0.0067072302902837 0.00961069614790188 0.0362134197393624 -0.00930746377078095 -0.00748556862307813 0.00229765363210071 -0.0128734602642765 0.0191053580149014 -0.00366711054017144 -0.0402266246342768 -0.00724260000564612 0.0246968329592957 0.0208451066029365 0.000496130161649132 0.00151110002788284 0.000731083308947991 0.00766609214566954 -0.0547020724905496 -0.023688162881309 0.0222814203660871 -0.00101589516142647 0.00430510723997703 0.0635526466806558 0.137372909609233 0.078464572041931 -0.012336246068389 0.0200309461873036 0.00590363424673162 -0.0512813392358251 -0.0332047329369572 -0.0259569286271506 0.00686433258846782 0.0159163937145933 0.00903850882403337 -0.0256929336191053 -0.0237680457368637 -0.0166552449844162 -0.00511789288880719 -0.0285540275725932 -0.023816248760431 -0.00812216601742369 -0.035302575806909 -0.00951060392248305 -0.119316542576778 0.00157631333620807 0.0287003073897289 0.10672721176568 -0.0699447724953482 0.0428583601762363 -0.0610902221434647 -0.10277336770101 -0.0652292023643606 0.0498419792226046 -0.165711427868363 -0.0655529862452023 -0.126030996671314 -0.0498648758603915 -0.0470407531247282 -0.031549782308721 -0.176030832767653 -0.0952089504405662 -0.0117595475744429 0.0754931394873712 0.0530668723215434 0.141869347475411 -0.111482503937067 -0.023490359541731 -0.00452240002754486 0.0896103601403872 0.0224011676492061 0.0723459308916453 0.0559187447535681 -0.000570666714056548 0.0263981075736622 0.0744497729788954 0.000123230986502254 -0.124968747225949 -0.0443682756498844 0.115369420311768 0.0579485335117535 0.0242139794262961 0.0658863706051492 -0.0703906202001685 0.0782694661268898 -0.140813714971908 0.0128847902261195 0.043097728090752 0.0652552281175661 -0.0136325071319911 0.03158828382558 -0.00460141120806381 0.0209697759022001 0.00478569383496822 -0.0256727240580236 -0.0199539431752643 -0.015774241718271 0.0539587975859971 -0.0319259524405564 -0.00393440006754416 -0.0476181321760501 -0.0611964858951089 0.0247519869331271 0.0414505795675844 -0.0481017307121525 -0.0612944448918667 0.121808079878597 0.0228578289004812 -0.0173185579651653 0.000362679452075143 0.00843845168108479 -0.0013321947251118 -0.0343665529567366 -0.0156676832238453 -0.0364980905392963 0.0170962816903774
  69 1136.14499968677 ""  38.3591582534327 0 0 0.00113571045507672 0.0209128087574881 0.00964943216782439 0.00122179563889221 -0.037439618388472 0.0634860741699463 0.012230043618601 -0.0142971674706391 -0.00828760897212921 0.0108819866584239 0.0675361353609951 -0.034706922970251 -0.0180113121523393 -0.058295652949284 -0.0207197057218767 0.0937545075031395 -0.00684706438026536 0.0314665171521696 0.0654518839972421 -0.0277902849269017 -0.0492700231758307 -0.0237555756273494 -0.00795061406074819 0.0900624081293013 -0.0152332746193927 0.0184462463028808 0.0333496822150391 -0.0220849997209315 -0.0147280703018936 0.0508808825857455 0.013015731072234 0.0530361494937762 -0.0555902548965069 0.0356304090871865 0.0889204887578943 0.0214355810855607 -0.0260844596354306 -0.120582630857462 0.0284840629241798 0.0227448345181535 -0.00635675218023898 0.0383334850493364 0.00401696853213274 -0.0424824226077869 0.0502575428048632 -0.00927817149294615 0.0263873922796278 -0.0106348684003272 -0.000114744891010822 0.00880415600244686 0.00436085307998567 0.00477585121785577 -0.0269614445746065 -0.0126769670574655 0.00994858677129782 -0.000734935734672428 0.00184195511284438 0.0279047479103604 0.0662424611100651 0.0374189478934618 -0.00465070031022223 0.00448801443771921 0.00103202157190989 -0.0211033759567993 -0.0160197988304771 -0.0111485797331164 0.0031086967127254 0.00893636057708053 0.00488971476389975 -0.0125973267193488 -0.0119860212059764 -0.00842396088706342 -0.00173294930928336 -0.0139209761727516 -0.010697301009679 -0.00297471553511719 -0.0167963332841632 -0.00495098193953034 0.190908689430253 -0.0732374496436212 -0.0559280758699307 -0.144628944555854 0.054574094923342 -0.0867391254802963 -0.0371964911381015 -0.05970192522214 -0.025583307866935 0.0227882122732328 -0.0728657364311295 -0.0311320076286947 -0.0679749135911207 -0.0347487723441981 -0.0312527977381698 -0.0100853539589413 -0.0860878269796294 -0.0477262084405148 -0.00558765830531812 0.0377368572995406 0.0265298800391914 0.071959905638165 -0.0562871678205492 -0.0118469269978954 -0.00217500038594141 0.0449239680338922 0.0112961861182357 0.0355435886102407 0.0276501949821365 -0.00246162159467917 0.00910835479648145 0.0342074025247215 0.00219186083543472 -0.0593347103638774 -0.0197691635193517 0.0530205619191546 0.0279318574102972 0.010356176434018 0.0343277133012948 -0.0347393291752105 0.0370775658468866 -0.0654126214435848 0.00369949136210966 0.0222738754201594 0.0280134236906567 0.022198954132543 -0.065548776591592 -0.000428996855373898 -0.0365023168513875 -0.0115264694988198 0.0426175808775154 0.0457382264775788 0.0418026084699052 -0.0776515050871734 0.0338058361711483 0.0367183149759556 0.0879562035438078 0.144165676628624 -0.0638162631863767 -0.0914049590274226 0.0762345812313686 0.0983750914971546 -0.178139605752299 -0.052069327050198 0.0397759921909158 -0.00167566190497283 0.00811977838602299 -0.00614916354454233 0.0832737237706353 0.0248418733208792 0.057537786704174 -0.0353559050137146
  70 1153.81028065865 ""  14.6059584603089 0 0 0.00403637633822231 0.00598727706414432 0.00295239396503293 -0.002119056706364 -0.00580429732831711 0.00598357101664317 -0.00109469710414524 -0.00372116206084458 -0.00187394654568637 0.0017388975729632 0.00802267139357087 -0.00380259574775412 -0.00208582718207831 -0.00632213839513358 -0.00152154880524881 0.0213297072757617 0.000704693819056443 0.00774467105660112 0.0125020854209746 -0.00650645480861193 0.000113431005291401 -0.00484982441287338 0.00766163187719954 0.00689853777103535 0.000696449445077859 0.0111202937260235 -0.00443526870781812 -0.000193895420559818 -0.00669625765005854 0.0161717974653306 0.00578904141746667 0.00877986569794013 -0.00188415713831085 0.00305418834449269 0.00578308971396506 0.00199676848273735 -0.000931012551224165 -0.0122020773801303 0.00115343532746368 0.00246291190920832 0.000843729625558454 0.00165791367868331 0.000717982380806828 -0.0091214739540797 -0.00804390101957813 -0.0159917636755283 -0.00171260865862161 -0.00282994517410805 0.0283304039002617 0.00197650428853016 0.00731275188878463 0.0058159248912049 0.0693550110974318 0.0338990217677699 -0.0573233785477424 -0.0423111169332551 -0.0322501329415349 0.0395280770241517 -0.0319698016249784 -0.00655906850720557 0.0137246327837128 0.0617867772866135 0.030904308863981 -0.0433949826920204 -0.0412110662538372 -0.0275215283158645 0.0275772304921884 -0.0124650781365577 0.000230038087602059 0.0027190467167633 0.0117584845267647 0.00593119133770931 -0.0193598607290811 0.0101223018835104 -0.0121409721808455 -0.0234426045388842 0.000329588838589719 0.0078519535596284 -0.00944138843582054 0.0157125402074885 0.00606193367039801 0.0157468382007387 -0.00247347405392101 0.0117489904577342 0.258041224752704 0.243438649872627 0.164853283925706 -0.0328749895844201 -0.267802736472277 -0.131772845677116 0.251016710658263 0.221233234819388 0.164254332002526 0.0160084825133892 -0.426995010614601 -0.20936301397562 0.00263265186188685 -0.0218930919899499 -0.012518085729667 -0.0708633667615503 0.0506202669273368 0.00969739867491478 0.000389339906902997 -0.0230545471684012 -0.00786243467034606 -0.0347897430942296 -0.0351467268359016 0.0710411566140064 0.0721537372591563 0.0245308126545945 -0.0452010445782735 0.00801187283007589 -0.0315353286259593 0.0364303972141464 -0.00296857523620977 0.036253228248166 -0.077500850770484 0.0238731432024131 0.00644388823605169 -0.0417933669087895 0.0473099408733575 -0.0290735789123257 0.0673605471434113 0.00165567047137924 -0.000938988530971203 -0.00278829535127156 0.00260386670817112 0.000598233176564899 -0.00349981939185015 -0.000993589312291167 0.00399146657090632 0.00772037527213991 -0.00849740004817898 0.00761163469143016 -0.0045868492862547 0.0172112027719403 -0.012294115643242 0.00539316761482737 -0.016812836894118 -0.00982414272830431 0.0133310582795528 -0.00620549964697789 0.00110018509057054 -0.00143838091571591 0.00823386578990756 -0.00506267923100527 0.00363339522183143 -0.00703238954294526 -0.0113447313844015 0.0080741817316003
  71 1174.4569847688 ""  41.3141930159138 0 0 -0.0997889195127524 0.0941436610102733 0.00799080517509114 0.0158365363103492 -0.104757947979922 0.00744115323006937 0.0545869480130381 -0.0439343697019682 -0.020073896706728 0.0117045844875147 0.0606111375560706 -0.027985687205802 -0.0204408038871564 -0.036333902571383 0.0120778078569186 -0.229345003020144 0.106389479704763 0.0902326942085773 0.166277022116192 -0.127054617927453 0.0292026594105282 -0.0219059309449782 0.0752429797863946 0.0218827797731563 -0.0777478430421635 0.0291579774646357 0.179569987779364 -0.145150509475411 -0.0177384360520168 0.136251027583199 0.00561683325356279 0.165225224024907 -0.223395273050252 0.0120951583080642 -0.111149707283214 -0.000438063317227941 0.0232599995315204 -0.0138007706461246 -0.0435630580397021 0.0330019030883726 0.0851436492270543 -0.0455013021966694 -0.00638689105719942 0.0177473010696198 -0.0204125517607471 0.00719433478461141 -0.0071819999032385 0.00674189144106828 -0.000723469867783055 -0.00673509937353618 -0.00329249892070871 -0.00186528413986555 -0.000694161042820981 -0.000467300099863419 0.00253683491425875 0.00197227055381442 0.00150756651109014 -0.000861657825786156 -0.00261551519035655 -0.00143327413282209 -0.00194798996531785 0.000620327302415775 -0.00016964028417307 0.000896968204190501 0.00271669860600537 0.00101058181913557 -0.00101250563606098 -0.00111877551607432 -0.000793471810717523 0.000686868688928421 0.000695864567656663 0.000456228018835865 0.000372914736414741 0.000619012008051553 0.0006695030034085 0.000417457195359939 0.000910125283240689 0.000232295700937163 -0.0761406697344469 0.0582647339389511 0.029869338935668 0.050735003841985 -0.0199113476913786 0.0321898693877846 -0.00202961236809326 -0.000294625991009078 -0.00206138788796884 0.00165709824661614 0.00860974351706829 0.00479439042735795 -0.00473099545589761 -0.00123371605804881 -0.00159422909947286 -0.00372564790166454 0.0263105947032668 0.0146103695102867 -1.28419589758921e-05 -0.00186960483092849 -0.0017292507021939 -0.00326035058116976 0.00277365159146433 0.000569052751222762 -0.000104604873714717 -0.00257029855307587 -0.000581949786021903 -0.00155956059837977 -0.00108799217833517 -0.00107292294815374 -0.00101510810968613 -0.00225369271702047 0.000183416969413785 0.0029890193054869 0.00137536011123109 -0.00307785301138342 -0.00171448425427157 -0.00121426925172671 -0.000810886518047824 0.00162848318602292 -0.00196477276761435 0.00388133970047408 -0.000518166797702736 -0.00117713989240146 -0.00212436594773734 -0.0133859300053899 0.0434359055104858 0.0122398566847106 0.00998909982091358 0.000508344659110075 -0.00889180188746185 -0.016016497156998 -0.0181916051564186 0.028759434968304 -5.13207375355543e-05 -0.0167541842976255 -0.0270660056777592 -0.00486677130555894 -0.00343722835590477 0.0864020216800886 -0.0614273962706923 -0.024137141406459 -0.0465944494117951 0.0536318323779312 -0.0306263555411812 -0.000117366737014187 0.148996404447017 -0.0489266945367997 -0.0264514257124519 0.0224268577786316 0.0210314934421365 -0.030184705741977
  72 1189.54470876764 ""  41.313617963659 0 0 0.102936683168527 0.0501448406397284 0.053967894590098 -0.0460658126665215 -0.0304247997296496 0.0268889749483058 -0.0404608635364549 -0.0273814934843157 -0.017084134101561 0.00180789884045221 0.0466002010105001 -0.0247158220555695 0.0278313550050318 -0.0371758248993814 0.0145961122710344 0.248562852862327 0.00959117533353989 0.075094324463388 0.071809958456408 -0.0530924453612625 0.114900585223493 0.00777348744650016 0.130565073663511 -0.102630969948761 0.0416917606684556 0.132806063660519 -0.137125431499365 0.0569187475815894 -0.0731720064127033 0.134213956898984 0.0723859966026105 0.0435097960323773 0.0750737175491108 -0.0776602278038113 -0.0221006653314685 -0.0133856870656486 -0.0127265291113268 0.179694169260188 -0.0246504162393657 -0.0669383637623256 -0.155210715456217 -0.0389379641115562 -0.0134195072656179 0.0295826263528819 -0.0130451209348405 0.0144283892629916 -0.0106749494237798 0.00669871124166439 0.00385404777561557 -0.00214031718633803 -0.000269067977393696 -0.00412223673303021 -0.00256210678338868 -0.00205212107857796 0.00168154729241387 0.00296248821347925 0.00178056571639493 0.000367028283281656 -0.0011269414944113 -0.000428545137204454 -0.00257730616637457 -0.00251184556088138 -0.00176110676229629 0.00140552005897256 0.0051132860084947 0.00234243666311903 -0.000862102946122339 -8.76931483798403e-06 -0.000307830880505997 0.000332508745278615 0.000195830854362195 0.000242823052989405 0.00031522998555464 -7.27683297320914e-06 0.000322632268358404 0.000392479831201322 0.000201680443851712 -4.38591769604841e-05 -0.0593303827931984 0.100159237447088 0.0374599233100498 0.0378284391769102 0.00403139799315046 0.0339404525560472 -0.0216990396287315 -0.0139718326291616 -0.0102139510570167 0.000644581050568465 0.0114563351624273 0.00536678522073294 -0.0156166638124576 -0.0113676096231674 -0.00866703271621938 -0.00376805768638802 0.0350666014939899 0.0186985064541864 -0.000143865818449711 -0.000410765557200385 -0.000664555512978019 0.000270337153411934 0.000264469674848006 0.000114678874287162 2.52228770917923e-05 -0.000970249366209318 -8.75961359200724e-05 -6.37646253305407e-05 0.00012801353264342 -0.00133797459238785 -0.00102800633578882 -0.000790041301539432 0.000580696561996601 0.000682874771146094 0.00073958202557918 -0.00136158726396739 -0.000482000312531697 -0.00080806254696525 0.000589736878947225 0.000266674529186185 -0.000746944609856116 0.00158596631899205 -0.000439980760247876 -5.85188488459504e-05 -0.00108377992195685 0.0409315573237175 0.0247998170266217 -0.00160034681625378 0.0160410333768765 0.00778848897946935 -0.0120720625310373 -0.022912161930285 -0.0455456638920611 0.00643283346299457 -0.103903931251438 0.025564618221456 -0.120051062784732 0.143205262279172 -0.119893792764788 0.169214785004169 -0.141458011374069 -0.132592880396956 0.00868817478871881 -0.0865835669150746 -0.0209589332075275 -0.0346529136505632 -0.0377479919901023 -0.00148888221179154 -0.132061926802777 -0.039213178972863 -0.0621889146173483 0.0424890286965957
  73 1193.23744107714 ""  0.0366644634339614 0 0 -0.037702220476692 -0.0047086404776233 -0.0331636436619522 0.0119897454054407 -0.00588746033140118 0.0160077975281026 0.0145414143753172 -0.000474932463943652 0.00592499208246313 -0.0523796596621381 0.0199233454334581 -0.00625392235577386 0.108557382356139 -0.0331100388344072 0.00102843369559569 -0.0757448293582058 0.00763887066081676 -0.0513730316215366 0.000144218691874801 0.000597417622803077 -0.027281945931426 0.00370218849421155 -0.0284597807538283 0.0220430300540261 -0.0188573825256875 -0.0363243149782794 0.0555387305467329 -0.0275796001582381 0.0113812902694767 -0.0117994061730143 -0.017599310827014 -0.00169834979873254 -0.0331698967153146 -0.209392267469777 0.180053317278236 -0.0390190833385731 -0.115343866645072 0.488910383658077 0.0370388302851379 -0.221084689802685 -0.549746195420313 0.00298774760448839 0.00513920094827064 -0.00934704837065701 0.00348750478581389 -0.00494584314511585 0.00347552895110783 -0.00197031751976674 -0.00174047812072671 0.000325015410221694 -0.000170897165209736 0.00144378922429147 0.000784093420087199 0.000613452582653862 -0.000307312953399611 -0.000888047184139988 -0.000534718656090186 -0.000371785206586149 0.000351381362285499 7.50098759684825e-05 0.000876923564703383 0.000919557365062884 0.000646554256302441 -0.000316987169064397 -0.00167379995541157 -0.000774242266373975 -1.63320767453939e-05 -2.20783432960243e-05 3.45856176512026e-05 -8.23319294838722e-05 -4.79670503691971e-05 -2.48391178646913e-05 -4.44158784048101e-05 7.26901157877276e-05 -2.92737594946498e-05 -1.33863793613609e-06 6.69138945249401e-06 6.17534649246222e-06 0.0168618356263116 -0.0314669230417754 -0.0109886167941291 -0.00971028110250195 -0.00454998588010896 -0.0106550251183718 0.00775482086811984 0.00484030739466505 0.00359164676621838 -4.54046512729687e-05 -0.002928365274663 -0.00136938796306588 0.00507273505627992 0.00373957199084487 0.00294989362064294 0.00121257652973845 -0.0111191630715146 -0.00556447552168955 3.0490348000259e-05 -7.54036722285541e-05 0.000101918073533518 -0.000341026047596833 6.51871640959915e-05 4.00943841049202e-05 -9.33373935328364e-05 7.5980569663796e-05 3.2817629077838e-05 1.22747186514886e-05 9.400126475832e-05 5.04741060266517e-05 -8.47156095800309e-05 8.61477801290445e-05 -1.7304872879811e-07 -0.000155937364913154 5.65465660869275e-05 0.000111268311432256 7.42417363478211e-05 6.5816978850288e-05 4.41347260777854e-05 -0.000130256702557229 0.000130110624108943 -7.94996228388842e-05 -7.85672071286702e-05 7.09335711371085e-05 -4.31562422396534e-05 -0.014997895975504 -0.0056012991057254 0.000350300828645768 -0.00349124715445186 -0.00255017717984601 0.00271477131215738 0.00548644003200022 0.0149672654409962 0.000134805694177903 0.043352975615379 -0.0175711766622024 0.0390578694906391 -0.0580780848193134 0.0464876670057956 -0.0572023625928611 0.0479900369272384 0.0451185848157515 0.00234491980797865 0.0323723041814691 0.0049201478443088 0.0150362753670751 0.0249671528173326 -0.00366446841017321 0.0477644562153815 0.0177263048141252 0.026830476695529 -0.0105709339769015
  74 1218.458651796 ""  96.1165175740405 0 0 2.80735210777099e-05 0.000758075782240106 0.000540759922418925 -0.00037021675997032 -0.00151499220220559 0.000642654803789851 0.000196818146392885 -0.000561366981756419 -0.000469227127883114 0.000483992011002692 0.00122304117002952 -0.00142630255884612 -0.000511956080577862 -0.000789562522655425 0.00125239653686591 -0.00781517923397717 0.00279042940105142 -0.00119907205785648 6.33731352066091e-05 -0.00185249795074396 0.00447188431404507 -9.77018843858873e-05 0.00254425602471949 -0.00124468813482186 -0.000940816012697081 0.00139455989915779 0.0010912818331306 -0.00100660218455455 -0.000498992188014474 0.00168372587614221 0.000813024632263595 0.00184341178229617 -0.00128318424959877 -0.000698182514767419 -0.0068007697539761 -0.000194692563418937 0.00139732825819368 0.00285798523419811 -0.00261933253124136 0.00078994726248251 0.00354748563206011 -0.00295478073139465 -0.000952553569331348 0.0263934234005793 0.0102665214357653 -0.00966818088763791 -0.0428231985759163 -0.0204249070826002 0.00283608830376955 0.0671830180558638 0.0319636145565906 -0.00740083394988467 -0.0202125025098214 -0.0113302329781579 -0.0152332080086982 0.0204313079554318 0.00649286335555582 -0.03790996203067 0.00483817294103781 -0.00594586927002974 0.0685143622999844 0.00887677356467612 0.0182307040626111 0.00859292266918671 -0.0326175124090901 -0.0124884683410027 -0.0577364218151653 0.0367344848289659 0.00474120455389414 0.0124991981347012 -0.0146565456449442 -0.00407301590362727 0.0230950716418361 -0.0139285678232598 0.00811914361428418 0.0262284286439986 -0.00653107636381877 -0.0071759097987533 0.00312161792472035 -0.0257060617424998 -0.00813016639286343 -0.00347021321317427 -0.0364091326118119 -0.0175247418235179 -0.326244308299631 -0.232173859447833 -0.173967911176918 -0.0541383501692322 0.310431087972137 0.133685097110686 0.299126900439143 0.158553600235745 0.142730879950894 0.0718357989011461 -0.40212350542508 -0.18260354354277 0.0169222619683612 -0.0239723549575562 -0.00465844495399967 -0.00296435243844531 -0.00756443821343104 -0.0048906568909757 0.0194864779445013 -0.0223327580636108 -0.0103570912400472 0.0529801349111315 0.0496465337478133 -0.0786921136443901 -0.0629601906728823 -0.0038229507105421 0.0461049096625761 -0.0267300959627534 0.0353401541055704 -0.0330458125550519 0.0153401802276469 -0.0355748494237297 0.0994363449040037 -0.0410742930817386 0.0017460423393758 0.0360852884209001 -0.0417847868480668 0.041825365403834 -0.0488358945768678 0.00216525290839773 0.00291642223610743 0.000372216263569833 0.00122652872829676 0.000975364691961509 -0.000526405743805596 -0.00473943547664702 -0.00339193436215035 -0.00245968852934131 0.0166779789463237 -0.0177782086122143 -0.0027427528761613 -0.0216652079148238 0.0117553463990755 0.00194030601599285 -0.0113874817210853 -0.00603393806426906 -0.00698416674715424 0.00018615614362348 -0.00222599553614362 0.000937539819560409 0.00102346672044129 -0.00126212623793261 -0.00441633221274951 -0.00271459128513541 -0.00493959382577116 0.00068597903957323
  75 1223.96885780497 ""  10.866575937229 0 0 -0.00237533361932312 -5.75305922289816e-05 -0.00067742473488371 0.00134877465826976 0.000561209606106836 -0.00213135625997756 0.000994882444000957 0.000184214785567688 0.000137655689882265 -0.000963612641102001 -0.00181278229167702 0.00325564007139061 0.000768105774034418 0.00110621786582985 -0.00391946411620943 -0.000617755311183042 -0.000638022939693101 0.000310605349082937 0.00339373603025261 0.00101553080633966 -0.00986014180006873 -0.00425999299712383 -0.00319956411697118 0.00882153546658096 -0.00145993792097904 -0.00175251868212632 0.00373615280166803 -0.00179457021694794 0.00103814176651608 -0.00103178063440133 -0.00090039317454192 0.000229374957033483 -0.00215423469798498 0.0025359854628355 0.0198491464761605 0.000890660137629259 -0.0050497483118102 -0.00931320218440459 0.00758069192108452 -0.000644271883093343 -0.00705052279208976 0.00864728121985384 0.00205377425622256 0.00668020758552994 0.00367457282871446 -0.0056482668068729 -0.0120755407966936 -0.00669271647839287 0.0382967000624572 -0.00295065817763702 0.00784561011271154 -0.0356610772496275 -0.0241988418192951 -0.0194190587737591 -0.0189123635172381 0.0636816104263102 0.0260763868495416 0.053475566227661 -0.0381692107322628 -0.00699043950540888 -0.0224792465799663 -0.012229772819063 -0.0105859495755532 -0.00221748050703136 0.0174315748078413 0.00760903150901673 0.144577484859641 -0.0426521467777718 0.016269970183905 -0.0327438644944519 0.0150650200487757 -0.00252124136227294 -0.0598807700534968 0.0197253671365381 -0.0236187973437205 -0.0652510590755708 0.00491148877361294 0.00552747919332233 0.00525027147260633 0.0151667386480158 0.00648208806740925 0.00127282500490052 -0.00510029098222814 -0.00282421295536965 -0.197295862797345 -0.130927194268452 -0.0998608620634333 -0.0494607969637599 0.298661003908942 0.127239246211042 0.0160013677677058 0.0132290682177878 0.00878138744922624 0.0135125087295774 -0.0831353560488772 -0.0361966597452021 -0.0215268794665203 0.0708930537345559 0.043619816422717 0.00827888012837498 -0.00617443099504858 0.004371192650759 -0.0306808275738731 0.0891088420704236 0.0272569026962433 -0.0851512192440273 -0.0782197907969261 0.1842069826504 0.170461413859078 0.0316289090602589 -0.111779181403684 0.0599721420643761 -0.108305930797907 0.0942611543388616 -0.00720499283870625 0.098697384194809 -0.187970517361567 0.100064245031116 -0.00663555616941144 -0.113474011842199 0.109681963323429 -0.0873545315512156 0.134370344269453 -0.0002079133683739 -0.00127043311670228 -0.00112150480993113 7.64331070130128e-05 0.000151332132454251 -0.000254295780680567 -0.000769203312796205 0.00122561089796698 0.000106693308714182 0.00730256117405961 -0.00391339145010017 0.00328087170337415 0.000898337615891127 -0.000401261572172371 -0.00364310346357155 -0.0149860357772448 -0.00344927992005922 -0.015423659723782 0.000715649708823572 0.000741317831960772 0.00122095987753023 0.00560530541657486 -0.00198107687175183 0.00461984467553818 -0.00152843523184225 -0.00193388624215493 0.00186770134990543
  76 1225.51382262745 ""  3.76094963083362 0 0 0.000154525220973297 -1.26563048958064e-05 4.76997255014474e-05 -9.7898499163169e-05 -6.44385125533671e-05 0.000187326950044594 -7.05590891506509e-05 -2.93585514599486e-05 -7.91678597864374e-06 7.59771192834293e-05 0.00016594947004296 -0.000269961788823388 -6.48488956389234e-05 -0.000106494642271813 0.000333754521410538 -0.000163219494284422 8.59763774247874e-05 -9.39661055911951e-05 -0.000305463839798829 -9.15488505396394e-05 0.000810154772157563 0.000306615657043581 0.00023533953761334 -0.000625125949335159 8.56560708979769e-05 0.000104502502579181 -0.00023966770871611 0.000133042139846273 -8.73212483285556e-05 5.79362376307035e-05 6.97842584083113e-05 7.3011671185673e-06 0.000137330036169136 -0.000226008615236187 -0.00159721626974936 -5.50031713015955e-05 0.000411731666472145 0.0007337600902342 -0.000603402357575877 4.26206075253126e-05 0.000557728136643905 -0.000713745252212818 -4.58817795095514e-05 -0.000168462599668909 2.39078512399946e-05 0.000157395679691729 0.00029435002792508 4.861095109637e-05 -0.000878433785477418 0.00059387694228145 -0.00101030149376145 0.000763017124925546 0.000167048483782067 0.00131341611135161 -0.000255042867350207 -0.00323524440738467 0.00290560067580083 0.00359246723366634 0.0121520249750422 -0.0232753383711647 -0.000557374311107423 -0.00241401565606209 0.00610787231493509 -0.000107167094109482 -0.00105230100534726 0.000802931496883735 -0.0408384630117646 -0.0812597387233356 0.172783732940133 0.0177549938770447 0.0372943793243043 -0.079158585951461 -0.00271855223192666 0.0351587190542778 -0.0465960297554427 0.0274370217775807 0.0115718672877376 -0.0527299385295323 0.000225952379518143 -0.00240911387490501 -0.000969291190261542 -0.000402038179396595 0.00194181497762071 0.000321445114966436 0.0036586411151074 0.00200861639580446 0.00292087358587986 0.00544254148724573 0.00291640552159466 -0.0225948679677992 0.00654783382728292 0.0150132687162669 -0.0329335345912128 -0.000541398806867057 0.00130712080404385 0.00212094959039761 0.21852678764642 -0.207640556252665 0.0408329441216101 -0.0341142578926966 -0.0775722660431742 0.161335686764985 -0.248939039463765 0.132580793943563 0.106152252888042 -0.00545547513234078 -0.0186196555889761 0.0960984587458878 0.165204133663084 0.0633421756821383 -0.105331720084302 0.0795139097084703 -0.0454483214324255 0.0292325121232622 -0.0287468406516996 -0.0672055799550265 0.0830476375691146 -0.0981421333862239 0.0202668635833427 0.0302373201718858 -0.114490440537051 0.0707094445137242 -0.169639437843318 -4.46614648316178e-06 0.000126036973332425 5.62774375018677e-05 6.53744212751164e-05 1.09294576476144e-05 -7.06433180539111e-05 -7.01411285792485e-05 -8.98565711612561e-05 0.000119311743529718 -0.000134263312488325 -7.33938510948726e-05 -0.000177250673822603 -0.000616705768624113 0.000313720856599901 0.000189104618987167 0.000452877578511638 -0.000214681821111301 0.00156416274015702 -5.87032860481319e-06 -0.000101856282665179 -4.95760178877513e-05 -0.000476227863450969 0.000148661140542341 -0.00037412689534164 -7.469100820775e-05 -0.000149792585274134 8.46517127493687e-05
  77 1232.61438760007 ""  22.3061885782422 0 0 0.0174704186896839 -0.0356756216194301 -0.0166812879907591 -0.00898836435330911 0.00709569081997422 0.0579369460768406 -0.00918475763672056 0.00977624792107082 0.00435273056557781 0.0140467089459635 0.0313880381166448 -0.0861165735248312 -0.0138832695904896 -0.0225937337272068 0.101768622557386 -0.0742273934608958 -0.00522000897509059 -0.0657819862096802 -0.140339556639014 0.0149744150245616 0.183471705067665 0.0894954586808759 0.00357080987924018 -0.129302705691834 0.0176505482713438 -0.0179965219790241 -0.0371336613931643 0.0291979364463201 0.00594582204887844 -0.037035701909737 -0.00847177677574912 -0.0339458541413239 0.0326400840589585 -0.0750557641919133 -0.495121401296184 -0.023124031621911 0.120898355349486 0.261547239006847 -0.188338303661777 0.00663717708556631 0.160649415162755 -0.219969826823922 0.00996666860858125 -0.0127275423706739 0.0098793270879584 -0.00676560772361061 0.0076450556858849 -0.00425084320679212 -0.00323744959379442 -0.00124764906900357 -0.00127414514340292 0.00107730452484953 -0.000747842026153992 -6.88992514522027e-05 0.000197624615916901 0.00129661733459659 0.000602454209012606 0.00128097192954919 -0.00057679404400933 3.82404640688137e-05 -0.000580208371786347 0.000169633825235948 -6.48536199670202e-05 0.000211801232290654 -0.00109577903899784 -0.000419595476393118 0.00830236696865267 -0.00276813467126132 -0.000137816901434544 -0.00199605423267699 0.000761588019120321 7.80874520197482e-05 -0.00316543870755942 0.00117230885434236 -0.00102217593036847 -0.00358805675578439 0.000491930149742528 0.000570065871955805 0.0377744196082895 -0.0869109060651365 -0.0319342373110955 -0.0190183250267624 0.0193995961581368 -0.0117405790489939 0.00705776138213563 0.00331635775600694 0.000806078254942527 -0.00081544927474808 0.00977107742856942 0.00471283286903335 -0.000587149936319606 0.000241408327932299 -0.000134664762325082 0.00134976100853533 -0.00877368109553551 -0.00408099565869997 -0.00227752060786615 0.00489648721897779 0.00209722781753925 0.000744573394602141 -9.28669143799932e-05 -0.000472407798024321 -0.00103262858611203 0.00452990291656267 0.00111320371637383 -0.00499623106517496 -0.0045019837730302 0.00957688883462738 0.00820019594568259 0.000680278595951976 -0.00569975569194466 0.00354373015091939 -0.00548539435541849 0.00465203201488568 -0.000584720663942772 0.00550475207031422 -0.0108560200689377 0.00618503725049728 -0.000587777457499008 -0.00577449048754596 0.00607449115147911 -0.00531038552011619 0.00718335638808626 -0.00618839678496499 -0.00992442029631926 -0.00139790038286137 -0.00425075326762155 -0.00187541409655682 0.00269657927205666 0.0046034773505186 0.0176197105011416 -0.00555681661506554 0.0934039495714776 -0.0693298930197695 0.0409921959364768 -0.161852019015865 0.107194952145235 -0.0870894220743599 0.0908848322793693 0.0568657900265117 0.0604967236364192 0.00862936804129598 0.00105463503269223 0.0109704042633935 -0.112630932774403 0.043563555489376 -0.00903822946205091 0.0064967563962575 0.00937452592557503 -0.0106523966714416
  78 1265.44081056196 ""  144.666164358094 0 0 -0.0184008151799196 -0.00304702567481308 -0.0063566356511881 0.0054242617282368 -0.00195750632769293 0.00112291928850254 0.00824639943296549 0.00304204228253807 0.00408937773463666 -0.00157206602879485 0.00189143759053639 -0.00471893157955456 0.000291813498508155 -0.0010033054537551 0.0045191082824734 -0.046944008856488 0.00090436516126187 0.00764066719482815 0.00490493311766556 0.000244951060258664 -0.0205708404609862 -0.0124637410318119 -0.0138253939926491 0.032244087889759 -0.00128644209905083 -0.0186671595555284 0.0170625725235492 -0.0141065614208476 0.0114249402942535 -0.0156849015933868 -0.0147307661551099 -0.00582839622066016 -0.0188333739958521 -0.00678585216853321 -0.0173584436637974 -0.00126096742317822 0.00900833485076276 0.000389390938069388 -0.00777812310921477 -0.00603490792745567 -0.00370100448070733 -0.0152433986723271 0.0028972076449473 -0.029947410122245 0.021392440372012 0.0183148274263108 0.0586617873662601 0.00778110533044181 -0.0120581352272068 -0.0852007726410847 -0.0428066161749638 -0.0333118736313421 -0.0270941830165635 -0.0194320933086238 0.0180240968075104 0.0374326823385033 0.0214194587702159 0.0284584222677181 -0.00539177579167868 0.00358812900836261 -0.0131063786629964 0.0247136181461245 0.00898647695778121 -0.0133118525593372 -0.00647762229003718 -0.00543146866673051 -0.0304657529829645 -0.0147543462906318 -0.0139559652414436 0.0104283301205398 0.00523534098099219 0.00484251206982137 0.00708433032380404 0.00264893377022884 0.0060183168664071 0.00800766070966199 0.00497435396442081 0.00103657862290355 0.0779000150891577 -0.202882048091319 -0.0830072365725455 -0.0750108946704272 0.340514075878551 0.0536839310475614 0.0170308681848122 0.0075788467249311 -0.00772325299011619 0.00826675539183249 0.126142310947213 0.061957206338431 0.109049007773 0.109812269230183 0.0745099790448798 -0.0122268516650353 -0.0415538796334765 -0.0243683037066551 0.00246110794113212 -0.0279071958138104 -0.0223280395597667 -0.0421054061939711 0.0318492848116002 0.00580528493852682 0.000103369981621691 -0.035318383778746 -0.00780719183561316 -0.00546566735285288 -0.00116637944305105 -0.0278610092949426 -0.0122585298529896 -0.0203533047580249 0.00463577875799754 0.0152298351443115 0.0156988563503631 -0.0261376246984315 -0.0138370095353663 -0.0205893371212993 0.013218650125338 0.00319230331287942 -0.0121131949049435 0.0314393799224158 -0.00619503364536227 -0.00759716319508401 -0.0213378428956308 0.00765451337464646 -0.00226958331445344 0.0321130977496197 0.00587249165546971 0.00696426479330533 -0.0121411925405037 -0.00280590815459579 -0.00244054385154777 -0.0491548885550683 -0.24642086973755 0.177452784573138 -0.0546966959870497 0.102774118395036 -0.0538386086933318 0.0525286756410479 -0.0486337228443749 -0.196531191420632 0.422735030215029 0.0190063059383075 0.0119040445147546 -0.00980190656860837 0.0385511148077211 -0.0103712316688886 0.0325572588073981 -0.126152460661749 -0.16037538843603 0.158403403887837
  79 1268.05369362077 ""  165.239915365184 0 0 0.0140387932044722 0.00304360470261521 0.00464717408253756 -0.0042915514504748 0.00274906152409396 -0.000401197097868093 -0.00691512776957351 -0.0022246398831343 -0.00285705535282065 0.00103071938969911 -0.00198688925211323 0.00433729552802029 -5.23392172144807e-05 0.0013901136306033 -0.00366989311144789 0.0612608599794776 -0.0068250777644107 9.53329029391819e-05 -0.00407274561405827 0.00102598021543284 0.0147843641566981 0.0149032961143273 0.00997658380948969 -0.0319410627673847 0.00318324379355165 0.0151877111742662 -0.0164200237354176 0.0118578864435924 -0.00928758498754502 0.0124499084001473 0.0107836603427818 0.00328804842831656 0.0155722163961393 0.00605067222890729 0.0147519822370643 0.000984441221330409 -0.00564734860249452 -0.00198721791513708 0.00589721690495216 0.00400211958852724 0.00137432046287777 0.011854179783608 0.0106370306539132 -0.0258398336482774 -0.0303758906383022 0.0149043488481736 0.065465363039304 0.0452635876196262 -0.00383917491310279 -0.118387460772888 -0.0554134409586027 -0.0507006512851366 -0.0375728477390843 -0.0289808252332284 0.0209939295460769 0.0555120495828761 0.0305396155035774 0.049798816538385 -0.0089450377412991 0.0067098757428309 -0.0241842600229096 0.0310521601874221 0.00914778941748065 -0.0218466674534727 -0.00197405399394281 -0.00613823293155529 -0.0517925756681765 -0.0208283807593456 -0.0206318203192419 0.0172061077225007 0.0082216788709324 0.00749079121665446 0.0126395884424263 0.00327931659027658 0.00911244074797794 0.0142651217590032 0.00693549497185065 0.00130504508604006 -0.0641030747217146 0.189869575798472 0.0820563251350526 0.0541722932406491 -0.123589743649572 -0.00242896139424927 0.0239747587014997 0.00648612892593083 0.0162686374669312 0.0120214074178497 0.144878529855542 0.0692194479367984 0.143312645344829 0.147412790194589 0.101133168870477 -0.0215266686225694 -0.052654369706443 -0.027193751316445 0.00535085733743382 -0.0461710144783848 -0.0358069438135421 -0.0627560021606551 0.0478772389389592 0.00984774408147598 -0.000140733903307125 -0.0571837469903066 -0.0123498153680259 -0.00585105020003801 -0.000160769338903664 -0.0468639019590187 -0.0229686523896953 -0.0293039732304888 0.0102694722735199 0.0181720892646242 0.0271326601860835 -0.040779208443465 -0.0209232259411006 -0.0346263363861324 0.0247817461162496 -0.00129216136575013 -0.016222141531981 0.0495549045418364 -0.0133054611443371 -0.00719929249851949 -0.0358622517721683 -0.00960114891302776 -0.00210389700074918 -0.0262115764532904 -0.00621633468841843 -0.00734017308926428 0.00930750765326635 0.00662622240280636 0.00231672650674479 0.0436963191383299 0.16531256277126 -0.111898549102482 0.0449043318862143 -0.0399804645535734 0.018373247665628 -0.0389583575868818 0.0490904767507914 0.154859947876002 -0.316732572943022 -0.0152581826310921 -0.00652927584488559 0.00536277073183222 -0.0449865353065033 0.0105872966651005 -0.0122250221859203 0.103561820045769 0.134671916780818 -0.122951615602889
  80 1276.38964148671 ""  7.020197574961 0 0 -0.0473763490373872 -0.0383531594388543 -0.0287639426888819 0.0312723728618736 0.0369474568438588 0.0217223799257334 0.0169290570613705 0.0185594654882582 0.010797780512185 -0.0107633160577506 -0.0147779000242476 -0.0353816065336565 0.000503043739844014 0.00285732959902759 0.0415079257584609 0.0951497923125579 -0.0787241543399571 0.0125449168420415 -0.0465761908392409 0.0668709647469599 -0.132130865627216 -0.0356652593625595 -0.112118543813613 0.15881994661649 -0.00281715476815599 -0.0663264477617985 0.0372754648228389 -0.0137025176208485 0.0359913206285689 -0.0645630040361489 -0.0416185170057785 -0.0400314696153819 -0.0226382558126327 -0.0353091484997373 -0.177899218726547 -0.00822936088648643 0.0446023491872986 0.103875341141251 -0.0652748634720561 -0.0131609951974849 0.0359794500265807 -0.0854392504975567 -0.0103097632429231 0.0167274008280411 -0.0166332500835288 0.00366116021103631 -0.0170053373462456 0.0144524196869936 0.018711471455052 0.000508274619745965 0.00540179192416849 -0.00799922093924486 0.000383670829369616 -0.00238544426995683 -0.00529121779480974 0.00533178237028835 0.00137353769340207 0.0103436859583517 -0.00680136630268545 -0.000818273772898608 -0.00660653872188958 -0.00387294731971227 -0.00350485591152171 -0.00289358595595484 0.00922268114605039 0.00309479733196907 -0.0098999081219475 0.00883442441896235 0.00254600882802539 0.00224846082661437 -0.00157178219030532 -0.000440717548838176 0.00318619095147549 -0.00339125573793 -0.000403604806203743 0.00342114402971799 -0.00292057877451067 -0.00137958480065176 -0.0597378349108865 0.339410271981636 0.127614893665417 0.0379496652235537 -0.22705280904777 -0.0395789065229943 -0.0194270766888537 -0.0107187289338865 0.00959424378169361 -0.00268587879646476 -0.0171683064362768 -0.0102470733060693 0.0028147271296991 0.00228146919730118 0.00261037932212119 -0.00309605709788587 0.0068640771334782 0.00492189742235771 0.00383951024813201 -0.00473919402307383 -0.000541136158227074 0.00243430508466096 -0.00211728683616902 -7.23043834398628e-05 0.00340239065954434 -0.00382542079402261 -0.00173001403415186 0.00968196609399559 0.0076406093818297 -0.00962278308368424 -0.0067523852787295 0.00619922281834813 0.00673627046614669 -0.0110656321132819 0.00441246778308986 -0.000585447240248058 0.00443019771041112 -0.00406750955543035 0.0145301111013304 -0.0116013318367517 0.00422769804365539 5.3485484323883e-05 -0.00545495441943812 0.0103251546301273 -0.00189163701541483 0.00520596353319487 -0.0314629744007534 -0.00838302778097504 0.00373280173001277 0.00138491400754459 0.00159428889234118 -0.0051911921049565 -0.00741492924008397 -0.00744568694110584 -0.252168767618742 0.22002167391878 -0.0438272839900779 0.372302563512394 -0.23021662203458 0.0595469802822199 -0.175069345801395 -0.0810195573094258 -0.148126289039765 0.00750347740820814 0.0510175080335169 0.00927934915676334 0.16254905584355 -0.0469102158764203 0.161685904444535 -0.00942175322070881 -0.0102439455588752 0.0225796870764519
  81 1285.63919035648 ""  0.941574552955784 0 0 0.00169519999216821 0.0012035395325663 0.000918029174860657 -0.00112071345917312 -0.000848566379067416 -0.000424569319406849 -0.000732260011573352 -0.000631234299342948 -0.000430223034650138 0.000451926860206184 0.000617994092144666 0.00108038392436724 -4.84193497025431e-05 -0.000186196047614263 -0.00115441232168286 0.00128826163330838 0.00176735977162183 -0.00137003535832929 0.000914496525853249 -0.00194565745512809 0.00548806674312744 0.0028949907622227 0.00298014951840137 -0.00776804172902569 0.000210551779006451 0.00221452057304336 -0.00168810248081439 0.000818594476847774 -0.00150304029285813 0.00264416463627821 0.00151327177675468 0.00110646676457941 0.00117058854508697 0.0011390359549412 0.00477465974346188 0.000257741232373964 -0.0011481956900263 -0.00294816581928854 0.00168007473779952 0.000333324380484994 -0.00118985914834909 0.00250569757847875 0.000326728753953568 -0.0120115728150489 -0.00441946349832322 0.00581327119145125 0.0205773280447188 0.00930559578567227 0.00137740930976163 -0.0394949026115367 -0.0181488666886714 -0.0247254881698149 0.0178630854034548 0.0031804812986004 0.00717124654417031 -0.00648385100008741 -0.00149309660819642 -0.024054495158598 -0.0816400471135716 -0.043780218463818 -0.0241688385880559 -0.0030195885189888 -0.00642570698441571 0.0200430219684016 0.0104957122955631 0.00885908417939825 0.0281355304841462 0.159315943913254 0.0817644361752396 -0.0207393090713461 -0.0473298785787723 -0.0269302203748351 -0.00523420762907295 -0.0510808447057537 -0.0280416858964765 -0.00605224010367997 -0.0530496054409136 -0.0239191156056241 0.00180676861964764 0.00442164388002429 -3.79108004859717e-05 0.00270375498988948 0.0387649828879171 0.016176259891526 0.0794242392138364 0.0889753495258609 0.0564893753830348 -0.00474257629678099 0.0808587392321154 0.0365627130103397 0.125338925354817 0.0984066305381536 0.0731910636421471 0.00714257245547602 0.0896993010586706 0.0458727854837649 0.0343638069841788 0.0744607612372559 0.102396632890458 0.141854308645077 -0.125984214309026 -0.0308966959400143 0.0547411503048793 0.119246098653931 0.00907297667967617 0.139108648323383 0.107495680712756 0.0120482083841552 0.0118796229241127 0.146463186199286 0.0348816338362511 -0.142140726896237 -0.0382145199107362 0.0946813031012985 0.116129139586364 0.0563134653783241 0.120176458619523 -0.0939313626930067 0.0696098786581446 -0.131229973969417 -0.00083809627407392 0.117175169754812 0.0950658864401212 -0.00128503350977019 0.000722849190167521 -0.00131337846925796 -0.000100377874357599 -0.00057943157669901 -8.59338990696102e-05 0.000758610514190019 0.000805478216437927 0.00418970900537783 0.010123453774496 -0.0064776185840405 0.00355131974607049 -0.00563328939928498 0.00272385333212489 -0.00125400632302364 0.00804493469403665 0.00824306345437893 -0.00304512686928056 -0.000663211355154462 -0.00139252140710766 -0.000178072566008153 -0.00774674069948964 0.00293549455218845 -0.00533695299027039 0.00508785753128221 0.00640437234609347 -0.00681429366724969
  82 1297.24977193435 ""  84.8403448437243 0 0 0.00502498165524996 0.00101923328558419 0.000777622816072866 -0.00349870119275917 -0.00567102182833142 -0.00204973698765792 -0.00124416878235588 -0.000998732465813734 -0.000384324979857226 0.00157158405464443 0.00327664807840224 0.00284733102769304 -0.000211233974135399 -0.00121662056571654 -0.00395850900165837 -0.0476443347420899 0.0145009281090912 -0.00770121552257398 -0.000876575435921662 -0.00930166902893404 0.0256738582556112 0.00340611507412059 0.0139776332060873 -0.0182381460335966 -0.000453309817034161 0.00256805251192264 -0.00172354720330628 0.0018814099347728 -0.00201587765888158 0.00238771200020266 0.0027210709710234 0.00240243125324927 0.00213447769959652 0.00236869972663954 0.0165612246725901 0.000664819423698445 -0.00448348191596604 -0.0102884430523388 0.00611630897298736 0.00148236541403144 -0.00304784487066053 0.00721537765259165 -0.00402672734608672 0.00775700363784987 0.00979254495763675 -0.0232056091988893 -0.0467869337640618 -0.0294248799864308 0.13420271005606 0.0188706476312365 0.0397734921151091 -0.0508003898295083 -0.012218705820262 -0.0171290667147061 -0.0497797751159758 0.0562251023990745 0.0157002501451 0.120897673498407 -0.0457659256517962 0.00470204987432145 -0.0614256781564804 -0.0437661620368562 -0.0338775559088034 -0.0279242102854078 0.0864536906513885 0.034180653225728 -0.0728405213550348 0.0255689659063761 -0.00337082431050344 0.0194157014344786 0.00350506378079831 0.00580805613557969 0.0203108370706917 -0.0124716546394434 0.00181065819329283 0.0214028150009753 -0.00998038494063279 -0.00357739529867923 0.0361027369569757 -0.00375532339351646 -0.00994938563834809 -0.00305569541611588 0.0223351494472886 0.0080287917760207 -0.0107073832027958 0.0217111446528687 0.00825914815853347 -0.0269878289366674 -0.150470091102561 -0.0776524966184748 -0.0722779646534232 -0.0497395746248055 -0.0396541221529317 -0.00601468379100219 -0.0487860079594241 -0.0237120358818291 0.0151900575385306 -0.0522598044995575 -0.0318430572963239 -0.00820934240357544 0.0153438337921443 0.00568578642749082 0.0119617297249571 -0.0600565231483033 -0.0162388983697499 0.0305801670683681 0.022736769974155 -0.060722776509439 -0.0411359202644794 0.01647628568774 0.0345489919110506 -0.0483800349309744 0.0358778552956165 -0.0206285234040836 0.00497464760084973 -0.0358161918372668 0.061845605269571 -0.0580407160909895 0.0154325163381182 0.021760440391718 -0.029319258427709 0.043038422127925 -0.0205111039933634 -0.000901787931298865 -0.000967812792001224 0.00369041148371348 -0.000925395974199582 0.00173726614717812 -0.00258413992341824 0.00756493366918652 0.0133220537977951 -0.00745467012011707 0.0374499544499796 -0.02914379122174 0.014944571037819 -0.0726971152111777 0.0492486340796459 -0.0289601248985798 -0.0232224239926114 -0.0291816826485449 0.0541965201085465 0.00304135296286023 -0.00451226445786135 0.00131565875450788 -0.0174396824565178 0.00682397332303492 -0.0161966981771588 -0.03016084010849 -0.0380633279179958 0.0357427384739392
  83 1315.01867678781 ""  9.29370747179469 0 0 -0.0213261335294883 0.0069509047621092 0.0132476276696624 0.0211495407007661 0.0321688095343144 0.0079685218340117 0.00486965710131934 -0.00213765982366416 -0.00627408738216104 -0.0119726000008804 -0.0237488355617138 -0.0199926282493465 0.00154539853020772 0.0086687883757034 0.0251141494809612 0.2673019884788 -0.0570052508325326 0.0118926853601797 0.0499191775607623 0.057709773303119 -0.229099615317672 -0.0788507053787129 -0.0822788665247579 0.203657382632541 -0.0133382394014197 0.0135629799647461 0.0222498659017177 -0.0115262463850431 0.000713810162254883 0.00699896606970798 0.0107842286705065 0.0113327751164534 -0.00541456036398731 -0.0190072334914061 -0.0978209082790048 -0.00360062523189109 0.0294861330684635 0.0556917307287974 -0.0374273265666968 -0.0127834816064326 0.017236670422374 -0.0502663163788758 -0.0133303553498264 -0.00411022417627679 -0.00648427533896728 0.00672145678046597 -0.00543721249723643 -0.0252151119260743 0.0130271532381239 0.0105562222408787 0.00597141404189841 -0.000160440703038636 0.00161019176942638 0.00213567657853046 -0.00572976931747638 0.00106028051173125 -0.000511561887275644 0.00512825344574168 -0.00108337107128515 0.000306383008137905 -0.00166947159654852 -0.00476869736567951 -0.00226180148114103 -0.00191583141417256 0.00597195082860105 0.00313856893088608 -0.0027205824110545 3.6630334762105e-05 -0.00100770988429696 0.000845055635387162 0.000622952506969625 0.000585932931922596 0.00097697341290209 -4.59067551441629e-05 0.000276961573016844 0.000902727354458853 -1.61965628923712e-05 0.000271551257304041 -0.00968800051810415 -0.377813443980189 -0.142646189947228 -0.00588974688964052 0.465710697297896 0.149871412617581 -0.0132593705245151 0.00217807365305166 -0.0320044807635035 -0.00370949249997736 -0.0221408746224801 -0.0091419340766338 -0.0111469732993359 -0.010894772227062 -0.00901059742640691 0.000206370931401935 0.00113709653026304 -0.00269448880364297 -0.000166041348795752 -0.00251296718656211 -0.00250351214103988 -0.000137550467978465 0.00123633735085029 2.50935030509349e-05 0.000142885511519442 -0.00348671069933013 -0.000795615855678139 -0.000481910933559977 -0.000829663503561892 -0.00194396740071226 -0.00255385365141334 -0.00025675834196882 0.0015662903779476 -0.00180556885991459 0.00212883874272254 -0.00133981804567134 -0.000842762170593478 -0.00175642827133258 0.000463063707507028 -0.00215584579195998 0.000676497961828175 0.00144957389135684 -0.00144965494221585 0.00114359324835436 -0.00147767139289532 -0.017980243373724 0.0289289893891344 -0.0372970404137388 0.00959036319208912 -0.00868958876413598 -0.00614352252793647 -0.0154107016893289 -0.0205261315449612 0.0934180951494242 0.121962242062162 -0.0743914622362137 0.0111652506685137 0.122639015317851 -0.103780024458641 0.0838701337037335 -0.0496478320606654 0.0532124128539428 -0.193941002207375 -0.0192133626064225 -0.00612554491822151 0.000531796731285043 0.107197268842965 -0.044115154057114 0.0072098455607751 0.105514326186913 0.120938396800951 -0.143513337775801
  84 1338.90366236294 ""  1.26470116232021 0 0 0.013080375445941 0.0414849075549409 0.0442804507874035 0.0165010194207886 0.021878842057241 -0.00473837829364925 -0.00444753402275241 -0.0125766839787217 -0.0116989418571391 -0.0197272260714227 -0.0323817650853883 -0.0260185950522144 0.00344876908357176 0.0147927610690201 0.0302501456051804 0.124217724162845 0.0184368251690218 0.0470246309064226 0.195819704360592 0.0494605852369312 -0.425692257036907 -0.22799211203678 -0.0841014118995076 0.438587558975151 -0.018090240862522 0.0568804616953424 0.0130802673587762 0.0058765968809701 -0.0148939486725538 0.0194666720232383 0.051062148239077 0.0522206087471945 0.015584904781155 -0.0290230249445088 -0.118423586950741 -0.00740797058117179 0.0435891152418399 0.0376674076304002 -0.0424548357473302 -0.0295072897380676 0.00258122012535744 -0.0721873232460712 0.00852326724023379 -0.00011243208502777 0.00743222839977638 -0.00442442224439209 0.00583925328647798 0.0100547620150137 -0.0102526905982263 -0.0044805202039266 -0.00351703246593931 -0.00216983361503069 -0.00330369459601811 -0.00255881569517248 0.00262756903825116 0.000220462743608346 0.000552174318524494 0.00447982474568743 -0.00270623586003863 -0.000178603477536196 -0.000369024479014152 0.00197701382889571 0.000719201723421465 0.00125721659214827 0.000379733172381395 0.000245773331036466 -0.00128829148266756 0.00133162931154111 0.00052980829888889 2.70274358586004e-05 0.000236412005405338 9.93485172087935e-05 -0.000250880204130571 -0.000667558900610413 -7.22920523450541e-07 -0.000103367694601476 -0.000405044534506321 -0.000584061279336963 0.0234386214196423 0.119920777725639 0.0422972889887536 -0.00184782760450717 -0.212144344351323 -0.0727842471682914 0.0314695027329778 0.0151650844427863 0.0256178987514409 -0.000701010057620509 0.0300085869961871 0.0131809873077267 -0.0146741302905755 -0.00766002610030787 -0.00625902981676235 0.00371302064345883 -0.0177979570975126 -0.00711146409110767 0.000749711704851744 -0.00187768710602379 -0.000409474829493776 0.00260578387054404 -0.00128846024823172 0.000152282338693798 0.000606635701556295 -0.00165100840906249 -0.000821904173284878 0.00225305198651261 0.00247012947754706 -0.00120731502041289 0.00153883443460538 0.00121716034355732 -0.000208453409584995 0.000614368655378975 -0.000480150542449675 -0.000749228045332583 0.00124460283422206 0.000250546057335596 0.00321369444938126 0.000282611025344847 -0.000960192851437626 0.000327803512580733 0.000989291251854173 0.000449596953844946 0.0013873677692338 0.00266606928812378 0.0237704920385432 0.028027194887306 -0.00996756650214673 0.00778659958919427 0.00239845580318892 0.0185492041455444 0.00429471140306393 -0.060569864083802 0.132849299766073 -0.131536662721549 0.0203510569267947 -0.194315576982543 0.139367998159793 -0.0234014317732616 0.13023226516763 -0.0021165444900989 0.189578962397588 -0.0168389084555935 -0.0405672493861478 -0.0205218959818556 -0.0101154011161652 -0.0131341251790432 -0.11149578466339 -0.0738976521540496 -0.0820594836095318 0.105927073175246
  85 1351.52827735346 ""  3.87446997992057 0 0 -0.0439686958180882 0.00131690176611606 0.0320121301075441 -0.000603864837629252 0.0172948385899826 0.0128485880958773 0.00916209331478991 -0.0241038884335116 -0.00837949138640322 0.00522082194383122 -0.00936800558345686 0.00649785074240494 -0.000287040339067995 0.00128681986654916 0.000497686718900972 0.200716047327451 0.0206962272763268 -0.313141409600397 -0.0196862886928984 0.0234678421447969 -0.0231965562600338 0.124766778907195 -0.0127207396016983 -0.18801070132597 -0.0077419268733537 0.0566100940629539 0.0101981317897783 -0.0514009415165495 -0.0144236475617097 0.0339999402315407 0.00657278182866534 0.0480999333145749 -0.0623017776480499 -0.00673441081006673 0.0314578104913432 0.0051903681172416 0.00129329405618202 0.00717401340285988 -0.000996819688495243 0.00875132787499128 0.0202421018649383 -0.0059438395320709 -0.00123091084954058 0.00177130438038047 -0.000782566804179002 0.0126054036489579 -0.00560523239916688 0.00231096163904076 -0.0781698342584735 0.0342751197991283 -0.00153177385324502 -0.00750182136525231 -0.0159702113490652 -0.00897468951699984 -0.00114969776549213 -0.0219396067510248 -0.0106337363998315 0.0650718546183171 -0.0322908687803371 -0.00116812811108675 0.0162257135130955 0.0125740068671003 0.00924664461584303 0.00688351869094598 0.0232700347062719 0.012800838089906 -0.0210622784007898 0.0135646389672446 0.00188562730931518 0.000542838691501191 0.0090264054295829 0.00439532868014111 -0.00171907193273931 -0.00669734688154241 0.0017173051073244 -8.56056873367609e-06 -0.00276771845261221 -0.00660463593906002 0.00604677839130566 0.00965836641694633 -0.00144490053406204 0.00807146431592811 -0.0365669943986123 -0.00316185296527258 0.255268764595515 0.158493887292501 0.128711843256994 -0.0469537055892912 0.337761543481282 0.148325320699495 -0.311703843286993 -0.208342649330203 -0.165441778531395 0.0539651658271232 -0.273895095641491 -0.119721328043263 0.00833561774453202 -0.0420935058979049 -0.0187807346883092 0.0517032391844012 -0.0204442846344773 0.00150800195350608 0.00814882482388749 -0.0426706017773275 -0.0183221439134578 0.0237216881370396 0.0271860374315168 -0.0183414318073174 0.0153829084956816 0.0115297987572589 -0.000798792139162736 0.0107913957483524 -0.000123257622473309 -0.0182477644540383 0.0118132410956046 4.14358397763298e-05 0.0389391098710324 0.00431353592396488 -0.0156304311927076 0.0136250481007343 0.0122340485994214 0.00428154158741941 0.0143868917599361 -0.000953382987877002 0.00689889682374573 0.00366263029229364 0.00124384121429418 0.000373151831262157 0.00248501835171941 -0.016179401285746 -0.0106692399570084 -0.0128373407105959 -0.00847177265140227 0.00621036450037391 -0.00234631275106816 0.0432321664706643 -0.0287094637557034 0.0311722897994883 0.0874959077367098 0.0421896688061886 0.0508366861684722 0.00455433118233531 0.00244106816993411 -0.00175594945348747 0.024383651537085 -0.00740553373334719 0.00819284533387727 0.0121484337632572 0.0142787053604602 -0.0149616574898211
  86 1352.06664798175 ""  0.701175879835671 0 0 -0.0662894897140645 0.00698886657140413 0.0622094481592121 -0.000548722102765725 0.0296711639977634 0.0201542692993983 0.0128815468493724 -0.0439821769098479 -0.0165816990709226 0.00676362898673876 -0.0182730965569103 0.00782633446111713 0.000142119411983939 0.00335320046909297 0.00409447497681853 0.309932278509348 0.0547279305065518 -0.549615903347075 -0.00531457745038293 0.0421985144108269 -0.0875881517978452 0.176053978199189 -0.0285091401252838 -0.257357895807593 -0.0164484713210514 0.106386117938853 0.0165101549212649 -0.0807409929936196 -0.0299946106868478 0.062012971181718 0.0235223565851706 0.0933276394994184 -0.0997052852098393 -0.0169890656820721 0.041993614188187 0.00765402140386091 0.0083075322919908 0.0106302522447841 -0.00597933761118369 0.00931596114420151 0.031050615770036 -0.0208863723235101 0.00393048461828841 -0.00103948777762237 0.0043572679085521 -0.00983813330824492 0.0027380531027431 0.000451066868588038 0.0472943947142496 -0.0204037923260117 0.00146414068718902 0.00461873894575452 0.00928939034321486 0.00505405268792455 0.000370690575693953 0.0138968667968361 0.0065942072512806 -0.0382147473187353 0.0191143305798971 0.000781397833551018 -0.010408976548796 -0.00833277414842153 -0.006135105692383 -0.00409433684994142 -0.0130252919259757 -0.00738416749172592 0.0124211962735991 -0.00798599633754157 -0.00109024425407043 -0.000225795158806117 -0.0054336291378282 -0.00268624868511409 0.00117438387603313 0.00394958675729013 -0.00113961654468913 0.000126617945748452 0.00156016313949349 0.00393960383515392 0.0088180955093179 0.0438872141430041 0.0181102696424978 -0.00688318585933339 -0.0411743141352003 -0.0215579377489122 -0.152657235781154 -0.0962963639530648 -0.0734207179630066 0.0283168942755764 -0.205139342998139 -0.0903780119106416 0.187530585866389 0.124941355640238 0.0995245840240311 -0.0319819826869615 0.162031985364939 0.0715993647720009 -0.00489197314611944 0.0252995897135502 0.0113004006664676 -0.0311401668501888 0.0123235094413591 -0.00084550332231675 -0.00485160195219646 0.0256066009721437 0.0109840632102472 -0.0141886364349309 -0.016423248248591 0.0108576295474818 -0.0095168730275001 -0.00683159132875163 0.000612958650441736 -0.00704697773689085 0.000149546861065234 0.0112515430048733 -0.00706116267103691 -0.000177042990401945 -0.0233638956664105 -0.00307737233263197 0.00973748315384187 -0.00841736174536799 -0.00756275777207379 -0.00223689836299285 -0.00873096133598853 -0.00868312208079935 0.00398346354752148 0.00494054615561554 -0.00265442658574155 0.000636695704175631 9.40011538347616e-05 0.0117096070092359 0.0088778885680002 -0.0207557249376554 0.0588749453953844 -0.0400498367004359 0.0290031355024872 0.00539322305888972 0.00484093147253749 -0.0071224815332535 -0.0153885927791369 -0.0448668426674688 0.0784336655218492 0.0080318910653446 -0.00126418619766395 -0.00116885551285312 0.00744151119981291 0.00211662056304205 -0.0121402635527203 -0.0260452005633432 -0.0312740326783438 0.034223197774099
  87 1371.75337386184 ""  6.76228684098814 0 0 0.0324346032080193 0.00828435419359804 0.0436206554319836 -0.00299732744356161 -0.000137649873568199 -0.0044566362069999 -0.0134059610872248 -0.0279523808393989 -0.000849639267863954 -0.00446990224602856 -0.00929656197929111 -0.00582463939218167 0.00210892987534429 0.00267048211062416 0.00713530227796363 -0.245225994205841 0.151545279688997 -0.309000332449368 0.0886733668982747 0.00591416323247188 -0.14831010166121 -0.0827938951684612 -0.0115716537770276 0.137130621681004 0.021194557648168 0.0731290804490936 -0.0577225009881018 0.0192265822141403 -0.0310482093729863 0.00409312059303335 0.0344298796764827 0.0893108445843678 -0.0305649553692837 -0.0236214793347839 -0.00750841190607568 -0.00202595204155646 0.00883616880117338 -0.000213051070791302 -0.00492037807435428 -0.0080966598495248 0.00198375886983028 -0.0283220069162093 0.00374908601473037 0.0138308619548383 0.00217900561343611 -0.000989127134887888 0.00149566927174003 -0.00286865975232465 -0.00145471041646817 -0.00144124721267485 -0.00142067831853534 -0.00118726586449143 -0.000594456022127337 -0.000249851905534377 7.14219668654349e-05 0.00019224986568081 0.000196399520697165 0.00325921573664918 -0.00171454179883376 -0.000159655933590667 -0.000678242321878887 0.00157648977022796 0.000596185788188279 -0.000253372703761122 -0.000650983225982314 -0.000275253931930712 -0.00108613042178925 0.000418125399824791 -0.000108149197157216 0.000109702319419584 0.000379453582546029 0.000154174621584786 -2.83460626716195e-05 -0.000243507002150723 0.000147498530272604 -8.27779535718187e-07 6.18056170517538e-06 -0.000297077416073387 -0.032902679925654 -0.122148576222442 -0.0315869450130002 -0.00982489079495223 0.0186725804705075 -0.00420168457827197 0.0126575238447602 0.00974416583433922 0.0022003702773825 -0.00119895052572052 0.00959156559646828 0.00453091150757454 -0.00641579536231044 -0.00209047728743336 -0.00258803137505246 -0.00029009737794077 -0.000976904385949986 -0.00093871962518186 0.000460969133751948 -0.00175678784827446 -0.000750829625654233 0.00101264588042366 -0.000164507749015941 -9.16819126575376e-06 0.0005956437062012 -0.00172362868973416 -0.000885157676216788 0.000825999239145762 0.00101952522514507 -0.000984821006741144 0.00068128380218734 0.000440148518741599 -8.52039744568825e-06 0.000544047724482602 0.00025681990819972 -0.001208316717719 0.000284481574578452 -0.000147952364522928 0.00177114698493527 0.000110797396237598 -0.000872870548582426 0.00110413142823161 0.000603775944083908 0.000223402569814473 0.000683559902131462 0.0741370329260841 -0.0669266289598166 0.0190814300966027 0.00592977167603806 -0.00303848623064555 -0.000541455837065254 -0.0208781527272272 0.00449422916811463 0.0515882504883466 -0.404783385647896 0.25343035379922 -0.156426040173652 -0.231802249061506 0.154249930971157 -0.137569088229072 -0.120305593293983 0.0459554825473223 -0.271627916149405 0.0183427420432577 0.0158607827614411 -0.0116650773888669 -0.203695307557272 0.0753213289716163 0.0070048484076587 0.0385772154025603 0.0484779076288391 -0.0519197865848728
  88 1384.32858168437 ""  4.47420993450159 0 0 0.011062577884675 -0.00427572712543237 0.00954108069357115 -0.000190570439131888 -0.000970131411878144 -0.0021412301436946 -0.00382516529607147 -0.00403417943729644 -0.0041655476738715 -0.000277193941547509 0.00103066006981241 -0.00136676530612623 0.00050109149010369 -0.000126271204972195 0.00107967762811688 -0.0740713901554206 0.0350207471478915 -0.0810477926026097 -0.000300188279832469 -0.000758884890077945 0.0010031801566116 -0.0188725342464198 0.00245436366799721 0.0288600364377481 -0.00809294275516529 0.0105453443742671 0.00271791362858953 0.0115375512283226 -0.0087979959744478 0.00582510750118055 0.0181579721115278 0.0153014843396921 0.00952161287705695 -0.0076997075466783 0.00221443433959136 -0.000720054850891343 0.00410456231256993 -0.00954978260570421 -0.000412264649614664 -0.00476355228822926 -0.00406821865043008 -0.0102355949005522 -0.0568714174645404 -0.0288558401304166 -0.0194676896205168 0.0224162367413996 -1.09690119274499e-05 0.00586223245430825 -0.0138414587330209 0.00600437236025394 -0.0014153421719105 0.00121187642615395 0.00711891469150978 0.00371713318307716 0.000486174779007824 -0.0190447064447104 -0.008823483387781 0.00144270625143697 -0.00130719691662388 -0.000346845309101267 0.0148668912644742 0.012782752032299 0.00929538216378971 -0.00283594479604973 -0.00604841636229854 -0.00320437772953613 -0.00176697503091729 0.00125497642751076 0.000184169823652048 -0.00219085971949059 0.00348217846351766 0.00120827557715587 -0.00220615262592228 -0.00103650212061717 0.0014548674364415 -0.00141718114757613 0.000768951759834295 -0.0023531782952171 -0.028096650434848 0.124661860841842 0.0207023875929996 -0.0428296813013613 0.12733147475224 0.0476548980284851 0.00518508766972922 0.010618283737072 0.00574340946092129 -0.0142718931086097 0.0917971636812799 0.0400149815371818 -0.0769822298620223 -0.0486695506896933 -0.0396187997078457 -0.000305754903513425 -0.0223290096543148 -0.0117816175835699 0.0041919139345589 -0.0163474277034525 -0.00374013055316433 0.0210664367945 -0.00981542338493559 -0.0001472440581766 0.00524435727236961 -0.0140235929934331 -0.00878283951520336 0.00713468474287018 0.0103752166656392 -0.00484819538626711 0.00957258846134697 0.00176863179372713 -0.00302312643027 0.0105346266383457 -0.00120652801975734 -0.00886514339705947 0.00341956603906681 0.00190822975542813 0.0130505077821705 0.00716320263897572 -0.00921361078992833 0.00769383993732098 0.00769049492700967 -0.00266855064007925 0.00634567648775039 -0.0310921336973745 -0.0163691101422545 -0.0180392515873052 -0.00951253812503059 -0.00213776074356484 -0.0121308265289498 0.126064923576948 0.0700843379539481 0.0290187518226013 0.196830028336996 -0.11567700024247 0.0982018228230726 -0.0514529967024362 0.0528465403639469 -0.115709003737737 -0.539729826352638 -0.366062124060501 -0.0949538260294034 0.00143623864533521 0.00139028638917386 0.0116409937600417 -0.0419479670942685 0.0228719643814978 -0.0134714747152078 -0.091872946474885 -0.11343124723016 0.122532353245896
  89 1408.39296209701 ""  5.25353541941796 0 0 0.0656438466638801 -0.022047409865994 0.0435525138328872 0.000383308047193322 -0.00829313688272579 -0.0208681752089218 -0.0238930876078914 -0.0186849018795822 -0.00836616908680393 -0.00345507335952846 0.00551498465118067 -0.00584981109043481 0.00195676075749967 0.00109650145095644 0.00240000224378167 -0.429436255561786 0.185093997284148 -0.353710096140661 0.0029436327700643 -0.0130570943444278 0.0337878212670132 -0.127085938123887 0.00780617532415191 0.193776002732059 0.00393981335814889 0.0488405900849328 -0.0481874245326333 0.0679429301722128 -0.0397882901939922 0.00414168348352401 0.0606377315182664 0.0805221589367539 0.021285541671186 -0.0223960588870031 -0.0107337724931346 -0.00681289576315934 0.00762647376229426 -0.0343182953689012 0.00511159819456367 -0.0178199170289765 -0.0212612085177857 -0.0218658948864302 -0.00431565598051679 -0.0301365294844371 -0.013951378703474 0.00464010165973033 -0.00534391068268535 -0.000451582231526186 0.00225268652498636 0.0071730739125808 0.00375704976011521 0.00302197331960877 0.00159377946083428 0.00134791130822402 -0.00170695602631071 -0.00190781355645136 -0.00126328975193247 -0.00368356175725328 0.00236236155962407 0.000298045282719739 0.00282823291555691 -0.00333087023962089 -0.000976097889312162 -4.99461284516444e-05 0.00376382313143225 0.00185627623501963 0.000916756192825161 -0.000381709456782814 4.60230360274348e-06 0.000389637045808629 -0.000589384512547948 -0.00021602641196841 0.000555317726959514 0.00051287018297672 -0.000513610668751441 0.000273421433903321 -0.00011906684776866 0.00083727546036224 0.0473256477809515 0.156137808870682 0.0358108936811898 0.0467634179543049 0.128707063996332 0.082779269692963 -0.0236021514662868 -0.0157822953177187 -0.0115364491684064 -0.00101747288235059 -0.00823925525501578 -0.00410330008939332 -0.00132937452616109 -0.00661553821691886 -0.00331307876848257 0.00361527788110725 -0.0159699651071364 -0.00756043575571079 -0.00207489392287322 0.00380188577837108 -0.000463417415539072 -0.00220544344645961 0.000932304891923194 -3.81467295946087e-06 -0.002682078896624 0.00238671830447739 0.0023964787038633 -0.00197356339202336 -0.00307220041550026 0.00248628803422019 -0.00347742694823092 -0.00132600010725421 0.000816294718062308 -0.00207797066875755 -0.000421050501839299 0.0032083335898494 -0.000545732384565595 0.000193511466457721 -0.00436657673763755 -0.00080101308765824 0.00249942513377551 -0.00284389718569238 -0.00270576758206079 0.000286560174374569 -0.00264304038574177 -0.058445181014964 0.0212154081375835 -0.0412782822437555 -0.00212037077288047 0.00451610668741527 0.00128104683046982 -0.0160219516487422 -0.019961155985708 -0.0127560247421353 0.175971102076313 -0.00400659954533631 0.160366978329688 0.291263345549619 -0.250072084152188 0.183360668469148 0.192503756306909 0.0949196865553408 0.0835632668735923 0.0152231609593145 0.028254444669394 0.0182319001832929 -0.0909473806541054 0.0602384237563168 0.0237427975551049 -0.00907856254158606 -0.00816972072109945 0.00645858477394102
  90 1415.8496282595 ""  2.42500183647862 0 0 -0.0203079373128962 -0.0104258954525612 0.0447650556461227 0.0455369055541298 -0.00516276700995285 -0.0531535353622973 0.0131295411259278 0.039844306682493 -0.0895452017435786 -0.00337480437562444 0.0207830249108556 -0.00410357654171896 0.000838930144216923 -0.00190261716286603 -0.00172828136056464 0.144280979323901 -0.00540492359449633 -0.156197012577063 -0.263138090679436 0.00211395123800643 0.312773078583063 -0.147538407647033 0.0650407356528507 0.248241205328443 -0.204987942867699 -0.180840710253545 0.276969205811021 -0.0207513790039567 -0.0530212495642837 0.3957476585925 0.0934997135195634 -0.254495682584561 0.253574205094428 -0.0108337459925869 -0.025932478477544 -0.00920286825129522 0.00323045455030516 -0.0512518380494548 0.0117519709226142 -0.0246237685971407 -0.0444127508070077 -0.00293286105774158 0.00488255104416779 0.0145010376666137 0.00666598858816942 -0.00312358092750689 0.00280386956144981 0.00034962288899852 -0.00116771358759044 -0.00281914641100006 -0.00149103439079551 -0.00163391254026609 -0.00157771253438032 -0.00104741020288381 0.000957007879274902 0.00160558542337597 0.000976110887296643 0.00185796830753279 -0.000716614685746467 5.10100696389429e-05 -0.00198044691250286 0.000736371062441574 -0.000119862350537476 0.000357963141654586 -0.00152501190259746 -0.000638961997057756 -0.00041998356620233 -3.24269201205298e-05 -0.000130449127128029 0.000251856299254357 -0.000141528487335566 -6.3698079801558e-05 -8.4156264719145e-05 -0.000144634882280773 0.000170321027728562 5.26690156307297e-05 2.07319571896464e-05 -2.24950087854921e-05 -0.0100149829519528 -0.072572183477695 -0.0199706855567603 -0.009520388755689 -0.0667025219120702 -0.0323209582164791 0.0124104862393649 0.00757537036811304 0.0058738169023473 0.00103956658679188 0.00181097849151369 0.00116980201851327 0.00373128263454025 0.00473876282950756 0.00304910955500952 -0.000897018301889905 0.00593689766878843 0.00221552272829482 7.89154299503269e-05 0.00062036558753558 0.000233147885214028 -0.00177458751244235 0.000992156560033384 -3.0734731635369e-05 0.000121448539789983 0.000651086915103664 0.000279127021912371 0.000346954018351766 0.000656898326064762 -0.000978606902057454 0.00104028457175755 0.000196293965176921 -0.0002696638982817 0.000469526320109108 0.000240907120587122 -0.00100665589459521 -0.000210115086943005 -0.000274389635703817 0.000194876925834019 -9.85794290532887e-05 6.13933814038694e-06 4.03147226859546e-05 -1.41196614967668e-05 -9.02440308578571e-05 -0.000142874569948233 0.00702248153458424 -0.00439263110821889 0.00432098964384354 -0.000899742047996627 0.0012950363872278 9.71620047282446e-05 0.00264748166024088 -0.00363285882812918 0.000160373829475383 -0.036165565790709 0.0175901243705029 -0.0181812314642598 -0.0214278418330299 0.0166508444722865 -0.0143250077282744 -0.0130431062777014 -0.00627009772929586 -0.0265422336107648 0.00399197250057816 -0.00370308981356702 -0.00617403631243616 -0.041936707722111 0.0129555427138192 -0.0189994837771944 -0.00978051385903054 -0.00850257551611948 0.0143181043517169
  91 1418.02330428152 ""  8.11507505054712 0 0 -0.00046711313864657 -0.000152375654295015 -0.00014577808059222 0.00011194846189208 7.01503105873225e-05 7.37201585024561e-05 0.00019395277369311 0.000103231361056177 3.88434605611249e-05 3.30741338176132e-05 1.38233748883498e-05 2.63736384141662e-05 -1.49215079312849e-05 -4.11642420803845e-05 -1.80839128222126e-05 0.00226547314586998 -0.0011049459328557 0.000791678002696284 -0.000974485598189851 0.000138964809345109 0.000829137891384594 0.000812101273929887 0.000134692626820417 -0.00117590249799727 -0.000198094023831253 -0.000207706306949622 0.000564868628454089 -0.00046191325161381 0.000302266008977641 -0.00028194098614438 -0.000278636531934306 -0.000362718896517552 -0.000181786097935473 -5.12180565210691e-05 0.00035596516908888 5.81302981314544e-05 -6.6759013188511e-05 0.000111240029407482 1.10240080248674e-05 0.00013526011853952 0.000239107062545716 -5.33478711383717e-05 -0.00686159127438993 -0.00234599345765892 -0.00258422824836871 0.00768499692507753 -0.00405539101071783 0.000219537679816579 -0.0250529626020446 0.0132325889422517 0.000435685180593689 -0.0100188692670746 -0.0219157446484569 -0.0124030358893631 0.0131382824319902 0.0116355741659743 0.00852943933101766 -0.00960256399624534 0.00122717166642259 -0.0019246333497069 -0.00181364809064489 -0.0200397219116001 -0.00968927974384167 0.0119849796824896 0.0250079983049391 0.0144612228779958 -0.00317904984303173 0.00544906387267291 0.00282524573113216 0.0650951444393226 -0.0669847475703564 -0.0190322796249489 0.0456039709466501 0.0241050590246017 -0.0360387767018464 0.0151248349619671 -0.0100084922418113 0.0248784728157606 0.00275432520147388 0.0119891247435195 -0.00186663541478539 0.00178795933192626 0.00907453131444609 0.010351849163116 0.0956317904331409 0.0463803671464624 0.0420866362611102 0.0169938378137744 0.00631004699836863 0.00301463106166475 0.00788451499515624 -0.0161468825744604 -0.00682265724260787 0.033220898730965 -0.09338220848434 -0.0376753469208712 -0.162738551421639 0.366372584848834 -0.0239856132038149 -0.359575488640641 0.17201186203901 0.0109045832811066 -0.22006342158551 0.238192897175414 0.23336063885027 -0.116037204455432 -0.195187239622895 0.141955491478683 -0.252521584158354 -0.0826722641919356 0.0687063436854948 -0.160065443174844 -0.0287920076047152 0.218752205617402 -0.0181726947171879 -0.00619816516606213 -0.133180927904594 -0.0501180391822909 0.0858119598689172 -0.088556209282863 -0.0953769524458111 0.028761867712153 -0.0853333889604528 0.000267665824550059 -0.00112576267439538 1.66657760690538e-05 -0.000246998278889355 -9.0221530588509e-05 -0.000568326869834997 0.00592822793595481 0.00331405550498577 0.0022060057641145 0.00255614161084637 -0.0028456293840337 0.000224975006442301 -0.00803183808555427 0.00682737437347202 -0.00742349231408759 -0.0264687639157675 -0.0164454491398407 -0.00751109944950514 -0.00044777548272926 -7.85014190847907e-05 4.09292759455058e-05 0.00200011649802271 -0.000998045466894594 0.000186194775059884 -0.0030926136345247 -0.00396127703847295 0.00460443244619862
  92 1418.74947986519 ""  6.55102344468181 0 0 -4.34114186578547e-05 -1.19364374963204e-05 -8.32201750245518e-05 -7.10004303218351e-05 2.13179125460481e-05 0.000121411797119986 1.21270171726296e-05 -3.77131014573525e-05 0.000113726932453589 1.5672084374093e-05 -3.4679525241092e-05 5.43161028752829e-06 -1.27911663534008e-06 -3.74264244305834e-06 -3.04484627179794e-06 0.0001025747047403 -0.000140610672803587 0.00024777546332686 0.000315707990998761 1.80307295606443e-05 -0.000419199881445426 0.000446739609875925 -9.00450031976228e-05 -0.000717651375115962 0.000212011989751903 0.000159233112937628 -0.000245693459409563 -2.19752407718399e-06 8.86063558676249e-05 -0.000516398463972407 -0.000141364215477016 0.00030276164319217 -0.000357728779863189 -2.81336300885041e-05 0.000103932512315666 1.48708505587033e-05 -5.3663659765509e-05 0.000126596816167352 2.32038532846099e-05 9.16392229663093e-05 0.000156980250016738 8.43667294612253e-06 -0.00136633392474739 -0.000468193957884378 -0.000507073140404962 0.00153104452917343 -0.000805317561789793 4.14605819583303e-05 -0.00506830767512229 0.00252194121093171 0.00031852722197001 -0.00193531756748618 -0.00442821979009372 -0.00242185149556163 0.00286731667915871 0.00288053405575088 0.000732796186990179 -0.00238835277499937 -0.000422298228691069 0.00134807299239684 -0.000184265331599447 -0.00369783011495917 -0.00256728626323563 0.00242166676546056 0.00507054311048954 0.00265081960399735 0.000130612172726632 0.00260061131837478 -0.00296792126655443 0.0121977319994952 -0.0147954740652605 -0.000565552773625118 -0.0497071642187461 -0.0337650190048215 0.0453526929379694 0.0334060211205042 -0.0256357825748742 0.081939559069377 0.000592730639312504 0.00238291483670001 -0.000383172940674508 0.000378883493370891 0.00183868101999838 0.0021087373446142 0.0191438682168944 0.00966500732256927 0.00680857280674324 0.00028111570100853 -0.00661577330987336 0.0152975877606496 0.000807233366635857 -0.00514022372900914 0.00283830775573672 0.00658521970681329 -0.018684559752618 -0.00739505940150761 -0.0392016898113205 0.0649412767887752 -0.0124028039772858 -0.0673317427757235 0.0431231578508778 -0.016700408231193 -0.0355639475703594 0.0567429642520182 0.0498468067452886 0.127587904881112 0.21592108976925 -0.181264595872246 0.306058050217464 0.125551597314512 -0.0686099586475525 0.158635892101333 0.0624022129315518 -0.282794913438167 -0.0321167090601323 0.0177261913457061 -0.380820748454119 -0.0661381308170074 0.244584764505621 -0.311827428809671 -0.295361849165591 0.0323539514434443 -0.285305652380456 4.30197165326532e-05 -0.000228333182420191 -1.64308604884399e-05 -3.16792540629028e-05 -4.5670990279536e-05 -0.000104170453637992 0.00114319276715618 0.00068268969146317 0.000432874575550734 0.000549914088264141 -0.000489295800653165 0.000149242922473282 -0.00155897678046678 0.00125856773112844 -0.00135277358717356 -0.00537286389847387 -0.00335004420786213 -0.00133509184021506 -8.47716026940629e-05 6.30207782820815e-07 1.50556846274224e-05 0.000362541607353959 -0.000195571749682737 0.000136232881008628 -0.000418755871314475 -0.000587701744823111 0.00067404272388703
  93 1427.4260221953 ""  15.5192431770532 0 0 0.00222017646315128 -0.00432478382656653 0.0110318544773764 0.0227398578346417 -0.00549651286015512 -0.0288108196256478 -0.0064781731131481 -0.026269658387017 0.0367442922346774 -0.00340099000556911 0.0111579728961861 -0.00202173130635205 0.000607331092621459 -0.000810210034353314 -0.00248144249097098 0.0032411330692727 0.0141843606867396 -0.0612142772733024 -0.114935054956944 -0.00749176632570352 0.165391514958899 -0.0890285578635916 0.0191694814947932 0.153842632881463 0.0921395720107763 0.133688245581507 -0.131161598636635 -0.0133922829101359 0.0243933133150672 -0.195073846104273 -0.0291849054257748 0.131328233454913 -0.117851706298797 -0.00157305765549205 -0.0211101105184626 -0.00667887596281035 -0.00747126039673288 -0.0176166894093425 0.0121258903050538 -0.00766331807707659 -0.022270338882701 0.0132828131897963 0.0262339650389892 0.0953942679050891 0.041469535288028 -0.017737879215434 0.013977242197129 0.000739625936296775 -0.00587010303724268 -0.0155539989316513 -0.00796018536935912 -0.00944496891651434 -0.00813641459142704 -0.00571140660618313 0.00426046856262564 0.00890989501441571 0.00509318396914681 0.0141580621074466 -0.00572994151571332 0.000350970710251254 -0.0123450400156561 0.00630481616746725 0.000265888986831044 0.00207140322032705 -0.0120123773560008 -0.00533822144941603 -0.00333463095324731 0.000483464587262955 -0.000503575193991586 0.00238436769698078 -0.00170861384210857 -0.000303646850779181 -2.21718971938694e-05 -0.00069750399901434 0.000498286519229645 0.000241819572678424 -6.55537933133726e-05 -0.000827313674273741 -0.0757643654257673 -0.460930171506348 -0.125266421589957 -0.0705860574295265 -0.406581571394607 -0.207813352695521 0.0729181008103414 0.046285713101704 0.0342980750190194 0.00386315976660969 0.0165525240825504 0.00873242655134052 0.0176941949867505 0.0277637967195831 0.0170199282291246 -0.0075400089632235 0.0401614408868836 0.0179740679027311 -0.00177729383374371 0.0077478560622213 0.000667770672442403 -0.014436462332224 0.00760392309120979 0.000479633521390807 -0.00260962125849685 0.00580408529498347 0.00485541999030761 0.000938767165066526 0.00186535825030247 -0.00405992302985487 0.00279949228258106 0.00110614139318095 -0.000412175161377502 -5.72089100744161e-05 0.00125642616520872 -0.00304129210268075 -0.000749986172699694 -0.00200623476449159 0.00414815703634142 -0.00115485601326218 -0.00150342923825141 0.00257716954619669 0.0023590638956968 -0.000149492632117038 0.00199992592026245 -0.0292321819462742 0.0137661764243402 -0.0141688995752421 0.00252071197672383 -0.00553562666630112 0.00238864319039021 0.022939135086698 -0.0135679601001158 -0.00783192055437006 0.100016417435707 -0.0471674031689343 0.0535677694324792 0.145924187499562 -0.100713209715601 0.0537556461516336 -0.16237484040421 -0.154036324588394 0.00519744794656565 0.00683474993393801 0.00281819026182022 0.0055535756363083 -0.0489337684630601 0.0174129296423066 0.00845444616917083 0.0372066322123348 0.0320555445054464 -0.056716391321949
  94 1429.46485740933 ""  6.13446872924511 0 0 -0.0351729492844326 0.000312763749181305 0.0187019287349207 0.0537263620575577 -0.00723578875738615 -0.0581313798860819 0.00477680841422483 -0.032908477262959 0.0543170032306555 -0.00526162688254595 0.0261769349480046 -0.00280961027673117 0.00146666095625598 0.000612074957743378 -0.00421756714871377 0.248430689593269 -0.0583341170102867 -0.0137353494740722 -0.271921631290661 -0.0108002617798958 0.379042140437715 -0.144546519806672 0.0358588340923029 0.264315513314142 0.135241118593705 0.187989629510878 -0.173747041344277 -0.0761570364954567 0.0540911040463432 -0.272970751134497 -0.0767824593861913 0.146708263131925 -0.193660276506885 -0.0052103735446591 -0.0451243361456941 -0.0146039063571425 0.00159611644210051 -0.0677156196676359 0.0202716267415823 -0.0338257624596117 -0.0676956033320821 0.0113535503708264 -0.0131231424472944 -0.0469170496599607 -0.0205434409144353 0.00850881860807233 -0.00604696793357848 -0.000174147957436184 0.00230544329651078 0.00732200917565039 0.00365494009541351 0.004557739492008 0.00346676758638119 0.00258125297649018 -0.00162735531190525 -0.00389862341961976 -0.00215206683963993 -0.007950379079971 0.00307791294645893 -0.000262786745175288 0.00607828987609463 -0.00382986400339882 -0.000500915058060705 -0.000777864909402812 0.00692999257717576 0.00307841827251745 0.0020296610282803 -0.000268083018818763 0.000291891406600087 -0.0015888498108673 0.0011196231704116 0.000137564850333592 -7.84933225612261e-05 0.000303162493835837 -0.00022810096280473 -0.000202105376205863 5.59197617195183e-05 0.000398293672427243 0.037341781895981 0.220250538278275 0.0589952040973969 0.0353296035717506 0.193967325800536 0.101309820191935 -0.0340354926904467 -0.0221765161376703 -0.016166294834813 -0.000933020549804869 -0.0108606027237433 -0.00532820959949229 -0.00686921331212414 -0.0132141575751229 -0.00788127589497465 0.0044135317424098 -0.0215396941560619 -0.00905852766068977 0.00175990311669925 -0.00530748127436959 0.000118264732572193 0.00897153621029334 -0.00470895205316099 -0.000359684272780758 0.00255487693866377 -0.00362028880535676 -0.0036095893630945 -0.000239701055275572 -0.000606841378054042 0.00191108810294306 -0.000881573819038965 -0.000521680712396597 -2.28054412635985e-05 0.000350131802553256 -0.000737567407680722 0.00139164490858761 0.000405451846565093 0.00110858715583581 -0.0019506003977592 0.000723372655090855 0.000772478168770114 -0.0014138646846224 -0.00105599595012307 -3.38424969986371e-05 -0.000873515224644321 0.0199156958477226 -0.00641343313539717 0.0161700258943898 -0.00445389086141067 0.0075237071359553 -0.00351913999230712 -0.00472594753478545 0.00287420253015831 0.00511159591799089 -0.056002944198953 -0.00777705918693356 -0.0543359483390484 -0.0984138885121279 0.088952881959485 -0.0663009392935561 0.101388083989988 0.0919350416097147 -0.0308799589273532 -0.0041282783606408 -0.0116989161186651 -0.0106859118966311 0.00251824851616419 -0.0131857640524081 -0.0185867924194217 -0.050194021065178 -0.0462714799198863 0.0792910775583302
  95 1444.67360181334 ""  4.61926127397756 0 0 0.00116087167193594 -0.00106003350600442 0.000200570190140675 -0.000416036117822113 2.28944001915936e-05 0.0004201606579429 -0.000302907962048408 5.20676185206388e-05 -0.000314910780079897 3.01960428223057e-05 -0.000261791414623041 -2.85329788550399e-05 -9.42321504458512e-06 -0.000237038320263069 -8.82584255761384e-06 -0.00904674216558993 0.00246181263162474 -0.00523589970756905 0.00130662912607946 0.000137147172676845 -0.00244074892747046 0.000629076045554152 0.000245294245578538 -0.00141629241453634 -0.000928174215413723 -0.000594363216360327 0.00079965911864986 0.00176550798470101 -0.000582412236313172 0.000446475934980038 0.00139232041546771 0.000474700686188465 0.00152952652500137 -0.000435025159169594 0.00125200030564421 0.000196440964699174 -0.000854735903304933 0.00182373845246814 0.000197077860418172 0.00129413627120304 0.00200916416847879 4.45162673952269e-05 -0.0144266125041546 0.000940701404731982 -0.00337644800716994 0.0188626792658884 -0.0118875661302845 -0.000480480420559871 -0.0595125748862228 0.0327348010258338 0.00194735691655526 -0.0321204345613794 -0.0816317883917127 -0.0451484536821529 0.0510774625167287 0.0654863739438979 0.0416955333541812 -0.0800726900491343 0.0338332418942149 -0.00136886305657473 -0.0121621386331864 -0.0830991924540958 -0.0417546223261246 0.040843298305917 0.0837036230451666 0.0482165747732285 0.0310902438865232 -0.0162181200147107 -0.000850068356756626 -0.0258225139952511 0.0129765760979233 0.000696371628762928 -0.0120926905454586 0.00138307622048362 0.00844328680356033 -0.00870207590731919 0.0093961046021168 -0.00811700278138898 0.0147932142707609 0.00324065798751305 -0.0165276948216825 0.0101998063631738 -0.00632134024740076 0.0209945397273944 0.256804394871947 0.101274163600705 0.10130407671344 0.0989643686866382 -0.238650768255641 -0.0904455398008884 0.217938935625575 0.0606644980144889 0.0758258958310943 0.102847859476111 -0.244388415044232 -0.0950859604720906 0.0606637336096138 -0.0782929615677663 0.048376593391543 0.075016054257115 -0.0426123311745826 -0.0046063091178046 0.0845660860616427 -0.0230100182353405 -0.0660238460666361 0.00760782246549862 0.0307639627221104 -0.0279698749380602 0.057294665644358 -0.00727340472337059 -0.0260782323078433 0.0403063365149216 -0.00282978943205817 -0.0288430642695094 -0.00780137869175744 -0.00336596837698254 0.0429431869962657 0.02834327426181 -0.0304917474520563 0.0288678860188385 0.0471228637610333 -0.0339025800916009 0.029186849839588 -0.000929379486843749 -0.000584424047733627 -0.00115033420860292 0.000121445885291991 -0.000587145897656196 -0.000535482000810131 0.00935463240206677 0.00392025014840084 0.0029397822965013 0.00817560317276241 -0.0034285738947018 0.0044085038096288 -0.00309343109449621 0.00205326268525726 -0.0033832762127356 -0.046431436062156 -0.031536108516359 -0.0092639702953205 -0.000743957917053252 0.00091518948735105 0.00047387619546117 0.00578007510571981 -0.00216580652877116 0.00279046146846093 0.000327162250608146 -0.00122045477300682 -9.43076352016799e-06
  96 1450.93362938046 ""  5.01383858046198 0 0 -0.000129728518228018 -0.000286192036746569 7.12979985936973e-05 -2.87713853875866e-06 8.51347634601258e-05 -2.89552950929664e-05 7.64340973197367e-05 4.24602463631085e-05 0.000106414071917874 4.30575521965321e-05 0.000127111306287625 -2.01224680200257e-05 1.82984537596431e-05 2.73065289650203e-05 2.34529825253304e-05 -0.000350541098908272 -0.000105324235516867 -0.000898967759937623 0.000126461667883645 -0.000174434719702444 0.00139750349384125 0.00028587750274761 -0.000925010942328999 -0.0002966417843041 0.000335969923679527 -0.00051369653435441 -0.000404465730231283 2.80465662228625e-05 4.56973429919922e-05 -8.6570582596108e-05 -0.00056089544072684 3.46239057179015e-05 -0.000774005329882159 -0.0002756125096357 -0.00013317180244094 -8.75169485318876e-05 0.000251774169768607 -0.000843848289745276 3.79059210872487e-05 -0.00042713246514727 -0.000517560080728851 -0.00041302921886314 -0.00060430421242671 -0.00189149514401866 -0.000828872546307381 -0.000649448792023606 -0.00129811665796899 -0.000770751111998937 0.0050727463516226 0.00300890012103213 0.00252356667822036 -0.000665160428777675 -0.00275638044903209 -0.00145650597562302 -0.00087892085312314 0.00100885227715015 0.000276553162945375 0.00198021220191531 0.00800838640330868 0.00421582128895297 0.00229502078642176 0.000491616102035684 0.000705679764303387 -0.00379955697315232 -0.00117378217124404 -0.00133274051562906 0.000122086903883597 -0.000965186926921249 -0.000608388725560121 0.0481829022480465 -0.0501856990615636 -0.0138189096354616 -0.0474117727839733 -0.0313312468501569 0.0400797231470606 -0.026157888496497 0.0179999914221467 -0.0631175730178621 0.00493709104120163 0.00906665853371641 0.00103967289139456 0.00409796758745375 0.00795900059946736 0.00671319138456884 0.000584616459500746 -0.00185688962284098 -0.000651103369147342 0.00383215705281979 -0.0374802674186497 -0.0168109670226226 -0.0208626129969335 -0.0152378055431442 -0.0116476938157851 -0.00431621239702215 0.00161393164862004 -0.000322655997200527 -0.121664340611628 0.27285413339227 -0.0211497889390755 -0.270822176657906 0.127549909973153 0.00407557893266489 -0.163165325612995 0.177219918863904 0.176346334318696 0.118834331237348 0.200870504172762 -0.153371154785601 0.279059080121787 0.120146864697734 -0.0604736101713825 0.149143330860382 0.0493332088849119 -0.259762987303405 0.0269017195297615 -0.00682438564737563 0.283003876891898 0.0451222744312927 -0.190368332592219 0.237939543253256 0.224602680860165 -0.0138810437583685 0.222151829580288 0.00071505692315926 6.1859660828671e-05 0.000242914197346932 -0.000110337297800935 0.000421705960753941 -0.000166249618577245 -0.000841403765561788 -0.000222297855255388 0.000218553209379541 -0.00136913839846886 0.000437349623867649 -0.00128743949315621 -0.00308875695009131 0.00195243746005545 -0.000261777545713013 0.00707255446760813 0.00573993242775482 -0.000649303326318039 -0.000527237880466222 9.74847165589998e-05 -0.000141270560383363 0.0050131839648535 -0.00162854176793655 0.000147538047279047 -0.00233193747466291 -0.00227432715119672 0.00333612936914046
  97 1470.37039673574 ""  77.4793222434654 0 0 0.000472971073488911 0.0122561527710193 0.00417606397010708 0.0126751434851755 -0.00511570517688459 -0.0111512751058395 -0.00350717588103825 -0.00518523648629404 -0.000766462672161482 -0.00335687018455089 -0.00631393142194049 0.00165572817618311 -0.00630031888853097 -0.0121298126338463 -0.00579273095928239 0.0707507344620899 -0.00869030938811468 0.0351095449330486 -0.0817813446855728 0.0144710372920693 -0.0232023777821928 -0.0464940156730544 0.0817662249881306 0.0619772097228168 -0.00872242069403202 0.0426195405159739 0.0100988030248556 -0.00318095378162745 0.00186584265668663 -0.0269748687881782 0.0272587878904331 0.0190825679602289 0.0229975607015433 0.0673939729545317 0.0142093810102213 0.0211313970502169 -0.0425486604941899 0.132849439110741 -0.0166960277274919 0.0659188394594858 0.0641150755931014 0.0895147446198514 -0.000969568772792999 -0.020621726468827 0.00153668919640599 0.00334477421033794 -0.00567754446062013 0.000567735822515359 0.00155080957481048 0.0019986959499879 0.00134218874883167 0.00320308183811725 0.00259351709971697 0.00171222321843047 -0.00188799469106628 -0.0010295637735815 -0.000939769369538763 -0.0016437459063449 -9.49415048333426e-05 -0.00037246487655119 0.00254116186892971 -0.000686935926116176 0.000267949013352449 -0.000982168122927841 0.00291056740018118 0.00126593817831147 0.000254465348500984 0.000130614763240923 0.000147536974679034 0.000306814539790028 -0.000165789995217725 6.85507573941487e-05 -0.00018335146206519 -0.000211659187070418 7.54754038395254e-05 -8.77501269373259e-05 2.73613492834846e-05 -0.000292276981105844 0.0104016298340289 0.156885921738377 0.0592486852150076 -0.0200866796312615 0.0502219391195766 -0.00085716048451051 -0.018278149892201 -0.012646363458671 -0.00622130645641942 -0.00150250665610539 -0.00603546885734017 -0.00350150966414807 -0.00630469288030426 -0.00690741634732694 -0.00458190016110162 0.00135685067191258 -0.00944340696939967 -0.00548057054107526 -0.00181816761311822 0.0013578850799557 -0.00159763839395114 9.97192185735569e-05 8.86967537115822e-06 -8.10901783567302e-05 -0.00247732383671103 0.000111803757251183 0.00148898128619608 0.000771501696821638 0.000568553153112294 0.00105591960934304 0.000329409883121525 0.00235338684483484 0.000701333178361367 0.00057622491380129 0.000777292408006272 -0.00213887647371418 0.000482811924297802 0.000334588208924546 0.000919990751851821 -3.75206061647243e-05 -0.0010686899869064 0.00159980619290334 0.00089255951867589 0.000715643096538189 0.00132030793990689 0.00368958967680334 -0.0130314113355241 -0.00247620989718618 0.0250229952348974 -0.0491128065260359 0.0267231055834677 -0.047064932989742 0.0630361043035375 -0.0387223655538041 0.00390026339220342 0.121151723095386 0.118000254446356 -0.0948684919942001 -0.0275354139850871 0.110787983733534 -0.203539263950735 -0.163382472457047 0.329710987648055 0.0126262785626906 -0.0111091508679927 -0.00821648437181447 -0.159777309735043 0.045033514283973 -0.0192057011868312 0.320570506603856 0.315469765360494 -0.505964755944734
  98 1485.8520522652 ""  2.3997729097543 0 0 0.00143715789097861 -0.00455062753802843 -0.00130336017412037 -0.0231426209692461 0.0179442250364906 0.00980720660586677 0.000513567961998972 -0.000795748923535908 -0.00301256827920089 0.00756372342694057 0.0201373031211893 -0.0129023367415249 0.0378080604209028 0.0660146316260098 -0.0180457637994811 -0.0137961893878556 0.00831853521838234 -0.0400881495147655 0.214760485336029 -0.0402212725260327 0.128080079830717 0.051966092996201 -0.252725272565067 -0.0269027172340556 -0.00658184089117912 0.000318684057712237 0.00815266065953981 -0.00445815119840637 -0.00260740573399428 0.0132763776028996 0.00465344794848978 -0.00734956103858946 0.00753106766974746 -0.299777083903984 -0.442921945154856 -0.208379562100777 -0.148202559198073 -0.382077480875357 0.383384080325753 -0.107697122977916 -0.200339355874952 0.0773029575475885 0.00356261015243495 -0.00189618263337794 0.0017351601565163 0.00111550003224453 -0.00136694829488445 0.000204447999101163 -0.000200712940252355 0.000317813185662397 0.000168927957669968 -7.89929145692719e-05 -0.000178142378933175 -0.000141655835883311 -6.66005826605236e-05 0.000306371771001564 0.000102289431195992 0.000584730536169653 -0.000154365222598958 5.61479309025656e-05 -0.0004711591946432 0.00010252909293322 -3.63962081345308e-05 0.000236787147115794 -0.000532000706960111 -0.000173601998984945 -0.000159574539178767 -8.95063838141063e-05 -6.95064341985178e-05 -4.97459883800194e-05 1.91010960879832e-05 2.75497631303731e-05 5.33851029142954e-05 5.13515166457557e-05 1.83168563812803e-05 5.52494923342273e-05 0.000104121916440404 4.08589888726566e-05 -0.0299452859287306 0.0196785331727578 0.0236234096254137 -0.0282500659104047 0.0127987041072717 -0.0270984809189034 0.000943436308879524 0.00037002296557304 0.000907196725895135 -6.61639128469832e-05 0.000136646586903897 -6.71097999741272e-06 0.000654164305533997 0.000873545720602611 0.000565001451612725 9.19145566838722e-05 0.00103555750995233 0.000184510620857807 0.000700394665933423 -0.000386928238325256 0.000665157119494325 -0.000566421390630645 0.000345139499754492 -5.14130445336835e-05 0.000924009880178544 0.000268956425510057 -0.000356820127968975 -0.000304015063869996 -0.000314606132316063 -2.61178695487166e-05 -0.000188401616446296 -2.88821377992821e-05 7.74400041041054e-05 -0.00021269576910017 0.000178972283924499 -7.70070414819281e-05 -0.000577145424979219 -0.000618924264292262 0.000189575917690823 -4.13713624739389e-05 0.000261816373067619 -0.00029627715278255 0.000236397337081822 -0.000804210460980993 -0.000354369092321359 0.00681052446003917 0.00277480258984658 0.0047132082294225 0.00522989483696115 -0.0112942122812994 0.00602997829219364 -0.00946869331115662 0.0133397257496792 -0.00751285358183998 0.00379638417400495 -0.0068930638838607 -0.00542046590153912 -0.0348040522335342 0.024787713090156 0.000618524277838318 -0.0468651704947948 -0.0366752537733419 0.0679171467769374 -0.0120246145085485 0.00283607865761135 -0.00290825722223463 0.104152925549029 -0.0379076815015327 0.0180902968487201 0.0783162301995306 0.079748799452832 -0.113031541259885
  99 1497.12171829252 ""  0.00441726608744919 0 0 -1.76877642257262e-05 -0.000227333893991004 0.000341829902545532 7.02041340830923e-05 6.84672108889246e-05 -0.000246723585059576 -0.000503282794071888 0.000307203259069236 0.000147456032193043 -3.21847004013016e-05 1.8681302889617e-05 2.53111772566916e-05 -0.000146251866246535 -0.00024239396830605 8.51767656351068e-05 -0.00131071483539354 0.00060180095253247 -0.00207669965121433 0.000290526092744195 -0.000253454082325032 0.00156036932306134 -0.000337367456736066 -0.00104655214088355 0.000734474166875468 0.000924152182614252 -0.00640304496004893 -0.00174594521066292 0.00668562653816317 -0.00191017697314357 0.00158760513186741 -0.000581168121688314 0.00354455568428543 -0.00279671935576955 0.0011319785613758 0.001620640975771 0.000787281251101217 0.00076892820692383 0.000992552198604583 -0.0015615744568099 0.000130744651938562 0.000413375814902195 -0.000517301971946438 0.000366233010115769 -6.26624614440411e-05 7.88456237886096e-05 5.99698124366154e-05 -2.95131528333523e-06 -2.31948272736058e-05 3.95909456813316e-05 -7.89620679429157e-05 -0.000125824917019324 6.81082929049144e-05 3.90629365830511e-05 -8.80838595361809e-06 -3.93240082428649e-05 1.70224419822826e-05 0.000140840116115342 -0.000179164207431158 -9.51418058914398e-05 0.000146685859113659 8.80211573726391e-05 -6.85314119818163e-05 0.00030345318323822 -7.85499065434361e-05 5.31138258355833e-05 3.36851529985674e-05 -0.00031908155027923 -0.000880549837723289 0.00146077632572442 0.00379790014201883 0.00868411257245745 -0.0178241378364249 0.0221212390423445 -0.0322290116300409 -0.00433257297453735 -0.024240708940787 0.0271725439871536 0.0144311628983473 -0.00280225960833337 0.00016408464344256 0.00158971764313947 -0.00225236963455953 0.00120305336524756 -0.00218925673385992 -0.000430313620671869 -0.000647930203272412 0.000898268705447337 0.00221860625917594 0.00399850520217687 -0.0101577004044409 0.00122956993162786 0.00273585122246402 -0.00606464538236922 -2.49702157837933e-05 -0.000268234893680703 -0.000182073911410521 0.0280252873822639 0.117990359510255 0.0841476973788587 -0.0409076643384322 -0.0949194267135699 0.197261910351736 -0.0368947540162192 -0.135729524518077 -0.0498202241601676 -0.0969701662115845 -0.191136105164733 0.170471043755066 -0.00689440408165325 0.405232558564549 0.153063520977718 -0.200824568613596 0.240691057214723 -0.264083654345944 0.00349261740928735 -0.0205929027135156 0.271113920592799 0.312257594195592 0.0133222706374925 -0.262219304962387 0.0206215345071921 -0.372498135684259 -0.215226953233634 0.000121815448571717 0.000386466940892907 0.000658958933946789 6.22757832174275e-05 -0.000113968194432436 2.76701531857123e-05 -0.000128290316278179 9.82140019284896e-05 -7.84054559922591e-05 -0.000421325726990981 -0.00395192973997076 -0.00344850524823841 0.00163839060867165 0.00202966657312065 -0.00352795969754603 -0.000165826535642202 -0.000255666725263387 0.000989256071626646 -0.000616000711895667 0.000186365858794491 -0.000101905917764681 0.00551904994653019 -0.00183864975762644 0.000540936652711263 0.000858721169138768 0.0008557142434735 -0.00117913905446468
  100 1497.32826147928 ""  16.4438055188123 0 0 -0.00311575407475168 0.0151478093844972 -0.0213156977436187 -0.00231084379829896 -0.00645801885358804 0.0165317875989393 0.0274043272586383 -0.0174017547611987 -0.0081045006492255 0.00234550478419997 -0.00165422464753483 -0.00102867800345678 0.0101640240871092 0.0122762162845527 -0.00364501600002524 0.0915140478379515 -0.0412155124114295 0.13365598197688 -0.0382607431674134 0.0185648458458666 -0.106701565142366 0.0227694875424335 0.0866153265201669 -0.0510699996864704 -0.0592082562500248 0.354728802871604 0.109191685171806 -0.358984085472657 0.10489322219534 -0.0993134632530907 0.0441897741581395 -0.181247845194492 0.160458049339784 -0.0880288308156603 -0.0784639493790293 -0.0474604687912386 -0.0459757122814415 -0.0620498432082816 0.0961090538431654 -0.00461944113781822 -0.0108788987280107 0.00647960355997833 -0.0236815387259537 0.00552928638704332 -0.00338841296732328 -0.0045569727555571 0.00301520416076998 -0.000498064529638628 0.00236439196772486 0.00131794510070658 0.000950993653391013 -0.00220364033843989 -0.000135262250391475 -0.000504894727576613 0.00101112219205985 -0.00275663247539102 -0.00102990258994145 -0.000228987097243641 0.00210168748657913 0.000944999955135081 -0.00019957853658567 0.000338465559769215 0.000109772049541354 -0.000430481095418638 -0.00212278887227216 -0.00106527811408494 -0.000187326632422099 -9.05167088327861e-05 -4.11413186875363e-05 -0.000106648032361682 -0.000249521306484181 -0.000553180933413465 0.000306497573631801 -0.00013124579080908 0.000253735624176378 -0.000474336256525123 0.000892031218414502 0.000338521839547119 0.192987748333859 -0.0192205635356721 -0.108765554238065 0.147147559942587 -0.0878300364173631 0.143896163136097 0.00124945619994654 0.00257297878346754 0.00134411983373396 -0.000443937667830656 0.0101037228718556 0.00433785308425932 0.00245503092976165 0.00240678490187141 0.00144584997155532 -0.00184444905156958 0.00741166136003818 0.00321846879116084 0.00285900640207218 0.0026882449402926 0.00482058075746596 -0.00353462532086649 -0.000475459729998589 0.00343881462747064 0.0025739736630666 0.000142352920372652 -0.00154188353642937 -0.00265223634903859 -0.00241760611836461 -0.00242782774114904 0.00223203650125686 0.000986480746636115 -0.000358921779630329 -0.00371580708488773 0.002459029247956 -0.000801021308422769 -0.0020824582290156 -0.00287065868587314 0.00747978171102509 0.00662466698936423 0.00157822485959807 -0.00736448893848857 0.00199865076771724 -0.0116131498874273 -0.00542733532459517 -0.00715134426896757 -0.0246787117448624 -0.0425939638591427 -0.0051031152721153 0.0109142485306984 -0.00478266347728839 0.0109379479201518 -0.0104533455912697 0.00636043989071732 0.0251904874438946 0.254293639554715 0.22012610106267 -0.109209571435335 -0.127935884365935 0.225345987288373 0.0247789020034712 0.0270708116237389 -0.083256438079301 0.0393796285590767 -0.0116362655344755 0.00594709354530912 -0.346474812654623 0.114278603250596 -0.0308318168060077 -0.078649285091909 -0.0777253886666962 0.117209767082851
  101 1500.89915067467 ""  0.0177386754183825 0 0 -0.000299811457957999 0.000263977678146559 9.93404842064721e-06 0.000555594352000176 -0.000673493054208176 0.000367781868606636 -0.000316583597507987 0.000187207727784824 0.000133924345030544 9.9475344303355e-05 -0.000186609579699257 -8.5237813385418e-06 0.000631778539215165 -0.000184640904834935 -0.000225621319660404 0.00112941979117668 -0.000253580726371541 0.000922212578690163 -0.0060050779293458 0.00116441198294933 -0.0048207140913762 -0.000261175023298663 0.00745537113809179 -0.000561456425252829 0.000469498693772921 -0.00449791964691143 -0.000827664491477078 0.00497625135014007 -0.00131698080901983 0.000705308721163024 -0.000120101507859131 0.00302249131465942 -0.00197281284462926 -0.00709163883856399 -0.000844443480089748 -0.00233123108168902 -0.00491302419853067 0.000493689146317863 0.00622383275336595 0.00309020427171704 0.00460395165851809 -0.000495068918410095 -0.000114013887567751 6.03900385956019e-05 -7.86978004201915e-06 -1.15609786922801e-05 6.23623896446818e-05 4.74633484471495e-05 -0.000185322705992051 -0.000289923873642298 0.000118654089992986 0.00023203294438627 0.000107252145550072 -0.000218968016047903 0.000140378851937814 0.000604317363335673 -0.000668791242562509 -0.000323552581480757 -0.000617625850169676 0.00103417844871251 0.000169949811473823 0.000144408490254326 -0.000215559309521015 -1.4091986348084e-05 0.000236929702401286 -6.40762604621982e-05 0.000565277669954333 0.00144883731144874 -0.00341047887836743 -0.00419765782727817 -0.0102558057872413 0.0225953321686295 -0.0176082994116521 -0.0140508832676744 -0.0292067826123789 0.0231587010494694 0.0272234592544282 4.70858776714694e-05 0.00104230542160778 -0.000325338152030188 -0.000624824496211932 0.000771744424880287 -0.00067345732539768 0.000747967834444404 -0.000431845575182547 -0.000378527773028416 -0.000550891885714191 -0.00290125771277234 -0.00732447294821561 0.013515535620349 -0.00209486773478949 -0.00438008596126168 0.00870867345814488 0.000206145887085378 -0.000348612535568171 -0.00093441427363605 -0.0366733377452351 -0.165438120345436 -0.122766063878938 0.0606585685446086 0.126963336293345 -0.268407611701875 0.0361150675737606 0.184563069568761 0.0701483736330151 0.214458049219399 0.12688662046149 0.379632430399915 -0.233124499251534 0.177540929809058 0.144635881149887 0.2615125463743 -0.0952348442413129 -0.104030653171118 -0.294489156655178 -0.322616938393955 0.0454266551108834 -0.217436410434721 0.174627836381286 -0.0722013266579271 0.190706986902491 -0.249622608234649 0.0250903118516409 -0.000119446061803516 -8.26696119263198e-05 -9.85594321162974e-05 -7.67455744422065e-05 0.000187981030644123 -0.000110183170388143 0.000154713295222951 -0.000208660057492884 0.000102798158478413 -4.7533862692434e-05 0.000381323502719097 0.000382536039458241 0.000423006285827973 -0.000529985136296 0.000235962191105334 0.000626848452704768 0.000475962396615029 -0.00102068358789792 0.000290872021173003 -0.0001045302261988 3.14354458657288e-05 -0.00241843184691698 0.00083339040827415 -0.000392084532504468 -0.00132640998960723 -0.001377932173893 0.00183553181074239
  102 1501.16322162506 ""  6.95918720628158 0 0 -0.0121509887695789 0.0117090046734696 0.00317397510998667 0.0292393724770674 -0.0345280313549268 0.0175396469966586 -0.0165938580124708 0.0109770128106235 0.00782275151776065 0.00490426291806497 -0.0101586565131394 -0.000521770697400344 0.032712292623192 -0.00957673248450717 -0.0138534639868397 0.0426522138431524 -0.00592032003836911 0.0315507896891124 -0.311038182439746 0.0602368637254317 -0.246533469678282 -0.0197936781598106 0.384007320140051 -0.0186029295444113 0.0361343180909267 -0.243559338956295 -0.0611344907995234 0.253234280129374 -0.0691825454698889 0.0521985204550732 -0.0240052794667684 0.144613090360958 -0.115748537790756 -0.361711532925776 -0.0612316653422367 -0.124380664587022 -0.270390950632048 0.0392684399202411 0.334702603214774 0.170936188856693 0.243038871564199 0.00211576701125034 -0.00630880302038692 0.000766167735581196 -0.00178540959387261 -0.0012676609780911 0.00110353155043019 -0.000128710771074032 0.00080773141261353 0.000130453342699897 0.000167270833322023 -0.000593809676444707 6.43360112855731e-05 -6.35203347128944e-05 0.000281225882838013 -0.000775642539724547 -0.000265964854454318 -0.000381544485744641 0.000541441942188234 0.000144922234455988 0.000204289070415893 0.000184215250664099 0.000137144700940642 -0.000184134099459919 -0.000461130705733671 -0.000249011678889174 1.77861720104138e-05 5.11741775012571e-06 8.36371628655533e-05 0.000153308159441387 0.000157197491341615 -0.000416822548497097 0.000249725878789182 0.000323851337831529 0.000544742417656261 -0.000504104460582383 -0.000548346933058084 -1.14890253877202e-05 0.052358619062419 -0.00625938444612045 -0.030025877000249 0.0420172882982053 -0.0185491030284489 0.0424586985015831 -0.000434632093251441 0.000325884089020762 -0.000178164429470751 -9.63135584459986e-06 0.00241619211764408 0.000785876902999369 0.000486034016677976 0.000497286385562817 6.58935579974586e-05 -0.000566171748512772 0.00173173702314387 0.000858643342884867 -6.17588979384182e-05 0.003302463675622 0.00145936465174165 -0.000631800199974456 -0.00257195292591066 0.00487896313263811 -0.00161934494026266 -0.0036776787931867 -0.00089350352324945 -0.00358042017323813 -0.0016810106824766 -0.00757012966221749 0.00442635780081011 -0.00452149708591446 -0.00317595029903506 -0.00420766225161346 0.000974797943012643 0.00280006028682185 0.0059942078952597 0.00651074002938443 -0.00055597055423643 0.0046814877958918 -0.00350092473203621 0.00118962494072354 -0.00375093177444782 0.00470535251415626 -0.000615400854718758 -0.00520546374417047 -0.00114793891751799 0.000110198868775316 -0.00201548718877997 0.00538596484733201 -0.00278429944549741 0.00347881277226481 -0.00580864577655084 0.00301738412409264 -0.00458815336137597 -0.00921450515168122 -0.00537069717889685 0.0344501027241554 -0.012667851784438 -0.0122892759866422 0.0203571705729455 0.0151511058160648 -0.0251794586128967 0.00991401821074683 -0.00438031712219523 0.0012435758997227 -0.0859988112519403 0.0315127880800401 -0.0213200179787014 -0.0391285428492699 -0.043416860585361 0.0440913007481188
  103 1504.51333388557 ""  13.4477043938464 0 0 0.00699947620134406 -0.00326187940501338 -0.00221417172579906 -0.00156188819462442 0.00254514216720052 -0.00288399855592201 0.00672984594215024 -0.0072779079724582 -0.00489843200340238 0.00102062533448625 -0.00327513933271427 -5.78528854129431e-05 0.00752687839179368 -0.0148360240774051 0.000253977885170766 -0.0183443865372554 -0.00122590886090781 0.0158375922023197 0.0127721759561173 -0.000740115245678474 0.00889773463679115 -0.00715276431447309 -0.0157513718365089 0.0109302850594547 -0.0308315361119062 0.141901396862132 0.0490121318989716 -0.119326267524652 0.0363445006201113 -0.0510205753807837 0.0368090803583291 -0.0547234744535265 0.0778495068882947 -0.110014332561955 0.0554887399976599 -0.0161205281075693 -0.0692248695235257 0.0476106164854295 0.0646340587155194 0.0687814711734198 0.116849432803589 -0.0442330459279013 0.0205223775987371 -0.00260648735250943 0.00280230326211293 0.0044039045927619 3.78864892144626e-05 0.00125758921728722 -0.0082121805140059 -0.0123748503167637 -0.007530468143441 0.0121683499341109 -0.00120916384929452 0.00204636399213399 -0.00200168402149465 0.018147392961541 0.00810957555213618 -0.0143093166850033 -0.00708855549649258 -0.00643617213430362 0.0115249550261554 -0.00172085057749246 0.00164533033251254 -0.0034063824977516 0.0179910951287868 0.00772785266430547 0.00308917000924502 -0.00606566855019679 -0.00230733031911702 0.0226032294178845 0.0210375593471374 0.0143062403194777 -0.00694163030416994 -0.0130984694157306 -0.0184573986057749 -0.0109727823773862 -0.0222179225578489 -0.00178991952389633 -0.158635644964518 -0.000561613603100494 0.0839682038511279 -0.117287073056556 0.0661211162086527 -0.11814240402748 -0.029631901890643 -0.0315604917261806 -0.0214285625015886 0.0097176371230208 -0.0796731810956719 -0.0356017889375753 -0.00575255097379934 -0.0155661262916029 -0.00857556128211784 0.00824560731069111 -0.0602378147180511 -0.0268954043508609 -0.230884681603315 -0.00348320872846482 -0.296548682692492 0.207718415736538 -0.0969843696656933 0.00487285782844845 -0.313985291136415 -0.196749961186826 0.0863509036327818 0.123659243075023 0.0512751884319648 0.267053194501612 -0.152868079943317 0.172663011942519 0.11845199354465 0.140632207496812 -0.0236952454620406 -0.109108557295697 0.204212648297568 0.224746452396352 -0.0747572165982084 0.10315598205711 -0.12503486778856 0.095278056958255 -0.137146191258984 0.233830207610657 0.0124672569286341 -0.00641691089036498 0.00291232743656331 0.00751295127552621 -0.000679181762834854 0.000620310935045378 -0.000353034582879601 4.16921147065237e-06 -0.0018886480643494 0.000841781437219476 -0.0127098897208477 -0.0633393507181899 -0.054455342502637 0.070246995852599 0.00846097972158118 -0.0656227654060231 0.0118470475069888 0.00645579326235065 -0.00140821511015664 0.00210945665391846 0.00100874824239273 0.00216927481388854 -0.027608307588836 0.0112864284498969 -0.00160937925530751 -0.00568496105517286 -0.00692448420597382 0.00148552027225825
  104 1505.13730796956 ""  0.712382905141114 0 0 -0.0160083197723411 0.0138084227722685 -0.00259686677330366 0.00881102389354028 -0.0209514932495317 0.022260269678299 -0.0127038608231798 0.00882517693086195 0.00684339477918639 -0.00221335706637386 0.0077823366247395 0.000404950585880329 -0.0195907036202292 0.0565767154099267 -0.00466003023553967 0.0550000015803573 -0.00246871240016969 -0.001458868781882 -0.137449536681823 0.0255650585313718 -0.147577833875831 0.0259192724797817 0.197164361657136 -0.0656616014900968 0.0331606563078282 -0.229901266937747 -0.0545829731499478 0.220851030606542 -0.0651054857848377 0.0667912024509859 -0.0310038132454336 0.122551672437216 -0.113973520901215 0.323059898485432 -0.234315362022809 0.0262000000664938 0.194744719886709 -0.177235742746406 -0.155328780051743 -0.220730350880579 -0.386062944167406 0.169703501923498 -0.0127272467402288 0.00441492228886069 -0.000741582889214801 -0.00178885865299129 0.00204452416093363 0.000261807089272222 -0.000388876679991939 -0.00256014788883065 -0.00130065903975444 -2.76140509174952e-05 -0.00210547422393351 -0.000991786272383549 0.00133049678174436 0.00447083095590999 0.0024086363227562 -0.00487713862617449 7.06348181616178e-05 -0.0010198657608598 0.00245150861073849 0.000320297398855813 0.000663952680075229 -0.000738447229301031 0.00165576228473392 0.00062192275026051 0.000463880244841299 -0.00296738130782826 -0.00134588118744833 0.00975044397697049 0.00884023053177453 0.00606409685200286 -0.00331091276622242 -0.00490926154161 -0.00782539717215678 -0.0050940143501991 -0.00898662883825162 -0.000416737759481913 0.101229064411697 -0.0111647262189733 -0.0578604230493569 0.074820956879003 -0.0537031707473896 0.071837686702287 -0.00232736666881441 -0.00412364609615564 -0.00233665621014101 0.00394874703984379 -0.0167064567899211 -0.00721660768857537 0.00650054989042974 0.00258653849400966 0.00255344688689611 0.000441914279961505 -0.00676610721071322 -0.00289315117698646 -0.0980873122483713 -0.00168403032331817 -0.126201352216408 0.0874377098085857 -0.0408422850187228 0.00194118398035841 -0.133389734197827 -0.0837541433864895 0.0366799798370735 0.0549849721502228 0.0257756945480327 0.111398266949289 -0.0663406239608197 0.0651785045120127 0.0479545182496879 0.0649109278999839 -0.0153405129115715 -0.0413210406855171 0.0878798868143638 0.0963197886421622 -0.0270519209183459 0.050976708071237 -0.0536194315475434 0.0356795608268436 -0.0591640758292703 0.0930906613166153 0.000201529822043959 0.00193239048952289 -0.00816342367682151 -0.0149758778745109 -0.000948182441290858 0.00141972810201044 -0.000771496601171751 0.00338714326066721 -0.000989552022872145 0.000186108077583021 0.0172644856424541 0.102894940782854 0.0915202318831533 -0.0687671117745475 -0.0382691943172137 0.09798567990486 -0.00608962792255928 -0.00210511002223774 -0.0179065799648562 0.0107197187377703 -0.00509201806022512 0.000210661410081786 -0.0786850617191815 0.0239289499347418 -0.00759329802911264 -0.00780178711215494 -0.00341302716065167 0.0294644413915362
  105 1507.80383531306 ""  35.0882794202553 0 0 -0.00508530496925494 -0.000800846022736326 0.0114240661475613 -0.0099817902299396 0.0250164943743744 -0.0242236263811522 -0.00202177915777106 0.018106452220094 0.010577712555718 -0.000273527189774749 0.000390903444163547 -0.00033068928006798 0.0045348029460517 -0.0315809577735102 0.00884115786577843 0.0195157991509765 0.00333852143115627 -0.0350497621152797 0.19547484768288 -0.0406099845199612 0.203780211174062 -0.0101268658438993 -0.275725297470698 0.0620629048327444 0.0958089166755307 -0.21149278821936 -0.142687301987297 0.0840728015137718 -0.0353405387657078 0.136953661423463 -0.145926677876837 -0.0231505233902137 -0.158998357753301 -0.119434977667473 0.16873623378595 0.0152324981470112 -0.0358154503539567 0.0717026268296173 0.00391099467216005 0.0752939362146481 0.162466158267113 -0.135527030284137 -0.0421502834644596 0.00983748154844139 -0.00413104909900941 -0.00639052749858226 0.00466165051643704 0.000233223384450136 0.00737739532958004 0.00601661806067373 0.00441456834340599 -0.0149808863435306 -0.00648982367824504 -0.00628758161747284 0.00704174159637979 -0.00517601459601493 -0.000907257765274252 0.00106995743659492 0.00830184103295539 0.00414486597129354 -0.00656453929259532 0.00317679034397536 7.31495242117954e-05 0.00247071634706689 -0.0165672848091432 -0.00718681107600429 -0.0027555175404193 -0.00299433908921171 -0.00201940470099416 0.00749164127472353 0.00593442973841201 0.00428284098618532 -0.00370777363168029 -0.00134910187023808 -0.0057322361015598 -0.00525924763367874 -0.00490171277929405 0.000949906413573475 0.329199394136248 -0.015107009542272 -0.181296510704615 0.242526327680171 -0.155175538195472 0.239837347830059 0.0315143299534199 0.0256371927443254 0.0193957924881754 0.00248036198042805 0.0350572663233906 0.0166807366917439 0.0324084169587498 0.0304114010924529 0.0212666318723788 -0.00737995205053833 0.0507945717442056 0.0220005833144806 -0.0694682098380976 -0.00180652212245961 -0.0901348933167339 0.0590892699049623 -0.0277023479070532 0.00109477984269163 -0.0945741203525318 -0.0599834072293493 0.0260500788551499 0.0495555107728482 0.0334607157679764 0.0747389707078152 -0.0539442678827239 0.0193920272538217 0.0270766145104163 0.0659274537624087 -0.0299022353211857 -0.0126432567904922 0.0679591072678785 0.0727857653264253 -0.00170263476827582 0.0630748274067686 -0.0405465291721624 0.00805986165326276 -0.0461123543951981 0.04444179680334 -0.0184667209265864 0.0178062461886556 -0.00453740534057684 -0.0192789646787321 0.00146142401335443 -0.00146580135197294 0.00129900678889014 0.00179779472854196 0.00347182578138827 -0.00255771599196022 0.0440328810550726 0.15472976918968 0.140948610885287 -0.194331662253371 -0.0146225598465785 0.173324321501524 -0.0331190463272762 -0.0216925633461529 0.00306337971092618 -0.013919430436766 -0.000108475258171803 -0.00738926310237018 0.130392421474514 -0.0485896409504022 0.00672397910561466 0.0088812473936457 0.00801202995075116 -0.0132723058746967
  106 1510.90531635039 ""  11.3037769331801 0 0 -0.026486601253345 -0.00686122712661319 -0.0141788265570485 -0.00316502981457824 0.0103930648303647 -0.00712554055747549 -0.0336442577809212 -0.0248803855055126 -0.0161041801382816 0.000602319025386356 0.00291733410764359 0.000830193158466507 -0.00165390199016626 -0.00711304889686242 -0.0017300966094303 0.053380635781026 -0.0446923143835004 0.0563498292911186 0.064575481117125 -0.0204697838129749 0.112910392857264 0.0258527537833734 -0.121260151060102 -0.0248084723260425 -0.23659821671721 0.0664939249434502 0.331341580845575 0.354863540827634 -0.050607257999891 -0.320846742049595 0.41754987374698 0.404133119944732 0.255162556139556 0.00823387361361726 0.0205566674685809 0.00705057846526038 -0.0138069395131829 0.0331949265635706 -0.00346418082167245 0.0226996866808969 0.0275512530866101 0.0122274702611267 -0.0207168903156292 0.00303823604827394 -0.00314924647261004 -0.00352141761187759 0.00175481999213377 -0.000530787983568236 0.00389810482398474 0.0033121078014413 0.00234650155836668 -0.00590040143172451 -0.00186088098449724 -0.00213378862558747 0.00248500393953094 -0.00356572037597857 -0.00112045384405869 0.00100628775472091 0.00377471621315934 0.00200186668048415 -0.00287497403608624 0.000867160191644434 -0.000210810241646214 0.000865253151725002 -0.00645950773082869 -0.0028249059735252 -0.00141379021398768 -0.000466832589984329 -0.00052286808162588 0.00158924543819377 0.000843083083611597 0.000709607239455833 -0.00124674843538455 0.000504029916627867 -0.00109251822968195 -0.0016337784153436 -0.000420231273832825 0.000568458071537634 0.167981275924559 -0.00335035060924092 -0.0898270361810862 0.126147704888653 -0.0670145159235988 0.127862706419531 0.010878779329914 0.0100093616561717 0.00709739426173401 6.9055297322858e-05 0.0172970466336508 0.00800285993997438 0.0119893633763229 0.0113689794417947 0.00788321015882848 -0.00310298982573801 0.0206945383835095 0.00912404761722172 -0.0127568649580103 0.000132871198044483 -0.0164389430476112 0.0097592585568623 -0.00475131253616602 0.000232389941885638 -0.0174097758685637 -0.0107589487740857 0.0050172060388488 0.0132603338881068 0.0123121065502077 0.0112080070468888 -0.0117542793606028 -0.00689985299192983 0.00190171530011503 0.0193131176766576 -0.0127652039838699 0.0044009014560439 0.0148219405601535 0.0151212718918243 0.00683871791363065 0.0216143708938176 -0.00835312379091778 -0.00506235385741309 -0.00973598018816712 9.65392234928157e-05 -0.00996149769937896 -0.000697685240088082 -0.000841167738663729 0.0101657705679508 0.000721401758494921 0.000769404706468148 -0.000680513104989743 -0.00287225589247541 -0.00064053283706881 0.00140822383570179 -0.047425404718625 -0.0365124741620308 -0.0652086208909553 0.0542473126150977 0.0156041458994651 -0.0663263131080191 -0.00302574229035107 0.00309722904905361 -0.00423304601135408 0.00936945070346305 -7.26338245362882e-05 0.00204417793230889 -0.0318197544525679 0.0103745619626961 0.00549989735120404 -0.00417160581231327 -0.00426017530093136 0.00655138516282492
  107 1515.47834865112 ""  26.1441386177667 0 0 0.0257902308443651 -0.0112707625678046 0.0045861961656035 0.00356225855996313 -0.0109619308469173 0.00905347211996019 0.0138068845797508 -0.00399970025690655 -0.0032793294078786 -0.000625692129708482 -0.0024075286521821 -0.00197180702393054 -0.00404343816826995 0.00930553660857104 -0.00994093121764446 -0.110167701316526 0.0366332069648673 -0.0600106452203302 -0.0913043922482798 0.0210152952200208 -0.103385672302473 -0.0169676777769027 0.135115087466658 0.00221253088557357 0.0222793956816895 0.154023753399424 -0.0290265752665017 -0.222131183433876 0.0501885855396004 0.0226208574439325 -0.0543457671156272 -0.159632856898941 0.0317294113404154 0.0808250657036517 -0.101822113428418 -0.00690017077331052 -0.0289277810345976 0.0364055427970631 0.0180646525429267 0.0106998376519205 -0.0397890124143805 0.139652124885608 -0.0382126182944395 0.00359452845132095 -0.0058961797749673 -0.00644712067614504 0.00154836090000854 -0.00159538262883071 0.0135651628112055 0.0119107079602942 0.00854945421951549 -0.0201059943213665 -0.00558909361280987 -0.00700490856819469 0.00783404041798478 -0.0134947883855194 -0.00466601294124309 0.00504136483524822 0.0127974481988248 0.00713445066152079 -0.0115150084954024 0.000811491206760395 -0.00208157016587532 0.00364057209772732 -0.0189438849521226 -0.00813278490128015 -0.00954004497182329 0.00272057095995899 -0.00073220668136864 0.00460472414977881 -0.000685012780100207 0.000545854640410995 -0.00750205741746383 0.00646826734106391 -0.00364095022450402 -0.0092067407602566 0.00260029660181856 0.00444674679902168 0.303582770922967 0.00581256929157939 -0.158070009857624 0.225427739321338 -0.115405354648886 0.232232385375592 0.042068456757511 0.0381002328093363 0.0275373066655943 -0.000163281434644656 0.0552185453259077 0.0256861433671269 0.0409945377416157 0.0378725416038973 0.0265953485582498 -0.00850294657756372 0.0648591950759214 0.0292429860053258 -0.023019616769775 0.00529216822619433 -0.027995208457298 0.00964738594311929 -0.00620782494773067 0.000546568435266101 -0.0318920878212036 -0.0156458990470878 0.0116811231715332 0.0683138142948863 0.0800442209361737 0.0123970922163649 -0.04544083519708 -0.0923527388225556 -0.0166555205028953 0.103425046856717 -0.0871123447049488 0.0612001043816575 0.0544564671994314 0.0494651087015248 0.07633080992745 0.130725382455916 -0.0255303852642479 -0.0661047222170948 -0.0326794139516335 -0.0649632598925646 -0.0755563697325301 -0.00876702241023868 0.0185636882887471 0.0445840267908754 0.00591065330675358 -0.00762365573885415 0.00241067115912913 -0.0117413913077388 0.00746644037697344 -0.00125500697300607 -0.0694790803187715 -0.288314044498728 -0.264356927436112 0.235225060686523 0.0959911203312501 -0.294950283410427 -0.0317244271049058 -0.0216594353195997 0.0622594210191488 -0.0150253322381357 0.0089800345555971 0.00217306119419799 0.110421480944299 -0.034096978022024 0.0228838754968824 0.065347513125956 0.0618785206770672 -0.0959363004442814
  108 1518.33471838605 ""  8.3379854614029 0 0 -0.00498084264175842 0.000224635622201925 -0.00135793700181553 0.000895649065200944 9.94328691180845e-05 -0.000152389520874466 -0.00253249918291109 -0.000306372185017842 0.000318754738143605 0.000334719987219132 0.000355202404387952 0.00062094635105529 0.00110382456728559 -0.00114570837429449 0.0020374737118738 0.0183944432156812 -0.00931379458222603 0.0122979024170184 -0.00456906658792894 -0.000232764785482537 0.00620017002157234 0.00396816625009547 -0.000687316615888695 -0.00563543061111498 -0.0114429327715972 -0.0173421551476176 0.0166258299968133 0.0413154010003986 -0.00731487635749636 -0.0181005464921181 0.0219064009786519 0.0365291769120959 0.00382554251423972 -0.0182482914934161 0.0187969808031145 0.000293170998864957 0.0068175256206 -0.0113547156913754 -0.0022821588920716 -0.00430569825677792 0.00543424546390151 -0.0298148280109342 0.0202505851049124 -0.00330923102806817 0.00271874442213916 0.0003446780847427 -0.00487915048227771 -0.00176061998012431 0.0155800741216479 0.003186947348402 0.00494929598454624 -0.0109947069057433 0.00173252138235199 -0.00154093041709009 0.00246677309328717 -0.0142335036668753 -0.00617214390681632 0.00237482772814343 0.00819002681512098 0.00437139373824094 -0.00548208654332007 -0.00496542976704832 -0.0035056811916405 -0.00102281945676972 0.00297358446752147 0.00113816967891789 -0.0264737960048627 0.0184297470008377 0.00303427370386498 0.00635386901136709 -0.00975374258193154 -0.00378960743689079 -0.0213946200670671 0.0223556679157414 -0.00735108870753161 -0.0257954003369832 0.0121457859943736 0.0138807963617372 -0.159609558344253 0.00403831207665659 0.0863809527542741 -0.118544392091057 0.0693148645678329 -0.119956396148487 0.0199925510317163 0.0241392174051943 0.0152457380053856 -0.000809336271646308 0.0103555772057006 0.00478741147741787 0.0161733167733485 0.0106020023029499 0.00836612353982638 -0.00223865830729371 0.0143857955004201 0.00628594936774249 0.00627466578029035 0.0252304442883727 0.0172741120164079 -0.0360704492343314 0.00974350726692688 0.00298674561519398 0.00622786639096604 0.0213635141900686 0.00866480542030945 0.184947301866721 0.238899882940158 -0.0302925235179672 -0.100062736884942 -0.324908202706234 -0.0815885905081916 0.280426646702464 -0.262879812954294 0.219178474019507 0.12205151381031 0.0994917941262168 0.258390359671789 0.374385889103563 -0.0458427394826509 -0.228272173631191 -0.0666623613704434 -0.253390797493034 -0.231207479361215 0.00474110850299911 -0.0047647158405564 -0.014616377619244 -0.00204650708951131 0.00261481173937708 -0.000788230265792176 0.00291687907912094 -0.00259043093151336 0.000386179525111188 0.0265384205742761 0.0934612189881651 0.0860705173898545 -0.0873323478519674 -0.0266679025600269 0.100255251748791 0.01830945475336 0.0122530291862581 -0.0189209445290567 0.000319523685194097 -0.00128445558590259 -0.0013050865651993 0.00171711343167024 -0.00138669618439459 -0.00329140022110147 -0.022287799136854 -0.0211684342537118 0.0322503479363506
  109 1524.38114636598 ""  5.78137249134444 0 0 -4.10767343023487e-05 0.00011772102899943 -1.92429006700604e-05 -3.72738261175842e-05 3.77570196864059e-05 -3.15085899700391e-05 -5.86368297927717e-06 4.6027750636646e-05 1.44732914411166e-05 -8.74945457818718e-07 3.85745745656665e-06 1.32306873607949e-05 2.4730511758931e-05 1.60464412121505e-05 5.84291496195486e-05 0.00036000152045014 -1.66753333394154e-05 0.000281094831696859 0.000534365260937268 -8.07783959049143e-05 0.000226536468402532 1.26366681090191e-05 -0.000544322828408265 7.50308792043035e-05 0.000215068510149659 -0.000514637584761265 -0.000319185309447598 0.000155546096963374 -8.81577577466346e-05 0.000455659054948158 -0.000364670037948045 -0.000127177436990558 -0.000341327001924565 -0.000366138500606605 0.000312501317101471 -9.10727283568512e-06 0.0002953810827078 -0.000481316071620257 -0.000121073864056575 -0.000278344050096158 -9.54318883160031e-05 -0.000750195002928615 -0.000139262948765172 4.19253421407148e-05 8.47996266709564e-07 -1.57711250248047e-06 7.70456668835823e-05 4.9065761706787e-05 -0.000175434803608793 -0.000210845081127019 -0.000166780412573841 0.000312877646134211 0.000174698522775518 -0.000180044606477755 -4.04878075393418e-05 0.000377434197869482 -0.000152635881826867 -0.000490453747631865 -0.00124455262176007 0.00197819515273019 0.000137725321650729 -4.53508948684189e-05 0.000517554735278013 -4.24000977807223e-05 0.000200910111943811 -0.000182945528270645 0.00599204093337085 0.0130770771321081 -0.0277130456786582 0.00750355654774345 0.0176802173210696 -0.0372383374366797 -0.0186561422302241 0.000185107347524405 -0.00752138508089784 0.0202636918126606 0.00240170288900287 0.00175104039637305 0.00124443345383421 -0.00030267403980491 -0.000747882138503555 0.000880448967774396 -0.000434415275391196 0.00093153954801526 -0.00043872434295483 -2.57854771463439e-05 -0.00171434782436874 -0.00255484228958764 -0.00601975029780696 0.0115209817092427 0.00230875794766404 0.00603683166745428 -0.0141114836292692 -0.000245611441174197 -0.00117161813075423 0.000878301539756171 0.0516185379367206 0.341398995248551 0.229795808737061 -0.110878449384013 -0.246818621161638 0.51647910234248 -0.0634548877688326 -0.379430577265692 -0.145098914381685 0.147751110775508 0.141630382391741 0.113769232014326 -0.114392185177641 -0.0598438603847941 0.0210069533574621 0.202616394651873 -0.132247908808858 0.0315972652708031 -0.153661056254296 -0.154198494735519 -0.0958376204614044 -0.225701596663954 0.0931660200400713 0.0529588865041059 0.0902597793212689 0.00839310705640033 0.0982999893894257 -0.000120077386791201 -2.42021149040032e-06 9.79920896432588e-05 2.03644091586739e-05 -3.14960365119959e-05 1.11463979629312e-05 -3.18750121504707e-05 2.37632257814586e-05 2.81202686641241e-06 -0.000305236480132311 -0.00068939589316882 -0.000628242016931687 0.00110903033313362 -2.12284216281858e-05 -0.000871389875205559 -0.000204298488185616 -0.0001296788886176 0.000160820412348508 0.000169378831266229 -4.9157557126215e-05 4.05137004856633e-05 -0.00150818181465524 0.000533962207318894 -0.000192922197913406 0.000250469168710661 0.000246171662447966 -0.000415788495228234
  110 1524.7620516231 ""  78.2932879807412 0 0 0.0183020505104663 -0.039318666387221 0.00894392165677171 0.00971374947119865 -0.00613809719367704 0.00579595027181467 0.00157093103434372 -0.00937842096042506 -0.0051882945428549 -0.00054175924047984 -0.00195413234097446 -0.00587597071229375 -0.00925164086737357 -0.00718856227049908 -0.0259111784791931 -0.136307237419775 0.0178842343888805 -0.112609905014813 -0.12912608080978 0.0216088602321307 -0.0509720176584882 -0.0145304170206508 0.123064696839065 0.00158952728895792 -0.0510113513715306 0.133982614193607 0.0740676617457269 -0.0562973131990126 0.0262106646655739 -0.10154599659473 0.0822476017698167 0.00762132737584531 0.0916453783503508 0.149302172802745 -0.153219436739018 -0.00383406128741034 -0.14073574936676 0.208940376764403 0.065762358652715 0.126041829922436 0.0445937617372053 0.333339871541886 0.00351309504240587 0.00356919273148324 0.000775241885968849 0.000905356007702868 -0.000261650978423766 0.000561684373250014 0.00229470038219997 0.00817831656216372 0.00447521920802845 -0.0121312534709358 -0.00589237641709697 -0.00535186878042355 0.00537082871342854 -0.0043549439477883 -0.000931257458063812 0.00423836418930957 0.00623837762080154 0.00387136118575505 -0.00893805218395549 0.00145505354549334 -0.00123244140719356 0.0049560990173433 -0.0151815291718917 -0.00620206862725684 0.00171394184075254 -0.00392879146882911 -0.00162600245687891 0.000400523978453671 0.00218882875321483 0.000991960999652337 0.00177026811075818 -0.00231393338674384 0.000275613374190413 0.0022472469349674 -0.00151388753107676 -0.0012942944190031 -0.0462681972821124 -0.0185411559754637 0.0133005016407256 -0.0329338861755901 0.00517845622725265 -0.0363195236597288 0.0360887907354427 0.0273071695630255 0.0202819746339646 0.000850639170979765 0.0368179840302289 0.0175805029278881 0.0281667778991152 0.0273880038226901 0.0189358584253876 -0.00380846293593323 0.044659992738686 0.0214297283296353 -0.0100724333591482 -0.00332603525003082 -0.0143681628760495 0.0112557497262498 -0.00551575339973384 0.00162604887978755 -0.0139692462592952 -0.0135273385678515 0.00149089576592192 -0.0146574508405942 -0.0219993137472247 0.0119123995432703 0.003951874925115 0.0353326294672832 0.0116234765350098 -0.0210317729926773 0.023924736363954 -0.0248722198070986 -0.00720490268270943 -0.00386004043210798 -0.0288002698271909 -0.0330915641884447 0.000512612412549013 0.0252841085837549 0.00237486684202931 0.0305724664428529 0.0218491627580544 0.0367106503037198 0.00668586298466443 -0.0194990288886459 -0.00236544167585333 0.00413233355313168 -0.00200502774506903 0.00794402547706787 -0.00458858348702872 0.00198649878053219 0.0695855591126608 0.14979355096158 0.127513171893615 -0.289102067146188 0.0335389425224627 0.200475292896215 0.00635390134340144 0.00357807372405884 -0.0325049868746235 -0.058031739663477 0.018340384729295 -0.0130225477302517 0.518958226593528 -0.180924793556098 0.0630798391798397 -0.0354905114271111 -0.0357162259237541 0.0578519666037094
  111 1529.71782220578 ""  30.0218822093019 0 0 0.0126016660936439 -0.0224903618064511 -0.00365795845872017 0.0121097274899811 -0.0214146903777263 0.0104806491019201 0.000989757984462145 -0.00590609433751411 -0.00150181989257402 0.003873118505724 0.000596325751008762 0.0121998617157302 0.0170088624896307 0.0148953380297297 0.0396735729144333 -0.0958600785406528 -0.00246716762265996 -0.00202236294275563 -0.197411235446886 0.0276555682935327 -0.107570062933068 0.00604392600246734 0.234267432928663 -0.04943937504163 -0.0379587915211067 0.101094296193931 0.0590500817115097 -0.0357740942380012 0.0226003200814296 -0.0929489545739553 0.0645512424447146 0.0141378544696975 0.070568077095504 -0.250708091874851 0.234597819884839 -0.001826251122944 0.218278734075918 -0.340751455086897 -0.0880577268006768 -0.20121796304143 -0.0751446276379526 -0.528581860054915 -0.00357128205529584 0.000906492872934936 0.000825894031981693 -0.000331026948699713 -0.00146392928054878 -0.000247346933753763 0.00358017979770362 0.00908813631101376 0.00512879366651633 -0.0109140451927054 -0.00456734558840201 -0.00450515764166537 0.0046083238636719 -0.00582000016527063 -0.00177114846184195 0.00414744343985637 0.00677710917149746 0.00410430451360943 -0.00882426973771643 9.6152781511369e-05 -0.00183386782990643 0.00450713977972207 -0.0129347439785604 -0.00517205475372906 0.00079863226784062 -0.00254207662632076 -0.00106050854015199 0.000796872390757475 0.00157450195135097 0.000914926352146112 0.000866544299350503 -0.00113790978201869 0.000336151144288499 0.00112981608534123 -0.00065602619517366 -0.000761172783956706 0.0199549900919236 0.00794677755358283 -0.00864901597469281 0.0101374446837413 -0.0143009357962968 0.00981103046365976 0.0304501711486828 0.0240404051788073 0.0181945343839776 3.46532681024411e-05 0.0355435807653876 0.0166387712854803 0.0275512157739258 0.0255087216502799 0.0179281811889591 -0.00294538868687719 0.0396737158126022 0.018710279471234 -0.0112480173905729 -0.00233111392196478 -0.0154428836143723 0.0109574481529944 -0.00495736678516439 0.000302926637408355 -0.0152701929635345 -0.011743499653304 0.00314941878933762 -0.00866677484421883 -0.0118506199661931 0.00430167095593592 0.00336078115459565 0.0170915098446354 0.00517563832587309 -0.0116702369622766 0.0125276074299032 -0.0123946282534274 -0.00463754208981492 -0.00285506677033833 -0.0146085579599099 -0.0172175675205918 0.000444672903884905 0.0128039731172323 0.0019918634843403 0.0147107000428966 0.0112291542792854 0.0177044666193679 0.00640533699053217 -0.000353859481293094 0.00350260103040285 -0.0089635615712629 0.00552137152539014 -0.00608909173823437 0.00941820786662044 -0.0058896294730843 0.0239193638997482 0.0282223531450318 0.0233330167819708 -0.112622613296675 0.0362273675929467 0.0534403518682668 -0.0352056773960398 -0.0265821788791533 0.0442577525360736 -0.0330189782099538 0.00999188594383204 -0.00666452858386024 0.287454093638371 -0.101658285375024 0.0399406616438354 0.0680860101507362 0.0726067585664241 -0.0882461755452648
  112 1536.36631210371 ""  5.20718695019236 0 0 0.00116697263899214 -0.00189751617489897 0.000299704854695151 0.000517276455716394 -0.000675324838265278 0.000323148114703504 7.54784490268429e-05 -0.000305609098995695 -0.000147519308005704 8.35483888802127e-05 -1.99642771117317e-05 0.00019531020057363 0.000253037197968734 0.000183553736186848 0.000512523404631396 -0.00808630457995382 0.0010349120674038 -0.00438524608951253 -0.00799319354728596 0.00110870412780461 -0.00355919599471683 -0.000463159269350738 0.00870517319583417 -0.000791715212705839 -0.00153704441185609 0.00580882311746849 0.0022458552303496 -0.00309341935160472 0.00127736470794291 -0.0040655475649826 0.00266412215636148 -0.000546835414733612 0.00356330504206167 -0.003596319319829 0.00323501213971698 -8.92868355012287e-05 0.00272197533540895 -0.00442755044471725 -0.000972125719561807 -0.00250066020837956 -0.00076796160882277 -0.00709032295810859 -0.00270737447186669 0.00130942897402683 -4.65413073679609e-05 0.000577079124715738 0.00237397731229011 0.00116368213439278 -0.00804223723575582 -0.00536836142089076 -0.00426159453981658 0.0119084689344544 -0.000246826677313364 0.00243993038653017 -0.00712727805257241 0.0128175408045754 0.00448342941288602 0.00881998920374437 -0.0034967476904063 0.000255431251700975 0.00905939458670575 0.00597838573162383 0.0047570199764701 -0.0045665210418821 0.00209948085694161 4.93114422352494e-05 -0.0240998597766461 -0.0302891097171936 -0.0193747582849102 -0.0245634897169621 -0.0171428534244264 -0.0132802446361569 -0.00336224662288135 -0.00903425626817935 -0.017201039383927 -0.0075875968723014 -0.0183367680761084 0.00170663753019651 0.0227995183627823 -0.00367774011399113 -0.0136757800786022 0.0167864200608426 -0.0133940843078295 0.0160246836312757 -0.0277445251190045 -0.0280872845935721 -0.0189553221460891 -0.00213682594591114 -0.0374501260317226 -0.0183778027146233 -0.0561556925134791 -0.0378639318986561 -0.030118141857898 -0.00193149397597179 -0.0232674604274215 -0.0113701840194764 0.283544635592712 -0.0134313589229614 0.354073335496172 -0.275124727668417 0.131785569693687 0.00229781970679011 0.383380664264357 0.215747208725366 -0.116113954367003 0.119628711261591 0.044125184271594 0.277475158746651 -0.171097585340272 0.169340550809913 0.123295650168001 0.15760519694609 -0.0185055137118534 -0.127751991470961 0.198407813844204 0.220995947659787 -0.0832254021607394 0.109882198084025 -0.134466754048662 0.111391403208249 -0.147311639633911 0.229022494939052 -0.000480181299413515 0.00143571448921359 0.00069172533927402 0.000307843612691981 0.000185407127850309 -0.000389237239010413 0.000192231281987983 7.75582862417605e-05 0.000223828640254518 -0.000209352443452599 0.00115815357172355 3.63065900260484e-05 -0.000455131627168495 -0.00720744129831152 0.0038030186375257 0.00190501579717737 -0.00403402865136125 -0.00293848159909191 0.0012380204111223 -0.00291684140205818 0.000981545232966615 -0.000587309359992216 0.0259043387981792 -0.00921224099544053 0.00391891129463061 0.00300188480700298 0.00314846046791069 -0.00344740209569044
  113 1547.54753177272 ""  106.035156040807 0 0 0.00637528815034548 -0.0103178256173549 0.00241464148203834 0.00192323406968331 -0.0019341794861333 0.000666700118400867 -2.40239854746802e-05 -0.00102605481415842 -0.000751669845707822 0.000154635200137357 -0.000114138831351263 0.000374164693997964 0.000482196566167104 5.02602261765806e-05 0.00078172909534115 -0.0431802089974779 0.00685589156611596 -0.0282117868797883 -0.0288808582548399 0.00356049041220345 -0.00845464117340292 -0.00306721221609595 0.0287394873325271 8.72540497114312e-05 -0.00540633551400213 0.0222258570032004 0.00746292055985693 -0.0110641059533344 0.00453298656867089 -0.0155209512898332 0.0103713469554042 -0.00260246015243764 0.0142593982948062 -0.00639716881224111 0.00674823344746215 -5.63443010273155e-05 0.00380090266013175 -0.00577937687447209 -0.00129430545543862 -0.00277671635722717 0.00042511551202482 -0.0118209767016931 -0.0120532364427278 0.0142451435762112 0.00294119348572265 0.00287171635327475 0.0212015534268497 0.00977961238460767 -0.0320902332058994 -0.0805259486490548 -0.0442814734653579 0.0717173051316918 0.0211364866082385 0.0252373644013573 -0.0302831769325037 0.0687886122715244 0.0257961874710546 -0.0323628780334182 -0.0685838820964611 -0.0393428653522251 0.0732325707895943 0.0248176039631876 0.0273816271428453 -0.0341919131912852 0.0637861295719474 0.0226631806963413 0.00401253433625746 0.0223829338857435 0.0115720956575789 0.000810761294071744 -0.00242342182492695 -0.000916156402581795 -0.000458516008223444 0.00585693045720989 0.00171058452832026 -0.000878395771730429 0.00509466709218319 0.00325827414083124 0.124488780784005 -0.0476188188487503 -0.0842494029467141 0.0908721616020608 -0.0996412259864656 0.0785990588372565 -0.202813459028754 -0.171525821785005 -0.123538706237969 0.0085141592502878 -0.28072642918603 -0.130046029009528 -0.215719483455695 -0.175973365264688 -0.129554717250804 0.00202971977530644 -0.227334652175696 -0.106739824024699 -0.00591976533048012 0.0109488808800108 -0.00241645813958264 0.0118484132759995 -0.00605813370164275 -0.00138050769741906 -0.00783838663012854 0.00734081768228612 0.00811185647472743 0.00208772579928205 0.0257836197784577 -0.0704766044722394 0.0207933378727545 -0.0872304448158394 -0.0402140515968359 -0.00213075763840338 -0.0335513905962355 0.0690238906455167 -0.0250908003410556 -0.0365241669591285 0.0604786946589499 0.0268569870802897 0.0306068299541388 -0.0651121095968419 0.0201559141469929 -0.0892250341225227 -0.035867470813322 0.00761221309359226 0.00389011887726299 0.00100463543256107 0.000690672399740766 -0.00191381167818433 0.000870568089589533 0.00147412937899524 -0.000681410248623775 -0.00135081227122033 0.00824790853013856 0.00331304238728564 0.00107822116333813 -0.0393942851308371 0.0181476895597888 0.0151074594908247 -0.025436167733735 -0.0194771617379844 0.00165110584126281 -0.016236278008385 0.00559378834791459 -0.00345509765163109 0.145572395606526 -0.0528670101664778 0.0245158582599103 0.0148593482038778 0.0162263205304431 -0.0141880160252653
  114 1593.96634904251 ""  5.02866629386453 0 0 8.9685106592927e-05 -0.000358600038196698 -9.15314344071274e-05 -6.20618604765253e-05 6.58442589425518e-05 4.89076305016033e-05 -2.73705914708163e-06 -1.07497749117121e-05 1.82491900511098e-05 2.97150356330942e-06 -8.26546651127391e-06 8.95698027127599e-06 1.17685624228297e-05 0.000166589224895217 7.6393632044587e-05 -0.00161266785107496 0.000275159465952771 -0.00099151440977141 0.000301710445910461 -4.76891259516561e-06 0.000456306710307483 0.000213112280050524 -0.000494480292526723 -0.00023183116521616 4.15653794719529e-06 0.000299570556549938 -5.44515023511464e-05 -0.000199576825181879 8.58104429697151e-05 -0.000217109223628134 -2.7989482825661e-05 -3.61904975815611e-05 3.6523283062714e-05 -0.000268291476722447 6.94690767927341e-05 -5.59325694403688e-05 0.000645686887210367 -0.00115960997606494 -0.000241202139424423 -0.00082547963511395 -0.000657704250326832 -0.000955256097024505 0.00849980510105791 0.00659483013682691 0.00512248518192468 -0.0164116491609008 0.001491667567819 -0.00387140119821541 0.140571633381225 -0.0567450677675197 0.00488137684101846 -0.100398723003716 0.00159972171436542 -0.0210292449684023 0.0572982685520846 -0.0582480284224309 -0.0149558146491854 -0.111972319297161 0.040951299601812 -0.00503412927367087 0.0982703064688517 0.0126817967273218 0.0270969606342768 -0.0720707202128929 0.0545945236622493 0.0100430520506977 0.0167628624358585 -0.00797957376434268 -0.000186506645237339 -0.00566552138536248 -0.0021292846972002 -0.00219621005043441 0.000693478300412825 0.00157502216090081 0.000488790996091467 0.000635665237944138 0.00129552903624653 0.0011482610237448 -0.00837334891020178 -0.0199489267782192 0.00295473151476731 -0.00784852554201047 -0.011010295452817 -0.0173242401913408 0.067979321493529 0.123183481990581 0.0720068217278744 0.0355267459564229 0.129333587882275 0.0688980169981703 -0.115145381922985 -0.135248923746724 -0.0879999621761831 -0.0579928365601709 -0.0834020504679566 -0.0528724669715122 0.00961774635521468 0.00394768397253882 0.0186336070904591 0.00292500097310546 -0.00521929275548882 -0.00228757962820739 0.0145461010812253 0.0155464258286286 -0.00420078281520909 -0.014333251715581 -0.0195600526364974 0.0174732399765782 -0.000825578838244139 0.0183117298732223 0.00762601949415605 -0.00607125843157705 0.0137783315523164 -0.0149238060098082 -0.00473603906690984 0.00262794904580852 -0.0299069981511343 -0.0132748675266234 -0.00135419870264454 0.0170535004371072 -0.00120596318933409 0.017798622466702 0.00926179244076309 -9.18404444200565e-05 0.000752242121580309 0.000104336207765385 0.000436234006457386 -8.59033560933841e-05 0.000171101404076121 -0.00448854313743444 -0.00142929359852793 -0.0010733078634282 -0.000453071744868515 -0.000731922872877878 -0.00122382871590417 0.00312628776499206 -0.00186047927202254 0.00181198695564666 0.0120231094316576 0.00821352643905357 0.00502241857721965 -0.000120526033875341 0.000200312451363546 -3.22240243648152e-05 0.0038505375718606 -0.00199158673317993 0.00286364476484284 0.00324777797242503 0.00310790497364893 -0.00470871236061387
  115 1636.62304841688 ""  57.7741167206292 0 0 0.00155986743567117 -0.00213792832246189 0.000694442475147268 0.000225318925048104 -0.000150800157297676 -0.000142529003275677 -0.000272112824981673 -1.63958990404984e-05 -0.000158150290854814 -7.57384020817752e-05 1.08414819687328e-07 2.50869253494186e-05 4.47733717495547e-05 -0.000151509791457431 -3.44496210201995e-05 -0.00907036886742311 0.0018325743947741 -0.00647503863539188 -0.00281863070289789 -6.32593118252319e-06 -7.92524586552424e-05 -0.000885680099634086 0.00263710307137195 0.00126587758538915 -6.91556728893036e-05 0.00201444472444938 -6.94595945697e-05 -0.000228205362578717 2.07203629403888e-05 -0.00134069749238156 0.00117309365794504 -0.000264576012321158 0.00170806335092896 -0.000339635451138833 0.000609333090654116 -4.92550319400879e-05 -0.000444169597356642 0.000828608002099593 0.000319055806790894 0.000913011120113698 0.00103057035300288 -2.96294232649844e-05 -0.00219680204506061 0.0106635589993845 0.00348936667811291 0.000644070653703654 0.00703283047860574 0.00309831660690557 -0.0146419440194237 -0.076082207312177 -0.0384388024931391 0.0571618207690053 0.0815897589532749 0.0504987761405285 -0.00820053798331302 -0.112780448919704 -0.0546882740021416 0.0191517176206559 0.0692267525131356 0.0368292510361996 -0.0620682916368091 -0.0826740282816997 -0.0522841901034844 0.00809792375910675 0.115495104614469 0.0557523077683361 -0.00100482369254802 -0.00843812811467916 -0.00424220310867884 0.000486860384608612 -0.000659447125527549 -0.00022028180609839 -0.00191840615002954 -0.00163308276331975 0.000740581260677073 -0.00126794513953923 -0.000172625601268799 -0.00228738010223626 0.0267904268215584 -0.0312051296456367 -0.0280439642082001 0.0180110795661815 -0.0434432556542448 0.0121196583876335 -0.142523445043312 -0.0500741149924297 -0.0542016639282199 -0.0454854362655235 0.174769069677532 0.0722452795966624 0.142916632660742 0.0538464497620786 0.056258314802813 0.051218496050785 -0.155698348999404 -0.061674594181417 2.16788748200869e-07 0.00235230793255151 0.00115180723659967 -0.00714328395375875 0.00275638655981591 -3.93210867512895e-05 1.8688076213662e-05 0.00215465279632264 0.00102459165955512 0.0012174116266138 0.000633098960465357 0.00683793062111939 0.00389127793230348 0.0123916813186013 0.0037835349739838 0.00354349086617713 0.00438154287771563 -0.0138403983739364 0.00338134239887218 0.00543982213096647 -0.00300462382881426 -0.00193092149138543 -0.00827904606876378 0.012448604233091 0.00277504765645728 0.010225524985451 0.0084349974596651 0.00131724752183766 0.000810640116983772 0.000212406218734616 -5.68916656877586e-05 -0.000705788360894472 0.000242114740706944 0.00141493494793849 -0.000943906328895219 -0.0004996343043019 0.00222594256132746 0.00121609861101146 0.00102134218090443 -0.00681222766530955 0.00322423626254064 0.00367919983630918 -0.0119355010515287 -0.00889523909219448 -0.00265074460100758 -0.00371709872754602 0.00135893916585234 -0.000958544446094666 0.0353520797205866 -0.0141338631907382 0.00864056788700512 0.00491631862788185 0.00624348113530894 -0.00263513236026834
  116 2912.59089024287 ""  65.182989089586 0 0 0.000476829691424489 0.00437034351097701 -0.000139535539572178 -0.0635102289593463 0.00308520462683054 -0.0337040271487191 0.00166208095454883 -0.000847577470540997 0.00190227847070197 0.000405372618821063 0.00173207394502779 -0.00286846136612442 0.00273152719069052 0.00499535813957686 0.00483546652777754 -0.0150617280667585 -0.0595092176347992 -0.0115117597084761 -0.0441513071569791 -0.171165907561236 -0.0258353009362508 0.792836302802048 0.122688347031289 0.473646459429311 -0.0346016426114364 -0.00119460266258253 -0.0198078373978532 0.00505669101254988 0.0165193196534221 0.00423741556184886 0.00804668665886975 -0.00473481198137537 -0.0020308736547182 -0.00788119521524854 -0.00559016639227263 0.0386355051273779 -0.090969515117192 -0.022801721144138 -0.0759352876511622 0.0701187977124955 -0.0398069573576845 -0.0176380467290054 -1.82089163387117e-05 3.32713426758232e-05 -4.22520811464609e-05 -3.10686633930648e-05 -5.17466290776305e-05 -3.14978878812699e-05 3.66819206120547e-05 7.97172952292897e-05 4.22344771815019e-05 -8.96091720034932e-06 -2.17966399515965e-05 -1.40728241168751e-05 -1.54115186198144e-05 3.03272428425697e-06 -3.79034200375964e-06 -1.3621852560199e-06 -1.80890584455283e-06 -2.06875523721368e-06 7.9493444827537e-06 -3.59492143542343e-06 1.83085946172109e-06 6.78215461323732e-06 -2.76664425998265e-05 -4.61120509233508e-06 1.10244201353681e-06 7.10708454831624e-06 2.42625989321414e-06 -7.73961151964473e-06 -2.69777603515039e-05 -7.22190318376269e-06 -1.24454549908563e-05 -3.5672440661037e-05 -9.04204438148704e-06 -1.08662375231373e-05 -3.13105681454543e-05 -2.10344520199914e-05 0.000275407439504812 -0.000212257383927594 0.000400327320572438 -5.73463607347981e-05 -5.88110298946515e-05 0.000100158460347843 -3.31229986774395e-05 0.000132249284611826 4.26083291315142e-05 0.000174832389080807 2.72376849095205e-06 3.12312197059899e-05 -8.18606732770418e-05 0.000107902746738194 2.07942871348488e-05 1.53628150757976e-05 0.000154655501089999 -1.64253909497738e-05 -3.51805529723526e-05 -8.66914232367026e-06 4.09206909371744e-05 0.000148162058968202 0.000256330364805582 0.000157529504704529 -6.3066646279104e-05 6.17921143315476e-05 -0.000121265173680456 2.97955083943002e-05 -9.61188101010466e-06 -6.43166809345741e-06 -7.15178908960006e-05 6.38793699842526e-05 -0.00016761527054019 0.000171515085442621 0.000355230972571158 0.000220315621875287 5.50749498944434e-06 9.51843582986893e-06 9.43205562279065e-06 0.000158557146871496 0.000329552932028976 0.000178980846359417 -2.22844343684058e-05 -1.1927805930568e-05 3.27690789932369e-05 -0.000908037554791623 -0.000833772997637333 0.00140525102924869 7.62104168344497e-05 -9.12311939832484e-05 1.25056091233004e-05 -5.15352536366303e-05 4.13571982653021e-05 1.23798526393306e-05 0.0133685310317062 0.012694051325068 -0.0152581630483969 -0.00168907504310486 -0.00431226404559321 -0.00194863922326764 0.000219981765330658 -0.000536531370645417 -0.000148416935851519 0.000491946487918505 6.63393166242738e-05 0.000456392974876672 0.000989179085335972 0.000884303204412364 -0.00115138067199713 -0.000974664680349881 0.00113405759953957 -0.000141606388550889
  117 2930.41305228326 ""  72.9320068325144 0 0 -0.00156224593467317 -0.00679403255352815 -0.00145864321409743 0.00865648293819348 0.00071195962856759 0.00658459449367643 -4.09711329027762e-05 0.000445419744401015 -4.98894631611098e-05 0.000954651389035994 0.00317661827125293 -9.98486101106004e-05 0.0302625523952445 0.0333784239004211 0.0327062991121566 0.0212032471328907 0.0842900955313289 0.0183493641230579 0.00199744933481571 0.00347745846233231 -0.00148600646664624 -0.113047798014129 -0.0123274903430079 -0.0764797152292389 0.00277222519284615 0.000235318041595302 0.00252876668248322 -0.00214722137820918 -0.00752070685324119 -0.00130415493672474 0.0015915618937123 -0.000320491491562269 -0.00167357718780173 -0.0458348631347292 -0.0411549936296464 0.203129422945579 -0.639517335914728 -0.219919043233099 -0.515412706845647 0.317270317683886 -0.185532223684092 -0.0737484052345478 -0.00178021310537208 -0.000307911487049689 0.000985439943078495 -5.65978949059668e-06 9.27327827370557e-05 4.04092651129935e-05 -4.98578353158901e-05 -7.2251691382527e-05 -4.94914029690382e-05 3.56126088010731e-05 -2.13944038852105e-05 -2.25940387425286e-06 2.31326416555745e-05 3.93242647700735e-07 6.38838322420667e-06 1.07274621034998e-06 3.41628072522645e-07 5.79860158446477e-07 -5.22997049096439e-06 -2.41024631323377e-06 -3.01799533065017e-06 1.97120849307893e-06 2.91749580937286e-05 1.11100868685589e-05 -5.87421222340619e-07 -5.80149253111524e-06 -4.04766548728893e-06 2.15171036145787e-05 3.31864368020306e-05 1.82174229716101e-05 2.83709840432041e-05 4.58571365385394e-05 1.35044283804474e-05 2.38987095278918e-05 3.44953677400563e-05 3.55644338472665e-05 0.00203074128678531 -0.00254847822433067 0.00610919889636107 0.0192629558469358 0.00537102088756541 -0.0183477666235077 -0.000285236043127027 0.000383824330109718 9.68949055443319e-05 -0.000172471907365896 3.53573570721204e-06 -4.06872496597179e-05 3.90422838554075e-05 -9.14619586516581e-05 -3.35578461806738e-05 -0.000148073330462301 -0.00013002494196325 -1.81043991230783e-05 -3.12296072853643e-05 -2.30911069778136e-05 7.86506613850176e-06 -0.000191573196567753 -0.000342844679400993 -0.000207357651629571 -1.1057558441592e-05 -1.00895049053723e-05 -1.36120830790672e-05 -0.000144446939023468 0.000118579288383896 3.3684669316421e-05 7.26559572580526e-05 -6.74072181645724e-05 0.000178145243520561 -0.000266768349750045 -0.000544141560734369 -0.000334537695161952 -0.00015020360808917 0.000134250271137783 2.11350998206012e-05 -0.000268166954551305 -0.00055486917328298 -0.000309477292774938 0.000139243841546374 8.33845037203555e-05 -0.000131509353812671 0.00503285463166164 0.00387502982493039 -0.00728483582902585 -0.000127468592492989 3.14308312521603e-05 2.27217174035632e-05 0.000126126617673874 0.000177875992534448 6.60689921267282e-05 -0.0714092485122521 -0.0633713935760768 0.078596303291092 0.00863170255392967 0.0196362230499307 0.00848149108065701 4.4822886171497e-05 -0.000320839654595177 -0.000830077902906161 3.30553896750305e-05 -0.00025336554248772 -0.000311285510762658 -0.000645087262370718 -0.00211773788759585 0.0011232635654387 0.00022253275178285 -0.00110454906648739 0.000658516083484098
  118 2931.73657433199 ""  27.1738037186025 0 0 -0.00047210998265894 -0.00494017228283028 -0.000567942975382646 0.00246225879164357 0.000518360498899998 0.00159851782479972 0.000389812601827191 0.000349240376313027 -0.00195842334489776 8.83534360900715e-05 0.000391949355618556 -1.5321404055111e-05 0.00327012493224632 0.00438069893375826 0.00419390628000966 0.0136290901807086 0.0605181426386365 0.0123923047320052 0.000262522136368697 -0.00237654258376857 -0.000335207680961912 -0.0315631410905104 -0.00395115058506428 -0.0193561344802723 0.018587365534719 0.000606067189387444 0.00899857852449751 -0.00430639357327374 -0.0174614239010042 -0.00328548965532802 -0.021117987790875 0.0115877227226294 0.0147702250665245 -0.00584384373277006 -0.00482773852431591 0.0246446081190917 -0.0790609468650949 -0.0271765907039325 -0.0633363322088563 0.0450672543958346 -0.0259810802117824 -0.0107570184087503 0.0178365308657814 0.00280620853963701 -0.00895901687863794 0.000276340715174568 -0.000729991990540763 -0.000252304631401667 0.000289373881183277 0.000338027575970475 0.000269400251189767 -0.000283402676141924 0.000264664660499938 6.47605458195825e-05 -3.17794711079134e-05 3.38667694795013e-05 -7.37659410664007e-06 1.47170620891183e-05 -1.88490045018826e-05 -1.08215450723109e-05 2.86322112994773e-05 -3.0657138168691e-06 -3.59484701328596e-07 -2.85837588937785e-05 -9.89876289279887e-05 -6.91797105113451e-05 -6.81104684118205e-06 1.13072020464968e-05 6.69221160661108e-06 4.69357127797225e-06 -7.93575085596767e-06 -1.77791469752175e-05 -2.27667191682417e-05 -2.55068273672418e-05 -2.43352108541515e-05 -1.39403991244657e-05 -1.15368667751237e-05 -3.22512111951508e-05 -0.024610111911161 0.028124898833392 -0.0680458223053517 -0.188825705948031 -0.0525636279236937 0.179343129141773 0.00278674192835715 -0.00410268197885267 -0.001129205649921 -0.000193328001334256 -8.04106470298965e-05 -4.17478870844377e-05 -0.000266186486105713 0.000191758820869987 6.42713037666437e-05 -0.000176323556731375 4.8801799913607e-05 9.44602258161149e-06 -0.000151274392148885 -6.82361947482013e-05 0.000123486130840261 9.29105020591725e-05 0.000154987940578132 8.93578141823092e-05 -1.25035907842279e-05 1.50245496611873e-05 -1.92412367846586e-05 0.00010802966986804 -9.9270336362345e-05 -3.11973714747788e-05 1.89308726214976e-05 3.41568310889545e-06 3.35962088473026e-05 0.000129865524272198 0.000327382799542834 0.000207715278850463 0.000216663680411859 -0.000213884259488149 -4.55780620430681e-05 0.000164021525636086 0.000401078435796252 0.000190543583641204 -0.000223562911351637 -0.000132116643248244 0.000194335974971827 -0.035688346043193 -0.026250019617722 0.0529983144867466 -0.000203260784078875 0.000707574428704562 -0.000332566734219398 0.000101835781494443 -0.00331689370493488 -0.000986396743346187 0.517031623604136 0.455688048275932 -0.566924863792635 -0.0703030694796008 -0.15459408822365 -0.0683241189690025 -0.0161118816538937 0.0269262352684506 0.0137375048451135 -0.00117616888651802 0.00117770736578154 0.000960910073934692 -0.00583838254447847 0.00177776430486498 -0.00498127159587166 0.00895477739185776 -0.00574330313737374 -0.00565185214373865
  119 2942.95816785036 ""  40.7140088157411 0 0 -0.000261739208292601 -0.00213013018815195 -0.000320594450531181 0.000405557848773335 0.000251911594635295 0.000264910171945658 0.00019806213304351 0.000287109675022541 -0.00070811302496988 -4.87193453544725e-06 2.32821096396749e-05 -2.23242526516792e-05 -0.000237066387461522 0.000301890319712322 0.000170274728543917 0.00547347898340985 0.0252307980830537 0.005141285191459 -0.000242626205993029 -0.00247421282061255 -0.000221704426206283 -0.00485431244089035 -0.000662870732387563 -0.00282374161871036 0.00705736106633023 0.00023018766943891 0.0035911491933491 -0.0020795245805696 -0.00837166817979833 -0.00165527058611055 -0.0080044826828619 0.00444688959284767 0.00567419820407636 -0.000362793906025817 -9.0938321960157e-05 0.000935972546014221 -0.00207148708525481 -0.000674497442981593 -0.00149298477369035 0.00524852455102798 -0.0030154445571403 -0.00140957424889867 -0.0592880583892155 -0.00741170612681002 0.0203081409567761 -0.000869082648708042 0.00291875224095276 0.000660089499755422 -0.000974489449633039 -0.00103099263375688 -0.000783628036751599 0.00104705642859086 -0.00100878905782563 -0.000287424340495116 0.000152474077887698 -7.49439211310999e-05 3.03470776432786e-05 -2.36852650398111e-05 6.04817903113003e-05 3.40250955067648e-05 -9.65788566132328e-05 -1.75285063535253e-07 -1.80581671807046e-05 0.000170561403886627 0.000380758580422632 0.000244049639558394 2.44498020324576e-05 -4.13040503568599e-05 -2.03266824778164e-05 5.41763219385542e-05 6.73969895057692e-05 2.71175684213934e-05 0.00013855357119079 0.000124404523292589 -6.18577119860607e-06 0.000115202494876033 8.24753560478916e-05 0.00010754774441077 0.124992426543016 -0.120507349357497 0.304007643164168 0.593184166786035 0.166164892947196 -0.559699525308905 -0.0104116199260111 0.0149867947942017 0.00474190014946171 0.000580943198453758 0.000265870676176907 0.000218273961762274 0.000957840484157172 -0.000858677007788276 -0.000243606159954264 -0.000841577180587364 -0.000787551135602536 -0.000397716837640081 -0.000149423328808591 -0.00010273219071077 9.85341137841588e-05 -0.000371374924646172 -0.000672744104508764 -0.00040573913009108 -1.91577570747928e-05 -1.52451410087976e-05 -3.02636252706694e-05 -0.00123527993122491 0.00114980878670462 0.000357347041239249 0.000519487980839822 -0.000414428737812732 0.00121197145484847 -0.000838480373415839 -0.00192384588260773 -0.00124294273177024 -0.000960472231264608 0.000931474456132313 0.000201465988791653 -0.000799518188250569 -0.00184810826353303 -0.00094943665499155 0.000474317822288423 0.000273374768211019 -0.00044151016543737 -0.00918331681035149 -0.00608195187382654 0.0157878109662839 0.000313244802222689 0.000561130420766066 -0.00059081204038394 0.0108544426444502 -0.0151140931625739 -0.0036344933451389 0.144669920194403 0.127442524879785 -0.158496138852591 -0.0273374304229248 -0.0601562795987175 -0.0294205210974598 -0.132209089175885 0.174892602916551 0.0590711279725542 -0.000468037040739047 0.000564493665678767 0.000184757397297597 -0.000619132920527419 -0.000697046787733757 -0.000388042014907849 0.00320217145405858 -0.00305050026549535 -0.000682701302968781
  120 2967.60757301549 ""  17.8086601607169 0 0 0.0156180464882834 0.0694504206313865 0.0156567727403712 -0.00155311658353395 -0.0194932976495697 -0.00231067815493881 -0.00321090181496876 -0.0110794085590148 -0.00514816658274833 -0.000231112796955899 -0.000429795988564421 0.000764162213287582 0.020869897163231 -0.00244804283854325 0.00424275109573945 -0.194829444600687 -0.838798558338591 -0.185796676348176 0.0407455939765274 0.242660366894689 0.0286559353704303 -0.0239190210119455 -0.00585049497584898 -0.012023613742349 0.0331443951454202 -0.000526005707727956 0.0147806272878517 0.0322397217278408 0.127218625500565 0.025721029741129 -0.0281862061366777 0.01323987783207 0.0157191292250712 0.00546158908605612 -0.00431739516914471 0.00541087193550133 -0.120659656287166 -0.0428301618945792 -0.101428353388613 -0.130527860075909 0.0811385912304662 0.0414716373393068 -0.000517893319278991 4.10552189238244e-05 -0.000146236559415325 2.0117571941575e-05 9.57762451923624e-05 3.79617262121796e-05 -4.33286501656678e-05 -9.19080945643193e-05 -5.17105764589129e-05 2.60211707675519e-05 2.02489157560717e-07 6.36590378069752e-06 2.0994235199738e-05 -2.21335058803538e-06 3.4210613724366e-06 3.10287141297755e-06 2.25996167031275e-06 6.6029888653113e-07 -1.48586251755581e-05 3.82057824467645e-06 -9.92120556227242e-07 1.90815831749354e-05 3.05560947447888e-05 1.78710938143318e-05 1.70474259944683e-07 -4.58429255867967e-06 -3.07577252888014e-06 5.20506618144142e-06 3.65338839537726e-05 1.30352978307596e-05 3.91037428254247e-05 6.28413150934261e-05 1.19778390369915e-06 2.77716117791049e-05 3.97210116267317e-05 5.43209494942164e-05 0.00227333984523773 -0.00215511431721763 0.00499580588885663 0.00413346977981087 0.00116287783113975 -0.00386888261474323 -0.000157879532234241 0.000155989484015703 4.91820416408641e-05 -0.000174059480626484 7.57975095585414e-06 -3.33207327135369e-05 0.000114115215154921 -0.000127447819118837 -3.36731349968333e-05 -0.000232315238321719 -0.000136908081552361 -0.000111129368715073 0.000101503032876485 4.32818891427776e-05 -8.88667676800324e-05 -0.000218299837548701 -0.000378780918540945 -0.000229949107768555 8.13929663636519e-05 -7.37843877772846e-05 0.000161060743728346 -0.000252314882087302 0.000227942908409978 6.42025432141776e-05 0.000190661599820439 -0.000143822108817979 0.000423438881927401 -0.00039344271554773 -0.000797110508492042 -0.000482794851596519 -0.000218129094255565 0.000203543638272581 4.25002131717556e-05 -0.000385398401448298 -0.000787278173709827 -0.000447641276496187 0.000283089890038581 0.000165509841813468 -0.00023788777952005 -0.00419133645986541 -0.00477720574007612 0.00206037426949223 -0.000128847551601063 0.000220228810667417 -6.0489129080644e-05 0.000944818387265555 -0.00191757999791957 -0.000487855882560099 0.0347739503624786 0.0294271553839865 -0.0387389885249643 0.0150689236911038 0.0252596849035067 0.0158044069633081 -0.0126747926246631 0.0183194579500683 0.00707114051215706 0.000575718024441846 -0.00082414883774399 0.00043722972250268 0.00335543399252434 0.0179910421561852 0.00121360941189094 0.00435541756145954 -0.00249829625179778 -0.001508932388736
  121 2980.13621722621 ""  70.5648479351399 0 0 0.000432145261636219 0.00114886315903697 0.000362316435101224 -0.000261313796651249 -0.000942294736041134 -0.000105442476255985 -0.00028707648604204 0.00340452904238086 -0.00390086725183855 -1.30456980836998e-05 2.07145086118018e-05 -1.72310034809406e-05 -0.00065514147324339 0.000576863745519495 0.000110233861274746 -0.00278038807624859 -0.0132709297779141 -0.00313831764634202 0.00192241006339106 0.0116905865199349 0.00138176956112122 0.000698901325836089 -0.00011190926128498 0.000402976235747475 0.0539497920385898 0.00186741428450524 0.0327780677001561 -0.0163578744829666 -0.0628048536687363 -0.0128662269617404 -0.0347238813238365 0.0203478138521527 0.0254650749535004 -0.000847263426189021 -0.000464056162530465 0.00241517880943094 -0.0017126575130969 -0.000295660605548419 -0.000983382191284924 0.0108110842715115 -0.00610872930765801 -0.00285161844445307 -0.014069960530631 -0.00202542806113309 0.00949170822415128 0.000103397093823406 -1.22928138274874e-05 -5.97801548327965e-05 -0.000182031805669507 -0.000371372591435148 -0.000264342263875243 0.000239363142655851 -0.000142237919972878 -3.04055421020919e-05 6.65702837750677e-05 -2.87416235453368e-05 1.40260410477601e-05 -3.06114941857413e-06 1.26746144964005e-05 9.24638338697818e-06 -3.263606564714e-05 6.59268446479297e-06 -2.31386122029074e-07 5.42221239861586e-05 0.000108536302126652 7.34703226170492e-05 -4.49331458315478e-07 -9.23509873278943e-06 -4.87580627127801e-06 0.000139511215085884 -4.25141964759167e-05 -2.84433259523724e-06 0.000317472750526224 0.00031979611430527 -0.000135655186818433 0.000158504385245396 7.37312761478106e-05 0.000277826449342908 0.00920321632918208 -0.00895764614631309 0.0257476947064098 0.15494799026932 0.0456225775736119 -0.138544018489378 -0.00238078551503435 0.0030830237072291 0.000861141489851171 -0.000286821001837759 9.1986037042444e-05 -2.94011362363094e-05 0.000313256799672726 -0.000329772674938602 -0.000101233936564423 -0.00052590832414142 -0.000302118074820212 -0.000179438662727987 -0.00135991737927165 -0.000734939264122735 0.00112765111031891 0.000454991150543874 0.000697257558022094 0.000428277064099512 -0.000711548843002083 0.000549879229037151 -0.00151126766165665 -0.00303928556898029 0.00287614179656661 0.000786671013260182 0.00185891186830139 -0.00133534746587365 0.0040383854228156 -0.00255413495102921 -0.00520028700721606 -0.00313435169321434 -0.00195617760424643 0.00187243752328006 0.000449814876521084 -0.00180821619456505 -0.00372888241566386 -0.002115814459758 0.00191174431569017 0.00110479349475086 -0.00157589044163805 -0.00906053368100708 -0.0130747041746961 0.00177013353836354 0.000524292205942063 -0.00217045864323114 0.000914655901266409 -0.0429465031180748 0.0603451114798802 0.0198524283385998 0.064495223975944 0.0596938153583111 -0.0797168332946407 0.0423757956065814 0.100108037438489 0.0547169552029653 0.510030915633038 -0.714183590395655 -0.241309861623875 0.000499825407645 -0.000210786521857141 2.3089967926524e-06 -0.00102265169736781 -0.00194741055834383 2.30881023895023e-05 -0.0106730695273776 0.0196891172880695 -0.00352813623055295
  122 2984.23177511786 ""  20.5824552631724 0 0 -3.79547091847839e-05 -0.00023863544089968 0.000674187001338668 -0.00566845027469003 -0.00668899215659836 -0.00300158527975544 -0.000756992568752508 0.0359095397935144 -0.0325769666150637 0.000110255836023043 -0.000317576259191078 -6.84139205052595e-05 0.0141878798390885 -0.00524647902457516 0.00195735608466791 -0.00016439385162399 0.00276650717677168 -0.00201399366426866 0.0122203133635618 0.0757489516382396 0.00828614333280864 0.0499374917837112 0.00610529526663305 0.028929964127806 0.472699379455912 0.0157938516556942 0.291659356149898 -0.161321625843845 -0.62317739592074 -0.128206054563151 -0.299436643443628 0.179426621166844 0.219577076144133 0.00989103751385907 0.00318334798801503 -0.0193519166098539 -0.0478976591931172 -0.0172396441767106 -0.0426400682767225 -0.130122087661207 0.0796447025536394 0.0396693184903971 0.001696780125794 0.00020838664520848 -0.000873896369093635 -3.3857558456986e-05 -5.87349038300597e-05 -1.59986809162262e-05 4.469979556795e-05 0.000101236106438195 5.86472993702249e-05 -4.00607979985308e-05 6.49271481349055e-06 -3.13195410242267e-06 -1.29016673060305e-05 6.98123272257934e-06 -1.61073670641496e-06 -3.11563690596925e-06 -2.69944403799332e-07 6.735657515889e-07 1.37905823705613e-05 -9.84171314262208e-06 -1.121355662394e-06 1.61921787025463e-06 -3.1148899093448e-05 -1.00499488107774e-05 5.22071861489989e-06 2.00140665049603e-06 -5.33566325182406e-06 -0.000132646775486529 9.67700029262806e-05 2.78028595866921e-05 -0.000374825812485059 -0.000402967024549054 0.000215100617763209 -2.28158647278901e-05 -3.46168157052709e-05 -1.9990095461207e-05 -0.00226241901760957 0.00187318976774552 -0.00541635230053433 -0.0176088940824427 -0.00516995471400316 0.0157958861529555 0.000316737309926704 -0.00034719338954118 -0.000112316239336281 7.41732306974632e-05 -4.2355496166151e-06 5.12134775096681e-07 -0.000117840962052117 0.000153286604522995 3.51306337166635e-05 2.66118555153562e-05 0.00011820075406963 -1.38327921984942e-05 0.0015323010653361 0.000819183209879192 -0.0012746461518148 -0.000808654512566612 -0.00130394648669705 -0.000791163035121668 0.000818819426467845 -0.000649999664863913 0.00172822316938725 0.00374606478922096 -0.00357690733151368 -0.000948695993574058 -0.0025658165688706 0.00180854281210831 -0.00550404853433478 0.00322853584957816 0.0065052228116564 0.00389874047983441 2.2812391793858e-05 -2.0625540606045e-05 8.60648865685599e-07 0.000186520687134281 0.000381996804622207 0.000221926676286896 3.8238711441281e-05 1.47455527944886e-05 2.41388965639082e-06 0.00210087105873871 0.001462110005635 -0.00245679578837227 5.473970249626e-05 0.000147351463944862 -9.81209085750363e-05 0.00428985978846263 -0.00592839722539243 -0.00194559091010859 -0.0248653738332185 -0.0220468185906439 0.028500367497638 0.00159742832755605 0.0029369743536894 0.00124565147990798 -0.050626326211286 0.0707891796853782 0.0234815080319818 -5.29273407043473e-06 0.000194412610712636 -0.000182790164277566 -0.00107641196264223 -0.00115066340453816 -0.00109714071882464 -0.00153684007239729 -0.00120590820768352 0.00178452902002278
  123 2985.70221805728 ""  28.9861766944446 0 0 3.2057326095404e-05 0.00013806948969707 2.76838664128303e-05 6.33203894822875e-05 -3.60808034745827e-06 4.03347437742752e-05 8.20145034847717e-07 -0.000313439336633834 0.000232681863015695 3.17019993034793e-07 1.28481850077717e-05 -2.99039725838759e-06 -0.000718364824320503 0.000276614385747668 -0.000110491015456945 -0.000384373572124799 -0.00166675493486436 -0.000350308382827349 3.48600066399505e-05 0.000116014044131226 2.58716865254609e-05 -0.000739614428320847 -0.000130142910643887 -0.000417784731064038 -0.00356687405931879 -0.00012250285395892 -0.00221457693538297 0.00134084868744125 0.00519461626637481 0.00107506887258566 0.00219023747659517 -0.00132550853890764 -0.0016180909279876 -0.000539213860736656 -0.00020875758080676 0.00117500959787835 0.00237798864257409 0.000881857675912036 0.00210993449342114 0.00668117041234594 -0.00408427870859062 -0.00202761553840517 -0.000145984778579375 2.00930845484893e-05 -1.24706112861958e-05 -1.97651130747539e-06 -1.08044407400472e-05 -1.06513078555345e-05 -7.97067219218783e-06 -1.0755931900358e-06 2.9445005111668e-05 -3.97155254600544e-06 -9.93254828809923e-06 -2.5178212158839e-05 0.000258011525027974 9.86130418997397e-05 -7.56122536302982e-05 -7.49439041236848e-05 -8.96449034743561e-06 0.000206117170572669 7.00789141681131e-05 -0.000188316243336752 -1.35366270585327e-05 -1.65716597147988e-05 5.47577925580498e-06 -2.24490452623925e-05 0.000242719015536842 0.000195582263031452 -0.000700514080366615 -0.00377464001959563 0.00442194144516898 0.000442553690934182 -0.0254738322390355 -0.0260258702541734 0.0148632435484193 0.0110552220057876 0.00173979888099568 0.0268662258226748 0.0005676756787573 -0.000469320398498541 0.00123495516323618 0.00111674831764856 0.000308532463050251 -0.00103823339045621 2.89465652713771e-05 1.24473375388167e-05 -5.04027653918942e-05 -0.00207754182557862 0.000512471364121927 -0.00142216505682558 -0.00106925868832528 0.00138442082942316 0.000485953079197773 0.000417958752406452 3.79822546418066e-05 1.20480058270851e-06 0.0445531881232009 0.0245417795531309 -0.0373927314415212 -0.0311181657402813 -0.0511951486827911 -0.031027847267049 0.031054820015944 -0.02538074274338 0.0639716908192143 0.258100842295456 -0.247367881463701 -0.0652695998920497 -0.173305596974233 0.120329691095456 -0.367933853823002 0.215780070377262 0.434687679571367 0.25995792115055 -0.188825888143293 0.181112792884963 0.0458046278065463 -0.161315003667131 -0.328613526391049 -0.188016984469251 0.218890681471191 0.12551015257554 -0.173960326711858 -8.45100035241306e-05 -0.000103979818481237 4.21184128630315e-05 2.28935515893866e-06 -1.16656755046293e-05 1.64126409020171e-06 -0.00019444853320042 0.000274398831820889 9.06128390428859e-05 0.000730484878600077 0.000649175641356659 -0.000850766811102536 0.000262285219896171 0.000610909388210567 0.000343790553872516 0.00231113561936374 -0.00326410206222285 -0.00109690782427486 2.7262389470646e-06 -1.42991020330829e-06 8.03178383880869e-07 7.77856947712067e-06 -8.99812840436537e-06 3.09463339573102e-05 -2.7065408924071e-05 0.000119501373150904 -1.65777554316276e-05
  124 2986.52338697909 ""  35.965581736325 0 0 -0.00320119686965369 -0.0152062069234203 -0.00350583992775991 0.000182677353136442 0.00854874690229812 -0.000252760469779728 0.000859560739921946 -0.00324385496513083 0.00785727668428874 -0.000185952351471785 -0.00115324808181779 0.000206290058119927 0.0749702100472315 -0.02802991340093 0.0112833186339097 0.0432370002640033 0.183454776457111 0.040530570990936 -0.0182559945409891 -0.10397943236626 -0.0125186136698587 0.0146462888248486 0.00624332050146311 0.00662376060390954 -0.0985916884522282 -0.00259940910696449 -0.0599313739766394 0.0206826113190244 0.0796845978556128 0.0162266007226229 0.066158829402297 -0.0388849588754938 -0.0470246728816785 0.0529494897690885 0.019596740566555 -0.11024724665585 -0.256266075109798 -0.0952119520868451 -0.226464912463 -0.685553402820899 0.419470753661368 0.208421065069331 -0.000574092565597739 1.14232107540069e-05 -2.90704779292518e-05 1.61873392809659e-05 5.19983556529706e-05 1.77463200026236e-05 -3.71442388925219e-05 -6.86896786964765e-05 -3.90364248957042e-05 1.44121269027228e-05 1.66418962430566e-05 8.38570715956103e-06 8.68503792443965e-07 -5.09395856785831e-06 -5.15489764552913e-06 -1.1025842411395e-06 -1.68991366061245e-06 7.0591555257387e-07 -1.40422018406812e-05 1.35813248238359e-05 3.31400670383439e-06 1.25691686332067e-05 1.98105343362841e-05 9.13552297775015e-06 -2.63591564531429e-06 5.05057366721014e-06 -6.60862199307428e-06 9.56976183995891e-05 -8.63773674630617e-05 -3.3956690837735e-05 -4.51566843875745e-05 -1.38549053924911e-05 2.89387331779974e-05 0.000232904300952473 6.7977634500721e-05 0.00057039701902051 0.00199009983437451 -0.00162849338042747 0.00460718099432073 0.00492400803495235 0.00162251601328969 -0.00444957350802141 -4.61913332313729e-05 -1.85674644949435e-05 -7.49375363397328e-06 -3.13048184265796e-05 2.78144670963981e-07 -1.63154153262519e-05 0.000140712299389247 -0.000150065530208924 -3.59853483810014e-05 -8.61644554803727e-05 -4.44849322342246e-05 -2.25765146571194e-05 -0.00122892125300795 -0.000646102772557145 0.00102677629981244 0.000726567902835973 0.00118182207361101 0.000720581112284071 -0.000616811914756626 0.000478913866978025 -0.00133417270106825 0.000531780115439558 -0.000513708286528714 -0.000137527108401508 -0.00026752998731233 0.00015735224281437 -0.000513915556897323 0.000268349431714873 0.000550580135927006 0.000329199672771049 -0.00378643468486231 0.00362951220705118 0.000920091252831383 -0.00345190130311292 -0.00702047048943048 -0.00402814555940762 0.00449542047190415 0.00258386314370235 -0.00361132012673348 0.000328527400314156 0.000878008703013303 0.00065272466456277 0.000132133401792842 5.5582763364629e-05 -5.91454442445169e-05 -0.00156179510533813 0.00218313913615081 0.000807175030387754 0.00153310096772052 0.00184155694408927 -0.00186050377650765 -0.00610686573836125 -0.0116237943540444 -0.00653781723231434 0.018583924975158 -0.025870400642399 -0.00898618279776726 -0.000176739765397316 0.000319328171434715 -0.000158574030080389 -0.000358733441997287 -0.00319657005433266 -1.76315042136028e-05 -0.00165095944263593 -0.00126665489953403 0.00135558925918635
  125 2986.82705809819 ""  28.0446239278905 0 0 -2.20786010165524e-05 -0.00012521132932728 -3.14331605946424e-05 1.6207226783466e-05 -1.46382446222167e-06 -1.25342926947447e-06 -2.22036877303156e-06 -0.000271351138474185 0.000245980396991833 -4.74318597831429e-06 -1.23517960369682e-05 4.63622456659404e-06 0.000619924629470453 -0.000200118773489572 0.00012080151844037 0.000352769764406727 0.00147021003613871 0.00033348952038044 -3.38814048838978e-06 8.13434768836288e-05 3.67121270895752e-05 -0.000164530941970756 -6.28192627941193e-06 -0.00012064178560503 -0.00354874132688936 -0.000118455147215337 -0.00218908042053168 0.00122956564867717 0.00475022327444546 0.000972593917198178 0.00230004269009416 -0.00138523305658375 -0.00167349991387344 0.000432509869509904 0.000162626114871467 -0.000892985681155451 -0.0024592349888383 -0.000905894643778412 -0.00213860337856788 -0.00530059288291389 0.00325155768029834 0.00162848946076747 -0.000294165264313335 -8.6577390822301e-05 0.000390370566699475 -2.71762965277337e-06 -6.20290012324055e-05 -3.06472136702342e-05 -1.54543816721981e-05 5.96060430227197e-05 1.75225323873822e-05 -7.09297321847334e-05 -5.67369071380728e-05 -4.20036914603929e-05 0.00124339234371296 0.000185544149315935 0.000392518726475719 -0.000217653936955842 0.000323558983781723 6.58183778963027e-05 0.000504650836022379 -0.000956862831037837 -0.000358061251032214 -7.83630113040454e-05 -1.49841306300513e-05 -1.59390726434893e-05 0.000461725250239757 -0.000707022121282761 -7.85800410053592e-05 -0.0227153353943448 0.0238746498190136 0.00650943053282197 -0.01093361803758 -0.0111336990930146 0.00712723654285064 -0.0112202698247933 -0.00113522812927539 -0.0283960484849904 -0.000576166290169634 0.000372520068048507 -0.00112132884033779 0.00387830537474866 0.00105346554020752 -0.00348323305057956 0.000447870902867784 -0.000424649479212669 -8.98829747575112e-05 -0.0124834021129412 0.000138753419845724 -0.00237846598048111 -0.00655713180247577 0.00854603921956785 0.00263090159454641 0.00196093086077369 4.32224385033985e-05 0.000436888759536855 0.28569698464309 0.148281858811917 -0.238809927565635 -0.180360455473693 -0.296983202177017 -0.180671885515942 0.163369177811107 -0.130392242964313 0.343941093303973 0.113103785546176 -0.109357684183486 -0.0281965126239614 -0.0773323258896821 0.0553267058283828 -0.166635302837182 0.0927044355919154 0.186247870127177 0.111073597903278 0.198963405115594 -0.190885940300933 -0.0493459378884963 0.167632737154724 0.340663103114066 0.195518436124458 -0.234478199260027 -0.13479745060103 0.188822410503553 -0.000146452355375321 -0.000201760298136578 3.20086483289167e-05 3.94420502569146e-06 -2.16444121240943e-05 5.66119642829797e-06 -0.000378380882709625 0.000541848606529783 0.000187832325672593 0.00106166073337614 0.000961497061402486 -0.00126304075777863 0.000622992828427854 0.00149978245662334 0.000834381151823986 0.00453980592231753 -0.00643306907418968 -0.00218486188223417 3.39328231860389e-06 1.17892579228743e-05 8.43286059750955e-07 -2.59546628220914e-06 -0.000184722410399905 2.05449816903312e-05 -6.28623413521226e-05 0.00019442247262691 -2.64248839336292e-05
  126 2994.16434577635 ""  33.0751525840784 0 0 -9.42180415043382e-06 2.40783750954552e-05 -1.07709685717471e-07 -2.01931936250401e-05 0.000106671173934331 2.62943499822096e-06 7.29794357092645e-05 0.000168572273392688 -9.01171678225974e-05 6.89502698542532e-06 6.72332758293344e-06 -4.8770737028747e-06 -0.000287087144584441 6.47104255947317e-05 -8.58840029642089e-05 -4.90014831309313e-05 -0.000229969813668715 -3.69156759862256e-05 -0.000230393194686049 -0.00137015636441243 -0.000198716002008812 0.000427431685128507 8.07122190455859e-05 0.000263977665950744 0.0011908908037488 5.24234952505357e-05 0.000736866601652589 -0.000738109813231821 -0.00285538325659967 -0.000582723344665872 -0.0012735644500201 0.000777461825229425 0.000930318756253696 -0.000212972515134 -8.19067963132501e-05 0.00044251328434059 0.00147795039268473 0.000529888504738527 0.00125140232473428 0.00209556401981014 -0.00130463654186508 -0.00066844251678799 0.000276462899817661 0.000118463750382299 -0.000580458837430369 4.96844209210634e-05 0.000132968286974341 7.82654453986988e-05 -6.72558382222884e-05 -0.000128319935460942 -7.48536109872191e-05 -4.39237423629142e-05 0.000138503949585567 6.1240330696554e-05 -0.00134566856255292 3.72704035906846e-05 -0.000276820310969667 -0.000326551718561052 -0.000826392677957659 -0.000460401339022992 0.000810732904555233 -0.00108996801611914 -0.000336477718960754 0.00014263113389336 6.67030981068696e-05 5.97040238845398e-05 5.57041703032657e-05 0.00015016602584976 4.2227134861022e-05 -0.0252173285092517 0.0226727541598646 0.0052098093135383 0.0160001332769747 0.0157813794926465 -0.00979250618113925 0.00985644105830169 0.000750877715643945 0.0241786038822348 0.0013543107008544 -0.000992961836936228 0.00289830354716498 -0.00434018311864793 -0.00111397654308269 0.00383044379046747 0.000453979509241841 -0.000248752184620034 -2.0228271328984e-05 0.0153818304152826 -0.000632745898600688 0.00297428233723291 -0.0102620480388901 0.012602551822162 0.00377304553064645 0.000325477137495014 0.000290198162045063 0.000192489837511644 0.294167884037072 0.149211833277783 -0.245478647273693 -0.166437274171846 -0.276758217030218 -0.167998872006346 0.170196459136744 -0.137491842356111 0.353343235403088 -0.161807955416798 0.152009677952116 0.0417736286847315 0.104867122775415 -0.0755453629999777 0.227528001830234 -0.130515957291749 -0.261968174402246 -0.155541053148726 -0.169432776599943 0.161937678982522 0.038706380213408 -0.140076717065441 -0.284037408467017 -0.16399188133022 0.193716160771038 0.111956420351812 -0.157776739628964 0.00019287402793492 0.000334421146916733 5.56032717805276e-05 -2.92890604540644e-06 2.73771103041844e-05 -7.31618885932972e-07 0.000179472872629173 -0.000285989124467876 -0.000106450461577524 -0.000928114373400492 -0.000832591426605098 0.00110570044318304 -0.00132329750970528 -0.00312713474206062 -0.00175248255645306 -0.00226385085301211 0.0032982079907911 0.00114085726307595 7.38833468942072e-06 -2.46840084527135e-05 3.1596589895526e-06 -5.11205805280263e-05 0.000348296343336948 -3.59260389222205e-05 0.000119287120308064 -0.000271163479306169 -1.57329149709374e-05
  127 3003.61779349431 ""  25.7630183106893 0 0 0.000106175256268515 0.00034885292862108 7.01737486571828e-05 5.68238852237738e-05 0.000155638576884263 8.03651327569796e-05 0.000215273399880542 -0.000269588580601035 -0.000139216704243097 4.47688213546635e-06 1.64309997466751e-05 -2.52269420674236e-05 0.000312256571263316 -0.000106724703081589 -0.000117651705091984 -0.00137073243697101 -0.00429027041109636 -0.0010327805989851 -0.000213697881152892 -0.00213230562754968 -0.000349800874971599 -0.000621163679211442 -3.95022852918179e-05 -0.000376424283378734 -0.000685665798124672 -7.12311558641379e-05 -0.000655495046422448 0.000558324871090207 0.00195307743716316 0.000378335679050679 -0.00245978638110096 0.00140321759990391 0.00165899548628707 -0.000184502186288187 -0.000291621882596356 0.00122972766656844 -0.000803442405197803 -0.000243783062988954 -0.000711183780899023 -0.00273154431104979 0.0017087548665409 0.000931419444092379 0.00960875995647399 -0.0285994145832561 0.0812685077392569 0.000249135159630997 -0.000805581957112344 -0.000354517584287282 0.000507271637218765 0.000445786490100413 -9.16756139165782e-05 -0.000800831890969923 0.000937098985867017 0.000165578555261041 -3.10436030650618e-05 1.740000111944e-05 5.05137892752966e-05 1.91374659511646e-05 -5.7873774443392e-05 1.18528810339753e-05 4.46124287909697e-05 -3.34459048577572e-05 1.21610059049321e-05 -8.35388514866243e-05 -0.000181934162254004 -2.59171498589411e-05 -1.12001066440392e-05 2.40758326943739e-05 -6.49736814879931e-06 -9.12566271746552e-05 4.69066355168082e-05 -6.51894540727332e-05 2.16095810367135e-05 7.4039294167266e-05 -0.000146385475817724 8.26642190701132e-05 6.3312205998546e-05 0.00024354686807343 -0.360806139188208 0.282144615143674 -0.756904612582662 0.246126479868855 0.0682342394060709 -0.209332716086661 0.00880102915005134 -0.0110886238592613 -0.00384183724678492 -0.000827172474789665 -5.36443480156084e-05 -0.000332484695938747 -0.0005761568860858 0.00056626722127117 0.000105425992130317 5.64453011399002e-05 0.000233095734176395 0.000205698355177484 0.0005605105686765 0.000272784470821122 -0.000479822203681495 -0.000159364630552176 -0.00023716054380351 -0.000169635232358138 0.000672778103435746 -0.000538856877638115 0.00136863571736972 -0.000676792359641855 0.000627926961356856 0.000162980212930957 0.000937111085779523 -0.000672759591674407 0.0020560658245858 -0.000489576074215268 -0.000891993500102729 -0.000535456244528594 -0.00122463639348097 0.00115007387298125 0.000311916758780772 -0.00156840602003063 -0.00304664045530107 -0.00182986985113527 0.00174073272995879 0.000994948339724175 -0.00138556981828159 0.00167267043689288 0.00554774815557205 0.00359685604873038 0.000284763776306371 0.000104435900271015 -0.000548938853111027 0.00159666736198007 -0.00335162024346737 0.000794466914038238 0.00561335093948949 0.00578705912672765 -0.00688433928910788 -0.0309425890326646 -0.0725951159073907 -0.0409642233287539 -0.0220558366685489 0.0357646714282151 0.0115412964367158 -4.10951658953803e-06 2.19862004461707e-05 -6.3417872496825e-05 -0.000271546437989581 0.00207177818204157 0.000407727708894912 -0.00236565210172988 0.000795686088317488 0.000615105126071278
  128 3005.02213304429 ""  38.038360271445 0 0 0.00496199619818359 0.0192000508031648 0.00481267067462381 0.0228129977709865 0.0741355258017488 0.0163345013334463 -0.0060180918466407 -0.0068684199256993 -0.0112447831909583 0.000219335135051932 0.000661877699068983 -0.00103328227421268 -0.0019519244159316 -5.72267424106935e-05 -0.00231008188096574 -0.0492889280219824 -0.220882886406179 -0.0510850175977747 -0.135011402235681 -0.874199771352711 -0.112007847291638 -0.139664962225002 -0.00781161257738065 -0.0758275126596993 0.127838764250528 0.00134039053780785 0.0769412695548824 0.00928554711488019 0.0440139041896979 0.0103927322606164 -0.0689911157081547 0.033896394790571 0.046852012564876 -0.00836852938759198 -0.00593717388188657 0.0264384032720838 0.0103519786993205 0.00246181707700935 0.0100731168537759 0.0173759149512794 -0.00986645947254405 -0.005572213454412 2.09262977923548e-05 7.3114652506345e-05 -3.63827200485922e-05 -1.07159405595253e-06 -4.13774056225106e-05 -1.66075670412539e-05 1.88178530613861e-05 4.84018665799657e-05 2.30812959634073e-05 7.94074591841697e-06 -3.80558693741593e-05 -1.62225493671269e-05 1.86490011093132e-05 1.06720639767387e-05 1.01784291077088e-05 2.07243321261167e-06 -3.81433176530959e-06 -1.10011812784888e-06 9.67467996607735e-06 -9.5181456234895e-06 2.82350580983983e-07 4.16288942583648e-05 -9.92434924028892e-07 1.9069137471224e-05 2.12421771328864e-06 -3.86711475711227e-06 1.25533629379573e-06 5.96730151310218e-05 3.16707932251907e-05 5.48837063820119e-05 -1.31494987133878e-05 -2.08165346959284e-05 6.81286957448142e-05 -2.13508870179127e-05 1.04741305584555e-05 -7.78725905726798e-05 0.00017610340950967 -0.000240449819136058 0.000188883646240123 -0.00039507099055461 -0.000238960445499059 0.000358889770174728 -0.000145521033449983 0.000271728650185314 8.43399582389562e-05 -0.000147048763865081 -8.99556492549945e-06 -3.75196254993085e-05 -1.32897971844434e-05 -6.86875913062344e-05 -4.75561821749224e-05 -0.000836267445096048 -6.31027930347929e-05 -0.000358470427537206 -0.000177849973798833 -8.39352886226035e-05 0.000146796977192859 -0.000278151359277254 -0.000505000968388217 -0.000290896437820234 -0.000253008031193832 0.000196077763093393 -0.000488161834792723 0.000392812549699317 -0.000376819563932137 -9.11437497541675e-05 -0.000413100712067838 0.000297739042151813 -0.000882257942899781 0.000162835493745007 0.00032568135946307 0.000200957579565658 0.000563731569812668 -0.000542427334389542 -0.000140895030414617 0.000409665284140044 0.000833195051930703 0.000484033195616722 -0.00071770453549262 -0.000408663471908145 0.000573234347329229 -0.0016574890537958 -0.00294327882503623 -0.00102893727063521 -2.4497424429861e-05 -9.7195342686751e-06 7.21482191044789e-06 0.000391314961270327 -0.000666256140738503 -0.000201625612336157 0.00428425124500046 0.00332390204824774 -0.00514291463236839 0.0150961754968446 0.0295298790530273 0.0169087414795045 -0.00504345685834815 0.00710066016398775 0.002461870651415 0.000113222379299795 -0.000353061351511171 4.3706355274515e-05 -0.00420508733125913 0.00547432689234053 -0.000116188070044031 0.000875611200222471 0.000332989962082569 -0.000363536878387861
  129 3018.03246895729 ""  39.8869514174053 0 0 -0.00112606814175404 -0.00350867408447521 -0.00120986278097108 -0.000484489739185546 -0.00129600054985306 -0.000313439958727467 0.00215989819711972 0.0025540876967726 0.00294306259696468 4.96884902439497e-06 1.95991634525837e-05 -3.62662353161774e-06 0.000396698164370205 -0.000404958589552115 0.000389768460332863 0.0151007350931449 0.0467279823529094 0.012365260368155 0.0015548601400886 0.0173041287148985 0.00267574622251054 0.00578288454481564 0.000223602579665659 0.00229057029978984 -0.0331721665352523 -0.000111141896202265 -0.0200343807620951 -0.00625572705455303 -0.0237947298105403 -0.00437354317538646 0.0137768183652193 -0.00795730000958764 -0.00879172135278289 0.00140812445331018 0.00133506793378052 -0.00532830092036489 -0.000523307053788809 -0.000167365339202733 -0.000574872224317061 -0.00532243595271681 0.00322577647037492 0.00133445309384574 0.00204497889793972 -0.00206565895442096 0.00667020440941733 -3.88843212788782e-05 -4.92319064299383e-05 -5.8953908038833e-05 0.000134588281558055 0.000262139433842645 0.000115727826568053 -9.63525877570939e-05 2.1987366809984e-05 -2.01810641080606e-05 -9.62668751858749e-05 1.14282514736772e-05 -1.09730093649824e-05 -2.60594479904683e-06 -1.76523973249777e-05 -6.06752046316697e-06 4.95724332493311e-05 -3.15838304217329e-05 -5.19333797639195e-06 -4.54000028499298e-05 -7.48805754302379e-05 -4.16578118862247e-05 -2.59932351119597e-06 1.07978195834109e-05 2.24838165634045e-06 -0.000192031410699892 -3.94305713497828e-05 -7.16335823959435e-05 5.09882947582663e-05 -6.03566516648396e-05 -0.000224357489441504 1.81022252141362e-05 -0.000162592203005636 0.000107156536059991 -0.0308294384301799 0.023562985369381 -0.0659002237295297 0.0121432397787997 0.00308505831867622 -0.00966017061732936 0.000719127064020118 -0.000739974089104454 -0.000211972531645285 0.000968921469583301 -2.23652821450047e-05 0.000193967650656052 -0.000448667098458429 0.000501694651535241 0.000143424069112816 0.000442423687585412 0.000161896312035333 0.000223160362079268 0.00122062530469515 0.000614443731165089 -0.00103071637163623 0.000244641134683606 0.000476701140455023 0.000274212210531202 0.000751509418414084 -0.000614325683534214 0.00156321425773215 -0.00158893033791567 0.00148801374314791 0.000384594226156832 0.00104204528856739 -0.00076408211067435 0.00222511231394504 -2.80810455859259e-05 -5.90605127344952e-05 -4.1389829995021e-05 -0.00156687709783471 0.00147779481458789 0.000372853825215765 -0.000273435305627901 -0.000550759347404679 -0.000327756960893732 0.00161164184165386 0.000903123955031326 -0.00130360495272344 -0.0347151424338645 -0.06882950561441 -0.0268249290298368 0.000294333646621878 0.000586225694844425 -0.000287064905684282 0.00575934286158212 -0.0105407727067583 -0.00247140666711883 0.0863646860068126 0.0713840700674221 -0.111033661312473 0.328718913959542 0.750097445549894 0.425439736577991 -0.0814332948263461 0.116075827605879 0.0357104047061345 0.000484528802841962 0.000843971673344357 0.00031058143494143 -0.00986829518283621 -0.0183482430689814 -0.00565862780419271 -8.04652452571231e-05 -0.00385910547816799 1.24950204704147e-05
[truncated: 71,013 more chars]
