# Supplementary material for: Cut-off Scale and Complex Formation in Density Functional Theory Computations of Epoxy-Amine Reactivity
Source: ACS Omega. 2021 Oct 25;6(44):29424–31. doi: 10.1021/acsomega.1c03229 (PMC8587129; doi:10.1021/acsomega.1c03229)
Supplement: Supplementary file 1 — ao1c03229_si_001.zip [file ao1c03229_si_001.zip › Final_structures/Primary/A4_E4_B3LYP-D3_CC-PVTZ-F_ canonical/Amine_frag4_Epoxy_frag4_product-9_isomer16.vib]

{ 
 s_m_m2io_version
 :::
 2.0.0 
} 

f_m_table { 
 i_j_atom_total
 :::
 50
 m_column[155] { 
  s_m_data_name
  s_m_column_name
  i_m_width
  b_m_visible
  s_m_units
  :::
  1 r_j_Frequency  "Frequency"  10 1 "" 
  2 s_j_Symmetry  "Symmetry"  10 0 "" 
  3 r_j_Intensity  "Intensity"  10 1 "" 
  4 r_j_Raman_Act  "Raman Act"  10 0 "" 
  5 r_j_Raman_Int  "Raman Int"  10 0 "" 
  6 r_j_x1  "x1"  10 0 "" 
  7 r_j_y1  "y1"  10 0 "" 
  8 r_j_z1  "z1"  10 0 "" 
  9 r_j_x2  "x2"  10 0 "" 
  10 r_j_y2  "y2"  10 0 "" 
  11 r_j_z2  "z2"  10 0 "" 
  12 r_j_x3  "x3"  10 0 "" 
  13 r_j_y3  "y3"  10 0 "" 
  14 r_j_z3  "z3"  10 0 "" 
  15 r_j_x4  "x4"  10 0 "" 
  16 r_j_y4  "y4"  10 0 "" 
  17 r_j_z4  "z4"  10 0 "" 
  18 r_j_x5  "x5"  10 0 "" 
  19 r_j_y5  "y5"  10 0 "" 
  20 r_j_z5  "z5"  10 0 "" 
  21 r_j_x6  "x6"  10 0 "" 
  22 r_j_y6  "y6"  10 0 "" 
  23 r_j_z6  "z6"  10 0 "" 
  24 r_j_x7  "x7"  10 0 "" 
  25 r_j_y7  "y7"  10 0 "" 
  26 r_j_z7  "z7"  10 0 "" 
  27 r_j_x8  "x8"  10 0 "" 
  28 r_j_y8  "y8"  10 0 "" 
  29 r_j_z8  "z8"  10 0 "" 
  30 r_j_x9  "x9"  10 0 "" 
  31 r_j_y9  "y9"  10 0 "" 
  32 r_j_z9  "z9"  10 0 "" 
  33 r_j_x10  "x10"  10 0 "" 
  34 r_j_y10  "y10"  10 0 "" 
  35 r_j_z10  "z10"  10 0 "" 
  36 r_j_x11  "x11"  10 0 "" 
  37 r_j_y11  "y11"  10 0 "" 
  38 r_j_z11  "z11"  10 0 "" 
  39 r_j_x12  "x12"  10 0 "" 
  40 r_j_y12  "y12"  10 0 "" 
  41 r_j_z12  "z12"  10 0 "" 
  42 r_j_x13  "x13"  10 0 "" 
  43 r_j_y13  "y13"  10 0 "" 
  44 r_j_z13  "z13"  10 0 "" 
  45 r_j_x14  "x14"  10 0 "" 
  46 r_j_y14  "y14"  10 0 "" 
  47 r_j_z14  "z14"  10 0 "" 
  48 r_j_x15  "x15"  10 0 "" 
  49 r_j_y15  "y15"  10 0 "" 
  50 r_j_z15  "z15"  10 0 "" 
  51 r_j_x16  "x16"  10 0 "" 
  52 r_j_y16  "y16"  10 0 "" 
  53 r_j_z16  "z16"  10 0 "" 
  54 r_j_x17  "x17"  10 0 "" 
  55 r_j_y17  "y17"  10 0 "" 
  56 r_j_z17  "z17"  10 0 "" 
  57 r_j_x18  "x18"  10 0 "" 
  58 r_j_y18  "y18"  10 0 "" 
  59 r_j_z18  "z18"  10 0 "" 
  60 r_j_x19  "x19"  10 0 "" 
  61 r_j_y19  "y19"  10 0 "" 
  62 r_j_z19  "z19"  10 0 "" 
  63 r_j_x20  "x20"  10 0 "" 
  64 r_j_y20  "y20"  10 0 "" 
  65 r_j_z20  "z20"  10 0 "" 
  66 r_j_x21  "x21"  10 0 "" 
  67 r_j_y21  "y21"  10 0 "" 
  68 r_j_z21  "z21"  10 0 "" 
  69 r_j_x22  "x22"  10 0 "" 
  70 r_j_y22  "y22"  10 0 "" 
  71 r_j_z22  "z22"  10 0 "" 
  72 r_j_x23  "x23"  10 0 "" 
  73 r_j_y23  "y23"  10 0 "" 
  74 r_j_z23  "z23"  10 0 "" 
  75 r_j_x24  "x24"  10 0 "" 
  76 r_j_y24  "y24"  10 0 "" 
  77 r_j_z24  "z24"  10 0 "" 
  78 r_j_x25  "x25"  10 0 "" 
  79 r_j_y25  "y25"  10 0 "" 
  80 r_j_z25  "z25"  10 0 "" 
  81 r_j_x26  "x26"  10 0 "" 
  82 r_j_y26  "y26"  10 0 "" 
  83 r_j_z26  "z26"  10 0 "" 
  84 r_j_x27  "x27"  10 0 "" 
  85 r_j_y27  "y27"  10 0 "" 
  86 r_j_z27  "z27"  10 0 "" 
  87 r_j_x28  "x28"  10 0 "" 
  88 r_j_y28  "y28"  10 0 "" 
  89 r_j_z28  "z28"  10 0 "" 
  90 r_j_x29  "x29"  10 0 "" 
  91 r_j_y29  "y29"  10 0 "" 
  92 r_j_z29  "z29"  10 0 "" 
  93 r_j_x30  "x30"  10 0 "" 
  94 r_j_y30  "y30"  10 0 "" 
  95 r_j_z30  "z30"  10 0 "" 
  96 r_j_x31  "x31"  10 0 "" 
  97 r_j_y31  "y31"  10 0 "" 
  98 r_j_z31  "z31"  10 0 "" 
  99 r_j_x32  "x32"  10 0 "" 
  100 r_j_y32  "y32"  10 0 "" 
  101 r_j_z32  "z32"  10 0 "" 
  102 r_j_x33  "x33"  10 0 "" 
  103 r_j_y33  "y33"  10 0 "" 
  104 r_j_z33  "z33"  10 0 "" 
  105 r_j_x34  "x34"  10 0 "" 
  106 r_j_y34  "y34"  10 0 "" 
  107 r_j_z34  "z34"  10 0 "" 
  108 r_j_x35  "x35"  10 0 "" 
  109 r_j_y35  "y35"  10 0 "" 
  110 r_j_z35  "z35"  10 0 "" 
  111 r_j_x36  "x36"  10 0 "" 
  112 r_j_y36  "y36"  10 0 "" 
  113 r_j_z36  "z36"  10 0 "" 
  114 r_j_x37  "x37"  10 0 "" 
  115 r_j_y37  "y37"  10 0 "" 
  116 r_j_z37  "z37"  10 0 "" 
  117 r_j_x38  "x38"  10 0 "" 
  118 r_j_y38  "y38"  10 0 "" 
  119 r_j_z38  "z38"  10 0 "" 
  120 r_j_x39  "x39"  10 0 "" 
  121 r_j_y39  "y39"  10 0 "" 
  122 r_j_z39  "z39"  10 0 "" 
  123 r_j_x40  "x40"  10 0 "" 
  124 r_j_y40  "y40"  10 0 "" 
  125 r_j_z40  "z40"  10 0 "" 
  126 r_j_x41  "x41"  10 0 "" 
  127 r_j_y41  "y41"  10 0 "" 
  128 r_j_z41  "z41"  10 0 "" 
  129 r_j_x42  "x42"  10 0 "" 
  130 r_j_y42  "y42"  10 0 "" 
  131 r_j_z42  "z42"  10 0 "" 
  132 r_j_x43  "x43"  10 0 "" 
  133 r_j_y43  "y43"  10 0 "" 
  134 r_j_z43  "z43"  10 0 "" 
  135 r_j_x44  "x44"  10 0 "" 
  136 r_j_y44  "y44"  10 0 "" 
  137 r_j_z44  "z44"  10 0 "" 
  138 r_j_x45  "x45"  10 0 "" 
  139 r_j_y45  "y45"  10 0 "" 
  140 r_j_z45  "z45"  10 0 "" 
  141 r_j_x46  "x46"  10 0 "" 
  142 r_j_y46  "y46"  10 0 "" 
  143 r_j_z46  "z46"  10 0 "" 
  144 r_j_x47  "x47"  10 0 "" 
  145 r_j_y47  "y47"  10 0 "" 
  146 r_j_z47  "z47"  10 0 "" 
  147 r_j_x48  "x48"  10 0 "" 
  148 r_j_y48  "y48"  10 0 "" 
  149 r_j_z48  "z48"  10 0 "" 
  150 r_j_x49  "x49"  10 0 "" 
  151 r_j_y49  "y49"  10 0 "" 
  152 r_j_z49  "z49"  10 0 "" 
  153 r_j_x50  "x50"  10 0 "" 
  154 r_j_y50  "y50"  10 0 "" 
  155 r_j_z50  "z50"  10 0 "" 
  :::
 } 
 m_row[144] { 
  r_j_Frequency
  s_j_Symmetry
  r_j_Intensity
  r_j_Raman_Act
  r_j_Raman_Int
  r_j_x1
  r_j_y1
  r_j_z1
  r_j_x2
  r_j_y2
  r_j_z2
  r_j_x3
  r_j_y3
  r_j_z3
  r_j_x4
  r_j_y4
  r_j_z4
  r_j_x5
  r_j_y5
  r_j_z5
  r_j_x6
  r_j_y6
  r_j_z6
  r_j_x7
  r_j_y7
  r_j_z7
  r_j_x8
  r_j_y8
  r_j_z8
  r_j_x9
  r_j_y9
  r_j_z9
  r_j_x10
  r_j_y10
  r_j_z10
  r_j_x11
  r_j_y11
  r_j_z11
  r_j_x12
  r_j_y12
  r_j_z12
  r_j_x13
  r_j_y13
  r_j_z13
  r_j_x14
  r_j_y14
  r_j_z14
  r_j_x15
  r_j_y15
  r_j_z15
  r_j_x16
  r_j_y16
  r_j_z16
  r_j_x17
  r_j_y17
  r_j_z17
  r_j_x18
  r_j_y18
  r_j_z18
  r_j_x19
  r_j_y19
  r_j_z19
  r_j_x20
  r_j_y20
  r_j_z20
  r_j_x21
  r_j_y21
  r_j_z21
  r_j_x22
  r_j_y22
  r_j_z22
  r_j_x23
  r_j_y23
  r_j_z23
  r_j_x24
  r_j_y24
  r_j_z24
  r_j_x25
  r_j_y25
  r_j_z25
  r_j_x26
  r_j_y26
  r_j_z26
  r_j_x27
  r_j_y27
  r_j_z27
  r_j_x28
  r_j_y28
  r_j_z28
  r_j_x29
  r_j_y29
  r_j_z29
  r_j_x30
  r_j_y30
  r_j_z30
  r_j_x31
  r_j_y31
  r_j_z31
  r_j_x32
  r_j_y32
  r_j_z32
  r_j_x33
  r_j_y33
  r_j_z33
  r_j_x34
  r_j_y34
  r_j_z34
  r_j_x35
  r_j_y35
  r_j_z35
  r_j_x36
  r_j_y36
  r_j_z36
  r_j_x37
  r_j_y37
  r_j_z37
  r_j_x38
  r_j_y38
  r_j_z38
  r_j_x39
  r_j_y39
  r_j_z39
  r_j_x40
  r_j_y40
  r_j_z40
  r_j_x41
  r_j_y41
  r_j_z41
  r_j_x42
  r_j_y42
  r_j_z42
  r_j_x43
  r_j_y43
  r_j_z43
  r_j_x44
  r_j_y44
  r_j_z44
  r_j_x45
  r_j_y45
  r_j_z45
  r_j_x46
  r_j_y46
  r_j_z46
  r_j_x47
  r_j_y47
  r_j_z47
  r_j_x48
  r_j_y48
  r_j_z48
  r_j_x49
  r_j_y49
  r_j_z49
  r_j_x50
  r_j_y50
  r_j_z50
  :::
  1 31.5970394723043 ""  0.124340085168077 0 0 0.0110309637416156 0.00329224071193434 0.0156199831474657 0.0300132912351754 0.0624794742545171 0.0157664625275422 0.0272633546966064 -0.0218228021194605 -0.00370050887673803 0.026821312090436 0.109091150267276 0.0415788232014554 -0.00285675196349657 0.107184787971379 0.0933834456722033 -0.0221824601787195 0.000633250233955167 0.0381072700223002 0.0563342013100529 0.0701742580190508 -0.0232060045867282 0.0213722601872268 0.0650941249614229 0.0305556445874771 0.0238650944827676 -0.0115714404111362 0.00165910403007592 0.0516911432202203 -0.0197724263656477 -0.0251203733597911 0.0172136990368988 -0.0531383274208623 -0.00215131384775756 0.00178298192680324 0.145457071931642 0.109101347688941 -0.0166690803990916 0.0998655071075499 0.113454008385655 -0.0164110192541645 0.0769766709988445 0.0959337311972803 0.0240446128662777 -0.0130312687060739 -0.0361085243301451 0.0143224885826379 -0.0247120116680724 -0.0206058694887421 0.00262646728482034 -0.0216964393898414 -0.0151029872595619 -0.00983133326681541 -0.0328122880526254 -0.0118476580382774 -0.0227834677132595 -0.0297484478001262 -0.00665297111419711 -0.02442832666258 -0.01614333201177 -0.00415497203781008 -0.0120843450404939 -0.00573340377127785 -0.00692521884100981 0.00116501438172401 -0.00854835573632352 -0.0127846200876654 -0.0398372847648937 -0.0123799448244667 0.000703198403792796 -0.0452898414854577 -0.022181077424999 -0.00112675406161241 -0.0505449611018322 -0.0140389288908442 0.00245401122465832 -0.0399148260710221 0.00255288185972903 0.00518203608461343 0.0356902016665847 -0.0149683679464602 -0.0438502084506907 0.0143985622054739 0.00076045545344252 -0.0405916294231071 -0.00877403148660642 -0.0436694627557336 -0.0136369697181466 -0.0314234174314702 -0.0378385611581939 -0.00478892646595461 -0.0126694770317943 0.00487611580857653 -0.00480045139004159 0.00952024212106437 -0.000556881679209193 -0.0153747118759002 -0.0404696541267692 -0.0223031259809545 -0.00313998262967744 -0.0536684017937135 -0.0210148947876884 0.00276545466992266 -0.0457254751640811 -0.0300856105454873 -0.004257339780901 -0.0490371805799404 -0.008365447529514 0.00289281931496023 -0.0515201084616962 -0.0234231398366213 0.00149221515316958 -0.059005865866121 -0.0115253509717353 0.00431487527309949 -0.0366702828432779 0.00940788709757753 0.00660211130734975 -0.0499539463871157 0.00478419435516044 0.00791778792903617 -0.0334803651237854 0.00414329192286586 0.00427360230527498 0.00633337828232688 -0.0157549390302247 -0.0156980288921776 0.0462544862911981 -0.0322979234830761 -0.0259359543639455 0.027046510116776 -0.017457807299395 -0.033607596658884 -0.00595622659579025 -0.0134301672260501 -0.0239269063410793 -0.00269721303347245 -0.0147148619849799 -0.0115823136402397 0.0280825715588781 -0.00905595470382861 -0.0484738396037501 0.0161275942998745 -0.0179921945049965 0.00652565243363516 0.0260825109363886 -0.0237125835110751 0.0142489224997143 0.0446959555697815 -0.034729899536542 -0.00647313105090157
  2 43.014445439169 ""  0.909371367514166 0 0 0.0189331823244585 0.0582155114637218 0.0135196722365019 0.0188666339292219 0.0318918081441508 0.024044888680591 0.0327154880745562 0.106889936046317 0.0503389718856455 0.00993105061436402 -0.0143362083277914 -0.00190129683595222 0.000646179549915603 -0.00936769367146228 -0.0548143163006021 0.00978779159543893 0.0735321348545416 -0.0273244830968391 0.025549223584878 0.0218030245507496 0.0631056429401206 0.0195750370344475 0.0581315348367856 0.0157717557102225 0.034811036360977 0.135319167875342 0.0446414724621255 0.0400864401157427 0.0937465374460322 0.0908774433753781 0.0332484423065804 0.127059489884677 0.0427250339654054 -0.00259226564876389 -0.0442272167769987 -0.068913308172681 -0.000845500655620261 0.0202879457417918 -0.0662532656106497 -0.00196190860028932 -0.00256122665298985 -0.0702464700741566 0.00131912649759399 -0.0308513369561524 0.0249872932872227 -0.0078166907674784 -0.0505003229698645 0.0659397156958256 -0.00834319822934799 -0.0396036291450246 0.0471073958218487 -0.0127746354293994 -0.0406051288964044 0.0411895714822665 -0.0145934063979682 -0.0253843617691538 0.016142893910325 -0.0120435276693794 -0.00835954270695437 -0.00451880998073553 -0.00849367757533516 -0.0103260483612259 0.00701468392847995 -0.00679341946380054 -0.0264049707939227 0.032845644501634 -0.0136772435344646 0.012936872899444 -0.0397604905406199 0.0023035133585435 0.038983342091801 -0.0342178289746186 -0.034441446123283 -0.00829804904155841 -0.0644619278814636 -0.0108927317700409 0.0301646336144331 -0.0575378620883049 0.00365961419449403 -0.0587999860952619 0.0109217802205407 -0.000270471075529479 0.00136606178728959 0.0352874063604164 -0.0141263817844014 -0.0521060792507815 0.0535434190185436 -0.0173054288426074 -0.0254359293644097 0.010380280675196 -0.00688134142068766 0.000909032522533027 -0.00454655303929939 -0.00456141462050474 -0.0275621587645004 0.0405279512799601 0.0119830473155435 0.0514461018950391 -0.0194968344694626 0.00512511775149119 0.0507022739707015 -0.0555258945296819 0.00121575080179895 0.0338715688491549 -0.0237334875744511 -0.0430729961995797 -0.0247298440493687 -0.067683035816222 -0.0368642780804062 -0.021461256857296 -0.0570315281066004 -0.0382787749839815 0.00603571403262808 -0.0867201174102978 -0.0219735015977759 0.0174923527505289 -0.0629563910882757 -0.0124245766173424 0.0422235322745593 -0.077525979858927 0.00373520578262275 0.0435031048936702 -0.0457571578229139 0.0116201504319281 0.0270572568839615 -0.00234007276882793 0.00252425511785519 -0.053954103893374 -0.0437724617493907 0.00726722709313572 -0.0139539050722239 -0.0180423955069776 0.0159401066476045 0.0439595723035798 0.0162975750573875 0.00653068096483824 0.0458218891574884 -0.0276826672150937 0.0107689141366396 0.00181697353003629 -0.0438876302048587 0.0155266204941176 0.0156771236974415 0.0179986029006535 0.0236998335915711 -0.000195186194490251 0.0530908644961263 0.00402915959749894 -0.0516318223132073 -0.0232918207126183
  3 56.5060234990944 ""  0.0376586019904572 0 0 0.00917248532294116 -0.0167102894826289 -0.0179931334007704 -0.00588124698847209 0.00575981391826255 -0.0453540957953861 0.0399660850972972 -0.0305786023149386 -0.0285576105410553 -0.0362547211151329 0.0235852687330638 -0.035750193050134 -0.0418827398653837 0.0227855688496705 -0.01826986698793 0.00635686687347225 -0.0190797384996073 -0.00990308189528095 -0.00246464610399498 0.00878165704005808 -0.058639006417698 0.00334177865753232 0.00620245683589966 -0.0619917014605555 0.0479326125384511 -0.0267439607843637 -0.0430205285105616 0.0456081810266288 -0.0290791653254046 -0.037059217992312 0.0477202625576693 -0.0462107358290227 -0.0134005832235313 -0.0545811905399497 0.036515042144162 -0.0156509829619112 -0.0358795281349479 0.0179704415220555 -0.0235219989280476 -0.0399975159962527 0.0140448753888644 -0.00240170542111043 -0.00389905207179746 0.0026746549648922 0.0175277497248172 -0.00864407906892769 -0.00291147141029116 0.0255067089570105 -0.00505809737252452 0.00140325467010724 0.0161061347236062 -0.00644657703854056 -0.0122826536622831 0.0477696997778173 -0.00160517144252097 -0.00949710615248265 0.039549708199442 0.00511406911233538 0.00825422154555061 -0.00279398091721039 0.006061153737494 0.0209810637217256 -0.032541752981528 0.00102478228404181 0.0176482287219773 -0.0226048488276326 0.010453742812786 0.00616605734303588 -0.00298469120817829 0.0935550384119394 -0.0597702504290616 0.040984189107302 -0.0816627139841961 0.0210803375786023 0.0582566795208369 0.02460378138792 0.0518871315026529 -0.10184467439992 0.00619107756547206 0.00651909958948081 0.0135070684633219 -0.0116884087883242 0.00767640883607487 0.0116551782517943 -0.0107726200204488 -0.0246439197226649 0.0777849780296794 -0.00309810031840258 -0.0212129924586466 0.0660805199694567 0.0106385369696383 0.0330414445793884 -0.0627045973053736 0.00228147324757404 0.0273013136260663 -0.0444875519131206 0.153511050141848 -0.0730853821295125 -0.00127904669061645 0.0992922228327301 -0.0662817271389374 0.0478820846716961 0.0869142989114508 -0.0891657702133462 0.105755577541705 -0.13364198664364 0.0691001045841698 0.0321773811731978 -0.0926675872459358 -0.00956348643833961 0.120461596659321 -0.083840014116424 0.0170829712737051 0.0666948858184555 -0.0338549677151913 0.0792825321261776 -0.13539483470125 0.0290797267740731 0.0555184658540874 -0.111119688105018 0.0889468013304201 0.0541458191654506 -0.130717280410904 0.00323463803635361 -0.0180258048928101 0.0162737169917814 0.00337874497607966 -0.00478311799226959 0.0236676928793951 0.00193943912603703 -0.00485297307141559 0.0225151675686613 0.00279145090442497 -0.0196734532785609 0.0142694644278971 0.0103423527654754 -0.0238631257597678 0.0203601121781191 0.0078108381450929 -0.00310857780165698 0.0282697617723636 -0.00411523519178681 -0.0204268608323484 0.00541920696945051 -0.00800972251442883 -0.0194640115835229 0.00658834446801798 -0.00187024041117044 -0.0128120799637767 0.0176950493275596
  4 59.1208901795609 ""  0.0976000790927377 0 0 -0.00950998817440865 -0.0305582630474481 -0.0310088668075934 -0.000178785399743133 -0.02304655800572 -0.0229110918609856 -0.0557245582974247 -0.0793948274146085 -0.0679464305696688 0.0406624053898871 0.020897316395158 0.00205934097404938 0.0529605899676281 0.0154087586365711 0.0550393342631969 0.00987867027939727 -0.0482764962804025 0.0117224636979372 -0.0177568112627376 -0.0122545152026818 -0.0614466342925655 -0.0076147300197738 -0.0621840081676874 0.00103110442092129 -0.0646147665302027 -0.122909290830359 -0.0492059641683126 -0.0744605300550084 -0.0633823396869128 -0.11162961563204 -0.061325738401017 -0.0882763864692607 -0.0707511016576872 0.0762488469761572 0.0483636024567101 0.0725933707929455 0.0427233043378011 -0.0158103441233564 0.0815681926558969 0.0494522016892669 0.011026995639492 0.0515684260711999 -0.0183694239810971 0.0130221818825932 0.0104344637562164 -0.0278819353132553 -0.00728253026645168 0.0537427534899947 -0.0213520363434272 -0.0113554670614153 0.0551578001627042 -0.0148763634275786 -0.0111196021141146 0.0681064518780102 -0.00416005193740938 -0.00849032266781912 0.0554648152736497 0.000629451637184773 -0.00588940922748298 0.0303630278228233 -0.00791095750630964 -0.0116076903134761 0.0290085583665578 -0.018566448961376 -0.0140734477679805 0.0420525275134993 0.0180233135721461 0.00767268643949413 -0.00525902896351431 0.0347132259431911 0.0500794644769804 -0.000845783842380937 0.0191860698031408 -0.0111871549998898 -0.0354183739288887 0.0198406667723727 0.001159025728579 -0.0205754749879734 -0.0155259522233304 -0.0145794805111251 -0.00374974377234263 -0.0194275567062688 0.0466593974717843 0.0216231361153571 -0.0174156626353709 -0.0106690077250965 0.0825662133461052 0.00104148696819397 -0.00599199332592432 0.0604883707667204 -0.00559011798468388 -0.0128125738669832 0.0146665330296826 -0.0229945217865181 -0.0162496405462596 0.0384910714141178 0.0334330822228081 0.0632040587627868 0.0190096169900818 0.048231755711594 0.0602376308454629 -0.0270443771153862 0.0347313065508212 0.0580295043618073 0.00919138205796602 0.0130037971346126 -0.0377891578834325 -0.0370600193102286 0.0188616120935234 -0.010028764730727 -0.031934896070247 0.0264361433709246 -0.000377911985793093 -0.0596179566211392 0.00985142234366327 -0.0182341050387655 -0.0249995452265195 0.0305930215115367 0.0079528790183963 -0.0394770278868611 0.02069018276125 0.00958974435794197 -0.00892403536798673 0.0147485064699849 0.0418587284460537 -0.0401508541994408 -0.0261250929729086 0.00350079181845831 -0.0599816532784478 -0.00535370139363768 0.024340610712359 -0.0314353498409916 0.0240135028847236 0.0535385102390924 -0.0215447874276417 0.0281914283041933 0.0486112480860668 -0.0589737273427266 0.0039943337585801 0.0329323700578692 -0.0334366253239299 0.002631719626863 0.0289697632183363 -0.0514540946781514 -0.0227643284472369 0.0400180613159031 -0.0631903408043429 -0.0154747160846254 0.0187297989964134 -0.0527958523662554
  5 63.9430795902825 ""  0.444268812832559 0 0 -0.0158182790143234 -0.0342060692579441 0.0143264400367727 -0.0374710540391179 -0.0110453536922819 -0.0220718473769067 0.0282622529378283 -0.0369045878724392 0.0120721489947041 -0.090626889253132 -0.000431163830120523 -0.016991071146358 -0.0985680781597389 0.0003576871015991 -0.0099872051659951 -0.022181358553911 -0.0325348720430244 0.0113351971461406 -0.0301855187786623 -0.0101092699427643 -0.0278640325424119 -0.0222473879796401 -0.000108798750799197 -0.0523163375761498 0.038533390933473 -0.0227047855247089 -0.00705807343120254 0.0392911879614329 -0.0392022289012464 0.0133600209490536 0.0365534925867563 -0.0512373234669053 0.0275415412275243 -0.120270122675535 0.00755224279994571 -0.0117725164826408 -0.0875506987799742 0.00131293491061697 -0.0240647077935373 -0.0944351096804964 -0.00712249190347834 0.00953508793090287 0.0161982487965302 0.0382625853777352 -0.0331781889788619 -0.0029973429155906 0.0102146123932633 0.0167372967246705 -0.000791693408929658 0.0108776279884091 0.0165865186023654 0.00290631791448711 0.0108972558055264 0.0244364975833021 0.00777328186290904 0.00967378821668003 0.0236822701978997 0.00930694166863258 0.00859477015270044 0.0168870928041703 0.00522345400287387 0.00799694707268303 0.0111175322628469 0.000730375055627755 0.0103427003027295 0.0108610709850949 0.0181583980443464 0.0120041007006378 0.00534080376594651 0.000573639395887228 0.0494486811741735 -0.00583763542019164 0.0501201941488425 0.00196446611670908 -0.0235704083010041 0.0145193594746373 -0.00904506791403232 0.0295718449994494 0.0435909684023036 0.0246993170257357 -0.0554782293313745 -0.00504590183967699 0.0800842923895284 -0.0389692581528839 0.00196892466567578 0.0143977543538805 0.0283873637873243 0.0101457700747281 0.0108403115664148 0.0259935374306509 0.00612361320339529 0.00582630969137411 0.00576385743679851 -0.000115225596835408 0.0115619057155818 0.00659723062652541 -0.020076432317227 0.0577485673458916 0.0142008689709131 0.0070150483713603 0.054092904090014 -0.018090315982194 0.00281530845383981 0.0647617673121741 -0.0204017727364498 0.0642671300157692 -0.0226402584240185 -0.0159499814449961 0.0535840503152753 0.0134934628548122 -0.0419101690163735 0.054837809321882 0.0060697893829963 -0.0341338327500596 0.0288317469558441 -0.0227092192278443 0.0381933099489275 0.0192806947248889 -0.0100022148134603 0.0280962126920864 -0.00713327805601389 -0.00931643222261076 0.040014787481516 -0.010880403245539 0.0197986566250885 -0.00299791738879218 0.0951342813493439 -0.0544511991553109 -0.0452572335064333 0.0414559401407259 0.0227715634217523 -0.0462618033216608 -0.0557878695773535 0.0686755432721949 0.00402575232398461 0.0140819754200327 0.0216832638124143 -0.0226536989672999 0.0659380238625879 0.0654057133691363 -0.0929511558018973 -0.0309109753933798 -0.0531266229631829 0.0441141725132582 -0.053741789479305 -0.0608453550469713 0.0832334798795186 0.0600005819075309 -0.103664722545531 -0.0130813047673434
  6 88.0695128479422 ""  0.366448377286378 0 0 0.000872993989182393 0.00897320819288053 -0.0103871431452128 0.00111073470865812 0.0093035991560587 -0.00999276096276294 0.00969297410357996 0.0168268937517968 -0.00450492936682285 -0.000726915539752705 0.00383776121288754 -0.0130033458690215 0.0112605038712405 0.0034608871104593 -0.0195689111290195 -0.00484995174393225 0.0122640035592998 -0.0168198564614287 0.00354769725076017 0.00798733618412333 -0.00559810097975013 0.000893340386450719 0.0135088994748709 -0.0108859027527939 0.0107658566370789 0.0261054660506215 -0.00705740472555294 0.0147276967848429 0.0138652742514566 0.002627907720771 0.00983356821345528 0.0167141322456531 -0.00432596281205505 0.00720195136378392 -0.00200025031007698 -0.0225044985077523 0.0181687508783033 -0.000343386098886828 -0.026297308348976 0.0176573655596381 0.0126545804228881 -0.0140289327740598 0.00787588434917047 0.00971877243756981 -0.0343912705771668 0.009167208609024 0.007766301957824 -0.027664079062913 0.00440588592880468 -0.00261039947145369 -0.00653921321143414 -0.0128919365634358 -0.0561128499456663 0.0929213820583083 -0.0169940173934397 -0.0625446623549077 0.106885427453461 -0.00524084401866048 -0.0192649766937734 0.0267221977243762 0.0105567428741072 0.0287791587275333 -0.0631361156283258 0.0151248077281865 0.0373149561181889 -0.0813540778870686 -0.00473462440290583 -0.00596041695255528 0.00338850368263736 -0.0212482900791528 0.0552654026857176 -0.00933179999275452 0.0179578614922668 -0.0345141723323928 -0.0511924266015939 -0.008634519860531 -0.0166553370516433 0.0304376611897731 0.0400861862412597 0.0308198957145313 -0.0434819386444993 -0.0193270711222594 5.47389890562224e-05 -0.0649427625427717 -0.0206321344379087 -0.09014225047278 0.151566091241797 -0.0277570117217481 -0.097889611829468 0.1733235470392 0.0192369720728038 0.0611192905186813 -0.121604609835622 0.0260632575594684 0.0740304231268236 -0.15228711774337 -0.0433221064935367 0.0728064878032335 0.0248571317478374 -0.0109519147968399 0.0673201767665894 -0.036779672623972 -0.0186003075067202 0.0746254775213572 -0.0205941431470038 0.0349740532295644 -0.0746589526687979 -0.0415566083150396 0.0199497582660753 -0.0395468958508106 -0.0749870904279843 0.0122025197456928 -0.0161276520960731 -0.0786837122762969 0.00936203174856917 -0.021753270446495 0.0407653159681099 -0.010883747055667 -0.0172731475212713 0.0330012467238109 -0.0272235861988027 -0.0187064468980098 0.0370810069916746 -0.0153987721324011 -0.0437471102546976 0.00943939697739184 0.00164477886076177 0.0496055893492747 0.059151235632628 -0.00811219985387354 -0.00484238871054959 0.0214152888452374 -0.0133219732463055 -0.0807605140521587 -0.0229838336598478 -0.0320059079921291 -0.06254257007346 0.0487768977063322 -0.0212588609592519 -0.0278905351789329 0.0463165694979676 -0.000633351001320532 -0.00342408166649357 -0.00804305060253235 0.019846488289791 -0.000220650799488505 -0.0305580347578259 0.00578008247568543 0.054289162392855 0.0464043180497706
  7 101.480184376139 ""  1.34633613645045 0 0 -0.0179126506439674 0.000660247327467123 0.0111786503386928 -0.0209925856957396 0.000560526898336702 0.00631670817068628 -0.0473825211098398 -0.031628002810442 -0.0132158252002564 -0.0399373051244672 -0.0102733102648286 -8.03883613157158e-05 -0.0642305272722224 -0.00762057911731506 -0.0136306167231321 -0.00151496592966889 -0.0106298773223688 0.0376216622500642 -0.0164481713021609 -0.00183223777096004 0.0148748871036587 -0.0170355386176341 0.0110871106211348 -0.00365509286887913 -0.0500817283527774 -0.0670232961102681 -0.00577452424623707 -0.0684761387270314 -0.0194559269138382 -0.042153356943943 -0.0454733802554167 -0.0324130456560462 -0.0107015512374775 -0.0872576775559734 -0.0122111949960404 -0.0202442567773119 -0.0584304797276862 0.012590125061933 -0.029749958350018 -0.0654291176409756 -0.0209358285480984 -0.000782034623011446 0.0432745477584414 -0.0269095379914735 -0.0284479795067134 0.0769826785360909 -0.00397310812452939 -0.0410244416237 0.0688172058424584 -0.02714837226948 0.00152097965573425 0.0521797838792858 -0.0370021885004719 -0.00869750438785146 0.0274515731891085 -0.0358774817988641 0.0048726640074793 0.0209742131654133 -0.0214737289565213 0.0292875807855466 0.0381818541435721 -0.0230099829136818 0.0622773925173737 0.0609659312777749 -0.0287919910316424 0.0481877168518571 -0.0167491903172613 0.0111603832233817 0.0023175378361339 -0.0154763594823534 0.0223621106200252 0.00218580173113887 -0.0656987970822338 -0.0186873027927137 -0.0259360426608218 -0.0142663485300978 0.0696507134351528 -0.00677292246799964 0.0323357331206471 -0.0369040722046585 -0.0265677352784338 0.0503193413262386 -0.0585773237659663 -0.0335563719610098 0.0573302195204433 -0.0449293351937397 -0.0350207056055635 0.0144191113026472 -0.0413602684796037 -0.00998332617029681 0.0340368096995479 -0.0147410769758864 0.0893301831822508 0.0703809456608572 -0.0275048384935266 0.0627404666996489 0.009965367262993 0.0409428695998621 0.0199770591134081 -0.0383062528616165 0.0435680269176594 -0.0168052841736393 -0.018099390819593 -0.00889806666528783 0.0024856903342159 -0.075594257557521 -0.0289998930801377 -0.0299841671079765 -0.0703358145668845 -0.0513139803821981 -0.0164782974224153 -0.0853677099115299 0.00406456103621616 -0.051278828037616 -0.0204802359887865 0.0628828402068822 -0.0098994130301545 -0.0402505227062686 0.0932360423159391 -0.0306336310966054 0.019220686961201 0.0941402703613872 0.0116451151112053 -0.00709501979626976 0.0356131985635255 -0.002238021843454 -0.0202338081373845 0.0573919350602075 0.00923274912460644 -0.00925634522288547 0.00753821111148411 -0.00844028368274853 -0.00221236265760803 0.0394825458733074 0.00660830041573094 -0.0135126793791711 0.0464569566906233 -0.0139890382049712 -0.0506633155236476 -0.0243929106712146 -0.0119566664991232 -0.00698439549333274 0.0402519050821576 -0.00167920772843614 -0.0132488102222951 0.0534408965373862 -0.0313139684215378 -0.00992033759737682 0.0731464247711399 -0.00911899567159712
  8 112.135770690969 ""  0.411786026353298 0 0 -0.00878713909880629 0.00452323302289206 -0.0131773897608693 -0.00995518360191956 -0.00060615593016455 -0.0110910193380254 0.0201218676807605 0.0420240670660769 0.0149706073747462 0.00321725968848854 0.0067281922028352 -0.00706011707594714 0.0603167991809406 0.00216221378955411 0.002042716442378 -0.0244065521187237 0.0173305544816312 -0.0435795067722784 -0.0195459888582279 0.00127571760989783 -0.0163472533360543 -0.0105471555249299 -0.0126944024630212 -0.0071420222798131 0.0220506570608141 0.0805158222874868 0.00880853768430616 0.0416280918742474 0.0285095843505176 0.0482895407062016 0.0170244346037179 0.0458630873324345 0.00997481856724058 0.0755354320508787 0.000704483328057284 0.00469507438905442 0.0715005646355586 -0.0347856595021951 0.00485856235520758 0.0775952594686337 0.0372737104307284 0.00429782973521994 -0.00227538134007723 0.0429214334784759 -0.0634730434899264 -0.0138600214781902 0.0357663934570397 -0.0614019872900641 -0.0259447262030426 0.00695843394603013 -0.000671387198179103 -0.0178278039207859 0.0201656828437386 -0.0176299724639168 -0.0136061733475468 0.0054105303153921 0.00633991812219755 -0.0182192045139695 -0.0230848541643319 0.0436511630850011 -0.0328191171515802 -0.0528335904225013 0.0917270098122815 -0.036274827433887 -0.0368473421995881 0.0703877221139787 0.00485224903841798 -0.00766660335682948 -0.000377617278033779 0.0507268315769916 0.0311998931302641 0.0172275437459587 -0.0183846856613875 -0.0292403969957845 -0.0251673473287179 0.0121270980226839 -0.00210550400700389 -0.0537646940456573 0.0251222794348093 0.0644014804580511 -0.0702638178247577 -0.0251877727109427 0.0474528538749591 -0.0845876403826678 -0.0127846436722308 0.0483146609407958 -0.0581334517876226 -0.00531333055638188 0.0212037058443163 -0.0155624090507048 -0.0385257659120877 -0.0799883202321321 0.129675681329854 -0.0428836780989203 -0.0502637495644177 0.0918204359175971 0.0734450352811889 0.0495848023618878 0.0358357629572176 0.062083067798587 0.0486168722932483 -0.0192366959032551 0.0477979721299277 0.022188371998311 0.0457663172034077 -0.0493607068309692 -0.0576527706031464 -0.0380983441535128 -0.0215405520899146 -0.0269025861156345 0.00513664625072576 0.00108661756289307 -0.0172174403179579 -0.0607852216340966 -0.0227848624600217 -0.032982728433514 -0.0712727664672513 0.030077582583955 0.0140748410911451 -0.0937912133163433 0.034880423785975 0.0181859317390241 -0.0361971481128472 -0.0311006356369612 -0.0625493684566906 -0.00407674821314502 0.0519009118248896 0.0302973603090236 0.0439924926233564 0.00718222411130599 0.00636568986806946 -0.00634400407777912 -0.0524343738412335 -0.0960142403320439 -0.0534210908252018 -0.0436042065528391 -0.0935997176446939 0.0507286222926624 0.0148063372138871 0.00483808410586969 0.00911385133851657 -0.0155610461924823 -0.0386671895327323 -0.002882435570537 0.00879357222038757 -0.0440424808873394 -0.00504827986691927 0.0397418435072914 0.0112786973698772 0.0506957515699653
  9 123.672798382942 ""  1.6100633342474 0 0 0.0188098103945716 -0.00497594660380298 0.0143852784804499 0.0824232489415243 0.0400347885807421 0.0711294456624725 -0.0278249604608927 -0.0366296451337432 -0.00944452279436881 0.068263974800679 -0.0290338164292482 0.0335045455898384 -0.126470355826743 -0.00852575953355906 -0.0498858307399463 -0.0171101669723488 -0.0102345568252075 0.0468593585355285 0.180522558264133 0.0203999074301447 0.122754354936886 0.0509178967369694 0.14567326813287 0.100167266573723 -0.0434066177029879 -0.0583714338057025 0.0200325134436698 -0.0253274484197283 -0.0268570035421045 -0.0438061553872331 -0.0458926039258318 -0.0501763893829468 -0.0244314752900142 -0.172561835308183 -0.0411955254122113 -0.0720628339749294 -0.168095090906115 0.140246370582898 -0.0653801349880369 -0.185251345412119 -0.110551323038159 -0.0790540400240802 -0.00905635298292529 0.0185893049828685 -0.00268732812255303 -0.0177011643283994 0.0233454641936206 -0.0263110724902152 -0.0248391857307591 0.015998019593959 -0.00494804549495938 -0.0209971951789459 0.0163137827795354 0.0039163598556882 -0.015852658154697 0.00918259319920149 0.015192590157549 -0.0150254260465338 0.00104319910085669 0.0163498096471407 -0.022204353015354 -0.00374969758409881 0.0158536031093491 -0.0264685543130109 0.00541527440069584 0.0064409574917792 0.00458046419890573 4.22855527092556e-07 0.004281162972073 0.0248392243575574 0.0181538685067292 0.0119300757310519 0.00813748405953478 -0.00278680928885883 -0.00144614208735761 0.0071098569706928 -0.0133737492572134 -0.0157852112644592 -0.0178854435112586 0.0353129296377814 0.00991673576353525 -0.000883299431478849 0.0132138455751035 0.00358017360714037 -0.021004902358599 0.0244617314523653 0.000588942962815045 -0.012224280792009 0.0109045618538559 0.0191822261592199 -0.0226643748708605 -0.0123927588183456 0.0186069299136554 -0.0287818506031451 0.00492782176680988 0.00366566693397709 0.0272638013597533 0.0226403324650337 0.0176545650021027 0.0372812007961992 0.021099645371884 -0.0015689421684957 0.0243420512712943 0.0239607294508901 0.0249551543238285 -0.00207082843519838 -0.0140764814689608 -0.0056230923560535 0.00792665604047418 0.00588554729432528 0.00830642088664703 0.0212973467987064 -0.00259284735927399 -0.0115086768536984 -0.00565462372865578 -0.0235849749766604 -0.0221891769375612 0.0215008505383165 -0.0131936478123533 -0.0255999967240055 0.0075925515041597 -0.0119551097948304 -0.0140454403110083 0.0279818364095397 -0.0418612195946872 -0.0258760898306905 -0.000486784099409473 0.00525437168868458 -0.00580162569181037 0.0140014649124866 -0.00535710857616107 0.000477591644734077 0.0365834303532476 -0.0759938048404287 -0.0502800282844676 0.0149645283580966 -0.0590672597511384 0.00871347051441901 0.0340430003214144 -0.00435375825702275 0.0308133365187833 0.046537371141274 -0.00272448620083394 -0.0397859641123367 0.066661872616324 -0.00197680156331983 -0.0575153788715316 -0.00256148197078879 0.00362982885752262 -0.0259779737771047
  10 152.742470004221 ""  1.53881277042033 0 0 -0.0230050072207905 0.00896746802313395 -0.00913770724028517 0.00282601494152114 0.0292507447403418 0.0124889923209773 -0.0479322670014883 -0.00859749265494401 -0.0231898247950503 0.000696511558237631 0.00204234115937953 -0.00271664349622039 0.00988491676671031 0.00442883683617546 -0.0405764386142618 -0.0422187097762943 0.00744657947283174 0.00529766639723587 0.0375688051812854 0.022123617176244 0.0312207831238967 -0.00929908953812186 0.0662706274391053 0.0240161193358368 -0.0585070395077728 -0.0213629856427167 -0.00339053735079363 -0.0467855027753544 -0.00262810006601238 -0.0441746226252029 -0.0608029845196696 -0.0168955087535697 -0.0343529234495775 -0.0110990256425222 -0.0214723833801614 -0.0549391784304056 0.0266221045050044 0.0163605096766966 -0.0663282122766321 0.0210457322829527 0.0190137462789692 -0.0292687170901919 0.0149814523168163 0.0244319334265956 -0.0682533274970791 -0.0135223410928125 -0.0568197581963341 0.114991115846267 0.00480828648313922 -0.029957951423654 0.0520208595355953 0.0108252988185855 -0.00878331947843445 0.0108921597862275 0.0160461602368706 0.015910348643308 -0.0379825486340484 0.015628252679177 0.0186682401082855 -0.037168904897156 0.0136279104228107 0.00662539873024701 -0.0115668947967224 0.0085442532274144 -0.0173947506684721 0.0301855829301205 0.00088027186118585 0.0102699693626841 -0.0113085905740492 -0.0290911561323253 -0.0354301282905314 -0.0210423514601524 0.0114737937427461 0.033885707711252 0.0217585868453917 -0.00316866090813584 0.0110528175041553 0.0189355990729721 0.141786082686946 -0.013687061030764 -0.159509422548328 -0.0883440604428139 0.125787518632029 -0.134103315479354 0.0102396509129195 -0.0127086803900492 0.0158279811910883 0.0187061842503979 0.0292170431839224 -0.0663294022142808 0.0144236096149849 0.010772398991468 -0.0155904717804456 0.00706903611469033 -0.0264910964383523 0.0500025444969374 -0.0422240258785428 -0.0556940655295851 -0.0460444596024866 -0.0398364684160212 -0.0533056897689635 0.0160138558995857 -0.0274342572624269 -0.0328997193019997 -0.0409439144619274 0.0326127208960158 0.0683218229455092 0.0298795567973112 0.0136118710287731 0.0335144101696623 0.0033422815192371 -0.00361514923973012 0.0194160152471782 0.0581678733785032 0.0157714077348946 0.0267921337091435 0.0283422534340839 -0.0152272571620982 0.0036317360766447 0.0398453819997233 -0.0133724060022482 0.00212035446004027 0.01114066689454 -0.036842989506059 -0.0619012245944202 -0.0137139571004675 0.0505679134883564 0.0479399077148925 0.0460382499670265 0.0034551174979668 0.00703908546255616 -0.0146180217654883 -0.0487196649366326 -0.125638854767707 -0.0835039386373238 -0.0669616935798916 -0.100056403402441 0.0632818882345748 -0.0033692219546635 -0.00410729850710482 -0.00415449763494742 -0.00832555763609255 -0.000813713150927024 -0.0307898019847134 0.021247968987304 0.00316846022235305 -0.0616644120510967 0.0559744942452397 0.0520136812621545 0.0772510051996389
  11 165.745449570582 ""  1.34778675383036 0 0 -0.0249137113448565 -0.0128596009321681 -0.050057512888948 -0.00902419076564444 -0.0253570680873789 -0.0184963085669409 -0.0212753113170892 0.0657940611964259 0.00716337658816538 0.0443581717078907 0.00441964212811304 -0.0030244138918903 -0.0270235474583206 0.00691054157966875 0.0390951275069362 -0.0473807378364381 0.00808207640443278 -0.102137984872208 -0.019832064520087 -0.0191877981122414 -0.0407962881145435 -0.0228903033840246 -0.0514945027889183 0.0135145110902589 -0.0323139800732194 0.126500124528366 0.022218031981731 0.0102751972694251 0.0408344501633676 0.07350294629055 -0.0412404610237519 0.0920951269430469 -0.0259715678404366 0.0332898103469274 0.0383757756160522 0.0639342775892764 -0.0914552742843814 0.0278360929330941 0.108290695051591 -0.0738814299008731 -0.0414771109487841 -0.0243548835605427 -0.0354457095523679 -0.0206382021282946 0.00136637586723434 0.00478570542735996 0.0115283189807461 -0.00183004399951177 0.0302485428856553 0.00479902242968459 0.00282541927081282 0.0380484505685056 0.00915511229947571 0.0108570651456668 0.0364554291106733 0.00883330443729647 0.0135266796610691 0.0352636458560734 0.0193009989229744 0.0162273985716866 0.0340891812248403 0.0174562091412002 0.0102812698773289 0.0326171260869798 0.0123463393413148 0.00549023801910998 0.0106726529887457 0.0357721404875262 0.0207806390993852 -0.00549535420695966 0.0360446028538396 0.0145820607473086 -0.00649297884968526 0.0309473317087356 0.0177198356632534 0.00965818432658517 0.0709905542342879 0.0391597768227969 -0.0455988763497254 -0.0267128989544364 0.00484114873557655 -0.0246313439131784 -0.043395266619848 0.00372230128169185 0.0373538132266525 0.0131166622914743 0.0131801266441421 0.0310587830356213 0.0040327695448395 0.0139456611172007 0.0353595526805401 0.0177480115946851 0.00860034238503587 0.0356355045276861 0.0139747301027669 0.00444833770228082 0.00172343474288463 0.0450247208488082 0.0250270838660845 -0.022621163871589 0.0462044817454116 0.00972944075020164 -0.00599796413558511 0.0207147368469836 0.00439650537699352 0.00133691864910037 0.041132738458279 0.0209142313165457 -0.00757530174945261 0.0134069035079093 0.0107248709153729 -0.0251333486630581 0.0361682412778863 0.0223754902637002 0.0215129174571146 0.0788884871527816 0.0451259296346372 -0.0158556561485851 0.0799577583836857 0.0405267505638318 0.0212586150518466 0.0785178852588248 0.0443672757412162 -0.0268942854355151 -0.0897214062800573 -0.0350628804878258 -0.0368530427488645 -0.0656325254546625 -0.0294613689750675 -0.0294100850467496 -0.0368816009533209 -0.00866485652457478 -0.0286522055066144 -0.116750210017567 -0.062355186850539 -0.0234640071895938 -0.117577444856097 0.00421845269545962 0.00223990222646143 -0.0212279499110109 0.00979960485429504 -0.0239958265710665 -0.0723625780039876 -0.0531717491767907 -0.0035625601012969 -0.0885121769902567 -0.0234309335972635 -0.0497249860849327 -0.0846416465240795 -0.0383909574909514
  12 180.058341588755 ""  4.24014152886642 0 0 -0.0272599031232732 0.00991595919206036 0.0335484745112258 0.0118450687891818 0.0804777359479671 0.0432802324813326 -0.0190852846570278 -0.0717031881464743 -0.0254672085574527 -0.0320733669643392 0.0128036846028422 0.0078177435006875 0.100033380507424 0.0104497775187823 -0.0940513518568959 -0.0707964339941918 -0.000354236082153298 0.0852654258705718 0.0968557444729671 0.0631313660536814 0.0889123455433606 -0.00273566928381373 0.175205387716503 0.0438782476636135 -0.0226149760041708 -0.100445653427377 -0.0168252946266365 -0.00414914029533562 -0.0516587964071878 -0.102960878793451 -0.0274546341020935 -0.132786639909353 -0.0101468643064537 0.0375009880924196 -0.0696359666928806 -0.138236742540106 0.188417855764375 -0.0178443540128209 -0.18899696074551 0.168994419574625 0.10933112406058 -0.0329958096934401 -0.0299583434697615 -0.0176206461602171 0.0136277422275584 -0.000878348485846884 0.0182422083532845 -0.0268642998128126 0.0106053062596277 0.010358221947036 -0.0144991597438661 0.014848257647443 0.00975722431064958 -0.0026589683033591 0.0138808032917479 0.00203672689181405 0.0123851928718354 0.0130848501936668 0.00378983026879748 0.0164884149088965 0.0117209112115165 0.00530131304989181 0.00573563501356808 0.0109649646175586 0.00978292205574866 -0.00849554375115687 0.00471465301995977 0.013442915570112 0.0141312262610578 0.00467983264781625 0.0251343190042022 0.0138410275356342 -0.00724619905366894 0.00537539816002265 0.00498979794795008 0.00527762722021853 0.0313667061550249 0.0155374465786966 -0.0609637391809475 -0.013027145359924 0.0338709008909514 -0.00360271505359237 -0.0511417262575763 0.0277928843623958 0.0146253318075302 0.0149079831035452 -0.00352070708713357 0.0113794262456338 -0.00272008838360899 0.0190045426858174 0.0121403469789577 0.00278345647967629 0.00645763063878311 0.011905211493952 0.0118554253944707 -0.0135476056626662 0.0132719673182936 0.0357640640919166 0.0262570384541369 -0.0020565666381758 0.0358191273258787 0.000846666169480389 0.00383631968128249 0.015256002045956 0.0143184223584873 -0.0100882416820249 0.00185171672959763 0.0038891850331883 -0.00843383826827301 -0.00273198229915001 0.00771063126316252 -0.0117468460746568 0.0113732585038831 -0.002199728456826 0.00641545508996193 0.0320095936564924 0.0161016831043597 -0.00482376502364008 0.0376186839656462 0.0113639079430255 0.0140589675532412 0.0372315436703613 0.0197064186099221 -0.0383123408414883 -0.0261251357856924 0.010967666384032 -0.00805358880564911 -0.0849760348166749 -0.0231870104484858 -0.0231522992510321 -0.0232860642534698 -0.00416572685371319 -0.0444688626499291 -0.0423013467647105 -0.00911404594896039 -0.0571361058147217 -0.0312907902202153 0.0306145017884916 -0.00419503043171851 0.00187224776359161 -0.0233400548248287 -0.0192840186084767 -0.00482877761989775 0.0222727294044108 -0.000371410045684685 -0.00601671026736939 0.0116557022922915 0.000540708036146449 -0.0751908540617767 0.0359911900434245
  13 227.688654360756 ""  2.03023460163884 0 0 -0.00437675106356841 -0.0100259342865731 0.00178557639916803 0.0127610747531792 0.00475224156293252 0.0113513065270468 0.0603151776083782 -0.0206026328545212 -0.00278605614554944 0.0505469912930678 -0.00937518748336416 0.00588531897207496 -0.000916303832442024 -0.00512891099387362 -0.00943386431799235 -0.0200618355266794 -0.00865678069868339 0.00364882725769932 0.0307215635907278 0.00205110739102381 0.0174987971208425 -0.00243418393928328 0.0160902073114418 0.0366587914260019 0.072816122169521 0.0173298725669409 -0.0276789009553245 0.100836561213587 -0.0264733807573172 -0.00665788953039659 0.0655280312061247 -0.06236471133362 0.0198986895068532 0.022328356119821 -0.0115211303625466 -0.00707519783775849 -0.034820887073324 0.0316705114437827 0.0157604397790141 -0.0282135092422789 -0.0316847269594358 -0.0479624634709184 -0.0452305597618821 0.0581383042481666 0.00274648138388934 -0.0583689226591045 0.0387703355987812 0.0230135037755942 -0.0157059702064871 0.0224137125875084 0.00353504179532293 0.0141322700649914 0.0371279284181854 0.0108544201697306 0.0561871124372754 0.00580858691429377 0.00936850225302358 0.0591796652560016 -0.0370898645019502 -0.00281654689440447 0.0401276636366181 -0.0433890858379094 -0.0141171010119468 -0.006884524683906 -0.0219409221676804 -0.0183387800281566 0.0075047192695134 -0.0257772345423729 -0.00679677873562079 -0.0437775841130476 -0.0650699101453964 -0.0273883370893871 -0.0499420436050006 -0.0704566872469627 -0.0534920809333035 0.00289420285080158 0.0635726082669363 0.0346736594064012 -0.0270346339934771 0.0629081071062229 -0.00579106898069752 -0.0584840676157752 0.081787181705916 -0.00200384124212889 0.0107977744703086 0.0669032998134734 0.0198724441708817 0.0847857369384533 0.0231318274917064 0.0215433760283043 0.0435783169589285 -0.0632329683934881 -0.0211214649240128 -0.0357991649534081 -0.0394431688705047 -0.0326594004814976 -0.0164628168846779 -0.0598651992852141 -0.0297671258139899 -0.105905339639005 -0.0514730351125135 -0.00661083249446482 -0.0454541703949809 -0.12109762466977 -0.0567495122989596 -0.0405460646942039 -0.0910285090418126 -0.0483594966383366 -0.05315249275792 -0.124235586497716 -0.0688246955844455 -0.0960884020149987 -0.0311782052578144 -0.0881711438760451 0.0299300532593205 0.0808633853786627 0.0481988558907703 -0.0602873920080324 0.0875207993381089 0.0349500365541502 0.0340124363402255 0.0840816837361987 0.0491813582879065 -0.0100745897445205 0.0293675482958727 0.00411089208286101 -0.00632515456265645 0.0250504474744913 -0.00109720927263693 -0.011923871891797 0.039472011738861 0.00313507322326555 -0.0251179208077231 0.0654693617410733 0.0243220940004408 0.0162687074682623 0.0341983514931285 -0.0208799417334013 0.00947559975297104 0.0546819160084712 0.00733754163916569 -0.0242611565310429 -0.0252459554339871 0.0240004421991143 -0.0462463676368809 -0.032948300700089 0.061433600512781 -0.0286006359027814 -0.00447804101147126 -0.0263858879727007
  14 239.037504202652 ""  4.50763751123587 0 0 0.0189868452375185 0.0241322164266538 -0.0128557445330223 -0.00833588335660351 -0.013195110439975 -0.0256690760776122 -0.106479750547742 0.0348211642140638 -0.0124302021579078 -0.0350296312049429 0.0127163890980416 -0.0154327256484462 -0.0130003862836721 0.0112938062100918 0.00992265633015203 0.0585796153430373 0.018558392896625 -0.0134232425704887 -0.0499716900387198 -0.00660952163550821 -0.0405437938347871 0.0106673936431938 -0.0489368691244314 -0.0515949933994894 -0.12262543763676 -0.066253036685012 0.0228632240783825 -0.212283796938758 0.0535320079047569 -0.0138463111385814 -0.10084981953487 0.125312533531283 -0.0427783118779158 -0.0206414793871704 0.0251559413145012 0.0138635219582825 0.000292805089503625 -0.0136052958151599 0.00426998009864993 -0.00191506718802958 0.018853332060778 0.0279185168085828 -0.000105789435735492 0.0163539794399911 0.0520083815791376 -0.0188414620416233 0.0090454968039424 0.0260039121586305 -0.00516309513137106 0.0258498091210877 -0.0196726292509293 0.00412834464321471 0.0348976633819058 -0.0306444664922426 0.0159536390572697 0.00753837580413314 -0.00232130008616734 0.013572443874286 -0.0256449947514855 0.0179660262504664 0.0120007176724995 -0.0122487914711566 -0.0103175529384715 -0.00165933535634198 0.0100912915809026 -0.0347687406135133 -0.0011977381574056 -0.0253001799352674 0.0120366619166857 -0.000832734426996307 -0.0117588507360029 0.0113452496272988 -0.0349383731370505 -0.0663129955074177 -0.0364082689508116 -0.00117640156666561 0.00791473684043182 0.0124942301452466 -0.0155233668497634 0.0278366515077987 0.0667279152133602 0.0146941585171247 0.0202941104995583 0.0685501539759697 0.00476577716855129 0.0497373721450378 -0.0395039345577953 0.0279632416630613 0.0135748177550248 0.0058757198520721 0.0125132310170989 -0.0199641732259577 -0.00994772982003458 -0.0122695749371006 0.00617294722426242 -0.045150936962156 0.0391734308332237 0.0141162202618343 0.0347025719871587 -0.0337725504082427 0.0179096373787783 -0.014695611145542 -0.00467052822559741 -0.0587475564331371 0.0156964584138007 -0.0671808392388391 -0.117907618185845 -0.0488741201361614 -0.0390836066249151 -0.079316964142211 -0.00968840271569964 -0.0247892768777199 -0.0361434398437606 -0.0967674678744647 0.000590206423206198 0.0118945245888831 0.0132385674050138 -0.0196399111506963 0.0179155432713222 0.00731207153414428 0.015154978618001 0.0169379359724357 0.0176339918671163 0.025564153740905 -0.0221113493847718 0.0268977490532385 0.0724835912746459 -0.0686491239714252 0.026560172785756 0.0360592070059801 0.000592614501973211 0.0308671985830983 0.0503700793591441 -0.0916496848287388 -0.0180839193974801 -0.00176964963924182 -0.0472700703027041 0.0833409850136188 0.0642524735922312 0.0314184957793766 0.0151307340463687 0.0391359666311108 0.0634524887899609 -0.0323995782809104 0.05912500695844 0.0745320378096535 -0.0803943004935438 0.084827119328665 -0.05809309033664 0.126559953922061
  15 251.202549183533 ""  2.13148696718067 0 0 -0.0104448948811335 -0.00211360502667716 -0.00160379289007415 -0.00222557320371099 0.00196427494059653 0.00342847310765942 0.0320141921066598 -0.0119857887056273 -0.00688045590429448 0.0325973291913937 -0.00532173592662709 0.000605191688148 -0.00168818104144537 -0.00283765783890879 -0.00699544711073716 -0.017757575644476 -0.00184089439662881 0.000368719887081876 -7.55819418856909e-05 0.00152028930878258 0.00488606247968598 -0.011437154339873 -0.000788627638272923 0.0213012122917745 0.0391779560785256 0.0132593917812226 -0.0214231104869117 0.0610376978279832 -0.0152538588315839 -0.0128671630575063 0.0335462069084356 -0.0431662941287831 0.00739450516002625 0.0306029526176508 -0.00626190783308041 -0.0016283410490736 -0.0351750434590074 0.0206998640229043 0.0234491531650838 -0.0249953093358609 -0.0199099240256055 -0.0466870587871677 0.00776063251005129 -0.0158675692998209 -0.0236286356208668 -0.00362164766285767 -0.0597330968390319 0.0873498782998263 0.0145221791319957 0.00651769700587455 -0.0401168580736166 0.0151974674153123 0.0290732367079592 -0.0908041873416521 -0.00689332594597598 0.0090029459725053 -0.0339700090187645 -0.0191595585585055 -0.0141118683194285 0.0444267752879829 -0.00506146410883905 0.0175208128187025 -0.0129652004457143 0.0165506645187986 0.0341153429000564 -0.0611794575782889 -0.00952055812319209 -0.0129645551323037 0.0464092631999184 0.0465790864900495 0.0817729385391063 0.0676697374585243 -0.03184642081894 -0.0512757570765223 -0.00186421764689541 -0.00499747679580968 -0.0223748265082915 0.0116883664609813 0.0833321247528686 -0.0427051338071579 -0.0795515183296832 -0.0547948794119968 0.0388962388144701 -0.0657668344348262 0.0204684337429727 0.037756659330067 -0.125519288231235 -0.0157231102021098 0.0068934456495959 -0.0460196529036172 -0.00638099065153903 0.0215182258816116 -0.0076426587433481 0.0272260535428387 0.0446749956188313 -0.0668159329285505 0.127991422666424 0.159417115140154 0.151713893046707 0.0234347689262331 0.159255861380023 -0.0438699291784572 0.0375945657769756 0.0122983208863785 0.109456352678855 -0.130942886623343 -0.136927241825285 -0.0432152373801139 -0.0397794390179992 -0.0178144822413941 0.0946298463251879 0.0510690589293754 -0.0313524507352608 -0.098068199953636 -0.0239897945520687 -0.0230838408023476 0.00162036370430645 0.0120287351699152 -0.0265088616423647 0.00759774448633504 0.000328472063707714 -0.0262150297425572 0.00373198389655736 -0.0173121627630075 0.0159196555299229 0.000135734665538744 -0.0189476831172015 0.0204401332271054 0.000713427242136539 -0.0166353231287733 -0.00383249562795739 -0.0088986135007024 -0.0215478753414582 0.0384544649778693 0.0171787182943844 -0.0101685568631911 0.0286655900331595 -0.0241881691272808 -0.0358055378577251 -0.0161641933224541 -0.0157613204410471 -0.0220790366834977 -0.0120484900142448 0.0142464000452207 -0.0333900395490201 -0.0172932938912693 0.0373194604561118 -0.0196865855473436 0.0206284443692619 -0.0157477097779776
  16 260.02543481472 ""  6.81606273330577 0 0 -0.0487405457949047 -0.000713642624595117 -0.0385435526632207 -0.0178491741505798 0.0116464456784792 -0.0131382334371874 -0.0555272244895765 0.00281271243915865 -0.0377040808560318 0.104784913480825 0.0124355225498314 -0.0155185606775589 -0.000380492492336538 0.0247224516873809 -0.0548963639637149 -0.0639670340802813 0.00536775359416697 -0.0499113818423412 -0.0153064533160318 0.016223820085502 -0.0316134078976474 -0.0505852815277116 -0.0123415006481795 0.0529958689389254 -0.0728147910540034 0.00360983011223809 -0.0081856968076086 -0.043171471963253 0.00311054250368812 -0.0471255413546778 -0.0796550821074243 -0.00443938644494629 -0.0619648361312476 0.166540509858292 -0.0076147206726875 -0.0327772010359686 -0.145527803102675 0.105880248638503 0.0855093336537383 -0.0938566248430285 -0.0167545842938475 -0.248531761898887 0.0245769540820865 -0.00983121807445303 0.0351074564612521 0.0302219885422168 0.00517769082405957 -0.0154961533334458 0.0141775109822173 -0.00238314657902377 0.00383024156611322 -0.00079016328844884 -0.0158374382100672 0.00483946488022301 -0.014881359670935 -0.00761453147583783 0.00106904182888997 -0.0149792729723626 0.00357794912269793 -0.00641345242988804 -0.00383306040583624 0.00816485961809889 0.00595850295453742 0.011271318156267 0.00158746675234857 0.0119721393049477 -0.00759498803094123 -0.00307991925188938 -0.00969785920383063 -0.00368109195752569 -0.00901279673728045 -0.00842530602188529 0.00711162351695985 0.00641893541410984 -2.51486742220978e-05 -0.00779845918799585 -0.0294352141026064 -0.0196411407525598 -0.0119661938686218 -0.00817492666946584 0.0574509340342659 0.0529742854486065 -0.0380216621537345 0.05293438147373 0.000900831165087268 -0.0312291409154473 0.00159927815542692 -0.0210180447916669 -0.0127391180019476 0.00132232948246703 -0.00563320350930242 0.0180942706571553 0.0102363555583449 0.0171573447196929 0.00472956171253326 0.016898825619066 -0.0257349397165427 -0.0250267914083709 -0.0237722636583242 0.0169604517447575 -0.0270519186174532 0.00695302406763621 -0.00161918342328864 0.0182809444482293 -0.00811167797532198 0.0121282585328242 0.0119773918243003 0.00199842646222455 0.00845347757697434 0.0151196724954256 -0.00453563191861611 0.0113917689410898 -0.00119025976178023 0.0101754897272307 -0.0154951362972258 -0.0368608575077857 -0.0233524159347579 0.011904751693948 -0.036141120605491 -0.0211283504784899 -0.018442699871606 -0.0349074673695447 -0.0224145862265168 -0.0169231945743732 0.0565599758923304 0.0484238868902912 0.0590861945490572 -0.0244724278640837 0.0502665294513914 0.00638682579229157 0.0166875391786851 0.0280188038312269 -0.0180001426593588 0.126291959409725 0.109551020187002 0.0477362806072685 0.0761422616405679 -0.0247629123558809 -0.00882550291760984 0.0295194486234565 -0.023754394629286 -0.0775353312371704 -0.0379692815836558 0.0227373756931004 -0.130842481451685 -0.0612572212786793 0.122650754018519 0.0146149278470305 -0.0903665174923444 0.0668017575067619
  17 268.705818789874 ""  1.33002067644381 0 0 -0.0265538461556322 -0.0516546417891137 -0.0205042873614327 0.0183355592610293 0.0213627378333234 0.013024470230282 -0.0615294449193842 0.0230355027780872 0.0356228738450073 -0.0569058031935518 0.0237088533236477 0.0104265593001232 0.0249674591164247 0.0194349228839842 -0.0165489767095729 -0.0862989133004464 -0.0311865546003559 -0.052652907039138 0.113178884279913 0.0144547937335222 0.0141583889085808 0.00513969107954483 0.10969961730389 0.012976141024915 -0.130796577497634 0.162150672634159 0.149639149675286 0.0831903738858469 -0.0179292243152436 0.089316670770832 -0.176269811344658 -0.00885359386341667 -0.0799337293075632 -0.0877984982766096 -0.00244184203237851 -0.0489063745236612 0.127636662812207 -0.0127244169934761 -0.126963530726955 0.0921276752611446 0.0722345657575694 0.0968070724820424 0.0259338149558418 0.000384969314263249 0.0522178755751681 0.00859993947773398 -0.00316138896606048 0.018866106968378 0.00187285141915511 0.00818866935954825 0.00246318712708825 -0.000996182779145036 0.00803877830520641 -0.00618150181716134 -0.00127808428005857 0.00390677186882835 -0.00181345520051437 -0.00197682445621533 -0.00393144295379918 0.00166461255933338 0.00266897192614785 0.00508195638846668 -0.00551997955323538 0.00276691236587016 0.0082573885998108 -0.00529321784647946 -0.00265275374950247 -0.0101485759511137 0.000164841191005574 0.000217763877514161 -0.0119635919039915 0.00123147468353586 -0.00839431110137819 -0.023165433495646 -0.0160096934906251 -0.00283644426061817 -0.0107040651871402 -0.00218863066430054 -0.0191851654189507 -0.00473643809665951 0.076700144947896 0.0632246062025268 -0.0013044533467688 0.0886773257121458 -0.000220239218262766 0.00751591954219401 -0.00997708971596026 0.00116058074675994 0.00506573249245181 -0.000187704540891388 0.00256647801110664 0.00831180463475222 -0.00713341098797951 0.0014534746667685 0.00762183128033943 -0.00483597081122322 0.0134324089062667 -0.00784872582811489 0.00245661388863788 -0.00868331170782407 -0.00621123726573635 -0.0020551023908909 -0.00107905172500546 -0.0261218808975152 0.00508044792070791 -0.0257882569573205 -0.0478491821136532 -0.022900750318413 -0.00974498066637208 -0.0200896517339766 -0.00101415754979933 0.00503583313720357 -0.0140623252903924 -0.0418868377904329 -0.00355734451135215 -0.00763258325817881 -0.00270904328142744 -0.00213288266328608 -0.012513712609461 0.00045055135023703 -0.00267733233997405 -0.0127183135192478 -0.00514789365614926 0.0700227479757886 0.00797520882093184 -0.0370853891596613 -0.0110224137210837 0.0641240492068975 -0.0017981312993516 0.0385548079810857 0.0122196915641884 0.0146437553352919 0.0620629145264567 0.103213758489493 0.0447458191148106 0.167501794014353 0.0178324805939955 -0.116245604521022 0.0407945172500588 -0.00484816443375553 0.0517931141497192 -0.00907728439202123 -0.113023242977085 -0.0431140725347676 -0.0556320497627079 -0.14016518599558 0.0642089742754139 -0.0430396663397289 0.022485049086742 -0.129510734867122
  18 303.749730298207 ""  0.162574165470393 0 0 0.00811531401844021 0.0191875104966513 0.00787947222934403 -0.0143495751103454 -0.0108699173753715 -0.00602609670936355 0.0118056140028781 -0.00937173328962862 -0.0141785026345149 -0.000897855420574725 -0.0118042112623857 -0.00528359240405029 -0.00824116051014839 -0.0130477425389241 0.00708027543739775 0.0220113328052562 0.00996396064034857 0.0291555491985054 -0.0658509018514629 -0.00601880458662577 -0.00940176676837523 -0.00106920233977679 -0.0573194996938292 -0.0170282447085282 -0.174459509593782 0.391497592470238 0.289648913235369 0.547636394285883 -0.0833731945416332 -0.0793382572571315 -0.33212290483711 -0.350323596351464 -0.262529524014375 0.0243387287858285 -0.00381380965836273 0.0175652210621305 -0.0321747901834838 -0.0157312480020341 0.0372264763825332 -0.0215065007268755 -0.0202559513081446 -0.019352886763632 -0.00255285902870296 0.00129882314986779 -9.75527648634191e-05 0.00160603925706005 0.0039495438160174 -0.00108530275280149 0.00217430775425669 0.00211291486625673 0.000238651661814859 0.000297635392051794 0.000598244729676122 0.000400422884146198 -0.00157673449660278 0.000658782847255381 0.000926781711414365 -0.00171506299794608 0.000554868871706756 0.0005409021966989 -0.000125933456258973 0.00146985183896818 0.00203454440765377 0.0017776733389808 0.00150504822094792 0.00117753684744288 -0.00179631770741454 -0.000497830954205151 -0.00037377915017483 -0.00199859289476073 -0.00206537425999336 -0.000468022782182315 -0.00126328928700879 -0.000893325514165938 -0.00104143306889647 -0.00189695270697466 -0.00316331009286324 -0.0021902113564065 -0.00142892791501931 0.00148972007341196 -0.000621098184703711 -0.0031792016421802 -0.00144201813645539 -0.00170775437650224 0.000504650000618353 -0.00196023556913597 0.000277273783248146 -0.0019303379849006 0.000136502300006027 0.00140757740738946 -0.000494824990470202 0.00244456248890416 0.00339635279604836 0.00199948032746585 0.00164197094127278 0.00119298171293529 -0.00935703113157094 -0.0069393512911261 -0.00489655538691595 0.00405068414825323 -0.0076172551478491 0.00445936071780916 -0.00128539113346151 0.00648889771723448 -0.00118392328527747 0.000240079480298326 -0.00119314737061362 -0.000349334757083499 -0.00111963326736123 -0.00160590053968108 -0.00277542400276425 -0.00249435170519202 -0.000422291561456957 -0.000948169576892818 -0.0034685422479142 -0.00636242690169624 -0.00285874185174594 0.0009768860894156 -0.00283463782315042 -0.00469559806813186 -0.00294151322510918 -0.0025221331822818 -0.000763916250796525 -0.0113833004789628 -0.00053377917805698 0.0112372675584288 0.00999980354998568 -0.0208542462771937 0.00107466677167089 -0.00324377027807335 0.00102778749923916 0.000484074270218861 -0.00603955102449237 -0.0418355847281057 -0.0224119610263755 -0.0452519265020414 -0.00954618840220232 0.0472433440215274 -0.00185628390795774 0.00771449988373532 -0.0103613767945567 0.013593670650511 0.0522984987600197 0.000607246832391495 0.0296413371417499 0.0703941823366941 -0.0597241986654749 0.027069115590664 0.00155241364511052 0.054180027717372
  19 310.215828359684 ""  2.64005866432232 0 0 -0.00978598087321318 0.00161363972123196 -0.0208448365515199 -0.00287838827972457 -0.0225743562531679 -0.0143077616727301 -0.00206200309317309 0.0161248151733925 -0.0130018363003294 0.0811228988895643 -0.00141615930180351 -0.00528216331749952 -0.0159794304126083 0.00140650156010891 0.0151558578869408 0.00250998615420913 -0.00176468735720904 -0.020298100194187 -0.0429437933717798 -0.0131543346195646 -0.0400096636132217 -0.0157164325896623 -0.0795284632935088 0.0245323434088587 -0.00616015278086194 0.03559621279986 -0.00759458732845758 0.0114534620496335 0.00942990023506522 0.0017470722061653 -0.0097995977447766 0.0173989499781648 -0.0222489086821942 -0.547733701723478 0.0559079071238782 -0.0739106915808189 0.282011691608217 0.057914183570628 -0.370185009948903 0.110382379791716 -0.0983281624233891 0.467871271745657 -0.00630006279290736 -0.00275673687703362 -0.00635453123271666 -0.00168266451284267 -0.00162212615432802 -0.00265112608965684 0.00250388939693743 -0.00295455693228688 -0.00524353530725944 0.0030595073645757 -0.00352973500016426 -0.0039006861261825 0.00111965346939267 -0.00480395501292661 -0.000111786301593901 0.000588988732680034 -0.0024011786108542 0.00102163320311077 0.000871545766988355 -0.00313850643169271 -0.000294881870064103 0.00262888235007839 -0.00274257508551726 -0.00414558771631811 -0.000487204494031901 0.000855215495013067 0.000890102280980761 0.00125333844083878 0.00955437061540521 0.00148263258687919 -0.00195024172100769 0.00496970621898219 0.00759265832980502 -7.35621822351195e-05 -0.00072698174056325 -0.00409871662657765 0.00123048850755379 -0.00281225886852658 -0.0108685252840853 -0.0132067806960003 -0.00473321193570989 -0.0139083194602812 0.003180667745642 -0.00398163114447165 -0.00445013875876075 -0.000504924339325111 -0.00670062113855201 0.00141936351224312 0.000698115337779011 -0.00403570381346513 0.00104858681338968 0.00357655978526646 -0.00199224739478323 -0.00444121806238226 -0.0291114479346881 -0.00163988813331341 -0.00376062614612527 0.0289993113483083 -0.00593569487986908 0.00764342530749037 0.00412325927286907 0.0464307049894844 -0.000447210485638241 0.0256901375912167 0.0285571212412896 0.0191973251046977 -0.000623533617131011 -0.0129728100042377 -0.0194135670677547 -0.0321655797117183 0.00438245212826768 0.0310634045959557 -0.00470910546867255 -0.0183936852287928 -0.00562076298011576 0.00579309842532453 0.00663048462225795 -0.0207876620852957 -0.000588338582487892 0.00788461443249012 0.00858512802231655 -0.0239173592348631 0.0244158706908328 0.0191452547108489 0.0159894966231818 -0.0206587680327155 0.0152682529158686 -0.0144522450495119 0.00354352623591472 0.00108776124234236 -0.0192895142900155 0.0371302247684732 0.0333381154383562 -0.0167310103279502 0.0347820194744672 -0.00134107104741036 -0.0212825344822712 0.0108068777712974 -0.0241061839466319 -0.0301379648866779 0.00686827292541239 0.0113675564267673 -0.0460292112002182 0.00667553385362195 0.0231752630922348 0.0153466046709368 -0.0235848977831832 0.0581382864920531
  20 313.219880203551 ""  0.0427122551742066 0 0 -0.00125582737362517 0.00193844999846825 -0.00187865389375774 -0.00167933451146864 -0.00185630508168585 -0.00189571934479676 0.00302572206669733 0.000920775089052256 -0.00292260528007519 0.00865642702367597 -0.000443808535214282 -0.00109797000535013 -0.0021843917460415 -0.000123456410732362 0.001399728065542 0.000438867012792936 0.00118218077382446 -0.000791611828899172 -0.00794500491038335 -0.000871121528781415 -0.00406400327030225 -0.0026834222209076 -0.00956420827626594 0.00202728370671393 0.0033664578483564 0.00444221944696468 -0.00382488561024136 0.00702220195704329 0.000396938073820568 -0.00351669234117464 0.00251465827113223 -0.00283957348460536 -0.00198433317791575 -0.0513277834685597 0.00558359322783083 -0.00655240420652875 0.024634848791208 0.00582025864142522 -0.0336434526975166 0.00871450728349996 -0.0108062264276333 0.0429279245035536 -0.0013423703886926 0.00128894079696191 0.000956081124632167 0.00736843153600023 0.0153410547872968 -0.0246895723081307 -0.00134433401976612 -0.0092556139736663 0.0245504518756173 -0.00434580938986097 -0.0151131809459645 0.0330583505257012 -0.000114844725747544 0.00456018701409377 -0.0044596358386908 0.00212810257109833 0.0120862992401396 -0.0208894093381585 0.00163231092751472 0.00609026829497802 -0.00558079637542814 -0.00151128046690035 -0.00931579014539497 0.0246247284283452 0.00113410083665088 0.00580016444348535 -0.0132723268975637 -0.0146114065062642 -0.0187031984909938 -0.0212118999230519 0.0152374329794946 0.02071904214709 0.000537810686154097 -0.00295132189345212 -0.0108236219591303 0.0125768957114377 -0.0208858126101479 0.00424595523252145 0.0135446707273601 0.0145909338969039 -0.0151939331164167 0.0106495160039208 -0.00534935555157966 -0.0216129861486105 0.0416201844621426 0.00217499282644695 0.0120204469216389 -0.0185412792339473 0.00342967826212562 0.0144800422700833 -0.0188363668447434 -0.00164587284016691 -0.00981878831239565 0.0255599793941833 0.276417003609286 0.130078848550924 0.0896419422694936 -0.286490274433935 0.167301873372744 -0.137779026845018 -0.0422052122642483 -0.376829655034605 -0.0142377361415787 -0.288233361525561 -0.133862295970594 -0.131164035122375 -0.0016934088403829 0.22396314013607 0.314860188801416 0.340524516222798 -0.0212971969603605 -0.167376352335334 0.0216408147136462 0.169424059353762 0.0156170446551682 -0.0263920828957789 -0.103778970334729 0.189773440284552 -0.00843694337774353 -0.116604061260822 -0.13733684560314 -0.00615513115573176 -0.00122283431513787 0.00191212322869196 0.00256559345574046 -0.00385916466835553 3.71515024282047e-05 -0.00192573982048083 0.00227357279183372 -0.000894931919216719 -0.00799692070409566 -0.00624644097106323 -0.00426592070676702 -0.00943085138665566 -0.00427773535116909 0.0086715136447565 -0.000841676933457369 0.00447182803855537 -0.00353687502897647 -0.00331846447163199 0.00308152346076067 0.00155432047103339 -0.00129545912662627 0.00478885689177881 -0.00420520079300232 0.00210202751167016 -0.00475987624803891 0.00700146559955154
  21 325.168930657215 ""  0.0695242262692583 0 0 -0.0106515544092162 0.00562015241696595 -0.00170057744218455 -0.00585041298659472 0.0038198713814821 0.00799070463073754 0.0240610624339452 -0.00121404339277085 -0.00700833790795923 -0.000105094606168523 -0.00796998686385915 0.004473166869102 0.000251711134311578 -0.00932219877198627 0.0111513256146463 -0.0178190765957036 0.00569286495517871 0.000907460126240631 -6.52614850563376e-05 0.000471041540310439 0.019462854176424 -0.0100548984484461 0.0126399858367258 0.0133625474176894 0.0484983516597897 -0.010423843536868 -0.0496559450251338 0.00618653916558472 0.00198224463267763 -0.00708175761026515 0.0572381870158819 -0.00237752485560146 0.030639119512543 -0.0257278583827413 -0.00116710431380408 0.00903446158198203 0.0169127543130508 -0.0141522829691467 -0.00670304333647606 0.0083093540805298 -0.0136084236462183 0.037311322930153 -0.00756023214807514 0.0301723566728444 0.0171550178599756 0.038452655491223 0.0459513996851928 0.0350998972894898 0.0598008468066423 0.0359672871251342 0.0268652921908803 0.0309872243539005 0.017704895745035 0.010198693578065 -0.00834760346599118 0.0248312087244209 0.0104053119012653 -0.0153438084253804 0.0180301098436999 0.00819726824885202 0.0220614805763385 0.0471008886445768 0.0247470688314393 0.0586377819892872 0.0381356449677861 0.0253759847490715 -0.024011899542926 -0.0117767094098537 -0.0073413411447291 -0.0276739533532983 -0.0435225755703881 -0.00843955534892059 -0.0290840826283894 -0.0352081835649987 -0.0377041376185139 -0.0278680913580641 -0.0870698449339393 -0.0483922129322938 -0.0093649586426595 0.00635269194342143 0.00852446262067454 -0.00138379052889174 0.0160363950630971 0.0170401684177315 0.037200366467944 -0.0194408285930907 -0.0083369925113042 -0.0142773258918886 0.0197570918947225 0.00793354825622161 0.0163653283624356 0.0738788806008622 0.0372822898316138 0.0670832542904918 0.0428253194956411 0.0301690920079514 -0.205100865727187 -0.157870026163617 -0.110507560644966 0.119859460062878 -0.174764833784645 0.105126628188085 -0.0104114411387071 0.163314241380139 -0.0254490988774572 -0.182756503126102 -0.150426302184617 -0.102946635417083 -0.0388698893084452 0.0439481476330234 0.114118889172171 0.12115909539559 -0.0282970697361784 -0.160921492350371 -0.0612078663555715 -0.121406211548329 -0.0644930370386309 0.0438140388984844 -0.106816991101201 -0.0626624181931978 -0.0613469766500764 -0.102847311906659 -0.0546423843144279 -0.026641513558249 -0.0357117344490389 -0.00783603476508516 -0.0226830058625238 -0.0142315447266372 -0.0318625405924017 -0.0100749518916495 0.0260563063245149 -0.000298758724908619 -0.0493591914261427 -0.0833072620200497 -0.0702957836019407 -0.0450220422911981 -0.0772425214021072 0.0666903530388913 0.0177405375943869 0.043955637089056 0.00758039214562812 -0.0072197126964466 -0.00112689446320815 -0.0088442652281174 0.0144917112759455 0.00479906707475046 -0.037313991568126 -0.0224388960940269 -0.0139363331325365 -0.0218712609363073
  22 339.047060683739 ""  0.103111190898907 0 0 0.00943615989182318 -0.00559647923233755 0.000505558921420684 0.00990565410293268 -0.000555731011760053 -0.00170322249259337 -0.00803154648819564 0.00069730831956668 0.00519819375963801 -0.00926960484979297 0.00195577013905794 -0.00100823192934041 0.00113044506819449 0.00175045526257425 -0.00123796644353522 0.0109359027554107 -0.00508824360953296 -0.00146528871275163 0.0192180309488764 -0.00116924047078027 -0.00168943605399673 0.0120108138019127 0.00990456168773522 -0.00829715181717249 -0.0167852037745484 0.00205963554280369 0.0207090949638111 -0.00591743958817551 -0.000881061615445271 0.00931131983616937 -0.0187814416956477 0.00740037942751344 -0.00956098742615328 0.0259927454893564 -0.00111273173247751 0.00278155375388725 -0.0104019168315646 -0.00476889746614568 0.0154819617374258 -0.00228951311998677 0.0102634364189202 -0.0207028113144261 -0.0242686926799225 0.0177638567657725 0.00458567945124516 -0.0428861859724777 0.00635872364600197 -0.00735076792051651 -0.00896265900216035 -0.0144147773354809 -0.0104857459126925 0.0229800741700595 -0.00349205405706191 0.00466432346092904 0.0556587970824059 -0.0217544652996558 0.000371006774244518 0.050664759995857 -0.0336478661431511 -0.00957043734735155 0.0335432349664689 -0.0581969120998688 -0.0214336475287776 -0.00132819929353727 -0.0470202867512276 -0.022639316399918 0.00468083318184968 -0.00390846779324622 -0.00331069291872308 -0.0473339353615262 0.0969278522322878 -0.0327507171395812 -0.0585746604540355 0.0410737433732328 0.0871731393605964 0.00094883196372117 -0.0421760668881791 -0.0249135486607183 -0.0258796166012802 0.032989913318677 0.0121386153308479 -0.022672398879236 0.0283306018538026 0.0102011252773523 0.0189652509033078 0.0223388361797766 0.018637093112787 0.0726186598170528 -0.0118074777412301 0.00888327746561401 0.0368851467753315 -0.0891206145657927 -0.0351925742653262 -0.0189488634581662 -0.0579479589643248 -0.0306261577110849 -0.242058556596512 0.0787883845675642 0.0122774626609134 0.0658041673359974 0.0527477673551371 -0.0386789090167218 -0.0275760787747826 0.290513020264571 -0.109513561238819 -0.24169058263819 0.0895956102342163 0.00184995930280393 -0.0787404112676887 0.098101088665094 0.298125714735365 0.0671953762088281 -0.00815727192227073 0.0802719840045969 -0.0268366918853056 -0.060327992844478 -0.039467387915956 0.0554133572047506 -0.0630222245852777 -0.0257308548629764 -0.0240809461611608 -0.0633080268992873 -0.0422809002710483 0.0181245240331919 0.0141173776320496 0.00122237228629539 0.0146416228359025 0.00547254833276065 0.0132895858552883 0.00577468322893669 0.00596431996812619 0.00625873635399925 0.0274612052264149 0.0311901247925376 0.0242531272027528 0.0307614890675271 0.0254802155411146 -0.0240443170175839 0.0150779191877698 0.0114343940296689 0.01117306393927 0.00912203620406906 -0.000849175413348642 -0.00173130422755585 -0.00171551870117567 -0.00308508765703053 0.0106245581093246 0.0084831817945941 -0.00362297650764295 0.0114459498061212
  23 350.436127330209 ""  0.143670599026259 0 0 -0.00770759899936038 0.00430563225068388 -0.00434989246352021 -0.000664507741321131 0.0063021196081901 0.00736769489134888 0.0122786188342705 0.00209781698835541 -0.00759174452006687 -0.0063098437214923 -0.00611715742408918 0.00329872148151551 -0.000262063711940842 -0.00761356707570039 0.0101040839422827 -0.0153914752773171 0.00506521130764055 -0.00342002145453027 0.0144549690712776 0.00185728989470853 0.0209669694953389 -0.00504849506053165 0.0255616948443759 0.0103819381300536 0.0238331060448754 0.00445689853864795 -0.0281454569042426 0.0116129051549998 0.00232034531446938 -0.0078219383765169 0.0263154197196385 -0.00436083881100977 0.0106884821106487 -0.000426125045990359 -0.00120172841827163 0.0126713725396685 0.00241435360028425 -0.0166890184648991 0.0110142517831515 0.00245570010401036 -0.00605678561648068 0.0150464892940344 -0.01520881096955 0.030071130533041 0.0242446233144966 0.00376888186164657 0.0338252409963664 0.0189276455426053 0.0334327751961939 0.0141313453951736 0.0114810162217571 0.0247722737469682 0.00329623628955907 0.00480554010511176 0.0116276608516679 -0.00170822832342674 0.00231532176169817 0.00576243682004487 -0.00806765171106803 -0.00290097074694521 0.0241122962152481 0.00191694527011912 0.0031830502439817 0.0354761645976946 -0.000624052485845917 0.00484248099794072 -0.017100031638176 -0.0137879782166336 -0.00891260052553444 -0.0248439151049534 0.027787036294779 -0.0156669385714973 -0.0294049580261736 0.00517658548173012 0.0262693529859707 -0.0226486898580026 -0.0932455898821385 -0.0531755983255153 -0.0318904563164393 0.0189806880350837 0.0297322898462453 0.00181725783444135 0.0241472604567861 0.0383795978723066 0.027717796681068 -0.0137206548495078 -0.002728812732747 0.0125244347749701 -0.00248353233118752 0.00427926872529926 0.0215323715751988 0.0075950701753471 0.00515514998454996 0.0337746517717461 -0.00232459218845813 0.00627708350122714 0.209895486713615 0.185316761842425 0.12853367433273 -0.246438505430399 0.212023217068631 -0.165222852754333 -0.0474762039026587 -0.264665156218477 -0.0164807398719971 0.208930955799106 0.181857246227255 0.127510114778386 -0.0177762459914839 -0.156529739259658 -0.213039414564406 -0.294191648621402 0.0146722869874836 0.205427799560704 -0.0641166604779812 -0.120638032532687 -0.0740027036367976 0.0611120532585767 -0.122180148184243 -0.0576693885149989 -0.0608575468284696 -0.120007542938086 -0.0731752909446247 -0.00908267210718094 -0.0141418104858918 -0.003952030189532 -0.000572813496215081 -0.00216854523416209 -0.0125014466071411 0.000459312943844831 0.0270368559992244 0.00394258684454068 -0.0221485981310883 -0.0386847013449814 -0.0375557781660273 -0.0114109310961782 -0.0408181677393326 0.0377271986199355 0.0236455563222976 0.0429150224978497 0.00908993866625691 -0.00445624515353348 -0.000677122517990528 -0.0103389692586214 0.00299168945159687 0.0020346030564273 -0.0217128931259138 -0.00654436431646271 -0.011149869233096 -0.00647942431953005
  24 373.29002453714 ""  1.2392905658641 0 0 -0.0447938833803835 0.0508017880058335 -0.0511141196370861 0.0120063889089949 0.0549016124950637 0.0423239181693962 0.0455794031801457 0.0297081789174692 -0.0936695293665007 -0.0402353300517444 -0.0536371581374621 0.00343339046511527 -0.00653529990102677 -0.0671069054815766 0.0844099180423337 -0.0988507100319725 0.0556991614118061 -0.0454149880272499 0.140971140663143 0.0159984582096057 0.165301226898003 -0.0236891314640851 0.225652626045641 0.0640439089882106 0.0891741657122067 0.0426264851852403 -0.171571455364913 0.0710977632143781 0.0355919801976119 -0.129314808266638 0.0924000190761015 -0.0395831990510317 -0.0141465344780174 -0.0012482832144588 0.0102212531553549 0.116676613687023 0.00406943226224577 -0.147385344254442 0.108347955005763 0.0101275998768853 -0.0673921625916403 0.126471922080904 0.00644048092705164 -0.021067821008174 0.0430577294027182 0.00253686785969784 -0.0090205368189083 -0.00941890346345066 -0.00774417569646241 -0.0108987913342146 -0.00024642239490178 -0.00633939879512866 -0.00889553318061342 -0.00427305637338923 -0.0030252752492455 -0.00606167869888172 -0.00779858397691528 -0.000970354193064766 -0.000153616312183436 -0.0102703443791573 -0.00373365039833142 -0.00111206757648861 -0.0158917923829865 -0.0080040317461147 -0.00935431736938851 0.000657045488732357 0.00293461550776691 0.00148930100340946 -0.00182507762118907 0.0189558612865189 0.00736315835683445 0.00537413598533967 -0.00470638003208879 0.000339724529256299 -0.000394832145918172 0.00210173324612574 0.0121567004637819 0.022255380128119 -0.0750664846109104 -0.0432805317249905 0.0809160267758793 0.0711779384562219 -0.036398780558679 0.102594356472155 -0.00667196271119575 -0.00693727680214744 -0.00349535351521414 -0.00417807777821934 -0.00770986415571312 -0.00541800723435525 -0.00214463877585436 0.00128537536882192 -0.0227349691933001 -0.00872250704820144 -0.0128339572617486 0.00846051993909849 0.00291053363290226 -0.0027552469007628 -0.00355586746753704 0.0529020561486827 -0.00731551749020175 0.00594137792454861 0.0203241562000873 0.0399780115292735 0.0217523992037753 -0.0211902589013984 -0.00381648253992843 -0.00774793739960484 -0.0068273436765999 0.00110193900503956 0.0168848439671589 0.00433591974065456 0.00187025584822517 -0.00970869092995418 0.0255525938588512 0.0154832658876075 0.0349427858842402 -0.0178328396245576 0.0155326693377104 0.029605871350867 -0.00490237686411943 0.0153192447755492 0.0305439610723696 -0.0102003665084526 0.0170297670177262 -0.0132928533051678 0.0512517566145933 0.00397897063491064 0.0295018410681241 0.0045637146500057 0.0144429858703796 -0.0048156923747681 0.00612760759924638 0.0213086739937502 0.0019018747385675 0.0200886467071129 0.0116636476935755 -0.0260346214139471 -0.00544895282325759 0.0175791879323778 -0.0279565876732452 -0.0359729337535775 0.00403006423803369 -0.0574105329562617 -0.0428225497577345 -0.0085084160693805 -0.0202609981290956 0.0343805242729531 -0.0247824075640533 0.0630923950248085
  25 381.348294612439 ""  0.288230221314691 0 0 0.000725637218708577 -0.00552292020241993 0.0107537255725387 -0.0119733145895747 -0.0103915844750087 -0.00454635519743623 -0.000655224819383661 -0.0065717353276975 0.0155682023335257 0.0110747057137018 0.00879453312658554 0.00295141715303307 0.000414797429529068 0.0117388158019978 -0.0167886931823385 0.00970603880564923 -0.00678937939696565 0.0113150188924306 -0.0459461574928476 -0.00219898002966787 -0.0289229945937026 -0.00574819509596572 -0.0532675006533131 -0.00498867380091476 -0.000959864241541541 -0.0066887288134862 0.0160245264407029 -0.00411703196989815 -0.00719410379838169 0.019899539591345 -0.000403963551835306 -0.000829464617867373 0.0137027889037726 -0.00452156752541431 -0.00608185567575147 -0.0249284272968337 -0.000832694649627919 0.0321894433593278 -0.0245337340156595 -0.00315021672107637 0.0102732354233607 -0.0240291180875144 0.00198577415395353 -0.00254710871340914 0.0101382029274306 0.00629084522178036 0.0141213901480188 -0.0316563197779196 -0.0107898719938826 -0.0210786366001486 0.0421220916541048 -0.00759667740604139 -0.0149330142761298 0.0322788366795808 0.00916605988518096 0.024158054572873 -0.0472322463688504 0.0121614000570329 0.0310794823788886 -0.0656482215201037 0.0070470000986045 0.0195658411963224 -0.0478859955334238 -0.0100497963013792 -0.0212708774390911 0.0370262265944088 0.00669660843952464 0.0141403728921912 -0.0311235666241261 0.0934511667323631 0.0219405061373265 0.00688716219321773 -0.0944924240137782 -0.00725487518298793 -0.0257457435576306 -0.012367335721838 -0.0537828067337465 0.103920929784407 -0.0491081118803958 -0.00930565507473344 0.0366890927452681 0.043247700328427 -0.0197160176150003 0.04493692545788 -0.0102318931086045 -0.0195514788927793 0.0493675457171614 0.0131323551481578 0.0314018685967676 -0.0573155866044792 0.0101217084703895 0.0260030808491524 -0.0671891636054273 -0.0151671665249793 -0.0315525248358326 0.0527910514261854 0.12743152264468 0.0192015705315936 -0.0100432480112824 0.171486459593071 0.0108456685671837 -0.0289351696948195 0.0894032322021657 0.053559434964144 0.106084426188172 -0.126539157135791 0.0285676053986511 -0.0420671880337415 -0.110561728699479 -0.1138366999977 0.00809120727367597 -0.170213226109052 0.0346894068420274 -0.0433239136768988 0.11701011471086 -0.16342489929909 0.181558153252992 -0.0117481996142828 -0.0466467592206058 0.0911369209097757 -0.166539321420137 -0.0369496821858345 0.206218977944573 -0.00886213057011336 -0.0113688034669745 -0.00441894467781866 0.0048095351635444 0.0134050044771357 -0.00934177205302688 0.00644159130384536 0.0057742967253018 -0.0108845711225344 -0.0250103213391617 -0.0287917727085346 -0.0330655562596783 -0.0234685902264872 -0.025714301478881 0.0269165531841041 0.00633166236502328 0.00481170662577579 -0.00936029115210883 0.00271291855858293 0.00268557911167196 0.00836653038070338 0.0126768098810484 0.00957927181672028 -0.0162631560741521 0.00670973521525805 0.0171108318212304 -0.0148262389577777
  26 390.38249198794 ""  0.0593146052303963 0 0 0.00203689258240588 0.00117605232846709 -0.00397956322771599 0.0069909412291881 0.00354657244946008 0.000371391937969834 -0.0024218572677957 0.00316095850700129 -0.00455881858530482 -0.00413923411635798 -0.00303925827720305 -0.00246845793195192 0.000320277931641746 -0.00410939441848614 0.00561580611720809 -0.000378817788044866 0.00170609895780796 -0.00478212146006485 0.0212535087200863 0.000430385966785591 0.00936218766660444 0.00493138715287225 0.0212385244960113 -0.000367482609013338 -0.0047997881997299 0.00218558717615447 -0.000236216857018534 -0.00196280848614984 0.00325953282736698 -0.0052755200231349 -0.0052997307100557 0.00373402770006631 -0.00806660902907647 0.00305164539420352 0.00305685066362891 0.00903503546199623 0.000418184033340001 -0.0124719116705863 0.00926495396785193 0.00151256521725773 -0.00351038101563541 0.00788933944894233 -0.00147471885260752 0.00271094294718216 -0.0104935186899818 -0.000781725538768968 -0.000414747619627719 0.00262913975273878 0.00239616531880981 0.00381023910340324 -0.00602602380202835 -0.00195020650170396 -0.00987740733954944 0.0204929292014018 0.000551166186486827 0.00473691267720561 -0.00656179954021525 0.000174669533629979 0.00425242580124731 -0.00450534546038593 -0.00187586945455338 -0.00450029600557139 0.0140518759575903 0.00498658521775799 0.0141072152582588 -0.0236813706441294 0.000222751672369767 0.00216911123022564 -0.0022032217386043 -0.014796513641682 -0.0234625132984688 -0.00936626917690592 0.0135624426112683 0.0184987921587252 0.0139686343052175 0.000137494233213579 -0.00166495616370469 0.000616934243068004 0.0238580747641999 0.0115138742404004 -0.0213636616230425 -0.0220035568375191 0.00488914726361321 -0.0302183633581074 -0.00502452164897522 -0.0228447078596042 0.0434673984777835 0.00119953921061262 0.00887806189632503 -0.0156405846312309 -0.00797718804932756 -0.0243191846945904 0.0544464832923943 0.00743990959813944 0.0204502965374324 -0.0349481541100769 0.092310097503498 0.0239564681021451 0.0200844201935373 -0.125418518235203 0.040041160613373 -0.0357817462826587 -0.0247790112594554 -0.161729164787495 -0.0166869132018057 -0.0875721133853271 -0.0230371683576057 -0.0307043996931139 0.00919806881142916 0.0995120892883337 0.119912002449784 0.130410608160832 -0.00677868947037977 -0.0296042351545721 -0.0131923487354483 -0.521326336016513 0.0223501253438192 0.0700645869775438 0.241692585234914 -0.46915981393893 -0.0534987353005044 0.280437291313332 0.432855811253274 0.00523135008755486 0.00676307981127963 0.00287570320542853 -0.00406541106042411 -0.00858726570074087 0.00403702583572182 -0.00421831860632142 -0.0042427797575604 0.00537076820591377 0.0140660019120621 0.0178230339547493 0.0200757711770361 0.0121729208708173 0.01645903041681 -0.0163096624345566 -0.00403666209950039 -0.00383044708495154 0.00505505015731373 -2.18665406015727e-05 -0.00134200556408042 -0.00157729784633354 -0.00540623675660239 -0.00449184278047475 0.0103170929119837 -0.0051721383777603 -0.0104827665324305 0.0057208488174669
  27 399.337467438218 ""  3.10869370517712 0 0 -0.0324798508916024 0.00425973268141581 0.0201081082507986 -0.0625989839119568 -0.0179679509042869 0.00919441186925106 0.0268168992924285 -0.0145210931180718 0.0169562714285484 0.0266889544058277 0.0130849321793275 0.0249484043477522 -0.00179967293837977 0.019408476678644 -0.0341358396560418 -0.0255174242565927 0.00208015019871537 0.0254083692133001 -0.16005873579358 0.000362709301306602 -0.0409442873558729 -0.0535703938440028 -0.136125782451106 0.0227878978596283 0.0578367078565689 -0.000977232555144694 -0.0393181043407639 0.0304004402842937 -0.0148137407384821 0.0164940705138478 0.0627137526911048 -0.0359329187212866 0.0659906279814286 -0.0230942074281226 -0.0316765067730148 -0.0587485190333228 -6.25494690185153e-05 0.0765466673258518 -0.0618000499340531 -0.00788794780019598 0.0181026804632267 -0.0477336516240126 0.0235831575691875 -0.0309631701075144 0.0980728291474153 0.00600985666973561 -0.0180301110991327 0.00704663571707537 -0.0143924005607609 -0.00247214872757055 -0.0105283436774136 -0.0116992138348227 0.00225017339301108 -0.0190429449879487 -0.00299036270785176 -0.0159754047979749 0.00912846450354019 0.000178060107067526 -0.0168335442129627 0.00665737854862988 -0.00355331776498065 -0.0104067682204862 -0.0189936402544284 -0.0148745727903395 -0.0063844428504933 -0.0138114161979859 0.00490759525403719 -0.0120051563824065 0.010865593336583 -0.0191782205992206 0.00748699944690435 -0.000914224068447561 0.0225752865974345 -0.00327165463842035 0.0216776881414284 0.0120916186961265 0.0291955586842914 -0.0128702943483213 -0.173812319207357 -0.1032882280827 0.182082890093654 0.183105913744895 -0.0413178476555871 0.254606297220741 -0.0119332712095478 0.0119836617175813 -0.022004016621185 3.86449831371191e-06 -0.0189685820738643 0.0234558314649899 -0.00143281100879592 -0.013318207591791 -0.0273315085350803 -0.0223393045594118 -0.0164538136581557 -0.00206775792385526 -0.0372453079138906 0.0185613410173663 0.0220224181151468 -0.0320994923092396 0.0177145507940587 -0.00867478561690733 -0.0171145917232988 0.0100790242372081 -0.0301911701177123 0.00486042358440465 -0.00862171625448983 0.0138409478806265 0.0239631158128088 0.0320792195231345 0.0419433885583855 0.0599811325159939 -0.0194023890104292 0.0222293456576574 -0.0136702942827584 -0.013458922338981 -0.0248374534713167 -0.000172442442725677 0.0731626028691319 -0.0811879257452388 0.0557549554335491 0.0750691364296864 0.0312334566293932 -0.0400845365066741 -0.048022037062432 -0.028948290889169 0.0407134368542258 0.0689047359892093 -0.036880040757156 0.0412607793840456 0.0365137874397829 -0.0453697236031686 -0.109807186978846 -0.134694509236152 -0.164384905501559 -0.0860433454123709 -0.129347525378854 0.123693809467925 0.0352480215854556 0.0330468502849782 -0.0504606243880339 -0.00884867441795496 0.0121035845738934 -0.00461913335262413 0.0322792736113786 0.0346550982612162 -0.0911996109237953 0.0476772993664462 0.0807753545740364 -0.048999288367598
  28 437.070829760672 ""  0.00444402370282283 0 0 0.00796132374489943 -0.00761325297969174 0.000604282712098646 0.0122830320383075 -0.000992025399966769 -0.00430096224363689 -0.00299182163419709 -0.00125887896664484 0.0074444752811204 -0.00192022507473484 0.000718388531155799 -0.00489649712795759 0.000419550658003356 0.000719854439040003 0.000968580130522447 0.0114728108117125 -0.00813317608714859 0.000706248518238684 0.0264772467139948 -0.0021202129839519 -0.00315768147707147 0.0118659119842124 0.0136403495695073 -0.00741651405067404 -0.00813192795984599 0.000180593409572749 0.0166126350231884 -0.0052017716080423 -0.00338293685911475 0.0162230895603749 -0.00844461303866019 0.00967078932134503 -0.00298168550708617 0.0051319281014821 0.00534707835448703 0.0037346879783804 -0.00152648022445487 -0.00454645403114092 0.00558348521109947 5.7564323782546e-05 0.000599739621884468 -1.95742050121729e-05 -0.0213420192362681 0.0128457674285263 -0.003016843902815 -0.0188156694201122 0.0032944221490219 0.0114730325796496 0.0168344140482573 0.00233226387000035 -0.0248482258294663 0.0275788483572729 0.040912097444846 -0.112701811991585 -0.0220753624848112 -0.073894390261196 0.117064979369235 -0.00743597803936781 -0.00733121561414705 0.00633878514533593 0.0136255721010018 0.0403691385584434 -0.0803918821725235 0.00232009328989823 -0.0578212786308704 0.0902113376812525 -0.0110296193353006 0.0140857792058964 -0.0210423305712627 0.0161528231127775 -0.0150940656887899 -0.011048992057733 0.00851374241122035 0.0371281086744732 -0.00928910188344407 -0.0198806987874145 -0.0022599109768938 0.0126962033473877 -0.0151529026736359 0.00596744018998048 -0.00980336893802214 -0.0249118694099904 0.0278580164190261 -0.00148705762118914 0.0418558052905032 0.0743042277047845 -0.208011978771759 -0.0471335719869183 -0.143752515498938 0.241067344989586 0.028002269233874 0.101449540348042 -0.178202212047235 -0.00598317101324853 -0.109379992864975 0.204516010133817 0.0598937350580307 -0.0202066578789822 -0.0351179812734228 0.0120849210976575 -0.0163092488441895 -0.00640009870193843 0.0118868848548047 -0.0393916897743358 0.0316370476339214 -0.00962039454853762 0.0346030530395798 -0.0176835372887131 0.00835610125034508 0.0656458597574969 0.0115098622897122 0.0467246471458016 0.0190828620486757 -0.00576710042386148 0.0130078269828103 -0.0665152775882071 0.0343261469485235 -0.015782940339193 0.0203415787183796 -0.029450516612433 -0.0610068749504351 0.0237960735359102 0.0705948241178196 -7.81875282496261e-05 0.00489379206144904 0.000104021603329034 0.00268624320997258 -0.00070834404749278 0.00556010497386579 -0.0069776348593454 0.00616726400340525 -6.06442655373992e-05 0.00357216749399981 0.00842635213659543 0.00594493082681125 0.000955106250072614 0.00937980203257571 -0.00727946612840888 0.0012593137389787 0.0118456272470613 0.00257334494424115 0.00303849482199984 0.00083513350087994 0.00209752467022918 -0.002012555783506 0.00194392807089115 0.00228811867741091 0.00130409060918163 -0.00329582141215243 0.0160042257881423
  29 441.795611041722 ""  0.179222043008127 0 0 -0.00144717469412286 0.026010139272468 0.00113820737637089 -0.00917804724801066 0.0101259346277631 -0.000680314780441686 -0.00827386634212891 0.00533322063260235 -0.0224507343458304 0.00571823316087508 -0.00688576461694461 -0.00948255245872947 -0.000918065627079849 -0.00897298911732386 0.00916132278726933 -0.0100623538974536 0.0266081389848705 0.00138826876766202 -0.0266634086688511 0.00768799008840905 0.0150431840948963 -0.00625106560070203 0.00231865360602566 -0.00361675339457759 -0.015627068869823 -0.0215928423261839 -0.00786205417315091 -0.0130006105069548 0.0170770357075266 -0.060637452067653 -0.017674395949179 -0.0140122827106754 -0.0252550569133532 -0.00952977671604252 0.0108450347800204 0.0152101164727692 0.00135657963819238 -0.0167766183714973 0.0101827690938479 -0.000911358041361943 -0.020359912668693 0.0232733347935164 0.0710143461906889 -0.0502277135631205 -0.0271558835350183 0.0611642798211266 -0.0321845703560339 -0.00897213905851636 -0.0503579470031844 0.0310519332312644 0.0166644630286665 -0.0353958161013959 0.0736784740932341 -0.00199924160545329 0.0118876489227275 0.0355586052110419 0.0507314027251224 0.0236317361102427 0.0212997217316669 0.0172980206627297 -0.00545687404305027 0.0313597809517713 -0.022327600840902 -0.0639745981052182 0.0337775499492186 0.041681163527621 0.0611087705002777 -0.00882833557201715 0.00739233218359574 -0.0448756398201933 -0.0012534456986115 -0.0512909323486548 -0.0483573076619428 -0.0401113835804473 0.0202531175568492 0.0802248909621298 -0.0241734190876452 -0.00440557304641901 0.0934451478289491 -0.0546204951730831 -0.0433547328653835 0.045860263598753 -0.0594050448290359 -0.0544382630796043 -0.0390175224587364 0.142872013834374 -0.0115556174975055 0.0263045755177895 0.0346375952343523 0.0809406977748152 0.00329266431596206 0.0164959198576059 -0.076219185989557 -0.0900801342556759 0.00910401857566953 0.0485477479577194 -0.0938135478702198 0.0199898695614348 -0.00206389585931832 -0.13397654013384 0.026334060389306 -0.034813574809851 -0.0383097932855039 -0.0301363603789229 -0.174180831482663 -0.0897124253912589 0.00998876680839032 -0.000768379807060577 -0.0657675437910306 -0.151380157558857 0.0657891437701902 -0.125306645948593 -0.00117145154409584 0.00911577169442157 0.0628126171303534 -0.0471904991889195 -0.0128773580809265 0.103801326467521 -0.022311780348849 -0.0227957026166656 0.0718304475569005 -0.0240942268273733 0.000157414572550442 -0.0044554101902209 -0.0102662966419355 0.00807840129642049 -0.0216516252276614 -0.00235126623442692 -0.0100521985867113 0.00676350800181494 -0.0383818278113505 -0.00470026410640821 -0.00966033830302856 -0.00290235588968284 0.011730072698203 -0.014673664972443 -0.00103332836670933 0.000464004242963418 -0.0303749766522184 -0.0647947518657423 -0.0134505149608916 -0.00533772538366245 -0.0102003639239679 0.0191082837287973 0.00852953381204171 -0.0256892907706023 0.0508813196372255 -0.0154672763367589 0.00888208222540461 -0.047077786014022
  30 454.191136614408 ""  0.380139810159854 0 0 -0.0480512581814905 -0.0135541066067883 -0.0121084628999533 -0.0681339509722384 -0.0318217901894358 0.0428204590465708 0.0461269218280162 -0.00294957933549604 -0.00288666065819489 -0.0137484043269442 0.0177982102636631 0.0844102912334196 -0.00168313617788324 0.0239390960802274 -0.0368640209901017 -0.0483498361381067 -0.00971783921367539 -0.0194436367272366 -0.149178138198363 -0.011746535757969 -0.0238108872301104 -0.0666159346568042 -0.145449397203199 0.0694411471120345 0.105773514873182 0.0637059700652673 -0.113766939860092 0.0835520856218663 -0.0193643375700107 0.0318029270151503 0.113229830824631 -0.0404268432198395 0.0863583975516585 -0.00964563739820906 -0.0923906855476866 -0.0841084101338258 0.00868978519093393 0.0960826870106368 -0.08201030165439 0.00460747673746234 0.0748917862265341 -0.0810469862350952 0.00268611400070406 -0.008882402359128 -0.0141376475413363 -0.000625069880104097 -0.0131827903961954 0.0154418806834626 0.00267747267936796 0.0251835497134927 -0.0400850848322903 0.00200991579348461 0.0152169358107664 -0.00507724251657362 -0.000131302029811448 -0.00584691244321058 0.0365175015028746 0.00245981846592551 0.00207690144981793 0.0188295374676455 -0.00724240198047336 -0.0154027846824929 0.0510271387313126 -0.0012540180678546 0.0220529724412381 -0.0182073820856122 0.0132510027649491 0.0210471967650883 -0.0299123733224702 0.0144487741244965 -0.0176549338256313 -0.0389117385469885 -0.024356407892737 0.033788315325917 -0.0143498857026521 0.00801742135962622 -0.0200363948844012 0.0182052292066322 0.0606711295342554 0.0118773733860548 -0.0388557268285575 -0.0446316812635396 -0.00273927054737585 -0.0588493734595332 -0.00193351381900143 0.0109090191466807 0.0190304973894632 -0.00418190729779475 -0.0190132812884542 0.0608312808234041 -0.0124696101184195 -0.0391417012916223 0.085422317601024 -0.00112338235604375 0.0204665460177888 -0.0147641952708176 0.0333743405232917 -0.0329375195725359 -0.0684943087701625 -0.00713143498210531 -0.0270948423969252 -0.0082733803991386 0.0127208015117037 -0.0424356266380873 -0.035056739114848 -0.0441351459679031 0.0706923951865098 -0.0250349180319632 -0.031276813115302 0.00353412155509184 0.0125548935425513 -0.0418093606504466 0.0327706988090889 0.000315321017509336 0.0550010251107709 -0.0157568738504159 0.0438231608972602 0.015085252412877 -0.0493562526420763 0.0646281678623704 -0.0565608473768073 -0.0477130437362983 0.0108527884358896 0.0461767274985554 0.0193859620674154 -0.0296201642289254 0.0096037400940516 -0.0347550754363222 0.0351961688145271 -0.00763731401423279 -0.0255719393694161 0.0205454547224964 0.123114796274732 0.04855212459899 0.0587409011507303 0.0913167898254619 0.058011427277732 -0.117208570256209 -0.00922685615624746 -0.0313019303645439 0.030862400505854 0.00842883571742378 0.0236865525788561 -0.0929835154117406 -0.0111010291020795 0.0359253632636585 -0.115621268938892 0.0365250477181448 -0.00129180511945704 0.105844601355644
  31 456.921858638836 ""  0.25545940170657 0 0 0.0174291310716349 0.0207340985110163 0.00744241488349722 0.0191159431839654 0.0187413357022583 -0.0170248719567271 -0.0222931634560497 0.00350425922708355 -0.00997678753781872 0.00965882376601823 -0.0103244299051425 -0.0387926101398968 0.000320298252249717 -0.0137561123750862 0.0186506866939009 0.0120443110791968 0.0196406199805482 0.0105339747232957 0.0371313071146739 0.00998037863934307 0.0170853691727673 0.0209876297668136 0.0548625923455352 -0.0295862520990973 -0.0497052040087088 -0.0396258465904598 0.0416487830438112 -0.0410296712540077 0.0173189495177607 -0.0468286568045459 -0.0537943706350275 0.00686577391353631 -0.0461928128840134 -0.00203032528339762 0.0427302647602397 0.0403068207534248 -0.00233094825035156 -0.0455455379050559 0.0363878490976424 -0.00254537232653681 -0.0411243710867875 0.0440093889664579 0.0175134509011617 0.00245206063736436 0.0225150466210218 0.000492812738131926 -0.019808241856422 0.0395243367460299 0.0101932615803734 0.0400851179794139 -0.0790672741603661 -0.00578114353355355 0.000802706594919221 -0.0130118585416177 -0.0141536877316557 -0.0286688739537441 0.0434463014306178 -0.00837066939802905 -0.01930742902177 0.0224719792663744 -0.0180836047817736 -0.0535891097219789 0.0927618684184398 0.00574331339347325 0.0257913937816652 -0.0589875395224664 0.0130029529777774 0.0233064186112277 -0.0618653306064454 0.0426081650047153 -0.0214409575399083 -0.0688403169223472 -0.0270746600515884 0.0651016259439867 -0.0138376295304422 0.00135703646756099 -0.0124966830767259 0.0416216186382611 0.0112980336121545 -0.014227213749125 0.01989973948903 0.0228901109780293 0.0210277324227236 0.0351437906091329 -0.0123970027860835 -0.0306732953323926 0.0378890726159094 -0.0187851696484456 -0.047158467827651 0.08040847213826 -0.0307425447497327 -0.0937727952865187 0.177950876424844 0.00405465366606129 0.023607913010764 -0.0558348320606394 0.0735234095425979 -0.0441323711747522 -0.113824241506247 0.0379556447646968 -0.039249273759017 -0.0361545644394339 0.0394001378737264 -0.041495813319304 -0.0356384009640261 -0.061021145826118 0.142239271758092 -0.0327554402287227 -0.0358750918765123 0.0483505772533075 0.0372630404207407 -0.0309120881403007 0.0392950901497319 0.0340577117339334 0.104557116513158 0.0142287575727118 0.096847734895245 -0.0279576272565221 -0.0520807638014746 0.129970013637314 -0.0919599990143304 -0.0491293149161539 0.0359568698118507 -0.0212937532062387 -0.0203574255047633 0.0197679646578187 -0.0120049622932227 0.0230028756687398 -0.0312861484937592 0.0182777121057057 0.0154478537375914 -0.00490795177479836 -0.073911585327189 -0.0466228749304742 -0.0462620065782876 -0.046274448317692 -0.0560959858260139 0.0898298244301262 0.018260788166986 0.0169544495967261 -0.00969185802602884 -0.00677052679148371 -0.0166081868479869 0.049981876877296 0.0109789877695555 -0.0284447398941426 0.0709564228260122 -0.0277944650463477 0.00430645999578822 -0.092303742805884
  32 479.319244417673 ""  0.832197749037835 0 0 -0.00725044781201929 -0.107001926050486 -0.0186678330035302 0.0726077310200859 -0.00492514358117883 -0.0268717158987081 0.00835681968943169 -0.0193510951862243 0.0841097178885879 -0.000829851234175874 0.00582843721167328 -0.0339253099851646 0.00320313098479225 0.00838828330029333 0.000568179888286819 0.0255436943463564 -0.115892405834347 0.000412626519932623 0.267504772620785 -0.0193239174817171 -0.0201603885006164 0.0314725740290941 0.170286861673467 2.65549662164431e-05 0.021728233761365 0.0926749008732492 0.054375239145426 0.023391164038584 -0.0707950928311318 0.254898109999202 0.0282991503451037 0.0826945659367722 0.0664445158948253 0.0334726390038512 0.0375631338658043 0.0182269844690775 -0.0136257829214079 -0.0198028579834628 0.032865441020041 -0.00119439568065554 0.00327497802604314 -0.00607392262271654 -0.0268946270654476 -0.033570784055374 0.00936915292222008 0.00171606525723691 -0.00764282902528261 0.00459104950856267 0.00832212274394915 0.00237541444249647 -0.00944063613447792 0.00137795901948371 -0.00155671485230314 -0.000580623497240393 -0.0178160563052645 0.00807841380853273 0.00468621875226915 -0.0134196768353871 0.015110605580164 0.0104102868331826 -0.0167646324191623 0.0177068112579669 0.0211795545894972 0.00517278623852529 0.0212918362495348 -0.00320422167282788 0.0311705545452515 -0.00110751787717905 -0.00194472674572971 -0.00737004441438448 -0.00403526659011256 -0.028856816155082 -0.0166554437494544 -0.0135803537073727 0.0068805922225094 0.0455399986293068 -0.00515855286012352 0.00667421363348766 -0.0966736746787854 -0.0827280155543698 0.0276655825626627 0.0267602339994805 -0.0451594600048695 0.0596639519076378 0.00117968088810414 -0.0172182470121262 0.0054952866162599 -0.0340836304738713 -0.00382404428184914 -0.000306167130869743 -0.0202854931797037 0.0215130724522684 0.0402151176670141 0.016789565730196 0.02645062321013 0.0060385408043706 -0.0300391466767203 -0.00178746343892267 -0.0171337667951549 -0.0447675933283275 0.00165741655618524 -0.0121972879014644 -0.00463904406386564 -0.0154274095209792 -0.0814779227059089 -0.0392731745060944 0.0110199388651903 -0.00451074887949008 -0.0254332914043281 -0.0649378294493923 0.032199767022812 -0.0506157965060072 0.00350487739092373 0.00211017064587935 0.0548288624662568 0.000981542264669976 0.0114540790389116 0.0374128676314876 -0.0069123081359376 0.0155369515873921 0.0409811910277409 -0.00715246082169864 0.0061072037981791 -0.052294372103444 0.0344943944428078 -0.0111386364078431 0.0321383209623716 -0.00372870967963182 0.023169670109247 -0.0453437192235613 0.0147743858514625 -0.0355247826304638 -0.0390666215870452 0.0113480322735057 -0.0235412173461951 -0.0678468140047941 0.0387047423725227 -0.0067190484667175 -0.0688147651241532 0.0140377844951721 -0.069469387196448 -0.0205486773903683 0.0478835123165989 -0.0280057596352889 -0.0632370970545105 0.123378297108497 -0.193957057594684 0.0856996885350672 0.0649981024164099 0.197706620280366
  33 483.060856224782 ""  0.092120902681276 0 0 -0.0103161676342041 0.00061919048343891 -0.00837068313982246 -0.0117994786568965 -0.00224167574889321 0.00939996478634296 0.00421084935861042 0.00475281437439776 -0.0103996772399233 -0.00370233105142115 0.00168671544233811 0.0158977605245029 0.000646144585430882 0.00211365508062308 -0.00319476442651686 -0.0123964837577871 0.00265934119789568 -0.0127092169311256 -0.0174493982805601 -0.00071556662839265 0.00343160155571551 -0.0147983477278043 -0.0125506102158065 0.0177820987422884 0.0124003354221816 0.0132952130360097 -0.0256242959802233 0.0102494637616153 0.00315151528266537 -0.00859266207323545 0.0131197155892626 -0.00358017010067015 0.00275938380841982 -0.00430197413017512 -0.0164983446219955 -0.01153324390883 0.00616153909426103 0.0117240054266364 -0.0141058475264373 0.00303758175198822 0.0106072326164957 -0.00709421205320018 0.000210690685607348 0.0663826198799167 0.00473856403518627 0.0103006606233503 0.0334333032010994 0.0126632099602175 0.0388679715184763 -0.00776123370242593 0.0103626330867215 -0.0160950702279907 -0.0478579425123781 -0.0258248875633234 -0.0835721240269261 -0.0226120190569315 -0.0284933463225144 -0.0642786576757292 -0.0158730120908559 -0.0236776931567174 -0.0334875937452372 0.0189381320235881 -0.00771996648864774 0.03537662967434 -0.0153111664509422 0.0109930512462853 0.0450779967932339 -0.0634800378799384 -0.0198586838007914 0.0144296799498091 0.0210545408193533 -0.0649435277607598 0.00179862495198737 -0.0563342833294276 0.0598105250683245 0.0742551644699266 0.0393847541732863 0.0277991895853999 0.0721159998135047 0.0970026086186885 -0.0216531543953089 -0.0494498521978798 0.0646341638666725 -0.0484235459543066 -0.00354080430258896 -0.124409934114249 -0.0666652221033435 -0.112323982011327 -0.041314194067469 -0.0432829037248671 -0.0389783430955147 0.089486277894504 0.0160426021395642 0.0582764697042986 0.000530449093082979 0.0226326274806056 -0.0531350474088143 0.0613674190793334 0.0193510160125022 0.0108013164858834 0.0524733086684791 -0.114386001803363 0.0217004101990225 0.0598431883937481 -0.13319846004738 -0.0455724689041721 0.0296623412186623 0.0344748276008007 -0.0097432241516284 -0.0886230848009396 0.122710508272436 -0.0155981348318408 -0.0729415933524644 0.101540567899083 0.129404036756056 0.0873974395620833 0.0552784507510003 -0.0574001349913883 0.090624028040391 0.0264223111250918 0.145567298259697 0.0894642922432708 0.0641754565146481 0.0166923017198335 -0.00750350180731118 0.0257647724371333 -0.0274503960674292 -0.0222192537897059 -0.022138382076783 0.0134817398709776 0.0390006661017867 0.0432458114541595 0.00607489765087578 -0.0296916747652857 -0.0031521656679635 0.0330608565119406 -0.0429341371808911 0.069106914187563 0.0473722840912381 0.0615207263566865 0.0524834002305962 -0.00407974625988962 -0.0003828000259406 -0.0101385983605252 -0.0116470992933724 0.00287167751315316 -0.0134097989718749 -0.038992730895314 -0.0380934208146228 -0.0410326726960146
  34 508.183361138193 ""  0.127416345414703 0 0 0.0441262697211959 0.0558015485004968 0.031766278791635 -0.00525973237024139 -0.00426742196321491 -0.000578207249267705 -0.00882113829246437 0.000592824425451588 -0.0203944202186845 -0.00291271696715298 -0.00123257757291954 0.00251479058967422 -0.00278131161350842 -0.00253915564965603 0.000459362812436582 0.031463848905328 0.0590541843756762 0.020774171876235 -0.124627807171327 0.00572491867896459 -0.00772054902841331 0.0342598889860275 -0.104984210779665 -0.0447857119955945 -0.0375347035688582 -0.089150831986859 0.0360636159908567 -0.0341793959683627 0.0349171007538153 -0.124890629284101 -0.0432496112959609 -0.0371261353450452 -0.0442340439863487 -0.00608496952055525 -0.00460060426611715 -0.00103657599930936 -0.00170850770517442 0.00183876201876245 -0.00272981833920435 -0.00279819923690321 -0.00225863792377606 0.000321778632383613 -0.0910817800224314 -0.0286167115200693 0.00230391851954497 -0.0629354280262747 0.00388184578767534 -0.0030869146204615 0.0351006825111951 -0.0238273881761109 -0.0148827960991655 0.043035842753741 -0.0257535991325086 -0.00223648684241221 -0.0250516320378165 0.0072915181717065 -0.00216217370272487 -0.0253695466178261 0.0410503051668636 0.0155153602354415 -0.0274249092203521 0.0458757788760419 0.0243988119480636 0.0372156197412214 0.0130379756605681 0.0040656512418564 0.037816520295897 0.0158074142274548 0.0140014778718901 -0.0159380995234901 -0.00855339762460533 -0.0136088131306247 -0.0175549590427053 -0.0149883318979331 -0.0033506620173925 0.0625178758059401 -0.0130337380441855 0.00204672276827533 -0.185466580287471 -0.0616285754027411 0.041267274919293 -0.015100137092278 -0.0161937946702969 0.0844950613064782 0.0459231454113138 -0.0620737434650468 -0.00615873373978584 -0.0756109281801602 -0.0269562951061408 -0.0234665804339535 -0.0329607614293524 0.067982585991021 0.0505514636166892 0.0849633843149508 0.037603447985524 0.0390363616991685 -0.039279339161722 -0.0159919356908938 -0.0158370321931311 -0.0739121616818537 -0.0082915713810991 0.0263320246088994 -0.0132131195359786 -0.0339426509426609 -0.0849130273509474 -0.0392449248512745 -0.0188424286974076 -0.0130995273226682 -0.0279563101196482 -0.0887388030858488 0.014278091485675 -0.0656461287982764 0.0251753264274038 -0.0380225385478557 0.0518805355499026 -0.016464088162425 -0.00346659136494942 0.0811590597213068 -0.0208424039855137 0.00404134789721171 0.0531874889357509 -0.0210329069626812 -0.00496421494449382 0.00437218701350915 0.00150966968268569 -0.0629195221235858 0.0456267551444205 0.0348283536562159 0.0464506092822546 -0.029010875323774 -0.0333696287518123 -0.0529025406419541 0.0308868262540465 0.0662234527838986 0.017037229971695 -0.000747963003351016 0.0691731942665205 -0.163438170511059 -0.0157879308276245 -0.0348001332114817 -0.0269964882367002 0.0344792613330289 -0.0351463770263425 0.0229522807704676 0.0697287302074245 -0.0963163048797201 0.156397337442397 0.00430618975157689 -0.0237057439165541 0.00255714304209299
  35 562.588015030065 ""  3.32837918888205 0 0 0.0310738121869212 0.0155014003820018 0.0154661525632985 0.0157478379427726 -0.0102455428800645 -0.00332306448200294 0.000102911985233684 -0.00330869158513576 0.0013248643765968 -0.00620541819121236 0.0015932076968955 0.00430812938369841 -0.00123168115032513 0.00140530878113846 -0.00126947569143936 0.0287031913306954 0.0173524668181917 0.00674736130260141 -0.0322566656362425 -0.00448668549408174 -0.0133504305519235 0.0363362312603763 -0.0512786533450765 -0.0291379930697253 -0.0147509898986637 -0.042019581403775 0.030287705841328 -0.0132434895800815 0.00972359236190299 -0.0362055799919904 -0.0172957400593042 -0.0109527024317942 -0.0153140486723372 0.00127406009344366 -0.00600264952652121 -0.00364797050023857 -0.00139245135014362 0.00416784751187069 -0.00246341969996817 -0.000136123084239879 0.00803917268816897 -0.0063783350103967 -0.0210331215550971 -0.0356256220397358 -0.00855888580552485 0.0564598332735366 0.0293091307910904 0.0248778839544675 0.00396419414645148 0.0521074284269288 0.0441236047415128 -0.0379734586966159 0.0520630160363634 0.0138678128357006 -0.013712537974951 0.0293861407788138 0.0155454360965618 -0.00901065088769962 -0.0512742862389731 -0.0073454792041658 0.0356205622981023 -0.0126878899374404 0.00210544584911885 0.00911583683331306 0.0215710530142294 0.000304142334678705 -0.037583140565121 -0.0783745994333635 -0.0515563978899232 0.0392585850410645 0.00712404243228089 -0.057255243788962 0.0222543084461437 -0.0339480364563808 0.0415326146884676 -0.0762270911538765 0.0206191563964112 0.000842231667668607 -0.0745604585338894 -0.103050834856325 -0.00908563012215371 0.0166724437545959 -0.0674777579943971 0.0186266756765825 -0.0321114552296177 0.057549820523592 -0.0199706649734221 0.0456087430756602 0.0766205671753868 0.0199319360769447 0.0351502544863045 0.0214740343273752 -0.00289705970299699 -0.0404595292512818 -0.000496008797092062 -0.0500512339800244 0.045291436975958 0.047462022301266 -0.000323394237788111 0.12109947887907 0.0313069235928927 -0.154686186133222 0.0388354036354435 0.0601604961273603 0.0175988850947135 0.0353679511690811 0.0487362077523948 0.044029010825654 0.0324557045372876 0.0619336552272763 0.0491006642455927 0.0787001983336363 -0.11703828943878 0.144512253096535 -0.0110428064635214 0.0638048858531977 0.0343381889141575 -0.196531213514992 0.0620111316854054 0.00701002472841909 -0.024863382297165 0.0642875620088453 0.037696300207721 -0.0207350080997905 0.00583027889094987 -0.0584977495207843 0.0180632913476786 -0.00146801320357816 0.0382162558294859 -0.0550723121492729 -0.0163809187533335 -0.0400361106338339 0.0105962973204215 0.0449793570853876 0.000600257660502914 -0.0242270408531094 0.0558394578691147 -0.133682327480747 -0.0582052455861708 -0.0227759409853086 -0.0310828371398918 0.018344814648994 -0.019721340371714 -0.00254251174604516 0.0393347780408157 -0.0561027239059084 0.0780276334669548 0.0110452146093513 -0.0154194379013884 0.0894952751248283
  36 569.750635448061 ""  8.8425455934295 0 0 0.0712694353007891 -0.0301188488821371 -0.0657651105763832 0.0844908553160177 -0.0833856707688332 0.018442251682334 0.00619289071892401 0.0463742242717908 -0.088883367827382 -0.0534431241316864 0.0155432712459931 0.115212115375253 -0.00374322631016116 0.0212942844181096 -0.015449583959947 0.145051102321789 -0.0156950490079921 -0.140340428482304 0.121396087765042 -0.071917222149004 -0.0475365032979507 0.0763690553703391 -0.082103014046609 0.0388828396815594 -0.0261609571487145 0.019574987181037 -0.0289827230916857 -0.0113520409996401 0.0476934337334507 -0.0868438902021745 -0.0318617018656044 0.0762765028755025 -0.144896546051777 0.00982665556443539 -0.130045190846553 -0.0718569025997883 0.0137386028005909 0.0837166280336801 -0.0662586148416812 0.0141432964690529 0.113118925024264 -0.0807149629570226 -8.85752597277352e-05 -0.00836356772772458 -0.000838155941515549 0.00648989752713048 -0.00714701861599469 -0.00120168686037562 -0.00433637568291646 -0.00304621406964578 -0.00219879747299444 -0.00235650960968761 -0.00190224905106544 -0.0016854605087767 0.00316955926960283 -0.00275738958669438 -0.0009313249194041 0.00292098983348198 0.00198708874082474 0.00259177658360244 -0.00200833061567286 -0.00186918931464922 -0.000376525821646744 -0.00606114269881647 0.000896913643817399 -0.00263517490874232 0.0030318267747581 0.00807089711128585 0.00427263817579293 -0.00355071737337112 -0.000702327933100193 0.00534004757640901 -0.0022255993747481 0.00532264246335988 -0.00484190782542685 0.00600899776074229 -0.00184770909312714 6.97471961555656e-06 -0.0267842008983458 -0.0354934683681593 0.00250453984309184 0.0185895802696182 -0.013473974401789 0.0162979117320587 -0.00340730199449183 0.00429609708710547 0.00139773672801942 0.00206800201560047 -0.00313153050089353 -0.00204517426615282 -0.00143970537363186 -0.00874921562100064 -0.00238159389666779 -0.00761668932789 -0.000892405895071079 -0.0018824540379268 -0.00335438684725294 -0.00518267950190882 -0.00130458667198183 -0.0107912475253645 -0.00363917687280548 0.0152668775052185 -0.00360520554112179 -0.00589926539314843 -0.000389006605738462 -0.00291229802231214 -0.00170697712837435 -0.00485866534139966 -0.00297184684557552 -0.00212530474883138 -0.0057715449599688 -0.00667273649574704 0.0120517756733238 -0.0132713696439133 0.000296608808721062 -0.00667263313195749 -0.00288549499859457 0.0184875202563942 -0.00648783571251447 -7.83633159379333e-05 -0.000508187068780828 -0.00667125027115979 -0.00361130071015887 -0.0463487149149727 0.0103738734513203 0.0389818526069258 -0.00287752660523337 0.0100734010821656 -0.0138931048627078 -0.0190476889388101 0.0296934223505077 -0.0157109948870591 -0.088934097071663 -0.0223406757122864 -0.0269300902525134 -0.0730559937501354 -0.0200973750917463 0.101837464857201 -0.0368288500395608 0.032766880727438 -0.0507503615729024 -0.0194499586828335 -0.0076738594584412 0.0342453596391543 -0.0509048142126438 -0.0118700999024909 0.0686691852380459 -0.00938608482056367 -0.00297639561531262 0.0180702432454067
  37 577.160588876167 ""  15.1098277836748 0 0 -0.00213429594897633 -0.00058046024534739 -0.000124966073067131 -0.00164649208250896 0.00112803723229094 0.00026869740782861 1.40560793429e-05 -0.00036396941642616 0.000781029564843397 0.000751440571671248 -9.97964706016874e-05 -0.00112671026564536 0.000115641901633409 -5.50192484323593e-05 0.000165137643466864 -0.00243033161978236 -0.000845255908813761 0.00100305880452243 0.000297122939980341 0.000799118213622312 0.00129826056669358 -0.00257181533665143 0.00317853619273628 0.00125920235522444 0.00114607666708799 0.00232271239534223 -0.00140766220769888 0.0010812765683883 -0.00110061857100767 0.00289502624700645 0.00134628419426698 -0.0002550718136082 0.00225559998855847 -0.000181981714562471 0.00153804448993892 0.000703304943669132 9.47254455303739e-05 -0.000714385373518805 0.000491796407507417 -6.49846594351597e-05 -0.00117491520778868 0.00101140013676962 -0.00388476534125241 0.00638979118809165 0.00196796571256392 -0.00249004221037553 0.0106424235835485 -0.025604657873151 -0.0184403194595724 -0.0745462414453321 0.126993752994059 0.00965076914978505 0.00511146609624747 -0.0315609567511011 -0.000296091010839239 -0.00504514068273935 -0.00507437090917458 -0.0204239322560098 -0.0612295916721425 0.129053308606075 -0.00479783776383625 0.00146633195042449 -0.00195904430823802 0.00638978174049931 0.0144051028558948 -0.0368732301264161 0.00866653055864459 0.0221967451799968 -0.0171890829615509 0.0115769610454501 -0.0160010974703914 -0.0337492687656619 -0.0110597533559667 0.0485681992981465 -0.0186159614791975 0.0106807263933303 -0.00504595759210466 0.00629746038654197 -0.0100925498249358 0.0261664105715228 0.0142010735007522 0.00273070796014751 -0.010307477056256 0.00151253021552244 0.0459785214017993 0.14146286987748 -0.296348274253421 0.0229216113322049 0.102726170216517 -0.2280366594551 0.0254206177055314 0.104484842012221 -0.20368269448067 0.0495362690518285 0.147790603383193 -0.28610335901405 0.0149277569266231 -0.0486657842904198 -0.0827963362329291 -0.0166448519992867 -0.0404587751640605 0.0262826170491088 0.0101901979859901 -0.0435810501547643 -0.0512158060306286 -0.0112628632698179 0.0891894166952724 -0.0203713938772584 -0.0119021736047612 0.0530297213407514 -0.00591679324487729 -0.0151216702736986 0.0310140919532648 0.0152161978599801 0.0433323252984659 -0.0278326124581583 0.0255412088803324 0.0232015432737523 -0.0143389447235985 0.0143964575747949 -0.0412159774359016 -0.0136061657482165 0.0201430633355613 0.00224416638436845 -0.000160410435025145 0.00403619880973942 0.000377766516821974 0.000878687070259785 -0.00348598353668917 0.00463459690896772 0.00473009843092959 0.00412955191011512 -0.0010666530937055 -0.0050303657604987 -0.00305925185970239 0.00256943569290587 -0.00620003375494178 0.0131351707575775 0.00819399184122831 0.00777121544018063 0.00364245083109088 -0.000734254887348232 0.0016993423057164 -0.0004813528269122 -0.00305175855158243 0.00274302930297025 -0.00211518555007251 -0.0018498788117345 -0.00209583588378042 -0.00825345843800007
  38 648.26090980849 ""  4.03772447289993 0 0 0.017222293453315 0.0142073050355117 0.0179468900709558 0.0095372279671056 -0.000729930171695565 -0.00312535162357696 0.00223269797108805 -0.0105328142519037 0.0178227569112083 -0.00224875448997063 0.000402983405124119 -0.00519238576700364 0.000633535804740633 2.63252769998732e-05 0.000365144540098895 0.00556872239380226 0.0142551039143984 0.017530394228878 -0.0342521956740471 0.00324192107612255 -0.00614095607775761 0.0288766428813757 -0.0347231567344746 -0.0288165789630328 -0.00210250873066049 -0.0331626585433696 0.0271432589926399 -0.00141296708069582 -0.00238740252482168 -0.00829584791020425 -0.00321603143479765 -0.023319206634219 0.01694039533985 -0.00051840529168272 0.00547639585621197 0.00213248831374792 0.00272945870495672 -0.00477377515133785 0.000166763549197358 6.02003922050789e-05 -0.00306133982519097 0.00214949153529388 -0.0168648235328885 0.0238027283005655 0.0084665563705092 0.0364800299584697 0.0130390941862775 0.0159495251720304 -0.0312357493848889 0.0247029864162347 0.00654711070825334 -0.117782468934258 -0.0599198518921461 -0.0495456919369159 0.0102043846821702 -0.115973014351924 -0.0575844654493654 0.0296644928513665 -0.0260080615863731 -0.0122326289578863 0.0910294295883301 0.0158461866017827 0.0227278922573877 -0.0269827057149254 0.0721387644683174 0.0318994181477764 0.00803324464833624 0.0257089476750732 0.014896704115707 -0.0119135747369635 0.00330195412911102 0.0310726695336121 -0.00481527488455773 0.0277800813424898 -0.0164595624571108 0.0438010102626806 -0.00736172294645969 0.0024803645340271 -0.0179608812382343 -0.0134209119910966 -0.00655502914455598 -0.0128703170148374 -0.00326066126426286 0.00054453184565 -0.120397578555337 -0.0505557885632674 -0.0357271143842915 0.042510497594415 -0.0962799370160905 -0.0350727387796052 0.094353968935953 -0.0267647308005134 0.00860861175651092 -0.0855568095576906 0.0318557897406464 0.00830929969466303 -0.0171615063588227 -0.0118130213250373 0.0110138556758888 -0.0321009847367111 -0.00745143768453743 0.0635089260609516 -0.0121379105250366 -0.0090818562269011 0.00874061851441747 -0.0128644434132432 0.00235431398702322 -0.0191555922862028 -0.00872047792192871 0.00153139634202884 -0.0148065220540678 -0.0160946591704671 0.0511348863578534 -0.0482714767306516 0.0252320508588057 -0.0207047105998513 -0.00717971904008546 0.084532579395543 -0.0218862747811212 0.00133034601449849 0.0264512643449977 -0.0211972520606143 -0.00834736077678617 -0.0134072724826155 0.00759739814827743 -0.0326572983353441 0.00165171211726505 -0.0145537419172639 0.0228150971080444 -0.0404279457089777 0.0504758956052973 0.00511839625773694 -0.00042284082147956 -0.00981773789423168 -0.0414824765925309 -0.00458023498066705 -0.00720211939917629 -0.0181408675844751 -0.0176789195558372 0.0697031312496188 0.00370386286992386 0.0127514974531386 -0.00912459829765137 -0.0276873435404995 0.0148030035328802 -0.0599830023516103 0.0987074314630277 -0.0636319626573962 -0.110842210800536 0.0053346586764317
  39 660.280199061289 ""  11.6709769990998 0 0 0.0185095199573302 0.0144489929488695 0.0195706831250231 0.0133243755492457 -0.00242064345937552 -0.00400917510262058 0.00302133821271064 -0.0145665151919601 0.0241449947046013 -0.00361488503935667 0.000724830952341196 -0.00528010491769054 0.0013681047320462 0.00113913688250528 0.000352952635041583 0.00761432933022469 0.0133790271897412 0.0202067187169996 -0.0343021333433708 0.00209152775762468 -0.00871703588148246 0.0355775756928377 -0.0400403429398426 -0.0337732918949229 0.00115352403445321 -0.0342915556529659 0.0290023502575386 0.00334171403010335 -0.00792671983385932 0.00023953634579733 0.000404609540328367 -0.0300096474837068 0.0275431878379137 -0.000452224037411552 0.00555227635166288 0.00149306081531251 0.00572071097605835 -0.0052015596354994 -0.00188976140142426 0.000634532705562438 -0.00272413645014045 0.00199680548130582 0.0130753890280942 0.00655125425880328 0.00483309457809079 0.0806665301940094 0.0214847280751271 0.0262108964855296 0.02286853630173 0.0142251570084777 0.00801127941002299 0.0090926976703965 0.0273254277083062 0.0146777068214527 -0.0432988737225044 0.0503259229567696 0.0203209442831751 -0.0259362117076837 -0.0189219750311939 -0.0172083595580373 -0.0678814669992364 -0.0804758126120593 -0.0507259369914414 0.0051105123683543 -0.101901013982242 -0.0522631381931195 0.0134086037276675 0.0277147361404781 0.0167600859069577 -0.025473717916378 0.00334694405025406 0.0507920712514963 -0.0136751582998023 0.0453580300497027 -0.0301650584776595 0.0451957254063322 0.00285081438273323 0.00799620372560618 0.0127702895246054 -0.05199842473897 -0.0205124513111538 0.010804352677403 -0.04016767137754 -0.0163693765497384 0.0153615749314527 -0.0226417278398899 -0.00299490159133309 -0.0414098787129081 0.0496602700914804 0.0276150289848612 -0.06921920777423 -0.0646630890425693 -0.036609836119942 -0.0222545943001984 -0.119746998281079 -0.0603496912375705 -0.0258209976969641 -0.0118530402812117 0.0290310191922806 -0.0536263297263467 -0.00638479479564727 0.0872405156390515 -0.0261536028008488 -0.0158133987281324 0.031934832083484 -0.017220170736886 0.0179385163726679 -0.0308624371768605 -0.016434698521871 0.0180625798283421 -0.0361598976166791 -0.0321116473190486 0.0736044695556527 -0.0650932571961524 0.0236153899457542 -0.0168699453708382 -0.00331093946494075 0.0897568665073354 -0.0125097177795379 0.00670695290569456 0.0253177142128213 -0.0155189383783327 -0.00752095353489939 -0.0208986054919977 0.0112668477326102 -0.0337006412731353 0.00218603440131235 -0.0181991212726223 0.0286606893239053 -0.0482632727542594 0.0591396795808244 0.00734392332247283 -0.00181531280871476 -0.0298397632949053 -0.0604196082913426 -0.0174800694080876 -0.0159564441590611 0.00200596774957425 -0.0362806132952771 0.076963145083506 -0.0119403775317005 0.0144404774697682 -0.00429180031770039 -0.0438558121954894 0.00755825552605602 -0.0813869490245314 0.155033651313127 -0.107179732056004 -0.176376900432691 -0.0432463775887554
  40 674.339731818356 ""  62.8586303339173 0 0 0.00733739377585814 0.0119382380156991 0.00449485641884732 -0.00850961890645709 0.00775702984278857 0.00278075370570128 -0.00120301105765814 0.0145560673972367 -0.0202394207874584 0.00509233250980397 -0.00159903831273023 -0.00244885840735701 -0.00589876398945652 -0.00745862162616425 0.000137584551421443 -0.0244346630550407 0.0233640479231025 -0.0120108233171173 -0.0366305634131143 0.00903225119516608 0.00784445944178099 -0.00357037845637848 -0.0134414890067309 -0.0020281632734293 -0.0184136224907078 -0.0302896825077114 0.0123208983867205 -0.0276968761590198 0.0324356452935829 -0.0641151891693948 -0.0225820871020444 0.0115435725007028 -0.043498695628309 -0.00205881810409691 0.00325617566319537 0.00593429729550516 -0.02169439893726 -0.000137833453620781 0.0157158346219192 -0.00314811062381128 0.00165818768591817 0.000895148546627502 0.00967732629019442 0.0194912747319081 0.00995546312969239 0.0206323624358239 0.020632948655321 0.0123527295710943 0.00762708124860384 0.016046732194657 0.0084992359414797 -0.022049252057329 -0.00273993687673506 -0.00409003190261994 -0.0197338217639111 -0.00483886518801711 -0.00552478419201459 -0.00693144881915722 -0.0164514164935421 -0.0104226746606136 0.000598945439699921 -0.0250891698355387 -0.0127580871617209 0.0071623891690094 -0.0246257607451819 -0.0114119968877898 0.0051629817064516 0.0121641780561293 0.00714187591501474 -0.0118868169527936 0.0022233717604287 0.0253424732337433 -0.00602389613438358 0.0230513744208981 -0.0146612644010818 0.0270686978388928 -0.000551344359119542 0.00362440329712237 0.000762320541001612 0.00976453722884312 0.0109392489231214 0.0154026235640794 0.0173387194182224 0.0151488173719121 -0.0176443469938443 -0.0290416275803556 -0.0187535287841978 -0.00994946581434171 0.00201339737476479 -0.00107991613950172 8.94377133704256e-05 -0.0184297613866501 -0.00812776889287861 -0.0139139442936591 -0.037897156369266 -0.0203146312991743 -0.0132714390005651 -0.00459027723827649 0.0161063633011086 -0.0237939967960341 -0.00246725315164462 0.0416624044938816 -0.0122092739918871 -0.00533511440073631 0.0159402808245515 -0.00856569884388777 0.0115022488298112 -0.0154550264499033 -0.00755541933423498 0.0109151509031054 -0.0161258707395735 -0.0135605118193168 0.0352519286034717 -0.0301107340641098 0.0185817154381347 -0.00811026706379704 -0.000877737346328639 0.0463704969190366 -0.00724361704697201 0.00305323421388862 0.0190274657838526 -0.00773855607850094 -0.00222177744717319 0.0156673979541392 -0.0110716021080687 -0.0330635249288122 -0.0324045069645126 -0.0175268559915575 -0.0336599442482024 -0.00565425914684137 0.00549831816434667 -0.00369689369675527 -0.0230530571355111 0.090653244782835 0.0278166817370446 0.0725326904008686 0.0116785908743315 -0.101354830084103 -0.00569923551717416 -0.0269289307880389 0.0790653928225479 -0.00266871904367974 -0.0599530634605384 0.0521114803250126 0.0477724946983509 0.0233627069925085 -0.185615514036206 0.322357302161922 0.470027666653961 0.56390130083889
  41 729.623584398247 ""  76.38294076386 0 0 0.0252584357539348 0.0284609412131512 0.0254718492106112 0.0203025707551104 0.00118103618878648 -0.00280469798455771 0.00356447016869432 -0.0149164952525247 0.0300780605260487 -0.00354069285905834 0.000557567093940091 -0.00700284308375867 -0.00211904058115832 -0.00373327159842763 0.00055569943769803 -0.0169525719897249 0.0354173091593974 0.0118245184088388 -0.068753625219903 0.00922927056770743 -0.00796234701004959 0.0574927537971972 -0.0675758703566818 -0.0515452772352846 -0.000667088829247775 -0.062225584925316 0.0402977601759272 0.00114354796990074 0.00223273054309271 -0.0287002456648506 -0.00355580070801997 -0.0527289431378244 0.0373422351509611 -0.00286221191304444 0.00807182552300295 0.00523078031057145 -0.00526996480907135 -0.00719661345784904 0.0061403845292297 -6.35927669339795e-05 0.000224166925753425 0.00287938403401863 0.0354097467775023 0.0143135467931442 0.0125140618134934 -0.0052544422430218 -0.0427469794565615 -0.0238988951375818 -0.0211504755702883 -0.0467038857016197 -0.0297292814501946 0.0664794550408637 -0.0190974981185599 0.00488342628080658 0.0556645046193599 -0.0101851626399517 0.0032126085005619 0.0166491067897243 0.0454178491069826 0.024970732976526 -0.0524345962061619 0.0301141470994888 0.00734651623217719 -0.0457328794282805 0.0244238625751552 0.00783219126125725 0.00063252886353143 0.00306868633904268 0.00169520632652161 0.0206129767377836 -0.00277612353380043 -0.0423535872143127 0.0109775054870994 -0.0391464225454342 0.0255720482058222 -0.0479270774049672 0.00443179741763053 -0.00460643932662306 0.0508816753485116 0.0156930428391817 0.00530396938138977 0.0179633325626893 0.00316104057742795 -0.0096320948755846 0.0589821159962238 0.0553294677999118 0.0215269739235594 0.00797111517380313 -0.0391725778995083 -0.0280729308332945 -0.0483275020034549 -0.0117894893084465 -0.0156049304096068 0.0139027919380168 0.0648327365485437 0.0337597894814859 0.0234371306176926 -0.00278929244297549 -0.0440794014450012 0.0237461559991027 -0.00272690324400067 -0.0454529674264723 0.0213737865448348 -0.00186177435838193 -0.0426077736065767 0.0131744156504713 -0.0418926737390233 0.0271320978420876 0.0116071244778406 -0.0389628504373719 0.0263373814372718 0.0131750661336178 -0.0414566682317398 0.0270807175529042 -0.0510933431780671 0.00341707590655881 -0.00571714255411375 -0.0493505800204108 0.00473033068637391 -0.00521793523790773 -0.0508849823804768 0.00370444547439064 -0.00507442338966932 -0.0131164029207344 0.0258993489544934 -0.0175723865208432 -0.0241982226632766 -0.0277792563662405 -0.0034934095645149 -0.0342260909934244 0.107942221565967 0.0297340753810649 -0.032213923853692 -0.0522538499999689 -0.114032551987556 0.0187642259948852 -0.0711148515482498 0.1052914908779 -0.0571476166281259 0.101022601614975 0.0158978695558712 0.00646571382692539 -0.0290336589603976 -0.0623497277761784 -0.0347501040109859 -0.143764559364725 0.251516302555098 0.0595516686602368 0.0738229685342337 0.283877839767125
  42 756.467218479944 ""  1.40478448707213 0 0 -0.000342882674400407 -0.000360348576061262 -0.000273070654063785 -0.000786828114137479 0.000295426791973195 0.000245529339347386 -5.8272210499756e-05 0.00020632144308958 -0.000445062491328053 0.000166997591015546 -3.62825373002979e-05 -6.35285168466219e-05 -3.95173095416031e-06 2.17329289397562e-06 8.39087653677614e-07 -0.00030354689740025 -0.000382910276471144 -3.78672790314201e-05 -2.55859773089092e-05 0.000184678946152807 0.000532574247806349 -0.0012276123162387 0.000997129055277909 0.000814937153500631 -7.58322484087999e-05 0.000777156753165559 -0.000458110305922346 -0.000170130779595312 5.44530451370018e-05 0.000226261239853009 -1.58587847149655e-05 0.00086042529319544 -0.0006597337809633 -7.33603755978045e-06 0.000191173271728907 7.89121800750972e-05 -8.75399599692326e-05 -5.13751341585865e-05 0.00012568938767972 -6.10393643755049e-06 -8.30737609251638e-05 0.00010007051441918 -0.00401001427821588 0.000325417690232352 -0.000600057092386834 0.00262099491033855 0.00621109972522593 -0.0122262074221511 -0.0181588813278508 -0.0629279790563532 0.119497648388571 0.0125419014676982 0.0321457862978554 -0.0652663767958551 -0.00863754046546862 -0.0356906470131347 0.0671286438031403 0.0211303123893893 0.0748370625843815 -0.141002782949498 -0.0116727686685143 -0.0313614631470185 0.0614820366470168 0.00881065170451838 0.0332117425641962 -0.0650568673701887 0.000102917945858485 0.000579272364429319 -9.23248798384492e-05 -0.00977191261896438 0.00390876357665934 0.0195477101328861 0.00602251987278398 -0.020425334389096 0.0106067009268746 -0.000793465088802603 0.000434110477201662 -0.000615807269422223 -0.00540836138066486 0.00775814257594666 0.00294578837240417 -0.00206862168768242 -0.00946507188172249 -0.00302954291601532 0.0271705907481353 0.0903333801571617 -0.17281600852219 -0.0309118364943166 -0.106223556633995 0.198000626211172 -0.0331998523320743 -0.10625124194846 0.205675367236184 0.0234468391768132 0.081263346852474 -0.156806124551575 -0.00221309607456693 0.023508236170509 0.0450193210163165 0.0102965417944123 0.0182932393271749 -0.0174236830936128 -0.0093653786197351 0.0220014270631945 0.0414415048140729 -0.0048193538082503 -0.0525301445246586 0.00674747725045695 0.002771410216706 -0.0489432698871759 0.00760379426782365 -0.00346814311037624 0.00424942786477341 -0.02631231236125 -0.0114067390159792 0.00649871821223721 -0.00686891009477429 -0.000387573169885318 -0.000477464577495538 0.000691498948898241 0.010859022694142 0.000163263267335116 -0.00704036344155301 0.00167584580690267 -0.000281456028954948 0.00122886086514633 0.00106699743361 0.000906982797611436 -0.00140159543716831 0.000504913866174474 0.00103143308201835 0.000759256872333772 0.00105837040457736 -0.000468303788333278 0.000677490402655996 0.00222552246261026 -0.00119858474599185 0.0023912825718504 0.00292839350014289 0.00292904801260164 0.000661756126391138 0.000195993708315199 -0.000118155154450087 0.000916094340965265 -0.000311873666004022 0.00164164740282771 -0.00324295443531133 0.00186723794491363 0.00207592362382246 0.000451266553136933
  43 795.727662700537 ""  107.789389292948 0 0 0.0053266089345233 -0.00682075614564321 -0.00255334927284645 -0.0117321148488521 0.0038812928493811 0.00386812402703131 0.00666829314080312 0.0136317861032701 -0.0208976256556144 0.00195917757887349 -0.00175139769676369 0.00300774280127104 0.00231305239794793 0.00321808942367554 0.000217633684302892 0.0106485599182578 -0.00465969824370323 -0.00143462807162672 0.00346636885221675 0.000587240075299977 0.0101610815085228 -0.0219011557535986 0.0122069600758895 0.0186536802089622 -0.0184773623313818 -0.0120667449805133 0.0259865543121979 -0.0346305627598033 0.02410575196403 -0.0284946701104007 -0.0231419467438268 0.0495579335154504 -0.0690944892155839 0.00217527230033634 -0.00234836468215402 -0.00208605997113646 0.00558577649993184 0.00173551684848799 -0.00376146749634322 -0.00232959529996714 -0.00743871277695226 -0.0013973313470163 -0.00476242349059548 0.035747957785032 0.0129901025178094 0.052383468148772 0.0054965467860386 0.0165992917711605 -0.00936336403998024 -0.0186553525017345 -0.00814243097317382 0.0322347408057526 -0.0201707568208685 -0.0114089871761753 0.0410962939856522 -0.0289860112839099 -0.0121317888083526 0.013728029725247 0.0250628193114788 0.0203596134427193 -0.0621685071344094 -0.0020096898723752 -0.0109473308664868 -0.0521813345449272 0.00504909816325651 -0.00616147396736492 0.0100081606188707 0.0270366499819253 0.0161044189880281 0.0180426446946412 0.00198330674858062 -0.0308275532925595 0.0100237279059429 -0.0240872781872456 0.0214437642734536 -0.0343896995988917 0.00923561216751701 3.55570602939059e-05 -0.000682935161371029 -0.00516770447094842 -0.00562860362817624 0.00319676063151947 0.00279860571070751 0.0039672515227145 0.0245874659995957 -0.00978514521248466 0.0365516509544832 0.000199063609933593 -0.0624145460388276 -0.0161279366526832 -0.0565971846725442 -0.0541152794543792 -0.0387523655209362 -0.0365055048195029 0.015347949078273 0.00763918022439847 0.0183844025565683 -0.0154229535380416 -0.0572042828039502 -0.00510830690888968 -0.0090917575356977 0.00345886095970728 0.0185127599853523 -0.0156514715047701 -0.0525473585779353 0.00692260956423499 -0.053814388775996 0.021684255784519 0.00766125114743709 -0.0510585939650535 0.0196048688485095 -0.00237457085551284 -0.00140957481057968 -0.00909233854536337 -0.0603079512539733 -0.0115576213141399 -0.0126251905945261 0.0086180675618293 -0.00599636397509939 -0.00208810274055608 -0.0592039021204992 -0.00972297340547986 -0.0154338365988714 -0.00457358226530292 -0.0140204762914338 -0.0730781499389951 0.000624673812402177 -0.0186077353781343 0.0381024541841787 -0.0227498973745838 0.0384529087209708 0.011372068125186 -0.0515482361744553 0.114314200439433 0.0131337956476438 0.0525714352121802 0.0244279655648419 -0.165470737547113 0.0364960522503703 0.0649097684233626 0.0519104006661715 0.00282181972420729 -0.022244962691625 0.0780527072065633 0.135167075964773 0.180011088228825 -0.512674923765411 -0.129031141076558 -0.191388760879279 -0.150494298146148
  44 824.381704999384 ""  11.81054645954 0 0 -0.000451178551275381 0.0183585659810992 0.011471624146918 0.0474719609530438 -0.02880492481433 -0.0108814508019515 -0.000466161459638503 -0.00144444037393319 0.0131232607613908 -0.00687005666448423 0.00113077210308195 0.00154469254811124 -0.000359225244516083 0.00757270473363899 -0.000346801717488314 0.0206610333642463 0.0211440821655966 -0.0107222387590986 0.0361300617846096 -0.0246112513766414 -0.0243216683655308 0.0593419753057698 -0.0361275148201585 -0.029965583268762 0.00886463198875871 -0.0249526472291563 -0.000604844529022288 0.0127908051578631 0.0100655072461529 -0.035876027502021 0.00314012859674917 -0.0524869168943051 0.0382927637527273 0.00279754474025228 -0.00315011598981958 -0.00413442719203313 0.000583458535991045 0.0109024725396904 -0.00419040822227534 0.000968467070612801 0.0136501836636826 -0.00498999154595033 0.111363137754474 0.0624377271790491 0.0446751256210006 -0.0435645720959187 0.00754122478564837 -0.00376523964179297 -0.00266440680837425 -0.000185405690231136 -0.00218957983523723 0.0119526402545092 -0.00343459526228422 -9.82572915773064e-05 -0.000915096894204135 -0.00414251291146916 -0.00070440417549476 -0.00426608928102532 -0.00267345904742494 -0.00984092245786075 0.00477329737895607 0.00134415242715479 0.00779183651447643 0.0119581554145687 -0.00365178076349099 0.00923268041055451 -0.00572951294923185 -0.0152561443012976 -0.00993596543619945 -0.0084408417720657 -0.00178631526882603 0.0140823565002496 -0.00377121263149939 0.00837820518798317 -0.0092159695125685 0.014039865927988 -0.00457352214588507 -0.000585633903999883 0.13198458383387 0.181217774073654 0.0882094164942044 0.107108804389949 0.152526135673241 0.0733391188274899 0.0137543401672937 -0.0055481458917648 -0.00871496983913003 -0.00314835874909653 -0.00637929937369174 -0.0012528798047255 0.00770197916002179 0.0306922970454837 -0.0157478424662053 0.0481375216790818 0.0453039296466668 -0.0335341974740374 -0.00787581459792046 0.00940117306616183 0.030520524082857 0.00807468147905294 0.00528998307597502 -0.00908372226401611 -0.00857090922614672 0.01033900605964 0.0273379883866654 -0.00233383507363036 0.0256030048862681 -0.00951658965056341 -0.0026626356227042 0.0233803058270218 -0.00655597347832858 0.00477841594354203 -0.00575271851689089 0.00901498330034888 0.0311945005637061 0.00784455136114012 0.00791602063654368 -0.0153253848151416 0.00626228091468932 1.16196025197499e-05 0.0288658362373424 0.00753464643752646 0.00953708391999517 -0.0874209647104158 0.0251575434740642 -0.105889958301229 -0.0384364651738508 -0.0340483133028508 0.0501575699459207 0.0521036291416088 -0.0790523753035452 0.00379991133748004 -0.137887861452082 0.0699630718381101 -0.106554274623314 -0.147714393015667 0.0750905056577589 -0.14485816364652 -0.00383191164290432 -0.139615812212574 0.0490732862742827 -0.0298494980826191 0.0186876387741086 -0.00678922772933658 -0.0123925856058758 -0.00513264086264044 0.0413861527907649 -0.0171155065079532 -0.000314056221144067 -0.0485732361943607
  45 842.411424644383 ""  2.93947319051135 0 0 0.000844920669698253 0.000132792829750204 0.000289546870362886 -0.000440696654132687 6.26335056048097e-05 0.000884596640091616 0.000405024380513366 0.000408992287473799 -0.00028055891921132 8.55855430528733e-05 -0.000381655403894844 3.49301754495218e-05 0.000343253819911779 0.000397702881429553 0.000112677626486731 0.000289384163646037 0.000353315975824358 0.000330839103348183 -0.00164655255296053 -4.45460113024677e-05 0.00166030262309483 -0.000361473843406148 -0.000795637070216666 0.000752711471020777 -0.0014167212832092 -0.00159324002359426 0.0031073971919002 -0.00234601561161565 0.0013581166078542 -0.00145389442961683 -0.0016402760616079 0.00251388404338674 -0.00343206322219581 0.000336370616291276 0.000440546915540013 0.000117599503945255 0.000599124735445141 -0.000117586782306632 -7.92770565419664e-05 -7.99152400351786e-05 -0.000653079607559737 7.85865177179498e-05 0.0114190767389061 0.0118560830070942 -0.00880312354168174 -0.00212499642590429 -0.0020052087144539 -0.00790514011899722 -0.00638044235815229 -0.0176597593258907 0.0231031057681151 0.00555207753781349 -0.0198599154506686 0.0422716614671603 0.002590906582312 -0.0150848466209364 0.0294635116213055 -0.00499320063175371 -0.0143750339646311 0.0212007874072545 0.00394220610782995 0.0344207654214289 -0.0545897528207782 0.00742919208265705 0.0503398897812458 -0.0776891869896587 -0.00783022833925544 -0.0258915013899072 -0.00626150262401279 -0.0036546441934111 -0.00421183656623699 0.00752453131879083 -0.0099191789545885 0.0180978736779498 -0.0179946667676932 0.0142896085074088 -0.00658361544881764 -0.000275380278145597 -0.0235634823103649 -0.0147975731315915 -0.000277324667715732 0.0406674498647516 0.0288194955306665 0.0266940479064222 0.0479266911624573 0.156968140596836 -0.27132026739885 0.0388412723239166 0.109471067684724 -0.210161036856919 -0.0604396981181005 -0.182821444471254 0.37288003847501 -0.075157855339159 -0.269693470560706 0.565395792683243 -0.0113783385019928 0.00676460580807932 0.0273739250418988 0.0138625842911792 0.00202224967116784 -0.0155673541782589 -0.00329072846872005 0.0080545896280018 0.0128982211038132 0.000788153160051825 0.0506722942180498 -0.0144036072905184 -0.00626329884157971 0.0544829283380492 -0.0157737868520663 0.00607219064108221 -0.010897740974916 0.0213164493976052 0.030740767240263 0.0167277469966684 0.00792455303561611 -0.0298279837461554 0.0022631447925213 0.013480313489781 0.0435269265237254 0.00857948757059767 0.00809096216441948 -7.10333476576329e-05 -0.00137142296586803 -0.00277161738033396 -0.00724625430659769 -0.00702463912028126 0.00746907943092475 -0.000919263478589509 0.00542108842351833 -0.000337510207788026 -0.000543410281889997 0.00758069423222183 0.00528969106980761 0.00498946601293669 0.00235584691741629 -0.0114945925158307 -0.00395475376061618 0.00149742835465925 0.00428893389095833 -9.59556066332132e-05 -0.000967313046431817 0.00307501555888815 0.00770788637203513 0.0102890426694153 -0.0308241495714472 -0.0158505542701382 -0.0186913684934389 -0.00753133382929763
  46 843.046912045733 ""  7.71495742177768 0 0 -0.00989415111789592 -0.00272175525460384 -0.000741196505831501 0.00575254910420806 -0.0091383137738265 -0.00399900213880284 -0.00635495254112742 -0.00162455870848834 2.83009106178307e-05 -0.00054386729090238 0.000862085480473471 -3.69132162826847e-05 -0.000504280475179925 0.00141417048617632 -0.000374977647800157 0.0127844694604816 -0.00791290473506296 0.00284727943821733 0.0318049054949453 -0.00988467868504712 -0.00738854164662922 -0.000840505329645034 0.0139335809654433 0.00263401545479991 0.0111381044758503 0.0284706639539223 -0.0328299839847686 0.0203545300631906 -0.0121792720647718 0.0188873275219225 0.0141946774555805 -0.0142338764074515 0.0283249743802121 0.0003471350529037 -0.000970710652178248 -0.00118341298175337 -0.00137028206214289 0.00390965260139606 -0.000292568723470505 0.00141776234510506 0.00652157845708622 -0.00100590746839629 0.00305123526897622 0.0161897860559967 0.00310556813203813 0.0142011942233382 0.0370114424532278 0.0187026520916505 0.00889099796106877 0.0180920301895148 0.0161375853172986 -0.0448786304966922 -0.0159489007074249 -0.00444305419905311 -0.0240797497887247 -0.0174796241019254 -0.00545930382796133 0.00705012373850014 0.00910479953171778 0.0107900570420548 0.00585833673294813 -0.0219658814387905 -0.024603310522812 0.016640356852237 -0.0324334820102548 -0.0340395190963401 0.0325888325993196 0.106216353351008 0.0627627287935069 0.0475528926238242 0.0172249512505457 -0.0714885812536739 0.0261909685187145 -0.050301836091722 0.0611143546284797 -0.0678350106266716 0.0296266782686396 0.00617303609794127 -0.0124045269027943 0.023196229967454 0.0149813405081226 0.0174270148566228 0.0386215684970026 0.0270587625998332 -0.0303311172462267 -0.0255729267689251 -0.087887034055667 -0.0308747965816061 0.000118035405213006 -0.0587481711352804 -0.00258177892659565 -0.0838150790456743 0.0483134353178731 -0.0344195348490303 -0.115983757406856 0.0722151250604978 0.0468321507607159 -0.0574940599889005 -0.182453409564685 -0.0602058548083838 -0.0304224032908681 0.0824580996155873 0.0475213863896192 -0.0648786055719601 -0.156466135421252 0.0124687006969878 -0.18343457479322 0.0616402480865857 0.0172621472143474 -0.162532369060039 0.0386624208140383 -0.0374318716360026 0.0588811452334749 -0.08228790256762 -0.177178833680404 -0.0540775309266254 -0.0482843286188935 0.132895588922249 -0.0425981069090853 -0.00072918935075977 -0.170062663612536 -0.0501061894208532 -0.0582177728282221 -0.0118968153918258 -0.00419665878126811 0.00816215426514541 -0.00267263667261011 0.00567093562427268 -0.00511419356618754 0.0189388106784265 -0.0606584951817217 -0.0151500225670475 0.0205918325439236 -0.0185817681012508 0.0204890130583076 -0.0641496673946037 0.0376271948298125 -0.0219424778727422 0.0142361650787253 -0.0723993936503487 0.0031624435180349 -0.00309595513304641 0.0215466456560635 -0.0142075951151229 -0.0436745686756974 -0.051351189877125 0.19478969873959 0.0487314086231837 0.0781666571794098 0.0106303120022711
  47 862.628678597439 ""  39.4819817532027 0 0 0.000922596652910442 -0.00530514650919973 -0.00112698382045067 -0.00734733261631144 0.00211222562704331 0.00161595592508209 0.00101023019259579 0.000857489029800878 -0.00511697531614547 0.00105114013283956 -0.000197790910636893 0.000241652150190902 0.000269762564688712 -7.09674176009052e-05 -5.86943146849695e-05 0.00574841081751491 -0.00762995495334896 0.0048502387246736 0.00366601689557411 0.000751821976766549 0.00421233483298144 -0.0121621365410511 0.0111621496622156 0.00783718990432192 -0.00249070828687839 0.00836002394657508 0.000497898831798065 -0.0039756939684856 -0.0023995892487426 0.0100223140336518 -0.0014178950536022 0.0176852854926014 -0.0146808089783058 0.000209656867751514 0.000162833109092239 -2.03894492662716e-05 0.000433770589878581 -0.000177057305753198 -0.000128787196982881 -5.88491313555549e-05 -0.0011684516356858 0.000282448717067836 -0.00597890480596116 -0.00625180650179537 0.00522135779057759 0.00106990138347915 -0.00765226523254549 0.0178673753574877 0.0135409821289986 0.0436085074583379 -0.0853204416932683 -0.0127129819368279 -0.0418884876823117 0.081110801315127 -0.00984653215839926 -0.0332024134623766 0.0610557042826785 0.0106820410939991 0.0360462625682993 -0.0697531020104333 -0.00427817855116397 -0.0135801428534875 0.025579601888447 -0.0075220817474749 -0.0204687835666942 0.039787818756181 0.00270931070298621 0.00946391792770525 -0.0144966744556362 -0.00958912497101914 0.00450419310620326 0.0226301637460273 0.00552298450391234 -0.022875184265398 0.0120970115481558 -0.00017808984056744 0.00296045342368525 -0.00454169948519164 0.00951265777553746 -0.00158112005806936 -0.00127705851435627 -0.019082191751914 -0.0164874765092473 -0.0116547216839465 0.0663768477075994 0.259298484874263 -0.495215076285214 0.0537332110853767 0.191703209357787 -0.372632327878321 0.0196227406605742 0.0669372553982793 -0.134246869158214 0.0250144211417234 0.10300618110759 -0.206725066783213 -0.00509411234835505 0.00916598782638896 0.0271749259368579 0.00511120509810343 0.00752353962686356 0.00847082475334177 -0.00962237636098441 0.00640476880757203 0.0261955843342961 0.000163683026302815 -0.0324484522089489 0.00968949351136075 0.00462504205155673 -0.0303820859200002 0.0121258058964644 -0.00706883971560295 -0.00822194686973687 -0.0052608684483606 0.0245153538027238 -0.00684066522065615 0.00895711441511762 0.00216994291645361 -0.00179121852138713 0.00219627043231081 -0.0316712954459756 -0.00210635023607675 0.002995048852046 0.00260716435253544 0.000288775532265996 -0.00509703565498277 0.00365947834234244 0.00206465864933244 -0.000288622183905881 -0.00315205818786441 0.00354606573306528 0.000595002813118974 -0.00223450475440155 -0.00156576248571892 -0.0105131989684741 3.40111981538994e-05 -0.00253425569657163 0.00100756495883156 0.0027278758826237 0.00712996126116762 0.00170346673826463 0.00394795405209565 5.84542900221436e-05 0.00726817930748376 0.00878520012235464 0.00798015777931623 -0.0161471057031438 -0.00625883256422535 -0.011621114103931 -0.00772747143156931
  48 870.851701202137 ""  12.0815375955617 0 0 -0.010175009429293 -0.0362894942688264 -0.00754569421410052 -0.0386299341508015 0.00630331950912619 -0.00459893144362116 -0.00792948859621307 0.000493243403666101 -0.0306319750688766 0.0064817253010918 0.00235174208417359 0.00487831143157398 -0.000269431684614909 -0.00618031818304312 -0.000485167331104277 0.0527861916031769 -0.0620482286106213 0.0433428612403383 0.0687427488127278 -0.00245515970227677 0.00112541386986928 -0.0770220620192219 0.091889538845903 0.0451632240586767 0.00613925063796897 0.105992016027262 -0.0632701896284609 0.0177418567641572 -0.0433833155186302 0.105159585526497 0.0210227488884539 0.081242830861636 -0.0307707531263767 -0.00110532750052093 -0.0109794062236638 -0.00240792297240369 -0.00178538813522432 0.00140253342696246 -0.000153264928287244 0.00143073553490349 -0.000771468683761658 -0.000910438248950143 -0.0267850687075151 0.029697103185685 0.00305578644674898 0.0587452539162572 0.0644043869429851 0.0431701255469598 0.00631655557605312 0.0127868694122549 0.00444136430055886 0.0567276433177081 -0.028287520345588 -0.00788270080845872 0.0659134759899362 -0.0632324961221774 -0.0260575309225406 0.00631294213539277 0.0105577778581022 0.00723340274359775 -0.0977964105619337 -0.000410493989112684 -0.0121462612786417 -0.0745704274734641 0.0284526597659047 0.00673451271512478 -0.00747333455869491 -0.030783267786137 -0.017755847843249 -0.0111831543090839 -0.00615431125050956 0.0185702963137593 -0.0056048257335505 0.0126481936299306 -0.0175031047113348 0.0137258988153969 -0.00639903631248701 -0.00153659711408208 -0.0526192638917888 0.00641982202703776 0.00716552711999709 0.000317291148059579 0.0350990751844378 0.0333251205801214 0.0531963902798157 -0.00447156184105234 0.0272351100784843 0.0227646378154517 -0.100983332563497 -0.0316795203220626 -0.0914845856595914 -0.0485747785220664 -0.0586105797805887 -0.0618314935862109 0.0504003683639808 -0.00433253327503948 -0.0128602225222361 0.0169913222398144 0.0535121454319355 0.0237376085642563 0.00840400707012244 -0.0300811788006498 -0.0107095941672304 0.0216387842651117 0.0384220916383271 -0.00288747772025505 0.0555713066235294 -0.0183077674629827 -0.00403372627414834 0.0441805404300218 -0.00488385488086965 0.0159503963080117 -0.0231964596934058 0.0289187338557259 0.0482771966194731 0.0187789273564788 0.0158827134727823 -0.0562477345756856 0.0186801836421015 0.000982774814889395 0.0469131818363144 0.018254406390677 0.0174470800466095 0.00538046319300966 -0.0126373576403745 0.00130179876358018 0.000296872650981682 0.00874704898138516 -0.0047982815044819 0.00747240128687625 -0.0704875185740666 -0.0290372071018681 0.0605678271763578 -0.0552439137069038 0.00601002268863602 -0.100197576287997 0.0517389959576316 -0.0279910874090795 0.037327199429142 -0.0710664311967056 0.0232866734725351 0.024830189783896 0.0346557365347816 0.00962292411037345 -0.0402832042121182 -0.0761491366380934 0.331520571284024 0.0630073118005803 0.0970009343879878 0.0303031068396779
  49 879.136411000659 ""  4.5073657197429 0 0 -0.0312607050855432 0.068814957633345 0.0202498790778179 0.101414296064423 -0.0609150248754689 0.00311393351429964 -0.019320274654533 0.00513556983891767 0.056278039284396 -0.0153605276581288 -0.00738086202215711 -0.0220227265303559 0.000681658311923655 0.0352559598078018 -0.00114983401486829 -0.0696921490904198 0.108445136321159 -0.0872409807341892 -0.011188724200778 -0.0487437552999471 -0.0135848478618967 0.152064657958885 -0.137275816645452 -0.0747483381542802 0.0408382737437866 -0.0950533667417179 -0.0410732224918843 0.0549280822911668 0.0625068210951328 -0.191346364471011 0.0182423949230591 -0.264295579319184 0.206967102569961 0.0051015600554705 0.0437199665352966 0.00266311413985921 0.00132911264918236 0.0187663581398473 0.000130198770071325 0.0018812399986059 0.0325015281230249 0.000723163168298045 -0.0228974529266627 0.00637104998365926 -0.0010485781309571 0.027848733494627 0.0255945522918531 0.019493148083483 0.00486195920670308 0.00930926616559635 -0.000722491802675594 0.01903983319546 -0.0123234659985375 0.000852549624781505 0.0244042376247233 -0.0262770712703253 -0.0064008442625463 0.00349956585139151 0.0057451843554401 -0.000180108466000283 -0.0387905832694954 -0.00195531954115263 -0.00479680568943492 -0.0296542896383463 0.00982958692935471 0.00303422486613144 -0.00154823886720005 -0.00867702146203388 -0.0061106349706386 -0.00359596970973358 -0.00171942589169009 0.00677331440852051 -0.00120253420646528 0.00250878782417771 -0.00464983615409743 0.00333685301199298 -0.00146106985325963 -0.000776581360868602 -0.0324591936175864 -0.0154775062514613 -0.00517106606203275 -0.0121952469978354 -0.00412142378941283 0.00641371531222579 0.0224600500593906 0.0069770565925302 -0.0168323842538172 0.0124093191524285 -0.0267288010663333 -0.034207546689391 -0.0355156594364834 -0.0199170885170464 -0.0279226453121988 -0.0290968685538221 0.0173841825136086 -0.0084385259875922 -0.00426047118692166 0.00533547913437325 0.0174391632473751 0.00747926179373452 0.00273722271425911 -0.00833044166660082 -0.00339272402406556 0.0067294841432811 0.0119050168662989 -0.00101411224723641 0.0157570723672697 -0.00521423044242889 -0.000941537072604897 0.0112051923093219 9.62572797265267e-05 0.00463548718965828 -0.00784053876101367 0.00899481526344342 0.0154346303655486 0.00526399245146499 0.00542519100397282 -0.0182444200834492 0.00587561377224896 0.000700335112998557 0.0112136448191009 0.00546983915218007 0.0052359340102316 -0.0187815427137409 -0.0401695911273472 0.0723235697068324 0.0229984936226142 0.0255169253026787 -0.0391919225843841 -0.00219059942532486 -0.0355205128980215 0.000329272503900785 0.0632209867957148 0.0738321061034488 0.245787599744105 0.0776809799276307 0.0386970096888811 -0.108368645435546 0.0220608272963448 -0.00558729028405054 -0.0286142971690233 -0.0527954074847504 -0.00364254395115267 -0.0445868917938909 -0.0085638911918212 0.0328525642107492 -0.167348476267611 0.0288697384122095 0.0358460377635578 -0.0450364570753027
  50 910.275823272585 ""  10.5824677189065 0 0 -0.0721315429141308 -0.0136589932762239 0.0445486481408362 0.0166913527333021 -0.0982127142601414 0.0307478990945802 -0.0490738161779871 0.0421622524702185 -0.0345378041638098 -0.00366307284638083 -0.0267310476769159 -0.0538757607122985 0.00731315347867773 0.0870895876754331 -0.00587419742196346 0.0400403453049602 -0.0097685785337691 -0.0150860598020046 0.182351622411835 -0.11748497452242 0.0640040738158873 -0.0290110554886474 0.0717564132764865 0.0584471998243225 0.0759552563804879 0.142844792029534 -0.261519472416524 0.109569344769828 0.0327721052269286 -0.100562208558479 0.0645942126697609 -0.157710385265373 0.171516695691916 0.00806770939655285 0.117288432694888 0.00603800465917293 0.00471139937903873 0.0521732038321338 0.00471549871586152 0.00416939964290649 0.0602123025239135 0.00927434111924409 -0.035985531044938 -0.023331797635176 0.00230961993575849 0.00738563379538103 -0.0161586131484041 -0.0102666264705585 -0.00111951409435078 -0.00621850084598497 -0.00228785357356941 -0.00660372720978099 0.00468751316657233 0.0015470315048709 -0.00611054398670327 0.0117268268931359 0.00370373540626453 0.000195040555893615 -0.000818963643089618 0.00201788026919897 0.0111323832372479 0.00302223377354098 -0.000647673922497376 0.00378130001757044 -0.000294214743977938 -3.93150239968892e-05 -2.67020457829348e-05 -0.00150961912111299 0.00134482827230832 0.000397475461213072 -0.000823842089189564 -0.00136379690355509 -0.000876290889012416 0.0013559317230353 -0.000799006846009608 -0.000427571331009749 -0.000746336987088691 0.000347120559089749 0.027417434877624 -0.0104688088512755 -0.0289532189478103 -0.0883293854857977 -0.0642472953283177 -0.0670811726964087 -0.00825131568935792 0.00933750932573889 0.00530898003064107 -0.000638786333133329 0.0126468099361374 0.0142872205777426 0.0080861511971388 -0.00285048557863281 0.0203798247284678 -0.00334612665668011 -0.0100349497223687 0.00578950894034996 -0.000598179251005066 0.000804120086338628 0.00143539557411295 0.000857365429916439 0.000400455251718189 -0.00377048406477153 0.000565791962004828 0.000776304021750437 -0.00108369000147954 7.7960052044144e-05 0.000981069945591747 -0.000318170688289063 -0.000521900555893201 0.00268611479257772 -0.0020390616411198 -0.000424248180139759 0.00101182680045205 -0.000529565529102 -0.00346784587139499 0.000966582442584529 -0.00136842948571782 -0.000528087522276907 -8.5187404958658e-05 -0.000806644641978582 0.00367394160085452 0.000174083408798963 -0.000335241463144678 0.0471147407763255 0.0193979561005803 -0.0655969662276215 -0.00202350593155667 -0.00754609950082183 0.0128332445655612 0.0147321336774852 0.0284720801769032 0.020626917829655 -0.0217688616744032 -0.064653514921479 -0.195895998775323 -0.0232947998539609 -0.0521985161258635 0.0897401823946614 0.0579569776281949 0.0299093382138995 0.0881901809429668 0.0274680580385393 0.00963798466434217 0.0614317067874985 0.0205531304207036 -0.00916809751624521 0.119743100453075 0.00827346543780928 0.00574792333512401 0.0283057839998574
  51 930.880344598083 ""  0.828870574664627 0 0 0.00161037051051392 0.00185507199374349 -0.00255747229024967 0.000681951675327362 0.00273378283153651 -0.00282979478900014 0.00218614571644469 -0.00154657122115045 0.00297601637400456 0.000141733956826221 0.00163773859954525 0.00290952260973603 -0.000424353321999901 -0.00410929380083823 0.000337646509453196 -0.00069520660587701 0.00286484640901001 -0.00474682224211509 -0.00232080971052701 0.00349478015005084 -0.00497263657632675 0.00138918814619572 -0.00106306013062949 -0.00254223195911843 -0.00283755693253232 -0.010339851191318 0.0123964148309632 -0.00440258662722496 0.000818046231135566 -0.00132146741608439 -0.00351714384983676 0.000915683875465997 -0.00427359239948017 -0.000463744825483811 -0.00690663202076518 -0.00077652399712928 -9.61167800477753e-05 -0.00167678437045775 -0.000756502257614641 -3.00716507219415e-05 -0.00182892888921665 -0.000985671123969493 -0.00703309652838071 -0.00636834129914637 0.00620416947296434 0.00207441513597705 0.000509812885813082 0.00195131276091788 0.00215891692908582 0.005603826823518 -0.00969262302984979 -0.00137018405274013 -0.00765594966105429 0.0148516683777266 0.0011453549487056 0.000635538036979386 -0.00326390330306117 0.00148033142655542 0.00532515919833455 -0.0109596290068334 0.000130512315648933 0.00489506929284895 -0.00979193658881118 -0.00412905249937215 -0.00833312682987988 0.0178657210609056 -0.0182506194597275 -0.0594924607925277 0.113223222436178 0.0432262379878356 -0.0483520236661821 -0.0789606815345203 -0.031295602429098 0.0959947096575132 -0.0123957458951727 -0.00565897713542248 -0.0271124285883128 0.0520393354712851 0.0228645838192209 0.0108673581205741 -0.0035222669449274 -0.0312112224351477 -0.0154456528007015 -0.0216503637231831 0.0123329912990204 0.0451579780217895 -0.084746526720219 -0.00362116150558614 -0.0157347466473028 0.0278558082175234 -0.0113141022534977 -0.0355076603034883 0.0665666949413047 0.0109114550227469 0.0501025074026582 -0.099339526655991 -0.0426358944854362 0.0711644519407274 0.128743940280627 0.107697411794764 0.0441269497878687 -0.275217636789758 0.0572042554098585 0.0860710654527281 -0.116547960960872 0.0244481842608042 -0.153584485946363 0.023960607636061 -0.0193924327096183 0.0597335994191206 -0.149984783363504 -0.0337538488888155 0.206709752754445 -0.205419125060773 -0.268480482961216 0.0543078077735941 -0.0965562117408726 0.0146105061306637 0.0455940213609469 -0.0878681203587454 0.291137531584923 0.0145744481987249 -0.0363844504030596 -0.00251254805787637 0.0034085216373387 -0.00455857929028723 0.00415702426211462 0.00279826969463773 -0.00322944196845888 0.00361887032810224 -0.00316828707641853 0.00595975815800615 -0.010914271241574 0.00197902377080518 -0.0124323005717066 -0.00407051426302677 -0.00151532850953048 0.00383367802747852 0.00959448623836012 0.000212248192390654 0.00760743136287039 -0.00304450215709911 0.000248618187894617 -0.000803975751153314 -0.00443066800218461 0.00245681619921371 -0.0051600920237392 0.0050356380435965 0.00448852831037682 -0.00453747785449016
  52 938.57845797505 ""  0.903980734781981 0 0 0.0366888416711607 0.0331795131958472 -0.0748188879849185 -0.0905802937752586 -0.0482946333619549 0.0216271287994486 0.0537254209723281 -0.0193978426030051 0.0781641156672977 0.0043378173574809 -0.0210740459913631 -0.0130368461999155 0.00250073119609709 0.053313093848835 0.00598424938978905 0.162413210165423 0.0838670723263115 -0.291635839978717 0.225186814427749 -0.0913429998255408 0.116059923890243 -0.215376007752074 0.247425898564933 0.170366229573223 -0.0551175177205264 -0.315974909566889 0.284962057825663 -0.0728556514003515 0.0760663508573554 -0.186943349004562 -0.0937182610751075 -0.10146315450761 -0.0547469013790196 -0.00922115105883578 0.0320024904504478 -0.00352878496661125 0.015570705225513 0.0474874153228069 -0.0101342868951649 0.00904609169170062 0.0655166399361513 0.00145532347147386 -0.00764861151988821 -0.00769178135434318 0.00466142367513273 0.0029254166542076 0.00687196286953659 0.00175442556071748 0.00154596642201277 0.00250179835945469 0.00197073971095262 0.001174656843911 -0.000991475445404537 -0.000337623494842005 0.00252189088429363 -0.00346687378081086 -0.00202786643528962 -2.7481210248093e-05 -0.00057709720533038 0.00108652655876695 -0.00437506261025105 0.00018104224411596 -0.00266429541225852 -0.00286406344224607 0.000971810635299808 0.000237728749307835 0.000527734971256574 0.000983041605039472 -0.00184066418772004 -0.000568520201020112 0.00103441830796622 0.00139584996671189 0.000674303527051375 -0.0013940873779519 -7.31239642289346e-05 -9.28630295029384e-05 0.000607854281779039 -0.000861735259220583 0.0220604146240507 0.0113756664139521 -0.00445377555890196 -0.0320793675484512 -0.0115923960099943 -0.0211128636151638 0.0014559085012593 -0.00186275325908826 -0.000123432971035563 0.000777215220015435 -0.00590250205794022 -1.41941081934548e-05 -0.00582404976925822 -0.00789968592223719 0.00673523414952609 -0.00578332977098408 -0.00173367683524034 0.00184537798941052 0.000546867473547013 -0.00159620494588201 -0.00286155871049765 -0.00258263742998568 -0.000928869816837914 0.00598986487057845 -0.000809573508511801 -0.00185378236129908 0.000997481427603291 -0.000722178972117058 0.00380061550240943 -0.000925707433208363 0.000291463872759166 -0.00123499873332471 0.00316164688532165 0.000571524384207445 -0.00358160232588204 0.00388185636080011 0.0045738459518762 -0.000826415158971663 0.00180007715573429 -0.0010247554203993 -0.000650565882253713 0.00195694230083339 -0.0050792138547978 -9.37831302157172e-05 0.00065536997668781 0.00492012874125155 0.00906290761189194 -0.0114759992403707 0.00234153394537763 0.00085238181074645 -0.000362621467474075 0.00736410171509716 -0.0107379888281888 0.00399336034243553 -0.00235750535003465 -0.023128023870741 -0.0473971859506406 -0.0121600343577686 -0.0102073534976663 0.028216933465435 0.00908192791191271 -0.0128274021805059 0.0101691551928905 -0.0106769294937667 0.00804831914680389 -0.0112648999123716 -0.02166113473411 -0.00258078038340092 0.0240184316598347 0.015379387004423 0.0192435660390433 0.00501981848282824
  53 941.268323558039 ""  9.4990011775315 0 0 -0.00819862884302276 0.0197036636891699 -0.0157157718677565 0.0311544054841786 0.0326237621335627 -0.0551439221522994 0.00288093451494854 -0.00920021745714809 0.0267649184185922 0.00243323650478296 0.0299009010141261 0.0427646894476019 -0.0064483023604324 -0.06642701084085 0.0042775407699225 -0.0338514940019622 0.0278092237965466 -0.0296656584402376 -0.0179769906627766 0.0494664164267587 -0.109918512980736 0.050703691623217 -0.0325319642092382 -0.0651491298798148 -0.00535752687737481 -0.0539860043642558 0.0445730670973307 -0.0107712326724096 0.00490420339980665 -0.0158950567672033 -0.0121206930480649 -0.0364412584202881 0.0225553791887438 -0.00675987342259499 -0.10746765276053 -0.0121890585530104 -0.00388806529307745 -0.0264583948850646 -0.0104332241199011 -0.00225187298722358 -0.0340742816895562 -0.016588396995355 -0.0859558427271436 -0.0616651302729365 0.0477249916669714 0.0286999979694797 0.00795416458830968 -0.00785682342475664 0.00560738500269053 0.00200683825363521 0.00371158621996487 -0.00208328958632072 -0.000270850647413074 0.00122613945131839 0.00403158203142413 -0.00169914810915851 -0.000737063148947727 0.001665391926434 -0.00231143846331643 0.00826006998346854 -0.00677120271122328 0.00697927937677023 -0.017729993334045 -0.0107330698868609 0.00321535419413116 0.00320536175462704 0.00829945781659325 0.00146685256329412 -0.01032240866738 -0.00200569911827857 0.00442417220446156 0.0101762123868026 0.00445482084492603 -0.00555306772249812 -0.00306013875263555 -0.00542242012613376 0.00135773663742825 -0.00649709297556014 0.197409394233272 0.0754797490967287 -0.0561276656815602 -0.31382880639413 -0.146039650646869 -0.214781879722703 -0.000864841553205673 0.00586558037705228 -0.00676095137277998 0.00467641082376025 -0.00144800588340839 -0.000234964133896572 -0.0214559832605445 -0.0555345848329982 0.081089042529127 -0.0302809185649863 -0.0150998285725222 0.00784434537208029 -0.00530953264158712 -0.00773190922284277 -0.0062434164815266 -0.019846538297338 -0.0031611038343241 0.0347868043133475 -0.00227745922911485 -0.0104291319449553 -0.00476080754124313 -0.00959984386070771 0.0320196550283375 -0.0110693078189652 0.000716164282151068 -0.0118216931153953 0.022459338368332 -0.00221291077585433 -0.0168058836185664 0.0218806155394785 0.0246822796391213 -0.000614217920858337 0.0103624014301806 -0.0214303371077824 -0.0023348703001555 0.010513592925181 -0.0270342642591733 0.00225480209707116 0.00580309366826046 -0.00765676156024273 0.0454661218667132 -0.0642774144306719 0.0332382081122108 0.0197183530920507 -0.0228042723760416 0.0569401777931461 -0.0285530611000816 0.0713884152459753 -0.126680273243889 -0.000860059178874022 -0.199287378932723 -0.0517453425406732 -0.0341277701376032 0.0844548893629952 0.139344725029965 0.00348128023785804 0.130021791204042 -0.0334541615502486 0.00653456996534096 0.00706564172529478 -0.0678137533548802 0.0239876504096638 -0.00722054474806553 0.060035071427665 0.0629633177758221 -0.0389979491754575
  54 946.594936041706 ""  0.314024419181355 0 0 0.000654389786430487 -0.000947025997460199 0.00077731854944759 -0.00147375546726478 -0.00133788990533594 0.00283909076655006 -3.37750403384651e-05 0.000328176784384036 -0.00135329977206549 -0.000170235954509529 -0.00141113640939546 -0.00205197935884032 0.000268436437117414 0.00317661927242387 -0.000209681117313939 0.00155078951961282 -0.00152598133484103 0.0021539179377065 -2.33658026874272e-05 -0.00206851018865889 0.0054609919154365 -0.00212894917513811 0.00111172563895861 0.00300187239026929 3.01299391658183e-05 0.00281557745902392 -0.00163217536778808 0.000245351534990055 -0.000561861663390958 0.00170703295058526 0.000510503958194272 0.00279733380792698 -0.00180659602734533 0.000329060803410635 0.00533071526339927 0.000656994048155901 8.39893884145698e-05 0.00123046294118 0.000599354930925694 8.34565736111374e-05 0.00162036245858246 0.00087503417310868 0.00362543667608829 0.00483917560221416 -0.00249343406352772 -0.00220231570082805 -0.00178877288877964 -0.000227625398990866 0.000685953087645476 -0.00105218490004861 -0.000535863950113299 -0.0114834067826195 -0.00418171573098125 -0.0039999293153135 -0.00947579916856401 0.00225844805310944 8.89850093503771e-05 0.00860174695642319 0.00462104151926826 0.00276942794967703 0.00107810219548484 0.00103373588529856 0.00200167279659054 0.00486187514823946 0.000572164994262172 0.000863368753394036 0.120640734273171 -0.0412412424349574 -0.00150175616147064 0.0317849478222383 -0.00786826121932351 0.0642203163813943 0.0451778002067046 0.0474186615093553 -0.034265609030505 -0.108055503566634 -0.027052406071916 -0.0284012403081029 -0.0125643026997112 -0.00161853857681699 0.00416150852181517 0.0173883455891447 0.0106111333623962 0.0134808500439598 -0.0104532331900461 -0.0157035832911948 -0.00903078754834267 -0.0265339008793679 -0.00806621741415856 -0.0101290573783151 0.00258033073245094 0.0110976802833979 -0.000618542415049677 0.00864705356904202 0.00338798760078633 0.00132576621625787 -0.183450992091782 0.00800221718008137 0.168945062480258 -0.168146696842663 0.0421396062879038 0.120296084097028 0.0538286369387682 -0.0131879144841859 -0.278739023165425 -0.14058083464832 0.157714863159002 -0.124730364993796 -0.00940917320534441 -0.239864732249242 0.146314727438419 -0.142449469410367 0.150502854935722 -0.0766518349990558 -0.00905135557648162 0.0802839748353905 0.0208779919617763 -0.335013703792631 0.0559712247996925 -0.0222596606585117 -0.00238618424787624 0.0657498837882856 0.0504594642398211 7.18893151431209e-05 -0.00227292945018812 0.00335253687300987 -0.0022314554054749 -0.00126263541020979 0.00153830816530426 -0.00222680843289067 0.00130175411588425 -0.00392753333068186 0.00598650968643034 0.000365923353064391 0.0103257904508008 0.00190361952525009 0.00230760011622013 -0.00473372252899096 -0.00608922078301006 -0.000356127176995411 -0.00599951598380447 0.00144164392092688 -0.000154768765725593 -0.00069117073432926 0.00245896455439921 -0.00169655735358022 0.00200806427259469 -0.00284247249931341 -0.00247138963296334 0.00237752063505831
  55 965.940314932609 ""  24.4743666915594 0 0 0.0447009029198181 -0.0227687924304388 0.0170100384951439 0.00119450355900585 -0.0080685886590922 0.103227904176673 0.0340106557978616 -0.00882640257798358 -0.0444787068686247 -0.0138824688843982 -0.0503614523657816 -0.0593471044276279 0.00700538617242683 0.0879799787559494 -0.00850615300129586 -0.0525725661058369 -0.0468761553954193 0.132469718205392 -0.189832560613679 -0.0119555998458183 0.169589849173835 0.0529002299708351 -0.141069641459901 0.0319030855306664 -0.0386159714936249 0.0310813175117481 0.0820162052667244 -0.0641143068957734 -0.0388601696363382 0.126700381100715 -0.0147396482885318 0.217060043501872 -0.189837304047432 0.0172915969826802 0.170372887597405 0.0262092883459764 -0.00337576350806658 0.0157161855905813 0.0260106044119412 0.00342316086632335 0.0378457508552514 0.0333264042178318 -0.00978558891561742 -0.0282159902839907 0.0370368964358592 -0.000252172557986524 0.0150284765010729 -0.00120578218188028 0.00279775538691678 0.00677116105677325 0.000507285318911183 0.00154303524671208 -0.00626942810301139 0.00830321381198176 0.0046711566311742 -0.000488615703119515 -0.0143103688579775 -0.00262599422543406 -0.00759898642295658 0.0126407894820233 -0.000492334183986402 0.0175433492234953 -0.0375873898750314 -0.00639929325043907 -0.0100663798155348 0.0224905558830157 0.00107062230901045 0.00308233327210276 -0.00468335710172481 -0.00124449030921958 0.0066484373896447 0.00183680460559168 0.00255648965638438 -0.00485878003918138 -0.00361367073819509 0.000189070187466708 0.00166952241082194 -0.00268349940735548 0.143758551036176 0.0720168653107528 -0.00823138645201923 -0.137853725459139 -0.0429576430691488 -0.096321346933611 0.0111785265658652 0.0230781692623903 -0.0563889476804287 -0.010800097677736 -0.0467673574247388 0.0690115677393997 -0.037814572194705 -0.113532996163891 0.211440367709886 0.00841112773081756 0.0560427472075509 -0.113454525744182 0.0099829439216427 -0.0125050322322106 -0.0300537802041778 -0.0140452079557465 -0.00861430145661935 0.0352796467661944 -0.00334760966371244 -0.014816041815309 0.00645341670358539 -0.0055749721040888 0.0311156602476743 -0.00864004434182327 0.000247639278849516 -0.00177011705914206 0.0179563333641841 0.00305896484746868 -0.0215653304030089 0.0258831323504049 0.0105809357488107 -0.00176932314094583 0.00362484900766026 -0.00197004951692807 -0.00522063824797714 0.0107690062781841 -0.0116816288810822 -0.000449681814594357 0.000859576742732113 -0.0543838277507322 0.020270210974252 0.00985245408574216 0.0215949639633015 0.0172888745526776 -0.0241760678971078 0.0061133016088757 -0.0229679567454805 0.029765855719514 -0.0837454970370605 0.0575819799799989 0.0189090110840264 -0.0248894266526285 0.0209509361418642 -0.0115858979230516 -0.00369088579621634 -0.00971190888999883 -0.0176500229475817 -0.00423213857874488 -0.0160528135205628 -0.0421876041329943 -0.0150071983743639 -0.0114236584045669 -0.0511132802792627 0.0250648676671252 0.0226193266996541 -0.0241454610191511
  56 972.423303820909 ""  1.77643986927589 0 0 -0.0155631387004471 0.00524925246415166 -0.00235965932582864 -0.00562015076764079 0.000365483700301468 -0.0362055822407618 -0.0147748862437751 0.00516288485794789 0.0125386092470376 0.00574875218760962 0.0176302166366439 0.0195907902673898 -0.00209619471458554 -0.0290992770621985 0.00298323348318769 0.0290872617830743 0.0123330134908838 -0.0430504154435962 0.0796952881703582 -5.65224009823513e-05 -0.0572176086586927 -0.0286587822554919 0.0633321955816717 -0.00672806345107502 0.0165998922497502 0.000378299589574587 -0.0428258376151942 0.0279046343783229 0.0137383921450494 -0.0453734612773398 0.0086739904102517 -0.078446141466373 0.0721352364489178 -0.0062575717129256 -0.0581816804336261 -0.00937880362811509 0.00184045430634141 -0.00379742725813255 -0.00944411313458399 -0.00145791853517996 -0.0129334990731373 -0.0118929365255155 0.0166975343437641 0.0155560101269622 -0.0123674740060927 -0.0052557574671167 -0.00760069399163714 0.0057940554675365 0.000358416876050704 0.00424087312430064 -0.0145021340281753 -0.00305307933823763 -0.0142357931739319 0.0283435240106887 0.00243312630187281 0.0203267846622697 -0.0346769221126008 -0.00483243361021982 -0.0153910620327133 0.0289158752210981 0.0166429588166232 0.0436994087870366 -0.0823553167774845 -0.00765057279383611 -0.0327692973575908 0.0617940106469384 0.00151052432390239 0.00466827760325186 -0.00860545212960836 -0.00489752145753866 0.0156461438797457 0.00076117846395628 0.00679278787173152 -0.0100519170996473 -0.0110504144255226 0.000144951515239471 0.00127264437421272 -0.00282522035208778 -0.0574696612321069 -0.0179942170983345 0.015992610620738 0.0778056101929435 0.0229196310175579 0.0514488826127949 0.0244977819974205 0.0933855572989437 -0.174191432641865 -0.0380967554771766 -0.117524657766284 0.228023865787897 -0.0709695523098751 -0.255581837495609 0.504535232838493 0.0556330543696458 0.184184925384855 -0.358327675872686 0.0337388420309733 -0.0292787029368864 -0.0785689009632274 -0.0241755385270858 -0.0226228160608983 0.0757752954206771 -0.0109472834252957 -0.0347088162018755 0.0321615514428858 -0.0194952846093378 0.0845640846913715 -0.0265352950366974 -0.000527588201345345 -0.00988199857088767 0.0487777233465014 0.00266244336640272 -0.049918301654615 0.0632984316258327 0.0042951678003448 0.000815248459220475 0.000325567707175266 -0.00296745988931658 -0.00884824378467471 0.0168499908540588 -0.0042346972685528 -4.51957490514623e-05 -0.00120801849366432 0.0178976637566709 -0.0172520526362754 0.00480524641593684 -0.00812456916753967 -0.00568722247066028 0.00804612235728248 -0.0159361099912368 0.0126636296124777 -0.0203684258966823 0.0531125341250515 -0.0184233652381865 0.0321277331347736 0.0179341917215783 -0.000299163490701635 -0.0204210206323356 -0.0257389399694347 0.00533354797633102 -0.0193948921355824 0.0082033220009037 0.00505829899572046 0.0154794891483488 0.0254412136684694 0.000117453903198968 0.0166182959431253 -0.018546082143768 -0.0214443642599926 0.0150001154843585
  57 986.380163106146 ""  0.0813853586770464 0 0 0.000811942807969434 0.000228918011065617 -0.00066657811486016 0.00132330594904982 0.000451978485649707 0.00171918988584901 0.00145590731120089 -0.00079140650923799 -0.000350217306743447 -0.00051601234955123 -0.000673674764103028 -0.000953485482448144 -7.54095377950007e-05 0.00134272229626958 -0.000247383731420269 -0.00312950258835308 -4.55645091857941e-05 0.00189737739901553 -0.00640204688565842 0.000834669439150424 0.00232513632769452 0.00338977964666212 -0.00564254962010791 -0.000667434925505982 -0.0011364132296229 -0.00148979838087729 0.00429711869837701 -0.00219591703260151 -0.00100465753530212 0.00279261137524015 -0.000706934408971791 0.00465644343011443 -0.00489935203806625 0.000198857917805334 0.00294393858071814 0.000430384675687748 -0.000258648543223251 1.42413671697952e-05 0.000367028054389956 -6.2403757685752e-06 0.000648305255565655 0.000661909477026116 -0.00296394316254359 -0.000946183009154573 0.000235410855391307 0.00125070423233406 -0.00034203465975199 0.000334049810022767 0.000429707221605952 0.000780942065968261 -0.00184735419139525 -0.0030235989506278 -0.00972864622551815 0.0194889582865396 0.00314297474459759 0.0112438996333233 -0.0221020478423828 8.46021680163257e-05 0.000256815487871965 -0.00095115860389733 -0.00338996268831131 -0.0115569548492571 0.0222374688715422 0.0021083678240816 0.00795491259386683 -0.0153610941515374 -0.000181979145948897 0.000213840100760688 -0.000152783070856052 -0.0467367047887494 0.0370620173369328 -0.0240749831638136 0.0548905825698782 -0.00738065842472169 -0.0327493770106029 -0.00834820370622746 -0.0306701613140044 0.0589106834979782 0.00100159132922344 -0.00195483602473033 -0.00244308645072191 -0.00597993346240941 -0.00146664482909395 -0.00301581660004704 0.0141822721707357 0.0579975950563407 -0.106630143669405 -0.0169209842474216 -0.0589213492968807 0.11267291832075 0.0203050020821057 0.069941932482225 -0.136395708403714 -0.0134214137285047 -0.0451268049525634 0.0871834878198448 0.220077247731114 -0.0519603519980007 -0.25165996702796 0.108608834669791 -0.0797028494351051 0.0596982476082419 -0.0753419720220846 -0.0578081163761724 0.321365838870274 -0.162731441809258 0.260665376782178 -0.142256735670926 -0.00557139605266556 -0.23640074321825 0.236807666569087 -0.126749010417174 0.00937718151583213 0.07289982910839 -0.310572941979545 0.0775253870545675 -0.115696086126234 0.0183674080480854 0.0666563857847072 -0.128138213733016 0.335771823891579 0.0122217250160718 -0.0560625546205136 -0.000465421406456902 0.00169258793722665 -0.00123368145275796 0.000128621712727382 0.000102638124090931 6.66788499809185e-05 0.00285083658040479 -0.00123492220025878 0.0024621378071497 -0.00541102245806888 0.000979954453588979 -0.00577081442808898 -0.0018243870649304 -0.000684896762064614 0.00327114186519353 0.00632273998215153 -0.000265529160647386 0.0059882685546212 -0.00170838643225117 0.000121534737740416 -0.00061068619698723 -0.00404455256124363 0.00152302544493655 -0.00258661526617116 0.00143689922652223 0.00215391850823275 -0.00248957306857593
  58 996.061406695299 ""  0.0441934200555798 0 0 -0.000835644966622934 -0.000944911756633981 0.00120542280623199 -0.00205721619552918 -0.000449478161094774 -0.00173078246313922 -0.00173909666300216 0.001529906707518 -7.02700824695488e-05 0.000538237200414335 0.000710659643592956 0.000368079963951428 1.11416493951186e-05 -0.000855285690055852 8.26588788775285e-05 0.00283350585865017 -0.000145633290003389 -0.00284389996616266 0.00727873985448099 -0.000994681656369212 -0.00230966112748476 -0.00433493285533347 0.00683291926648322 0.000709749932913884 0.00212726814677906 0.0016415156667307 -0.0069656539293379 0.00351840217070903 0.00207119532461183 -0.00557848999069072 0.00125281938159695 -0.00703409097239274 0.00658895631643007 -0.000502692313388013 -0.00196335864112124 -0.000442692561896099 0.000160304864142362 0.000272441360628819 -0.000394237317230487 -0.000149611234801138 -0.000557698630139957 -0.000592103995056124 0.00591236939251401 -0.00124701551156351 0.000381306511596085 -0.00330126816208292 0.00345621875572291 -0.00165330201632846 -0.000914618627460466 -0.00187618683012771 0.00735428290683579 0.0102553596332176 0.035226136279729 -0.0698643213211942 -0.0117445286623479 -0.0469185684598121 0.0895848109112766 0.00209829908393517 0.00682231407347787 -0.0118559746423374 0.00456256056895264 0.020783701344397 -0.0402063969350167 -0.00389126893270096 -0.0147181537703118 0.0284923940539912 -0.000960784702005435 -0.00262538218830245 0.00465648345915375 -0.0107904783634233 0.0116617026655217 -0.00628801664855666 0.0128573826573161 -0.00314457761563394 -0.0108407725855898 -0.00274993486711472 -0.0106563692765342 0.0204004468357453 0.00370890666197924 0.00524729993454671 0.00416659943253688 0.0064452894733245 0.000226115849086758 0.00179061764176835 -0.0527429872970491 -0.212753542649301 0.392254014717557 0.0822081176932511 0.279951123139972 -0.537601663528205 -0.0354842085620131 -0.116937647817593 0.227753876306228 0.0240394924218448 0.0790155098708116 -0.151258611860222 0.0608510482004855 -0.0143120793347933 -0.0701178186331995 0.0409309627301256 -0.023152938907666 0.014954139476819 -0.0182391237311823 -0.0209391449003286 0.0781532719769879 -0.0441117616231494 0.0735360557907533 -0.039576375940895 -0.00230110774084456 -0.0517296333199644 0.0627475673173721 -0.0445169572677064 0.00389327309493177 0.0194486900932196 -0.107593881002926 0.0258521677068978 -0.0396684714078814 0.00509015497875697 0.0185536594676941 -0.0356397258998987 0.116573687592085 0.00443359076191626 -0.0184491692933636 0.000904408147463945 -0.000635187700594074 0.00257250585479597 -0.000317934890249041 -8.25684627009327e-05 0.000287138251030815 -0.0047946496130597 0.00126965518390404 -0.00401759210337903 0.00657092001292898 -0.003611475274457 0.00417477357519673 0.0026983970249526 -0.00111893468442916 0.00196502672565851 -0.0150988597242823 -0.00172445317104212 -0.0144886131418091 0.00360988116852197 -0.00167099407685185 0.00018049399706951 0.00546290025266911 -0.00299389290872023 0.00263303065072029 -0.00177537522618384 -0.00246032551112703 0.00456343035640042
  59 1003.38584374471 ""  60.4135238043987 0 0 -0.0162788196931401 0.000520312517509634 -0.0246917665559732 0.0298141703233246 0.0173670568598985 0.0259484142955247 0.00568117306700093 0.00383533366834758 0.0165114915315836 -0.00683296194821832 -0.00304574747940861 -0.00965536557677625 -0.000678851488067248 0.000990221280250268 -0.00353778235198578 -0.138679928493778 0.0304916981241638 -0.0584681873107559 -0.137339776080462 0.0335016516989571 0.0057240024335306 0.074684906534554 -0.125672960026542 -0.0235674247049517 -0.00067064427222308 -0.063109656092483 0.0314435976643182 -0.0166175010938274 0.0283790043458223 -0.0583493027775677 -0.0168010184459219 -0.0435349853749072 0.0102480767920321 0.00467045891089715 0.0344279681985972 0.0100453860109895 -0.00513560831393166 -0.0194234871585335 0.00917105192420918 0.00129890587121483 -0.00650377646923929 0.0121308998391201 0.0281894790948803 -0.0584489492703969 -0.0424663374416515 -0.0333032226182589 0.0717266772024627 0.0303125176440431 0.0132395420090781 0.035562996758486 0.0185828680707469 0.00705625262476885 -0.00411412319578637 0.00128274364333421 0.0208802311555534 -0.0369905241345425 -0.0181880737980092 -0.00545007295858645 -0.0065222713428205 -0.00357169493369701 -0.0344153420371881 -0.00275955353844034 -0.00857735553787027 -0.00493790718042695 0.00181589176074616 0.00316828356924998 -0.00101807119723708 0.00282469390342605 0.00137691694822027 0.00276893229582338 0.00301953796189071 0.000616161203838667 0.00192632829025594 0.00177157554292688 0.00274805468743833 0.000909284561051086 0.000655682453878407 -3.31512995225752e-05 -0.0381709518348886 -0.063765111932811 -0.0136113943768727 0.0608788007074249 0.00118728343139404 0.0206591467501023 0.0146778356365162 -0.0159732146167809 -0.0221804877371354 0.0127219824566676 -0.0496209953308195 -0.00886523443303541 -0.0377029120929952 -0.006409921929487 0.00469912839970147 -0.0115996171589568 0.00840287820937487 -0.0208492608305097 -0.00106278609761596 -0.00499229002575173 -0.00962623125785841 -0.0094318716561778 -0.0014303892176749 0.0164159173614931 0.00257543936574028 -0.0057455281752065 -0.0116129109335774 -0.00112121218085493 -0.0105463267455599 0.00179330890141786 0.000490360736923493 -0.0102545132962808 0.00104171769761645 -0.00317171191202267 0.0114869874260053 -0.0104507623199892 0.00434520018705856 0.00037550347210586 0.00184414109773679 -0.00261532618583058 0.00118005896910513 0.00179578493935127 0.000102588870815645 0.00102575175688326 0.00102837120240423 0.0705520138497237 0.0842386325827612 0.0161943218080511 -0.0336780793041421 -0.0243966483952313 0.0545171208225144 0.0261704680336373 -0.0155856252114136 -0.0616182344186645 -0.0543809982972436 -0.119759274457906 -0.271528418470438 0.00188657465862986 -0.1021902236989 0.340169517825989 -0.11312376432676 -0.0712046072702368 -0.170110688238609 -0.00118156196725166 -0.0386428674460795 0.00877837730676554 -0.107885461001725 0.0618001779037256 -0.164110064960905 -0.0143699652161777 0.00642714015878976 -0.0319628980445513
  60 1022.0699005018 ""  45.7518671339361 0 0 0.000907841169865465 0.0253197632316547 -0.0421749749989044 0.0377268935138337 0.00702390029256633 0.0295683236760452 0.0195936344610831 -0.0312906260430071 0.010415493672864 -0.0110364149876741 -0.0178197182010611 -0.0085939888663144 -0.00048389931240973 0.0207760423604233 -0.00126744394938516 -0.0686976931077891 0.0163330318073305 0.0135573564698301 -0.123018947056781 0.0150148455696902 0.0423320234801129 0.0695463920271332 -0.122219196964253 0.00226909639039019 -0.0258288690761044 -0.0240497951674597 0.090649045994238 -0.0380147143859654 -0.0476207921665311 0.102963474488369 -0.00919046490650467 0.0768562729269398 -0.0632609822176494 0.00680000358873444 0.0402700284983069 0.00815939975596569 -0.00411831147359445 -0.000490339954888106 0.00831884484467319 0.00432943337234973 0.0193688605850508 0.0116993144464188 -0.0833929989793801 0.0761241247591346 -0.053827877105018 0.0585483152631659 -0.0644334600982353 -0.00297528151125882 0.00128716192557702 -0.0237936401240767 -0.0162652596481289 -0.00249935779881622 0.00103662711777661 -0.00187289380345988 -0.020887335796372 0.0326002864922113 0.0160730131173196 0.0108128467885315 0.00536386605876167 0.00405467318432708 0.0235338820872594 0.000838365198036936 -0.00125681971110352 -0.0171026831924474 0.00338614062306167 0.00772945820343424 0.00405659253027673 -0.00377294649685404 -0.001001030296088 -0.00282485180917425 -0.00484082535234622 0.000268580392640323 -0.00256139580561347 -0.00253321586280537 -0.00552498804240304 -0.00236730617153617 0.00390061654283321 0.00178750074279942 -0.286360175708393 -0.0871870345953504 -0.00192666773591974 0.120151649999982 0.0218278289380722 0.120914439264091 -0.00519825396900803 -0.00884432509870721 0.006292348986004 -0.0176067761240234 0.0409911280582466 0.0065935580389881 0.0228780144043807 -0.0464782088712322 0.0146879694320812 -0.0272810990539509 0.0205679606334809 -0.0608115347062936 -0.00154629098242792 0.00741568841893157 0.017632350146245 0.0122628649380307 0.00260502411893897 -0.0222771923049787 -0.00211557372945563 0.0090303544459229 0.0111849260917175 0.0017900228977542 0.0220971402394487 -0.00447178596569694 -0.000812687189318163 0.0175915010381915 0.00125214499867269 0.00724503097145633 -0.0209189622374291 0.0197360374748246 -0.0157789650707786 -0.00836171248712681 -0.00489430254470077 0.0210934611443019 -0.00509034148782106 0.00109054130739516 -0.0136262812866368 -0.00676295557774785 -0.00776093513043936 0.0369040784815591 -0.00157692935026334 -0.0118124826056775 -0.0388261483761175 -0.0254786890638178 0.0400934744156087 0.0817523082562204 -0.00334022707512797 -0.0212325096469359 -0.0258864755652421 -0.00696425307985211 -0.0656124696410491 -0.0292061956037429 0.00510434124400037 0.0239586656378551 0.223697265495825 0.022689984582315 0.168198075198149 -0.0593214674569248 0.0294234622436954 0.00615041140747287 -0.142131472676003 0.0275776861627519 0.0701467608684863 0.0274130672054199 0.0677570049449339 -0.0207497896132516
  61 1027.14192878832 ""  7.0074841897412 0 0 0.00118107631866832 0.00345818250756654 -0.00329713023332163 0.00292884032632771 -0.000258705753510865 0.00180827763468538 0.00182085109599586 -0.00409841002257307 0.000257768057926225 -0.000889414969106928 -0.00196399750273511 -0.0004188285327264 -1.30583100871522e-05 0.00238636789965287 0.00010100908287443 -0.000298248358147298 0.000551668437143041 0.00569635834060861 -0.00678652593571521 -0.000218040362029237 0.00470201334727138 0.00414422904228557 -0.00720163969529556 0.00130106318384413 -0.00295107701074739 0.00137357560636697 0.00842647993923315 -0.00332856628679363 -0.0075999405089649 0.0160327080975387 0.000213910707646397 0.0117465331285198 -0.00764654220781772 0.000480085232335382 0.00251479977344829 0.000334508971435024 -0.000223657192828956 0.00134628089007377 0.00039392524958384 0.00036983984666807 0.00265233679182152 0.000575094608971813 -0.0149671559447874 0.0101910601395466 -0.0049233270277657 0.00886540793925039 -0.0170561622416145 -0.00479661117131115 -0.00180182217401096 -0.0049237700972613 -0.00352444493439062 -0.124168282203815 0.0377875477351774 0.0014472214630253 0.0960416125932179 -0.0492956937381983 -0.0113835216098279 0.00568647865010396 0.0239845870081769 0.0134839001372476 -0.0968291653982719 0.035793515531359 0.00293113414203744 0.110796508817345 -0.0661339753578433 -0.0160662100715446 -0.00587975492720819 0.000271518321884215 -0.000545877966936134 -0.00283907585848432 0.000291344928666141 -0.00304022875020068 -0.00376485742002115 -0.00211506094216781 0.000850379128788586 0.00328411905839586 -0.01375235038968 -0.00671574353034933 -0.0325200886305302 0.00141347819807263 0.00294299856365501 0.00803193431762181 0.00701929688736983 0.0149547067727647 -0.157935155441393 0.248214988139049 0.10440226799971 0.225021485216496 0.0339638706907179 0.0523919599954771 -0.114982740539774 0.180094505387871 0.0827293633791631 0.270156027901608 0.0380961149879564 0.0465332022199799 0.00787459046679119 -0.00131577077067965 -0.00976110865790719 0.00591853333660922 -0.0020888272033919 -0.00602580151312195 -0.00361613185910691 0.00114038385192803 0.0135237397791689 0.00596604156953773 -0.00814450453026138 0.00579256574451273 -0.000699177477377548 0.0139031131671444 -0.00732507429275291 0.00543578358761461 -0.00852144235330605 0.00447408554969549 0.0381901301054 0.02203023380597 0.0110774162782121 -0.0651962815024382 0.0107029083720803 -0.00352332647201561 0.0367266403622901 0.0173564233478509 0.0202581303388015 0.00136253705244062 -0.00479657488357565 -0.00267851375124412 -0.00276887328326659 -0.00171653287847239 0.00195290468364211 0.00848073817807042 0.00339737884136244 0.00162545594626628 -0.00184413159279808 0.00684148147665647 0.00566076161494335 0.000595717742800536 0.00330214417451864 -0.0138697282694552 0.0324005499947502 0.00953194387700946 0.0290973088998091 -0.00756314052352617 0.00542966967207007 0.00063342324886493 -0.00881152923106356 0.000846063313975402 0.0132141431824787 0.00253641040351833 0.00527773098513721 -0.000111578558240554
  62 1059.20843925419 ""  1.20049414091485 0 0 0.0018781411325171 -0.0165006651045551 0.0162236931020909 -0.00860828498052533 0.000542403936801395 0.00216952497013972 7.74334594149349e-05 0.0155842360643833 -0.00232023093679024 0.00250615452432128 0.0075940527495852 -0.00233107546527722 -8.7869620942713e-05 -0.0078958730829698 -0.00229525023806127 0.000480731137174482 -0.0074709743291604 -0.00937020617594656 0.0111345215407528 0.0029892106270622 -0.0123031547635191 -0.00732439746725027 0.0137486384445961 -0.00411433430574776 0.00489389139101651 -0.017085243903605 -0.00958352147271858 0.00259415563644297 0.0310028925264501 -0.0584476497430842 -0.00692136030195785 -0.0247804409074883 0.00515069751311336 0.000122045802836002 0.00400724046894522 0.00184648236634578 -0.00215893517131543 -0.008087103499295 0.00182536575954268 -0.000179379067363347 -0.0101793017501426 0.00228453399093858 -0.00701790828923187 0.00625477895807217 0.00817193554377918 0.0028355404736279 -0.0020622592233782 -0.00202211794252979 0.0136943477753512 -0.00886074800342425 -0.00226318240741664 -0.030829738822704 -0.00461467574522471 -0.00634855881062918 -0.0130262077240417 0.00713704710040734 0.00114456302886734 0.0327108321696512 0.00263557424030278 0.00644561405430381 -0.0278621435515368 0.0112883435167269 0.00185366362697856 0.00909118637985705 0.0040542663811358 0.00312719663176957 0.0541124614870591 -0.0207556305021503 -0.00272580852030861 -0.00586316113392129 -0.0607383483194816 0.0174774227692583 0.00469160534637728 -0.0198129484390707 -0.06019467708561 -0.0282257037249894 0.081665529370618 0.038937543221089 0.0172040054604516 0.0279641940041367 0.00427003303135162 -0.0187190718136467 0.0239027468008594 0.00176330366596521 -0.0264184059814662 -0.0422583246133075 -0.0298562823693015 0.00149589613206669 0.0166697104451161 0.01210372028638 -0.0262010985700355 -0.0121901989030354 -0.011374917391958 0.0722061837286229 0.0449579992537407 0.0354802199955796 -0.0826085203991849 0.0836608572347595 0.256131136445471 0.0832572296860899 0.0472781082007984 -0.217067148830272 0.00975363638674062 0.11070275532604 -0.00477155501646319 -0.0314813212751678 0.265484361852797 -0.0877553557333476 -0.00446847591142722 0.0608247014546587 0.0929988448184316 0.0277350626424493 -0.159873101453695 0.173679866773755 -0.252900631026963 -0.149705151840554 -0.0736806230753678 0.407748807619118 -0.0775683861449896 0.0175670262811535 -0.240377508672179 -0.117146208829545 -0.137055651751122 -0.0104029033302448 0.0134485043530802 0.0124480187456352 -0.00222007907416439 -5.94564381061717e-05 0.00405581202856435 0.00169003132124347 -0.0073387461803919 -0.00848780650484872 -0.0198236636358897 0.00404128207872333 -0.00539668566534273 -0.00807776363521228 0.00269280721853666 0.026393390525439 -0.0186130815102539 -0.00274229122084279 -0.0480971230797363 0.0155781852940786 -0.0113693153343045 -0.0112570158959655 0.00450074746313203 -0.0024556151351026 -0.0289961309380842 0.0035878743672112 0.00925352705063778 -0.0106828122349075
  63 1067.89069092065 ""  9.09795395398912 0 0 -0.0139745801170582 0.0859031357068381 -0.0933870800220484 0.0383227425896477 0.00144963331979732 -0.015964567571571 -0.0125762967155208 -0.0795748088098485 0.0152364002334013 -0.0118428003086461 -0.0404555404542467 0.0138574242273597 0.00064316339873998 0.0399546260996198 0.0133236158944421 -0.0122895681117227 0.0477101644728062 0.0171969019972268 -0.059649268466217 -0.0127981716666344 0.0633621632200026 0.0273383517392008 -0.0608167852154507 0.0225107155266468 -0.0138932685182549 0.103229680466638 0.0109190421863233 0.00510504441044832 -0.16057751347759 0.290566077937183 0.045648890759427 0.091403026891834 0.0159917268509481 -0.00228437929128337 -0.0292630706008604 -0.0112084941654525 0.0132466616390313 0.0430189004313059 -0.0112624322983662 0.000144109049769416 0.052358524718462 -0.0143489511426874 0.0546634476489719 -0.0372739325574624 0.00223460166498167 -0.0367602378013429 0.0285789380015421 0.00475588972671693 -0.000171830013928025 0.0110536420051126 0.0070265204239411 0.00436304652377529 -0.00117799032950169 -0.000349385701192408 0.00122559477106972 -0.012281067393479 -0.00624461985614798 -0.00229835806574443 -0.00643329776879955 -0.0035184290100746 -0.00881195966406072 0.00166848168483676 -0.000203230879820508 0.00570846630469826 0.00187223737808296 0.000882838980652571 0.00928790323852896 -0.00292378643416599 -0.000226793800360352 0.00118735588410557 -0.0106155248025563 0.004148739561311 0.00331414871009236 -0.0027767415334412 -0.010575346566337 -0.00481150405330937 0.0179068863688994 0.00868064928007319 0.0687379805423833 -0.00974577069567797 0.00297594212785811 0.0168098153883185 -0.0330871722798342 -0.0283642391625542 0.00682956087662252 -0.014623615602643 -0.00481899287963164 -0.00502323936406854 -0.017149067171351 -0.00948535217835169 -0.0103562631824721 0.0144736281213148 0.00356864006965185 0.0173521563745487 0.00673850498056699 0.0142472822625983 -0.0194910561161582 0.0141548743422784 0.0479364438815221 0.00920831074590863 0.00950940896224228 -0.0335109183334953 0.004363740765993 0.0187781929608689 -0.0110056364403288 -0.00973753208449599 0.0489295358403635 -0.0185793655222282 -0.000363124575772082 0.00122181952564128 0.0218146990203281 0.000370951746627715 -0.0225645229970327 0.027368251850715 -0.0524238648860577 -0.0318850172859418 -0.0152727423318006 0.0898881652082919 -0.0165675209634419 0.0041262414672697 -0.050016231466382 -0.024780148603572 -0.0290882115530059 0.0604144911711166 -0.0496224257534623 -0.0515531874819216 0.0239869454309196 0.011230981958574 -0.0274095892708985 -0.0579775633890523 0.0194178761175533 0.0206190420517744 0.143663941213888 -0.0773893649679689 -0.00185779551880816 0.0321339441399157 -0.0286867951427975 -0.0639032795450647 -0.0735671664153805 -0.0280509862791898 0.0788832979686753 -0.0500404240253143 0.0340888040608747 0.0656300475887436 0.0141179297419032 0.0110939561450889 0.095731537228954 -0.034694658497904 -0.0787784847620472 0.0714298901465318
  64 1069.01772392667 ""  0.0663624107730722 0 0 -2.02106820906658e-05 3.49646078631786e-05 -0.000147049780972555 1.94222507477387e-05 5.35155454785459e-05 4.3860788683442e-05 -4.00671761215354e-05 1.52173290090714e-05 3.88425894098437e-05 -7.67752495265435e-06 -5.72297468725204e-05 -3.73081562240368e-05 8.52321153642305e-06 3.62472644176204e-05 -4.22222455289744e-05 -0.000171452251075714 6.96113695776099e-05 -0.00018863399881148 -0.000237054745929988 6.2582594072332e-05 6.14751224771836e-05 4.19556576824561e-05 -0.000167831043956064 5.47509887212606e-05 2.00041675646177e-05 3.62493313709968e-05 -6.79948833431325e-05 4.98299436384522e-05 -1.52062847579568e-05 6.14656731110983e-05 2.16201884036566e-05 -6.22208094906471e-05 0.000137488538977596 2.25533116595479e-05 7.63218001924784e-05 -1.96163977062057e-05 -9.11879175750591e-06 -2.16477320485157e-05 -3.28741424031343e-06 2.40726333197497e-05 3.9187313347838e-05 -3.86538169296282e-06 -0.000136088178976933 0.000380485318706692 3.03318200377249e-05 0.000220192468119604 -0.000122141314024446 -0.000208519777898703 -0.000124581192075818 -0.00039392289363678 0.00064366448075649 -0.000166722067537669 0.000532390069936881 -0.000651588457270528 0.00108444848751061 0.0030436486456771 -0.00609592757344049 -0.00511740835701193 -0.0177075602310506 0.0347704480469449 0.00174050408517637 0.00616109135898062 -0.0116920699778362 -3.13128679236518e-05 -0.00107668781382689 0.00126722399670307 0.0072462870743417 0.0258123594632582 -0.0495097557032849 -0.0720245250552254 -0.0572310334343718 -0.00448885019950255 0.06393117744638 0.0279725500274063 0.0596996488145206 0.00540195027561344 0.0199625142592417 -0.0375132672192076 -0.000414203503476254 0.000924309904973693 0.000479432727470438 0.000309171016086965 -0.000219503577090494 0.000219852381391315 -0.00205664449176304 -0.00532291502019857 0.0125584833511153 3.64914286445762e-05 -0.000115550164680571 -0.00030939005778712 -0.00925454571304246 -0.0316116167908251 0.0619274306858323 0.00170047471367404 0.00463300836914015 -0.00967615086589589 0.0694807588901831 0.0990007784463246 0.170226639475282 0.23104373438196 0.0138065244056891 -0.322798116599358 -0.0756132348262756 0.141617605860517 0.311778044061509 -0.0937349420306157 -0.185655146278168 -0.00445429200151193 0.0195325397717424 -0.343092059766067 0.0697689435397455 -0.149068871770403 0.28063621172498 -0.235106578351631 0.1542224560017 -0.0323126188925243 0.0482601143851041 -0.00546968367095615 -0.0259060022695198 0.0494280475469718 -0.165443047600674 -0.00311953808848466 0.0167682884567739 0.00010967758576323 5.75119705568674e-05 0.000114641580218154 -0.000116970101022455 -5.85531453976592e-05 0.000122737694253086 1.36087283105523e-05 -2.88275082334655e-05 -0.000458023349937513 0.000223511876090516 -0.000210047116453898 -5.20912129806615e-05 -0.00012465131866971 8.34451550020443e-05 0.000217933269534457 -0.000118777559879297 6.24800457735895e-05 -0.000785077264471602 6.92425733172676e-05 -3.09432191239438e-05 -8.38033388252203e-06 -0.000144196254730735 -2.37555176770047e-05 0.000143021029555607 9.31313387927362e-05 0.000230122353828691 2.1287286667824e-05
  65 1092.45512251941 ""  37.4602638326226 0 0 0.0143720612016552 -0.0076888615813249 0.0619562949864052 -0.0116899088488927 -0.0166504743370253 -0.0196859271293573 0.0166479418807437 0.0143938791563322 -0.017642000582051 0.00481802873250689 0.00282252712581796 0.00381567738773844 0.00284129499923312 -0.000186398924669741 0.00317315687772071 0.0586273342952483 -0.0256470490697489 0.0944782021803006 0.0888883284405741 -0.0272269179728178 -0.00562469309095927 -0.0163983874975307 0.0703156541485651 -0.0293133472321662 -0.0128919922009512 -0.00990719571209379 0.0348269926987381 -0.0229842437267365 0.0246279240617209 -0.0249862603931344 -0.0141465080856768 0.0523572454526954 -0.0669881563890029 -0.00520215847191806 -0.0273303911437683 -0.00888683044347818 0.00147639277228393 0.0280298073464995 -0.00646675687775089 -0.00563859047066012 -0.00679200841624366 -0.0116007654583558 0.0316266840809999 -0.086086056729135 -0.100027018880261 -0.0531546586435988 0.0425492824088231 0.0266942250001346 0.0109640762826455 0.0378841278779229 0.0204765037940033 0.0159565780970934 0.0039766309777597 0.00348337205905078 0.011999368993628 -0.0292491268087256 -0.0133995888783853 -0.0165003632156853 -0.0195442582878297 -0.0126840091021619 -0.0192205809753797 -0.000160978744735814 -0.00344796186084323 -0.000203270965053943 0.00804684892968083 0.00608905355550288 0.00145477371618286 0.000202864462785432 0.000272758594343468 0.00489177869840577 -0.00161357465079343 0.00327728740491536 0.0057803907730351 0.00128138776064714 -0.00185776612775261 -0.000886276232003956 0.0123372735649331 0.006197552748057 -0.195105282268693 -0.196228312114478 -0.022144355438025 0.168108816024514 -0.189617119432593 0.0119044467593684 0.0208119300763487 -0.0126008752296288 -0.000278012816866709 0.00836866258596593 -0.0347733310095937 -0.0153030749188118 -0.0253401496430328 0.0309011791274291 0.017379527203936 -0.029736894948365 -0.00295572820203218 -0.0270811996822716 -0.0143583153805169 0.00149688221092294 0.0151077987206799 -0.0103133161593615 0.00427558862706974 0.00432932796270681 0.00627292501549293 0.00200108296512278 -0.0221223614820921 -0.0109916272126875 0.0144223479833616 -0.0101456575381401 0.000895012686450266 -0.0184071390472207 0.0150807015324518 -0.0097348408925678 0.00783281621623307 -0.00169302981818708 -0.0302642404067962 -0.0202460149039863 -0.00872116532781686 0.0620616620492837 -0.0106527593374697 0.00360730708930411 -0.0292571722989555 -0.0152581754474229 -0.018242387730388 -0.0293264753788148 -0.0251422578250359 -0.0175401916576389 -0.0105279625501532 -0.0139943567605383 -0.00319739582342686 0.0728469311004117 0.0545477382673766 0.0694814145164522 -0.127576970144417 0.142361831471528 0.0567067638773173 0.0972177343861272 -0.0227899802468709 -0.0977420243698599 0.153383406275795 0.0359799021740575 0.228375453108384 -0.037798782824445 0.0259673656620159 -0.030052534710131 0.0226142727747211 -0.0190994411744963 0.0379072378753023 0.0023612162917222 0.00496364328232517 -0.0168543017456629
  66 1104.92069536433 ""  41.478726145262 0 0 -0.0194282637426684 -0.0653652328458478 0.0818639232049047 0.0190617729889958 -0.00728736903056497 0.0119593740185323 0.0593675894412992 0.0586771390191509 -0.01707776001805 0.00095166353785393 0.0180713337011797 -0.00931846393948439 0.0013720370226264 -0.0160116668222136 -0.0113537434400778 -0.0951113556751117 -0.0495858018132054 0.0657350329058084 0.0123718671941224 0.0113367376680319 -0.0614598958747008 0.0421747655303642 -0.0451400547945063 -0.0191781234956268 -0.0389589126020016 -0.165800564952974 0.160595819463722 -0.0914676102833938 0.137772948669934 -0.205300729381249 -0.083034548077128 0.0419205294611808 -0.16996760403035 0.00355434804082477 0.0443344891008689 0.0106709596696358 -0.00890209566490181 -0.033332104038024 0.01149517152275 -0.0026653780620696 -0.0403043325476103 0.0113347301580087 0.0237028376207102 0.0220010575038114 0.00422817698411545 -0.00117216926361858 -0.00242392203410788 0.00161313397624028 -0.00546494815575949 -0.00693637788093418 -0.00393995431708551 0.000199715090221617 0.000108670764056056 -0.00036270099308862 -0.00202684321895343 0.0021501492980554 0.000832051886224198 -0.000259391547087554 -6.39815814139381e-05 2.8352146549343e-05 0.00374680657531253 0.000296656000658068 0.000714686730590663 0.00243654930843851 -0.00146657433330422 -0.00043488734840106 -0.00013143735153178 -0.000614382728302756 -0.000364310631090115 6.82260926693941e-05 -0.000212933092698383 0.000190101638908699 0.00013392463490109 2.35917036251791e-05 -9.49957490385343e-05 3.0886217415667e-05 0.000418939112034196 0.000252530577638351 -0.000751989749411797 0.040470127263876 0.0281331318819325 0.0463859078371951 0.013535722063805 0.0233604078863851 -0.00188996104084987 0.00736041033054428 0.00689162135907244 -0.00354416993204494 0.0014824047810039 8.15876569064415e-05 0.00374985237528843 0.00267651599132947 0.00208324364751171 0.0151549857192921 0.00644912775485214 0.00598217493881132 -0.00064915453390199 8.33301596182626e-05 0.000943009913630246 -0.000105517270298408 0.000215805432685602 -0.000264831054905917 0.000107369391272923 6.27719770616855e-05 -0.000391467400827265 -0.000592132204896038 0.000708211852651436 -0.00046519188790999 1.03757878030989e-05 -0.000496674632476254 0.000312070599101244 -0.000276071086054368 4.33397088278601e-05 0.000300176755652639 -0.00124028572235415 -0.00104492031978571 -0.000389922001144547 0.00277530513659319 -0.000549669143565113 0.000144723771702482 -0.00112254843229391 -0.000822278578091579 -0.000888758900122701 0.0791287281489416 -0.02711567289277 -0.046198166498725 0.032973488148246 0.0145801284540615 -0.0314822036011754 -0.0737630803952762 -0.0230834948773077 0.0194314055801852 0.222374363652163 -0.181312430811931 -0.0607433590428667 -0.0392702277303076 -0.0127896051942538 0.00910045266265094 -0.0838088907195839 -0.0745507058866835 0.0974360618772992 -0.0844063868514194 0.042744313322251 0.0100702687064734 -0.260589638665568 0.0726332427076733 0.050734261703584 -0.0316062626188961 -0.0812240633126084 0.0433374807877648
  67 1128.2884279235 ""  72.3469361930341 0 0 -0.00788188367304263 0.0124031624959655 0.0694589369530734 -0.00963498783995962 0.0114064584861652 -0.124812505020739 0.0197256796245712 0.00915366615061647 -0.0150176591458882 0.00113455397210325 -0.0973303030984491 0.0441833213887291 0.02393548953226 0.0838779144673093 0.0498265066042177 -0.111420401839935 -0.00477857118501057 0.172323410580226 0.0793197083253787 -0.0566331179791355 0.0923595923943019 0.0150681464303583 0.143033325784517 -0.185194261259162 -0.0238238569141071 -0.0107872429013578 0.0617679696404993 -0.0457116846955808 0.0181440055927302 -0.00131056354242864 -0.0218306843964596 0.0699820362631407 -0.0824410800025688 -0.0487965052745988 -0.204825916060185 -0.0687821405139263 0.0171637630449778 0.26656439810302 -0.0367432859679589 -0.0426644271423238 0.0234115413045009 -0.0794858931753611 -0.0133201058654631 -0.000990254218736344 0.025808904410844 0.00941706976265219 0.00325043326270778 -0.00516624245200762 0.00375989365168749 -0.00261890273059881 -0.000926481097671553 -0.0126892508809182 -0.00557744338924269 -0.00401566292369716 -0.00546104957667547 0.00649475397882192 0.0024582111381806 0.0192587941918327 0.0253742959354789 0.0160015080627743 0.00265330656620777 0.000723166960769382 0.000795504050212972 -0.00206535378361526 -0.0100630642910143 -0.00584710649954793 0.00262639495063207 0.00244849056908036 0.00167492793930577 -0.00539380699775703 -0.00374423637993675 -0.0024964263727603 -0.00531761737636169 -0.00352997817757327 -0.00304320473231707 -0.000668753713860899 -0.00867011368096946 -0.00467377109334232 0.0750500562880286 0.0089844139333828 -0.0222124882879858 -0.0760219773177863 0.0614043688075745 -0.0164560786881792 -0.00805657338140469 -0.0381659791882077 -0.0254445045891079 -0.0227845681198629 -0.00295976223222184 -0.00497970740367662 0.00841346373020947 -0.0385868774181182 -0.0194941795666848 -0.00960840209081099 -0.0165183617720657 -0.0062855870894934 0.0102258637989169 0.00533748282584432 0.00447686425899484 0.0194784987327232 -0.000840754752789978 -0.0241631115458202 -0.00527267611331998 0.00826906391941029 0.0201982503158711 0.0104490018026881 0.00560734884855454 0.00407696690089402 -0.00150862157294153 0.0219326289193922 -0.00532818859173646 0.0135566008302014 -0.0224309501271115 0.0165325912634571 0.0185573874954828 0.0141886224428854 0.00527714486437159 -0.0463389242322069 0.00784618472837831 -0.00259772751611618 0.0172665592418918 0.0104260000414771 0.0126900765976515 0.0210812509940132 -0.00438682175970022 0.012502104886114 -0.0183694930332411 -0.0058566164717897 0.0241157587064415 0.0196547758796255 -0.000554364266650613 -0.04720566118456 -0.00445215672135914 0.004519538080606 -7.54614617857489e-05 0.0890635988699845 -0.0497481436197642 0.0384843578228957 -0.0137681909064221 0.0233662849383509 -0.146631888918324 -0.0257893201723863 -0.00167677617739301 -0.0224559740802051 -0.0177422826232882 -0.00112981765424657 -0.0326017994945277 0.010120132253764 0.0332013541135968 -0.00651922731725422
  68 1130.95819556155 ""  5.20531615560526 0 0 0.00104027069650481 -0.00299875261330376 -0.0119631124459337 4.08909830753725e-05 0.0032852297589764 0.0107989626740781 -0.00491412945934924 -0.000846980564427556 0.00322434753808058 -0.000417433715211065 0.00558124528515282 -0.00320844318219259 -0.00185838061632455 -0.00527594495193401 -0.00373033825096055 0.00700611197227871 0.00161167620776699 -0.0284431287606958 -0.0175326313200173 0.00921039909476957 -0.0064418862876557 -0.00168733915021055 -0.0168704453444629 0.0176418743067241 0.00538837161647031 0.00267300178380257 -0.0147690155438838 0.0091951155264296 -0.00216989338472269 -0.00191055792623221 0.00367928379955126 -0.0160843703930391 0.0185030594795623 0.00344897459271461 0.0186557076701393 0.00610857491160282 0.000341652643515857 -0.0245572235460154 0.00290200094567979 0.00286015871651129 -0.00233457128158677 0.00620424921589135 0.0209188210678918 -0.0118967751063678 -0.0310238108279749 -0.00769646629465475 0.0310296554465841 0.0214831151596705 0.0059658730285589 -0.00551313332042782 -0.00174356349685725 -0.0503315668079321 -0.0191408073230962 -0.016998650366142 -0.028383071075297 0.00881357413315488 -0.000280372833948962 0.0858820459061986 0.137008472500182 0.0839389139223819 0.0258404520624887 0.0175630876259531 0.0127778749715739 -0.00335274632208701 -0.0718070231281413 -0.0373249493017133 0.00893528692809613 0.0142675857022472 0.0086019562915686 -0.0238262679205963 -0.0269086450939838 -0.0101384520080737 -0.0223164150582334 -0.0209026195914606 -0.02151617039637 -0.00208998559026581 -0.0394231891189728 -0.0208498095726748 -0.0740466052605767 -0.0164915622276836 0.0211763724100221 0.078891591961572 -0.0571933496629788 0.0153788631214707 -0.0380542831904515 -0.127072956263729 -0.0739210425895418 -0.183124196677227 -0.0843125370252946 -0.068346269409132 0.0484272365473492 -0.121934575909914 -0.0544939539344331 -0.0944773162015973 -0.133922755666793 -0.0850064896174349 0.037141387851343 0.0338775009146477 0.0530680540839097 0.101372323530848 0.00345705209167511 -0.144237249913109 -0.0206236151991475 0.0536425637090078 0.0826077563868472 0.0441283596664065 0.0578273071394233 0.00750190272321376 -0.00755842203502187 0.100877392056481 -0.00586553889900844 0.0658834228620833 -0.127362949665707 0.102786284373393 0.0814339702976467 0.0633133222498218 0.0225426382498731 -0.20326342624688 0.0336137587963756 -0.0117870081883556 0.0767253392971729 0.0457097773252183 0.0568171598917642 -0.0109767660106758 0.0139803318869807 -0.00479295200319173 0.0126540717693142 0.00400267171379034 -0.0178400121676862 -0.00885257262678472 -0.00748454482595814 0.0385833182332024 -0.0205875131024843 0.00428224645768041 -0.0210831498815695 -0.0329878079631751 0.011199998530424 0.0131148197101872 -0.020829461814829 -0.0433197113333847 0.088224840985335 0.0124647503459144 -0.00568636711515575 0.00181757523713973 0.0105768669542317 -0.000627345457695723 -0.0086342772934626 -0.00840514423587907 -0.0255043522545136 0.0072233777356159
  69 1135.98617853083 ""  39.5450139310302 0 0 0.000298578708024243 0.0223771762558526 0.0233501408293957 0.00719277971975226 -0.0467472711881721 0.0451213918589655 0.0160734519159115 -0.0109110181686445 -0.0132290792569992 0.00288580384401681 0.0644618810658076 -0.021687604408596 -0.0120114499786611 -0.0495702345792419 -0.0226491864383475 0.0893041639013371 -0.00238807353083245 0.0519097500840595 0.0794991749919226 -0.0238703886389702 -0.0461832972518592 -0.0153911228162549 -0.00133024629000998 0.0672518846920468 -0.0178485963286054 0.0126990183288624 0.0447415783033138 -0.0231920640274397 -0.0208219108682652 0.0505058482013271 0.00188437412347935 0.0717533434009939 -0.0615736423539462 0.025369802978852 0.0644826461439456 0.0242412731572256 -0.0116972047090903 -0.099842740174923 0.00890388423959235 0.0224683451273256 -0.00137664789040232 0.0286553916286598 0.000651575201630148 -0.045320163221882 0.0590117712876542 -0.00691492556020798 0.0206687387763037 -0.0147849163409737 0.00226051012376115 0.00720527157533323 0.00443436326586204 -0.00782871384998295 -0.00420513720999901 -0.00256267485745384 -0.00440157505478335 -0.00248358009310776 -0.00176841674901113 0.0160453879533296 0.0290448590332694 0.0175800458497293 0.00390179301941383 0.00310720308145134 0.00220047064922262 -0.000143639546317078 -0.0151672270277346 -0.00898478508093838 0.00168515912774409 0.00440459962707382 0.00251149818759863 -0.00462449523937823 -0.00644817131270023 -0.00205728730993975 -0.00412953859226647 -0.00484436291948704 -0.00519770480362988 -0.000375165697020403 -0.00801245786097905 -0.00422037732764267 0.222817969476317 -0.0637602928166114 -0.0832746012386203 -0.186083460154855 0.0778768685321609 -0.0839882297933205 -0.00345096748868564 -0.0306904532185233 -0.0197633493229183 -0.0445668304276264 -0.0266761244526325 -0.0218989804422807 0.00843287017986669 -0.0217449852249741 -0.0121539519120232 -0.0283905864562349 -0.0384601650524667 -0.0125852506403619 0.00663304346958384 0.00797880046471102 0.0141065989694733 0.0216523234513022 0.00146398658065845 -0.0327474623887635 -0.0036179425828233 0.0128020933892489 0.0149980361864716 0.00875503911092457 0.015212966044946 0.000338041296179723 -0.00151930494453198 0.0200293048188114 0.00136246635355507 0.0135267927178714 -0.0283206973840535 0.0235029412489932 0.0165416627613938 0.0132744451874445 0.0045610306154701 -0.0409331589356892 0.00673322884559144 -0.00241651901467679 0.015313858788422 0.00945802889086321 0.0119325386579924 0.0297097673290595 -0.0693427462266562 -0.00333175151479529 -0.041125288020277 -0.0189092152621824 0.0539330778843139 0.0487065091128372 0.0534465258545414 -0.0957680395847469 0.0330775857243378 0.037460792313986 0.0973204821050968 0.164780034250206 -0.0569900115489581 -0.106165442697077 0.0727106278539685 0.133745513158673 -0.219299856033188 -0.0613063526701624 0.0378164142610532 0.000306640725578595 0.010258938441112 -0.0124901563230772 0.0790140101762633 0.0246445597557202 0.075609433230929 -0.0364700043395969
  70 1153.28800863673 ""  13.6547928923987 0 0 0.0036844540756524 0.00637652604087965 0.00374080418776301 -0.00123463993611057 -0.00712380092082196 0.00510445761360666 -0.000799051842788841 -0.00368687508328888 -0.00236601350281884 0.0007989323294782 0.00874691278004423 -0.00275503354114372 -0.00167415233765818 -0.00627126045488713 -0.00219015115861371 0.0219787564058738 0.00200905405251851 0.00767940586023037 0.0139851394648343 -0.00579134059598601 -0.00123836456318034 -0.00512937113761438 0.00713349605515182 0.00773862207017176 -0.000774455173915966 0.0119949102452237 -0.00286114671147597 0.00138815860197918 -0.00878299374180802 0.0157436651584026 0.00485645815842439 0.0100915967787496 -0.00145993573254293 0.0028790757164034 0.00502054954540858 0.00249503278513568 0.000546402166912994 -0.0124681300515527 -0.000701676087012237 0.00260020597732593 0.00167249843057336 0.0014916941924144 0.00152078774204352 -0.00919280272344934 -0.00890484934433651 -0.0163262807257705 -0.000176778462378128 -0.00107580425021898 0.028423393402279 0.00131639323635091 0.00510842035470387 -0.0502968559972097 -0.0446286751274137 -0.0293297836957319 0.0123701941641133 0.0612265607812233 0.0324114385984812 0.0494162179881737 -0.0116582674635072 0.0013566569435514 -0.0562722332526975 -0.0419479438232077 -0.0300254212332848 0.00671629747575799 0.0605421549789359 0.0322412715217222 0.0285398860474782 -0.0103523252778275 -0.00103560456724468 -0.0163235282821684 0.0171010188344468 -0.00640595287074155 -0.0188513967106337 0.00668214785318454 0.0136105336366239 -0.00788760215514948 -0.00926826006507745 -0.0062919267657115 -0.00989809100896463 0.0139731449268733 0.00776137413517426 0.016822423967576 -0.00279337703153766 0.0102210806080901 0.00693885649198971 -0.449690495711615 -0.242225019697983 0.255125051093451 0.220209692885758 0.156949100600226 -0.0339964453378677 -0.263497932573886 -0.13958481076726 0.243059145797364 0.219562067763312 0.145606673817147 0.0479911472913019 -0.0119982080967932 -0.0706313860660272 0.012883432366743 -0.023412497718183 0.0397312602192888 -0.0231029290011945 -0.024519347874598 0.0780304965045205 0.0312089593965767 -0.0694496554338039 0.0382969504398157 -0.00200763881077546 0.0508884788735835 -0.0661957646594553 0.0228262977609501 0.0181551398329952 -0.037640326003174 0.0175064942949956 0.014293292523669 0.00703208236922619 -0.0808863954740178 0.0163175377877121 -0.00273363126981702 0.0148447473047294 0.0120200119314558 0.0118801834229343 0.00150619777438946 -0.000767370417362192 -0.00298435784786719 0.00232253246913416 0.000848313896422557 -0.00358788515260607 -0.000573614062784 0.00346645799767012 0.00822763944909414 -0.00961609940989768 0.00806834491607485 -0.00315893440086304 0.0193032553092964 -0.0123321492902155 0.00319151466039115 -0.0160491217874145 -0.0114435240013252 0.0128622673290149 -0.00647710922135132 0.000818077797062616 -0.00114796794677077 0.0089383007348914 -0.00479662857687511 0.00209548837404572 -0.00585391342929622 -0.0119412477374897 0.00725190067162229
  71 1175.23468869703 ""  40.7589603959834 0 0 -0.1064942777607 0.084147243664132 0.0274371790223178 0.0254890263397861 -0.102734218694974 -0.00837849513061104 0.0562725126177798 -0.0369178740944848 -0.0292752455152395 0.00447603772401631 0.0636271064834251 -0.0199517708006634 -0.01636884893674 -0.0385031618304332 0.00916239424184313 -0.225791980144769 0.0727056061528232 0.117368123562892 0.178699515837017 -0.114222665473258 0.00582408284307691 -0.0244062451733144 0.070862613121578 0.0276459433437483 -0.0676641731598826 0.00515974747470635 0.182789529821253 -0.132454995887272 -0.0522495136039148 0.147135756213613 -0.0230683665637929 0.193043482622061 -0.200533050825531 0.0220665536478697 -0.114009314834982 -0.0166337987613761 0.0235830427787399 -0.00158580183755783 -0.0475973036498086 0.0220668881148939 0.0959045864965789 -0.0378673155851461 -0.00803610943098477 0.0189217902769662 -0.0184268352486943 0.00800613126154132 -0.00718213911882634 0.00596098780229841 -0.00108387538126359 -0.00699928060592486 -0.00376747195979748 0.00121391292460276 0.00264104155101064 0.00111518973813942 -0.00197272519526775 0.000599992288669997 -3.55917712273643e-05 -0.00150807609304566 -0.00308712605840457 -0.00182220467696586 0.00273188582043501 0.00166798845829134 0.00130985069851495 -0.00182282218521581 -0.000273204923743089 -0.000150571519702662 -0.000853144519457586 -0.00143712962338778 -0.000999711575504948 0.000683053795965175 0.000985445485160478 0.000437992202525795 0.00066144806335416 0.000812487458535534 0.000700998712414279 0.000175040292812924 0.00108858508779377 0.000662038011643731 -0.074843156235734 0.0561416499994202 0.0385119881984859 0.0524939129244927 -0.0191311316104536 0.028169354261643 -0.00317567943927219 0.0280452073083936 0.0165468624537001 -0.00485311527488727 -0.00133683638963825 -0.0013053869488138 0.00203222912411513 0.00741905007731746 0.00452473226265205 -0.000422132286412014 0.00124301295682892 -0.000817195637470123 -0.0012762209735308 -0.00120188520589384 -0.00190132227793594 -0.00291671339032506 -2.54896281681545e-05 0.00450128833058564 0.000520056869183252 -0.0019610904474675 -0.00243279473568442 -0.00141584373187102 -0.00228733865110764 -0.000200108163372445 0.000251212527724723 -0.00309554443332969 -0.000444681283900515 -0.00163786092141792 0.00394272399517459 -0.00319786606203656 -0.00234402734696372 -0.0021197885245758 -0.000657999524329383 0.00624001123341976 -0.00104097814082145 0.00025148344331506 -0.00182303018415086 -0.00150053010308921 -0.00188038323860479 -0.0133797499813497 0.0410243453654168 0.0158643312186494 0.00963364451849137 0.00160532309769042 -0.00930937477698791 -0.0143156042821527 -0.021104737880028 0.0280023874189308 0.00213700735783562 -0.0163022986564687 -0.0293199720626833 0.00397877317036766 -0.0133662700091161 0.086235340925306 -0.0659854551448666 -0.0229986880247252 -0.0485967076785138 0.053059114359785 -0.0265803265980145 -0.00630071996242633 0.148126002916584 -0.037882992547182 -0.0377256116009467 0.0196440632091239 0.0243676358825308 -0.0310584608034887
  72 1189.21181296229 ""  38.9936358539787 0 0 -0.108461517949864 -0.0532409406283162 -0.0542078608744331 0.0426490951581116 0.0353979596000581 -0.0230626392594863 0.0425255698357531 0.0286799361206291 0.0172481296224278 -0.00376185864638509 -0.0458658783961915 0.0174816252867214 -0.0147804309696554 0.0315545897069848 -0.00841331428909029 -0.263926371128082 -0.0244140992612544 -0.0623180392112552 -0.0804300243320303 0.058976377988218 -0.105826042862771 0.0132545953587104 -0.143067839135437 0.081950421441683 -0.022546919501805 -0.157422000861952 0.132642242767258 -0.080446102711084 0.082765616301473 -0.118811960523181 -0.0758138219738189 -0.0347786946160256 -0.086787855049018 0.0396424227886788 0.0451345886947442 0.0106635763615961 0.00757148806838703 -0.102804079072978 0.0142208150249853 0.0274789045261281 0.0703616086030429 0.0441913928548285 0.0156140808429198 -0.0312703260360854 0.0104141351880491 -0.0158225106079705 0.0108712364790957 -0.00561662318787832 -0.00333287786546321 0.00258007319065158 0.000913347828850415 -0.00213138599812115 -0.00513606239144649 -0.00261291565519727 0.00264466144339277 0.00247944410925467 0.00171425747408368 0.000729154576767236 0.00211218839861342 0.00116317486330354 -0.00194628496056093 -0.00222458013782444 -0.00146661398697667 0.00410238715352597 0.00175366647482707 0.00145986267359481 0.00113781725917607 0.000458191584270841 0.000689680913134564 -0.000712729237680799 -0.000499730130771799 -0.000468032446815138 -0.000638836492771211 -0.000520531523560907 -0.000445781878461341 -0.000241709020151637 -0.000541158212792855 -0.000436121989197134 0.0617167296794411 -0.102350832436338 -0.0501352335630324 -0.0408218746152586 -0.00316643070089686 -0.033182406012689 0.00316977634948851 -0.0398357876410099 -0.0226682081147247 0.0173924887655454 0.0123214987479628 0.00875002391108185 -0.0011116583317463 -0.00926124157181808 -0.00485727721715772 0.019003607581644 0.0111963020012589 0.00750392981888551 0.000975933256184523 0.000770438205242661 0.00072361834938789 0.00184054703261273 -0.000158164330346188 -0.00265325006740642 -0.00068967296704542 0.000943909268859231 0.00277587560293243 0.000922947404725306 0.00131553393347285 0.000212056815016894 -0.000161794318223887 0.00274346481784743 -0.000501450249585826 0.000920868462766682 -0.00234298479149235 0.00177071129485095 0.001400943894171 0.000953715284111891 0.000463361211673475 -0.00413559076768275 0.000695061752815253 6.06773679210359e-05 0.000470697244868536 0.00079798280465589 0.00102442247576702 -0.0413326229823292 -0.0278048865179816 0.00209237436669265 -0.0155303166875412 -0.00985432920898486 0.0130333279997266 0.0218534699656975 0.0493344059908857 -0.00468903363772588 0.116875138544113 -0.0317158521210693 0.116625183808063 -0.164493853348878 0.131017319387885 -0.155726254019534 0.140956557832764 0.142842455561698 -0.00412154431310321 0.0904190556579058 0.0247431281452931 0.0321518916541534 0.0502751696308728 -0.00834728796958346 0.138355288550368 0.0356130849904909 0.0705636857209229 -0.0405403558719965
  73 1194.03073759282 ""  0.933390614023464 0 0 -0.0244296108400762 0.00405874251725695 -0.0217195585548429 0.00713551308693947 -0.0129962895106935 0.0181173266808963 0.00948411420658165 -0.00428745313558831 0.00181940243038045 -0.0539746310092687 0.0230655438871447 -0.00344489661826885 0.114292956403429 -0.0279297434986705 -0.00858113827250967 -0.040810403615814 0.0101068145318917 -0.0347659904078482 0.0120933163282635 -0.00509816822330158 -0.0132852499279928 0.00543409234390846 -0.00824555427890151 0.00578645366237708 -0.00900116633106143 -0.0209375680729137 0.0342031281954801 -0.0193240891284901 -0.00293751120818348 0.0104676402210829 -0.00850891395879572 0.00858761281725655 -0.0223323932281609 -0.235154796488914 0.170394440736719 -0.00694863304844547 -0.166162594384136 0.479829672094753 0.107746371520279 -0.170837373321558 -0.584734518611982 -0.0621536621180902 0.00302178786485911 -0.0047290492988866 0.000971921091140677 -0.00273104853826374 0.00168143735928357 -0.000728083849168519 -0.00087659153548074 0.000101761669561077 -4.47758787446305e-05 -0.000254627764265041 -0.000831904851002349 -0.000449919964918676 0.000422234701594512 0.000503540907373039 0.000345116022853209 -4.69054452202797e-05 0.000286981662702354 0.000142679811659184 -0.000148293428547142 -0.000261658906278013 -0.000200699422316714 0.000719633929474372 0.000276499001592438 0.000189539233043796 6.70877938354537e-05 3.82865121976006e-05 3.17661341231432e-05 -9.19497541353166e-05 -7.16570379596068e-05 -2.3110199267294e-05 -0.00012402518514244 -3.88846591234234e-05 -1.88400221377601e-05 -5.19901835679138e-05 6.65421414876405e-06 -3.1429174307376e-05 0.00770762960715091 -0.0152775598059443 -0.00670227228261012 -0.0042924587108093 -0.00310767548514265 -0.00524466575614669 0.000497504630804196 -0.00629553047297643 -0.0031897743919581 0.00286350203601037 0.00211051554946013 0.00156160601262269 -5.7811270886483e-05 -0.00091959563572104 -0.000495599438254078 0.00365039023263345 0.00209115397466294 0.00147050628438631 3.15212541217357e-05 7.67932722029766e-05 0.000150443157776969 0.00011106305322626 7.2487042115172e-06 -0.000268188538074838 -8.52920184929151e-05 8.10849668445787e-05 0.000282271156469683 -4.83643999968615e-05 0.000194038844111838 8.64877333518768e-06 -7.45188308756027e-05 0.000250835183693365 -3.32623617946768e-05 -2.0365819028786e-05 -0.000207894971763585 0.000226997534232113 3.80763441309093e-05 0.00011735609239497 1.77169899558489e-05 -0.000356499438440838 0.000111543743859082 -9.76697815169711e-07 4.15167473215139e-05 8.80394214443529e-05 3.33849386344715e-05 -0.00855430148664209 -0.00211451426122055 0.000717944565756454 -0.00110709262492822 -0.00141176861800761 0.000995852841155463 0.0020817121814073 0.00783111949193532 0.00126644218071059 0.0271171740704604 -0.0123773529461584 0.0176429745912039 -0.0358155100572634 0.0268644047767371 -0.0255953375265106 0.0243494314527502 0.0244793069124019 0.00305655522984738 0.0192731964876722 0.00213168799759268 0.00820683513705983 0.0234370451135688 -0.00563098483998124 0.025886598152396 0.0107227977010335 0.0185631714293771 -0.00221835287835838
  74 1215.84499298529 ""  101.978307397436 0 0 0.000324003562777532 0.00136172375360486 0.00107221749508191 -0.000443721160499088 -0.00227389848140383 0.000633772730874687 0.000125104085603517 -0.00082489590016098 -0.000744920835206772 0.000419530168855199 0.00213927894726183 -0.00167951349634247 -0.000402733908450953 -0.00145372671222328 0.00165713193732855 -0.00852215660978415 0.0029645969271922 -0.00014337070268047 0.00129951685417729 -0.00347181510198929 0.00590028367702541 -0.000141443311042734 0.00418321008368678 -0.00244940953119801 -0.00104411521907355 0.00220270781966861 0.000986689111054311 -0.000897489132055578 -0.00150069024540453 0.00292256459595913 0.000942015049253374 0.00283209878533266 -0.00118092915386479 -0.000268449497346595 -0.00971349763288007 -0.00158042735863082 0.00146704973799722 0.00496088477754742 -0.00323369119076126 0.000161502328665452 0.0047560330759194 -0.00373921948747924 -0.00216761532380084 0.0260170566662467 0.0113563660681277 -0.00922692201718252 -0.0431850440684519 -0.021999012723961 -0.00412087326687415 0.0716183842289847 0.0359402377072253 0.00938007566514182 -0.0327179707822085 -0.0146332325852343 0.0697279108144551 0.00898041811833229 0.0144984405058746 -0.0514298979712243 0.0146919459974883 -0.000330796149148583 -0.00730967836916353 0.00624851065234802 0.00229323927931665 0.00316233147390883 -0.0152034795376169 -0.00753547082930246 -0.0696246082505129 0.061237445616187 0.0230732212279221 0.0273017496592646 -0.0354152300687239 -0.00148213779343071 0.0304921557952173 -0.0245774966298878 -0.0222488072075281 0.0174652717461527 -0.0135319186099943 -0.00507099731068765 0.00123333534482075 -0.027427637179073 -0.0109887701231236 -0.00205664378695454 -0.036487978438453 -0.0184889691505873 0.0616825835530553 -0.355770440718144 -0.182010009466272 0.271400487025342 0.135649846323622 0.113074935402765 -0.0322939203628114 0.216760180145239 0.106369493131632 -0.288670840728466 -0.205258950047563 -0.144745399043333 -0.0805057418780087 0.020346358338277 0.11259097014805 -0.0396213833043556 0.0484718949777947 -0.0915669601477036 0.039616104171102 0.0592945007569588 -0.111117167737953 -0.0558591071625947 0.114078729124454 -0.0627443772429684 0.00664818856564528 -0.0616769237274343 0.117834511002952 -0.0650599443217954 -0.041579123577564 0.0799617406977602 0.0548347158586253 0.0347475727401887 0.0133651865029429 -0.0136156844883461 -0.000414459455981212 -0.000938616230803636 0.0486070254653241 0.0247856137445597 0.0335912162650345 0.00227122674797575 0.00397746476370914 0.000776632576835139 0.0015868118141921 0.00125202892160769 -0.000857132704439989 -0.00527400588732494 -0.00437821463967476 -0.00200528266555235 0.0154983215511158 -0.0160778256446869 -0.00707658463674028 -0.0217922094595708 0.00949117339150546 0.00705520037265631 -0.0116345183641232 -0.00793531977259704 -0.00364533331755339 0.000238133815093441 -0.00283770981476264 0.000416074623698801 0.000840528111326877 -0.000169347872775291 -0.00801824517982588 -0.00286627123408624 -0.00619096603318455 0.000107540266479805
  75 1225.37578803259 ""  3.78195500382634 0 0 -0.000179407305164023 -0.000102684721135897 -9.05630545898118e-05 8.83455767381143e-05 0.000150378933407506 -0.000163853059373891 5.77582149048789e-05 7.59720422243241e-05 3.93714809605851e-05 -2.30612124899435e-05 -0.000229005095358559 0.000200778645340298 1.04958895257041e-05 0.000139329890406689 -0.000194528198319942 -0.000198516365895467 -7.92599564293954e-05 -0.000130799550109189 -4.68730880463505e-05 0.000248866802440423 -0.000569233780061913 -0.000111346886226769 -0.000354162996360347 0.000385836964065201 -5.70887765238476e-05 -0.000243656157995818 0.000236412925818512 -0.000143509721467957 0.000179851999946994 -0.000211739463332271 -0.000132259574034777 -0.000102880776534828 -9.51369170254975e-05 0.000107016545659653 0.000952632738178671 0.000148536622014211 -0.000172990389642324 -0.000587627822107896 0.00031155024331101 6.92588556052517e-05 -0.000278771381016464 0.000427506031970533 0.000187702889402094 0.000745853743147193 0.000293596162542419 -0.000456261016371072 -0.00114250148304004 -0.000488839807009837 0.00168987651154061 0.000542197344567449 0.0016146047821922 4.86902025570502e-05 0.00045523594919634 -0.000789917975644011 0.000986886397581954 0.00117343550674006 -0.00353597541597894 -0.00158275644930958 -0.0133411354750441 0.0228794726145437 -0.000328122663514049 0.00684788360361041 -0.00404405066812086 -0.00188829320655602 -0.00139401633202689 -0.00243262160106928 0.0312540244299297 0.0856767578588146 -0.172320819656958 0.00986327779977616 -0.0265092968314058 0.0503391684134085 -0.0287993808281287 -0.0212558669611804 0.0495116423690343 -0.0131368651792158 -0.0401229564539181 0.0785885813083445 -0.000134569503805163 0.00213572606985067 0.00122666886371414 0.000391750558111637 -0.00325324882211217 -0.00118910987481867 0.00189883509952047 -0.0123230804131286 -0.00653811076618933 0.00568122914759846 -0.00487991051422893 0.0213659637269931 -0.00838184929188244 0.00380644803008999 0.0443724963280906 -0.0166634268130911 -0.0105993725479195 -0.0102215046193798 -0.107968996503054 0.0276548452156742 0.167129275838921 -0.0776754850386128 0.0537797387007367 -0.0133148119613838 0.0195115391711766 0.0642149600674763 -0.0667052507714925 0.0787371738240458 -0.180371555092997 0.100774631750326 0.00245974803061628 0.0313262901228506 -0.109682458347728 0.0930752151505405 -0.0238512899842701 -0.0445013857687501 -0.278413928718556 0.095573195292176 -0.085631398847005 0.0251932169786546 0.0821522224576869 -0.160118126154263 0.290997279341773 -0.0217360395327659 -0.0647425912291556 3.36272972142474e-06 -0.000148265357630053 -9.38415947757817e-05 -8.21842886583494e-05 -1.5116018991908e-05 9.68694625915685e-05 3.33308196290829e-05 0.000112652185816207 -0.000217892526862239 0.000834729158887506 -0.000428443296507865 0.000273952009801612 -0.000139602418680464 0.000192294388052252 -0.000533899374670262 -0.000853032315096039 0.000430275992692143 -0.00224162343513966 5.5634964058586e-05 8.778580511501e-05 0.000133646657612436 0.000387511755054283 -8.37926161657125e-05 0.000290951098033682 2.28064617008914e-05 0.000119062823672557 -0.000121783333551506
  76 1226.56181099106 ""  12.6386898968893 0 0 -0.00122310824630931 0.000103211943731171 -4.41322304780328e-05 0.000557297485911485 0.000335269583964927 -0.00138573018326728 0.000533734374970594 4.32429643361865e-05 -5.45309850701602e-05 -0.000259410458042478 -0.00134551779550558 0.00189694463624052 0.000144970464227153 0.00102817228598839 -0.00237173940532532 -0.000598695241335803 -0.000206656369706356 0.000602936694827727 0.00198525656241455 0.00122795461357745 -0.00561589973971464 -0.00223233087584988 -0.00201871819548488 0.00496143989412015 -0.000708011631461302 -0.000811142499387777 0.00205742117502595 -0.00115912518299865 0.000350943409070654 -0.000106293517804861 -0.000386138558666264 0.000628356855435672 -0.00119774045302884 0.00071276860055111 0.0121877995774935 0.00212650417853504 -0.00216597580718292 -0.00721865704873065 0.00388502837077881 0.000529850243967318 -0.00424867423892295 0.00489900026088433 0.00337229823277699 0.00917053947335931 0.00538100527854555 -0.00597609158948902 -0.0131437038841696 -0.00760365018752271 0.0319900167753276 0.00557815834017093 0.00821373986250381 -0.000536712767503616 0.00534600949229771 0.00281620457336275 -0.00251511255244885 -0.0106044869202322 -0.00589894218181978 0.0402854369480539 -0.0278307017786876 -0.0100317629905885 -0.0198509795470557 0.068286974046825 0.0328635117650591 -0.0377999627228201 -0.0317525989368104 -0.022217374628807 0.116046623898931 -0.0709705415398454 -0.00727710211266654 -0.0416814447392376 0.0401573884384939 -0.00641751145423325 -0.04334458784054 0.0254467562049334 0.0210558378508169 -0.0317688754300981 0.0154894031722876 -0.00243401297497191 0.00432785469166295 0.00229118943284529 0.00310748872655285 -5.83778865939257e-05 -0.00730554972177261 -0.00657844502914176 0.0253509391735296 -0.164193094504208 -0.0827482766316598 0.105692530203871 0.0577262799853353 0.0448868666537473 -0.0552595993682608 0.368670127218964 0.177712430913253 -0.27086276731268 -0.182618575629722 -0.130489638176195 0.112848304704042 -0.0141154402742333 -0.132836177876866 0.063237070221976 -0.0670780412697904 0.0958278307947791 -0.0571983911587207 -0.0622948450891621 0.176223603611683 0.0722912443936366 -0.108817859280624 0.0735840849619925 -0.00909198939936897 0.111734535092778 -0.146334192231995 0.0792692582254631 0.0351782873632418 -0.0872529715372845 -0.0617053657643074 -0.0367400797602597 -0.0156190253088072 0.033409635508842 -0.0195657256917907 0.006628341060528 -0.09309615768435 -0.0242849293980899 -0.0273408072344696 0.000146894245043777 -0.000476943281077328 -0.000808414009525424 9.50678977075689e-05 0.000209260513795737 -0.000277347841499789 -0.00124430963341805 9.22379086965247e-05 -0.000286725469299384 0.0090609341711391 -0.00602804161532639 0.00109311003281867 -0.00423739084681813 0.0024150740628186 -0.00260199745873357 -0.0144773436267808 -0.00440170760911685 -0.0116330734462793 0.000333277190719083 -2.25856274331101e-05 0.000830038643756926 0.0028002067387237 -0.00144119571250229 0.00210306448553214 -0.00158018552511056 -0.0026363930140186 0.00190037843244116
  77 1232.35851925699 ""  23.0244876850275 0 0 0.0198869074967431 -0.0315854368861937 -0.0223923241459536 -0.00562227178112518 -0.00112827187064769 0.0589756197218935 -0.00999407167141052 0.007951630322639 0.00616310008042468 0.00495987248594684 0.043846426892131 -0.0815945852467587 -0.0043365257745685 -0.0371565710079143 0.0983384134444825 -0.0755178527397171 -0.00430494097061196 -0.0639467898132873 -0.128839233275381 -0.0224443627255293 0.192682760997463 0.0802782283935021 0.029453923829816 -0.133962791381234 0.0169863895769884 -0.011036476052191 -0.0406653389139591 0.0261483852028078 0.0128035401205143 -0.0369363974355355 -0.00277901722322541 -0.038411534449202 0.0291944248388653 -0.0328407514334916 -0.491106581231605 -0.0851885231082416 0.0836188193504765 0.304463275060769 -0.154673828212137 -0.0224587583323944 0.174505040729855 -0.199716264603412 0.0108182662715568 -0.0128959641643018 0.0080768255698113 -0.00713437422657199 0.00776590380681099 -0.00324211033254612 -0.00332463701294536 -0.00125065608230686 -0.00116338687984281 -0.000143234374691233 -0.00118762554732921 -0.000576773950051459 -0.000287290703451291 0.000255496216239639 8.14043189188748e-05 0.00122894061525293 0.000420337254556907 0.000395075249185588 0.000264320502424465 0.000951111242335737 0.000490505672938445 0.00130272607996766 -0.00087109778332806 -0.000192056726628746 0.0051195964231716 -0.00341251846921664 -0.00131453638522934 -0.00188999427330914 0.00164838177211723 -0.000109885245578865 -0.00202193383318257 0.00107477742774886 0.000932397704669874 -0.00130000131676102 0.000768605637139082 0.000257562531336362 0.0373086054714664 -0.0834127436365506 -0.0393578282579515 -0.0194037371998959 0.0184052493591582 -0.0093258964765844 0.000881321663815746 -0.00884625491221783 -0.0046120528078048 3.18126221016505e-06 0.000620279392278589 4.27316311044595e-05 -0.000227425084679351 0.00605210258618374 0.00336623041629103 0.00869776747132827 0.00419717215745893 0.00109485196138176 0.00452935047319879 -0.000436089445368196 -0.00506284914867072 0.0029973979696729 -0.00268809014309086 0.00366898351421229 -0.00251849502438688 -0.0026300670396412 0.00734704263770927 0.0033855839911308 -0.0052442821223815 0.00337900585702026 -0.000408910655117535 0.00478284935233966 -0.00705444670206683 0.00417721253329436 0.00112326691500389 -0.00372642939325603 -0.00386559967397982 -0.00185381640723233 -0.00103443485998978 0.00154569554110203 -0.00029510203813427 -0.000165890585134215 -0.00328786799737738 -0.00146239834747821 -0.0019182056213778 -0.00607312531517604 -0.00985386058889261 -0.00175013277923636 -0.00396852479990806 -0.00222618988533061 0.00279189756972453 0.00371619063432816 0.0180959515393313 -0.00431686412691673 0.0992048653911963 -0.0673982851636176 0.0299212474025409 -0.170887476441547 0.104636775076573 -0.0680160059863851 0.0918309996545188 0.0549889313937187 0.0599789784846746 0.00874337989258798 0.000474613163538242 0.0105878687605841 -0.115088944323581 0.0370360920515482 0.000565138896485202 0.00509886547363083 0.00987070277745295 -0.0103972874075796
  78 1264.13970714985 ""  264.880575923501 0 0 -0.00674254022457923 -0.00141599118359008 -0.00224481213027203 0.00215638945707094 0.000434575802221904 0.000960178381796802 0.00262238678261875 0.00136958076891078 0.00159100524908681 -0.000912193980566453 0.000455635851192201 -0.00179878672502995 0.000309591902613001 -0.000218657402144424 0.00209133049066203 -0.000957850876007573 -0.00465718519357459 0.00588862555894449 0.000102773896704604 0.0026320803549341 -0.00847967721956547 -0.000740689591834318 -0.00768995274389239 0.00853142376486085 0.00153850092587469 -0.0070958827547876 0.00360804871596308 -0.00494670169369686 0.00410936680867678 -0.00502360497348889 -0.0056887574751544 -0.00276887160773518 -0.00601225077432616 -0.00168189523231211 -0.00814041363223992 -0.0015322050799576 0.00442663864173793 0.00163085678388721 -0.00386769138962425 -0.00280302393133055 -0.000890282713042985 -0.00670678922908793 0.0092486784243968 -0.0365840176048627 -0.00331820932939509 0.0239139466912044 0.0822750357802028 0.0352020644883659 -0.0125860327994182 -0.134725101261494 -0.0709112742668808 -0.0173163910009178 -0.00443316046557981 -0.00477522810708375 -0.0226811324026934 0.0328835264878313 0.0135968034804095 0.0381223931090241 -0.0184708713905058 -0.00376813609481425 0.0280421541433348 0.0591539261290821 0.034614822696686 -0.0598607785636013 -0.0381841195742751 -0.0283998909186054 -0.0720686870747852 -0.00448817798613845 -0.0132141880487306 0.0272342222149437 -0.000619674673345259 0.00544486591150177 0.0275936463410166 0.000804326996263371 0.0028126817351445 0.0138711058163684 0.002329904228875 0.00338628562546168 0.0243588238869651 -0.0360823959350964 -0.0176473242806641 -0.0304853315094286 0.18027162027394 0.0506896458787983 -0.0169112124622842 -0.0571202358645775 -0.0323221886183979 0.223040368415407 0.196123052702422 0.13444565862854 0.0175743437156211 0.163159254035419 0.0865843898460031 0.0340544460424026 0.0215475896028137 0.00933102257648653 -0.072003410658468 -0.0191210013337851 0.012472444847947 -0.0747113530563293 0.0299889452740543 0.0220656037832335 0.0286752823931252 -0.00855764829118675 -0.0827081334364849 -0.0645761067136679 0.00711807555094895 -0.0379311084666773 0.0102457975541008 -0.0758464937887725 0.0434241143039948 -0.0706543553110378 0.0441369571282939 -0.00446863562980698 0.017681042608195 -0.00878523558404225 0.00431794679481805 0.0566521288510169 -0.0124472011109598 0.00140408340364602 0.0199320022386864 -0.00383396103099049 -0.00576692225825313 0.00199800774847069 -0.00423807624491342 0.010013570501981 0.000704028088035836 0.00171265251804146 -0.00387925078073899 2.42161762732576e-05 0.000216406008405425 -0.0155184653279661 -0.107338756351432 0.0730830369228448 -0.00637181538608045 0.0648343926782014 -0.0323518494991146 0.0135544666905153 0.00242476065228326 -0.0765584664056106 0.144521093415413 0.00543330175838641 0.00699548880038563 -0.00418739761335885 0.00751072195451846 -0.00360526985620812 0.0199183481610246 -0.0346093880026729 -0.0550161817511153 0.0530568050225558
  79 1266.98167215518 ""  30.3394333498222 0 0 0.0234093968517562 0.00569311100211921 0.00649372478016613 -0.00779820040214135 0.0025324528441183 -0.000625168068438852 -0.0108906455664465 -0.00406203751820888 -0.00427414038799254 0.0026626327337089 -0.00336104128737932 0.00677852660184372 -0.000647259562590682 0.00233476453139353 -0.00644394427888157 0.0764708507575198 0.00253134453508885 -0.00954557505948741 -0.00357524708866293 -0.00385081159258408 0.0254607831186971 0.0149897945502875 0.0263589028161161 -0.0463711570679939 0.000271373865445611 0.0269214898745937 -0.0222992233773969 0.0215270219447087 -0.014664398120553 0.0164779557261625 0.0185109364038226 0.00412424620533961 0.0246902016171719 0.00696520322854894 0.0271604822072754 0.00485725235006072 -0.0108920954827487 -0.00603288293272369 0.011230904533812 0.00783099069914661 -0.000102716373144233 0.0210758647741934 0.00336843743895585 -0.00152649345850865 -0.0377767755618167 0.00309684009374759 0.0156005683023194 0.0312964867527811 0.00169863950047178 -0.0421896707212362 -0.0208090827010423 -0.00640749706229891 0.00158033975618952 -0.000785716312894938 -0.00969146078214117 0.00879623662738257 0.00281458469946069 0.0156148871744339 -0.00734462433800972 -0.00138919686152261 0.00689369672988826 0.0195408711212926 0.0110928891948052 -0.0207942754569948 -0.0112006532283822 -0.00937550776918514 -0.0258029853448064 -0.000758097634693849 -0.0035293324805313 0.00958543474659274 -0.000246054560778943 0.00179513344545079 0.00972999683217866 0.000260412622061787 0.000745159618018303 0.00502990335858899 0.00053553165865919 0.000772249846193751 -0.0981174045275499 0.24946965708008 0.131228685124999 0.0922656825432909 -0.282717034116784 -0.0540319364255343 -0.0069588701813444 -0.0142312295615218 -0.00565370486751915 0.0676630742341179 0.0596874941901134 0.0420780489568082 0.00505790847513919 0.039637413343782 0.019663762206881 0.0111474246147892 0.00365574093546959 0.0182828778968328 -0.0244337349275723 -0.00677171368084697 0.00379961119256324 -0.0255325132104463 0.0104572963610106 0.0071381750286569 0.0101250523825439 -0.00270347087275984 -0.0292134320477006 -0.0222705207838038 0.00306213487776898 -0.0133393322535947 0.00347692181126398 -0.0264251980370806 0.0162848487941544 -0.0246845315309401 0.014827963033337 -0.000750151881435424 0.00802827001586364 -0.00257917305095197 0.00205284488600634 0.0168561820624793 -0.00387035140659857 0.000897688527508717 0.00736747555411795 -0.000638234631259404 -0.00116300062712227 -0.0158047318765109 0.00198620589150272 -0.0391578597046134 -0.00760469749423092 -0.0116852386030078 0.0147780689796873 0.0130315659881887 -0.00027913330662396 0.0659865488755561 0.297674576123402 -0.186806460213795 0.0397010169836501 -0.105324461978225 0.0508728179236039 -0.0564924855308263 0.0282081915829644 0.284211405730682 -0.495202199034737 -0.0219660929534226 -0.0153090045788447 0.00968123947920767 -0.0644169926012021 0.0136275028161254 -0.0263610804164879 0.139077447427967 0.228593132770136 -0.187442625821612
  80 1276.31984191457 ""  6.6618944602181 0 0 -0.0447735642031233 -0.0398771057148563 -0.0295085119124133 0.028677693853885 0.0367266738018671 0.0249274870548779 0.0160384227539469 0.0197181876030821 0.0118597816288119 -0.0115728525714172 -0.0110767282978491 -0.0364915973934874 0.00279849492289504 -0.00258413906594135 0.0413791442607007 0.105013768861215 -0.0732130249424301 0.00557321491884869 -0.0601065567594781 0.0793024555255755 -0.12168151018695 -0.0151354481689857 -0.133348824493566 0.143929258385495 0.00569577479615449 -0.0720281876712841 0.0299351548601943 -0.020951603063172 0.0432282490322906 -0.0612751265513326 -0.0391166874807755 -0.0413902094874484 -0.0253036825094459 -0.0191117923813764 -0.177472031193284 -0.0301589945980773 0.0306506571943301 0.117900727485617 -0.0521751862902808 -0.0208424123434022 0.0422987271145227 -0.0795464543323407 -0.0120273797329104 0.0171595264530688 -0.0161309042402142 0.00550383370891015 -0.0173444920895276 0.0139403682739069 0.0142242270254907 0.00186365515942783 0.00407733859439617 -0.000600415495231309 0.00613851403951408 0.00242993809329835 -0.00427355227178584 -0.00319110897179449 -0.00253682303830723 0.00480920911617312 -0.00704950279648264 -0.00283150922435979 -0.00428472867483551 0.00233944139889137 0.000580183630976167 -0.00589900983990832 0.00217855727641554 -0.000555842252807461 -0.00221548207106824 0.0082932119873601 0.00455385258653609 0.000714952669106133 -0.00232802574529602 -0.000731092033596299 0.00086402728190186 -0.00197531399453418 -0.00155672911796006 0.000415510855984068 -0.00290402461582616 -0.00162970100719635 -0.0656056581976678 0.330095324752267 0.153707627904332 0.0440008162529139 -0.223974873450343 -0.0557139865813009 -0.00147556467293984 0.0102508117475251 0.00755547265590073 0.00393053483460159 0.00148819535204845 0.00242889003486319 -0.00366737819229374 -0.00632502071846371 -0.00528111869218375 -0.0209920301712158 -0.0127227502551568 0.00958630456570033 -0.000523907448432513 0.0022191373641243 0.00570402360156818 -0.000141940464714017 0.00209256780198282 -0.00692704896327514 0.00143417841431647 0.0065098255825238 -0.00223790933925042 0.000369478090270178 0.00671072652480713 -0.00169657738886872 0.000127643565786699 0.00185647179694247 0.00715702926447152 -0.00211447124705299 -0.00451392268769841 0.00567581841352833 0.00713064326366105 0.0066035369120993 0.00179539891654342 -0.0104054895820919 0.00111228890745139 -0.000461042268458962 0.00545868140978623 0.00458799911618478 0.00627128460456828 0.0061440384796907 -0.0303730251421803 -0.0133274542695894 0.00383635671445242 0.000764090910988716 0.00190734381077209 -0.00542128050274646 -0.00808758864183247 -0.00403802642913468 -0.259457532676048 0.204599571764579 -0.0110175316939916 0.38806680673437 -0.215536668907134 0.0186505499766065 -0.180899695535505 -0.0663609464375003 -0.163186134889754 0.00335260744197891 0.05054100813066 0.0132812449513342 0.175303684821115 -0.0492153009528953 0.147609644339334 -0.000524849037915863 -0.000994026002267765 0.0122285064187966
  81 1286.21242689406 ""  1.13599423830821 0 0 0.00169683711732418 0.00131980456156859 0.000947845787593254 -0.00110868010308106 -0.00103835018435646 -0.000522285628824173 -0.000712532921828502 -0.000684982798098066 -0.0004539898146879 0.000474560109649136 0.00057722042641611 0.00116613395124722 -9.81588265793514e-05 -5.91325564153772e-05 -0.00125141519793095 -0.00016218892242834 0.00232451134564941 -0.0013188260428168 0.00159058000884456 -0.00282761496429966 0.00555609420749854 0.00199836123645896 0.00443795583042634 -0.00752401675468796 -8.57357983361249e-05 0.00242416915559196 -0.00148330976454956 0.00119047552732386 -0.00179644460393821 0.00251240553776251 0.00148580535383806 0.00116853846049439 0.00121371269249547 0.000675267685333392 0.00516630232049666 0.000899506883009733 -0.000826596328053477 -0.00355163970023288 0.0014179341068021 0.000593531724046864 -0.00149702862231664 0.00241067298195407 0.000905124074320724 -0.0112743652160437 -0.0045542035921928 0.00548922763294486 0.0207770715349073 0.00986432676429392 -0.00186378838462007 -0.0374999259695723 -0.0195519555396538 0.0217068550793907 0.00483734051540038 0.00538591894310103 -0.0248336561701386 -0.00383724234017126 -0.00549085141295441 -0.0268227125454378 -0.0823406452030096 -0.0466925621648148 0.0067329416423554 -0.00615634139919071 -0.00214837154142931 -0.0216007018878803 0.021209685496108 0.00782612046549384 0.0905707418627877 0.133300191383837 0.0819671113120084 -0.0318509278942314 -0.0414341307817882 -0.0226737336365192 -0.0311755901209996 -0.0387563243415645 -0.0278740720654919 -0.0202272817374308 -0.0492554033816056 -0.0284123635236234 0.00217998105214427 0.000792091865325957 -0.00113634857296787 0.00102374061778758 0.0376072471493635 0.016993404183715 0.00527158577075883 0.114714580702988 0.0621108856173914 0.100490938783706 0.0772159662726741 0.0545214617196724 -0.00866968016014396 0.128480618008855 0.0648102550447456 0.0534608285133056 0.0719206767487941 0.0428912803945341 0.0824032015459262 0.0736676118073758 0.0986556145050131 0.0943791621004414 -0.00982915548126727 -0.142411111272321 -0.02313343857781 0.123672252468559 0.113128907349849 0.0939621378126714 0.110877136813329 0.0260519639560262 -0.0111654485640214 0.165149776103675 0.0340181855555069 0.0611593317054432 -0.132316240573299 0.0886901684359327 0.0620757961923752 0.12565554030086 0.0124975130815039 -0.197394332156812 0.0216437347264396 -0.0175132391147581 0.049174635120734 0.0760857994123029 0.108132885282561 -0.0012119809077282 0.000735563998431247 -0.000761415668323148 -8.79357780274536e-05 -0.000507123758354531 -0.000127250500672525 0.000878992779273335 0.000479162448131424 0.00334155846685812 0.00900936924633221 -0.00533725502591617 0.00215751429848687 -0.00615655589532104 0.00283512314734118 -0.000500645121037708 0.00796344866690929 0.00692813581069449 0.000787380552314447 -0.000441382280940902 -0.0014281410322732 -0.000380286354357522 -0.00849458072773093 0.00292367447924032 -0.00469196076914788 0.00341825706269424 0.00561724255204529 -0.00528820997820294
  82 1303.20673936947 ""  89.0622362396188 0 0 0.00376007347379269 0.00029880331574644 -0.000267059592012464 -0.00226501116131398 -0.0046335051488483 -0.00207023139300648 -0.000780141354973604 -0.000653277566409029 -0.000109407242184294 0.0011751434241273 0.00274156632801916 0.002380366283507 -0.000270181025895776 -0.000721430693676342 -0.00309550074596113 -0.0464053240947715 0.00892189012609231 -0.00422318595788887 -0.000459519126497146 -0.0108391352961394 0.022552724265907 0.00104195411961641 0.0129080705860124 -0.0135424179185247 -0.000545844975191226 0.00111839813730048 -0.000882727324277046 0.00147783185620926 -0.00112906637140991 0.000828278354533114 0.00153879822533296 0.00115846788657231 0.001614612287147 0.000444105900615135 0.0122081674145246 0.0020045932980527 -0.00245985744903221 -0.00888488571631589 0.00366995783267892 0.0016781558720704 -0.00251519664709894 0.00491671640918644 -0.00424111471743743 0.00779350270015663 0.00839505698461961 -0.0248317386882163 -0.0472303912918611 -0.028721817626875 0.139023215198038 0.0208035131504556 0.0329115094833866 -0.0171169299433663 0.0872609683992584 0.0420271679212554 -0.063903348299563 -0.0488277447102757 -0.0347624578441281 0.115167665674506 -0.0669584355809123 -0.0173875682760227 -0.055426571182338 0.0498188920178042 0.0175144025267445 -0.0570982482540858 -0.0021004344261953 -0.00993436849537235 -0.0619302705504128 0.0376370909975929 0.0104152602062805 0.0193863915119278 -0.00640043011797675 0.00366521370532451 0.0202161819642162 -0.0029747898142617 -0.00265129823642279 0.0103350155910301 -0.0143737080043655 -0.00595719810070698 0.0296631770384142 0.0203355010949035 -0.00173346186757486 0.00241389138077936 0.00168009088903412 0.00574801276595335 0.00183776991258912 -0.0292260323494818 -0.0140153819820343 -0.0517941278395034 -0.0421803144605745 -0.0297382725696134 -0.0442999689100943 -0.098841079769108 -0.058542782564015 -0.0113878409184718 0.0357305377246861 0.018115993346173 -0.0348655044547441 -0.00894564844409504 0.0142216261778203 -0.0388599410388635 0.0275233470106892 -0.0133899083887431 0.0231596414929175 0.0204750960364866 -0.0650430827655263 -0.029145310929349 0.010218488158001 -0.0222053963887697 0.00542970601728715 -0.0446102000514847 0.0564778522815481 -0.0428948589135044 0.00931344270319339 0.0207394725535229 0.0498799778633722 0.0256079008640808 0.0135798527895378 -0.0300014013968358 0.00233455468620181 -0.0032758842981349 0.0484326482184683 0.0199910349257372 0.0241903287463016 -0.000535895404777244 -0.00256869021107911 0.00282671784573373 -0.00118042958596159 0.00180254134510834 -0.00226399850705291 0.00725502687217409 0.0143447303927053 -0.00636535791504293 0.032922984825312 -0.0224797090760447 0.0102529005127538 -0.064115429317407 0.0406657092291617 -0.0210603071107532 -0.0286625493235846 -0.035914389099858 0.04098446223961 0.00330515794707854 -0.0027723952898714 0.001380004566733 -0.0141655809471317 0.00590469416695836 -0.010238305508594 -0.0257039071832209 -0.0411755657956875 0.0342255681532565
  83 1315.36977527079 ""  8.79033348084391 0 0 -0.018824559058575 0.0035988717362217 0.0147163925751192 0.0177489448037719 0.0317560585664758 0.0109277972519096 0.00410469709434377 -0.000259830741424593 -0.00634923083240802 -0.0110053838385477 -0.0216372370133423 -0.0221589025033786 0.00222584399368178 0.00518656949030327 0.0254700365801942 0.264264643720701 -0.0326550720930359 -0.0015534108550109 0.0320188076423762 0.0909682418595903 -0.224862305590964 -0.0603442007657286 -0.113352475687888 0.19863177637487 -0.0121152767165992 0.00865596707447226 0.0226122854145211 -0.00921834545876214 -0.000559911049839933 0.00618211798750745 0.00923951540628617 0.0114069932928142 -0.00294803026503618 -0.0100421751551221 -0.0956428752208955 -0.0152723885436083 0.021805065172665 0.0624574309313811 -0.0302888229357523 -0.0169666468109666 0.0195024524303466 -0.0467985873256009 -0.0130386027213654 -0.0036862984888104 -0.0045882273604771 0.00511487174374228 -0.00281900198730404 -0.0260662070770023 0.0146443488260311 0.00925053359917395 0.00518364729275063 -0.00180913240228434 0.0066951410539175 0.00396488940878587 -0.00279263503274348 -0.00498299440750898 -0.00265005858262583 0.0067837454412205 -0.00286912327835382 -0.00070830358094025 -0.00637341308214095 0.00158880884752271 0.000121109742186748 -0.00153534162058499 0.00163186740102534 0.00204411421353511 -0.00377838227831638 0.00123183265376794 -0.000518949211163462 0.00113605553298641 4.39220291743444e-05 0.000559116592277915 0.00121451658559445 0.0003163110814384 0.000198458965938241 0.000748499526702569 -0.000360052458506513 0.000110815917019415 -0.00364345277823042 -0.379696164092946 -0.171298491611242 -0.0128676206864487 0.461606215068139 0.181711202197764 7.48730835011658e-05 0.00157990844761567 -0.00242828081528071 -0.0100543089229703 -0.00934200717209499 -0.00790647997699901 -0.00497479304289865 -0.0190899382652294 -0.00859133914575229 -0.014202746704726 0.00540079663734818 -0.0310736553255937 -0.00196531894838466 -0.00107458939317859 -0.000265310632055938 -0.00219997725575177 0.0015251383222336 0.000118596389756024 0.00130742547201335 0.000207369559301671 -0.00460695866510781 -0.0015475760158305 -0.00143706578585201 -0.000831244298848422 0.000271308776975587 -0.00409800555181432 0.00252390585653791 -0.00193004842932491 0.00140254254949929 0.000195301527592446 0.00164254143464222 0.00011801662732823 0.000532105995437212 -0.00113808802887079 0.000636028338882363 -0.000328486465568493 0.00255144087669947 0.000126618384619358 -0.000141999604737917 -0.0214244372686173 0.0305611111285891 -0.0328460630386935 0.00959829454285987 -0.00744973755823611 -0.00740180967770938 -0.00927349853735144 -0.028067160086713 0.0907849202874272 0.125097910809817 -0.0672315553245937 -0.000899096562346048 0.129245497361182 -0.101701294828698 0.0670357238443109 -0.0618343439355821 0.0623098159340553 -0.178354570429593 -0.0184322242689452 -0.00764678823505454 0.000428200418494145 0.106242162869634 -0.0365805564926369 -0.00501646580839888 0.0886446987831554 0.132360267666583 -0.136317340866937
  84 1338.00967446733 ""  1.50057924072397 0 0 0.0127820932406256 0.0373819441023038 0.0480497256160076 0.0141797070452581 0.0236963202233909 -0.00197885260055562 -0.00442764301005737 -0.0121039595006388 -0.0131158431576266 -0.0185102160118379 -0.0304414454460091 -0.029406499576066 0.00390695242340485 0.010673323235162 0.0318881147497696 0.123647489824785 0.0281155850219784 0.0337196897272059 0.160283605569385 0.123490610089937 -0.427872713079821 -0.189101750088029 -0.162045880149279 0.437195515457211 -0.0222818538902719 0.0545983215685906 0.0194927217249893 0.00899990958605434 -0.017641687956548 0.0187869025434362 0.0473941216938016 0.0552844743395171 0.019627776043967 -0.0187115691677501 -0.117658760039266 -0.0213105327958694 0.0373053619545161 0.0499250026704711 -0.0386916208695068 -0.0327002010951205 0.00824249200329456 -0.0706342021789748 0.00881453297117158 -0.000523377481983478 0.0061889952870736 -0.0041866698594574 0.00453052058333392 0.0107136115953103 -0.0095524532974923 -0.00438833272054919 -0.0028875161874889 0.00130957897707371 0.000244220738921754 0.00010271638115053 -0.000398527785247253 0.00162598647264645 0.000650960093990124 0.00344305572285443 -0.00248385325924309 -0.000662240331079647 0.0025924688476045 0.000391653679379667 0.000461150126641115 -0.00199137062557508 -0.00290409751922908 -0.00235028889152762 -0.000730027368651914 0.00105164089242069 0.000639435631615879 3.29406197877891e-05 -0.000204612610753171 5.5753183473601e-05 4.89952950661514e-05 -8.45002993089614e-05 -0.00022380266803959 -0.000459809480308823 -0.000680370285398096 -0.000444151175700619 0.0206340530167259 0.125142362383786 0.0520752145946622 0.00144517607919362 -0.212476333017715 -0.0877592311514555 0.00316989888824662 -0.0145676713808098 -0.00660426955286358 -0.0108215118169838 -0.00526833369218479 -0.00373698053396266 4.98974239510834e-05 0.0264401786054885 0.0128946201276084 0.0299470979197745 0.0128603647973109 0.0236738043446993 0.000220972623681456 2.90092228358002e-05 0.000236047157788292 0.000554842842361307 0.000278902927897104 -0.00100462711561977 0.00016090512034023 0.000469294805201152 -0.000691697306210675 0.00033488867279733 0.000389874522400299 -4.80314928025235e-05 -9.86421693534102e-05 -0.00021029838471945 0.00103287486859298 0.000223623862998505 -0.000821125415544678 0.00107330188570092 0.00221684172848021 0.00215223846074259 0.000784227399864412 0.00187062958571251 -0.00143841112155197 -0.000299229763574756 0.00187945288600128 0.00167170458956614 0.00192128035761748 0.00366576108228865 0.0208261427164448 0.0292009734852761 -0.0103088731425553 0.00698784686213815 0.00361317709190193 0.0148889448889032 0.0101985774048418 -0.0598523557275704 0.13711901962286 -0.122894120898402 0.000215899179626335 -0.204336341745446 0.131243646882849 -0.00238826669601977 0.139255570594289 -0.00813681896554488 0.173574355141954 -0.0147757060506909 -0.0393126631354584 -0.0225154832106086 -0.0196255113832058 -0.00387242297763665 -0.110894727423344 -0.0626921652741453 -0.0916489523571091 0.102450916600575
  85 1351.3115800846 ""  3.38704392828923 0 0 -0.0630511064999778 -0.00940516999051086 0.0637999770726256 -0.00234012859352959 0.0271181816987497 0.0246332247545065 0.0160110711205574 -0.0395631786422077 -0.0216467081827214 0.00965662618173275 -0.0181056698836479 0.00603758523693159 -0.000281708650242196 0.00276502926791427 0.0035322554429396 0.270694119890042 0.146202040860772 -0.557905291883617 -0.0246410170869326 0.0498671038983373 -0.0652998266570134 0.169436391721882 0.0290154426093776 -0.289319059744251 -0.0226897337684712 0.0998231758262287 0.0268142730967802 -0.0740271408017799 -0.0442187837395876 0.0610746982477098 0.00362449240283354 0.103524576846028 -0.09103682363789 -0.0177673639039851 0.0421658282095818 0.0146182824249721 0.00531859006647799 0.0129322763856101 -0.00367843272635579 0.00705063486781701 0.034638433119865 -0.0127486748454737 0.000205535867655311 0.000240561077438958 0.00077605419609378 0.00732038969115543 -0.00296748669730362 0.00184218150753455 -0.0470876624411065 0.0176612149186564 0.00190534064834184 0.00465762224103549 0.0142314987526329 0.00814963267920532 0.0094194088719165 0.00735948572717447 0.00508728300544118 0.0385529271490618 -0.0202226168955394 -0.00471826483137166 -0.000724023632075115 -0.0122871030223494 -0.00650758690286368 -0.00508264090346284 -0.00904614003700791 -0.00544696698805458 -0.0126114317893129 0.00689410157574249 0.0017132960834411 0.000952444782162658 0.000118232756791583 0.00330917279255221 0.00163158562435844 0.00276853137106795 -0.00154548989426381 -0.00414702022108989 -0.00453770191359779 -0.00300198029307587 0.00814468941783405 0.0291530790808496 0.0085693148939467 0.00472445718724629 -0.0427932879002918 -0.0128261066883021 0.0301471706252693 -0.159029846584363 -0.0784522862306264 -0.178518779743288 -0.11489982064575 -0.0858382061915863 -0.0256732390243038 0.209214706866911 0.103775543019586 0.155316706249297 0.0942061571165832 0.0732414279173261 0.00454218870823101 -0.00473340053967535 -0.00649329733943248 0.0088757468006697 0.00420435076495097 -0.00982628439483102 0.00278313271399856 -0.00087548466140269 -0.0212219883362558 0.00358375310953137 -0.00883482341538841 0.000680993112002013 -0.00201534625810367 -0.0186076029175468 0.0113131469591351 0.00637462369776679 -0.00693310174004665 0.0109532636132442 0.0236690655976538 0.0153401120218953 0.00993793309521413 0.0259313125515029 -0.0139861832504064 -0.0034584902689494 0.0233500188182961 0.014258452903609 0.0121809572713556 -0.00419307669162541 0.00535018080643924 0.00492447976508634 0.000194092175542733 0.000180238566422758 0.00226599032343035 -0.00996091535217674 -0.00392472083851037 -0.0182624225127053 0.013305055441046 -0.00588920893455346 0.00908262895636455 0.0462191649962816 -0.025644667428581 0.0185515889662467 0.0675457598778294 0.014288574105578 0.0678718258213112 0.0074864279810204 0.00374449619786825 -0.00206825171903609 0.0165450155434735 -0.00128577583501422 0.00290762302593074 0.000931022425141661 0.0008623818201853 -0.000884872551366053
  86 1351.81613418153 ""  0.610056405181062 0 0 -0.0329790881160804 -0.00334622506842711 0.0426937548628788 -0.00123861227882725 0.0164068754258899 0.0138393208244657 0.00816630066214252 -0.0256010859611933 -0.0143890672386035 0.00468398589055961 -0.0118856844019421 0.00179158545260784 0.000209461375325644 0.00201277534585095 0.00386165341429962 0.139914500133138 0.0993283473272265 -0.345363761151264 -0.00190006685441773 0.0355358483229314 -0.0644050435373808 0.0849664316381188 0.00762759728481655 -0.139844723027774 -0.0158362898706493 0.0657912945616605 0.0159802875463648 -0.040398407195339 -0.0296637990940283 0.0385436678533458 0.00850400856596745 0.0691465050777962 -0.051136523154716 -0.0132864223230174 0.0195473179133018 0.00757833019313136 0.00638626992367687 0.0073606524983171 -0.00462862403996925 0.0012265229846368 0.0195204849290199 -0.0136111937665358 0.00476026171442191 -0.00034623318649608 0.00402740231875791 -0.0156702475901282 0.00334853857884694 -0.000400205110570091 0.0808571350964645 -0.0292926543270627 -0.00219850632624657 -0.00780107186705053 -0.0224925550307506 -0.0132163352418801 -0.0170936831485343 -0.0137736141719261 -0.0095795249856699 -0.0637073136781319 0.0334776172987804 0.00784675631525376 0.000425857072780246 0.0218715809011951 0.011355646780712 0.00867231128549422 0.0150655267844782 0.00878892523493622 0.0210180720845355 -0.0112769323839787 -0.00268518515888117 -0.00147347820440708 -0.000251402087288729 -0.00569340158250856 -0.00259624580324488 -0.00475682901426851 0.00249430257550791 0.00725401545072547 0.00752742133559008 0.00492932550861946 0.00317940520009157 0.0246329178111658 0.0156119809290814 -0.00971169805539381 -0.0184221230945131 -0.0184698671435332 -0.0503736539722508 0.265798348576931 0.13251227578116 0.302482210202895 0.193940531542462 0.145361370417726 0.0431531788367344 -0.357439076850495 -0.177770895636501 -0.262296195561689 -0.161540794649712 -0.118428273992934 -0.00771895669893423 0.00809307216031659 0.0111244635617383 -0.015251989289971 -0.00692237546747939 0.0164546308489933 -0.00456533724296013 0.00193552463735072 0.035766813835424 -0.00635644780536661 0.0152357452703907 -0.00144932704578493 0.0035234708381337 0.0316274701060035 -0.0189587598254135 -0.0110736240061197 0.0116902065248319 -0.0183029541385711 -0.0399290723233251 -0.0259386566072388 -0.0169788675659019 -0.0451915010394454 0.024008622518911 0.00589861611403427 -0.0396094280276909 -0.0241492600921139 -0.0204560623643026 -0.005459643339319 -0.00214220348324266 0.00207720589995763 -0.00254238863141325 1.7470876033781e-05 -0.000971143015608253 0.0155203957205725 0.0140192745876408 -0.00962007409625142 0.0467896279908049 -0.028436683341222 0.0179314296678106 -0.0161084133175135 0.0168850267380267 -0.019485609538047 -0.0566782959477218 -0.0634847612621972 0.0336153058066964 0.00513730889969017 -0.000385103894279552 -0.000409564021364502 -0.0115882120778138 0.00761985122844088 -0.00956539413936495 -0.021983559322886 -0.034249757983535 0.0312605964599503
  87 1370.70836352045 ""  6.74668105787091 0 0 0.0367099825937172 0.00616525045996451 0.0387243650336844 -0.00267887329100648 -0.00123221444057093 -0.00574316250610363 -0.0113343911153415 -0.0266750351679437 -0.00323679645083642 -0.00428552359341967 -0.00724370468041712 -0.00671467877561639 0.00217456490428358 0.00163160128774325 0.00680078742680613 -0.289452680053057 0.154009350419591 -0.247210009389513 0.0727925023950208 0.0289688657785964 -0.138108217536331 -0.077659197499655 -0.0368227336971269 0.148393132914702 0.00920058125278978 0.0749960725831739 -0.0471659807298986 0.0254782724462601 -0.0275624694276764 -0.0018018970437537 0.0245314669282353 0.0889941074508162 -0.0154354582895088 -0.0213627328162545 -0.0105407671138349 -0.00268800855524341 0.00853688917818686 -0.000656261860535176 -0.00500932363257865 -0.0101773860735883 0.00129499169045764 -0.0261287678261889 0.00180142710021448 0.0128338473862819 0.00223432712222045 -0.000238563549258126 0.00159642410903887 -0.00278882852879692 -0.00277327497474884 -0.000966158197024255 -0.00139082381202665 -0.000130562007419444 -0.000480404764301601 -0.000174175593150919 -4.46416450129553e-05 0.00181751750326102 0.000941506649900578 0.00342325864583613 -0.00187482068458177 -0.000506812100166467 0.000185539091691571 -0.000598541602495471 -0.000176751816171773 -0.00115597725823581 -0.000510787189191764 -0.000138633333128529 -0.00124609584170808 0.000455142049692094 -3.17400608974171e-05 0.000159069781627999 0.000127878653438855 0.000246121845164803 0.000256443853986232 0.000276175410636231 -5.99110619170133e-05 -0.000530358898322226 -0.000316169900954874 -0.000218603494143806 -0.0318688045820327 -0.119624282275388 -0.0376183484424488 -0.0115409473151114 0.0276353294715465 0.00173914222268342 0.0003011045361759 -0.00410662852090654 -0.00243544243576081 -0.00992859204416291 -0.0043942713182845 -0.00403406915920488 -0.00160582312788746 0.0147842656174702 0.00767310821650973 0.0151289144200682 0.0116686535813743 0.00283510383705922 -0.000136226229663913 -0.000522338271794954 -0.000709497896021842 4.06963650775996e-05 0.000539995944829731 -0.000519131782248534 0.000280551894541437 -0.00017654743949941 -0.00179770984548028 -0.000176742268888202 -0.00107228081129185 -0.000128471845038456 -4.16914874935588e-05 -0.00170786502761816 0.000693362422965432 -2.27959754535086e-05 -0.00013567956560651 0.000668183131075675 0.00252132210306068 0.00135027039946006 0.00121876610252441 0.00319518611007196 -0.00149759702849245 -0.000363751484383286 0.00257539884741913 0.00146210798175645 0.00100375116212075 0.0784619787770925 -0.065400110217162 0.00868273388506616 0.00617986605746335 -0.00284149874473402 -0.00148729880789545 -0.015839758372586 0.000870446149291866 0.0547744239456797 -0.427526971208858 0.244276121706705 -0.111095661053761 -0.251831110584138 0.155422531902849 -0.114331044378329 -0.151959154751491 0.0527115592062181 -0.26306485990181 0.0167232657464463 0.0179896230049413 -0.010688886729989 -0.211519885100154 0.0622259243374663 0.0286593863892866 0.0324772979823611 0.0528819783262196 -0.0496284945935327
  88 1386.01374746368 ""  4.15088322130182 0 0 0.0116038812521325 -0.00443888357174474 0.00748039907439753 1.70346719008474e-05 -0.00078536108816176 -0.00258894619398273 -0.00345204927892201 -0.00324144132788496 -0.00421009841919214 -0.000512058112848496 0.00145211919135015 -0.00117315470678359 0.00054690871186589 -0.000191103351197004 0.000951109111074399 -0.0790716637328812 0.0335229562925698 -0.064558077692272 -0.0019994280335368 -0.00197642409563235 0.00492640663590471 -0.0173515256934324 -0.00312150300082934 0.0307091173085643 -0.00854326351011783 0.00824117364380216 0.0046395850703495 0.0114116289535227 -0.00729450971474828 0.00399078005028444 0.0162701735479404 0.0131819497823652 0.0107097390713522 -0.00743418145298454 0.00115255833850314 -0.000286946955406807 0.00492097712275512 -0.00914948150233367 -0.00170900248664889 -0.00479657015498498 -0.00356806222560117 -0.0101424623554978 -0.0569765744205243 -0.0306245262714304 -0.0176683191054312 0.023118342172421 0.00127524885504095 0.00455519792053824 -0.0146329601558271 0.00385527298600404 -0.00108755558746712 -0.0036183917366606 -0.00649869287661652 -0.00370273488885698 0.0153989481300712 0.013570315370044 0.00935605448477182 0.000950569017479511 0.000548357328118996 0.00039333461192086 0.0010687338333148 -0.0185022086741155 -0.00937003846816287 0.00202590444219144 0.00685821814496431 0.00392103141830455 -0.0020944277932835 -0.000302670788192562 -0.000472422815605193 -0.00114559191914198 0.000609268249423121 0.00231780687490072 -0.000676532185996956 0.00245436743509387 -0.00104059350995122 -0.00442846035996797 -0.000385986727971005 -0.000837846830747309 -0.0286075483917322 0.122430912707786 0.0301682756088186 -0.0459964003257348 0.128397932967886 0.0591488415553018 -0.00163222082463548 -0.0225270497665761 -0.0127584423376608 -0.0741920872938184 -0.0438878233707658 -0.0337788758371676 -0.0115323621742064 0.0907206203632485 0.0450272688037658 0.00111830425225641 0.00691554949753179 0.00333448935874035 0.00580684807851029 -0.00366087973284637 -0.00701977339762272 0.00952574477844105 0.00114379003357895 -0.00701287082457425 4.17304345394519e-05 -0.00358637737093617 -0.0122429985824713 0.00450649178320408 -0.00883064228736458 0.00212238956102084 -0.00234606436932704 -0.0123758578737898 0.00378448413842963 0.00772198283993033 -0.0064446399096672 0.00720808456540699 0.0147776902876215 0.0051447798882609 0.00841075472231626 0.0241512529597801 -0.00986457230901744 -0.00160794703341092 0.0155949678694056 0.00804620601557205 0.00281919800081317 -0.0330429155555493 -0.0151633530381489 -0.0172780352250137 -0.0100893297329091 -0.00187187093402728 -0.011821045732194 0.124538511491966 0.0733165871978363 0.0253246818641013 0.213729007326309 -0.11605701821361 0.0794121986055627 -0.050093141003504 0.0535135741873839 -0.103966625530533 -0.529705428768975 -0.384017115766584 -0.0790701508731832 0.00186117577163901 0.000459856185734878 0.0117974469507092 -0.0410935095128443 0.0201947657248441 -0.00880092561403857 -0.0793235771514079 -0.127185603367231 0.117911713122175
  89 1408.3461368113 ""  4.92108031425069 0 0 0.0702513797249259 -0.0204487730480664 0.0367405471359112 0.00139888948765267 -0.0059818402928445 -0.0243843208100675 -0.0224107575133429 -0.0199126419876534 -0.00821635181985532 -0.00479958895167107 0.0070271189825234 -0.00496704515482791 0.00203405551596613 0.000870287520942851 0.00220324070121929 -0.469397640643651 0.179113386024375 -0.291803560539974 -0.000545189880214663 -0.0205957274120386 0.0441955036948333 -0.121239596052204 -0.0304657401246686 0.214946620063274 -0.0015889354741848 0.0567601808902728 -0.0453968711659194 0.0701937707937519 -0.030659931456634 -0.00957566007581924 0.0513956744871356 0.0845001461790002 0.0251557010588628 -0.0212828521415935 -0.0139378137290292 -0.00826368659485136 0.0108447713385938 -0.0355412907528523 0.000944016872014992 -0.0173716358800541 -0.0226420254501858 -0.0230129351130365 -0.003268724673138 -0.0270881195130308 -0.0145890077373619 0.00402029988007861 -0.00475620104937023 -0.00100059886231424 0.00307140154643158 0.00627969491462208 0.00363274165617801 -0.000381813393597365 0.0030793420395465 0.00159760880442448 0.00251102782383451 -0.00267505990945304 -0.00102962329248719 -0.00294321884471434 0.0021223363615785 0.000644259305386149 -0.00202884182108902 -0.00164064736319085 -0.00114643964021216 0.00313232576680898 0.00178779092578549 0.00136556712902656 0.000676474119581271 -0.000398545970333347 -0.000115990612398812 -0.000196816215370844 -2.75862380028052e-05 -7.06213342335884e-05 -0.000184074458042743 -0.000103195518797946 -1.10262649086155e-05 0.00124451700616952 0.000326453165666183 0.000334024219304877 0.0428079722703926 0.142929980750621 0.0392769935967432 0.046219665708747 0.116632205143203 0.0833248319181551 0.00232026931944033 -0.0127319248225419 -0.00678220401084183 -0.00192080314860942 -0.00592147303369317 -0.00326825227975191 -0.00139155777774874 -0.0086036098163992 -0.00463546890304234 -0.0257904766475198 -0.016572033558802 -0.0118515158503356 0.000664086720214616 0.000423495837608537 0.000369732096293808 0.000687742355321079 -0.000508086619915576 0.000212981351062975 -0.000198867195109892 7.85353357826114e-05 0.000350117014028035 0.000511894977170892 0.000815029601478159 0.000192166693835309 -5.03034917756121e-05 0.000584703083920424 -0.000412842203769906 0.000723891314271594 -2.88760389598359e-05 -0.000674913048170779 -0.00467743765295347 -0.00155846913661891 -0.00260305824941482 -0.00554418627105453 0.00252317299872486 0.000489361487037948 -0.00495092485782694 -0.0024555283802187 -0.000886234917591187 -0.0614605715658556 0.0205383376816344 -0.0365192265782312 -0.00239620222359181 0.00443619909596916 0.00178670469633374 -0.0157420737709591 -0.0202061137644556 -0.0129608046129022 0.182403222634311 -0.00498309462153855 0.150832454271363 0.316618580766143 -0.251200175591952 0.145372198509615 0.192694888216653 0.0978102009840406 0.0723529282694824 0.0151400992283986 0.0273410029225271 0.0200578285133242 -0.104779748121514 0.0543064489719045 0.037332928618164 -0.00802267782001141 -0.00857895408307902 0.00689393568422887
  90 1415.65501531324 ""  2.04001998634136 0 0 -0.0179593593612168 -0.0177314303148324 0.0435122806736902 0.0428519401580462 0.00657718661568744 -0.0565820684676649 0.00385986285207491 0.0509336152340045 -0.0840781025291532 -0.00560136861311179 0.021002739180593 -0.00102178383343844 0.000826756081109591 -0.00179126729331427 -0.00203271698219581 0.147922629009271 0.0228731997789994 -0.159476640083231 -0.24372830961557 -0.064706174428828 0.330426295655193 -0.135298524435627 0.0174047786636218 0.264052000221181 -0.168428929930631 -0.226085277716945 0.265091197929018 0.00563550733872791 -0.0985991148211174 0.381287894650389 0.133973531029367 -0.271306546706997 0.213944987878395 -0.0080278050314014 -0.0252400263698133 -0.0118334525316392 0.00859074097368007 -0.0512066339648731 0.00449453921144018 -0.0201931199555802 -0.0458874973001456 -0.00744326347443285 0.00417365877103637 0.0125324698089994 0.00640721946544249 -0.00270962995893096 0.00227005822005861 0.000603275472748165 -0.00159710125488721 -0.00206139717233396 -0.00124692999991558 0.000608075128595123 -0.000889797970923704 -0.000380551769818998 -0.00175706423225285 0.00018780009566923 -0.000203406125591711 0.00131569096384791 -0.00058799211627339 -0.000116384337472343 0.00111218639580349 0.00158761345020412 0.00100254997864996 -0.00165697928667771 -0.00178221878186621 -0.00112224243661007 -0.000316798087390514 3.21960528605436e-06 -7.50597009230409e-05 0.000364171883797773 2.28772708583997e-05 -0.000455787817194883 0.000369715301277759 -0.000748575137906757 0.000505594279724952 0.000849789358779162 -0.000134963140940451 6.54480770217868e-05 -0.00778970798529027 -0.062689674438103 -0.0212202636291021 -0.00794084057318522 -0.0583317883682235 -0.0319033860441101 -8.36226659066373e-05 0.00346249443092692 0.00155280188876579 0.00389782777292396 0.00388482599090725 0.00263474677741414 0.00128244683479824 0.00121083354624567 0.000892387119115466 0.0134657135208994 0.00782112960665499 0.00584774741972731 -0.00177064985467728 0.000580511813994936 0.00127143588333666 -0.00205097679885244 -0.000131367231203203 0.00156113565215265 8.62048555817519e-05 0.000177072074182429 0.00224749140138192 -0.00213035291614568 0.00331468585213152 -0.00095743604906245 0.000980666400088995 0.00334993838465437 -0.0021737701020712 -0.00205282670013296 0.00242501224810117 -0.0030171528968318 -0.00297622129630137 0.00051970837496029 -0.00191607634638499 -0.00304167742805239 0.00115382393061487 8.73305939170984e-05 -0.00342973257874786 -0.000943394844377207 0.000804945492615286 0.00787718779028058 -0.00444150300818073 0.00377459741428146 -0.00109920805048672 0.00137540308428688 0.00016532083023106 0.00265578885210054 -0.00324439755526944 5.28041413450129e-05 -0.0381808804419426 0.0154910745554732 -0.0163729376948957 -0.0257117606795141 0.0192931257102728 -0.0137295089977973 -0.0119353804222565 -0.00190632359787563 -0.0269045209645682 0.00365787985585767 -0.0032261472427853 -0.00670613300799332 -0.0421588979792573 0.0109092509968703 -0.0149403642214253 -0.00925218724186422 -0.0107914408176666 0.0160844883465258
  91 1417.72937122581 ""  7.35334630078425 0 0 0.000255503996127647 -0.00015469651448308 -0.000462569816245845 -0.000370612509137569 -5.22538646167297e-05 0.000581285613991878 -1.04983123972226e-05 -0.000678904454913349 0.00107099574558281 6.32730211319884e-05 -0.000181799944671508 4.59217841281471e-06 1.76482317936542e-06 -2.62210525314725e-05 7.78524050610693e-06 -0.00272835609434057 -2.32553366844771e-05 0.000414246879003397 0.00178754458695036 0.000555927375367662 -0.00263885720643753 0.00147004708321046 5.14377164500132e-05 -0.00283061832866054 0.00202058249118229 0.00318289777169136 -0.00318032427351181 -0.000247358050802303 0.00141795010376767 -0.00533190026462003 -0.00162653134728472 0.00365360815634961 -0.00277188158391489 -0.000180647321367046 0.00052421656105041 0.000169897388128867 -0.000223829275925633 0.000587723136070484 7.66966773611787e-05 0.000308233215655822 0.000718950433054366 -2.40993794477156e-05 -0.00703290975615451 -0.00142983145959863 -0.00177103339954772 0.00766971881396962 -0.00416735871510498 -0.000703214419602322 -0.0249207288673423 0.0136593945081852 0.00311878799109196 0.01081707661991 0.0251714172945963 0.0146705758973905 0.00130778116546794 -0.0187257583684192 -0.009608756361787 -0.00933795837505897 0.00234838367273102 1.82470439700906e-05 0.0128161408677 0.0161683612863822 0.0101515804989583 -0.0102827900213754 -0.0241373542971687 -0.013947159462263 -0.00564635809654607 3.80948718154364e-05 -0.00130359459540367 0.0187271569880571 -0.0038632401318458 -0.0338469300531142 0.0135649947927823 -0.0448986893942642 0.0281218499554833 0.0962100774464252 -0.00358846057776107 0.0123533955207928 0.00223427886478071 0.00715748583587014 -0.00338456894676428 0.00137484264804011 0.00493035845575298 0.00906281898503952 0.0312286021794646 -0.09663122051045 -0.046207715847069 -0.00478463267845833 -0.0265537220528208 -0.0127859382518273 0.0182002009296093 -0.0136878074394914 -0.00383997017670231 0.0994030415905896 0.0450588236420783 0.037398781547248 -0.0953167494425118 0.0647295058120632 0.121403861467472 -0.108315813195201 -0.037431071035967 0.123219613726475 0.000305577733297559 0.0133145494859237 0.168299835557563 -0.0972402225454668 0.21231520819493 -0.0438736526011799 0.0494630283629593 0.19678042752807 -0.116037056718184 -0.0905411844666649 0.128068551003082 -0.177810701462781 -0.345371315375105 0.00873998599954079 -0.214229725990889 -0.378505589969985 0.152242744862751 0.0224447417087957 -0.383288610555223 -0.128769031197776 0.0466124324038949 -0.000582810669829827 -0.000818551130308909 -0.000530078822326102 -0.000244145722247581 -0.000154167128444151 -0.00058622424080021 0.00657068154507751 0.00344353637076765 0.00204016776820002 0.00603565294904154 -0.00385636360608986 0.0015412315388059 -0.00492991506238507 0.00436654590507429 -0.0053106918593845 -0.0297388477586864 -0.020320783698916 -0.00666129362583854 -0.000342632706640244 0.000157641104122628 0.000395081537498533 0.00191238986923159 -0.000589628852886366 0.000416538675921277 -0.0023237879450446 -0.00421410372237282 0.00377938961235055
  92 1418.87406359782 ""  6.54671242935674 0 0 -3.01481656030565e-05 -5.84037594603455e-05 9.5056739724802e-05 0.000113446759596976 6.9239276517477e-06 -0.000137026691721006 1.68427862414368e-05 3.15733656278778e-05 -8.57845196134238e-05 -1.58001507449941e-05 6.54694408217259e-05 -9.8296882109602e-06 5.28922030664897e-07 -8.06936303808854e-06 -7.6361547078306e-06 0.000265963237227049 6.51519324309807e-05 -0.000430213581696809 -0.000657506065035532 -0.000188591436545846 0.000903784895324156 -0.000336128142025064 6.02281924480283e-05 0.00067138410270114 -0.000164729695499696 -7.26739704078703e-05 0.000258708548635639 -0.00010991425655696 -7.42597763090483e-05 0.000309772535596717 0.000126992833455818 -0.000250481857762798 0.000173739725418731 -2.594897724998e-05 -4.42609151723071e-05 -2.32640251845434e-05 1.46748352954568e-05 -0.000127058911556942 1.51207584710534e-05 -5.07437185357018e-05 -0.000118857847593075 -1.45063196879692e-05 -0.000607700625730036 -0.000187852265730729 -0.000191647033279528 0.00068140219063813 -0.000354231881248782 -5.27799098569887e-05 -0.00211527703875287 0.00124191430246647 -7.42761977965483e-06 0.000936418044767342 0.0022647427118462 0.00124214899429731 8.83855815175249e-06 -0.00211926682786902 0.000112517359570321 -0.000652740075610296 0.00107635085854399 -0.00165213341483907 0.00103180820417146 0.00115013851751724 0.00158827193210901 -0.000918960539673124 -0.00221848849971447 -0.000996185755790388 -0.000929540110332874 -0.00181777708601843 0.00319991805937193 0.0339990221540341 -0.00352449250348092 -0.0819587014655795 -0.0128500162036975 0.0659546751645899 -0.0449914290426705 0.00981606999455467 0.00127926797959721 -0.00195053546429438 0.000189298849514328 0.000996222857971918 -0.000150912653801244 0.000171801263902115 0.000701905128808694 0.000896364191754355 0.00252528903166255 -0.00928380646266832 -0.00262011001767259 0.00202270527364629 0.00539498989840492 -0.0155677940947536 0.00226865411942511 0.000801734315191326 -0.00467227905982311 0.00837728053878708 0.00372379057130309 0.00311771098924156 -0.193810384902708 0.178647223541253 0.297666659611719 -0.193760160016989 -0.127420110254794 0.311487570160823 -0.00915973921697685 -0.00452292744369503 0.368390961886388 0.127123065229361 -0.335464782605306 0.0513276702033988 -0.0666033951672977 -0.267070835804594 0.187862592200878 0.0883319388027011 -0.18451184554036 0.289363448570679 -0.0356866285057397 -0.0108490894415063 -0.0248509281099735 -0.0394596248772886 0.00516669946381394 0.0207603324055101 -0.0360631595415003 -0.00246420553861943 0.012766483099364 -2.22940420474117e-05 -8.49748114326642e-05 -2.24563445296825e-05 -2.85336292981989e-05 -4.3429412894553e-06 -4.43874446409664e-05 0.000529073900133708 0.000285277298801334 0.000174197304922491 0.000372297061607996 -0.000309963671751209 3.97270368961203e-05 -0.00046636457650372 0.000448070232402976 -0.000531057687504785 -0.00229784174265084 -0.00152290286803821 -0.000582131566318748 -1.68084391942334e-05 -9.84983252069106e-07 9.03278170912362e-06 -3.81114910983225e-05 -1.41200060893332e-06 -1.51805169475735e-05 -0.000242133876432719 -0.00040584457130553 0.000383921539430642
  93 1427.79904448618 ""  17.4255690838017 0 0 -0.00607600138293788 -0.00570896158382618 0.0136854626878049 0.0314061347247671 0.00192233968488495 -0.0426724601192596 0.00149169529003953 -0.037376440925367 0.0432508481307369 -0.00601438203676615 0.015927351485042 -1.21974476436187e-05 0.000745272695551684 -0.000467899924842479 -0.00343098817235999 0.0652671516647164 0.00977821013724362 -0.0582522385887531 -0.151375424027042 -0.0563935796466421 0.245955842227601 -0.103251339581607 -0.0116094144570826 0.211701841316835 0.0912073556433895 0.194233272903857 -0.148739139188957 -0.0487568610748938 0.0608555447178099 -0.236588073224814 -0.0723503789002319 0.168135882504133 -0.13365864358634 -0.000169532793573782 -0.027923388948219 -0.0129134618661477 -0.00411775674556627 -0.0318326990070491 0.0122467759938217 -0.00934581753772697 -0.0372193253172627 0.011573073379313 0.0219600661580497 0.0826152374481934 0.0404615777408907 -0.0154461258405209 0.011419672338292 0.00226883246625672 -0.00757971575950056 -0.0117810159613689 -0.0067992713388459 0.00346575334944083 -0.00855890879576607 -0.00403688482463119 -0.011374798230968 0.00285974104680548 -0.00023653505312571 0.0100222022517281 -0.00434595892327933 -0.000761511777405377 0.0052483014024829 0.00871161868572778 0.00527517342657904 -0.00946076674963246 -0.0089977893762882 -0.00594459538641121 -0.00172361189673194 0.000328470629949692 -9.77291942791505e-05 0.00140167435346062 8.30756253028001e-05 -0.00126611079444736 0.00106375974228759 -0.00109375163348653 0.000998399109004627 -0.00240035763892883 -0.000684353716296719 -0.000699833042611537 -0.059841598370802 -0.399211428530562 -0.13325757719732 -0.0602869882359788 -0.354535308106653 -0.203070493949917 -0.00296058427139123 0.0293378245700665 0.015479991238081 0.0235534655454595 0.0261733853140963 0.0170749921743841 0.00578163095687507 0.00968253533142605 0.00591994669794298 0.0760212699940532 0.0459261175802755 0.0330251509320366 -0.00673085630629154 0.000938313660687766 0.00314362601203652 -0.00718392075284704 0.000324761570425404 0.00434984827680036 0.000477169092328756 -7.58031596476064e-05 0.00695743764188254 -0.00568473058048795 0.00354917037440958 -0.00235300085218644 0.00196766357839943 0.00533948958151822 -0.00346174337387605 -0.00599655001982834 0.00447724664501521 -0.00350958370156202 0.00906786292561189 0.00290647378186845 0.00506508440003838 0.0106418444040878 -0.00496795983055951 -0.00106217090417694 0.00957411079445842 0.00471662592026691 0.00156917986327228 -0.0235921984349619 0.0106684928787886 -0.00706121683787424 0.00164571289514501 -0.00372817424175527 0.00117199661542545 0.0220838031324073 -0.0109797538287902 -0.00816383011791428 0.0832969891873653 -0.0447600126148481 0.0272184435047361 0.119111549375814 -0.0690016465580637 0.0202966742728706 -0.137666083643935 -0.137216540568422 -0.00937514075174852 0.00598243646251073 -0.000404938096914606 0.00230781237974135 -0.0471381642609813 0.0102148984299672 0.00712192507432292 0.0214847127346379 0.0242077275602855 -0.0368485240863797
  94 1429.59014523075 ""  5.94899627980984 0 0 -0.0346052794782153 -0.00362649521509971 0.0165924687652603 0.0436194415423731 0.00559172487773811 -0.0523285128086962 0.0115678407467434 -0.0318683009570466 0.0432690498927424 -0.00654874291543174 0.0221233173031668 0.00107083202977268 0.000952336199947961 0.00108986081137904 -0.00337278125923581 0.252312819846537 -0.0374327622815192 -0.0192161796806996 -0.210435349835424 -0.0736095044505195 0.336768423419034 -0.104475037929205 -0.0114425623527897 0.227023875243921 0.0919566351678229 0.183707372979876 -0.134323483446042 -0.0892654862618782 0.0681768801936166 -0.221300980899819 -0.0943951960214831 0.133191453956129 -0.150664058354807 -0.00140676588994069 -0.0357623790163081 -0.0166869742077358 0.00945143777523143 -0.0605665296822857 0.00822759991275828 -0.0237803327384183 -0.0617165553228514 0.00117530038393876 -0.0174965129296473 -0.0648810824203829 -0.0319210263170747 0.0117565303574938 -0.0079972660445579 -0.00150573521713067 0.00562849559950783 0.0086857498846549 0.00503111499454359 -0.00267602337702647 0.00741985265158687 0.00342282985447269 0.00906023794589626 -0.00255537931259238 1.39540578873786e-05 -0.00860420450983052 0.00344039757542185 0.000510863138234663 -0.00384641551703581 -0.00664703866963515 -0.00397096971220123 0.00745994041522927 0.00691241201907532 0.0046445707202038 0.00167903040754683 -0.000153824621827413 0.000152841464026752 -0.00139036878500724 -6.63784281053277e-05 0.0013171673071691 -0.000954567459355514 0.00103368614486426 -0.00102760744737253 0.00166184594305655 0.000546592693485752 0.000535463871007366 0.0465148870104849 0.305974125439794 0.101337646606324 0.0476504698197864 0.271592531444295 0.157501016673784 0.00255142471344311 -0.0239745002808569 -0.0117528372378775 -0.0178386637279708 -0.0205067258254219 -0.0134318042556621 -0.00400730312870107 -0.00930199318246924 -0.00540622591103869 -0.0589314929688785 -0.0358574004187187 -0.0256636940089272 0.00659619710568964 -0.00125905158883418 -0.00362354901619875 0.00697192089192016 0.000161148874103582 -0.00494222341298476 -0.000430724086528562 0.000277578195174024 -0.00725857512158615 0.0053521138908622 -0.00363156097410878 0.00214735549849212 -0.00182832332187955 -0.00499505949181195 0.00334693515031677 0.00548540087216037 -0.00433352418079898 0.00360493051616853 -0.00633500541902118 -0.00255886060925489 -0.00345743437772536 -0.00785534157769384 0.00370672230491253 0.000819834188135986 -0.00662625357588702 -0.00351655855254718 -0.00149906060267689 0.0266251722375165 -0.00879347317328859 0.0162350327325001 -0.00536772608535413 0.00830822774210848 -0.00303278883723997 -0.00952071796874963 0.0050207291953856 0.00761603081737072 -0.0776096335259882 0.00272716664860675 -0.059639429064513 -0.135782118827938 0.106580912352309 -0.0588960763430629 0.127429570156599 0.129282062584182 -0.0267169417265549 -0.00538699110398856 -0.0113595506419035 -0.01209024093757 0.0166831561143365 -0.0152137518795576 -0.0218501941303845 -0.0477720341051452 -0.0590484323190539 0.0873779115701033
  95 1444.4360100062 ""  7.00762365365382 0 0 -0.000927746891600776 0.00124911600827532 -0.00021180883979885 0.000160030781559403 -2.47538975566208e-05 -0.000200352190154732 0.000115211470984375 -0.000120357210559637 0.000201056339238536 -6.2254914960688e-05 5.4844818036985e-05 5.77951055292036e-05 -4.58140193491644e-05 0.000153576025443973 1.6366625020612e-05 0.0081900953617097 -0.00179858736318565 0.00503121129889338 3.81253283766347e-05 -8.07017249315848e-05 6.57942588633354e-05 -0.000367458153836049 -0.000139794906188839 0.000882260996609907 0.000460172666540898 0.000851906041936642 -0.000456238183974525 -0.000964943020096937 0.000221670936927148 -0.00028636034528029 -0.000600389900796742 5.00435340039933e-05 -0.000624729770371428 0.000847544639729931 -0.000704349391043528 -0.000127888305621069 0.000595548508081259 -0.000517449863085992 -0.000464294473658126 -0.00053071885084316 -0.00121330025343641 0.00020999850289639 0.0162833592848448 0.00389852197380317 0.00454653925037149 -0.0192794602406153 0.011833747612783 0.00245069991150759 0.0557588654857791 -0.0345944076382492 -0.00905089188561458 -0.0403303250447611 -0.0810223811240825 -0.0478511938200729 0.00846067669217606 0.0784503013083414 0.041824771461477 0.0839615395319931 -0.0236101527300721 0.000356240367861868 -0.0510999521960919 -0.0688971217500927 -0.0431108497363603 0.0349581341939786 0.0813223502792124 0.0469977296188262 -0.0345657122097453 0.00868207185382986 -0.000798268132957833 0.0122881462769555 0.000783367627683836 -0.00685726800999401 0.0103543719661576 -0.00673543883458431 0.00737662330450846 0.0297113387526816 -0.0103580794885976 -0.00105213422955786 -0.0217843380190569 -0.0237232453967235 0.0135201863784081 -0.0181097552279871 -0.00888282720427126 -0.0332232450786634 -0.096908332655848 0.232035684822965 0.107434608019597 -0.198501060083015 -0.0437538138983124 -0.0523349742189396 -0.0957254155172374 0.256569368830821 0.117832353674792 -0.263257011060994 -0.103890994237804 -0.0912762755257934 -0.0585186978351115 0.00221108912718747 0.0235962066585985 -0.0375825032118876 0.00542618468785865 0.0213346349746314 0.00589327700735255 -0.0146256302060323 0.0369041667885531 -0.0523914463439467 0.0280176049216708 -0.0240519894114047 0.0159392395852905 0.0212872027197556 -0.0314734641846209 -0.0323173205541167 0.0255766048497395 -0.0163804279493812 -0.0897520800583692 0.0505871895575286 -0.0660456745124315 -0.0883361425965321 0.0296992856621001 0.00224987502223632 -0.107567552391735 -0.0135358753454706 0.0568056566350094 -0.000131615328799919 0.000767667666793488 0.000717935669463023 0.00013020675775931 2.21960254119642e-05 0.000789295389101454 -0.00872874275720955 -0.00439289822254666 -0.00314674270278604 -0.00603768211744654 0.00269321444812015 -0.00197337798354308 0.00920721557987575 -0.00590622996395273 0.00420264700133199 0.0379315577582305 0.0252432008374081 0.00930655827231534 0.00140198651221759 -0.000769131755221877 -0.000371205173455847 -0.0108546178242584 0.00317703940197607 -0.00125325803557525 0.00259292005271437 0.00508960755267208 -0.00463195339791606
  96 1450.91996453837 ""  4.43734257564357 0 0 -0.000184985073651037 -0.00032135670052729 7.24529705675161e-05 -1.93756978199721e-05 0.000113983394287617 -7.83208251914566e-06 0.000125045981496144 6.08863182521219e-05 0.000116245407533661 3.21936229129668e-05 0.000169438120469128 -1.02837803858108e-05 3.11412122817671e-05 7.99910743795704e-05 4.92097202531372e-05 5.87638001399381e-05 -0.000166023004641425 -0.000836727895794915 0.000428799824006312 -0.000413379623952665 0.00161541422137162 0.000507057669919066 -0.00113706326962835 -0.000616348809437064 0.000411825586639011 -0.000514627747149837 -0.000507969700390195 -0.000128256670876376 8.81224532026305e-05 -2.41551541389989e-05 -0.000770598485008404 -5.76863215794721e-05 -0.000888938602184349 -0.0004260994101704 -0.000285507695428151 -0.000182873433123379 0.000563615083225653 -0.00131080010068515 -0.000107532728303659 -0.00064813766507157 -0.000807715144248375 -0.000744976655686111 -0.00102869331898978 -0.00342873540279818 -0.00173667195994356 -4.80644630257529e-05 -0.00113006773748889 -0.00055627403838497 0.000600764597978755 0.0047823661975007 0.00250611593463568 -0.00286170835076185 -0.00516426313620147 -0.00305123295536015 0.00184476525714658 0.00260305359097824 0.00161482560811274 0.00704730299545792 0.00628548169117911 0.00433302624609599 -0.0028416831267724 -0.000523630252147734 -0.000707962574155602 0.00322630935640063 -0.000721956097784822 0.00010945452461126 -0.00182219060173399 -0.000493744125236435 -0.000623253415840494 0.0269122208231183 -0.0044939134552131 -0.0656772019924759 0.0117401550551051 -0.0583358111622206 0.0375305051109842 -0.0687946476560326 0.00190729857927854 -0.00886433848853946 0.0040806569406932 0.0157360279638838 0.00431437099333326 0.00402250097189729 0.0141319868546591 0.00949793817266606 -0.00501421590161296 0.00768483956506456 0.00324339122495143 -0.0368645266602924 -0.0222751218348996 -0.0172966275392928 -0.00122381401873857 -0.0179692850659375 -0.00942550768090303 -0.00704539811157484 -0.00726902837096437 -0.00468615897262462 -0.147250365627489 0.147119447370495 0.239918679019878 -0.156299323396609 -0.105730360023718 0.246339257882446 -0.00389161715293714 0.00427886567874011 0.286401408817506 -0.105520354570307 0.292678360319916 -0.0421065701209535 0.0591996903610812 0.231310245177701 -0.151559972617011 -0.0819396575076842 0.156310413649595 -0.2507339511562 0.247307646014982 -0.00502123095372396 0.155703704001942 0.271558838887804 -0.111923693072323 -0.0193971745097413 0.274710478479081 0.0933165006641172 -0.0349063113187597 0.000968440729175954 -5.83577089231407e-05 0.000327821342639419 -0.000259625926466846 0.000545129002166909 -0.000201736921178966 -0.000624097961265936 8.61344177881688e-07 0.000463722334690589 -0.00195259067465243 0.000292141279319343 -0.00173786310258723 -0.00486451547475064 0.00316881272606912 -0.000861989226198511 0.00780266033091671 0.00732664372223961 -0.00115858018257263 -0.000692414732255136 3.7646284813367e-05 -0.00014994351974879 0.00594713796330346 -0.00151710276691584 -0.000573943277290331 -0.00298513932865613 -0.00385512251513855 0.00501269999694957
  97 1471.07178916641 ""  76.7126699967604 0 0 0.000450343362462591 -0.012439063097286 -0.0044174467773243 -0.012728706985881 0.00298640250574368 0.0122345513789316 0.00346130960055812 0.0053947079660421 0.000898073234440379 0.00249476909212502 0.00683849277361456 -0.0011825238913213 0.00564960665090644 0.012321757752372 0.00752631369217612 -0.077836306930608 0.00765960180196752 -0.0342440201214597 0.0899010942181235 -0.0105145028426659 0.020548000353571 0.0501988752977603 -0.0754273963955783 -0.0750376990028202 0.0120451418053682 -0.03891244107009 -0.0157051666118257 0.00205033136650686 -0.0047320259306234 0.0279180368273582 -0.0276804361723598 -0.0210016689093969 -0.0244994005829166 -0.0691183667964206 -0.0174181006053908 -0.020688961590228 0.0579761523582303 -0.132363869409221 -0.0028405702532951 -0.0656392417162375 -0.0592138233551832 -0.098846145275418 -8.99154706764972e-05 0.0202030798036535 -0.000570500958902886 -0.00338981129379105 0.00553632369683251 -1.57142263686449e-05 -0.0016326736462598 -0.00175101835752017 -0.00123629457485073 0.00101211621938463 -0.00343026739308439 -0.00171450307019659 -0.00259904853993425 0.000920379620441325 5.26137026639238e-05 0.0017999135368101 8.76387518363911e-05 0.000287742458267003 0.00179858292680557 0.000647706796489853 0.000659122042525062 -0.00315723424583788 -0.00233004821368592 -0.00147603251493421 -0.000211752992640679 -0.000133479547267488 -0.000105275857648924 -4.39686554107002e-05 4.81236980357757e-05 0.000332596919226997 0.000257495226025075 0.000439452232310376 -0.000116830136795553 0.000353957624230821 -0.000258713417709695 -0.000100934089374346 -0.00893476940217028 -0.149954945870912 -0.0676319054117332 0.0218734242164526 -0.0489991242422887 -0.0027502684242457 -0.00134855937901381 0.0105393104735642 0.00647917963227358 0.00658267292530026 0.00718120271899173 0.0046153242915618 0.00131280887022947 0.00703173070563797 0.00412903042894638 0.0181617433658327 0.0127346303763829 0.00568277246027723 0.000177474582559927 -0.00130251849128904 -0.00182205653907371 -0.000124811093710574 0.00127009234560705 -0.00172609295332019 9.05060448663998e-05 0.000298509660257197 -0.00115584401239085 -0.00252204201120022 -0.0030909848740316 -0.00115383092996319 0.000228107500612657 -0.00105489583835921 -0.00153436236229753 -0.00062876364489343 -0.00133785786756637 0.00333601786105865 -0.00170742221679984 0.0018596663113166 -0.00124871422708547 -0.000391638953473048 -6.87619240781724e-05 0.000111679582778837 -0.00216481330633044 0.000380682463597324 0.00201390611362119 -0.0032805260134381 0.0125788185361684 0.00461412505768275 -0.0284649453496283 0.0490054223409166 -0.0218646741089757 0.0516208900628348 -0.0621646627991274 0.0315115081864864 -0.00657444879885341 -0.114387527254386 -0.133663574823543 0.0859230072566555 0.0469406395620812 -0.118209408783669 0.172549045082037 0.19245541102162 -0.323410976850509 -0.014090376973619 0.00999258496405581 0.00989458773524114 0.172305425807063 -0.0389488105960961 0.00617217804574956 -0.272913188003021 -0.362565777336488 0.497670733656128
  98 1485.79988242457 ""  2.62640813437401 0 0 -0.00174285345553719 0.00422337804049867 0.00121988694952132 0.0231540630420319 -0.0143190404843386 -0.0129585307010615 -0.000397752421512153 0.00055178420582029 0.00319305348755461 -0.00473621120897046 -0.0220845225932172 0.0105831191880978 -0.0313830067763641 -0.0700263842898253 0.0111455093301146 0.0151257629478653 -0.0115810125475606 0.0380560423431971 -0.221561290527026 0.0346497200297105 -0.108050052856616 -0.0698024920640169 0.238799748934853 0.059295706809465 0.0064025280093185 -0.000406565756244297 -0.00900271245878996 0.00406497467801008 0.00425389265087226 -0.0118698392079438 -0.0065442484902732 0.00703282622027942 -0.00670336434256013 0.274215323443058 0.441092537610173 0.255930303624147 0.103028542444459 0.435179983928528 -0.344782349534193 0.0782816383166342 0.209070087845778 -0.0566098874556985 -0.00366394026218465 0.00193361472969337 -0.00148085463375516 -0.00114291871266687 0.00134652814501173 -3.91762076433305e-05 0.000183459086828254 -0.000357190167016529 -0.00022209874294977 -0.000275468662567781 0.000517482939872745 0.000212481386947221 0.000518363450020848 -5.43113881755774e-05 3.64281918171399e-05 -0.000573234754831176 0.000133216261662455 -2.0056053207239e-05 6.74274453784348e-05 -0.000254217458500913 -9.30893738992835e-05 9.71811630488447e-05 0.000157050978262463 0.000139215846092584 0.000105059470935351 7.55581786462618e-05 5.56702131983586e-05 -0.000137804752063013 -0.000103611344163291 -0.000136161343174336 -2.48793169034853e-05 -9.07237924669707e-05 1.40417173646363e-05 -5.77485999528641e-05 3.12918752311442e-05 6.26603534451615e-06 0.0280792146255294 -0.0177713828507229 -0.0262391400591931 0.0295224664713668 -0.013206188528172 0.024144558687443 -9.98185357184129e-05 -0.00105679560143905 -0.000352171539342717 -0.000942098739564875 -0.000993693863757996 -0.000680789292083674 7.74228636828481e-05 -0.000193394190273497 -2.95347130744727e-05 -0.00106711823634303 -0.00041086148075559 -0.00096444230570945 0.00129423760010226 0.000972543713125519 0.000952386336930267 0.000240834710667138 -0.000798520446634438 0.000942829426177676 6.61514773115676e-06 0.000858695970356765 -0.000444968765456541 -0.000161250257690396 0.000651677909609977 -0.000107117531232235 6.40689597618157e-05 0.000103239214783425 -0.00049211520047579 0.00042230676373151 -9.36410609399285e-05 -0.000226503644870361 0.000341317479759956 -0.000587081431070816 0.000254234897905503 -0.00017646046670099 4.00845905063805e-05 0.000103335534096071 0.000488529905822626 -0.000117743560133867 -0.000436190494107917 -0.00681605013153314 -0.00271943002221727 -0.00406843870610248 -0.00613136862801628 0.0115966442269789 -0.00511055159942125 0.0107064382578387 -0.013506451805088 0.00632418567942656 -0.00548874688195038 0.00387516462559522 0.00279596853324767 0.0372639463674311 -0.0207148478664629 -0.00819911099641272 0.0411916187765693 0.0441284314436034 -0.0690781210871546 0.0123620256154651 -0.00213335213043152 0.00216549559455101 -0.104165219780195 0.0321009092573577 -0.00853190181355704 -0.0693147689259685 -0.0932008219784168 0.113908572527942
  99 1497.17516500576 ""  0.0288191213164943 0 0 -0.000270713243817079 0.000872063816360763 -0.000974582330676508 -4.29907760534869e-05 -0.000404969508796358 0.000751495072318169 0.00137757625485394 -0.000639842980467087 -0.000506858294153106 0.000108502999869114 -5.47246825773846e-05 -6.10958180334856e-05 0.000394603950153052 0.000743139268420593 -0.000154913163717696 0.00515254908364028 -0.00228410805672087 0.00593118508571714 -0.00211526058808729 0.00135930825388461 -0.00482512422643344 0.00055699960953126 0.00437474061939382 -0.00192408440352702 -0.00385025923389789 0.0160059758565964 0.0070741314593493 -0.0182532370131602 0.00379312891226839 -0.00297190461095645 0.00304638496931297 -0.00964678110536368 0.00615025428868175 -0.00341780080135922 -0.00456177815619686 -0.0028121674041027 -0.0018098203865908 -0.00379646482822281 0.00440857320743719 -0.000156322835481477 -0.00112601402649304 0.000987778333869468 -0.00130943930054392 0.000155432806882123 -0.000137738974714086 -0.000199071246656924 2.74090122494322e-05 -8.85380650178331e-06 1.46770859676219e-05 0.000424701795942981 0.000331887260237968 0.00027596006762588 -0.000189778542415525 -2.51735366090286e-05 -0.000419694748599062 -0.000229598403384081 -0.000396085354657838 3.63715593236313e-05 0.00041845993054391 -5.09584143773498e-06 0.000215411979303168 -8.12849051549564e-05 -0.000292259981793447 -0.000333074030930505 -0.000220278595169965 -0.000187571569156318 0.000404934793850665 0.000996654594734707 -0.00145355221210015 -0.0368237682022206 0.00160664546653149 -0.0116888148659482 0.0389330622141456 0.00463619983439374 0.00127752734559357 -0.00271509139954144 -0.0103667690626165 0.0184519108388868 0.00975585385533985 0.000318350094653106 -0.00605312114541255 0.00819952393396323 -0.00447277131198552 0.00687657673051246 0.000316394289902881 0.00160144670351423 -0.000481432926120393 -0.000178237315786208 -0.00441677007302341 0.0108516598704092 -0.000810820949958827 -0.00254684845861493 0.0066084455111561 0.00120611838629648 0.00078954518474658 0.000604959773757403 0.286517339260943 0.224733676281868 0.205228139216007 0.229076368203428 -0.24926022228852 0.231731038068658 -0.00232822878011267 0.00277817595342366 -0.268450475749392 -0.308401726760499 -0.261624185991379 -0.140532267438781 0.0639977417863016 0.212616484895785 -0.158248690089286 -0.299200621971225 -0.0224871007491902 0.282249296979669 0.0825865719427017 0.129525414432955 0.0506490377334107 0.0335108757517739 0.106569407428485 -0.208487445340003 -0.081178229595484 -0.100464984589667 -0.0830753589129279 -0.000386754957555449 -0.00102465549999977 -0.00204629029903827 -0.000231712912173165 0.000436152239898403 -0.000129757216666546 0.00048455526332091 -0.00035387829647407 0.000182065607150716 0.00107557265163415 0.0112005412978233 0.0114045071295521 -0.00434087420256473 -0.00715234650631415 0.0103437918311895 0.000524971097608836 0.00126879205430694 -0.00332920964353921 0.0019648819647749 -0.000498897599054489 0.000120972463921958 -0.0169327987753591 0.00456997369395866 -0.000206226948537528 -0.00277778100789362 -0.00366895936068037 0.00456664477066423
  100 1497.38287341866 ""  18.1950802551969 0 0 0.00697584108332633 -0.0187933696139213 0.0206393228396079 9.99586032668676e-06 0.00992292223248388 -0.0165758822549159 -0.0278993670258874 0.0134231196624038 0.0106653420780527 -0.00244930255816275 0.00131194080291884 0.00126438233545055 -0.00860814825148337 -0.0145385639030226 0.00258562708154467 -0.110865312040243 0.0489662022243636 -0.126482186833504 0.0551536071150929 -0.0300774840992543 0.108115778465863 -0.0117196086850968 -0.10547896948626 0.0430599524930663 0.0820961488932721 -0.325657315503996 -0.150451711777109 0.366829475085243 -0.0774848124026928 0.0656274778251755 -0.0681705185496733 0.1894190104794 -0.129157836974799 0.0785775650469702 0.0851251375779334 0.0557379877689327 0.0349734268832658 0.0795353710321063 -0.0893393591757796 0.00416645963690024 0.0167401693024717 -0.00920805025206239 0.0240209811977926 -0.00483375873484513 0.00199080504573346 0.00457129129614068 -0.00296018743280485 -6.0442675703986e-05 -0.00189693574986901 -0.00125131309237582 -0.000744502728539314 0.000338764054592915 0.00193743164805787 0.00104749628428112 0.000133157785044668 -0.000237180597691847 -0.00010489227387068 0.000539906824287646 -0.00212398742480703 -0.00103207233648849 -0.000970810132076608 0.00231135001945543 0.00098891192332838 0.00179047390907969 0.00025612799864889 0.000355884836489844 -9.4472155969977e-05 0.000353996637893764 6.42502314746317e-05 -0.00199362768431181 -0.0002077095088652 -0.000447377079457108 0.0017176824669456 9.73782265036654e-05 -0.000389387622248079 -6.50405546477804e-05 -7.4042153900831e-05 0.00117536286183628 -0.185928892915298 0.0060354752497097 0.119971766567884 -0.157481473040368 0.0909715766091575 -0.129741433147153 0.00150274094661693 -0.00658979283217361 -0.00350699432671076 -0.00292495195939502 -0.0026944774040327 -0.00107654536230864 -2.13802013019539e-05 -0.00805612077996983 -0.0036865178838412 -0.000420598123655734 -0.00158627531148781 -0.000560490933961862 0.018330081546564 0.0117064393933758 0.00968819464463368 0.00948577431066189 -0.0123881312765258 0.0126285888677672 0.000223490918955058 0.00447702676565909 -0.0149201269256163 -0.00954968393019753 -0.0131068162300439 -0.00450135864200584 0.00237244103765687 0.0120550851012715 -0.00140700083987861 -0.0166668167324523 0.000599924756804899 0.0119369537422429 0.00529902298049087 0.000992845969270728 0.00358994901624128 -0.00206408409162837 0.00701721796305122 -0.0103263297969759 -0.00218501958272866 -0.00765418402578167 -0.00906628437279319 0.00928645720059253 0.0214534159502359 0.0426811923042419 0.00629508711128239 -0.0116977825859683 0.00415322256260417 -0.0124636423299169 0.0109803474024135 -0.00540320360551619 -0.020727200282387 -0.228520159633977 -0.232318466386426 0.0803526346730569 0.149983144604646 -0.208450413656599 -0.02054042404421 -0.036487657942465 0.0858251877789144 -0.0426094623339884 0.0103571831409984 -0.0028828100973836 0.365036322428081 -0.0982151010812919 0.00221011369454137 0.0726026679540766 0.0959036151452205 -0.12376359371493
  101 1501.08894926131 ""  0.133231115563429 0 0 0.00197528001770959 -0.00148578850564374 -0.000705579129223453 -0.00498316163311787 0.00524788048803887 -0.00190803857114002 0.00259556992231124 -0.00122166291751056 -0.0014194766657984 -0.000807266609993269 0.00130089720526472 0.000257318800538882 -0.00420944305530281 2.90805399410455e-05 0.00223405672675361 -0.00635889162405013 0.000597296312738744 -0.00353511369690097 0.0505818596867418 -0.00931886843032943 0.0336694454768277 0.00793209335708822 -0.0586342645620049 -0.00415057220548693 -0.00791683401055955 0.0350074189045918 0.013397255674349 -0.0400248874986282 0.00750977603583331 -0.00457843170754037 0.00629348481757564 -0.0236235480542085 0.0139675785640144 0.0454445361569513 0.0134754254551315 0.0165656410111469 0.0336078170005671 0.00512331025393567 -0.045929257839082 -0.018846391158275 -0.0313016136019014 -0.0058791908479662 0.00115020877585699 -0.000149723813808901 0.000245372331196814 0.000227082641057978 -0.000161581086112224 -4.42425539949331e-06 -0.000144470504674281 3.92462255140617e-06 -0.000314298454182808 -5.19932755437491e-05 8.71312926216936e-06 0.000300601203645723 -2.84710069233532e-05 -0.000358763710257535 0.000770364359821223 0.000154280600415111 0.000404007609590636 -0.0011819289860736 -0.000108551163141092 1.80308052017364e-05 0.000309837484836505 0.000176417465291548 -1.08859332085719e-05 0.000202879781076101 -0.000210306641128726 -0.00159429972643975 0.00288342632583598 -0.00600985475323749 -0.0357536704897462 -0.00135125372560781 0.00212974383016673 0.0206134352047826 0.0290462852166441 0.0031655528694841 0.0116248026367284 -0.0214832780403246 -0.00882143325168316 0.000679119699620778 0.00588684881814056 -0.00784501905954342 0.0035188188033035 -0.00682275326677275 4.3846549617702e-05 -0.000758058057316 -6.18216746514158e-05 0.00147638374941617 0.00640650716081687 -0.0131319777281994 0.00129125338503046 0.00406102535249219 -0.00893557562789919 -0.000356830810839894 -0.000617234492288197 0.000547573634948346 0.325177400226114 0.0377603809497081 -0.0389840035367777 -0.264551523349266 0.0305728278695683 0.100906878463517 0.0362794631729577 0.442217619353617 -0.0407971819975607 -0.2980776593992 0.0441024384099702 -0.122415095975069 0.0250589258218815 -0.208930972955656 -0.383329534366244 0.229912332485037 -0.129169624641839 0.0900563547133249 -0.113340619761639 -0.157223790043791 -0.0648383307857927 -0.0404881018953454 -0.135276665692335 0.262653713801878 0.108277191056912 0.126513347460736 0.109021354462031 0.00072986969187309 0.000207754985296784 -0.000106675694718628 0.000433552844165492 -0.000989971887153126 0.000460849486549271 -0.000751488009238736 0.00105841140389003 -0.00050601064687791 0.00105693450996829 0.00175080398538959 0.00162063708232443 -0.00535978144117381 0.00105705816448892 0.0029932228936217 -0.00312414731128376 -0.00326011941581188 0.00488066706532765 -0.00150990475299303 0.000502902536654326 -6.71118958172345e-05 0.0125155544890118 -0.00391954989362271 0.00180178872362533 0.00610724108373651 0.00850187752367429 -0.00851696450352883
  102 1501.1380718192 ""  7.11962084194833 0 0 -0.0129014846077064 0.0101906223407033 0.00488101369307586 0.0346415263676335 -0.0363606687464961 0.013020580334213 -0.0176977110605472 0.00828194738589327 0.00965610378355563 0.00554996135102061 -0.00913682761750986 -0.0017914135963605 0.0292139849742767 0.000216434755608626 -0.0159517844465899 0.0418209182551039 -0.00352505387194607 0.0242136685798881 -0.351579028071991 0.0651466866075106 -0.234957104039441 -0.0561503323069297 0.407565247554295 0.0305071761321347 0.0542653184752757 -0.237305319634663 -0.0919125049981037 0.271449852231405 -0.0509796936148147 0.0314766674908539 -0.0431758701199126 0.159647533960806 -0.0949871549451375 -0.314272289790532 -0.0981923969533962 -0.116938735210524 -0.236371631349573 -0.03482371145695 0.322131183851815 0.132521855137074 0.216456064229851 0.0464139775330979 -0.00555058947164608 0.000624788981568689 -0.00142438989753695 -0.00116787421961852 0.00101856816907967 4.88099444021803e-06 0.000615079392585321 -0.000119398288376672 -7.81844219864864e-05 -0.000296944276737521 -4.94025931345911e-05 -5.40267965328695e-06 0.000427925370731506 9.66419614484611e-05 0.000252120017004978 -0.000463289543879336 0.000392696654282427 -7.32626850713448e-05 0.000110983017102117 -0.000528206076215506 -0.000189890395088257 -0.000167886815808221 0.00018910067188369 0.000128412938574445 5.38461459254015e-06 -0.000184943670922425 0.000435251275958951 -0.00095500304357326 -0.00513132510113995 -0.000304859538160162 0.000300855979872409 0.00294398575134183 0.00427636865448643 0.000441798520541423 0.00160039183910716 -0.00312277186837079 0.0436651300806811 -0.00388789272882256 -0.0294299953038421 0.0394917988040938 -0.0163824391517403 0.0343535075695862 -0.000392429422637988 0.000508057985958917 0.000196367251819486 -0.000185546676636445 0.000592704990545151 -0.00217365631216658 0.000156281476030668 0.00160947318519697 -0.000766127535710318 -0.0015489983767626 -0.000581197661605685 -0.000730668384796135 0.0469599663255679 0.00620836318536568 -0.00460996316475465 -0.037015246118907 0.0035536932357816 0.0151124538228462 0.00515178567099757 0.0629943519545698 -0.00626723916618091 -0.0438653001596792 0.00699365236856673 -0.0180608098051046 0.00373442349471223 -0.0306128976183262 -0.0565828846628159 0.0340387561254616 -0.0190105253729014 0.0130271950975779 -0.0163609547188709 -0.0219463657954496 -0.00941144322757035 -0.0053819557619544 -0.0196479184876416 0.0377744763681319 0.0154594703616698 0.0185443368738954 0.0162836588701804 -0.00537058232348073 -0.00114452772565796 0.00178676872487581 -0.00259938748195111 0.00589679904211194 -0.00259971714827822 0.00427015734237289 -0.00634682570244232 0.00288540228651406 -0.00780606623917179 -0.0176167318966226 -0.0162304897330062 0.0416523734238366 -0.00495789004595461 -0.0261695778247298 0.0197027436551166 0.019622380309882 -0.0277134256141397 0.0101919210822248 -0.00349673336097493 0.000568357451498178 -0.0857835250346913 0.0273307887028099 -0.0135485556315292 -0.0370941990060174 -0.0518779303963686 0.0481650204179266
  103 1504.55145697991 ""  22.5376985308791 0 0 -0.00502644504704533 0.000193117930544946 0.00450674623092496 -0.00035660479224923 0.00170138845829213 -0.000971847991155241 -0.00560347485490163 0.00732350356351017 0.00644860909783121 -0.00117348248724086 0.00259775367490825 0.000291964593665527 -0.00626827268106911 0.00671155296933434 0.00204293627745713 0.00881585883611717 0.00692026874899479 -0.0228435707107531 0.0184787239132797 -0.00621140144382129 0.0202578387029158 0.0058554209132818 -0.0255440396507302 -0.0024723145904184 0.0483935234933697 -0.127718848942026 -0.0800809875534589 0.107369575627543 -0.0294990895413013 0.0528329292397677 -0.0613643722379577 0.0383365116917244 -0.0763176492249149 0.0772201380188267 -0.0162620484341686 0.0101603698767964 0.0506227304368989 -0.0144905116352207 -0.0572974464749818 -0.0367741920430072 -0.0785709502991625 0.0114498632346921 -0.0257146632870695 0.00239858202894492 -0.00204389423961407 -0.00318081846019201 -0.000795025014808896 -0.00103573044173848 0.00440353829835371 0.0158947996155546 0.00875561349826869 0.00945701628064215 -0.0117975887992377 -0.00468492713175948 -0.0155613096882764 -0.00868205347314645 -0.00675306256603191 -0.00309566040071507 0.0147824913693405 0.0071663069587519 0.00858751077921317 -0.00745481041386341 -0.00256622361397578 -0.0159886215980657 -0.00935370753257288 -0.00717757404089716 0.00657696845187997 0.00122627842494113 0.00184705176416392 0.00964834123060933 0.0216634059729089 0.00239584340439511 0.00609342503653041 0.0135189454966555 0.0190434934021988 -0.00110431616730657 -0.0298160430106661 -0.0162741362955565 0.183266083073524 0.0151180619701878 -0.110505810611687 0.150236506395788 -0.0826262256125061 0.129034561250418 0.00268506122389234 0.0503582862135858 0.0264825534209822 0.0667146280546678 0.0459595357575024 0.033169740567586 0.00786918039637957 0.015173630330914 0.00877862373898496 0.0526299737352917 0.0362733693808357 0.0266478576052051 -0.257840885776381 -0.0604816031600144 -0.0036426614527833 0.138663577639371 0.0195123935876914 -0.105955301836925 -0.0212752729333645 -0.287143189748184 0.0680489981340428 -0.24007917061171 0.00307272408878694 -0.102672602316384 0.0261991923323143 -0.118496869591514 -0.278615586239067 0.123984679478992 -0.0940348942304802 0.0966854838564428 -0.0766680012527926 0.361381839165533 -0.0711508421619675 0.208997417145115 -0.0932699674044824 -0.0118170300497524 -0.128723821733401 0.166655677806041 0.31726962177009 0.00817309771049555 -0.00116388410262755 -0.00860349595355907 0.00111594279751154 -0.00111439617630433 0.000484407942272383 1.77873579293513e-05 0.00283294660554012 -0.000888277589814005 0.0161466793343463 0.0639959717149777 0.0645241270578158 -0.0812224464260604 -0.0157171423627306 0.0776988505143156 -0.0171429274023393 -0.0117227313467199 0.00454417739111155 -0.00589554843048422 -0.000156084366708412 -0.00280018887462861 0.0588279351500072 -0.0183376653152668 -0.000769769075252264 0.00816406453537706 0.0107276245855941 -0.00712995709918219
  104 1505.70705303937 ""  0.911163176753576 0 0 -0.0169109135515044 0.0118045124216611 0.00114905097939377 0.00887486530768717 -0.0183314053256656 0.0163509520866696 -0.0121057198157064 0.00910753353664587 0.00978026229248226 -0.00344048259628386 0.00857808911588309 0.00153307448962167 -0.0261844962876007 0.0533261268530028 0.00515434950025454 0.0533986594599816 0.00518160376743962 -0.0111159087020245 -0.108650816392947 0.0225884042341551 -0.103987178818508 0.00892562125607202 0.156013857072259 -0.0391496837298551 0.0658975397947234 -0.232941176756727 -0.10813047324025 0.22622214513117 -0.0541339168892165 0.0697156668333618 -0.0743283462095639 0.113833072277657 -0.115463325856338 0.355071659114499 -0.188375237006803 -0.00628697025074902 0.220387269102889 -0.136815529550574 -0.205182321897725 -0.185957088409794 -0.435145879431585 0.110367414179686 -0.0150344250311113 0.0045218555429268 0.000289541459514634 -0.00273165470384911 0.00247461717666488 0.000641055004520417 0.000733121298178385 -0.0019233424345876 -0.000892754708626117 -0.00191711995852191 -0.00395988200129588 -0.00231425985606709 0.00188889033626647 0.00452351092461148 0.00260388757599744 0.00336959880797185 -0.00172920680985911 -0.000388061146527087 -0.000702426618286318 -0.00076012257719818 -0.000483584461498592 0.000119143028374355 0.00128421775464856 0.000677148573105907 -0.00248487947266691 -0.00161903369611354 -0.00129861407020707 -0.00270536071648925 -0.00832956766566187 -0.000563428215038293 -0.00133216879750997 -0.00491737002874489 -0.00716726728040338 0.000337430976736492 0.0112972769122263 0.00605411134756968 0.114672221124589 -0.00352933943451389 -0.0742851492023648 0.0936648055337237 -0.0653837646219504 0.0744268132316972 -0.00398811775292789 0.00619130979042638 0.0026893524915804 -0.0120554277392797 -0.00437705426823642 -0.00396825193569693 -0.00285075663790353 0.0153465093171739 0.00743328778065508 -0.006137665744847 -0.00252759539600655 -0.00206680497318262 0.0922867894660492 0.0166786890108578 -0.00538333184641945 -0.0611413332430511 -0.00030464316125834 0.0348838307150399 0.00844928738550767 0.111609931696407 -0.0190934366329162 0.0838569821428067 -0.00903624415388448 0.0358238856389301 -0.00834351025310982 0.05050013729309 0.102604340790388 -0.0557256990371162 0.0357817228119345 -0.0298416016363846 0.0279303527868962 -0.136689500735231 0.0262680571251816 -0.0780894395750038 0.0342168368486224 0.00523244095234056 0.0482518448360032 -0.0625251583847818 -0.119107155887883 0.00388909643037605 -0.00675899845830854 -0.0184007229904894 -0.00105895780936612 0.0010687470357518 -0.000401502119386018 0.00377689204223228 -8.40794195134177e-05 -0.000580291677144914 0.0242471423374264 0.113755380907906 0.119073432720212 -0.0873365539994862 -0.05439139227066 0.121828428187215 -0.0104552209762858 -0.00378490677577447 -0.0165886036506862 0.00845851562235516 -0.00425068176466854 -0.00178901774937722 -0.0560176635187683 0.0124277637247997 -0.0014191545413017 -0.00353965576678091 -0.00248281798259236 0.0287318734638246
  105 1507.7679445163 ""  20.3309756896288 0 0 0.00168657451901503 -0.00190057259075705 0.0135480268901013 -0.0116647032314503 0.0240767471656791 -0.0192248379507191 0.0036896446591518 0.019579936363874 0.0138504049861878 0.000336337753861187 -0.00180770234042233 -0.000753857356277092 0.0123429997589652 -0.0358212241633716 0.00320727625704323 0.00310939682091034 0.0155289225667615 -0.0383471256381416 0.183858767665432 -0.038862476280185 0.156167970159744 0.00798165362096405 -0.24520205367053 0.0368537610069787 0.131334495950835 -0.154537904477888 -0.213175898895076 0.014789134507398 -0.040278680798007 0.174874760398902 -0.20521031976774 -0.0993147003960095 -0.181006026481216 -0.187602921611833 0.160208325218516 0.0325093374309166 -0.0773097079305745 0.0750962281308197 0.0552967566043914 0.0780648961065593 0.237454471256421 -0.122485857264736 -0.0359309754488997 0.00706124623387348 -0.00112739554288533 -0.00538991767951217 0.00427321468015241 0.0011114814695161 0.00342249793622436 0.00542075302196897 0.00328197789636029 0.00177831145432804 -0.018005287619297 -0.00897817844426593 -0.0058633567576623 0.00608903414424176 0.00227282729384698 0.00770588898573703 0.0043444143704693 0.00340021528330608 0.00330146728542781 -0.00607832723496426 -0.00263832668944669 -0.00941841557348435 -0.00271246472713665 -0.00280484656321229 -0.00192112198500553 -0.00356067187171531 -0.00222569026381209 -0.000550819316780241 -0.00848796975961136 0.000317663042802757 0.000850242379553763 -0.0045175081293472 -0.00724906506341524 -2.22907977834804e-05 0.0111046988880603 0.00581065320617815 0.267818668030119 0.00721090894133934 -0.16773445482823 0.218925735740885 -0.136617927860843 0.181256459163027 -0.00771257127155975 0.0477430284232617 0.0233387289909806 0.0117166557493981 0.0185537926562974 0.0113879921944475 -0.00258428931395268 0.0484281718222786 0.0244043076774183 0.0191522758915853 0.0170431616927032 0.0120265101925389 0.0780421824059742 0.00180742882911745 -0.0210134314755434 -0.079298257233965 0.01624222699099 0.0214424579452532 0.0090493424121321 0.115936672722166 -0.00290496192612195 0.0686915294920588 -0.0276369715747344 0.0292030820480456 -0.00481435756698086 0.0649185001256756 0.0973332696055023 -0.076865408143519 0.0362753292248722 -0.0138287295375064 0.0263698220988791 -0.134111129999006 0.0252070187503641 -0.0749363828821638 0.0320684637794693 0.00566527261880358 0.0468891751864452 -0.0608608967184191 -0.116078684881379 0.015519991880937 -0.00141048709750574 -0.0202361937417102 0.00134974107093596 -0.0013253129546232 0.00109638335078159 0.00187552633096251 0.00345209308319791 -0.00228207055189338 0.0471753546593268 0.135502495580673 0.146614832118605 -0.174168504733078 -0.0397117455759348 0.174464654654154 -0.0283731250069537 -0.0213555727436629 0.00351167859595487 -0.0151760293527596 -7.56279358966433e-05 -0.00628833101376891 0.127281848726598 -0.0383964534471084 -0.00628318341884138 0.00542131828036556 0.00608324020312989 -0.0134374802212418
  106 1510.12199035117 ""  17.3346764055366 0 0 -0.0269843079458121 -0.00756036656170494 -0.0113912762872153 -0.00621091023941923 0.0141112105263212 -0.00781101853961488 -0.0322655110618368 -0.0230844724908331 -0.0145507742698756 0.000410773421012054 0.00272822585653177 0.00119099701000552 0.00022019148293215 -0.0108959483978626 -0.00161616787113759 0.0638593301413726 -0.0431631604410704 0.0412519718438977 0.0995057687090595 -0.0336652463617183 0.125493331889418 0.0367806191010158 -0.147462697321192 -0.0388169362879196 -0.196795356367851 -0.0299376024828734 0.313166223371291 0.348516738656298 0.0164408030537982 -0.31699514310937 0.359965848680378 0.404633725314826 0.247696218046093 -0.0145307981348838 0.0412353589534322 0.0145181139783563 -0.0209410949420037 0.0372655275565308 0.00303778377204761 0.0258045744050649 0.052455671336971 -0.00486118695868976 -0.0288346187265105 0.00367536375395704 -0.00229508637658892 -0.0045851960653717 0.00250665742224978 3.71577968256715e-05 0.00288914082177063 0.00538409417369606 0.00312456691887584 0.00189765767901547 -0.0111304559649654 -0.00542812368798698 -0.00489784805823958 0.00220184360944013 0.000418733842548703 0.00402539191612079 0.0043586067131849 0.00286203098181959 0.00254212631098733 -0.00479147147896579 -0.00207278862487001 -0.00662773628229684 -0.00214099047915927 -0.00207328848302694 -5.939532161889e-05 -0.00200972973756531 -0.00108621886839206 0.00087553141818373 -0.00303758589843124 0.000466577342869316 0.00144174693156776 -0.00140873044285714 -0.00247880506055826 -0.000310918412758466 0.00360922512901916 0.00182149464720352 0.220514531155433 0.0108406741928938 -0.134717235041729 0.182815018314034 -0.0990756445940103 0.156191069071046 -0.00401658844438787 0.0315651599753874 0.0157394295440464 0.0132048596104145 0.014689953597444 0.00948842574636062 -0.00101970467982385 0.0297900828504594 0.0150569551753333 0.0137991267837627 0.0120756760406277 0.00830006966917829 0.0191848139812248 -0.0067237833303368 -0.0146897598897187 -0.036070459072592 0.0138358924691786 0.000430560015773576 0.00330415514017351 0.0417133349630699 0.00786145202762291 0.0146054147765728 -0.0188698583370794 0.00605581075141141 0.000375002316221444 0.0301409300945933 0.0293296915095425 -0.0370748906554533 0.0122890236913653 0.00407984451267897 0.0085673052154724 -0.0436275682828868 0.00825613720083265 -0.0233345388095814 0.00966849708502139 0.00197262228164825 0.0155054820717951 -0.0194700263517379 -0.0375460590717412 0.00184320258679317 -0.00187350274940884 0.00702618500896068 0.000937810254747072 0.000567181840483338 -0.000529171734654719 -0.00230959556631136 -8.1379800901814e-05 0.00115489590433796 -0.040504813753094 -0.0138618600541366 -0.0423217742248915 0.0240038059841311 0.0180307744047401 -0.0414875191069626 -0.00909209537253905 -0.00120204042938888 -0.00238457464302895 0.00757366840351566 0.000116338812145891 0.000590833356229351 -0.0141508426953659 0.00265628075199812 0.00677691494321985 -0.00209791324854633 -0.00310648252696881 0.00380249438435293
  107 1515.3266928212 ""  24.2845821409143 0 0 0.027923440991276 -0.00976821180264126 0.00221353563934413 0.00552868793194546 -0.0122375795412884 0.0073566491044125 0.0144206506098597 -0.00240594810472926 -0.00437861486319619 -0.000667131873322863 -0.00190809988416942 -0.00216134377353362 -0.00648624884855348 0.0115268530582112 -0.00833657070706477 -0.121904739571889 0.0336112971773879 -0.0509492427614143 -0.10463424300499 0.0257045896974557 -0.0964115341852196 -0.0301348867856916 0.137314948849304 0.0227416734194614 0.00593617633273307 0.163934600497149 -0.0114857947688148 -0.231267737593206 0.0255425519608984 0.0397558029821091 -0.0382080564932784 -0.170976054995612 0.0140312870321534 0.103852677198565 -0.0964607263557274 -0.0218512821642079 -0.0234515650102881 0.0280579963191605 0.0148369102483503 0.0147666625152338 -0.0704017048814646 0.137035456591632 -0.0376585299745856 0.00107778598603295 -0.004188132133677 -0.00485725926944707 0.00103826779320475 -0.000874132081017198 0.00201764932205805 0.0170458501841148 0.00901348754210896 0.00841116026832447 -0.0228019793800818 -0.0105253235485073 -0.0159549253583275 -0.000355291811668085 -0.00253441270730907 0.00926965196900075 0.0113732643325109 0.00728896240639496 0.00560105761312486 -0.0104608333022662 -0.00457406015962722 -0.0133815267898253 -0.00587188709169332 -0.00504752562255436 0.00783729903299552 -0.00503713117092735 -0.00147122572997457 0.00894070900666902 -0.00572804387171739 0.00375396797085491 0.010072350518046 -0.00138517198697224 -0.00483691682951498 -0.00354717953148269 0.00321861689262538 0.0012032134933221 0.280745338427996 0.0306893149289932 -0.164106622751517 0.23127154943657 -0.112778277743634 0.204675825684543 -0.00331765700640623 0.067360963881052 0.0348424171596005 0.0392842803714221 0.0368008539748335 0.0248092480484294 -0.00114840724998065 0.0593583005828505 0.0302864188118817 0.0405705462836108 0.0308569803168969 0.0223626426098758 -0.0303530137214684 -0.0676052483219848 -0.0801539082110526 -0.119324944163519 0.085854516886213 -0.0570052347428848 0.00552949716090547 0.077296142093891 0.0830600239652895 -0.0374998076637878 -0.0994422851466318 -0.0176387428401405 0.0146969868280681 0.111256122458045 0.0215017321363472 -0.138677256342504 0.0176967893321476 0.0729590841897543 0.0129303350609 -0.0397156716995271 0.0113151850318952 -0.0151931693385898 0.00546168037386528 -9.41041809096484e-05 0.0191575600366013 -0.0160554390393363 -0.0358464441639993 -0.00637719692649619 0.0141324718444953 0.0456823928262066 0.00649572138806886 -0.00783605180220175 0.00175437824544033 -0.0120657926880958 0.00751723729249063 -0.000206708720463769 -0.0673626552564845 -0.262925380755704 -0.279556260291137 0.205735396895187 0.132795926327182 -0.290725915791624 -0.0277008429777892 -0.0284764796723049 0.0636172085286431 -0.0167733677991227 0.00798280570756106 0.00366823492532877 0.120460340097186 -0.0309853583856346 0.0134387687261004 0.0586899279262676 0.0744552090844268 -0.0981994130953144
  108 1518.25907006386 ""  7.07728125997112 0 0 -0.00511603214962969 -0.00107872186124189 -0.00127875172502936 0.00148797327179763 -0.000312580643579205 0.000118134180385725 -0.00258347744697009 -0.00112402457892229 7.33665396940672e-05 0.000443483585708641 0.000190729977314503 0.000644395920848958 0.00158635241804801 -0.00159606483364927 0.00162995749669934 0.018845858685661 -0.00998435125238723 0.0098547881870146 -0.0113839756438406 -0.0005834468809179 0.00355200169432328 0.00313497293774924 0.00788965566544495 -0.0065439719322775 -0.0129670989786777 -0.0163105972238216 0.0222252519559615 0.0415017627913232 0.000739387999623689 -0.0282481964722539 0.0255744646023239 0.042523721009416 0.0128793787394852 -0.0230370232762519 0.0170756241279663 0.00276573643724519 0.00490408454867504 -0.00896954493657283 -0.000872045397702743 -0.00395217251297477 0.0124113642325969 -0.0281408979315265 0.018972918238604 -0.00495328220722438 -3.15105389370997e-05 0.00456050003290839 -0.00568788550349493 -0.00160577086124278 -0.0126651619346875 0.0167812496883235 0.0066081795566588 0.0118326353675757 -0.00509166898177119 -0.000871244053940385 -0.0157506465935463 -0.0106561667675157 -0.00783629781799206 0.00528652270767251 0.0073909879366422 0.00460848442426895 0.000791809840845698 -0.00447506344224548 -0.00221172988703 0.00191174823007099 -0.00267491814604301 -0.00104459674060277 0.0313908388703936 -0.00738254043207225 0.00124577815748035 0.0270869737115155 -0.0111512742340051 0.0113800293694424 0.0295828104338041 -0.000238026621229177 -0.00931602252273955 -0.011858214771061 -0.00218185485636711 -0.00210841677515595 -0.161810583007118 -0.000259641067123436 0.10066769052808 -0.132806337231938 0.082027578872052 -0.109377339392804 0.0104227271331988 0.0193986014249928 0.0117111322815149 0.0197190851282384 0.0118862667139715 0.00881329758067398 -0.000205340598550765 0.0145541651613229 0.00786147308890605 0.027572761069926 0.014005079824076 0.0110000306895965 -0.157192089306162 -0.20974648428975 -0.228750131360446 -0.298564175395087 0.252020241454812 -0.197551666659875 0.00824662776547105 0.144142348254208 0.263668400668613 -0.175274868026548 -0.281815910849196 -0.0805291229660484 0.0492693389217904 0.290653225775347 -0.0213936647253362 -0.357034886656346 0.0191542211499223 0.2411190733591 0.0185331252212747 0.0253750482266224 0.0122343397077236 0.0330405073788995 -0.0133227790824742 -0.012635338700728 0.0101422683293443 0.0142848667838371 0.0108180992929092 0.00533087315568575 -0.00354361665873498 -0.0171770812103006 -0.00262816771976243 0.00301157639210772 -0.000713909888084349 0.00505818832789708 -0.00216595325523006 0.000579718826452453 0.0308147318569625 0.0980861607525918 0.104226025132573 -0.0949127135385776 -0.0426952569424646 0.115241038234438 0.0138238353662778 0.0131734434708228 -0.0235065129509595 -0.000984237002113379 -0.000877676929225808 -0.0016749268039495 0.0132228681540314 -0.00424928549619001 -0.00380319190642864 -0.0232076759059656 -0.029588848626714 0.0387019068569727
  109 1524.05183705239 ""  23.2915292792446 0 0 -0.00872167114058403 0.0152806465555266 -0.00136272663544824 -0.00454615341844283 0.00293332471953797 -0.00174618733425557 -0.00101930893090772 0.00369686397230492 0.00272512364653801 0.000110143046285992 0.000495299408192735 0.00190632925495322 0.00321875417969435 0.00142418451333652 0.0085091318774502 0.0583393195362854 -0.00606448386572844 0.0378018476707516 0.0571583162025301 -0.00645784467464952 0.017909432907914 0.0102566317004102 -0.0531342887701429 -0.00686513290067747 0.0255053540020324 -0.0509956231169135 -0.0408635911638182 0.0278452649375786 -0.0141598866029332 0.0418149662168545 -0.0379011109572723 -0.00368856035781759 -0.0373448597801767 -0.0533807726395956 0.0438171960748546 0.00912453234495599 0.0501754094549155 -0.0594410493619866 -0.030871860788248 -0.04399819024732 -0.0045962959804783 -0.107357327417152 -0.00145731857512561 -0.00135933698115735 -0.000355229227642653 -0.000313995358649137 0.000221624190905029 -0.000127957533591341 -0.0013542921505492 -0.00336605232167125 -0.00199837283654284 -0.0019912062542204 0.00613260939693802 0.00319127072454394 0.00394431298453663 -0.000809801061804282 0.000455541424897794 -0.00224827006614283 -0.00137394209135736 -0.00354543793423301 -0.00182134382507496 0.00250634307907804 0.000549229521204532 0.0049502851230112 0.00195811767338704 0.00198886552345762 -0.00158398411510226 -0.013254140289253 0.0257324354245552 0.0117196283952385 -0.0159774939920173 -0.00248961412474275 -0.0105101685761567 0.0125895919485632 0.00813341524972102 -0.00537621550959785 -0.0184790184817789 0.0332463835440116 0.0183725913668859 0.00807240603832699 -0.00634368524680235 0.014525062259822 -0.00320007774361297 0.0138594968091941 0.0012453058049088 -0.0194274807960395 -0.00855981922960963 -0.010722749086198 -0.00614510742252302 -0.0186250752206168 -0.0019530209908488 -0.022153451229877 0.00421328039590129 -0.0144029781951869 -0.010692131726924 -0.00864534555980902 0.0411574841500808 -0.0706293438662452 -0.105742728177466 -0.220070601354124 0.107108413513114 -0.038459105586417 0.0156563824884102 0.206406380766423 0.106395617425665 -0.0384082143960492 0.10778321778249 -0.0154309364591412 -0.0111095196888576 -0.177351237928689 -0.116668924317659 0.206053320353012 -0.0557381606452489 -0.0381900368950358 0.224617872719649 0.287490036409921 0.125736239796204 0.0750703023134886 0.241521288753112 -0.471405347198135 -0.218459300204258 -0.230829414022057 -0.192510147297334 -0.0138184050585652 -0.00397869368697315 0.00866828144088977 0.00090032633951836 -0.00138608615297162 0.000516456313334268 -0.00303397916817607 0.00148463019462142 -0.000443128429117487 -0.0281344175111265 -0.0573713853522976 -0.0556260527908619 0.110171753545664 0.00124455505219039 -0.0875625693319527 -0.000877119048333679 -0.00173982204117166 0.0116477062072544 0.0237441267441851 -0.00623343809920006 0.00298053237581057 -0.207531435887458 0.0595445719134758 -0.00656641668314747 0.0104931776752813 0.0141763629799593 -0.020234080814021
  110 1524.11735296422 ""  66.2260101615491 0 0 0.0212161297566961 -0.0369056329772327 0.00342474480692357 0.0108356953404913 -0.00686932197816377 0.00411647151355612 0.00250087958513061 -0.00885749780334092 -0.00655459456250985 -0.000320524479700436 -0.00120817803257349 -0.00471617465019173 -0.00797432298381999 -0.00353766604556938 -0.0209713906157704 -0.141488143071338 0.0151613752607161 -0.0921757035023907 -0.13618089529079 0.0153985323218008 -0.0424013262747606 -0.0248092592027584 0.126103871494052 0.01708619375721 -0.0608908820462697 0.122962439798488 0.0974571081039882 -0.0679892102743863 0.0339741912936549 -0.0996799715759699 0.0903400324912473 0.00768832932470735 0.0893425921960997 0.132009822846235 -0.108061713865719 -0.0224031866750987 -0.123685005145456 0.146789190492222 0.0759004106626942 0.108501941204806 0.0112426547343426 0.264931177839574 0.00265512875978302 0.00373744263120315 0.000918704888402993 0.000611581048889913 5.1307839072182e-05 0.000520414393349561 0.00341526373025536 0.00615041820916509 0.00380461539137807 0.0035365247210387 -0.0139428884672745 -0.00664032332962908 -0.00753861512018611 0.00254772984636461 0.000327088789469298 0.00520449499534089 0.00514150752808385 0.00239601062737342 0.00425630054875166 -0.00414504232520545 -0.00173670045511973 -0.0111383439423247 -0.00470938296940272 -0.00395364148925289 -0.00755262346222895 -0.00613783918793294 0.00929542115182718 0.000831841682229991 -0.00547081243584452 -0.00269754092073145 -0.00874828428815731 0.00500980978255151 0.00427464373627767 -4.92303735426423e-05 -0.00549922412480481 0.0151660892322733 -0.0364485221498245 -0.0198119836807518 0.0101814828706122 -0.0285339004386199 0.00242160743436524 -0.0286333385634698 -0.00406175823050665 0.040284433496382 0.0216573366768261 0.0260272883576026 0.0272692903548607 0.0122575893111956 -0.000199622600490928 0.0300955916988876 0.0220899330801412 0.0308740251655736 0.023855725810594 0.0161967601585426 0.0488876747899045 0.00326792822823493 -0.0109556125647132 -0.0530742472304099 0.00658086668306008 0.0176993939098596 0.00649276412049534 0.0734758121503689 0.000381236079024666 0.018529999267306 0.0858145796958544 0.009422362470834 -0.0129604055886865 -0.115667265351382 -0.0344610767708711 0.133956855214711 -0.0219312465506471 -0.0560587430396312 0.0936301791169347 0.0926679211420484 0.0537256306513683 0.0130924287134409 0.107958847035322 -0.193240848920321 -0.0861000523071216 -0.109316909744319 -0.101434179489095 0.0332501041955651 0.009731580792238 -0.0204001471277304 -0.00210160551731284 0.003289442232347 -0.00124054237996765 0.0072314636952144 -0.00359334873819523 0.00102408862236358 0.0669900657860248 0.135627229052021 0.131194348846077 -0.263365302306097 -0.00164431884702588 0.208068485546997 0.0014714390626418 0.00361865840240169 -0.027636907657548 -0.057384824334157 0.0150993933033753 -0.00716291763317124 0.501532684997782 -0.143910320861719 0.016041783543827 -0.0248406915238618 -0.0336301268648149 0.0480304208555593
  111 1529.65841794944 ""  24.7780561345472 0 0 0.012604214644243 -0.0172575687051812 -0.00652086580968053 0.0138747372219711 -0.020886668408713 0.0062268209975893 0.00168616010154625 -0.00496449467301016 -0.00174926561010438 0.00446779360543884 -0.000362974935524251 0.0123568362458542 0.0186597529443669 0.0117479559257874 0.0425283554762207 -0.0829000380749738 -0.01263565693526 0.0116993901292396 -0.194576488744734 0.0207895399016344 -0.0878202185453582 -0.0171161635047121 0.228219878730865 -0.0170204689240552 -0.0379613121643191 0.0825351069001828 0.0646818595423122 -0.0432954459168654 0.027659853162834 -0.0793633750077788 0.0587904359650911 0.00943269627124826 0.0597983296846634 -0.289029365970256 0.215666503033896 0.0374029253903269 0.254566376055754 -0.318782661139502 -0.142024953072441 -0.22714402444937 -0.028506356344498 -0.552455082609712 -0.00373363093057652 0.000316052988304505 0.0010968494502857 -0.000318271276039346 -0.00138020291012792 -0.000295023745702361 0.00271545215413119 0.00817375426247161 0.00468167707907703 0.00419868015154537 -0.0116478098287529 -0.00541457562598413 -0.00841072632247251 0.000305537506960645 -0.00106608143764011 0.00511631619726389 0.0053187745296685 0.00350995859885782 0.00330315505236829 -0.00506406731341702 -0.00214633693727657 -0.00886174271033391 -0.00366431773526334 -0.00321843771369054 -0.00316441043330398 -0.000385745449101816 -0.000535018402914778 -0.00126196147061061 0.000551822575546055 -0.000710724398054038 -0.0015246468863372 2.54964522264638e-05 0.000672149169031014 0.00078953266835535 0.00153016908006479 0.00105997364436468 0.0226032521066556 0.0115377778282163 -0.00977319332199883 0.0134668805424903 -0.0151252693281435 0.0105558607293523 -0.00192774442944717 0.0352956027377543 0.018243841742538 0.0254415949821284 0.0231891300431257 0.0156990248870022 -0.000201769571391523 0.0307110270490741 0.0157643305082765 0.0256159242077915 0.0196112557276661 0.0143234960212536 0.00919688977031332 0.0115154705009318 0.0120982783094777 0.0146330428772389 -0.0136751534824188 0.0116011341849715 -2.21580901197362e-05 -0.00682552456415776 -0.0156235673879305 0.00941236027765352 0.0160304408176877 0.00453192377323814 -0.00277311535142139 -0.0182096471985432 0.00136714782708466 0.0201593534902261 -0.000805160607290121 -0.0141052112904736 0.00336009809030155 -0.0199665722577295 0.00319926793818119 -0.0130290371863217 0.0065462408959447 -0.000566095646707414 0.00486265188507205 -0.0110368572326849 -0.0184924729065224 0.013994596908492 0.00633850628413058 0.000246307575931163 0.00433010452313694 -0.0096737843201988 0.00503724400156235 -0.00753812345359287 0.0100416132348826 -0.00533740473647773 0.0201706198147592 0.0181313294199283 0.017367276571515 -0.0883965381656754 0.0224025625589171 0.0477699953100919 -0.0317320279457359 -0.0323246042627666 0.0478681505994389 -0.0287417266505553 0.00692507986790228 -0.00311653687200385 0.243540763324177 -0.071481778315933 0.0117653599036712 0.0636413778532085 0.087509890488379 -0.0933409271950345
  112 1536.2871893924 ""  4.24487659392312 0 0 0.0019233766556099 -0.00259316178732823 0.000115340795584153 0.000797259697428954 -0.000862297178346964 0.000220708417033938 0.000167194426431346 -0.000392595663709697 -0.00028213020256579 0.000131955399328635 -3.93859703285477e-05 0.000263705964754225 0.000385998914065442 0.000221692951442083 0.000796442466450004 -0.0121667311339673 0.00115723156014982 -0.0054886715067758 -0.0110297492891841 0.00096938040556212 -0.00355311234053527 -0.0017806345719589 0.0114148682021351 0.000729309973262966 -0.00268770832711115 0.00765046267320053 0.00423186849087038 -0.00516986767681631 0.00204115794212948 -0.00519491411039078 0.00403811510980624 -0.00108401562183015 0.00455706978679195 -0.00576207636785955 0.00424752948599684 0.000684132688523997 0.00474729325939203 -0.00606297250447029 -0.00255645895803715 -0.00423306764417023 -0.000357102460327506 -0.0106443972740185 -0.00230548369810025 0.00276759823797598 0.00101675505546693 -0.000739043018386786 0.00324393638299674 0.0014055348127581 0.00325360525922323 -0.0139870004119337 -0.00660324214453808 -0.0113159182620248 0.0101593432869719 0.00359111382371216 0.0193316810603567 0.00577912587265495 0.00581520851628331 -0.0103939314378445 0.00136364234187899 -0.000787559183865833 -0.00246336258261938 0.0119339817214476 0.0057771892502549 0.00679396950077882 0.000338138031044346 0.00115231050543923 -0.00676701736317336 -0.0364999554460835 -0.0203316040708121 -0.00818909950359584 -0.0179228036139003 0.00177573924959449 -0.00502447062229066 -0.00807481450989414 -0.0175160161944974 0.00296958309922172 -0.0285822818320456 -0.0149014288008019 0.0261760754404759 -0.00677546480234166 -0.0192352338185496 0.0211547880737486 -0.0203926114550107 0.0144988707592479 -0.00573630134213657 -0.040967113260831 -0.0222217872953472 -0.0426473847927933 -0.0362826682874118 -0.0248506198687667 0.00680393294385621 -0.0745573487390604 -0.0373682947864382 -0.0302309632678932 -0.0251374638015973 -0.0173637297896449 0.264679421516855 0.0450298231542773 -0.017830116234213 -0.164450880081561 -0.0132625917770411 0.119484194633468 0.0231580842453412 0.2965720177065 -0.0711165795422307 0.246078885949353 -0.0228802679029219 0.104440604681713 -0.0272639853353152 0.113693502872325 0.286231318413417 -0.136820811380672 0.110600491183455 -0.110246909459329 -0.108433117193475 0.424014912271152 -0.0940608336707243 0.277635807820012 -0.116404915270037 -0.0141189366256155 -0.171356280694727 0.188186393312223 0.373111174720307 0.00194049425522846 0.0011301282119613 0.000252377058545404 0.000344808978175149 -0.000571598871362363 0.000257109651203265 -0.000429411602419366 3.16571443382286e-05 -0.000456610368369449 0.00196771804752254 0.000799172550539475 -1.37487242752754e-06 -0.009943736915792 0.00362596437705599 0.00485160226264121 -0.0039129289392274 -0.00362130719244142 0.00223020920957538 -0.00425043682134685 0.00121193155386848 -0.000446539953888569 0.037316153666964 -0.0111000300934179 0.00244448946886051 0.00412707358001482 0.00552682983822515 -0.00538709967109987
  113 1546.96110516696 ""  101.403039828482 0 0 0.00719317173673875 -0.00969953116365837 0.00116322797201301 0.00202081533833432 -0.0016565073552268 0.000121384367037809 0.000119245840689564 -0.000928515680814379 -0.000902899476832688 0.000166492776399107 -0.00010894718435598 0.000336718744458664 0.000512032923501066 4.32254509586509e-06 0.000845292600336637 -0.0448243379949782 0.00589626381921596 -0.0241191651211977 -0.0276289863115426 0.00155383454166706 -0.00520306518567051 -0.00555139573688394 0.0260156642387312 0.00456238933113683 -0.00693148411657335 0.020566410445366 0.0104308231282365 -0.0128419321807157 0.00524433928305818 -0.0142285276006315 0.0112363079640168 -0.00306073072888797 0.0127534638265093 -0.00716081230596337 0.00635390333627009 0.00116202594899474 0.0048155627250956 -0.00560113691738922 -0.00266040614415777 -0.00384418606248658 0.00131223042189001 -0.0124045155686251 -0.0109017745397104 0.0149307588460866 0.0053409068768969 0.000621300934850314 0.0207894010358148 0.0100656568703105 -0.0164477666140358 -0.0856454292972947 -0.0460658634197117 -0.042158813833112 0.0680948119118927 0.0289259895926097 0.0819312820506164 0.0256388451039536 0.0253291498670481 -0.0401049308472355 -0.0632423459347205 -0.03873618910069 -0.0242415855829977 0.0576870872135267 0.0261614848005995 0.0607562670696868 0.0239401971436259 0.0212302732324539 0.0166335137785308 0.0186216739435604 0.0119671917289426 0.00526492770526617 0.00315950188550664 0.00291817242020846 0.00552686642785896 0.00334532150594725 0.00209475406170071 -0.00276337160540811 0.00101495489448873 -2.33673326057742e-05 0.119652131885219 -0.0418877204206402 -0.0939437685024756 0.096933142039854 -0.104623382250189 0.063431884416003 -0.0085561617496487 -0.230826837521672 -0.120859946690718 -0.23943317264118 -0.188597854463802 -0.133142988608138 0.00359578748336369 -0.241315440754906 -0.123865417275712 -0.199987792763011 -0.153675016090975 -0.108452828677488 -0.096718973643416 -0.0496199852443597 -0.035166650532896 0.00150378678242022 0.0481295393665951 -0.072227534182219 -0.00706193811663082 -0.0561911843244092 0.0694866204164819 -0.095298695053837 -0.0466648325014661 -0.0426609974407421 0.0153930872767254 0.0275428318900644 -0.0832934510515625 -0.0228298055994462 -0.0306559592627073 0.0788931978871127 0.014862893150022 -0.0256135817533081 0.0113203189760944 -0.0260648008123565 0.00906822499904344 0.0031723822123282 0.0215497961662814 -0.00573079231292697 -0.0220311924601659 0.0071405607235317 0.00415976705337241 0.000701666990123011 0.000904795579848833 -0.0019494899073277 0.000749078439973725 0.000675729552542584 -0.000875263411708089 -0.00172890262213038 0.00821404213492469 0.00410916628046707 0.00153631284509272 -0.0372093504326504 0.0129585443728322 0.019250191726925 -0.0226778234481268 -0.0194886237410242 0.00256310156814956 -0.0163143964901358 0.00472148666898123 -0.00186198466836945 0.143940007714888 -0.0436725795324358 0.0109348981412736 0.0136326687465732 0.0184580820624444 -0.014789455910048
  114 1594.64794546518 ""  15.5869237924617 0 0 -0.000263220717870695 0.000125970941209255 -0.000214315448298975 -0.000112114338670816 8.04485992408135e-05 7.25197722709151e-05 4.13705800923493e-05 6.07581485959897e-06 5.36775835852941e-05 1.60453522913534e-05 -1.31224805731275e-06 1.37933362225438e-05 -1.17457761520632e-05 0.000159486596822381 0.000107521472046632 0.00041190166500672 -0.000120387498076844 0.000429053129193812 0.00100589243660616 1.49219081963675e-05 0.000313888462600665 0.000407835918507268 -0.00097416894500046 -0.000585635293346507 0.000115259892500227 -0.00027028077154067 -0.000189088197392211 -2.36406805934633e-05 4.32226720469124e-07 0.000194269827280983 -0.000380943316916557 2.28907421212012e-05 -0.000379919118924664 -0.000184764234272187 -4.96253221012137e-05 -3.12906118458972e-05 0.000789801765737394 -0.00108349570050091 -0.00049897846597458 -0.000899367347250683 -0.000774908871899664 -0.000990916997537657 0.00927122302345663 0.00505788774569927 0.00420656379318768 -0.017236731516562 -0.000938760700727437 -0.00375600607890367 0.145603415349438 -0.0425719159035767 0.000553277173544583 -0.0667959919558138 0.0418050222819061 0.0116013470759308 0.0864719827009264 0.0103579628631926 0.0181382015438638 -0.105136865870595 0.0520502393110572 0.0111411681289796 0.0619007034630188 -0.0682674483893086 -0.0259499897717387 -0.111549753163245 -0.00210983790974984 -0.0177580032972384 0.0164211471361328 -0.00741648042490828 -0.00137565134778151 -0.000587017878839446 -0.0010551977469939 -0.000970572526717193 -0.000645710347674358 -0.00135681804698653 -0.000545862604993723 -0.00185379308550044 0.00546019214220752 0.00260474913925379 -0.0151505377706837 -0.015046492762395 0.00914646021706198 -0.0136258244178063 -0.00186106336017843 -0.0206564844547939 -0.0592335866717226 -0.0521553139290325 -0.0366802049497665 -0.0907534456115615 -0.106023837845407 -0.0679183671463661 0.0402446985482888 0.16397901422196 0.0908520328113228 0.0938352444226201 0.1420648885297 0.0868793787714198 -0.0130639054394344 -0.0106673047731333 -0.00928225299411137 -0.00953936693091675 0.0109752155028628 -0.0148083676872375 -0.00284065140045854 0.000693489651149421 0.0281739157181752 -0.0135710515747651 -0.0121625570868326 -0.00669344637016841 0.00350353813966852 0.0240135628775253 -0.0151195274915162 -0.0141487478919809 -0.0046935539330862 0.0150769093412536 -0.00166051274236941 -0.0212056336765005 0.00330339555195685 0.0054624629085477 0.00171430157046578 0.00132501058396221 0.0013486202560527 -0.00981608640658277 -0.0195202608374132 -0.00041614127914903 0.00054963692926769 0.000162393744976177 0.000445066857195738 3.73875153060797e-05 0.00010741727506803 -0.00482527866409822 -0.00138240681163328 -0.000781642854804755 -0.00105311839707676 -0.000966131311132126 -0.00159020079136856 0.00494681994063178 -0.00231174790621047 0.000408753265814456 0.0143474163853283 0.0102141107672991 0.00536719298008455 0.000695454761251799 -6.59615519510672e-05 0.000113076221490336 -0.00335457368794181 0.000548628143663511 0.00136743368080962 0.00205974463126754 0.0024774585139402 -0.00422421110797137
  115 1637.40344716451 ""  53.6841526267421 0 0 0.00166367172860287 -0.00192978783977129 0.000416400969152516 0.000200865325070277 -8.75087059334898e-05 -0.000180902139413787 -0.000242593652787188 -2.30850942110569e-05 -0.000146716168703434 -7.09997242513937e-05 1.0131644649713e-06 1.5386654377556e-05 5.34666697280335e-05 -0.000134728604915685 -5.02164463544322e-05 -0.00900426050955642 0.00158681531901048 -0.00531485626034891 -0.00244604314667381 -0.000293627966303212 0.000265016981677777 -0.000963649836249899 0.00200649835852802 0.00163707109949414 -0.000263356406776497 0.00190607817185967 0.000219181855478693 -0.000369735408273467 0.000162172667255137 -0.00128129429421845 0.0012261409034322 -0.000278605538442592 0.00145252354639654 -0.000341208157748022 0.000575773052510517 5.77418241080625e-05 -0.000434539025786363 0.000699871959907452 0.000363774673542967 0.000730170803929962 0.00100403937432984 5.47016950222628e-05 -0.00251541379511007 0.010081505334326 0.00406686956758707 0.00156348174163501 0.00625509212877611 0.00321008270128273 -0.0208138781491302 -0.0707159334718754 -0.0391984400217121 0.014500207941351 0.115069956055087 0.0613057570489271 -0.0659392302947706 -0.0870610382218481 -0.0547837525155236 0.0129985901431711 0.0726898312655272 0.0396821669906027 -0.00575678364245882 -0.10801938698035 -0.056550496045471 0.0580895445691884 0.0753046381981672 0.0473360523617471 -0.00137688680980974 -0.00821124954709452 -0.0044878684394721 0.000221878258831058 -0.00119112425229708 -0.00255570746427654 -0.000227680299897624 -0.00274022457417161 0.000454075678200445 -0.00136024145941574 0.00107087045584936 0.00036959637726339 0.0246800107414207 -0.0272992642544619 -0.0303635243909355 0.0188652613281619 -0.0422802334643601 0.00771008312343884 0.055929493204475 -0.15259725036555 -0.0701619743875799 0.161151862708148 0.0573280818026529 0.0536525668686014 -0.0352385758031973 0.163337958338707 0.078951379018954 -0.13410880522903 -0.0495742023515689 -0.0454032067827058 0.00432994699591093 0.00696051363960735 0.00709867149542582 -0.00427255059976617 -0.00613767824036944 0.00944152768109339 0.000731384410283681 0.00590303101610157 0.00183036062392415 0.00500907350146306 0.0092915506511745 0.00280274338501133 0.000401293943007904 0.00462503848261761 0.00393662450561893 -0.0011840000285849 0.00466995230420145 -0.0110952581979391 0.00103215353071371 -0.000533708434575082 0.0015765023806513 0.0105805425364914 -0.00381063591265172 -0.000573408300764223 0.00134386294566361 0.000721681155441473 -0.00114986498636514 0.00119523341258882 0.000780324849191783 0.00013027052416536 -3.03176702719684e-05 -0.000670888918061797 0.000183759718893225 0.00156474813632233 -0.000839686196231338 -0.00063571266506729 0.00226684275174652 0.00143463117812076 0.0012733207468039 -0.00637573864885096 0.00216558999761828 0.00431924479486585 -0.0119373309987165 -0.00934275658378949 -0.00281065737360852 -0.00361522368576718 0.0011178418927463 -0.000566740490524895 0.0338792382916232 -0.0115533194633002 0.0048238217435862 0.00402054772598416 0.00607342247895402 -0.00205168206339789
  116 2911.73062812489 ""  65.9218743936253 0 0 -1.46256110568897e-06 0.00397826730908208 0.000216316849953349 -0.0658419997787121 0.000996966412671085 -0.0294086221681543 0.00187285277994922 -0.000830039965764456 0.00172480941674444 5.26032177119151e-05 0.00209336816519492 -0.00262963784377599 0.00239470226630457 0.00434132275142568 0.00506965402384236 -0.009557660195439 -0.0541549150350308 -0.0163726300918039 -0.0304501502766558 -0.16725738132008 -0.045462555459345 0.811586816899939 0.137025372461619 0.440708850836721 -0.0357012395007055 -0.00238468542156771 -0.0179285705819095 0.0035826651358451 0.0155811366377953 0.00572948615066375 0.00843801609577845 -0.0036312673532199 -0.00307834272347248 -0.0052688631321509 -0.0106337223863786 0.0364208191764433 -0.0876944181226038 -0.0207128830272279 -0.0718261171643213 0.0691265217616235 -0.0284027937368181 -0.0236505321854839 -4.30361572402438e-05 3.08801365850028e-05 -1.74281733424788e-05 -3.22319133613522e-05 -5.40154814613574e-05 -3.29302352789517e-05 3.96430320345675e-05 8.07827201729938e-05 4.47175570638572e-05 -1.03756350541681e-06 -2.54444888493038e-05 -7.22785554403535e-06 1.25849337625877e-05 -9.16244479891237e-06 -1.27055190181223e-06 -2.5595187919881e-06 -1.13298812417602e-06 -1.84232489832663e-06 -9.84087114285862e-06 4.21232839222547e-06 -1.18348203707528e-06 -1.07746128672858e-05 -2.34480167595553e-05 -1.54010304154309e-05 3.16978274485347e-06 6.54783431532739e-06 1.677615812916e-06 -9.55651067125955e-06 -3.3123779453932e-05 -1.96389698760269e-05 -1.14657667621414e-05 -3.47102272086581e-05 -7.82423419796899e-06 -6.85459287512761e-06 -2.51327866951114e-05 -1.18766409457633e-05 0.000304336773748882 -0.00024059617448336 0.000386383918035126 0.000190103657604366 1.80231897453794e-05 -0.000159213992896097 7.09957972612146e-05 0.000134648727284634 1.89855127335448e-06 -0.00013428784274317 0.00015345571383322 4.93666594534461e-05 0.000116345878963511 5.8350125194872e-06 1.3655431782115e-05 -3.65464251527079e-05 0.000140783439666087 5.49433817847991e-05 1.12262920086626e-05 -1.78315673014866e-05 2.4161725995542e-05 0.000156059376338635 0.000352156281435219 0.000196275310662523 -7.15054920312763e-05 1.72368529107772e-05 3.90820378504738e-06 7.06685242019882e-05 7.31268831081314e-07 -0.000161519187288226 -0.000152372832305465 3.01008791516405e-05 -1.98031489270332e-05 0.000164529744662155 0.000368048005732004 0.000233532274986101 1.28394345582468e-05 1.18113404721379e-05 -1.45490653090647e-05 8.19086069636648e-05 0.000230332072650009 0.000128724844766353 -1.75228763360934e-06 4.01886521530338e-05 -1.53993991194129e-05 -0.000641443634504537 -0.000868674551791955 0.00112235679883643 9.64230934214214e-05 -0.000104957716939469 3.7629670630087e-06 -6.53732251548801e-05 7.79784378840385e-05 2.93385483313032e-05 0.00957481010363477 0.0121812851069674 -0.012107701774912 -0.00122519368743743 -0.00337353792307293 -0.00179831701189799 0.000514498368257784 -0.000909087282700939 -0.000402142153845591 0.000503022040231841 7.93588364951598e-05 0.000404826758408663 0.000796783175537835 0.00106593587802391 -0.00102266404372897 -0.00128515295487001 0.00127992374413578 5.87422377121467e-05
  117 2930.69890489338 ""  69.5291133857072 0 0 0.000947540330020368 0.00637353884050368 0.00204968980430594 -0.0087562291672006 -0.000656860461007408 -0.00600735579264907 6.76528480783536e-05 -0.000408196089967642 0.000185795901155233 -0.000675911205113305 -0.00323951705426571 -0.000270261106055455 -0.0286391484096678 -0.0321892146229312 -0.0359461519351365 -0.0140618402430021 -0.0795188815634433 -0.0260161379184252 -0.00154585983246909 -0.00363334388887448 0.00119675396061188 0.114078581681557 0.0127524365417584 0.0694633220813154 -0.00438917175326278 -0.000341994028971639 -0.0029317344679332 0.00154948759632409 0.00783930496315225 0.00216790499611756 0.000410098993908677 -0.000696653695677057 0.000256397717324111 0.0328893132138368 0.0718215445869302 -0.200292027769131 0.644056655143307 0.217832213901376 0.522276095520615 -0.332892038336055 0.14324318577824 0.108787770021628 0.000455361762339806 0.000132271557665534 -0.000315153251554588 -1.48869737802931e-05 -4.40081016872868e-05 -2.4788383834839e-05 3.21922623451268e-05 5.00904176587448e-05 3.16008826684157e-05 -7.73864495372013e-06 -2.06627751424419e-05 -7.81438355970629e-06 7.96758053265649e-06 -2.96202117888099e-06 1.03817240459288e-06 -2.72049203340338e-06 5.81583818798999e-07 2.11448494296236e-07 -1.43279298823745e-05 -1.17245745346674e-06 -2.97133155623081e-06 -1.64258611814344e-05 -5.6250757562187e-07 -2.95989011328179e-06 2.79523098184799e-06 4.33844000371014e-06 3.05586882679952e-06 -2.09219208994495e-05 -3.66037760471747e-05 -3.17956071866831e-05 -2.2468666116093e-05 -4.49506732261258e-05 -1.14565573089673e-05 -1.86294829122568e-05 -2.67969195504911e-05 -1.32687014636518e-05 -0.0004645366522174 0.000668534234421558 -0.00134720769743616 -0.00501535733811409 -0.00201589092036744 0.00531069378241687 0.000207921621676009 0.000110185883455279 2.39795506778619e-05 -7.06827839589164e-05 0.000119550632767568 4.77316397397514e-05 0.000119667948113682 4.03111223898141e-06 2.14437164055741e-05 7.90968496154157e-05 -7.17367664232297e-05 -1.96140091995127e-05 3.55702984886822e-05 -0.000121952687945997 9.13531757434935e-05 0.00021390041432431 0.000493596973416348 0.000283701109962821 -1.23808702546645e-05 1.32744909015811e-05 7.99685881326531e-06 8.71298686058429e-05 -3.47492675679662e-06 -0.000185639138847801 -5.11144152282702e-05 1.84382049184171e-05 -2.81994544431072e-06 0.000215469274564743 0.000488850410951919 0.000301779062792102 7.61833954618731e-05 1.44322954255519e-06 -0.000128948732721606 0.000127446098822868 0.000352303103746075 0.000202217082004813 3.71088097505643e-05 -8.56554040196111e-05 7.12416375566298e-05 -0.0018230706180209 -0.00205816461784801 0.00282940623684215 0.000161733981004418 -0.000101929400481174 -2.01350634123782e-06 -0.00018672783370314 0.000180633781406749 5.54719939262598e-05 0.0253304402205893 0.0297853801544094 -0.0306323693083676 -0.00263760829689987 -0.0066740146191265 -0.00328219042162093 0.00204043589574227 -0.00275954367740048 -0.000950820511495155 5.04980825528411e-05 0.000154502970166216 0.000241381338980783 0.000833398709843175 0.00189090643155966 -0.000532809082354155 -0.00115356738023645 0.00185271741491691 -9.97658344301507e-05
  118 2934.42768630914 ""  26.6894614417363 0 0 -3.79163940876988e-05 0.00400837138418163 0.000904580444927207 -0.00146554061846057 -0.000486317736536985 -0.000864999525073905 -0.000119922914021115 -0.000534363416611036 0.00180764525488682 1.59345286038333e-06 -0.00013544874419179 -2.52798829069239e-06 -0.000794844276382092 -0.00153274721017974 -0.00171662717558834 -0.0070660731792436 -0.0490726794255969 -0.0155907457258704 -0.000192815401723077 0.00329728877415663 0.000787373507379342 0.0190072572817561 0.00272516337290327 0.0100016956360145 -0.0180405958356375 -0.0013751369629022 -0.00765754585931712 0.002434462731574 0.0155327923096483 0.0047185053120524 0.0195489931924633 -0.00702732979002604 -0.0160551163619995 0.00158022593981423 0.00275698903994431 -0.00808001509657616 0.0274414311390426 0.00930619155736374 0.0219361498271763 -0.0194976207606447 0.00802716241811521 0.00658956226134771 -0.0208647488335792 -0.00463669575045799 0.0112377712596355 -0.000330466670163694 0.000871449741809023 0.000386160481987926 -0.000366563631725723 -0.000398687004767532 -0.000324055199538502 4.10553835964308e-05 0.000118352748558115 8.58585249119558e-05 -4.15369962226545e-05 1.09040341696185e-05 5.52779761138896e-06 -1.25189011259253e-06 1.63005664721528e-05 1.42568203043981e-05 4.38091461635583e-05 -3.91366270983155e-05 4.82672230061764e-06 0.000364754914990809 -0.00032954630228848 -0.000119157299650907 -5.53557886591077e-06 -7.79868914660701e-06 -9.47271120503089e-06 7.68620719078566e-06 2.96684414823104e-05 4.43280599844776e-05 1.2464011864387e-05 4.73827138792692e-05 2.98244598656784e-05 2.02554651293199e-05 -2.36437904080845e-07 1.74506625612096e-05 0.0381874962374664 -0.0398357532083447 0.0823011980778945 0.2119695926653 0.0840662539744713 -0.222317110140561 0.000117653099022005 -0.000108102987675827 -5.86449045115828e-05 0.000395966754532412 -0.000330351565489372 -0.000146089687110614 0.000198353346624468 0.000102791440070921 4.41024932015067e-05 -0.00354735517877376 0.00506878962942627 0.00185226207089575 -7.58502565963183e-05 0.000303075936606093 -0.000208916958839361 -0.000271073968585968 -0.000560932403014113 -0.000296536340633844 0.000311836200410423 -2.09672553948058e-05 1.66158435137547e-05 -1.10668996004615e-05 -1.42567821059632e-05 1.72976511489444e-05 0.000160014118353687 -2.28134298086257e-05 2.28432731107135e-05 -0.000237493179297238 -0.000462364815273585 -0.000307096298732215 -9.67115770074338e-05 6.54127684386196e-06 0.000162755636737583 -6.9261973356711e-05 -0.000252135487278759 -0.000135758639256766 -9.78619339196428e-05 0.000277681896691613 -0.000191580186598111 0.0307658310362378 0.0320650704520309 -0.0517997925107231 0.000301092727835197 -0.000700337815087686 0.000245915368730918 0.00044291830187735 0.00244106208833717 0.000941455248113096 -0.453887926835157 -0.524877350227 0.54363090238256 0.0664266450716354 0.15247792453556 0.078876131279886 0.00868172924546265 -0.0159314389261747 -0.0121726023940008 0.00107183452999935 -0.00100258543602114 -0.0011191208058815 0.00612956651581918 -0.00194409194895685 0.00447406656395879 -0.00921656880557267 0.00485936153102498 0.00652863977880852
  119 2943.49298554505 ""  40.7753440118493 0 0 6.7321855598645e-05 0.00215831480739042 0.000569524924815241 -0.000408184809921636 -0.000262701129935419 -0.000274746885853671 -9.1026647716134e-05 -0.000381027373058273 0.000764165654996224 9.28306397885051e-06 -2.4331569049618e-05 1.81225828662062e-05 0.000241700465540011 -0.000263586258343104 -0.000239647792774145 -0.00355925360415937 -0.0256355913288413 -0.00814652681029366 2.82537940241108e-05 0.00253577952394104 0.000568696969518781 0.00514499944273768 0.00077985562277477 0.00265150261907755 -0.00814684082323915 -0.000591330336537022 -0.00362845121826693 0.00138030191156086 0.00857608818814309 0.00266711085719532 0.00872897102998212 -0.00319045621368914 -0.00721808760773624 0.000307116956750441 0.000235930313544814 -0.000915291261722901 0.00235233631158792 0.00078392909908238 0.0017266652131488 -0.00554949616210382 0.00229910794188473 0.0019972068238627 0.056378634102096 0.0103260330306609 -0.0220941430552751 0.000908769282218965 -0.00278243887658445 -0.000886165226799387 0.000977238073334018 0.000965837093100561 0.000749549889721243 -0.000174108952319997 -0.000355703249421326 -0.000236770767876399 0.000111797148717075 -2.42532322123865e-05 2.88763592911381e-07 -1.03025842754146e-05 -4.65525573315848e-05 -3.62376873241118e-05 -0.000148891222668683 7.52919547423217e-05 -1.47233285114347e-05 -0.0010544119586236 0.00098603149172541 0.0003903509843443 6.862960569912e-06 2.46188731589987e-05 2.26602185182983e-05 -5.3708671436828e-05 -0.000114978194857894 -9.54760262718159e-05 -6.75000636488402e-05 -0.000148156573260546 -1.25871400969571e-05 -9.57971826817326e-05 -9.85483731106188e-06 3.26838533789756e-08 -0.143626305018376 0.132993843882645 -0.283660043770859 -0.540350953202731 -0.214983926284166 0.563698521015452 0.000827777114754679 0.000764443972245481 0.000383495128411473 -0.0011264230590206 0.00104853319118875 0.000412425608326602 -0.000549224188416264 -0.000266296501260283 -0.000193558929861134 0.0103627701091649 -0.0145799459209601 -0.00587615985970442 9.58318715515507e-05 -0.000367024993715424 0.000278158519212892 0.000701873716531488 0.0014836781388403 0.000810740123117925 -0.000310193011409046 3.08625993775431e-05 7.8301272354306e-07 0.000444770017612557 -4.2335519332237e-05 -0.000998492699328892 -0.000564588328326898 7.32676464339994e-05 -7.21510658277096e-05 0.000753535286643833 0.00154939025388294 0.00103869435397641 0.000634961901067031 -6.9387015612036e-05 -0.00117738531766251 0.000248599096367111 0.000897779547189572 0.00051038211611468 0.000292008336276271 -0.000839481878526861 0.000589873136166091 0.00973036213525149 0.00970358548963198 -0.0188757114809814 -0.000220056917670905 -0.000706672470718537 0.000595838039304642 -0.011952070898372 0.0155533773920494 0.00598425508669412 -0.155960473407445 -0.180226196601931 0.186526175949226 0.0307426287224214 0.0699410538065159 0.0391243483681465 0.144848215628103 -0.17819005053031 -0.0868196658425447 0.000538071132340422 -0.000576618528823641 -0.000326385791242802 0.000964827979722254 0.000456945593050139 0.000712065183692014 -0.00418409202700382 0.00362670726810084 0.00154271511786149
  120 2971.33086299426 ""  14.9621400649389 0 0 -0.0102451890940616 -0.0674131896273563 -0.022925977485906 0.000753995776582275 0.0203504650299576 0.0054792457423021 0.00252515223864769 0.0115191122927903 0.00607163789876152 0.00014885679817584 0.000599543819813229 -0.000716005146532934 -0.0229612527563472 0.00167010666140834 -0.00297734512326757 0.128272944477717 0.815654591939162 0.273306432146876 -0.0219127585328195 -0.253869213811646 -0.0625032888971474 0.0158886970351314 0.00538430198094734 0.00709868440130474 -0.0287022295343427 -0.000642112244653859 -0.0100039038665937 -0.0236850357437628 -0.137651600614141 -0.043079947011111 0.0242644875908975 -0.00666522866103674 -0.0155016756318196 -0.00744130769714589 0.00294722800070986 -0.000495034214726286 0.121797780681239 0.0418996674213576 0.103500652848104 0.156716349038703 -0.0711418762520719 -0.0640662923848214 0.000377052323773882 -8.97251867613027e-05 0.000254528728266984 -1.6696593733599e-05 -8.8428519364715e-05 -3.72825312356046e-05 3.98731622085147e-05 8.02774440684158e-05 4.63603798391075e-05 -1.84976881472981e-05 -2.62097926529852e-05 -1.58242918378302e-05 1.67932278890773e-05 -8.08539479632587e-06 -1.94462244261696e-06 -2.7147757059365e-06 -1.61175657590699e-06 -1.45083842951358e-07 -1.42923829845382e-05 2.29039143015785e-06 -9.04387780140276e-07 -2.44907886959197e-05 -8.2484100927353e-07 -4.57151737893045e-06 1.54826909565601e-06 2.56302627210187e-06 2.73992434937658e-06 -6.56464687123267e-06 -4.58052419779006e-05 -6.17007343981812e-05 -1.59761425959178e-05 -7.52936713992949e-05 2.24883525530836e-07 -1.91533434831898e-05 -2.66163311857357e-05 -1.28832702255927e-05 -0.00262040440124088 0.00235602928564803 -0.00463431994133607 -0.0021464309503712 -0.000863687553371846 0.00224068842899246 0.000215386343995502 0.000119719031136057 9.52116192887411e-05 -0.000146101362036419 0.000161710873576237 6.04225323658186e-05 0.000103455721432948 -3.74319916234245e-06 1.33537668278767e-05 0.000138054175502618 -0.000128398838190298 -5.4081053096534e-05 0.000104438775388159 -0.000400412288247453 0.000263165874867925 0.000382424646184751 0.00087209263046057 0.00050416863025242 -0.000429169097615837 3.23792808887211e-05 -3.61786520469764e-05 0.0002252746281993 -2.98336998914019e-05 -0.000485627533723918 -0.000433365476607163 4.06580319459831e-05 -4.79617900977525e-05 0.000378980189816886 0.000856990987490341 0.000523128290722354 6.88405777950744e-05 -1.83545837083695e-06 -0.000114480261510037 0.000130336559319652 0.000358787816127422 0.000206899179360612 2.99627583365837e-05 -7.27001014938257e-05 5.64172122166183e-05 0.00404220454925804 0.00565841922003595 -0.00145688037185698 0.000145912286045784 -0.000239451863537041 4.6970183142866e-05 -0.00110757310882269 0.00200784145553612 0.00076095636183215 -0.0304682826230313 -0.0340974260482799 0.0373791606430194 -0.0172176955562089 -0.0306790958820667 -0.0210953695019343 0.0143542748998584 -0.0191644681922803 -0.0100910122546885 -0.000584382263672358 0.000705688778663368 -0.00029378147718288 -0.00228257677513657 -0.0174989638049927 -0.00281833826972445 -0.00445477057617599 0.00240591555868324 0.00179770161851853
  121 2978.75747114571 ""  73.4388039653154 0 0 0.000370267556006211 0.00121342631319663 0.000492652988499504 -1.5848073592238e-05 -0.000729763579125723 -0.00010987655940194 -0.000653361290388989 0.00257094180158321 -0.00258915316867241 -2.2622339458729e-05 1.56637696367542e-05 -7.38482318423735e-06 -0.000247037890746346 0.000414126405355781 0.00027357938053223 -0.0019607036052489 -0.0140452906826259 -0.0048675215263863 0.000796417249485018 0.00924908710805153 0.00228916095339689 -0.000996695508279962 -0.000296191696985227 -0.000564990129983379 0.0405237499932587 0.00260341011145955 0.0215209367754549 -0.00770186531688531 -0.043121546218828 -0.0136111800031093 -0.0257604495577046 0.00993905879514241 0.0219926354724796 -0.000484374138420873 -0.000716751130184412 0.00198179650125359 -0.00385421249910212 -0.00110370859035725 -0.00278593082158024 0.007759780645541 -0.00300023349884459 -0.00255166758645221 -0.014678420976196 -0.00292014024848988 0.00969369995848263 9.16805838811449e-05 5.7635369090508e-05 -4.81847945881739e-05 -0.000220930690563576 -0.000378818429116541 -0.000278521283905747 6.2267920107032e-05 0.000111209236703023 7.87134311641568e-05 -3.9803616124114e-05 1.13453494963728e-05 4.19853850047998e-06 3.59277657266113e-06 1.35324919126977e-05 1.18049769463034e-05 6.98586188182089e-05 -3.07511884797471e-05 7.61857362678645e-06 0.000276337123399546 -0.000170773621581963 -6.33696605440177e-05 -5.45390615698058e-06 -9.67173639323104e-06 -8.30884073838205e-06 4.37631522131302e-05 0.000114578821415956 0.000166184252959391 7.01820958770371e-05 0.000265102572956618 -4.14302345935439e-05 0.000167696744051525 1.86044970187189e-05 1.57309125005659e-05 0.017843846813732 -0.0160044887961395 0.0373209370403424 0.153020473845707 0.0624021649686261 -0.151709140870125 -0.000532615700158382 -0.000309610628160464 -0.000172845573878414 0.000387282475572236 -0.000399546624081063 -0.000161604180409024 -0.000249129230185689 0.000104187507625424 6.81906930630119e-06 -0.00272786751793102 0.00347700267956409 0.00130031361654555 -0.000271823607788231 0.00104919110797009 -0.000696026602962657 -0.000995854279354188 -0.00225850850300811 -0.00129601489131477 0.000801751344201244 -6.34203875516054e-05 6.5542849297241e-05 -0.00104929854105292 0.000152734911793061 0.00227358123774013 0.0016320213521861 -0.000143729940762543 0.00018412218612948 -0.00136545214935977 -0.00305727358302612 -0.0018788188290024 -0.000967212247605244 9.75596019238604e-05 0.0018198200190554 -0.000561615628750673 -0.00165593441451215 -0.000946998830940762 -0.000478091616233113 0.00143268485035904 -0.00100605977778406 -0.00827018906998762 -0.0133662426291502 0.00188862781285743 0.000676951266531472 -0.0022355980953489 0.000740372845919636 -0.0437253934478728 0.0569129660973303 0.0268711076246681 0.0606005698297415 0.0743941814552387 -0.0817662252876031 0.0367608334635899 0.0889182460231209 0.0557836480081735 0.519353530189011 -0.672941158814315 -0.324980750607334 0.000494458033737983 -0.000189758577881107 -3.95137497197407e-05 -0.000803660830299627 -0.00173998205605471 -3.12180684797485e-07 -0.0121426875250985 0.0196188605153369 -0.00142896555362862
  122 2984.43590594151 ""  20.4796276030702 0 0 0.00027324349554747 0.00121273027519276 0.00117983365865284 -0.00506919350677707 -0.00714816217408131 -0.00352153678283179 -0.00607064233435729 0.0395204125023427 -0.0282019430631149 0.000131933161201953 -0.000232400481409113 -0.000114422407910377 0.0107624480135153 -0.00285482267996538 0.00055191713789395 -0.00347900160755502 -0.0155357861712228 -0.00777527365655993 0.00658731549305645 0.0798991164172326 0.0189520464441099 0.0484896533850765 0.00650534609360272 0.0253444773717372 0.490844684295142 0.0300711607844799 0.266450280501056 -0.110307087258735 -0.622801739968085 -0.19714085459828 -0.305440503215123 0.122739380318643 0.26123322041759 0.00624459494479457 0.00443883100202868 -0.0132060056822762 -0.0356447012445414 -0.0120019220535355 -0.0317604137598876 -0.0983223001640394 0.044086845949809 0.0393165720012457 0.00131998671847102 0.000219469120015965 -0.000618887172321434 -2.91968742740016e-05 -6.64780653198781e-05 -2.06137789145129e-05 4.53616607438081e-05 9.31847710233211e-05 5.43099438411933e-05 5.18044445543795e-06 -2.80738162461683e-05 -8.55475408925287e-06 8.58030130647444e-06 -8.41058344706319e-07 3.12391706094437e-07 1.54024007095003e-06 -2.4622599264882e-06 5.16020003227558e-07 -2.29256820188742e-05 4.25636244167255e-06 -1.33130538078081e-06 -3.51041902543929e-05 4.90055633179963e-07 -2.78107413153612e-06 -3.13522242879128e-06 6.19757103990539e-06 -5.32555529374345e-06 -2.5404264757318e-05 -2.51940725670175e-05 3.19945984739881e-05 -3.09877028349099e-05 -0.000511435360327277 0.000180200616307141 0.000111035506327726 -2.6298919437013e-05 1.02868101519744e-05 -0.00277056626130047 0.0022098621701802 -0.00531451725069332 -0.0127048718286432 -0.00519135580491705 0.0126396427194841 -4.71098124147894e-05 0.000106392923197971 -3.57134671665856e-05 -5.35443462578624e-05 7.57545961787341e-05 6.81067426901154e-06 0.000176066262181319 -4.48296408673022e-06 2.05904014627562e-05 0.000243836460373843 -0.000241374542510806 -0.000107336964480933 -0.000143558965996445 0.000532966733433931 -0.000313206463034958 -0.000105720327590219 -0.000234080799260368 -0.000131264400636315 0.000536098668683462 -3.35729060330221e-05 5.79829249230208e-05 0.00246105182628106 -0.000401109158047877 -0.0052827016145707 -0.00477795922270618 0.000367685302463612 -0.000526276086678666 0.00267142643116435 0.00604698903173334 0.00366684979718819 -0.000630710757651851 7.07980319950584e-05 0.00124617425612222 -0.000322673491918557 -0.000979756278405473 -0.00055259556615386 -0.000347099089294299 0.00120300998670589 -0.000818424484268405 0.00152615741693328 0.00123522006877964 -0.00242011662206564 6.61616694860426e-05 8.72062676819819e-05 -6.74864061281166e-05 0.00315825694174868 -0.00401759190395792 -0.00190083705179685 -0.0198672688929788 -0.0231655607629191 0.0247279296969748 0.00333485201141572 0.00695404788501381 0.00399780610452987 -0.0372115696844587 0.0481037285755945 0.0228291719296212 -2.78223484977777e-06 0.000182280533057401 -0.00014528499549851 -0.00123182901030266 -0.000818956622108396 -0.00108241737808244 -0.0017213753353219 -0.000721726637520759 0.001623143249453
  123 2985.96850979738 ""  29.1342928988331 0 0 7.19621840076373e-06 3.86833226130622e-05 9.41600543139366e-06 5.91494416127554e-05 6.32337426542963e-05 4.37895467739264e-05 5.36771436194287e-05 -0.000332413873520995 0.000225584111023224 -9.57284224948348e-07 6.51190863919878e-06 -2.14073969518004e-06 -0.000264017016175009 7.67330351657652e-05 -2.65769953627146e-05 -6.57173028824458e-05 -0.000458476551456179 -0.000137555319043519 -4.93831692652163e-05 -0.00070180056377214 -0.000165440563000521 -0.000616486732152473 -9.41240292015531e-05 -0.000322861646101293 -0.00404337408704041 -0.00024399331371139 -0.00220165220940165 0.000916753913805049 0.00519394791712947 0.00165226753005152 0.00246148674901122 -0.000993448237327616 -0.00210898512096504 -0.000183547089928069 -0.000175902969710575 0.000502836794813328 0.000858853739281643 0.00030017077515427 0.000763043933679364 0.00245630641775361 -0.00109819934589408 -0.000979287540757552 -7.56270981516779e-05 4.17156436160224e-05 -8.98036827827435e-05 -2.44625641248601e-06 1.34210606572871e-06 -3.74544337372837e-06 -1.96379642099833e-06 -1.50012178875094e-05 2.74438561393222e-05 3.40130362061324e-06 -1.71280291984881e-07 -1.67884840454557e-05 -3.89437668011829e-05 0.000162680070525583 -0.000105278356738321 3.61557999310352e-06 -8.8753180846848e-05 0.0001852521591009 -6.20205248903967e-05 -4.31350688101634e-05 2.95153672137685e-05 8.54634530948836e-06 5.8688531835547e-06 -2.07096660340734e-05 4.90097815009264e-05 0.000358791684873499 -0.000664001148960715 -0.00494527225152498 0.00937268339932645 0.0316316543000008 -0.00118023230043793 -0.0342425961675249 0.0121615570798516 0.00194196672683665 0.000294658312145355 -0.000415199196258068 0.000723807556327928 -0.000572320435299554 0.00128310898231011 0.000167733893637158 6.97484253770642e-05 -0.000190731565927548 -6.55532877636483e-05 2.71941466086444e-05 -6.93581123005798e-05 0.000864559270534934 -0.000246452743196289 -0.00128712988310617 0.000523773333516022 2.26374332058939e-05 0.000152915688480938 -7.96916523565459e-05 0.000143939672221276 -4.64863662705127e-05 -0.0765137819651107 0.290081975669847 -0.183141050185138 -0.16698246397645 -0.38167353846914 -0.220704237520796 0.301205814052617 -0.0207746630757647 0.0313742586100465 0.165067837941944 -0.0285167945741194 -0.352390292639551 -0.33101916880403 0.0247028555360272 -0.0360005186863673 0.180277429867486 0.407962337433104 0.246875130741396 -0.0138588411693477 0.00110938998013565 0.0246721722776191 -0.0062021888004559 -0.0182907436893829 -0.0102709850345146 -0.0029130728959243 0.0135556153484961 -0.00887151592082595 -3.66974146621264e-05 -4.54014282276318e-05 3.90628643270313e-05 1.60368589884973e-06 -4.63674108898032e-06 -1.42413798155251e-06 -8.29538474104472e-05 0.00010724757388674 5.05913990410028e-05 0.00041059260312509 0.000476818051713796 -0.000510588071247533 2.63634458436488e-05 7.12969297791171e-05 5.1934550896144e-05 0.000981826584700742 -0.00128226382313628 -0.000614329564784563 -2.94991983886441e-07 -1.01446683932892e-06 -1.31369842944776e-06 1.03222109894452e-05 3.10541922469459e-06 3.34758097307347e-05 -1.85110055703052e-05 4.78879273143055e-05 1.24943525324866e-05
  124 2986.83798205767 ""  26.4382140502179 0 0 -4.70460766493276e-05 -0.000273151135927431 -9.32285594597385e-05 -6.44722661005608e-05 7.74980665089937e-05 -1.64716654691101e-05 1.89221473151686e-05 0.000234110679220359 -7.56086617348496e-05 2.00214126645582e-06 -1.68309116883926e-05 -2.08114539740983e-06 0.0010756931022361 -0.000308425957584795 5.27489606129131e-05 0.000528431713205474 0.0032984978715888 0.00109900974925768 -0.000116986738860107 -0.00104135151935563 -0.000266021024870399 0.000807315825029044 0.000183886294193034 0.000403092227211541 0.00165339144797788 0.00011242129811768 0.000920383605428077 -0.000607344347079476 -0.00343541118632993 -0.00109357702045275 -0.00125032069956538 0.000517300261654669 0.00109568139975383 0.000627241033047879 0.000524297913086245 -0.00147521238722816 -0.00337606858631698 -0.00119790558005912 -0.00302395510081467 -0.0100363622798413 0.00448256509117905 0.00398265532577057 6.00654360254052e-05 -6.27605411731789e-06 -5.51896054204474e-05 3.48208368370602e-05 4.71555710571624e-05 3.04610594298739e-05 -7.06720149863318e-05 -2.18681907451131e-05 -1.87495008109399e-05 -2.44983206302335e-05 9.05085018056788e-05 4.28044921089223e-05 0.000641429052983152 -0.00103741867212041 -0.000454873189606747 -0.000381299516005874 -2.45405209472665e-05 -5.9279745421213e-05 0.00111295967859315 0.000254341684901859 0.000300379992916701 -2.33342004072598e-05 4.55191618057121e-05 1.79156629957725e-05 0.00084338905580167 8.828989644767e-05 0.000127942648584802 -0.00404465212564352 0.00661452287411735 0.0247134591328094 0.00062405397259665 0.0201942066617933 -0.00792293430953213 -0.0345193295754579 0.000740100679334391 -0.00409151479583038 -3.40601435053527e-05 1.74945602711806e-05 2.42182574529512e-05 -0.000587895853312291 -0.000181234224771492 0.000544384754285361 0.000863479965486354 -2.59494256846102e-05 9.78727302100514e-05 -0.00813358834423588 0.00884149341527918 0.00331319800647565 -0.0113554127548198 -0.000749502954231713 -0.00205667334168917 0.00110500086979857 -0.00124845033799327 -0.000485927145528234 -0.0606588805770387 0.230474590558444 -0.147397966889005 -0.127949774864503 -0.293043501631751 -0.169847585061611 0.235034862259295 -0.0161917137124416 0.0255242412573304 -0.101494719342868 0.0160659741348329 0.216926331731857 0.199002040323702 -0.0140410849223928 0.0211056470827733 -0.105957530399363 -0.240454289310194 -0.145042030109192 0.189986228807691 -0.0206490410084782 -0.372768221385086 0.114582952468755 0.338358735234558 0.192531518084672 0.101171119082363 -0.328667492786482 0.227052835183779 6.05993508935398e-05 0.000122814128725533 3.16797839093723e-05 1.79721065334642e-06 1.43070929936663e-05 -2.73055523103375e-06 3.74404897008787e-05 -7.12604219208069e-05 -2.84202377036587e-05 -0.000255073918375949 -0.000296176526667764 0.000326436604674605 -0.000477980714124835 -0.00112707917071304 -0.00071948297381714 -0.000545297028411166 0.000757485952549274 0.000363419743041585 3.56274826425903e-06 -3.21330075983081e-06 -1.18868018557022e-06 -5.84657457716658e-05 5.58632594247283e-05 -1.91804659970201e-05 4.71730703900607e-05 -0.000142327983806251 8.33216182669884e-06
  125 2987.99950252222 ""  33.8049513764525 0 0 -0.0023148989510554 -0.0165505772667832 -0.0057007994746904 -0.000548736762592132 0.00912441524751573 0.00110391964905051 0.0014076405297844 -0.00161144639256161 0.00608211377339898 -7.14499509226339e-05 -0.00115963975665941 2.58616778266715e-05 0.077880663233579 -0.0217125661358036 0.00516241716789102 0.0321165664410113 0.20029217356042 0.0668123453793901 -0.0103904971493329 -0.110497654236772 -0.0274093243488513 0.0143493952038442 0.00680713743252543 0.00647355225106 -0.0769286363474032 -0.00405931110789559 -0.0406639603417164 0.0075448734653564 0.0422865134029633 0.0132565860557824 0.0514951525068128 -0.0200071335548982 -0.0423411410703984 0.0461411220813456 0.0392297732379085 -0.110373993917659 -0.25658155402536 -0.0908894678407298 -0.22806443405305 -0.713674137587133 0.319564613822112 0.284273870343936 -0.00039276247537623 3.29880971902598e-05 -0.000125176009516043 1.13165928317211e-05 4.53333484166833e-05 1.84257196486036e-05 -3.28976231407705e-05 -5.62278345845861e-05 -3.27584579351434e-05 7.25616326575922e-06 1.35203713121034e-05 6.23418079484751e-06 -2.01309102728192e-05 2.50822398637397e-05 9.35088882872501e-06 3.83369091394263e-06 1.41260717875658e-07 3.94426999038055e-07 -1.31452513606786e-05 -7.96638570008185e-06 -7.37541158573204e-06 1.07574903387679e-05 1.66535145220328e-05 8.00337618499074e-06 -1.38871519750886e-05 -1.80810916583277e-06 -4.54794190648271e-06 3.47141372544428e-05 -1.25671999252783e-05 -0.000169168072712997 -5.84101463692504e-06 -0.000248314194706215 0.000116163199641658 0.000582616959699953 9.92399327228302e-06 7.21698937003702e-05 0.0021040833594384 -0.00167467039740152 0.00396935526898969 0.00267330936381387 0.00126723128135302 -0.00268567794963026 -3.68818788910365e-05 -3.17759355184295e-05 -9.16528437330542e-06 0.000226444051413824 -0.000240348507410464 -9.04696287203054e-05 0.000108776304282217 1.07716539778789e-05 2.36095900423927e-05 -2.47337401615139e-05 -4.06510913718188e-05 -1.46458406700555e-05 0.000472343199074805 -0.00178879367693851 0.00114197575556813 0.000801171939883802 0.00184313566608924 0.00106767511901616 -0.00164970498549378 0.000111441296731448 -0.000199496703414181 0.00135594120621983 -0.000225330354877688 -0.00289145334832778 -0.00259330069242524 0.000168966751767135 -0.000267830566895647 0.0013236571594665 0.00301011805829443 0.00181443505097153 -0.00319385118620517 0.000342361376989553 0.00623009489320322 -0.00198350607119767 -0.00581850236470521 -0.00331471800362216 -0.00167642201327148 0.00541479473326975 -0.00374790520734412 0.000729561148868662 0.00144802901210294 0.000635280954173029 0.00016589165816394 7.29438010613868e-05 -6.7547983844707e-05 -0.00101134459893986 0.00135214267508761 0.000719849802748713 -0.00154552860461201 -0.00123480246484686 0.00192928380418949 -0.00769277415908356 -0.0153692510695012 -0.0098879071666736 0.0122234319442595 -0.0157869545238354 -0.00787598673944138 -0.000216736785150855 0.000312148118996545 -0.000103590771860388 -0.000262596981856866 -0.0035632845620182 -0.000498081939485463 -0.00190068231221168 -0.00141352541470961 0.00137285809571435
  126 2994.22662843417 ""  33.9567670464105 0 0 7.46709161109527e-06 -3.75819317054721e-05 -8.67383745884317e-06 1.84248564253913e-05 -0.000132169816919736 -2.94901878255865e-05 -4.54576628929834e-05 -0.000183585795512106 7.00287834448029e-05 -5.78677367835472e-06 -9.38096648428381e-06 4.61703377206136e-06 0.00030307136413479 -4.6256010252784e-05 7.295828911681e-05 5.76007267070583e-05 0.000389616588858211 0.000118021583878006 0.000144411566195051 0.00169473016940198 0.000458940537069955 -0.000335696676893916 -7.5872869221677e-05 -0.000197712881500123 -0.00123415210929773 -8.90389959042116e-05 -0.000672968163001529 0.000495240728193897 0.0027993687492637 0.000880126788111918 0.00122643247214037 -0.00050725938150669 -0.0010460112615921 0.000192769682417256 0.000172427485678804 -0.000473131310346068 -0.00153436407106563 -0.000531375381470717 -0.00130699675088934 -0.00221738483451671 0.0010091261773474 0.00091804275057841 -0.000268981019596414 -0.000185166767707902 0.000641852318553705 -4.26671177182306e-05 -0.000135050086662617 -8.01909930574125e-05 9.3573192956705e-05 0.000116694769514802 7.31858716556672e-05 -0.000147342963030192 -6.44727237927792e-05 -5.17428292335785e-05 -0.000903741688080209 0.000991249752852345 0.000377897446113432 0.000432796295729697 0.00078058516155878 0.000471207287524293 0.00134665004167797 9.23299665615265e-05 0.000245361801246675 4.50933861646363e-05 -0.000154999490513892 -7.84150716764611e-05 -0.00010648758628268 -0.000136721235936992 -6.06130818108793e-05 0.00435834935237697 -0.00681859627619157 -0.0248578987512711 -0.000395464758476563 -0.0239528652850924 0.00916438844802874 -0.0332677331896629 0.00329054228585975 -0.00249727342322275 -0.00168684914952234 0.00122692359549253 -0.00296386111840824 0.00454392926291049 0.00169049011184546 -0.00444942999832963 0.000553549444738009 -0.000160826454344332 -2.87193158536515e-06 0.0106490317984087 -0.0109711442969258 -0.00411918558072783 -0.0161193015226002 -0.00062383978223359 -0.00270209005892135 -0.000125026462020807 -0.000269349020892177 -0.000159291449854144 0.0586361357615757 -0.224487727098453 0.144838100257358 0.125974258309523 0.289023775298852 0.16836686112644 -0.234899346888329 0.0165077581128732 -0.022108118239771 0.115189354416963 -0.0173981056109429 -0.247345846444607 -0.232602436220692 0.0195625441039012 -0.0264149500355615 0.122615495008952 0.278908150561925 0.167376617755183 0.187957862444514 -0.0194330960794786 -0.361378779688291 0.101841438555987 0.29644881962167 0.168902531299006 0.101166427356112 -0.317649118667069 0.220629209078064 -0.000180671980493905 -0.000334828803041287 -6.29500344742059e-05 4.22200538862222e-06 -2.7546438144712e-05 -1.2143771677818e-06 -0.000202794956191566 0.000294904757373213 0.00015172905949926 0.000884253492950238 0.00105334208649765 -0.00115243663881234 0.00121307728217374 0.00292105621582891 0.00187882198068348 0.00254556409089268 -0.00342774796608486 -0.00167424330576403 -7.43539673731768e-06 2.37774672349928e-05 -1.18274576036272e-07 6.48540036920309e-05 -0.000341531701546354 1.41547149397006e-06 -0.000126709208486655 0.000260925095536701 3.49396062882385e-05
  127 3004.23390277694 ""  25.713401752971 0 0 -5.96514690158863e-05 -0.000237430873572331 -5.89058282517487e-05 0.000104749555039999 0.000527320037021869 0.000127529885201698 -0.000244062381672648 0.00019971548341584 9.8268618688102e-05 2.7462286422407e-07 -1.14774368303875e-05 1.42802607391992e-05 -0.000349560736371781 5.37036535496642e-05 0.000119208176048217 0.000831519355580154 0.00302845666019316 0.00103982258247659 -0.000545988681641884 -0.00588978900879735 -0.00142444001465844 -0.000625693355034026 -4.32861327767523e-05 -0.000247415350283591 0.00155294025402381 9.48599199858661e-05 0.00104955202042708 -0.000389545967903825 -0.00188747625273702 -0.000558341066719155 0.00178656431810932 -0.000702185471396425 -0.00141221600270847 4.88255820403188e-05 0.000401056643989167 -0.00102867276284505 0.00105018743519966 0.000298454967728302 0.000913730013098032 0.00301998313452485 -0.00138422212222407 -0.001328029352711 -0.0149026313959039 0.0333458630748526 -0.0787584314738033 -0.000261495174871954 0.000801373173623555 0.000433327397921127 -0.000481613169735375 -0.000476978484300598 8.90837122450921e-05 8.88173195603594e-05 0.000178266274150977 2.60196914735491e-05 -6.02101746036009e-05 4.99168910550844e-05 1.28042536289928e-06 -3.66489303135481e-06 5.2117630879666e-05 -1.23224304476834e-05 4.23746734002819e-05 -1.2883857618006e-05 -5.4008618802765e-05 0.000781111153182919 -0.00089055785926164 -0.000239149177616415 -4.1079342686727e-06 -2.03956221409689e-05 1.45890512542912e-05 6.2141035794412e-05 -6.79979575133429e-05 -0.000177518473809508 3.96769971656544e-05 -2.5860029732767e-05 0.000131434201768772 -0.000194933483668744 -3.90004541957204e-05 1.71450649526432e-05 0.411811902391843 -0.31699992609974 0.716019451120292 -0.233703337329537 -0.0903790654800101 0.21953345366307 -0.000219277699029912 -0.000226923329387101 -0.000242072517500035 0.000733932584017355 -0.000748198202320405 -0.000229317785868748 0.000654289004106348 5.02155548632666e-05 0.000242584446014325 -0.00848789924210224 0.0105031258259206 0.00478095494740056 0.000412632177677358 -0.00149793944441381 0.000952058167352928 0.000956584018936052 0.00226024046755572 0.00136742502929045 -0.00201160888250063 0.000140161945362046 -0.000194731390275988 0.000723231021540644 -0.000101208591098593 -0.00155712530086291 -0.00129009295636836 0.000116275741249422 -0.00013079762675649 0.000116952615759271 0.000285209455004283 0.00018008595504128 0.0011782264697177 -0.000133918648610061 -0.00227385047002682 0.000697743562439683 0.00193548589384402 0.00112498902833347 0.000404488123041025 -0.00130793231925708 0.000917164316497977 -0.00120001035686302 -0.00453778659259872 -0.00374308499900748 -0.000270147207059615 -0.000137035475446203 0.000552589614164664 -0.0013945721702674 0.00288193387125915 -0.000671824970742261 -0.00632313820797508 -0.00836211937829222 0.00864800605587016 0.0263729027083124 0.0629456565339049 0.0407221701320605 0.0183641248743891 -0.0284278538113277 -0.0128687967276367 -1.41516226075338e-06 -4.14292143567124e-05 5.72793218157578e-05 0.000358219267203657 -0.00177706287419595 -0.000559716621305045 0.00263173026098239 -0.000848726523007583 -0.000759062875342904
  128 3006.17753156513 ""  36.7820109269402 0 0 0.00374887740704016 0.0202139002734576 0.00731742545450825 0.0169051674507181 0.072781776957534 0.0245997274550074 -0.0063247097323179 -0.00675450080493039 -0.0120143225713752 7.93901124378473e-05 0.000812477100717282 -0.000938289671484499 -0.00210495113478804 0.000147158432332699 -0.00231907220799034 -0.0348382000160466 -0.233658787710613 -0.0807973572885833 -0.0643179334211077 -0.855788711508919 -0.219792526461334 -0.139871503900194 -0.0109835504241693 -0.0661810240060029 0.134502105837162 0.00534386249057989 0.0705364779763941 0.0070879691855998 0.0512966448004104 0.017715860010883 -0.0695234552610154 0.021022331889198 0.0550432392898365 -0.00691543757659765 -0.0106575783855436 0.0273001822836625 0.01046848406768 0.00222679775118139 0.00989363196367751 0.0193551582934711 -0.00786252701262231 -0.00801297490414837 0.000164704874134752 -0.000229397549320607 0.00069527146731213 9.05426741778655e-07 -4.54362496703951e-05 -2.38225000208344e-05 2.43844419321214e-05 5.19367505833233e-05 2.35814328742155e-05 4.34779962803089e-05 -5.96682804352366e-07 1.40229253628954e-05 3.66747578501108e-06 -1.33196476349365e-06 2.20097933620892e-06 3.19954967453026e-06 -3.27057499979412e-06 -4.78163166718292e-07 1.10761702305866e-05 1.01906581254289e-05 8.24638106606813e-06 9.43225754091376e-07 -2.98920730418151e-05 -1.59921570914361e-05 3.14500394026443e-06 -3.01848728110987e-06 1.71682742282241e-07 5.58879098295528e-05 -2.9403501756791e-06 -3.06486758697448e-05 5.46034133637501e-05 1.99403621122179e-06 4.67377297955608e-05 -7.58120399017039e-05 1.62774004346913e-05 1.23591819898625e-05 -0.00362919289635858 0.00268569905904505 -0.00649443138175328 0.00174380650165064 0.000537254312976557 -0.00160940279279804 -0.000874909341380446 -9.41464914972138e-05 -0.000269677406562623 5.83962285945519e-05 -0.000147849157865012 -7.50999717450252e-05 -6.99915950637891e-05 -1.27732002825057e-05 -2.03675886686317e-05 -7.36102539213068e-05 0.000176517675489478 6.37847509451459e-05 0.000113097484547508 -0.000386230437120662 0.000245508548121571 0.000163709989763555 0.000340242410633108 0.00020079198571128 -0.000932711601974995 6.25263019353535e-05 -8.60119463068739e-05 0.000188841182290428 -2.44899785391329e-05 -0.000382915810727906 -0.000825199787712619 7.53746180637408e-05 -9.82472238111683e-05 -2.38885233470375e-05 -9.47896610924801e-05 -4.49932503894994e-05 0.000479656934779328 -5.39494681453113e-05 -0.00092726974788698 0.000185789348433001 0.000549609322636933 0.000316084015162521 0.000216753624654691 -0.00069229218248467 0.000477507653369336 -0.00196275176681108 -0.00368047956114426 -0.00146497314765469 -3.21576230097524e-05 1.64897589888341e-06 -1.86672120895898e-06 0.000471715600554888 -0.000764111364148517 -0.000304557523130663 0.00513695942384786 0.00548878892708626 -0.00688927741425738 0.017796807962345 0.0361180286353549 0.02343358407687 -0.00607843827768149 0.00799119776038 0.00389675581844072 0.000129750448003463 -0.000347351193199965 -3.75789498183996e-06 -0.00434545594999284 0.00541192063349623 0.000992505697154364 0.00101109290774973 0.000330190958689656 -0.000375660948938207
  129 3019.85179933708 ""  40.2064506533602 0 0 -0.00104751382271973 -0.00422760879901812 -0.00183216660431891 -0.000465360247288713 -0.00169955920143739 -0.000587670286367705 0.00269834853808166 0.00287019072056005 0.00355452847782039 3.3642008596202e-06 1.83520824541977e-05 -1.88024676142806e-06 0.000550930667445823 -0.000480977520667739 0.000439198165655241 0.0130767829941131 0.0559520827846476 0.0205430286063851 0.000540896177548036 0.0218245122844467 0.00620139164536273 0.00656229693388299 0.000534558767457401 0.00220656162506442 -0.0408544792171718 -0.00142428603531981 -0.0215876908783727 -0.00499441454113583 -0.0291942415223183 -0.00869864678944648 0.0140714403841175 -0.00521035114878071 -0.0105095395689864 0.00132593561092133 0.00269321807884061 -0.00656442961254874 -0.000973251111069955 -0.000286075912277113 -0.000937955693727499 -0.00655729793052754 0.00296941689370824 0.00229936321755438 0.00229187304601847 -0.00211809238323874 0.00570421766399249 -4.73200163629972e-05 -4.53993325563533e-05 -5.68260598305966e-05 0.000132430127150908 0.000254761114255031 0.000119032129422836 -5.08729642908523e-05 -6.82287147853295e-05 -4.09267179739528e-05 7.1547215268066e-05 -6.03588765832702e-05 -2.21918281223959e-05 -1.01527544323413e-05 -1.37358750153957e-05 -5.50876713276e-06 -6.29535267920832e-05 1.30602002354166e-05 2.14259536900154e-06 -9.30427173904634e-05 1.15725980083523e-05 -1.65525865878948e-05 7.07836239270422e-06 6.21785778055129e-06 4.84495430683403e-07 -0.000140520367732723 -0.000108614689841248 9.83475598991102e-05 -0.000112019704101038 -7.24666410757935e-06 -0.000220924215392936 9.8873237640047e-05 -0.000162120463244938 -9.19611155550126e-05 -0.0313403409361274 0.0236636325265233 -0.055678837956748 0.00990275803974678 0.00353534411107299 -0.00862880914701648 0.00052084717157483 0.000163550629438838 0.000213881132413931 -0.000716644470590555 0.000792073144523743 0.000306581533681803 0.000619458097559928 -1.31564173564779e-05 8.25864475374815e-05 0.000644547151576125 -0.000629999307364716 -0.000252663624012021 -0.000496347329404915 0.00178025706625978 -0.00115251900011526 -0.00016969904094958 -0.000377298837054539 -0.000228729618249852 0.00224715270785104 -0.000174304144800329 0.000221001467565122 -0.00106590327730358 0.000148232440421188 0.00222109574127657 0.00229713656927601 -0.000201353570978183 0.000234770765875367 5.05185704486332e-05 0.000133117726960729 6.72293951611433e-05 -0.00090661281832717 8.787256435266e-05 0.00173760994748132 0.000196803050955653 0.000469469802438043 0.000265506082337237 -0.000424051713706033 0.00132273519467078 -0.000931584175271583 -0.0328267033297912 -0.0683498937121651 -0.0307170169746546 0.00024220931603469 0.000592393225443009 -0.000250435590798398 0.00552329410325581 -0.00945606530870247 -0.00332788683564026 0.0785236182703707 0.0882784278942092 -0.111466899746773 0.314428733746062 0.727804397302413 0.472280786532095 -0.0776822457617143 0.102496701743579 0.0458276802632878 0.000435520629956381 0.00083044116259947 0.000339372749304422 -0.00910607129514921 -0.0185270190574385 -0.00676690191810446 0.000114452706719496 -0.00375082415225185 -0.000285153714282782
[truncated: 71,036 more chars]
