# Supplementary material for: Cut-off Scale and Complex Formation in Density Functional Theory Computations of Epoxy-Amine Reactivity
Source: ACS Omega. 2021 Oct 25;6(44):29424–31. doi: 10.1021/acsomega.1c03229 (PMC8587129; doi:10.1021/acsomega.1c03229)
Supplement: Supplementary file 1 — ao1c03229_si_001.zip [file ao1c03229_si_001.zip › Final_structures/Primary/A4_E4_B3LYP-D3_CC-PVTZ-F_ canonical/Amine_frag4_Epoxy_frag4_product_isomer9.vib]

{ 
 s_m_m2io_version
 :::
 2.0.0 
} 

f_m_table { 
 i_j_atom_total
 :::
 50
 m_column[155] { 
  s_m_data_name
  s_m_column_name
  i_m_width
  b_m_visible
  s_m_units
  :::
  1 r_j_Frequency  "Frequency"  10 1 "" 
  2 s_j_Symmetry  "Symmetry"  10 0 "" 
  3 r_j_Intensity  "Intensity"  10 1 "" 
  4 r_j_Raman_Act  "Raman Act"  10 0 "" 
  5 r_j_Raman_Int  "Raman Int"  10 0 "" 
  6 r_j_x1  "x1"  10 0 "" 
  7 r_j_y1  "y1"  10 0 "" 
  8 r_j_z1  "z1"  10 0 "" 
  9 r_j_x2  "x2"  10 0 "" 
  10 r_j_y2  "y2"  10 0 "" 
  11 r_j_z2  "z2"  10 0 "" 
  12 r_j_x3  "x3"  10 0 "" 
  13 r_j_y3  "y3"  10 0 "" 
  14 r_j_z3  "z3"  10 0 "" 
  15 r_j_x4  "x4"  10 0 "" 
  16 r_j_y4  "y4"  10 0 "" 
  17 r_j_z4  "z4"  10 0 "" 
  18 r_j_x5  "x5"  10 0 "" 
  19 r_j_y5  "y5"  10 0 "" 
  20 r_j_z5  "z5"  10 0 "" 
  21 r_j_x6  "x6"  10 0 "" 
  22 r_j_y6  "y6"  10 0 "" 
  23 r_j_z6  "z6"  10 0 "" 
  24 r_j_x7  "x7"  10 0 "" 
  25 r_j_y7  "y7"  10 0 "" 
  26 r_j_z7  "z7"  10 0 "" 
  27 r_j_x8  "x8"  10 0 "" 
  28 r_j_y8  "y8"  10 0 "" 
  29 r_j_z8  "z8"  10 0 "" 
  30 r_j_x9  "x9"  10 0 "" 
  31 r_j_y9  "y9"  10 0 "" 
  32 r_j_z9  "z9"  10 0 "" 
  33 r_j_x10  "x10"  10 0 "" 
  34 r_j_y10  "y10"  10 0 "" 
  35 r_j_z10  "z10"  10 0 "" 
  36 r_j_x11  "x11"  10 0 "" 
  37 r_j_y11  "y11"  10 0 "" 
  38 r_j_z11  "z11"  10 0 "" 
  39 r_j_x12  "x12"  10 0 "" 
  40 r_j_y12  "y12"  10 0 "" 
  41 r_j_z12  "z12"  10 0 "" 
  42 r_j_x13  "x13"  10 0 "" 
  43 r_j_y13  "y13"  10 0 "" 
  44 r_j_z13  "z13"  10 0 "" 
  45 r_j_x14  "x14"  10 0 "" 
  46 r_j_y14  "y14"  10 0 "" 
  47 r_j_z14  "z14"  10 0 "" 
  48 r_j_x15  "x15"  10 0 "" 
  49 r_j_y15  "y15"  10 0 "" 
  50 r_j_z15  "z15"  10 0 "" 
  51 r_j_x16  "x16"  10 0 "" 
  52 r_j_y16  "y16"  10 0 "" 
  53 r_j_z16  "z16"  10 0 "" 
  54 r_j_x17  "x17"  10 0 "" 
  55 r_j_y17  "y17"  10 0 "" 
  56 r_j_z17  "z17"  10 0 "" 
  57 r_j_x18  "x18"  10 0 "" 
  58 r_j_y18  "y18"  10 0 "" 
  59 r_j_z18  "z18"  10 0 "" 
  60 r_j_x19  "x19"  10 0 "" 
  61 r_j_y19  "y19"  10 0 "" 
  62 r_j_z19  "z19"  10 0 "" 
  63 r_j_x20  "x20"  10 0 "" 
  64 r_j_y20  "y20"  10 0 "" 
  65 r_j_z20  "z20"  10 0 "" 
  66 r_j_x21  "x21"  10 0 "" 
  67 r_j_y21  "y21"  10 0 "" 
  68 r_j_z21  "z21"  10 0 "" 
  69 r_j_x22  "x22"  10 0 "" 
  70 r_j_y22  "y22"  10 0 "" 
  71 r_j_z22  "z22"  10 0 "" 
  72 r_j_x23  "x23"  10 0 "" 
  73 r_j_y23  "y23"  10 0 "" 
  74 r_j_z23  "z23"  10 0 "" 
  75 r_j_x24  "x24"  10 0 "" 
  76 r_j_y24  "y24"  10 0 "" 
  77 r_j_z24  "z24"  10 0 "" 
  78 r_j_x25  "x25"  10 0 "" 
  79 r_j_y25  "y25"  10 0 "" 
  80 r_j_z25  "z25"  10 0 "" 
  81 r_j_x26  "x26"  10 0 "" 
  82 r_j_y26  "y26"  10 0 "" 
  83 r_j_z26  "z26"  10 0 "" 
  84 r_j_x27  "x27"  10 0 "" 
  85 r_j_y27  "y27"  10 0 "" 
  86 r_j_z27  "z27"  10 0 "" 
  87 r_j_x28  "x28"  10 0 "" 
  88 r_j_y28  "y28"  10 0 "" 
  89 r_j_z28  "z28"  10 0 "" 
  90 r_j_x29  "x29"  10 0 "" 
  91 r_j_y29  "y29"  10 0 "" 
  92 r_j_z29  "z29"  10 0 "" 
  93 r_j_x30  "x30"  10 0 "" 
  94 r_j_y30  "y30"  10 0 "" 
  95 r_j_z30  "z30"  10 0 "" 
  96 r_j_x31  "x31"  10 0 "" 
  97 r_j_y31  "y31"  10 0 "" 
  98 r_j_z31  "z31"  10 0 "" 
  99 r_j_x32  "x32"  10 0 "" 
  100 r_j_y32  "y32"  10 0 "" 
  101 r_j_z32  "z32"  10 0 "" 
  102 r_j_x33  "x33"  10 0 "" 
  103 r_j_y33  "y33"  10 0 "" 
  104 r_j_z33  "z33"  10 0 "" 
  105 r_j_x34  "x34"  10 0 "" 
  106 r_j_y34  "y34"  10 0 "" 
  107 r_j_z34  "z34"  10 0 "" 
  108 r_j_x35  "x35"  10 0 "" 
  109 r_j_y35  "y35"  10 0 "" 
  110 r_j_z35  "z35"  10 0 "" 
  111 r_j_x36  "x36"  10 0 "" 
  112 r_j_y36  "y36"  10 0 "" 
  113 r_j_z36  "z36"  10 0 "" 
  114 r_j_x37  "x37"  10 0 "" 
  115 r_j_y37  "y37"  10 0 "" 
  116 r_j_z37  "z37"  10 0 "" 
  117 r_j_x38  "x38"  10 0 "" 
  118 r_j_y38  "y38"  10 0 "" 
  119 r_j_z38  "z38"  10 0 "" 
  120 r_j_x39  "x39"  10 0 "" 
  121 r_j_y39  "y39"  10 0 "" 
  122 r_j_z39  "z39"  10 0 "" 
  123 r_j_x40  "x40"  10 0 "" 
  124 r_j_y40  "y40"  10 0 "" 
  125 r_j_z40  "z40"  10 0 "" 
  126 r_j_x41  "x41"  10 0 "" 
  127 r_j_y41  "y41"  10 0 "" 
  128 r_j_z41  "z41"  10 0 "" 
  129 r_j_x42  "x42"  10 0 "" 
  130 r_j_y42  "y42"  10 0 "" 
  131 r_j_z42  "z42"  10 0 "" 
  132 r_j_x43  "x43"  10 0 "" 
  133 r_j_y43  "y43"  10 0 "" 
  134 r_j_z43  "z43"  10 0 "" 
  135 r_j_x44  "x44"  10 0 "" 
  136 r_j_y44  "y44"  10 0 "" 
  137 r_j_z44  "z44"  10 0 "" 
  138 r_j_x45  "x45"  10 0 "" 
  139 r_j_y45  "y45"  10 0 "" 
  140 r_j_z45  "z45"  10 0 "" 
  141 r_j_x46  "x46"  10 0 "" 
  142 r_j_y46  "y46"  10 0 "" 
  143 r_j_z46  "z46"  10 0 "" 
  144 r_j_x47  "x47"  10 0 "" 
  145 r_j_y47  "y47"  10 0 "" 
  146 r_j_z47  "z47"  10 0 "" 
  147 r_j_x48  "x48"  10 0 "" 
  148 r_j_y48  "y48"  10 0 "" 
  149 r_j_z48  "z48"  10 0 "" 
  150 r_j_x49  "x49"  10 0 "" 
  151 r_j_y49  "y49"  10 0 "" 
  152 r_j_z49  "z49"  10 0 "" 
  153 r_j_x50  "x50"  10 0 "" 
  154 r_j_y50  "y50"  10 0 "" 
  155 r_j_z50  "z50"  10 0 "" 
  :::
 } 
 m_row[144] { 
  r_j_Frequency
  s_j_Symmetry
  r_j_Intensity
  r_j_Raman_Act
  r_j_Raman_Int
  r_j_x1
  r_j_y1
  r_j_z1
  r_j_x2
  r_j_y2
  r_j_z2
  r_j_x3
  r_j_y3
  r_j_z3
  r_j_x4
  r_j_y4
  r_j_z4
  r_j_x5
  r_j_y5
  r_j_z5
  r_j_x6
  r_j_y6
  r_j_z6
  r_j_x7
  r_j_y7
  r_j_z7
  r_j_x8
  r_j_y8
  r_j_z8
  r_j_x9
  r_j_y9
  r_j_z9
  r_j_x10
  r_j_y10
  r_j_z10
  r_j_x11
  r_j_y11
  r_j_z11
  r_j_x12
  r_j_y12
  r_j_z12
  r_j_x13
  r_j_y13
  r_j_z13
  r_j_x14
  r_j_y14
  r_j_z14
  r_j_x15
  r_j_y15
  r_j_z15
  r_j_x16
  r_j_y16
  r_j_z16
  r_j_x17
  r_j_y17
  r_j_z17
  r_j_x18
  r_j_y18
  r_j_z18
  r_j_x19
  r_j_y19
  r_j_z19
  r_j_x20
  r_j_y20
  r_j_z20
  r_j_x21
  r_j_y21
  r_j_z21
  r_j_x22
  r_j_y22
  r_j_z22
  r_j_x23
  r_j_y23
  r_j_z23
  r_j_x24
  r_j_y24
  r_j_z24
  r_j_x25
  r_j_y25
  r_j_z25
  r_j_x26
  r_j_y26
  r_j_z26
  r_j_x27
  r_j_y27
  r_j_z27
  r_j_x28
  r_j_y28
  r_j_z28
  r_j_x29
  r_j_y29
  r_j_z29
  r_j_x30
  r_j_y30
  r_j_z30
  r_j_x31
  r_j_y31
  r_j_z31
  r_j_x32
  r_j_y32
  r_j_z32
  r_j_x33
  r_j_y33
  r_j_z33
  r_j_x34
  r_j_y34
  r_j_z34
  r_j_x35
  r_j_y35
  r_j_z35
  r_j_x36
  r_j_y36
  r_j_z36
  r_j_x37
  r_j_y37
  r_j_z37
  r_j_x38
  r_j_y38
  r_j_z38
  r_j_x39
  r_j_y39
  r_j_z39
  r_j_x40
  r_j_y40
  r_j_z40
  r_j_x41
  r_j_y41
  r_j_z41
  r_j_x42
  r_j_y42
  r_j_z42
  r_j_x43
  r_j_y43
  r_j_z43
  r_j_x44
  r_j_y44
  r_j_z44
  r_j_x45
  r_j_y45
  r_j_z45
  r_j_x46
  r_j_y46
  r_j_z46
  r_j_x47
  r_j_y47
  r_j_z47
  r_j_x48
  r_j_y48
  r_j_z48
  r_j_x49
  r_j_y49
  r_j_z49
  r_j_x50
  r_j_y50
  r_j_z50
  :::
  1 40.1101418643013 ""  0.112417484212103 0 0 0.0239401519759907 0.0495611652151357 0.0179831602621317 0.035257298359022 0.0315699724386696 0.0415235853519353 0.0272485460162809 0.0853128598739277 0.0244823945710368 0.0425311072909157 0.0361496834772433 0.0657086753763269 0.0261830214021533 0.022107892490189 0.0808446734446127 0.0136774698415316 0.0470073894456567 -0.00107662444060104 0.0362004785205386 0.0378391198545511 0.0464041746308752 0.0347041160370939 0.00875497849731199 0.0353899463948407 0.0281778164329163 0.0959597991073684 0.0258571257998746 0.0369559750052918 0.0886587679145952 0.0441149949721438 0.0195834898098003 0.0971977553382936 0.00827496042075329 0.032115303511466 0.0286872142620624 0.100678573810975 0.0205964648140127 0.0162443906143923 0.0708309766789438 0.0131576569926629 0.00961989795581896 0.0839674925336151 0.0218175696063824 -0.0346252886921575 -0.000820640266361283 0.0487292785908476 -0.0270201779210538 -0.0214855279439053 0.0240885895494939 -0.0253668011113835 -0.0211868295093891 0.0144111499956109 -0.0287303212606691 -0.0276467478727923 -0.0116769174798801 -0.0272414655704744 -0.0290921037271452 -0.0299944631772947 -0.0219860856543936 -0.0238279018489228 -0.0186088106918524 -0.0182052239930799 -0.0173879406196513 0.00796589201252903 -0.0198263620161879 -0.0160798965301495 -0.0549068936550049 -0.0185495544088308 -0.0267222495371588 -0.078164885488562 -0.0266563443594036 -0.0329972657652004 -0.057754708262917 0.00713037566641599 -0.0228433473070897 -0.0498818547355662 -0.0302833435926199 -0.0265382678506031 0.0152603501727014 -0.0457863250848845 0.00814598591565196 0.0268039264573798 -0.0491540854182168 0.00424939707284837 0.0262229895334305 -0.0328194710091508 -0.0313718037467624 -0.0188521652407719 -0.0302299272350391 -0.0342011826723168 -0.0297771776147592 -0.0141442493940582 -0.0136469226174988 0.0147217680315197 -0.0173249192866929 -0.0109625564745735 -0.0763220647267141 -0.0458664431738238 -0.0385316385447321 -0.0949055765775657 -0.0241085614676162 -0.0349754326853493 -0.0809101080238625 -0.0156478076544725 -0.0300412891648837 -0.0447983553183851 0.0132270500216412 -0.0176093256974529 -0.0601341085425512 0.0144025450272825 -0.0222974907447289 -0.0707276225156104 0.0113186896328463 -0.0262553984790837 -0.0422556875568147 -0.0295395121755053 -0.0289564229696938 -0.0532279227767067 -0.0322608890501376 -0.0248954077609489 -0.0505947521076238 -0.0354232763773444 -0.0234645583449799 0.00253248294534012 0.0259761943752563 0.00122077011601827 -0.00163117202928378 -0.0150592380463483 -0.00143562781701334 -0.00259367130743457 -0.0108797891720259 -0.00131030507301023 0.00743658526511319 0.0365442015448545 0.00392386903667077 -0.0162043696248627 0.0368464445733555 -0.00853377065040201 -0.0269533455152062 -0.0183431714255409 -0.00515781249841937 0.0220437988570267 0.0291601938173815 0.0125869369653623 0.0339049192245818 0.0253917025318979 0.0217877532399606 0.00783568346974772 -0.00358999772571495 0.00169216291680831
  2 46.6839703209889 ""  0.249146300308542 0 0 -0.0118472800037643 -0.010366005547819 -0.0541248701549879 -0.02609516626052 -0.0487796529616518 -0.0158990664633545 0.0225209952061307 0.0470312330643856 -0.0551033747601898 0.00513350715378756 -0.0388716537342006 0.0559697535390494 0.0429407847808287 -0.104640255829991 0.118151804317633 -0.0237582552011543 -0.0228343140728485 -0.10011640539269 -0.0255398244948775 -0.0350212213341381 -0.0393717013726906 -0.0579899700195031 -0.0987179158971435 -0.0184427322578665 0.0226785358101233 0.0530403859610435 -0.077123303229217 0.0370316206919233 0.0581203086246063 -0.0106082538731358 0.0341940696694163 0.0715349089651077 -0.0786470750021687 0.0622824146141685 -0.0925878675030661 0.164590534900429 0.0556295024243147 -0.0981615558919351 0.147849149591931 0.0418359827635367 -0.173442095075755 0.0905635178022699 -0.00458569894052821 0.00291564704174428 0.0175816783793245 -0.0129692392788876 0.000145716832291485 0.0152980855909992 -0.0119299016370098 0.00586956190237681 0.0106336368310245 0.0120256661420161 0.00821786997415823 -0.00136197512130566 0.0193534106420061 0.0154882656576176 -0.00838837783753678 0.00340382085008219 0.0207044921283447 -0.00363544118989025 -0.0246935206317956 0.017086924294051 0.00944099723746815 -0.0332506576908604 0.00958501885748704 0.016525219673527 0.0133677462911322 0.0308393992205554 -0.012507817174194 0.0524468333275518 0.0354375971797534 -0.0287284930359057 0.00649709936029846 0.00447171565353463 0.00474469224247108 -0.0100214571790553 0.0633910467208071 -0.022424494234594 -0.0136200878041904 0.00721401981398762 0.0312981673883234 0.0124326147286166 0.00765729337601522 0.0205357506435911 0.02611145378302 0.00478655091178328 -0.00543183336051847 0.0383128786635365 0.0171626494564309 -0.017756715347377 -0.0394221362765729 0.0206264033093907 0.0138317164748161 -0.0529469829473348 0.00795799821685222 0.0243942934022078 0.0573758643394463 0.0553646205159373 -0.038396541442049 0.0603887592869777 0.0422953417928797 -0.0344150118979882 0.0682492078173551 0.0124101511190484 -0.0250195896767489 -0.0169862044483311 0.000265984051028049 0.0118220238619901 0.0211002804081327 -0.0125720237758077 0.0127180530481442 0.010706365255128 0.00719882209756312 0.00224330131369782 -0.0350316922939164 0.0627883245496124 -0.0104690803310414 -0.00634749455067213 0.0711177061095882 -0.0290423860503002 -0.00494396655248212 0.0793847414664457 -0.0354461794016113 0.00117676809683607 -0.0100501970739173 -0.024668121226773 -0.0292051955868093 -0.00740183555382948 -0.00300218862736681 -0.00634503659815532 -0.00475837210661096 -0.00189569054661033 0.0173128085307653 -0.00400213413941072 -0.0227058544394389 0.00318284408938563 -0.0131719754798925 -0.0385786563860701 0.00447483864342192 -0.00200072956612674 0.00147348335652591 -0.0142655623725721 -0.0175442221448262 -0.0277174306029003 -0.00716162846668668 -0.0167132084678658 -0.00791260942537597 -0.0388581514389013 -0.01550439362791 -0.0150426712064154
  3 61.3138794957382 ""  0.240226251215329 0 0 -0.00818280743684635 0.0127702635655514 -0.0509420621622104 -0.0354390124311065 -0.00672882519146989 -0.0390314056459171 0.02673049317319 0.0357108870646876 -0.0597925078458986 -0.0298591263110389 0.00440137892894372 -0.000535615754305251 -0.048979773544569 -0.0176698826377479 0.0234631308488181 -0.0156980264289425 0.00579509153385272 -0.0777229470247241 -0.0374695244985134 -0.0117870994631333 -0.0608863988148374 -0.0573014101866485 -0.0247903105029985 -0.036102462169984 0.0264743368602321 0.0375385748723263 -0.0849730054376581 0.0372162438432819 0.0406727406166115 -0.0352873320712939 0.0424694281045178 0.04596057961033 -0.0656494303405002 -0.047999524016474 -0.00503800333304037 0.0485486398875399 -0.0552654481944167 -0.0303845253563681 0.017605375152651 -0.0581153841573014 -0.0324931943470432 0.0240511765435544 0.00437229225344379 -0.0172421682926019 0.0243730517497907 0.015266197975676 -0.0147040772546985 0.014329923020335 0.0106387402618291 -0.0116907016804792 0.0121241853909763 -0.0196882164753087 -0.017958484292817 0.012380185147088 -0.0224940255341514 -0.0148121420647066 0.00921390886088366 0.00691468834577549 -0.00499444351903631 0.00516931089957727 0.0378232892891805 0.00155465865841311 0.00471796272241101 0.0379721837807233 -0.00216888081461587 0.00854157705953657 0.0159848248909259 0.000577394456128827 -0.000196822975473984 -0.08017861346651 -0.0200133284922012 0.0117732403844876 0.0489244169238343 0.0708478499721551 -0.0778291566722978 0.0936721453984273 -0.0427702041812082 0.0578815814599766 0.0032785620393519 -0.0212457572103519 0.0256015739672019 0.003625606482734 -0.0273735377042184 0.0267334672159216 -0.0399981419224136 -0.0252276481225761 0.0150805636788594 -0.0462552080774677 -0.019945289746002 0.00974495603531411 0.0616609842702355 0.00925993109149446 0.00172930142450945 0.054671598776577 0.00137747784920273 0.0107570925888949 -0.0977407853258362 -0.0744109588107568 0.0474203999177844 -0.0859021372397135 -0.018678628663497 0.0107161394047932 -0.126718512823855 0.018158223502492 -0.0140240305575002 0.111869806863247 0.0858611368384281 -0.0875976814340771 -0.00334594225012939 0.0979793887367671 -0.120271589249203 0.0611582375722895 0.0772681938356226 -0.0836120925790244 0.159383229818231 -0.0293814121991286 0.0547332239049821 0.102802218305602 -0.0370369765759812 0.0529317453250193 0.0732739577851246 -0.0926662120185219 0.108791871091772 0.00146370606697035 -0.000758443787997466 0.00504367694158562 -0.0259613527143471 0.0276801896743921 0.0299260405059498 -0.00800702648764489 -0.000537592572611562 0.0301515829138819 0.0197033668415785 -0.0148849549168433 0.00277645240417101 -0.00448122261686826 0.00331968005136505 0.00692699750066124 -0.0106369699351869 -0.00946458860441555 0.0525312742380033 -0.00956717272968736 0.0114180833052245 -0.0189410624057709 -0.00257041738353324 0.00812457303160646 -0.0189883076048658 -0.0241284837441742 0.0363184210169595 0.0110987879283936
  4 71.0835989538342 ""  0.713271698589519 0 0 -0.000754028031137256 -0.00253367903709803 0.00641321892004318 0.0402719228672738 0.0226512671738568 -0.00624283484777959 -0.00919062032591552 -0.00987523987644069 0.00827732989081153 0.0782058067205729 -0.00470961976903669 -0.0270761690086026 0.144741767048889 -0.00562525643953685 -0.0322232938866695 -0.0174323711811644 0.0128298725256774 0.0244956194550211 0.0458010318399099 0.0600601656218812 -0.00137774339914925 0.0377402626442028 0.0240865138375976 -0.00506167296025138 -0.00795235566539767 0.00313710256472812 0.0171669641305862 -0.000889299564346748 -0.0186940056311425 -0.00496324798732397 -0.0250599318206667 -0.0200137122758742 0.013865452286333 0.149486030971778 -0.0203751383538088 -0.0533167809218921 0.166617047519688 0.0204078176822223 0.00491742383862864 0.169664602262027 -0.0195062158871142 -0.0551067800072763 -0.0212144232106585 0.0110081776477264 -0.000421163195591903 -0.0400124641596223 0.00644972149979673 0.0136962881165685 -0.0328824214221027 0.00620201375500069 0.0136787331439418 0.00498532206189044 0.0127901968024261 0.00769846215830422 0.00947935731705795 0.0131605780056825 0.00700785069287011 -0.0255254959288404 0.0074106213937216 0.0131585382060605 -0.0596760060587505 0.00112801032696165 0.0190287668842931 -0.0652986600338768 6.01049848738687e-05 0.019274479693615 -0.0123512418789652 0.0124061248525312 0.00926467999404701 -0.066324594701542 0.000978515722512066 0.015807747105579 0.0115182509990229 0.0467309010427097 -0.0456395875128059 0.0381033096988946 -0.00287349141766321 0.0521003118677893 -0.0255637306973155 0.0172422175261991 0.00648799008404555 -0.00963041840354091 0.0285829560269307 -0.00202131124248989 0.0274753927567558 0.0169502875345046 0.00374634294742044 0.0362929569622264 0.0178523042743828 0.0023575474482508 -0.0802826232953099 -0.00246931448763141 0.0225068446534838 -0.0881208419495221 -0.00384269033237873 0.0208007477988641 -0.0748790482940918 -0.0312071993388298 0.0325846221970163 -0.0726217285006129 0.000989250431645391 0.0158245464389325 -0.0909048314063474 0.025050283715904 0.00429316670179308 0.0454587520028271 0.0524813904412798 -0.0560400434125959 -0.022661908652984 0.0599153204014557 -0.0752556797995571 0.0280362832614478 0.0491228922677901 -0.0479121925717744 0.073043599425547 0.00637582298060251 0.0551355184068457 0.0538926517699971 0.00475434792428192 0.0454392752261583 0.0226188255486469 -0.0277317109180281 0.0901196698671109 -0.0116133866083885 -0.0227815479843014 -0.0136772384541989 -0.00696097162889657 -0.0429405752589309 -0.0217158966034447 -0.0075923833286982 -0.0145787881769631 -0.0212646015124275 -0.0192361522401069 -0.0175465799635295 -0.0130849711346242 -0.00645327906893852 -0.0261300791026385 -0.0133188212001676 0.00656162254209217 -0.00282806966332553 -0.0395858669430738 -0.00401224252287518 -0.0273937600087716 -0.0033771746504915 0.00467789547165073 -0.0308821987509728 0.0015641350604475 -0.0116312625032262 -0.052108720539079 -0.0123710399851756
  5 81.0608602096428 ""  0.812037426690778 0 0 0.025235924616985 0.0139383999227805 -0.00622023666020767 0.0156652016797416 0.0123025285858252 -0.0079836679879986 0.096968523203375 0.0555085503405331 -0.0257435019017941 0.0363150624017125 0.00861503237573583 0.013390689694421 -0.0775940290747154 0.0419650759659122 -0.00901606122849375 -0.0220648986514107 0.0238477662738855 -0.0393315587973929 0.0152207608066191 0.02200256598879 -0.0334275451778322 -0.0106902758141555 0.00430864000673518 -8.80526985637764e-05 0.100060545980472 0.0996487451741057 -0.0679066354216764 0.149519551208162 0.0435787844663151 0.00407381378068545 0.0911864114851076 0.0546368857173426 -0.0264870489707507 -0.0742442843222881 0.0477847347864635 0.00590208632663086 -0.116332089658052 0.0163488854831562 -0.0942846683570583 -0.131387765189643 0.0882954668296164 0.0468116813256886 -0.00324414678571899 0.0119754691627684 -0.00851271601584039 -0.03542019995556 0.00144344006150277 -0.00334320455796928 -0.0505372589453849 -0.000621579057925287 9.69897732620297e-05 -0.0648872494062393 -0.00277999286745222 0.00510814587671916 -0.0570732223642152 -0.00403790769114316 0.00614539446588535 -0.037638875090455 -0.00433514665706695 0.00196299368397391 -0.0471638188619671 -0.00645303844425835 0.000655523910754553 -0.052727802869413 -0.00461888342795763 -0.000811554418283489 0.0111080720604507 0.000693750089639946 -0.0027624062409876 0.042867768495003 0.00890887903851333 -0.00239774965999494 0.0268429265312424 -0.0355264264179161 -0.032690993481445 0.0218428595693658 0.0341152185647613 0.0201770002810999 -0.000395628680934306 0.0310646667810041 -0.0111453837973547 -0.000652773365913512 0.0226226963524531 -0.0103931337879818 -0.0738250839656056 -0.00221264984909399 0.00734879518689934 -0.0586210419104558 -0.00355825713956781 0.00923476924618266 -0.0415118077409465 -0.00771424124843146 -0.0010315008707672 -0.0473906895166862 -0.00486242840768134 -0.00476404629463245 0.0364392270695858 0.0348292385012786 0.013796218837532 0.0753819525257996 0.0121119830465455 -0.00525533492897918 0.0411607775091508 -0.0141500275476458 -0.0156959455505292 0.0101282452199932 -0.0416097223964536 -0.0353032426194756 0.0194121656776665 -0.0574244875105913 -0.0492331444375335 0.0625027879805587 -0.0330545612815495 -0.0355499476141023 0.00779436019460444 0.032469700617167 0.0239113452494575 0.0523400038089919 0.0407873629585955 0.0146032646196942 0.0135813293491043 0.0522133593205626 0.0380664540726988 0.0110480773426079 -0.0200644981611422 0.0238061737994524 0.0560147884118082 -0.0601249955786298 -0.00958922030850578 0.0227173984988683 -0.0173962074704456 -0.0108965311749317 -0.00712610722948485 -0.00141793413105893 0.0268227332202505 0.0177877497352383 -0.0254422929956928 0.0181331794774082 0.0290234975044901 -0.00313811577350661 -0.0444581724248904 0.0182925973536511 -0.0363049204554907 0.0524042673365472 0.0456063788151532 -0.0420190128718544 0.0864132771583278 0.047710357611135 -0.0860259953688697 0.0282667195995439
  6 85.5122952116523 ""  0.471412586476847 0 0 0.0189462677935102 -0.00935002194371707 0.0135160194369769 0.0270413017524319 -0.0251816260862021 0.0343310425153217 -0.050313129139039 -0.0205309104770365 0.0385944706658701 -0.027182713108702 -0.0041558669521208 0.0146691332418778 -0.0810526357051386 0.0220249092134027 -0.00618404709821514 0.0602654754793875 -0.0235650562285463 0.028712403809721 0.0247239889026081 -0.0589724973267433 0.0763844453036644 0.0732872561653037 -0.0179751962788435 0.0196089287406524 -0.0523174625279882 -0.0523946363626561 0.0832332824650238 -0.0925279682888328 -0.00754499786402042 0.0239815548540501 -0.0546671178862325 -0.0114681615969291 0.0265333003741425 -0.101515545724049 0.0302619526162029 -0.0158715972311678 -0.0990153067260404 -0.00409184013744641 -0.0322434498829801 -0.0850987272299651 0.0619331378489603 0.0134236614629142 0.0420649577350234 -0.0130245366232169 0.0230539228243568 0.0571195990597318 -0.0088383447240126 0.017471472045457 0.0139445759298502 -0.0149185157585551 0.0250555394888358 0.0360590703395761 -0.0132957074085986 0.0113302404414334 0.0175800623608129 -0.0082971692955647 0.00565070440460967 -0.0214043243490552 -0.00356367391281447 0.0151406986430434 -0.0618601432755035 -0.00909825681267686 0.0340842730519682 -0.0471353639515728 -0.0157451251836046 0.0389414524449741 0.00718099444118941 0.0178759778361485 -0.0036966830148486 0.00924205775569179 0.0121162267804945 -0.0234411720855324 0.0243586714555115 0.0173317963086551 -0.0401275315831281 0.029000241090247 0.0513541034057444 0.0295562164436849 0.0117009700753622 -0.0299455870414014 0.0668791494178605 0.0894408423379312 -0.000529612904057212 0.0316648892132567 0.0740570852389292 -0.0154425899426096 0.00213872219858644 0.0414533264290562 -0.00667212863216055 -0.00738758247743353 -0.0960920154670428 -0.00615372855436004 0.0426909441534955 -0.0714549276875005 -0.0180572927513082 0.0483145001655539 0.00562672656220506 0.00912276282703736 -0.0156684864893282 0.0197123379669278 0.0247818074130453 -0.0339090380775809 0.00459227087869396 -0.00119139748899082 -0.0344978240591937 0.0266016877349275 0.019528728843112 -0.0361612040438256 0.0079702727083416 0.00212359124648089 -0.0631342701190232 0.0503734701808223 0.0280179294469672 -0.0499182242966934 0.0301811987928395 0.0598748915141305 0.0492578522123322 0.0523632788722778 0.0709097125661443 0.0127916810392396 0.0194089624284994 0.0482729262025344 0.0517989112549526 0.0235705270823525 0.0451849416177211 -0.0729179717725647 -0.0425460739405241 -0.0467080331414161 -0.0459312931171922 0.00445013663929778 -0.00685044132313836 -0.0418840441102106 0.0504151526031816 0.0813751360026634 -0.0633166368068659 0.00395546233216891 0.052557395025869 -0.116438328516489 -0.00935306256215453 -0.00536275480328946 -0.0599810654240774 0.0248977056535703 0.0284705823652988 -0.0496879900441184 0.00198394216967463 0.0399475747440983 -0.0451682062636422 -0.0327470813577647 -0.0273605729521616 -0.0589581516703318
  7 107.903471408912 ""  0.415770268128961 0 0 -0.0174273290996346 -0.00877905664988321 0.0142477616725637 -0.0463691914998455 -0.00605711691062707 0.000651056671943584 0.0381370820010363 0.00124056341378614 -0.00554578873900231 -0.0386622882079767 -0.00712225168023623 0.00891733488433829 -0.056362631838493 0.000673022428369112 0.0026431275233063 -0.0404363853649339 -0.00524567276723351 -0.00500832095089711 -0.0483999865823884 -0.00987100031184928 -0.0278475934063655 -0.0705020991420167 0.000353374943110699 0.0114096822748734 0.0397545636329264 0.026389115512946 -0.040229419889497 0.0712024481813488 -0.00873587949303072 0.00690031550344806 0.0405402498609696 -0.00531898423985429 0.00319632590258464 -0.032832888695033 -0.00983228799674299 0.00909337212097094 -0.0620087121854538 0.0160382772346938 -0.0279753722369238 -0.0857622365619238 0.0014307528422069 0.0230654305629112 -0.0163147765387315 0.011715041402633 -0.0115141174313166 -0.0155045991591252 0.013011551172587 -0.0108446400074214 0.0241317079177381 0.0188532288681883 -0.018691908725305 0.126417256866581 0.0375633878371312 -0.0316664122767463 0.126627181003305 0.033719457050117 -0.0267430365168959 0.0317393733497767 0.0105496774767433 -0.0114024640265482 -0.0362399918783133 -0.00254255905235884 -0.00516713357434422 -0.0423106811397249 0.00168312875494124 -0.00858531137493065 0.000552077580651609 -0.00208806815309603 -5.70711903582393e-05 -0.0410057578098317 -0.00768953033831647 0.0152538536616766 -0.00264256378055802 0.0260394930741596 0.00399103331686134 0.00869763515899944 -0.0396650222207632 -0.00644760538537458 -0.0126077952329193 0.0139152962791054 -0.0167711466982341 -0.0222836467134718 0.0111233060965271 -0.0128736397837265 0.189535934885245 0.0529509749452917 -0.041989421529563 0.192526428459019 0.0465737247709253 -0.0333937268184774 -0.0906212306510603 -0.0162738024459841 0.0026628855869703 -0.0961821762824795 -0.00708660238973848 -0.00625947205109743 -0.0341727152118479 -0.0381946997539579 -0.00242083053202523 -0.0788871516105205 -0.0197069745161673 0.0253850857099382 -0.0417475774896084 0.0301498384569416 0.0337692052879485 0.0181148114824296 0.0258318148760355 -0.0107886261685261 -0.0082442174173116 0.0538002844975935 0.00955274099898433 -0.021207727094637 0.0150103068581491 0.0142264025552781 0.0329478868654628 -0.0342027131881897 -0.00730061062669193 -0.0136996652058891 -0.0432092897076696 -0.00368620817979759 0.0111769228083199 -0.0650822976793572 -0.0103271821014001 -0.0165566821774252 0.00278368357050808 0.0282597366509212 0.0268242605469294 -0.0403038260846304 -0.00633680777788452 -0.0054862603047602 5.54100224467657e-05 -0.00749060044808487 -0.0344933019612869 0.0334156847459266 0.0341612681889629 -0.0068500934611225 -0.00596890325917124 0.0110731537583843 -0.0081318875538254 0.0100982839080954 -0.0390642102144192 -0.0186629543560457 -0.0258392745602056 0.0659779172354523 -0.00793806693699877 -0.0224840300982589 0.0995436079777214 0.0144723848995717 -0.0700488795524525 0.0291517151352863
  8 117.162439783605 ""  1.31282452020308 0 0 -0.00768955905082325 -0.00111553961606738 -0.00744406963994463 0.0300133628273661 -0.00551499371647843 0.0111200839420238 -0.0129484099192305 0.0376707504421227 0.00242246830440442 0.0588544963359257 -0.018676613399351 0.0192499080317765 -0.0472622891220274 0.0244510354724076 -0.0146150239170214 -0.0287758093072193 0.00506847042645114 -0.0179556993848012 0.0338977216128724 0.0227164049291822 0.0193188201734775 0.0293052358651474 -0.0250317103346862 0.0064264266490063 -0.0111157283175435 0.0580141732890359 0.0122882481874952 0.0024037964352093 0.0366100223584511 0.0175161336783424 -0.0332891070780577 0.0460647917439934 -0.0145632316592732 -0.030244479555147 0.0187060241833894 -0.00583204032512596 -0.0836441204618673 0.0151920322132476 -0.108564535048345 -0.111186161296504 0.0719289497601824 0.0483704810489111 -0.0340041338732492 -0.0089450424714958 -0.0227958915459253 -0.0527320223310146 -0.0118942402681578 0.0383694194989693 0.00807270847160513 -0.0109930672325876 0.0333568719109875 -0.00255938400337746 -0.0141445247818305 0.0294851183717186 0.0177049644331362 -0.00442385943480276 0.0173848909883281 0.0559151145375001 0.0134439180836576 0.013505154546472 0.0923447159300763 0.0199776901863141 0.0161070751141338 0.064001867215746 0.00499293279188602 0.0256740759603548 0.00413562315301656 0.0284879834579822 0.00292355269023035 -0.0238223649017223 0.013699648199726 -0.0233160826323886 -0.0216819201381803 0.0829029135589963 0.0517041441756061 -0.0199402740942864 0.0103163311630994 -0.0272284361780856 -0.0299148803002742 -0.0241192070415462 -0.0309043388751581 -0.0396453319576241 0.0333478335182231 -0.0353641059812937 -0.0373115776872479 -0.027324619523379 0.0339855604259102 -0.00336790540855118 -0.0107443942928103 0.0123695944164083 0.125243799308416 0.0331511702760527 0.01312257208666 0.0731061108486061 0.00585732766871896 0.0287788179052774 -0.0175057278410656 -0.0151175308838443 -0.0390119908899164 -0.0544579317834204 0.0238785919720055 -0.0314499080781176 -0.020716210713239 0.0221563340441891 -0.0160925871490052 -0.00212295843854075 0.0965901582751617 0.0705372488825795 -0.00588177608448705 0.103373996164624 0.0762112725830127 -0.0758372255889383 0.089812395102916 0.04654274542119 -0.0107467233833415 0.0156079029648018 -0.0190660814838163 -0.06025282121813 0.0129318918920752 -0.0295113013096244 -0.00615399873852564 -0.012202703129771 -0.0576335044611119 -0.0278894332284694 -0.0352512127632936 -0.0325508481409234 -0.00626222022816276 -0.0555142950199481 -0.0483405118432935 -0.0204748932089566 -0.033006658461946 -0.0480868448304046 -0.0401469246001203 -0.0327973227174943 -0.0330952890022378 -0.0260680155428686 -0.0359381578985949 -0.0277168606291936 -0.0129975439844303 -0.0229022600149031 -0.0691074468879919 -0.0122003033539389 -0.0360442989146887 -0.0204371370483318 0.00660858093436127 -0.0435040170810412 -0.0112433936120172 0.000585932344120765 -0.0534423248554982 -0.0308354374583739
  9 132.332049134874 ""  2.06886353711158 0 0 -0.00768491497074205 0.00938088865489087 0.018633941536493 -0.0566370986951417 0.0202810105694751 -0.0116081135942416 0.039257246443204 -0.0120655074866165 -0.00408585715212033 -0.11084069603564 0.0413795334874518 -0.0388153153840754 0.0605745287769376 -0.0176571624031613 0.00459031819263525 -0.0156758105389411 0.0113468001669365 0.0142787684851578 -0.0624642568793276 -0.0267385845984391 -0.0157554486992456 -0.0456013947306772 0.0578171073502123 -0.00606544018453061 0.0403957950232982 0.00601264042542443 -0.0343687663042682 0.0630905338631143 -0.0257282114899618 -0.011648208761292 0.0429176341622886 -0.0297136366184854 0.0178436368796863 0.0248904513891238 -0.00914864157553184 -0.0212682988043461 0.11980275104922 -0.00464307240557918 0.159496662345034 0.170629877411226 -0.0822142906054219 -0.096748870107011 0.0134241813132152 -0.00694419118542188 -0.0133937488477278 0.0197963263041266 -0.00554025105141365 0.0134575338510231 0.00886504086696023 -0.0179258902803564 0.021922574450793 -0.0272541919870676 -0.0251476402618218 0.0241757962608857 -0.0278430134406794 -0.0219787363540918 0.0177770243596545 0.00627985051544654 -0.00797127208472254 0.0133567869512916 0.0328965076184248 -0.00294066019515149 0.0163346501849275 0.0319300105068154 -0.0105251548755354 0.019748177660237 2.5797152463978e-05 0.0117287635684992 -0.00335337928334799 0.000807979382016897 0.00330330452257404 -0.0314927343242994 -0.00508017785310826 0.0299970908609704 0.00501181769042814 -0.00699965610790248 0.029311129763743 -0.00380069209725575 0.00667366142606817 -0.0292956224954119 -0.0053756516452346 0.0211646381489423 0.0164753612102535 -0.0173593234438827 -0.0492689083455493 -0.0347603795077872 0.0267499679895342 -0.053837347355254 -0.0285527106401877 0.0162314231214178 0.0527112046691084 0.00644803386559129 0.0150277458479895 0.0510025357736001 -0.00838884888073593 0.0193410475482501 0.00025023092045244 -0.00237577036694447 -0.0303519134200355 0.00221070444032894 0.0183956623477768 -0.043938948343132 0.000957432178045602 -0.0111736008222385 -0.0386170581668553 -0.00141593381569839 0.0382275923555764 0.0221276068599435 -0.0019914457567746 0.0238158005175415 0.00565449448368305 -0.0152852630125219 0.0424388855471994 -0.00585861555834673 -0.00983863218833515 0.0340552491753169 0.00977117820302959 -0.011319981729241 0.0404510370007613 -0.0133531231876908 -0.00460313713648244 0.0243709770227905 -0.00941044590783941 -0.00715778298155217 0.0585451085756858 -0.00311757098872282 0.0364560434511635 -0.080352152609462 -0.0466119058078998 -0.00246902863442411 -0.00523056831773628 -0.0464484557403897 -0.0156260700001412 0.12822047482738 0.0120643939305553 -0.0163362049188702 0.0572005806290316 -0.0588697612749045 -0.0386424362847191 0.00258356572073402 -0.106507705156369 -0.00398695658764101 0.011037990683287 0.0671076131286693 -0.00831284095487956 0.0229235147631672 0.106951180400039 0.044983451183769 -0.0917074466556075 0.0110069869396195
  10 169.725861203229 ""  7.58545972747463 0 0 -0.0370299755739776 -0.0102323398357421 0.0126280024881969 -0.0576306431373935 0.0329853741166727 -0.0422248832564148 -0.00611762928538125 -0.0929812426469487 -0.016512481641256 0.114220611260795 -0.032093597585609 0.0321041798632415 -0.00622116566914946 -0.00548453479453296 0.0183229345843087 -0.0437685516221535 0.00585204349596223 0.0456444223897319 -0.0513531131359034 0.134193285700052 -0.175711125803089 -0.205095577976271 0.00927787194837269 0.00643854993909678 -0.00723693367580973 -0.102323970332208 -0.0431180680273856 -0.00521227056062062 -0.110401729524045 -0.062575427436131 0.0119871687672218 -0.129621598762319 0.0319395914940001 0.107090897734792 -0.0445724079370209 0.0799788988792311 -0.0491870699810732 0.0493893912119761 -0.15588277916627 -0.167355631596683 -0.0080389552525089 0.126322752081538 0.0150114548610588 0.00195203216106554 0.00532625831760368 0.049812212681029 0.0111320082557764 -0.011279800194083 0.0206278096711759 0.00392334244459809 -0.00508453998479743 -0.00852469323556473 -0.00059153968266633 0.00100357559591123 -0.0237959511716596 -0.0043588708508619 0.00389174238890046 -0.00919684047816817 -0.00258964723718049 0.00123589152665883 0.00998841638159247 0.000737997608196074 -0.00275453604021055 0.0244273231254176 0.00330752648810642 -0.00596468230334593 -0.00253642208856801 -0.000346649585243709 -0.000883731160084891 0.0033702777829846 0.000500182582974413 -0.00326432318969281 0.00156409790608812 -0.00507984108713123 -0.00918173816311468 0.00137935045432818 0.00834780398990578 0.0059583118551649 0.00259324299502163 -0.0200337551950367 0.0221812408793687 0.0288795619768653 -0.0072803262466617 0.0111928150788384 -0.0168738931049998 -0.00194013557081745 0.00257705781759502 -0.0424148516704142 -0.00744046274815277 0.0076776469494353 0.0160401950688938 0.00138415194281551 -0.00386124631339064 0.0335646908656249 0.00413866065110335 -0.00802017233210271 0.000702729504316652 0.00610555756346529 0.00305249683066945 0.0129176577278021 0.00309937214676542 -0.00544915750323818 0.00118268239973699 -0.00672698712103326 -0.00900468874217597 -0.00133246637501185 -0.0044015049130195 -0.00566168029663826 -0.00111228750178674 -0.013268664533708 -0.015242854950028 0.0104541861152856 -0.000864651148400673 -0.0130492308075375 -0.00228927327587722 0.00707282958859852 0.00510288041489357 0.0108263455118156 0.00922186836839203 0.00531534739924579 -0.001249076749748 0.0142335726069124 0.011734518478893 -0.0122436078001481 0.0733279118548162 -0.0127261948282759 -0.0220804460661061 -0.00550679493325283 -0.0162055691359625 -0.0192529930884861 0.0261495931222792 -0.0144286437264379 0.00418446201154935 0.16383039021827 0.00845219953772744 -0.0128020350971808 0.0623657534892681 -0.099574592355479 -0.0472402774232632 0.0234232691678444 -0.0367728061217848 -0.035597020476205 0.00247667358087943 0.0598322527602072 -0.044364545761282 0.0239897509733624 0.13409004584646 -0.0355444889401163 -0.0270523023463039 -0.00252670353476386
  11 177.858238675435 ""  2.67587814447439 0 0 0.0185649441090454 -0.00504655542495425 0.00743586739185752 0.0168151625091241 -0.0099902261013477 0.0113513473176071 0.0210159009062501 -0.00100977038243218 0.0083953566128384 -0.008260858205834 -0.00216077596332069 -0.00455149372546016 0.00603625468625245 0.000552171152273393 -0.00937425755282918 0.0225995211314995 -0.00872236480901557 0.00323179461640946 0.0158992838661422 -0.0259579979070883 0.028761151656634 0.0375826718436196 -0.00174168315667572 0.00602093225383009 0.021030105066748 -0.000498920040402717 0.00578080096051428 0.0227323739399104 -0.000747480175249479 0.0114673957240842 0.0227523045706976 0.00017870715645441 0.00771070090573704 -0.00843394347995591 0.00297992110298953 -0.0219402324666127 0.0113348847684581 -0.00487993435016133 0.0106367146194044 0.0259532352269907 0.00562096745196434 -0.020928013675502 0.0191678262500087 0.000396254313009885 0.0947165661252242 -0.0108024719564201 -0.0104068174672791 0.0111446872555382 -0.0295314799688601 0.0274435128271806 -0.0212797479659139 -0.0447620077639379 0.0247165179951252 -0.0294267961885542 -0.0190770390699556 0.0360259993534874 -0.0336404461956377 0.0259666891580264 0.0414454504107991 -0.0411344046485064 0.0313525346543327 0.0440918189114812 -0.0408410352697426 -0.00985399104965775 0.0372008487362435 -0.0255627140397581 0.0166497035052465 0.000483044400055114 -0.00603227459663082 0.00338175409909877 0.0174429979975235 0.0590111908380226 0.00780881844775603 -0.0141035915332372 0.0158764090271626 0.0080844174187268 -0.0726427940174662 -0.0411773825633642 -0.0276768374177229 0.0394432255741772 0.165934853811669 0.108793328271601 -0.0209236527841789 0.122855717768044 -0.0696181318762278 0.0166827524304125 -0.0259698263045844 -0.0338872676042283 0.0351508716727354 -0.0290869789096767 0.0528226459796395 0.0504175997023242 -0.0444710852586882 -0.0255952827220762 0.0360213284421821 -0.0156572949490294 0.00209230251049151 0.0273022019022117 0.0623643911808237 -0.000162525282604042 -0.0178632881792014 0.0880649435253853 -0.00217178353405499 0.053024822356407 0.0711046035920859 0.014620876172618 -0.0272517908035221 -0.021280405374609 0.0148728843841828 0.0273910071078675 0.0399940703041742 -0.0124013164171647 -0.0500149346773682 0.0477957037250003 0.0244793318395449 -0.0840325611940292 -0.0787222279594007 -0.0256534897030555 -0.108159405842669 -0.0108248560975808 0.0170210948374152 -0.0798977254638202 -0.0611341342535646 0.0262064556921471 0.0356044811923936 -0.0306165529759156 -0.0800153143962861 -0.094459187528458 0.0173208985013191 -0.00543592899645666 -0.0177828483877259 0.0226693940393053 0.0736554214103991 0.0977070819457895 -0.0141684254899331 0.0034312046410317 0.0410908900191072 -0.104961855034545 -0.000449109122175496 -0.0050119870435431 -0.00645972280863291 0.0178638311833485 0.00314346931674923 0.00529546677401877 0.0114228058419036 0.0123133075074291 0.0357399341161407 -0.0728750035162566 -0.0791387262596272 0.00502829555735494
  12 195.104835657497 ""  1.48347178098178 0 0 -0.0436203910692875 -0.0294173972655308 0.0143222355516048 -0.0160378130988488 -0.057777747422344 0.0526842269259283 0.00810994372208813 0.114831247774904 0.023725652525792 -0.00547828022139926 -0.0871855422133522 -0.00775666500786302 0.0291832803651392 -0.0101628355825141 -0.0959710154285853 -0.0768866598642944 -0.0425682582953024 -0.0630578476541194 -0.0110969498052403 -0.0389168645295676 0.0867980859768686 0.0188707008510212 -0.0560913728565131 0.0400515107379435 0.0124666016982836 0.171780058273591 0.00461496484020995 0.0667030032083553 0.123408947994357 0.116358281404561 -0.0158950374611403 0.160220123832544 -0.0361123832268656 0.0401432663838578 -0.0589769096615686 -0.176309432343768 0.0413594843500571 0.0404157376448598 -0.109407390267555 0.0361022142345983 0.0531899558557906 -0.0743998743946571 0.0184616006950801 -0.00215501878087605 0.00464115646036179 0.0568951838346234 0.00956889000749023 -0.0106142061488162 0.0303260518557672 0.00547722346190998 -0.00599522407987832 0.00649452041623455 0.00245921784052359 -0.00148163754415687 -0.0186070640181638 -0.00110199194342429 0.00255547853528165 -0.0175547755484327 0.0003311220658043 0.00283612657880634 0.00245882375149364 0.00385213286563887 -0.000997636913313418 0.0279365155130846 0.0069646426936887 -0.00464587964070825 -0.00832894751195348 0.00112504196348781 0.00270779696814837 0.0027546831910708 0.00441748926928582 0.00388248770338962 -0.000644719160617446 -0.0130385671108364 -0.0121488307634109 -0.00160731349897718 0.0150545161297946 0.0146551321820422 0.0107892830095291 -0.0232612251908371 0.0147722519961138 0.0242009581340443 -0.0142188631000393 0.00914773786078449 0.00754077426873213 0.00227679833575613 -0.00183029080200716 -0.0350226328948562 -0.00397605896078718 0.0047893894996889 0.0019664550674117 0.00380742652526278 -0.000883450409432322 0.0354641541157201 0.00819384968910394 -0.00535473428973408 -4.59068906911379e-05 0.0142127879640272 0.0106538493433717 0.0153869655764426 0.00511302386210056 0.00323161926253826 0.00151031797461025 -0.00374153555133305 -0.00141727346727726 -0.00894439592372608 -0.0138691181275185 -0.00842503809888935 -0.00471719373561558 -0.0284059850345276 -0.0225456098867563 0.0179104052777474 -0.00750909074015023 -0.017367598862231 -0.00985425979807399 0.0119118094438134 0.011797816476178 0.0178460448952027 0.0151282814056691 0.0146939138790255 -0.00736039450154793 0.0287041976393764 0.0267026163378342 -0.00673746193960317 0.0206922908482327 -0.0174454683587991 -0.021959517858192 0.0370280319065304 -0.00114784442179929 -0.00742221390226304 0.0202643158343816 0.000199553207315277 0.00969251915622813 0.100828842058088 0.00114449530874824 0.0119870450367712 -0.00140401392798256 -0.0948075731083003 -0.0122091332705077 0.0142831277332633 0.0104201356792456 -0.0441761604890224 -0.0537709274292802 0.0470029206268656 -0.0402400131568674 -0.0359611984195923 0.128131564122431 -0.0628740906807315 -0.0074568320401279 -0.0185135212837457
  13 217.403271080135 ""  0.994530536122371 0 0 -0.0236077443655829 0.0106358968655074 -0.0191790206348338 -0.00773909803181365 0.0150608321056727 -0.0173424039208723 -0.0593218359788289 0.010597890717174 -0.00815960012813719 -0.00179630348714387 0.0168396961703907 -0.00501388636161864 -0.00535320022222979 -0.00146985849192264 0.0151975925773925 -0.0300169931952807 0.0180036212860966 -0.00813328905522871 -0.00691991292688946 0.0232790637322233 -0.0149414850706555 -0.00970085091129894 0.00655864506802929 -0.0192165807319885 -0.0604627141691419 -0.00654803846958189 0.0219380100832488 -0.0846818208969456 0.0197513313768288 -0.0138718254970626 -0.0657085747896619 0.018434575378641 -0.0197021754087855 -0.0181836196728432 0.0138202990963976 0.0292988603891359 -0.00690487882276507 -0.0197596743178452 0.0285154371458652 0.00441484602624572 -0.0121212996452114 0.00444684347414655 -0.00277033473301502 -0.0254445143095173 0.00298568292514312 0.0767277181349786 0.00658277492891987 -0.0100446236286335 0.0647543640392077 0.0227314480029563 -0.0189950892506092 0.0332819896785716 0.0214096982386131 -0.0175120390768945 -0.0285228027614306 0.0230922327823676 -0.0114830019337067 -0.0440746654690957 0.0302592558967404 -0.00444757557127227 0.00282149488206611 0.0378491544486947 -0.0128186647876872 0.0608042239095449 0.0381750293310516 -0.0149938720660326 -0.0246884565800729 0.0164936658831311 0.0157795904793129 0.00257178749228463 0.0390802841039227 0.0598466931028382 -0.00413495880841339 -0.0370498479152016 -0.0214480258138139 -0.00554406579638976 0.0300414312424538 0.0413140344425293 -0.00604954935488211 -0.0702692875509723 0.00440134991377162 -0.00868785121565225 -0.0312766580172173 0.00333117478606324 0.0384575332416381 0.0188849804023279 -0.0195163243215811 -0.0591134327355761 0.0172770784910912 -0.0130204976182703 -0.000538710723844213 0.0404996944251617 -0.0115120002636248 0.0889133477951554 0.0428386229810538 -0.00929358339520386 -0.00428640259557069 0.0755012375856694 0.0770040966494004 0.0340995391858285 0.0159340335602231 0.0787386607305587 -0.00118820671841468 0.0404838292656889 0.0567919989114712 -0.0287134283806314 -0.0469978895269958 -0.0285430868650686 -0.0135680592356299 -0.0666539975435222 -0.0430596347548277 0.0467303091282544 -0.0372643958149916 -0.0222156085899827 -0.0303964719117898 0.0120810893281675 0.0116275203303175 0.0525046415232016 0.0116342264030793 0.0573473296580979 -0.0222885039259186 0.0802128254154765 0.0765963993069932 -0.0378531253228539 -0.0739356138368758 0.0388818602660922 0.0298955494272778 -0.093393908403888 -0.00091737883194531 -0.0158534785126914 -0.0309342760019613 -0.0034683069266719 -0.0793681563879509 -0.167220041692301 0.0149519329442975 -0.0206589324328559 -0.0730768261465207 0.136608607769548 -0.00446412047473242 -0.01438753651564 -0.0400519246509561 -0.022096201414592 -0.0148288743947847 -0.0264401098534831 0.000850040423731785 -0.03397512741096 -0.0663422861864897 0.0731494882394268 -0.0664270184298337 0.0610957516809387
  14 248.148129177345 ""  0.888182646073352 0 0 -0.0303144936015688 0.0122488146853234 -0.0251573508584089 -0.0408670914939165 0.000209602768061702 -0.0147119663286273 -0.0985335784054766 0.05606918549376 0.00393693018666292 0.00777873216473219 -0.0205746788929768 -0.000848413036532878 0.0100741504312458 -0.00729147259880863 -0.0186819013385144 -0.0113031357780879 -0.0021811710641854 -0.039972009755822 -0.0391587848207475 0.0279679083054352 -0.0479056077653113 -0.0750815985367412 -0.00969602510022836 -0.00539859624676655 -0.108182804261239 -0.0610541368268243 0.0547052488567399 -0.213399590079897 0.127924205313697 0.0585186022074606 -0.0418474079982047 0.135129626793178 -0.0650274927407974 0.127992418612867 -0.0677395505199364 0.00671972875872204 0.0098539364650554 0.0923280423114526 -0.112971402123773 -0.0989590577275256 -0.0384786851267395 0.0421455710303193 0.0395735676146236 0.0209608823721054 0.0261682070393718 0.0369472982124485 0.0128951954675014 -0.00910231636720199 -0.0381549436838831 -0.00406675851787861 0.00683916335885231 -0.0453663640364444 -0.00682894158705906 0.0100297726988181 -0.000175214860663613 -0.00675847154688504 0.00584111363277642 0.0322103109921172 -0.0080891302846494 -0.00220920917913597 -0.0183647401708837 -0.0158739936624697 0.00595656861548832 -0.0585179898165403 -0.0158309105647344 0.00824538898227275 0.0287163527644535 -0.00555570402014753 -0.0102166041922141 0.00920607871270365 -0.0171857236187182 -0.0272642508786727 0.0103188532570689 0.0360684109294994 0.0265521592959033 0.0123810546352417 -0.0397484979344772 -0.041466115185703 0.0256444397898605 0.0335357738807259 0.0490460034440817 0.0667680477661062 0.00750944014699988 0.0369498035086955 -0.0516533357653803 -0.00534821578933867 0.0119428956020837 0.0130432782204095 -0.00370430193188641 0.00869140098221458 -0.0182381699610399 -0.0181622857988591 0.00522626302805072 -0.0627897928845821 -0.0165898329009414 0.00525731100746825 0.0106966689985228 -0.0359253228462768 -0.0313668580352278 -0.0036628850822576 -0.00660431517931051 -0.0359418415438309 0.00744451471831447 -0.0162744547898368 -0.0285762502984501 0.0438684947891779 0.0363142461505314 0.00346652619138853 0.0168930112322001 0.0957992760433595 0.057469619917456 -0.0465836771889444 0.0108739277131428 0.0498290874099675 0.0544732012016241 -0.0180024116210634 -0.0120921662582777 -0.0651362408316348 -0.0234876335964484 -0.0557685914430483 0.0326638871001491 -0.110192185935487 -0.0835155778367396 0.0191629478067766 0.0106177014190763 0.0385699992645622 0.0875524130944185 -0.0480744093055331 0.0201788615523485 0.0358445220215702 0.0175757422680882 0.0156415160300809 0.0159523470255839 -0.0413949159932364 0.0253878141626702 0.0363356810111743 0.00407776211880108 0.0759256398407636 0.0247588293316426 0.0274227294980262 -0.0237441331233623 -0.0182070363708229 0.033104937621644 -0.0194608706233776 -0.0274614542173015 0.034448093035281 -0.0268231449683825 0.111994399557397 -0.049390303192861 0.0897615871217765
  15 262.574058162484 ""  0.44456197100448 0 0 0.00756750608734421 -0.00333237154861682 0.000558110442746518 0.019240141547129 -0.00520474438669873 0.00417518995791738 0.0186149439342907 -0.0111048911497142 -0.00411222266689779 0.00562614420531296 -0.000355536243458173 -0.00174827435812876 -0.00649193244693946 -0.00282820083009795 0.00252430344213182 0.00525504526706298 -0.00127947498369306 0.00330960563348488 0.0198785217747127 -0.00827729569516215 0.0233595147050063 0.0368018526037051 -0.00749025913724934 -0.00281613074893258 0.0206155185270543 0.012897787205187 -0.0133824733894904 0.0418671012262044 -0.025896013322872 -0.0157037929136051 0.00655086177475932 -0.0273845426945504 0.00980883425023929 -0.0909647857215816 0.0391190324263996 -0.018324711921757 -0.00988426281373083 -0.0747679101421419 0.0606598444247796 0.0666083339408525 0.0279892912535291 -0.0339876738643237 -0.0131871168161606 0.0226769069820823 0.0170963382624673 0.0467769673114889 0.0450824324153931 -0.076930370560535 -0.00340770323496954 0.0338934102248886 -0.0601295435040547 -0.0174522157968808 0.0429745272533469 -0.00536102201253439 -0.00500305863809781 -0.00507316956595847 0.0400356555023085 0.0175407352463575 -0.0367833237989872 0.0316975469194217 0.00537171769547725 -0.0496879590360814 -0.0200270342000098 -0.011072200957708 -0.00648489726046906 -0.06909674735392 0.0127319762547184 -0.00996430463926265 0.0207380578234026 0.00339760107439559 -0.0422299048846816 -0.0684180441657354 -0.0114000649813368 0.0562773482708838 0.0685254922838718 0.0191417747082473 0.0447709780277117 0.0479232299887349 -0.0187523297918023 0.0330811789465999 0.0262961392802575 -0.0036356475594588 -0.0347817217594414 0.0349793940746359 -0.0288304451749569 0.0942256005928226 0.0103818820517202 -0.0125393544519417 -0.000396715749260671 0.0717620258409967 0.00875285521500757 -0.0936370971521455 -0.0328393311893166 -0.0225703419284372 -0.0163980792813335 -0.101155298129404 0.00663566409495368 -0.0776025389311969 -0.0770623415824997 -0.0100716246803451 0.0110897318970128 -0.112352835117954 0.00708212991244857 -0.0812664433803617 -0.0839808915966504 -0.00122684216039163 0.0774568717924382 0.114697563890569 0.0132375498359551 0.0581215043987999 0.0947666157329299 -0.0744176513624854 0.0834743944826952 0.0457225872261628 0.0411282769983787 0.0737957614273115 0.109075156994298 0.0179009871605895 0.0984669593347862 0.00186691759318066 0.015155098182283 0.00240218962805776 0.0605335459620266 -0.00870791201159568 -0.0258267114053397 0.016467225202009 -0.0617949443853457 -0.0504812084473198 0.0264256746316376 -0.017395728925422 0.00957173198681256 0.0285463396178954 -0.0171971635790568 -0.0546501198367011 0.0097693619616079 -0.00173920307758199 -0.0263119106324223 0.0487098348761086 0.0186960934527006 0.0271819742716734 0.0166439798507715 0.00297776878598806 -0.00797167013417801 -0.00274451097612967 0.0086269398080328 -0.0131861576481354 -0.0173563662465656 -0.0482596371758882 -0.0325378731545875 0.0250953393723955
  16 268.293081185115 ""  5.2576770498135 0 0 0.0150377059118458 0.00316544476314072 -0.00905891152507535 -0.0132640438209917 -0.0171680062200707 0.000688999448708009 -0.0129155988196894 0.0157736897915061 0.00226873733375349 -0.00234008099373808 -0.0229798107800002 0.00270581606722738 0.00920342726728368 -0.0062437354567419 -0.0195650237077451 0.0484699805445589 -0.0183354251932453 -0.0229182068751724 -0.0143115476073446 -0.0181724842208548 -0.0156925936704618 -0.025023879275986 -0.0183401751085461 0.00451579464785211 -0.0226223507612693 -0.096929863448767 0.00764870791019543 -0.108499529132377 0.0759587434214212 0.0483954693129155 0.0673924620002564 0.0766157530865521 -0.0370555563261369 0.0956188719180937 -0.05654891378781 -0.0129243107752602 0.0127427285063582 0.0743638081367496 -0.0851785844985101 -0.0652074273235558 -0.0209238959720193 0.0250831191079254 -0.018494344378826 0.0473053247359871 0.0388793837624458 -0.0960249574732246 0.016823566344786 0.0289681834168561 0.0148690402033427 0.0294498401575548 0.000813268355567083 0.0428004604070363 0.0306040448957093 0.000790776695025858 0.0179591550963916 0.00375459429670781 0.0182722822709101 -0.0193736994465066 -0.0302325211353617 0.0143542457016492 0.0439190615735657 -0.0173411446819085 0.00129593681668256 0.0647370545846172 0.00712515252843267 -0.0177234493788212 -0.030354574141936 -0.0282728909954801 -0.0057853953696039 -0.0211870271485385 -0.04427209729564 -0.0540824136739795 -0.00804553902861579 -0.0599745827593877 -0.0587645366470653 -0.0233117931133323 0.0312950257894456 0.0244934636330155 -0.0180070952716961 0.0992330836462706 0.0404049237575397 -0.000255090248644886 0.0466558896251077 0.0435287771904567 0.0477201264757493 0.0394682532989123 0.00224533780236637 0.0183963975472622 0.00712119307981857 0.0374547317863568 0.0558559569585731 -0.022325703703958 -0.00296272030603786 0.0745861496545479 0.00317171114910913 -0.0391326009930021 -0.0144193828549644 -0.0611690478531781 -0.0701779285586268 -0.0376434978186385 -0.0175427079919728 -0.076170483319745 -0.0102630398356418 -0.064370944073413 -0.053124635064042 -0.0685048507413608 -0.0404419105340552 0.0320698815120114 -0.01459487174273 -0.200484657753221 -0.12254651046098 0.0834694287224351 0.0253346214854126 -0.135805159759129 -0.077212925533773 0.0122096523006035 0.00840219207745433 0.0542876308304564 0.0261327549041489 0.0292768586857509 -0.0402327305759712 0.104937668579847 0.0581577970651551 0.0246947901204173 0.0388232799714789 0.00924768544597258 -0.000838901287397209 -0.0564425082625967 0.0235520870185264 0.0104092565265258 0.0125015894620431 0.0237928447469027 0.0483754670405482 0.031192012971336 0.00808782736351284 0.00873843882259075 0.0483857041107285 0.00120437450600975 0.0175342703866285 0.027695580318759 -0.00905345477049322 0.019651154668177 0.0508298263043324 -0.0141386421162629 -0.000186687115122906 0.053532206898069 -0.0355457520421337 0.0340036167442567 -0.0231807390473226 0.0499643647213406
  17 281.147201762334 ""  0.983329665346452 0 0 -0.0442846172595476 -0.00146648406182838 -0.012821111647237 0.0175937947684555 0.0309973748728115 -0.0242395484146336 -0.0599776116530904 0.00990455684080902 -0.00722477167969385 0.0406414505048513 0.0264048246387895 -0.0155917555212181 -0.0282780976367359 -0.00326439515934381 0.0272427932834296 -0.0971103415798855 0.0308489684652415 0.0042296326650981 0.0239263582292906 0.071483133846501 -0.0124853755346532 0.0155683419586006 0.0203881741533472 -0.0266118011399718 -0.0536536649528448 0.0792527974634251 0.0314842943672508 -0.0148021722997476 -0.0226590009375415 -0.0392856520975915 -0.134691084661449 -0.020385549972064 -0.000920098628186004 -0.367223649153864 0.179859020537583 -0.0279395577066039 -0.0493455784041082 -0.308684321137252 0.254867694362642 0.253421440417217 0.100122650571051 -0.120809455154845 0.0294118967189649 0.0389301655526873 0.0382599014219636 -0.00532808373327174 0.0183295850301615 0.0242930926185936 0.00321760628066821 0.0142560329531174 0.0197472421967336 0.0106413349829745 0.00993332876401528 0.00918631611459531 0.00733685518307449 0.0028569502572413 0.0075223423945618 0.00514569960962435 -0.0117810205449294 0.000523349072440056 0.0118299284983396 -0.00540360732132228 0.012338891999593 0.00673065892712099 -0.000704311168161103 0.0141292673670074 -0.00158107629869767 -0.017482558224306 -0.0149755579683894 -0.00460755782554606 -0.0272616520213955 -0.0347185133964347 0.00536142212491562 -0.0258721407461708 -0.0332217448895761 -0.0116521445728621 -0.0221910477006288 -0.0283928675837452 0.0083551334335462 0.05881429352995 0.0713731431699299 0.074536406929658 0.0401130137647606 0.0491059063618658 0.0138587638361663 0.00331415608223939 0.00708386911142214 0.00802466660127297 0.00387760125845723 0.0154631746716703 0.0127648107572393 0.000500126672688573 0.0135324331515384 -0.00196485572382984 -0.00329705793304838 0.00729120233255125 0.00124633411907744 -0.0414304554523882 -0.0484703776741169 -0.0221131624012528 -0.0163348265408797 -0.0436691652992388 0.0024795451947867 -0.030759810554083 -0.029481106038769 -0.0112715053137104 -0.0193212052211359 -0.00566113944386647 -0.000173866742484017 -0.0709809258789632 -0.0573412646198673 0.0378949467518261 0.00188484849976498 -0.0583369541363728 -0.026751948628229 -0.0313299053998897 -0.0430837645045484 -0.0141372595106105 -0.03585039522141 -0.0166354156558155 -0.00743886401756509 -0.00482671907096088 -0.0393166948870524 0.0206636561419319 -0.000613789632583381 -0.0176736134542276 0.0226128185902253 0.00671102760178913 0.00680583206530318 0.0296524104485214 0.0238015608376305 0.00663107081741724 0.0443381127692094 0.0632671307139121 -0.00298550731836423 0.0559985179595918 -0.0325902647011761 -0.0878113194962348 0.0454371879101125 0.0318927838266081 -0.000809778846682198 -0.0461304143341909 -0.0666113634773182 0.0205389058006641 -0.0204526941040952 -0.0578781196651665 0.11144658392577 -0.0218087759231275 -0.0545485788026759 0.0130190613224226
  18 295.831903393294 ""  1.14742936345722 0 0 -0.0165693806046177 -0.00398315578962255 0.00161846785888634 0.0210856577680614 0.0168237805760558 0.00625808963652395 -0.0129232021088832 -0.0079488651795284 0.00144391291470768 -0.0517729105796562 0.0536272836733189 -0.00486699761387915 0.00981436027803844 0.0211075123459513 0.0285481190080478 -0.061181340304989 0.0253809743825306 0.0224661419333922 0.0181715180433398 -0.0306744310332179 0.0674840857951533 0.0824987833877113 0.0267913888675569 -0.0136581672929271 0.0106547730571579 0.259481592948929 0.0438447948182074 0.194632429878457 -0.142846634150884 -0.108974749976308 -0.234893624811527 -0.139007433316256 0.0673592027099724 0.312117466903889 -0.111369780679173 0.137574446931958 0.026981984893831 0.266051844828576 -0.153377660381283 -0.244276833357574 -0.131593809761543 0.136975749267878 0.0240412976121507 0.0348955600112787 0.0282805047070019 0.017244360817615 0.02789556708945 0.00831679099350232 0.00440013059997716 0.0219330584904223 0.0103906810324681 -0.00414849862948967 0.0181393726806738 0.0114418464658027 -0.0051140955068831 0.00614272352754622 0.0165683346358741 0.00167881909528764 -0.00993078355911893 0.00762463750667128 0.00816136972697327 -0.00568055661806333 0.0103969722821548 0.00681441268142581 0.00484296547500919 0.00460834986649959 -0.000452708440456079 -0.0130801344826563 -0.00741137706861286 -0.00249509693418888 -0.0232552729731836 -0.0305891003542692 0.00686719666657932 -0.0156330706672726 -0.0262909749161739 -0.0095593538562296 -0.0155020572807792 -0.0188827879744992 0.00199470114707192 0.0437012927056565 0.0621412998243742 0.0683160189529159 0.0343783098262343 0.0394780754756544 -0.00690430695809291 0.0196035655405183 0.0126815140468645 -0.00934566127518136 0.00732357271099998 0.0285810608701874 0.00975540642573602 -0.00647980209196028 0.00953691642018792 -0.000246621074120537 0.00119720063756592 -0.00642616931372457 -0.00304415051966762 -0.032502193779664 -0.0297701301031208 -0.00320636939604508 -0.00751454743108801 -0.0436865721946741 -0.00358192859482874 -0.0353802789078286 -0.0375401063015718 -0.00121052744818158 -0.0100839489511228 -0.0072910917767954 -0.0015093509056506 -0.0473351394561927 -0.0478757352636392 0.0330575067155621 0.00526744434290459 -0.0452394046864329 0.0025775500015262 -0.00523694836287531 -0.00065536797714873 -0.0434015091627086 -0.0035788779443059 -0.0292759504960169 0.000985641228068411 -0.0442347751483353 -0.0417641464774209 0.0131913976390949 -0.0521007444076989 -0.0263056404014938 -0.0150989590222522 0.00948180993165871 -0.00587342194990427 0.0250319377909487 0.0100718131696176 -0.00346057685439716 0.00612400468342283 -0.0398577191174567 -0.0237733657364854 0.0521207282419446 -0.0778537383472332 -0.0310659326498714 0.0676353567652607 0.021713877150372 0.00655548552790726 -0.0196436518668118 -0.0740275772249882 -0.00982882015646461 0.00615518020014456 -0.0774334266290129 0.0234012796082931 -0.0518017774185247 -0.0269841757152331 -0.0322224794863109
  19 309.017641688782 ""  0.581217048110205 0 0 0.0186742277965038 0.0031475215435394 0.00836140123772855 0.00225650090989511 -0.0200613397262239 0.0172918869191341 0.0476856126137088 -0.0133153138000058 -0.00403129254509916 0.012730136629699 -0.032822460102267 0.00945720970595037 0.000999862201733325 -0.0105704690333162 -0.0178229743779691 0.0507343935162384 -0.0161037878937466 -0.000995806994123269 0.00282526416470479 -0.0138293148204715 0.0164555987406762 0.00226030066824777 -0.0267755018744702 0.0158636582047241 0.050422031249435 0.0218684469558689 -0.0373650347409738 0.0882779470166791 -0.035832100185232 -0.0159258017268432 0.0413713351461704 -0.037670629307124 0.0214956293933248 -0.0641902544968484 0.0102564133433155 -0.0562670306518036 -0.00155885661832668 -0.0563391668128078 0.0184252924102012 0.0567005138707283 0.0350667431748 -0.0369594590480477 -0.0398736729951488 0.038136493358217 -0.0123520058677209 0.0520812884928285 0.0661860971902025 0.0125926329131163 0.0197165193630384 0.0256453096290385 0.0433865375904209 -0.000769041125501605 0.0176142323974186 0.0400259361271342 -0.0137265756914845 0.0100271127982629 0.0331888503270764 0.00202225082371379 -0.00769968867251017 0.0145931773343459 -0.00734557902858429 -0.0041094134043305 0.0384670659438235 0.00109613531174528 -0.00156418441108411 0.0401667687689813 0.00429172832771178 -0.0100712357571974 -0.0193011324123926 0.0115527126069801 -0.00834864270731448 -0.0179862967940064 0.0256504673573956 -0.0154507246960664 -0.0718746749893983 -0.0365211060736327 -0.0499678497285648 -0.0797978182400018 -0.0210111529135137 -0.0193979388401963 -0.0434850344388716 -0.0837498352130929 0.0433715060534949 -0.0245382317495684 -0.000292538092809716 0.00585658313639026 0.0372608826417309 -0.026269861926915 0.00992812731963129 0.0479514885886986 -0.0167871534961568 0.00547293210018797 0.0427961372534214 0.000256840131460979 -0.00554228502274462 0.0269928108817058 -0.00582489200982849 0.0114859625018167 0.0222804025354068 0.0614762665848557 -0.00361582822155403 -0.0222382858977418 -0.00943499609842403 -0.0276903065351912 -0.0477346341689123 0.0889736330243968 -0.0388372783057328 -0.176642263371232 -0.0302342580100911 0.0753969397640418 -0.0928672289869334 0.0489711250540649 -0.0839611752689277 -0.0117895230611746 0.0134140767069714 -0.0144570832419806 -0.0218486333299165 -0.183758251535219 -0.0179552590888594 -0.108026840130357 0.00834095985098081 -0.161225736415644 -0.176657975427418 -0.0448804236965024 -0.0162715653393611 0.0396171533041595 -0.0371830903442689 -0.0267716767254126 -0.00877784444855492 -0.0384151303888513 0.0268580114402626 -0.00801377444026874 -0.109336379801897 -0.115970844564417 0.0143344719586692 -0.0399854782889179 -0.00445656807590233 0.160393004436835 -0.0142408402003883 0.0444449292074787 -0.0330634282092063 0.0152543363588009 0.0490221564580546 -0.0121155163242907 0.00118742386899112 0.0373536329414485 -0.0966226457951842 0.00762435845921126 0.0220750038032417 0.013545744397582
  20 316.888604143622 ""  0.0843523353053866 0 0 -0.00314077539815651 -0.00133859954780342 -0.00108683925630423 0.00577063490120978 0.00929116354218536 -0.00814247911257155 -0.0137042093684321 0.0061407605485451 0.00423683788053335 -0.000885170102312101 0.0145746685174621 -0.0096247820603138 -0.00182216233548645 -0.000510206971712495 0.00705981771175044 -0.016384709032571 0.00671789097892768 0.00307346467637285 0.00592357028279643 0.00737971525451014 -0.00382566592161732 0.00979277613163869 0.0154425747506675 -0.00811603891179162 -0.0189766662649746 -0.0552245912710727 0.00899792307592017 -0.0662049126728611 0.0390288745598997 0.0291064154671903 0.0288159682487586 0.0391635074628528 -0.0174486891603805 0.0104779049187323 0.00230363306131382 0.0274406466570104 -0.00246649959870048 0.00129656855896845 0.00341020798935329 -0.0143238259372254 -0.0217876707573359 0.00647430369849107 0.00235767861831498 -0.00176468013226967 0.00826791554075906 -0.0410677479725241 -0.0159980154890737 0.0112794295151384 0.0211344345700771 0.00363842128378545 -0.0108876394628678 0.0269802600610182 0.00409678296495039 -0.0133571213204673 -0.00563578910572261 -0.00210082756148054 -0.00534442318256999 -0.0215780811081699 -0.00416957404097649 -0.000696599701460942 0.00149536969258987 -0.00015204025615317 -0.00685702385023114 0.0341398593033109 0.00707795468697145 -0.0133653202532336 -0.0156595761692706 -0.00429484325948272 0.00308988275142688 0.0109623403626983 -0.00270439497486037 -0.0103648428606098 -0.0152474989926682 -0.0269339245133508 -0.000438522976040313 -0.00226933495562343 0.02728309455093 0.0315631356777238 0.00113421634294083 0.0214209275908907 0.0108514461401063 0.0115045032415834 0.00137919180328284 0.00951376788877138 0.0285890071293104 0.00534116228764887 -0.0134176439882867 -0.0211277906471122 -0.00516153040958621 -0.00363962137686081 -0.0104442493736931 -0.00355569155583966 -0.0051706061021024 0.0365266731946048 0.00725133790228052 -0.0141189174082736 -0.056207198624208 0.0457878315252751 0.141728633597216 0.195865037384081 0.0418921169246757 -0.0482710766901749 -0.0767278881998467 -0.0927361330089024 -0.139461917985544 0.122206462393586 -0.116129155812649 -0.318854890387481 -0.0646449312776875 0.311324138383963 0.0861139425579989 -0.0995321318486861 -0.288481761761986 0.232270669522445 0.186889536445571 0.169890104829738 0.279025982602119 -0.201181228034877 0.221791723082542 -0.136689745989689 0.0303085637058372 -0.286894214673556 -0.0207573749472016 0.0157686226479725 0.00719217952376226 -0.015445606706959 0.00275329888650481 0.00336954332867729 0.00515981316803172 0.010505518592679 -0.00719005156572307 0.00552264310874418 0.0418080093661127 0.0497943693279485 -0.00473638655354445 0.0127451107093885 0.00293683840767945 -0.0655634662137843 0.00907941113090747 -0.00945914578080827 0.0109094267143687 -0.00361981761926777 -0.019801189180561 0.00845242642557553 0.00476462404716326 -0.0164297167323879 0.0420171448413927 -0.0118115182419066 -0.0115168403686262 -0.00394450194579342
  21 322.380451974364 ""  0.164765022485968 0 0 0.00169880182162506 0.0114474496276886 -0.0107019534528756 -0.0130486130356678 -0.0216356123947611 0.00400507729354563 -0.0208611947326468 0.0107662996655714 -0.00517823519829588 0.0189557255306573 -0.0452557109513893 0.00342039850139592 -0.0043376090366543 -0.0274048472822905 -0.020366022047913 0.0396109311467377 -0.0107495347374833 -0.0209198410222497 -0.0110707598208354 -0.000982137880479522 -0.00740624086490385 -0.0264743474169714 -0.0354865632449065 0.00558940820374735 0.0195658779297644 0.466396758117306 0.0897144815904109 0.324734168478484 -0.216050171841579 -0.193850380066564 -0.414316954518607 -0.205986902179859 0.0944052997568834 -0.0647025309681189 -0.00434334139459132 -0.0488409167712243 -0.0118063298982261 -0.0751030365485555 0.00417014531922974 0.0407214890098273 0.0172013478161153 -0.0317869289024202 -0.0027312772500583 -0.0129125704024373 0.00287601492932538 -0.0275618984523089 -0.0210701822358724 0.00274835689337198 -0.00587889814907122 -0.0109838244347045 -0.0081161001866142 0.00417442961080788 -0.00933643254934733 -0.0116743059442879 0.00543725478426497 -0.00388907962236157 -0.0133896570637453 -0.00468050244592131 0.00283950933981767 -0.00666956826555606 -0.000854900528986977 0.00268814667566215 -0.00972931825980606 0.00316336854056463 -0.000440522001426791 -0.00743968851516417 -0.0041091016932111 0.00263725494535893 0.0034101143390503 -0.002241545901914 0.00420059440044446 0.00615697818415016 -0.00987197114811542 -0.00197429015570406 0.0171879659961594 0.00904049481266995 0.0143913929270136 0.0225423923649195 0.00119528929545798 0.000686808293542598 -0.00256649293885145 -0.0078251633345977 -0.0145764806428427 0.00213438537947923 0.00746505599283218 -0.00993285362528903 -0.0127256233459363 0.010665045589504 -0.00417680306130584 -0.0204046085845092 1.0449578285716e-05 0.00323179665823291 -0.00964478433526323 0.0149817334316966 0.00297589255590487 -0.00188482929389848 -0.00842622572984194 0.00777083134562697 0.019961368140793 0.0141062701395972 0.00674848971922285 0.00398580184599807 -0.0109416190899562 -0.00194254270463605 -0.00530899125275674 -0.000330409416805354 -0.013834009368461 -0.0184205017207248 -0.00427466365213046 0.040653683444559 0.0403501402202927 -0.0323973689397416 -0.0360951480776918 0.0477553373771018 0.026076942443278 0.0265828341532405 0.043693357487374 0.0161425162161484 0.0342246176356842 0.0054976180567314 0.00236752736142884 -0.00523017888387533 0.0398031758953703 0.0019304240387831 0.050934084350029 0.0205219607540366 0.039353061179981 -0.0213402205296059 0.0146574617350384 -0.00335511513946026 0.000731912516591135 0.0107181295678367 0.00971342053342179 0.0187899690482241 0.012657794259033 -0.0233516966936335 0.0695657707758515 0.0383963031174674 -0.0395490950522598 -0.00532503224205493 -0.00778109053958803 0.00967395223399315 0.0784143291012408 -0.0226960126612472 -0.0257805261609156 0.0834092340560647 -0.0678712351820848 0.085478844443865 0.0197953998715432 0.0557269051446374
  22 341.840915064576 ""  0.108183798107913 0 0 0.00195145463566516 0.00163546336707584 0.00482342431694043 -0.0044255265150865 -0.000454828015507985 0.00304189530433565 0.0103439576328699 -0.00135826399309924 0.00188083415439099 0.00328140217088528 -0.00540026874182769 0.00307746811763459 0.000558976002569525 -0.00164546292486286 -0.00215932477374039 0.00756183067576199 -0.00161739919642047 0.00335558944394866 -0.00444307742664565 0.00336335663556236 -0.00522913298369458 -0.0122387470543995 -0.000165546064761137 0.00609974107324121 0.00924175425554316 -0.0126471450946305 -0.0105720988194388 0.00522071830671804 0.00359068682685595 0.00861033788694307 0.0260479873301284 0.00328126634300308 0.00260942694607704 -0.0164876097978348 0.00490237088292642 -0.00992165876435584 0.000349361962175399 -0.0148554050963557 0.00959170937029132 0.0156778683230032 0.0063856438353749 -0.0092915509658449 -0.000441370004958525 -0.00963983074279921 -0.000845448018431164 0.00998547059700646 -0.00520389702686675 0.0228344987943718 0.00420574988689717 0.0058972251811398 0.0132146532917144 -0.00317900697453846 0.00131786028112637 -0.0114011413118922 -0.0127051096478046 0.0202278347090651 -0.0287855324063248 -0.00923211258815776 0.0309805944336325 -0.0214400974127285 -0.0109594162872848 0.0416403894717779 -0.00178140747616539 -0.00425757510877771 0.0256960352333823 0.0181642689831917 -0.000110707618586275 0.00264822042235969 -0.00524302403101996 -0.00289200383043162 -0.012107596678233 -0.0345382311452121 -0.0177398700530249 -0.0420914023681516 0.0389809021766593 0.0435789022959301 -0.0352405866395349 0.0219705272942583 -0.00772893080143248 -0.0312277243004237 0.0083712055880047 0.00656189074210749 0.00987628023187313 -0.00426204108843815 -0.00107901991995572 -0.0204249944718348 -0.0176118600240042 -0.0182533185069868 0.0138912492538398 -0.0470776971010282 -0.0153689645762863 0.0610830102269814 0.00410372809637562 -0.00203085353681875 0.0294293185328591 0.0323763440034783 -0.00264446806585948 -0.0348110357820515 -0.0373103725600595 -0.00533344188829216 0.0207489797243959 -0.0625273495233716 -0.00539356456241698 -0.0395177224970371 -0.0511311332888374 -0.214961784035884 0.0177739708490038 0.329202678941711 0.0803724900136853 -0.37693898617595 0.00408591468720167 0.0554205533916393 0.178095595452627 -0.156579183972725 0.299335103470364 0.112669761827294 0.244368407841368 -0.179753933994517 0.138673387472588 -0.128170319166181 0.0696645756480831 -0.40026796496512 -0.0107979575072956 -0.0157772239633914 -0.00461858260392623 0.00275400594659226 0.0060101018490181 0.0105489112856913 -0.0163469139529707 -0.00948705143385235 -0.00453662122702256 -0.0162868974043019 -0.0345803061287469 -0.0227725963514698 -0.00204659773048609 -0.0167207615042991 -0.000868265828859585 0.0284526191202196 -0.0172982587454575 -0.00777607282934835 -0.0158418103751715 0.00179286596458404 0.00859887046637678 -0.00146552947225321 -8.94688160521395e-05 0.005440142200266 -0.0201439823125283 0.0120692396315442 0.0175914094133354 -0.0139921274615762
  23 356.816600603692 ""  0.334071253442864 0 0 0.0204854665097671 -0.00228116890205614 0.0102671432151508 0.0390863416750091 0.0116751949571762 -0.0329810958937197 -0.0237512535982641 0.0304419858720403 0.0370391101951673 0.0158955445636463 0.0103433421737929 -0.0754291280144669 -0.0294641760792203 -0.0730664094792148 0.00881627791660579 0.0146962163562869 0.0042852929705411 0.0188076710492865 0.0408909158278653 0.00966662273442619 -0.00548737423981539 0.0682320841740212 0.0554931670297017 -0.03199790125363 -0.021361863310042 0.0484292869469239 0.101974337229488 -0.0320822762438485 0.035706185076397 0.0425223894841253 -0.0756286447967038 0.0464541932405056 0.000327585690975173 0.0161437847885182 -0.0385163198483599 0.131231432632981 -0.0508681217535155 -0.0960740627229429 -0.028829853864175 -0.101656095044611 -0.166833462909423 0.0191455103141121 -0.0186256952672835 -0.0122074589865912 -0.0257777126054404 -0.00926062025144841 -0.00309385432067655 -0.0348224024144511 0.00023504361326424 -0.00984310487032327 -0.0221630170643974 0.00375208650599468 -0.00155019687934879 0.00908633377029446 0.00824137392518655 -0.0174919300059754 0.0284512892901178 0.00519282535100946 -0.0214328070199474 0.0244372053221373 0.00244560560556509 -0.0344666453391172 0.00203357607254992 0.00283050815094757 -0.0203929567256391 -0.022516664759294 -0.000190973421879903 0.00864658839034152 0.0131185034104288 0.010074346615041 0.0404626410434903 0.0763197296308855 0.0235188029894653 0.0418129790267043 -0.0416843382647434 -0.0479347623599445 0.0191367785054465 -0.0299632010206445 0.0164662156253574 -0.00130260635112713 -0.0773176498465223 -0.0795320356585871 -0.035822878565536 -0.0348385013044268 -0.00144160921413953 0.0243433957680805 0.0169025567021942 0.0106954238821285 -0.0113107909498793 0.0450350877922617 0.00296125381320038 -0.0556324709174502 -0.00359680352923784 0.00304465166489825 -0.0234733102257132 -0.0337629968101489 0.00498888786796763 0.0893507761008978 0.0907207818034305 0.0320104048284018 -0.0170852120298071 0.123421215082173 0.00815723925346305 0.0799190320309438 0.0940666034730235 0.00467684787504079 0.0928141592834369 0.0957151913419717 -0.00435953512982044 -0.106613358527691 -0.130950535846714 0.0983227248284653 0.174393079713677 -0.159971150216916 0.000206366691169932 0.0783499442581945 0.0885293624742044 -0.201360087733908 0.102210470777374 -0.10186097037321 -0.000165829028196047 -0.115380068032157 -0.133186380180335 0.015499080118155 0.0286943157740974 0.0017227954992282 -0.0131284434400379 -0.0103956160356982 0.0251831823610558 -0.00367671764194407 -0.00517221820873553 0.0243397271353502 0.0476315129770108 0.0852044846752978 0.0157122345983828 -0.0069511964183926 0.0352459107859641 -0.0620671079652885 -0.00972041719750292 -0.00801097789532115 0.0273484993889181 0.0163191202385047 -0.00157154520652155 0.0313772997276426 0.0194922677872486 0.00438221112201064 0.0648399704338206 -0.0190715437276034 -0.0155999210990541 0.0207891964923194
  24 366.993298049439 ""  0.466433606991275 0 0 0.0298179606360208 -0.00283046147320138 0.0278440637420347 0.035124429976118 0.0159803175767521 -0.037749458915684 -0.00172967923531558 0.033617750221249 0.0552358301407201 0.0190999491953331 0.00445266486558898 -0.0932871557281959 -0.0362486469301483 -0.0950391991170744 0.00581361414584762 0.0330203427852898 0.000216374466624436 0.037873743296379 0.0362194389061267 0.0165327404849872 -0.0264291559068291 0.0513327112839928 0.0790155635022915 -0.026617908495122 -0.000799540714422786 0.0359387423414008 0.104671970196736 -0.0184383503352216 0.0508480430852834 0.0818096450606856 -0.0322228749001706 0.0653689091551312 0.00929014283999766 0.0215688742639351 -0.0552569932730103 0.153503986321192 -0.0631806075692676 -0.1199929513058 -0.0451745155150073 -0.126621611922163 -0.204232429331398 0.022812302692969 -0.0198901792204926 0.00239076615997892 -0.0106666907858412 0.0127236266226964 0.0137683017437957 0.0256125391313918 0.0150923412228436 0.011783896288273 0.023092027974684 0.00409247093106238 0.00432850794491384 -0.00190110131907382 -0.0202855231436363 0.0177460474095328 -0.0190179322283255 -0.0161911250201306 0.0216618983776475 -0.0164543419401004 -0.0160931302739515 0.0326444625361256 0.00551049675730738 0.000651227198675144 0.0189905716234626 0.025916327308969 -0.00106902299685367 -0.00289324382689379 -0.0106781840443633 0.0067154672408892 -0.0267082753615043 -0.0687954513147182 -0.0195754679489581 -0.0215588820048169 0.0325464187391062 0.0450659123467477 -0.0354196280515417 0.0208053984659815 -0.00699188874148749 -0.0308978707762327 -0.0321141645023669 -0.049944066158697 0.0199257389268494 -0.0228768086393365 0.00781289692611409 -0.0207126229933186 -0.00907552579690003 -0.0300608080350862 0.0103677165485314 -0.0344405906923715 -0.0215882277730213 0.0525217993367296 0.0118730622433331 -7.31563999137297e-06 0.0206806704747647 0.0345914833303745 0.0241360550176788 -0.0571736243169121 -0.109234183104502 -0.0290091522516762 0.0205515570673998 -0.107379760395793 0.033109521358858 -0.0663860740250972 -0.06325589227171 -0.0105154304323433 -0.0519311537743412 -0.0477171074016357 0.00579667455209367 0.0721901806474771 0.0970042894921974 -0.0780852284213454 -0.103207304270217 0.105594795173462 0.00959735895407045 -0.0962923702344544 -0.108908657844419 0.175670609463786 -0.130285289472782 0.102739096532102 0.00342212011752873 0.0840295960260392 0.10911721939252 -0.0186948097542457 0.00675066290261013 0.0170380566023336 -0.0182314829046474 0.00707879338883817 -0.0100943021775512 -0.0194312946799056 0.00361172508377652 -0.00909745716350335 -0.0506038798951436 0.00645879972440102 0.0158742053933228 -0.0266621423701511 0.0143565899057006 0.0377336688218593 -0.0199008823496578 0.00461697264938553 -0.0124759654321182 0.023519175235547 0.009897628662466 0.0346104229643974 0.0239377931655892 0.00688023593951222 0.019187154652308 -0.014745547133344 0.0147465209345451 -0.0142412590697443
  25 382.442825837432 ""  0.931402120305627 0 0 -0.00800068373807303 0.00140089350553404 -0.0147427310294631 0.0088263158292449 -0.00803539815250706 0.0104577202382679 -0.00745605768773513 -0.0095835630014762 -0.0213174991605011 -0.00555025809581925 0.00231051450893565 0.0162651813019247 0.00871801187467127 0.0186793924416178 0.000276872523557819 -0.0129352592299686 0.00243737122064769 -0.0172097891434827 0.00994515727309793 -0.0132447487748263 0.0414093811500943 0.0360335399324813 -0.0283732342389581 -0.00516471631174729 -0.00801857095449859 -0.0149277011830208 -0.0256653747644122 -0.009680467005881 -0.0136130611950846 -0.034185803563344 -0.00186771132569811 -0.0194824538673909 -0.00862189610287312 0.0125746379843317 0.00494965944816732 -0.0214224476509198 0.0147709907094229 0.0351640615545088 0.00171547594301984 0.0137646814807803 0.0312077542881 0.0016595508835238 -0.0154196487015189 -0.00112328313015258 -0.00640680040138388 -0.0347202327859728 -0.00556819560707294 0.0130140080338069 0.0475318330981898 0.0105957964802607 -0.00876225166087409 0.0471970081862855 0.00999091433655282 -0.0102473514211501 -0.052592687143241 -0.00815879507264813 0.00830587586511856 -0.0696587720901422 -0.0130276675174661 0.0105701250781579 -0.0472497480814469 -0.0091299858460753 0.0072571134026299 0.0297471529837895 0.00545239230627306 -0.0067196335181604 -0.0342578612211909 -0.00792224315262671 0.00506480441191111 0.112340762957115 0.0202341901518674 -0.0209796291874958 -0.0337566251041777 0.0902798269845009 -0.00952196764410543 0.00829003110883511 -0.0973568581356841 0.013607892645711 0.00811668078131164 0.00722635570573917 -0.0417157531348436 -0.0529354076968193 -0.000468235070414916 -0.0162385600653576 0.0660928782262892 0.0125435404458194 -0.0138487132603787 -0.0826061107582675 -0.0131598479506476 0.0147614288472182 -0.0562123230302686 -0.0107650154862516 0.00862678418223778 0.0384728958991786 0.0052866373427025 -0.012253378847515 0.144296194121874 0.158969472563372 -0.0818793103142845 0.165901809829863 0.032052278273051 -0.0310902898802897 0.211896214656134 -0.0940555322899785 0.0169443747137581 0.0394724082663258 0.141872106907555 0.0611369052383921 -0.0609412903455898 0.0960138821167909 -0.0350222483451023 -0.0823087055362128 0.155273664302684 -0.0659143366167391 0.0722182444798678 -0.119328591582993 -0.0743281699228509 0.00535762553943922 -0.16744485721742 0.0736907117320263 -0.00544457468616491 -0.117382490038412 0.0477327174130482 0.0116975922982936 0.015349630268875 -0.0103494381697093 0.00934705130035457 -0.0103606795360542 0.0168132407158201 0.00109876009376146 -0.003912912082401 0.0152819226324502 0.0510390768281458 0.0480777272817485 -0.00191943711451666 0.000680233865921836 0.0160096690510601 -0.0617470421428083 -0.00123481956843135 -0.00360348251671963 0.0126452695806217 -0.00829140194710895 -0.00450774636791175 -0.00424735241687371 -0.00338146258950375 -0.000637964996635467 0.0246243421595852 0.00890724610330746 -0.0153399965446937 0.0259124475019512
  26 392.196860422662 ""  0.148013271409878 0 0 0.0176474262274895 -0.0051968124467497 0.0266613189576921 -0.0540262012465766 0.0173186631466291 -0.0222535076285889 0.00816227798767086 0.0188509872067723 0.042988821933854 0.00263213235607526 -0.00580108518990805 -0.000287397432753774 2.04674074554673e-05 -0.00401009913373606 -0.00319771713652797 0.0296164041443638 -0.00952476616441457 0.0286182053621976 -0.0602985849189971 0.0275547432879937 -0.150218101972475 -0.169657420024929 0.0524583267039584 0.0301211554568226 0.0113554810793642 0.0529761399927259 0.0629263680650892 0.0282207298738016 0.0165604252693437 0.0593271004835398 -0.026555640547211 0.0295633832906957 0.0189637765129831 -0.0244273080516462 0.00610762999499087 -0.0132387718896888 0.00010612083612637 -0.0214608843930969 0.0133458972282081 0.022043632713101 0.00731326888263841 -0.0134799908431722 0.0280999359230393 0.0047296012932089 0.0199177005767189 -0.0141153207589089 -0.0107073590349447 0.00283627790622066 0.00192827039273713 0.0027992817534223 -0.00905072514217377 0.0238503098578646 0.00696815048842978 -0.00821850036994067 -0.00795105670308495 -0.0055776221308773 0.00625646943648365 0.00487134066926362 -0.00649008720184575 0.00319716109548513 0.0100991664313554 -0.00750100069545995 -0.00400340876853872 -0.0184431148362665 -0.00362642424952268 -0.00628646055219141 0.000136761503143185 -0.00389701869212946 0.0038950784137599 0.00431666249984437 -0.00165787824086187 0.0080862258555827 -0.00189323921186881 0.0275786540770214 0.00898280887294417 -0.0108313795790457 -0.014412267362685 -0.0113867586612915 -0.0136287278043433 0.0274595987110322 0.0833111553186821 0.1074328000853 0.0139281032180562 0.0373305867566433 0.0338030081889472 0.0170831675326349 -0.0079214525325243 -0.0416223720295994 -0.00992685310495341 0.0179016522148364 0.0200847736127083 -0.0124478590260813 -0.00751886777630492 -0.0438285071210063 -0.00757974770156102 -0.00640060133300324 -0.170090471658386 0.0914416519125291 0.403059303144254 0.446283319211157 0.0805049287376131 -0.0623791405419179 -0.240060373071319 -0.168726619299557 -0.311095426493895 -0.0240886039352389 0.0642240985068515 0.114562268828105 0.00977196134031272 -0.0644358898172033 -0.0167780354195328 0.00569822584431064 0.113957053073656 -0.0680086450894012 -0.0731929760408311 -0.0607306527670285 -0.0908600741552309 0.0434713878132066 -0.0774019806705509 0.0435916951409456 -0.0167159656009107 0.0855521050242383 -0.00461908103824089 0.0012923858863904 -0.0345136745424877 0.0012339492461161 -0.0176927970813876 0.0175777277404702 -0.0278135153793928 0.0177257609211301 -0.00856687406471557 -0.0234783438269363 -0.0506769038047386 -0.0794277653293907 -0.00972111818340009 0.0167829819578124 -0.035127515415227 0.0723396601285748 0.0281091457580936 -0.00986549910639203 -0.00939149464895681 0.0231821619976404 0.00237297023860499 -0.00618153174366743 0.0160206232557558 -0.00606520757725322 -0.0590889746706339 -0.0207532263729462 0.0309455222323536 -0.0648452234866537
  27 392.994562337669 ""  0.317752658936825 0 0 -0.0243847521547989 0.00795541446689713 -0.0408493830635087 0.0808757240020667 -0.0261369961840778 0.030528766501093 -0.0126653362191179 -0.0269148958474314 -0.0641321678431518 -0.00363987468087289 0.00787313806705332 -0.00295099214467018 -0.00168812314270742 0.00309194296091862 0.00376446584155077 -0.0410408954271989 0.0136833692403621 -0.0441754233797971 0.0901230446955414 -0.0417482162296704 0.220458774263752 0.252691989865851 -0.0771399849660868 -0.0469586148280391 -0.0171827370920623 -0.0756231459943827 -0.0899090857475073 -0.0422345438755487 -0.0240307799524015 -0.0893905157650525 0.0350281080773419 -0.0430936570684784 -0.0295568749965656 0.0367884511134623 -0.0112677811904192 0.0224327417153292 -0.00297996929110458 0.0290404213382507 -0.0238684570252301 -0.038004865958403 -0.0153031877458332 0.0210147743673152 -0.0419750194446746 -0.00524578821950086 -0.0322272886837553 0.0213891770111405 0.017294237925075 -0.0052328717400923 0.000110630230010405 -0.00566207131202104 0.0145375542554201 0.000819017993740151 -0.00709400196078365 0.00639489819531133 0.0034559461073483 0.00493554111931735 -0.00871979169958136 0.0156059492599869 0.0134921214418772 -0.0091190151510384 0.00131782544889354 0.013917215771926 0.00397323926436875 -0.0154937700864213 -0.00317848963796452 0.0191556164586297 0.0119661769809816 0.0082624763209169 -0.00826107273715715 -0.0305295296115568 -0.00218288372205718 -0.00804768842945433 0.00105853590838168 -0.0189931102481903 0.0224226323440788 0.0130063334030841 -0.000203385632057902 -0.0148431240990411 0.0211866353703123 -0.0376799791822786 -0.127711411261959 -0.163080207157702 -0.0200019246223175 -0.0586853467162745 -0.000727499909401254 -0.0214451766045743 0.00312921898658324 -0.011454073266238 -0.000516744389044719 -0.0164547000009072 0.00196577891029345 0.0252400756894807 0.00696139377103858 -0.0152108080479049 -0.00187921228153491 0.0260214124955128 -0.153825509859979 0.00900428897881212 0.267198969639825 0.241442340507926 0.0599290212197595 -0.0609347431406798 -0.220437315116391 -0.0876348630786102 -0.233767875986422 -0.0585146953334598 -0.0185581695355402 0.0677060373471862 0.0398631450353975 -0.0822244367923547 0.0364421072603281 0.00819253567733751 0.00733178352210001 -0.00142053983393535 -0.0323880390738218 -0.0349369843715698 -0.0758681448489363 0.0681866644718792 -0.0476590121478712 0.0265694360862635 0.00257805471857014 0.0789447294256566 0.00422374304846671 -0.000711113263304212 0.0520098431565311 0.000692559444062635 0.0277729477555316 -0.023616156544456 0.0419398394656452 -0.0247175079036216 0.0145353100296676 0.0351423140139337 0.0744112804377525 0.11606349091469 0.0163274927302974 -0.0235035451522978 0.0531727170548667 -0.101573705316429 -0.0400351955092971 0.0164130884225348 0.0145016021721161 -0.0325371451673159 -0.00146265039933265 0.00998450043544474 -0.0218626978525274 0.0109761247907993 0.0881413157175038 0.024792705963893 -0.0523065895857048 0.0951161376485006
  28 418.431436433026 ""  1.38477819454387 0 0 0.031850262697538 -0.0142006343349015 0.000634083697842653 -0.0606719534319383 0.00644904375893787 -0.0318969321978328 -0.0230525220040152 0.017706449922235 0.0312991682778456 -0.00992420510915386 0.00521212823683969 0.0302453359726313 0.0140197659830309 0.0364579545209162 0.0019307106705252 0.0322310311012315 -0.0149061706299954 -0.000922763898166838 -0.0712100159689739 -0.00249032273377935 -0.193828965658673 -0.20621815327302 0.0275407225034577 0.0273703928215542 -0.0176485500666275 0.0698190702092191 0.110884429188433 -0.00883489468179883 0.0082571250279721 0.0225511210000585 -0.107923340595023 0.0199854322333175 -0.00256451495386177 -0.0107704389690109 0.0233177219857946 -0.053961211242844 0.0271746402896955 0.0461738006359259 0.0284670107738799 0.0546104367693576 0.0736448865797108 -0.0107442456296881 -0.03220239725926 0.0112215527491958 -0.0846838983177743 0.0092821729852032 0.0310460822159478 -0.0123960757462873 0.0160348530977677 -0.00591792676189535 0.0204415946272583 -0.000920736415658182 -0.0110857831879724 0.0162564770565284 -0.00857821199422962 0.00461122416705513 -0.00508594823889965 0.00049823269914423 0.0136356384900689 -0.0071093678258116 -0.011494363443607 0.012458947673987 0.00965047086124748 0.00426013154640874 -0.00783427385625627 0.023677947400427 0.00681095390480142 0.0166455426637228 -0.0146509663413637 -0.0182363235858826 0.0156563510604627 -0.0119174124714119 -0.00438437638507934 -0.024033928360436 0.0130188836238029 0.0248772002021885 -0.00580104986324171 -0.0130642049745043 0.109504157483456 -0.000679322537051136 -0.293958725026059 -0.277674520688039 -0.00399114732678015 -0.142878107356762 -0.00871965029907794 -0.0327106292156225 0.0125550495667142 -0.0176333164179771 -0.000481128944183433 -0.016650089052143 -0.0235751056105719 0.0258954035420939 0.015932564046096 0.00205113710935154 -0.00855100811261905 0.0297737467020501 -0.0196375363739735 -0.0109022553976607 -0.0108208652376929 -0.0366929251052167 0.0144186983996719 -0.0107625475135444 -0.0291609470926325 0.0345905209584969 -0.0130377161921521 -0.048380295187489 -0.0422644639057164 0.00115931302155795 0.0281066554726433 -0.0329024721827487 0.042873201042772 -0.00649825141203822 -0.0448000661995913 0.0313404295691049 0.0442641980614786 -0.00845658872997841 -0.0309276194031723 0.0296396481155185 -0.0198868838470238 -0.000965894295245269 0.0181693982988478 -0.0131374530330802 0.0038436872750515 0.0724635355422375 -0.0148208142067782 -0.0306859101796714 -0.0518038651477209 -0.043060230130412 0.0468695072296271 0.0398128743202339 -0.0119882825833607 0.0504729151139243 0.141277472105417 0.0482863756906793 -0.0132481008549187 0.0557169110028935 -0.01373050285493 -0.117411892996544 0.0889715108301196 0.0002868387984201 0.0665740069305264 0.0362290497758239 -0.0312491914763093 -0.0111316755833464 0.0449059485079061 -0.0275057000682676 0.0258885493186513 -0.0653531316216002 -0.0389518328252432 -0.00140266171602473
  29 439.744153853002 ""  0.311225380284317 0 0 0.0100651483251116 -0.00191384708420206 0.00145737390139911 -0.0113433013518942 -6.38791614805389e-05 -0.00650302972070003 -0.00088624952003322 0.00157367003706681 0.00786566097920245 -0.00189045123942267 -0.00062874365447729 0.00560335007855191 0.00184372055736398 0.00525805655579507 -0.000288255202462085 0.0119829411725117 -0.0029625625136909 0.00149698605789998 -0.0138613927866583 -0.00363215822591968 -0.0415319796819019 -0.0424270521181886 0.00551947458946618 0.00654363715760263 -0.000136205110397402 0.00817204607464419 0.0220889639520645 -0.000508111558818798 0.000593902290932525 0.00562340886915095 -0.0144256815369159 0.00239866221368088 0.00196048451675735 -0.0057721080300182 0.00426079925282324 -0.0116769634480596 0.00426328357320514 0.00405490166941211 0.00742520080828675 0.012516957382202 0.0131668518422699 -0.00448826330256662 -0.0122547365564007 -0.0687679990389127 -0.00114096657647511 0.00276334167433864 -0.0357652901420848 0.0289948822771095 0.0225673873487427 0.0431092784964936 -0.0249579472232361 -0.074070787475589 0.0438181598974511 0.00943540177053903 0.0458037649141521 0.0466373082654471 0.0197540662686421 -0.00419317566536026 0.0186862727245345 0.0263666072811647 -0.100927317038742 0.00634683465366911 0.0186518028334333 0.0663153406434718 0.0658974284583071 -0.0333806709885312 0.0321308830191305 -0.0121258094404658 0.0370563059543299 -0.00824830476018222 -0.0579295195483255 -0.0238646649335982 0.0601383961728818 0.0101857258297405 0.00819053350950288 -0.0320785497306519 -0.00717099444644148 -0.0203866501917808 -0.00297692531579422 -0.100696056074764 -0.0202263524333677 -0.0391636743842138 -0.0381039891209009 -0.0155592249478086 -0.168776492743319 0.0662854147271051 0.0362834506607964 0.103554243190756 0.058186872682775 0.0201266538961198 -0.205136277162635 -0.0334317625747252 0.0297885749274896 0.116838988646517 0.0677649796506333 -0.0599355273906984 -0.0210444401701243 -0.129504395756174 0.000596156401604067 -0.0105289402602558 0.00402359018854277 -0.0749878494518691 -0.0436678918312513 -0.0833539654771184 -0.0703091938224311 0.0866612055903123 0.0162286927297135 0.00451798716703533 0.0263290030434315 0.0091748364878234 -0.0273325289499254 0.0827122408032316 0.0245775263647995 -0.00483333563130882 -0.10402592046023 -0.0246984620237771 -0.0255305643808821 -0.0730018706658296 -0.0242390654938061 -0.00598332554368511 0.000904185130455537 0.0399152830421011 -0.101439824190134 -0.0040887197750228 0.00442311152763365 -0.0291897677003982 0.0307862462306883 0.0130424359860663 0.00422237751091685 -0.0202334901213247 -0.0530788580430668 0.00176668947397637 0.0529245411978755 0.0583590817098383 -0.01509908359151 -0.0490793537556614 0.0238930951829717 -0.106219553761512 -0.0471746651341186 -0.0698002655829313 0.0208710381430813 0.00935658762152245 -0.00601401853451979 -0.00664988322262448 0.0166794954811005 -0.0066423954253708 0.00715699410523377 0.0446578046631888 0.030219463463961 0.00611456823005741
  30 445.053904061056 ""  1.17674459587126 0 0 -0.0100095012821018 -0.00156264629695323 0.00422933626962849 0.00573310610416685 0.00259754962004903 0.00439205304045015 0.00584331790054117 -0.00045137155556662 -0.00071042879177593 0.00224106932005237 0.00114630610796706 -0.00632762225889452 -0.00389046548260214 -0.00517898278135059 0.000953745406039471 -0.0128612293577681 0.000774746558760725 0.00606285170011168 0.00758043034329383 0.00777389502645671 0.0244044197441956 0.0232778626118734 0.00310665042492756 -0.00199183995302226 0.00528321747770261 -0.00370749337034466 -0.021384287549822 0.0103755143187192 0.00144160792951464 0.00920464119211218 0.0219518966725489 0.00240433413417012 0.00210157926274273 -0.00534399107541396 0.00137400242069068 0.011497606979816 -0.00705746052781812 -0.0137710144563758 9.43053267152987e-05 -0.00618499299447714 -0.0104346646591295 0.000485111108599702 0.0125080083008896 0.0538483725115919 0.0126291528996671 -0.00673351875179476 0.0254574936631054 -0.0140632686177405 -0.00753186337474321 -0.0256076537892632 0.0160318192503309 -0.0879415373791738 -0.051682827698072 0.0192092587373092 0.109676917685105 -0.00755538802398182 -0.0362169175746887 -0.000421007506297018 -0.0165230702599245 -0.0181412472601577 -0.073763419712109 -0.0352301802342453 0.0111897558930645 0.108149403300036 -0.024126014004965 -0.00657207615587044 -0.0241852104758934 0.0123207586637724 -0.032945031063502 0.0072981983648061 0.0503455595789431 0.0151122574685472 -0.0499367302159005 0.000575436989123441 -0.00217548964371918 0.0313661679486911 -0.00753735965815272 0.00676499425489984 -0.000588675726031514 0.0758334399846081 0.0347739060166003 0.0503602065580038 0.0354426148929578 0.0268023065424992 -0.172569612783 -0.0921748043603947 0.0282595412652733 0.226231813880811 0.0127287211661228 -0.0602542210353307 -0.17218461096402 -0.0403461016211788 0.0312424673397966 0.188806659695705 -0.0114253623162435 -0.0103505365903471 -0.0138392365104529 0.122332624495175 0.0666757449065406 0.0956582238102722 0.0171766038324911 0.0419781162428819 -0.00897780722628647 0.0421410381404325 -0.00509132427002016 -0.0855998158472709 -0.00298969322672324 0.0157608557504722 -0.0148648727247057 -0.0194868989273559 0.0256829436183004 -0.0669332697318435 0.00502930966951149 -0.00564882935107207 0.0789924694341911 -0.00364591666981289 -0.00990720819760967 0.0788846720513221 -0.0165867724768889 0.014552842391541 0.00172814025529325 -0.0233737059374644 0.0782733610479849 0.000856808106759162 -0.00611529116862006 0.0160636707969292 -0.029404127658878 -0.0160715067040195 -0.00727564746872797 0.0135086918470527 0.039355433689416 -0.00374906331338737 -0.0435536647238771 -0.0461111142843847 0.00541990421955188 0.0378945785918633 -0.0226019587590847 0.0745614791636258 0.0363180405634841 0.0534446107871657 -0.0196202999974901 -0.00948340149461355 0.00114059582019151 0.00161253277442508 -0.0181800326049856 0.00165289566582918 -0.0150569688903612 -0.00853443862747618 0.00922859394507324 -0.00406984733411591
  31 457.354567574531 ""  0.434246531213333 0 0 0.00647889009807096 -0.00306303518676986 0.00114870833704851 -0.00488973229490228 0.000415146691206919 -0.00551048014749003 0.000441818830979998 0.00156197646190747 0.00621967694589957 -0.000426047893969611 0.000931450001652101 0.00150920618230216 -0.0013669519739059 0.00274168288110649 0.000877820553222929 0.00714494650547656 -0.00293637936586136 0.00226942762347556 -0.00646149535965148 -0.00230126047317075 -0.026609796574046 -0.0234850756636761 0.00534624671460877 0.00271047271903066 0.00101668481325456 0.00665590939149894 0.0150451283851049 0.00138835370710605 0.00180125809520236 0.0077732314252036 -0.00816893436531121 0.0039046341558832 0.000416458120267515 -0.00621068999899869 0.00418571572404248 -0.00252727302975836 -0.00130633508291426 -0.00115696642496972 0.00445153068542086 0.0038602272434913 0.006069895485872 -0.00107217399219321 -0.00508778663248058 -0.0311773560739558 -0.0169027480273943 0.0516155579344803 0.000446122007110699 -0.0167381119843651 -0.0972327765973778 -0.0099779091068503 0.0152390800471619 -0.0473651337813986 0.00755013247255038 0.0159080677816236 0.0898966161224937 0.0345249719488662 -0.00657401558685626 0.0333747384053452 0.0247327869036835 0.00559757124825925 0.0786062841691857 0.0372780978140592 -0.0109457829035456 -0.0404666652706986 0.0166102403553175 0.00902008684275254 -0.0680276227535085 -0.0153177870729698 0.0341024863496128 0.0463279460316305 -0.0123428470375911 -0.0235570043761947 -0.0446815367525194 0.000675680330670649 -0.0597531638249256 -0.0552202702517159 -0.0308281302863743 0.0796825301033288 0.015906173669382 -0.0604296762987498 -0.0493349579009478 -0.0538387772498759 -0.0300499949063622 -0.0288710340830094 -0.0205010432329819 0.0228946859310163 0.0136220668122477 0.165641491030951 0.0453182051684136 -0.0271377708690363 0.145821028542942 0.045991264410729 -0.0232269244461704 -0.0022332474367315 0.0235010970813197 0.0115943862215292 0.0575361128424253 0.0822156293401114 -0.0418429410177846 0.129055297400916 0.0411253665214262 -0.0681536334391038 0.103184790020122 -0.146366374093913 -0.0359278398521306 0.0190167375224303 0.00869915813172815 -0.0892812203289859 -0.124872002286094 0.0103979643084829 -0.138182788629 0.0276341496583614 0.00579575634370001 -0.0655321937545931 -0.0182404287356586 -0.0260853461170424 0.0732036218267497 -0.0270959469692581 -0.0256849169679963 0.0754162905876072 -0.0733415945263709 -0.0477226411532073 0.123449284612167 0.00285780930938174 0.000336443756911177 -0.0129703765216974 0.0091570948627147 0.000536110582841452 0.00873550369749386 -0.00829192809136567 -0.0182543553434844 0.00719401875420143 0.0334492005989896 0.025707263337434 -0.00615077854279599 -0.0167320307063927 0.0083168310248776 -0.0507490693191882 -0.0144215043524766 -0.0238003504470262 0.0159045001801856 0.00563499536154229 -0.00545730686823448 -0.00458694712955693 0.00404932653195289 -0.00320131093557807 0.00310237254934974 0.0112394445535843 0.00218291375292844 0.0107244260231874
  32 482.963628346648 ""  1.18503350838323 0 0 0.00218474527982084 0.00430902035144656 -0.0126458575721462 0.00737980636288619 -0.0061030878911797 -0.000112713945091113 -0.0135127131372557 0.000647236069943152 -0.0147737173337132 -0.000878685130779549 -0.000319983764051327 0.00277895323201685 0.00113445849200112 0.00272088309505662 -3.90622333442325e-05 -0.0011350002304292 0.00309777283418249 -0.0195025350333636 0.00835257937439166 -0.00846690014897053 0.0201269306098339 0.0254155747704404 -0.0181465721704202 -0.0102423013061785 -0.0137136352285875 -0.00529002305087195 0.0107530025139331 -0.0281310640365702 0.000902086368311244 -0.0302721642398988 -0.0276610502642495 -0.00381882573222632 -0.0149836457855579 0.00240630987927733 -0.000262035458350637 -0.00433738007542908 0.00208507178150167 0.00643198623719913 -0.000935140533750946 0.00124045173148645 0.00557449488686805 0.00111179609141118 0.0114715441447109 0.0407578646185338 -0.0207075030965949 -0.00198225691769962 0.0152591353181496 0.0210342868592253 0.0103811558837004 -0.0196173203543384 0.0300744010705359 -0.00552787854608453 -0.0384042956890933 -0.0309277736171763 -0.0119501926146813 0.01366114442116 -0.0855661771821641 -0.0128606057661385 0.0187196531401766 -0.0607301237015377 -0.0177504094166788 0.0399285073880567 -0.0273168702116615 0.013525881689717 -0.00930096323413873 0.0274424682821791 0.0190829769625125 -0.0731306285367183 0.0317997246111404 0.0298560317316271 -0.11255245647621 0.0454474208787163 0.0415970634583595 0.0489447506545955 0.0127448777781648 -0.0515686392736181 0.0314356232662521 0.0304852862951934 0.0462671030561514 0.0372473613790247 -0.0702589318012466 -0.0433022500750493 0.0451585850344249 -0.0362793950887376 -0.0035176637305519 -0.115588260433028 -0.0514702484585021 -0.0118644634783286 0.00395485938043165 -0.126151029185833 -0.0359694508830194 0.105718539355356 -0.00303414155241984 0.0142308187770197 -0.00183289995636593 0.0587584757786627 0.0317518812937019 -0.121977101071318 0.0404417899470755 0.0260196751352989 -0.0957424452716479 0.0309459089325153 0.0295367903935656 -0.12441457231338 0.0391294750748228 0.160129939575132 0.110083648979828 0.0736920539396735 -0.0140331342849857 0.0858120523570624 -0.0295473352997794 -0.0148196449531401 0.114704238452665 -0.044136825326827 -0.157304286476058 0.0498153756660579 0.132744370231144 -0.0439496763842772 0.111158071221156 -0.0378585203508815 -0.0299499638507527 0.0831135601833831 -0.0246640921953773 0.0129930682585787 -0.000660420534522669 0.0301562847180497 -0.0406841127749607 -0.0134644128669331 -0.00892876510160333 0.02476440968658 0.033412010849058 -0.00315905914202813 -0.0456010606050248 -0.0351108077840319 0.0206492932187681 0.0480707292185868 -0.0155145592965119 0.0925803640838001 0.0395267893796629 0.0431433316716963 -0.0164396264161379 0.00299680591175388 0.00234544027368592 0.0236641960967187 0.00645739896024577 0.00230110613422863 0.0299296363423323 -0.0497921081315491 -0.0176068062208014 -0.0262913346696389
  33 493.574030983572 ""  1.93550882375763 0 0 -0.067463155339602 -0.0263649377579659 0.06988314323877 -0.0232832559404473 0.0429635659652644 0.0248030175966545 0.0696414340636449 -0.00294660700374962 0.0579201296589159 0.0114848314816098 0.00687500103782575 -0.0274163454328983 -0.00969068827311058 -0.0223376317378734 0.00331731679328308 -0.060081210155075 -0.0124821455454865 0.109235898106174 -0.0191219397369505 0.0830953867917084 0.0127199829110735 -0.037752051879774 0.0924533509777714 0.044275459393293 0.0698418711450088 0.0314606125333417 -0.151452326585356 0.175803640579273 -0.00695492162513701 0.165671993395131 0.193020832960908 0.0192592815290555 0.0783446991210369 -0.00944948490192742 0.00223555355451846 0.0521098681527449 -0.0216446656750197 -0.0507370896650045 -0.00324461339356476 -0.0271531279769573 -0.054342323341082 0.00198615438073332 -0.0239606233814315 0.0167280206288173 0.0106554079210277 0.0091871008222822 0.0191959006142229 -0.000698039946034136 -0.00192512335822908 -0.00734678053813632 0.0121388901241927 0.00873156819527389 -0.0122703016204528 -0.00824227702138241 -0.00963850773797276 -0.0021147739791734 -0.0230799480291024 -0.00941856616229308 -0.00259733719406452 -0.0184573628741357 -0.00274969543243219 0.00379119764242174 -0.00667496535571333 0.00259953453282005 -0.0109324969990803 0.00935936256069162 0.00713631992746961 -0.0179972138291528 -0.00282275573101198 0.00504594159833876 -0.022293776851495 0.0155477737784362 0.0054188391851293 0.0114210859801684 0.00614376591279301 -0.00190171400540679 0.0114351799834692 0.000292445249082821 -0.00485199621142714 0.0122512948976835 -0.0177751874942251 -0.0572577394546346 -0.00114484711098187 0.00697371523863856 0.0291917004157896 -0.0342191694470798 -0.0185189684799406 -0.00704674582293537 -0.0033853766941793 -0.0314071121442855 0.00784602133274511 0.0262168599158004 -0.00216293832725108 0.0262525729499013 -0.00522046634744544 0.0148532678962746 0.00322717385340394 -0.021210551060698 0.0195269497479212 0.00442767856352737 -0.0317902770183056 0.0232101180663665 0.000381164346670354 -0.0101957286573761 0.0170895144761606 0.0278853945918632 0.0265882019984733 0.0263922500315137 0.0040440190988865 0.0217878545898684 0.00897050950553102 -0.0225215704577404 0.0263228729331759 -0.00647184045027689 -0.0251349184670974 0.0165815661758584 0.0254941230528508 0.00670695414825049 0.0319835236885145 -0.0172799921116626 1.1679545066559e-05 0.0236908233437014 -0.00550973951143183 0.00211115704135845 -0.000583676905828925 -0.0667109134724 0.0484577996354825 -0.0233313264933205 0.0375507694642892 -0.008688844694557 0.0138703994048728 0.0291541687974973 0.120383341319412 0.0035867737116472 -0.0630026454859249 -0.00189151400825688 -0.00657814690146127 -0.144316848266554 0.0120227500650956 0.0242822797709535 0.0231779321454191 -0.0561678359965856 0.00280873695999825 -0.113508161216141 -0.1170351934843 0.0166776773850252 -0.177570967597877 0.104189262900838 0.0256262262865216 0.087863768651717
  34 528.363068545086 ""  6.35844126410081 0 0 -0.0670723376196669 0.00672129872815769 0.0187123689249918 -0.00187439303601964 0.0233407684949348 0.0339649746148975 0.00635505217534952 -0.00104470214097251 -0.0131619002916567 0.00962134735130593 -0.00286268674426856 -0.0144935274711662 -0.00624099114656902 -0.0182853388578439 -0.00276656448231389 -0.0676107316945961 0.0115637609427372 0.0255725877970474 0.00783561298110313 0.0640702497709096 0.115956494095896 0.065085257052456 0.0161451415807723 0.00746710950915966 0.00495168887379969 0.00250378973004821 -0.124529037526879 0.0503373230127768 -0.0103903505447687 0.0128145201976239 0.078733934460816 -0.0104505990405346 0.0238957879396413 -0.00669812575287755 -0.00295064718440897 0.0269285647246247 -0.0157323988924321 -0.0378001946849683 -0.0100065556931758 -0.019553481345214 -0.0348702826028759 -0.00036597238297963 0.0846696379325187 -0.00780037181203487 -0.0534727922245159 -0.0347034663368597 -0.0436728001912854 -0.0360818489122824 -0.00281027416902538 -0.0322209241539809 -0.0268138344874876 0.0129019843375822 -0.0186695137642995 0.0188821459396682 0.00199550898574469 -0.00561635748004015 0.0229797473567329 -0.00987211048470601 0.0412499149324356 0.0382400961583898 -0.00968384045531654 0.0330668946956223 -0.00229722368208068 0.00226683612610014 0.0209752197203005 -0.00745832313608545 0.00362419364030594 0.0486735495892504 0.0576233266958868 -0.0126897873980392 0.0257327215212958 -0.038578554232815 0.0498965404525655 -0.0142239446751598 0.00964194381320236 -0.0308092720944917 -0.0305422072730219 0.0163475957646596 0.125917441791005 0.0569225277945988 -0.107941075918165 0.0293583540222976 -0.0230549765165408 -0.0643123663282489 0.0178966514892152 0.01558468834623 0.0260785430759433 0.00429014866952931 -0.0166053030351789 -0.0203691251140816 -0.00302229973888086 0.0071914426921696 -0.0112594785613429 0.0136017450229053 0.0303861869618512 0.0298225510767023 -0.00324509360331502 -0.0443813110793201 -0.0642988029367677 -0.0438447585426777 0.110668705035765 -0.107835847831921 -0.00892412331029311 -0.0368133460485059 -0.0663155471478687 0.0218978985852799 -0.0448101771233151 -0.0437033525800793 0.0195511019569651 -0.0384130707155021 -0.0314762426668687 0.143013752944691 -0.0399769174150232 0.030775654291379 -0.014795219301415 -0.0532890970332558 -0.0477360764998761 -0.103642457463549 -0.0901959675830704 0.0674030341372733 -0.00586306575015303 -0.0449345998222843 -0.0415055460934704 0.0384857854069549 0.00643415499788188 0.0426465911509709 -0.0586935948453583 -0.0288840355318718 -0.010186596231606 0.0733767555961565 0.00961168752921191 0.00177721812307507 -0.0266416354490599 -0.0690635600126485 0.0250877191855037 0.0981137139417871 -0.0188897662934388 0.14001574948501 0.0392298188843908 -0.00507700666504644 0.00583115542718675 -0.0381609547264679 0.0285448152819289 -0.00658088564964994 -0.0841436911494717 0.0390524991843311 -0.0572385139126981 -0.0341787793578844 0.0275383097730588 -0.0673512598292669
  35 549.336628806164 ""  5.69885505794304 0 0 0.0432118259429035 -0.0102602744214708 -0.011041964600744 0.00426652360615767 -0.0164814815240584 -0.0242673397602186 -0.000254412849365078 0.0004235301321073 0.0117478312771291 -0.00541034895377153 0.00472334195939883 0.00916090116905183 0.00444234851347875 0.0139086738617428 0.0035441389865988 0.0416958139233608 -0.0115783067490463 -0.0129983079803354 -0.00205368716403273 -0.0436609817600609 -0.0785139764859154 -0.0395014309431241 -0.0103406461156935 -0.00668989034707879 0.00082989318727486 0.000675326850933986 0.0805457840219668 -0.0253356049984958 0.00853473525462594 0.00384066433989826 -0.045754066435048 0.01174598546721 -0.0175692815285183 0.00452623196088467 0.00442472229022096 -0.0152242265281314 0.0108349973308743 0.0259876273392899 0.00945500105632855 0.0134333655106304 0.0226243003828944 0.00063688214750696 -0.0544568721173053 0.0347280100643138 0.0404964397391069 -0.0133128102005854 0.0320492765960419 -0.100829045363671 -0.0108768070853186 -0.0658192120289005 -0.000241105781051136 0.0320965989116464 -0.0654965843241204 0.031505176912993 -0.00536174134527853 -0.0183438782936339 -0.013865247800802 -0.0383382997068674 0.0420218888919305 0.0134032781226899 -0.017554875779154 0.0411607330857231 -0.0156708586269608 0.0306290412529264 -0.0186252088631036 0.0172242651049918 0.0112944466711018 0.0390326541208407 0.0554791589437614 -0.00939902480714773 0.0146827522220077 -0.0231740610628921 0.0613022544244862 -0.00394607342431696 0.021956489611118 -0.0307023304567589 -0.022649896224634 0.0162135755848162 -0.152881881320951 0.0903023122478663 0.189368165611902 0.124197963823712 -0.0401306830941573 0.10553718977603 0.0816802807449644 -0.0780698013092151 0.0168543641807005 0.0188047849455799 -0.0347420106566437 -0.0980612036455396 0.0132275340232326 0.0584504416017867 -0.0167553290994627 0.0889310149159842 0.0111575395817608 0.0955221660993287 -0.00200538776494581 -0.0609185763239202 -0.0451308086513193 -0.0424599845135543 0.0943997276241243 -0.0882410034043191 -0.0128938075795608 -0.0378812440465021 -0.0530900031471098 0.0480665605385144 -0.0221819731612822 -0.0124146389802331 0.0351693982072501 -0.0192954546037342 -0.0111784032286799 0.126119766172221 -0.017947352393036 0.0332897730425883 -0.0287257216229431 -0.0409735203979869 -0.0293816373552352 -0.105207398827632 -0.0678282333522826 0.0548648873035827 -0.00238363777755545 -0.0331130388015725 -0.0497064547153578 -0.025744801620954 -0.00401829481129003 -0.0266807811242682 0.0309037426804383 0.00713790356232281 0.0132645573929108 -0.0491353708102521 0.0182255642662504 0.0020812374653544 0.0105641130574857 0.0382986574506327 -0.0172521024429557 -0.0509278883114673 0.00503063242891203 -0.0800952222116984 -0.0137443819036817 0.0343719811667119 -0.00219696140069077 0.020356722217927 -0.0211454614878952 0.00138722130146137 0.0421516966890252 -0.0260091446079711 0.0262392982760152 0.0373758726317286 -0.00893644376655286 0.0680667218927631
  36 583.399951246968 ""  22.9068387555944 0 0 -0.00209299334856211 -0.00214570220414027 -0.00223838802990062 0.00183164396214891 -0.000552347583455445 -0.000817292192948503 -0.00336684136721973 0.000817165999100931 -0.00484930152052596 0.000704167660169111 0.00130306726614081 0.000313011495736409 0.000773214583835031 0.00188441417503522 0.00101401732500414 -0.00496920634887906 -0.00100256753819596 -0.00357025084367836 0.00235857310536432 0.000764943389373114 0.00551956070326909 0.00696005752403333 -0.00403362379304579 -0.00382889405309373 -0.00332437088645621 0.000975027178388625 0.00104975709526684 -0.00596980871410686 0.00227173047557105 -0.00409881206040481 -0.00736996833398186 0.00242990292994261 -0.00813455223262316 -0.00016157934407354 0.00184749843435685 3.31582364043919e-05 0.000623164989478735 1.41568650084142e-05 0.00253211017815584 0.00193052070450809 0.00179837484690984 -4.00799718663931e-06 0.0156562956027871 -0.0143474197618287 -0.00557307778464934 0.0257965488186424 -0.000931503923896751 0.00894636231009852 -0.14412039338119 -0.00975761449799187 0.0299152335223081 0.0274577401976675 0.0259893556085837 -0.00646246826634959 0.000459726994728035 0.0129168406858105 0.00561220415773377 -0.139318739740194 -0.0330493654509742 0.0222063400786107 0.00677419612267924 -0.00352358909071375 0.00343173466213308 0.039479413578855 0.0134696991688421 -0.00895415334480852 0.0236587737689145 -0.00798041988612177 -0.019550556508994 -0.00234712223037234 -0.0120792346281296 0.00698696301530103 0.0188750013291192 0.00762579468902497 0.02240574183791 0.0339898310155967 0.0110297830325741 -0.0473180329432403 0.0369374908861462 -0.0367496305071897 -0.0381112598894172 -0.02136451832687 0.00729382453401226 -0.0198149341696144 0.305305348833044 0.0771109640803572 -0.0559121632659325 0.232129745841573 0.0581034756560107 -0.0156259645754335 0.229953828450485 0.0355150271529401 -0.0346513491927885 0.277248830297323 0.0417613219581807 -0.0567352512025804 -0.0164467680977929 -0.0349936512679616 0.0368815374985487 -0.00294377786831001 -0.034230133309527 0.02502490602149 -0.0355633980018922 0.0345319252540971 -0.00137502334560883 0.02378598737445 0.0228096149643378 0.0545696583145583 0.0538635514913629 0.0334601360977024 0.0691290844895038 -0.0577930685877313 0.0115298606802856 0.0202885062541649 0.0259133302627714 0.00674218614437655 -0.052799413168812 0.00417113126069159 0.0058209131637964 -0.0431031189538483 0.0466787699310585 0.00516985434213758 -0.0769541171957134 0.00453373488792035 0.00019819714243215 0.00583647322743515 -0.0142624595677473 -0.00411432789525112 -0.00732589309646613 0.00654417846583573 -0.00919560740786044 -0.00141642652009246 -0.00844688692005804 0.00428310528190424 0.00665415711258221 0.0079187002448303 -0.00101926001655944 0.0112624347658443 -0.00135902872623005 -0.0141496425122143 0.00400108111999704 0.00099511954730245 -0.00113047879902212 0.0116650725709767 -0.0132552299272327 0.00204786315985916 -0.00509942111173762 0.0393182957460508 0.0676627521466452 -0.0126185560582882
  37 637.161932301006 ""  0.24267045075766 0 0 -0.00181940384311803 0.126554400118588 0.016020273327134 -0.0317873895556482 0.0519764030229284 0.0681528105226306 -0.0109895090551047 0.00721895292581072 -0.0273121431429141 -0.0068116011484059 -0.0416756724996021 0.00170735209890134 -0.010756494502684 -0.0590439692963292 -0.0324303817284674 -0.0195672076487362 0.122093917365087 -0.0181303921400662 -0.0324194235467219 0.0665055480329867 0.088543295518863 -0.0210014998150351 0.046958009974297 0.0665960322014466 -0.0200656411571574 -0.0887687869568015 -0.0513072989335122 -0.0757484781595015 -0.0326390492326283 -0.199265896816836 0.0464614155161488 -0.104405422393655 0.118069858567317 -0.0140165995942455 -0.0491603242487664 -0.0158285933831176 -0.0168780604493463 -0.0703253839762493 -0.032862855573557 -0.0191689765983332 -0.0622598940568817 -0.0254265605067872 0.00452505124300669 -0.00895699979783777 -0.00382008647795053 -0.0129359328808895 0.0147623405255188 -0.053879251680834 0.00765634115302408 -0.0189548802940278 0.0135119215921719 0.0142471386907707 0.00775773502003301 0.0793350154290914 -0.00742460038606974 0.0611956940273518 0.025476322082197 -0.00416550402386282 0.0249591718618973 -0.00627155525656632 -0.0101294004518566 0.0198142775830526 -0.028825153076429 0.0138449467045083 -0.0306267255788905 0.013879013520626 0.000187091470216388 -0.0216554942753312 -0.0224033049110785 0.00829699176037216 -0.0338370099046413 0.00956206920316124 -0.0320130426279937 0.000355689603031945 -0.0136393719323565 0.0236721604234596 0.011546426769035 -0.0227160144448514 -0.031217470795725 0.0484895728559757 0.0521886188051278 0.0794430962583057 -0.0243298275509654 0.0197705642718925 0.00928470346865005 -0.000458926298514286 0.0782288663591508 -0.0181161604177078 0.0512183158410545 5.19753684946385e-05 -0.0242573630844569 0.047247141252207 -0.0176403539271772 0.00383512357712645 -0.0203569330734237 0.0626677236746949 0.00475673760938901 -0.0137363855757066 0.0194095611127965 0.0171865604089879 -0.0602844833568991 0.0305973003806723 0.00735932636164488 -0.0135276624023646 0.019188122398336 -0.0198224042201439 0.0133304947372847 0.00781058149280259 -0.0203127689164932 0.0133085487406499 0.0038544754792405 -0.0739791352198482 0.0107835664765734 -0.0223501414678647 0.0138055911395977 0.0198259974218975 0.00174973707907536 0.0559234720277334 0.0351341343908383 -0.043125816599779 0.014399413925114 0.0220622875136109 -0.00162330774883015 0.00918784977272486 -0.0386733377702839 -0.0282182029926876 0.00523926813614241 0.00885455352763593 0.0070963594237945 0.0191547960319873 -0.0607448981933475 0.00487095551588339 0.0615236022559321 0.0146077632378148 -0.0126338934767374 -0.0354644225977953 -0.0169164744424403 -0.0916620318339803 0.0473056913035108 -0.0620166593838426 0.0370288259807098 0.0256098089420572 0.00055839362241721 0.0089461274907502 0.107177433555757 -0.0353761342238217 0.0280179718077274 -0.0530203074641472 -0.0411577709482184 -0.0486927205316936
  38 648.26990393538 ""  2.32578328842887 0 0 -0.0174280475829755 -0.0990753486436744 -0.0101098233454891 0.0211715821088579 -0.0357752240448717 -0.0448797668583463 0.00249684855581944 -0.00519566069084736 0.0111658133805815 0.0078697979097008 0.0316962955580448 -0.00413942468928706 0.00776263419363028 0.0428698295225584 0.0247329002295246 0.00147971122389874 -0.0967795920308891 0.0172064279753875 0.0250351476432821 -0.0327065937550489 -0.0345152512958136 0.0337524903154742 -0.0373061799497255 -0.0530443019546836 0.00965574384098466 0.0752826935707305 0.00835754547343841 0.0647258090031602 0.0241956150793526 0.154309065002922 -0.0302042026391571 0.0823666392331065 -0.0983480012357917 0.0097587300044441 0.0383228421128387 0.0173023184356974 0.0105832258712022 0.0486383416097683 0.0226185491415602 0.0104641270095876 0.0430460026676057 0.021272140170731 0.0267148650014812 -0.0323519965901928 -0.0141051390645669 -0.0228327470277042 -0.0149207410423926 -0.0537938333372909 0.0150924703068753 -0.0274990315218261 0.00313990885188056 0.0215246152041645 0.0160214623581573 0.108337848666763 -0.0106704340121539 0.0813889319261037 0.0485767583595098 0.00894915127501327 0.0392713200383604 -0.000384055196783454 -0.0166289183968826 0.0303353383600701 -0.0396864302197431 0.0048608039123677 -0.0264457151608344 0.00967251610142452 -0.000927564063791272 -0.0293505129425811 -0.0305986986700021 0.0123914229706613 -0.0502385485615521 0.0136959245262424 -0.0522083543465562 -0.000795286740438986 -0.0238799507899263 0.0346765605909188 0.0161325221840736 -0.0347178571598185 -0.00806899529174988 0.016983217564357 0.0395887574606136 0.09016191713608 -0.0534526452869274 0.00792176105491233 -0.00605312083332455 0.0251876250260903 0.116757761230876 -0.0477529720214651 0.0645207880983643 0.0205238438944228 -0.0430486738707603 0.0511161263646852 -0.0279805031496943 0.00827402776610595 -0.00968944721029182 0.0767617426374843 0.00806650918125819 -0.0193364978244222 0.0263833126379583 0.024905723467698 -0.0881534639078752 0.0438183983079049 0.0131226036668582 -0.02300079987205 0.0287014639095645 -0.0369960812769392 0.0154281687732397 0.00274731203273418 -0.0383655560417609 0.0148797798562779 -0.00294283910919562 -0.104381941573005 0.0126623326971659 -0.0352745052610632 0.0233907313247897 0.0291798272752274 0.00142722883108914 0.0793037061131091 0.0507343931650198 -0.0647075923300517 0.0211800383635588 0.0296355367271135 -0.00294858754428529 0.000790954588875115 0.0292354837452899 0.0314415144396497 -0.00993091141617656 -0.00568566480578132 -0.0028277016230847 -0.00232663948447928 -0.0117716251094258 -0.0025136007982871 -0.0218834583323966 0.0142790388283659 0.027439343874991 0.00465525094070533 0.0291369710859309 0.051296322432908 -0.0550541504799677 -0.0325604169277333 0.00460087466893392 -0.0203091834371571 0.0122880844973561 0.00430491118130539 -0.105325950668725 0.0413778131001823 -0.0574372483823432 0.0662228769966313 0.0923085463313857 -0.00133499140742646
  39 658.085822449196 ""  8.94359136952494 0 0 -0.00206426013430178 0.00210146618429255 0.000533520286536009 -0.00124129469012144 0.00126724768536945 0.0025193910783492 -0.00174925127311077 0.000741934755041366 -0.0029068266814156 0.000114402517297206 -0.000547157078259709 -3.08308632918201e-05 -0.000261480690272882 -0.0014903602058796 -0.000927003857352652 -0.00387916536092003 0.0026075437640426 -0.000986651420911124 -0.00070159323582018 0.00415236228520094 0.00631964004969135 0.00191401753719206 0.000374859596507608 0.00108951728314777 -0.00199481286285671 -0.000904390005474704 -0.00440283348771982 -0.002736384737445 -0.000224189687904693 -0.00649675575775725 2.66938294135322e-05 -0.00166372927885575 0.000446828302999445 -0.000994738746266109 -0.000184501837899222 0.00033637220910631 -0.000354797473571737 -0.00221758448223877 -0.000188558512757025 -0.000781158002172754 -0.00162117167536647 -0.000303823177609917 0.00269567098550326 0.000334509150140324 -0.0173693063781647 -0.0199531789013537 -1.0087862262135e-05 -0.0806246033790137 0.000884957692217328 0.00588081177497424 -0.0325293742257597 -0.00372103398444192 -0.0261748150206947 -0.0536849964129278 0.0170374499443019 -0.0916025360805428 0.00994092870395667 0.00936491317906585 0.00169864436812302 0.0352187142300313 0.00951973899503184 0.0586769536181281 0.130776185599368 -0.010193013128455 0.131383391278916 0.0505293239475102 -0.000818626215719517 -0.0224386485651726 -0.0287247007625118 0.0151224495582783 -0.0546603326204231 0.0252969349096678 -0.039418446201145 -0.00442878696210579 -0.0189714235993889 0.0291262996067727 0.00863291193388633 -0.0297923484161963 -0.0350778538382524 0.0628797236847801 0.0426646087866648 0.0740532076586214 -0.0458767263472309 0.0120895350486027 -0.025537162142017 0.0273688042331156 -0.0346526892338426 0.00920722101157617 -0.0887376007346322 0.0276015367733294 0.0032351165743749 0.0345716521580034 0.123694122110092 0.00413819501374787 0.136557944172655 0.066393092950628 0.0119614200723654 -0.03084976250752 0.0346421128057502 0.0264083769317756 -0.0893572227220405 0.0531213109567583 0.0133249734783665 -0.0315555852483375 0.0355564144297372 -0.0194776980336974 0.0122515858307193 0.00396408886954962 -0.0275526040172147 0.0164297003070039 0.00199174639342303 -0.0900105959497342 0.00431999537137652 -0.0263550666045537 0.0117329534245762 0.0183856020881757 0.000319859979303268 0.0702265744467925 0.0349110520071732 -0.0527895566748783 0.0177068035833755 0.026630180029608 -0.00362333380140189 0.00263253559489479 -0.0021379569737036 -0.000544967636847442 -0.00787433222141724 -0.00859327496390949 0.00450721591411014 0.00154691704209335 -0.00718537691101103 0.00286824692101862 0.00962153522160664 0.0142781315602553 0.0035043329516555 -0.00324956118629899 0.000128936918238358 -0.0160692658926464 0.0019796079921108 -0.0105578397988456 0.0158167480397678 0.00113191747853825 -0.000849627079519676 0.00518450224486597 -0.0033445546960662 -0.00209679046622415 -0.0118252681951023 0.0453455389769628 0.0598965543661415 0.00457653491975191
  40 709.768498336061 ""  34.7537969980287 0 0 -0.0203912065007971 -0.00968442639542097 0.00360972469440167 -0.00623910409816045 0.00583985027252821 0.0109235065169129 -0.0166392255212767 0.00510475572070666 -0.0326286580121072 0.00344515034192907 0.00234318222912744 -0.00218397896372988 5.16759805066189e-05 0.000487290068743514 0.000942806085586831 -0.0252823836407235 -0.00702809077590096 -0.0041500870095111 -0.00121109852937636 0.0294973728583659 0.0481712806593615 0.0225146361423122 -0.00290529248816926 -0.00285067265671036 -0.0163576674217658 0.0122929298666647 -0.0293832129085923 -0.0197688855476319 0.0103368038729313 -0.0238179039150212 -0.0239342709887033 0.0127089804903629 -0.0438651738279179 -0.00126111858810035 0.00548662783226904 0.00848799356759652 -0.00219862835675456 -0.00364160831918368 -0.000861376166741996 -0.00399043797478243 -0.00199175682688752 0.00284433529351405 -0.00155103402638655 0.0150143260837437 0.000549513737649143 0.00366813816600722 0.0349910121386997 0.00265385127695484 0.00156816426821087 0.0122458925520523 0.0126928952968114 0.00579303282358426 0.00598159632220412 -0.0185712256478944 -0.0125532086406446 -0.00130323235975234 -0.0193392920911448 0.0340946764619729 -0.008578600153439 -0.0205502681561198 -0.00711466643448001 -0.0195814650369482 0.00461045224495436 -0.0118922761552299 -0.0219840684051153 0.00817354865973295 -0.00105149315827381 0.00223428921591436 0.00246406791639754 -0.0048930853284667 0.0195281397307883 -0.00672847108915173 0.0130269054819171 7.08010027522134e-05 0.00491485514282318 -0.0174175283652909 -0.00646055063815173 0.0191914547597209 -0.0184050703049433 0.0347228696893915 0.0256245558845205 0.037875847612066 0.0471265113500128 0.00317520709850575 -0.00823678057606006 -0.0265882653848454 -0.0237803969049349 -0.0615478229547692 -0.00636556533853686 0.00165615593204124 -0.0121433457799148 -0.00650078038304677 0.00976390934694766 0.0841489489311906 -0.0111114939119474 -0.013060226465702 -0.00349970824016118 0.0216705797286457 -0.0101090747441806 -0.00630516513065914 0.0227313039205435 -0.00915695566352705 -0.00196662886411828 0.0158946178969769 -0.00611395601298615 0.0100206616721179 -0.00405124033246071 -0.00171921547897447 0.00898973901923418 -0.00625658026008942 -0.00207892698414505 0.0294703676358362 -0.00251601896605416 0.00688929502999786 -0.0170283164707161 -0.00586795067683686 0.02112711986798 -0.0130872908435414 -0.00569353551904543 0.0187314379866314 -0.0196504808453685 -0.00566156692968997 0.0243332084304533 0.005231809607992 -0.0221079058332899 -0.00994362046943735 -0.0267837230556583 -0.0181163872810919 -0.0107375583697033 0.00921486455446368 -0.06311347575262 0.00241670186483223 0.0358997303965387 0.123154418651576 0.0254819957077241 -0.0388336548183399 -0.00475692267846386 -0.130993338678202 0.0522895634743301 -0.0655376659936392 0.0726352178065726 0.021247899047262 -0.00517417568798289 0.0612291091539871 -0.0731269479530331 -0.00857184061153167 -0.192504737679513 0.469858808553656 0.633954510750957 -0.0184680974769983
  41 748.692345638091 ""  55.4585751440908 0 0 -0.0508965036026642 -0.0560206257628653 0.00683383041023744 -0.0135402036881704 0.0032817851559656 0.0123897136167344 -0.0213839497500845 -0.00384629247529905 -0.0256205383796279 0.0117108560874468 0.0120392403761346 -0.0132133136811168 0.00217419274372156 0.0151111882868908 0.0118645165758599 0.00863224938290652 -0.0750804324169831 0.0231640812281468 -0.00207052185694602 0.0509471137932947 0.0797858394036413 0.0407718793482583 0.00474360102489213 -0.00871495023660457 -0.0159399684584658 0.0724217570288369 -0.100574750299047 0.0612689695967084 0.0066045129788783 0.0930945997043305 -0.00177721592252688 0.0521961419549721 -0.0815002645249931 0.000263670755217896 0.0254185646187267 0.0299774960985524 -0.00484076632310877 -0.00123910482049595 0.00480316960433982 -0.0040865495254087 0.00359851983960559 0.00995554226233734 -0.0538768987975403 -0.0114518333030174 0.00975177292489287 0.00592519665335646 0.0525910178105812 -0.0381898607226126 0.00568007079676928 0.0250410394266585 0.0242436046382219 -0.0147870645167458 0.0148599918659411 -0.0280979476644995 -0.00167969983727174 0.0128582939711687 -0.0322672567040417 -0.0209345901825352 -0.0254801648989495 -0.0194729545553547 0.0191468114606332 -0.0182995421162454 0.0380875100209129 0.0224253520634457 -0.0195225363518893 0.0318379150083169 -0.000160112753741231 -0.00449058119761225 -0.00753068908023415 -0.00590580187061573 0.0216876688399979 -0.00927132233673245 0.0286347516687525 0.000173091779762433 0.0128397379605285 -0.0159280096626162 -0.00830042513559586 0.0153366751913772 -0.101841094725645 0.0306371931843252 0.0818116207718249 0.0481145626522647 0.00331775786072748 0.0331005845735225 -0.0114790495359324 -0.0298829259347267 -0.0410824707788428 0.0242492649961131 0.0257967356013072 -0.00654454125340364 -0.00171009154904778 0.0185267745264254 0.054516409503785 -0.0745392215931594 -0.0415856079854829 0.0107310262723877 -0.00716685437892413 0.0265824756442184 -0.00707316310764275 -0.00423554247563427 0.0171943941585425 -0.00522721058873497 -0.00816754485080469 0.0285166135405799 -0.00844069704907835 0.0326694523735599 0.00382364561370599 0.0192192873612489 0.0353790367867964 0.00499295597488894 0.0214348359087564 0.0154665976741795 0.00156256737165654 0.0122808262654899 -0.0179928297795337 -0.00814926411888005 0.0175513490760777 -0.0162742056407302 -0.00808140223176746 0.0154183532388088 -0.0172467142444429 -0.00947408321058055 0.0177345855268952 0.0561814211824521 -0.00547796236803195 0.0440189337185062 0.0105639801644531 0.0317537999977406 -0.0269908069923096 0.0260992261187658 -0.129459557652538 -0.00440774189851628 0.119766217467091 0.0247976055733982 0.0576563428084874 -0.0486405925142624 0.0553101952279873 -0.0171386060630327 0.0398905977606073 -0.125896452610346 -0.0137936563734452 0.0173275885477945 0.0535255717088339 0.0156654035682967 -0.0621354512536994 0.0750403914245508 -0.0670855917747731 -0.253237234260632 -0.251631417224124 -0.157476768416708
  42 760.025738625989 ""  5.10196366120856 0 0 7.05136177014417e-05 0.000718100120770837 -0.000469419792422146 0.00019444401325554 0.000829090647400784 6.65068306236823e-05 0.000611615594759921 -0.00017799515989319 0.00225241739947804 -3.2182402236332e-05 1.3292782615284e-05 3.0199905648198e-05 -2.11817509950109e-05 -0.000621992051054993 -0.000239614184125498 0.000988169433256113 0.00041397192680027 0.000333659533666102 4.29751184608673e-05 -3.39298834266983e-05 -0.000999996754567376 -0.000645882155802176 0.00156929270451896 0.000697137295921944 0.00058643366770572 -0.000358642807267433 -0.000228872136879509 0.00240424714082085 -0.00117713591906753 0.00190012450050478 0.00277141053204166 -0.00133089714986059 0.00431272171837273 2.69678221633331e-05 -0.000905760313902807 -0.000484801550524241 4.48266121309869e-06 0.000467094442258503 -0.00116916176840677 -0.000988271709147312 -0.000471723964043037 0.000635701389782586 -0.00532790304005243 -0.00787281524110282 0.00596518541532708 0.0132380019547426 0.000663041537802351 -0.0043736195116004 -0.134785044721231 -0.0187604517323645 0.0264237849231277 0.0637261023795297 0.0160908919639204 -0.0186119250369087 -0.0734115684695458 -0.0114731316477472 0.0110013635851552 0.149716069268674 0.0247637338084831 -0.0263089919884763 -0.0658040279128567 -0.0140242715328597 0.0181777373174515 0.0835779487505637 0.0152733963062392 -0.0122292929727543 0.000900636352695996 -0.000381936641532708 -0.00136150523880434 -1.28650345605983e-05 0.0023009133928491 -0.00127405345622891 -0.0164989502780362 -0.000430750515573141 -0.0101469968719102 -0.0143266296049013 -0.006741175564563 0.0177972749943934 0.00481599697732059 -0.0193870224894802 -0.0091349145502541 -0.0223037992713847 -0.00369465099325519 0.00114428972924664 0.211943370475916 0.0396593307158547 -0.0461088864482486 -0.191286740523551 -0.0302031974828246 0.038303669230244 -0.245841577721071 -0.0448713649607371 0.0487914683989717 0.121870328549152 0.019018195776454 -0.0235802819565288 0.00304298715684612 0.0134980183121634 -0.00712755064603552 0.000257293341341718 0.000878856673012176 -4.94459362201843e-05 0.00857056894417203 -0.00369411899415687 0.00374666582009736 -0.0289547649562759 -0.0135461094859791 -0.0314471860031728 -0.0275228787018096 -0.021564598252304 -0.0305645834939374 0.0256207224570469 -0.00440627801338477 -0.00783052034417428 -0.0233454857183363 0.0021974613541293 0.0433382835022726 0.0215775334959481 0.0117544687457798 0.00258845262438324 -0.0256141949997336 0.00996582497100497 0.0438059424203102 0.00852930586574105 0.00260390368859321 0.00519527042620362 0.00213490639160967 0.00432352174405994 -0.00617208296117246 0.00185956871759039 4.2505488598327e-05 -0.000806933637326483 0.00508607538419286 -0.0166934816793979 0.00103635197255569 0.0120569616338258 0.00204059544716631 0.0216894549551569 -0.00291313018991662 0.00120896408296461 -0.013544439495122 -0.00118793606295603 0.00242716171280345 -0.00499378225333851 0.000727660054969943 0.00641209379808804 0.0234039410081254 -0.0680100719143291 -0.0852774178877576 -0.0109151904285822
  43 778.244317160786 ""  5.145621515729 0 0 0.0214158866592806 0.0177574315421583 -0.0104163818032605 0.0168182029995985 -0.0206907221399594 -0.0310509362126044 0.0192855576635005 -0.00404112017836938 0.0308324720096479 -0.00450027488820507 -0.00257642029265101 0.00704124245290206 0.000666102846038378 0.00183030967365925 -0.000121626797155273 0.00560169034861767 0.0252680806041353 -0.00358662548906437 0.0115498867872464 -0.0527728651780318 -0.053263092275236 0.00172651459103866 -0.0395260576934388 -0.0308145348199752 0.0182362792488441 -0.0268701410419268 0.0680888298513726 -0.00855796852665534 -0.00291703556398423 0.0027242308582169 0.00459349928688193 -0.0133112456598789 0.0368803654876522 0.00253961008442975 -0.00890680741316899 -0.0189117830761743 0.00605562056691907 0.0157372199161059 0.00185883386255994 0.0075407688596041 0.0134871632525853 2.08699612636638e-05 0.124488140466582 0.00285484444378547 -0.0680272175512542 -0.0299135343801588 0.01160079690666 -0.0345431911778888 -0.00191888443931908 0.0246098623681416 0.0258875003705738 -0.0119750804357578 0.0390122459072594 -0.0271473648437251 -0.0154946293003506 0.0476555609533125 -0.0297401472797241 0.000760753697256103 -0.0269354031553687 -0.0310731496582866 0.0146993916895377 -0.027248078539791 0.0570301450937006 0.0181994237757086 -0.0300668554801343 0.0474953640284062 -0.000221380879428428 -0.0154858857299938 -0.0211389459017912 -0.00864946091559165 0.0293442908095766 -0.0169491234563836 0.0346634355181347 -0.00186366007378578 0.0128336859790485 -0.0255901329449803 -0.014139143294775 0.0236493568778814 0.0919770000265279 0.0885624386296534 -0.0127758017879158 0.201053576544732 0.0301337964949331 -0.0558501178801155 0.00555780987994371 -0.00688010209543749 -0.0443651708953519 -0.00124169012225751 0.064547035041658 0.0208211730516375 -0.00348875009830784 0.032925749286687 0.0800879909600385 -0.00794400879739157 -0.0461164813345983 0.00989545747434949 -0.0125985278565108 0.0519995715635757 -0.00758660218459343 -0.000300024207590752 0.00630984784672739 0.00216456453429377 -0.0107656607704792 0.0523217275709763 -0.00811384021228 0.0442765914407791 0.00714859673543367 0.0285346325218043 0.0481822016643386 0.008260744634868 0.0302840825976214 0.00493251423056486 0.00279717906790263 0.00946835251758861 -0.0332061816288556 -0.00802514194890123 0.043602543261996 -0.00236335200764875 0.00128005097867521 0.0107266170336997 -0.0351237254638534 -0.00808531675259536 0.0449471572247235 -0.100375771945536 0.0108290866177252 -0.0223248949865829 -0.00022448730990758 -0.00956700529623416 0.0701004730985692 -0.00745089085968332 -0.0389977629901444 0.00356540761922361 -0.101262577604598 0.0252435395202966 -0.0212457832625514 -0.142955176074302 0.032940228673319 -0.0404046943401751 -0.0871151345082909 -0.0837226173501263 0.0607160138663945 -0.0287118397269653 -0.00140554050164009 -0.0180377971654871 0.0341893032682022 -0.018329732034991 0.0510417552127717 -0.0368803804696782 -0.0489778815529155 0.0446764035210619
  44 816.745249977479 ""  47.9248029639557 0 0 -0.0061743628052654 -0.0199294476326123 0.0034515848751089 -0.00369435531163478 -0.00751159870268149 -0.00308159608230927 -0.00474182589646121 -0.00516382291049429 -0.0155050823226095 0.0051559836593813 0.00354345256790752 -0.00543475014960311 0.00134457803388357 0.00908341709733673 0.00659972328438311 0.0338584143036724 -0.0348810718194104 0.0109811255640134 0.00062613601060404 0.00572074736475716 0.0291054064660959 0.0236142197042158 -0.0145985689470713 -0.0159822403794588 -0.00174091876100957 0.0267118082573108 -0.0102681801637792 0.00862136836657967 0.0104914378139421 0.0376943103856991 -0.0228349027423425 0.0320009795056549 -0.0631625615765351 0.000256187664918895 0.0116649480518922 0.0103353237627612 -0.0012508597536371 0.00302326985989241 0.00318300704269458 -4.03760806416572e-06 0.00595240174245409 0.00532748238752862 0.0489467530296403 0.0661532330737885 -0.0218012019476759 0.0150372109283128 0.0348509107419877 0.0520781396695031 -0.010043301006898 -0.00641944772038484 -0.00144151577280302 0.0033343026791366 -0.0438012601573741 0.00519486919493411 0.00716210693082248 -0.0674490105354735 0.0113078992029847 0.00241087011927976 0.023248029685635 0.0276286229822586 -0.00927615244077698 0.016842446201884 -0.0608911905509358 0.00219674723904614 0.0200292440696663 -0.050247949324722 0.000889356749427038 0.0373188041697663 0.0493056950066368 0.0119378779603088 -0.0360410011471873 0.0287559442596292 -0.0491518573365741 0.00642787057433078 -0.013205403186664 0.0363099099749722 0.0226975503872185 -0.0284263720230113 0.0682508834338941 0.0829702804790532 -0.046438656911263 0.0409941448392721 0.147665145091745 -0.0449534575059295 0.0604933801720224 -0.0185401806213175 0.000674620785780582 0.0387175891634534 -0.0770763611813613 -0.0515881265505703 -0.0509204096265742 -0.0581389864865656 -0.0747874521917092 -0.0774207721380881 0.0130108755019212 -0.0338009638838628 0.0223144795238799 -0.0950426789460289 0.00289555365085247 -0.0097292561149291 0.0317740647559612 -0.0268407932714917 0.0167390976955754 -0.0971745893093756 0.00344859958370953 -0.0730566857310414 -0.0187279079312243 -0.0576705443369471 -0.0817081710441806 -0.0229319976468391 -0.0579004156376112 0.0354577613307145 -0.00845177774993803 -0.00161684539085733 0.0515633389603631 0.00621263464286208 -0.0781679181158012 -0.0259530063294032 -0.0209105326771373 0.0087839702273049 0.0596296218218564 0.00611926159453798 -0.0810453216089919 -0.0834547356001145 -0.0184512143154255 -0.0291946708535869 0.00819891920328811 0.0059342770966003 0.0470595534510857 0.016258038623035 -0.0795119507649416 0.00122923944212851 -0.0690283450810039 0.0854405866062329 -0.00357899279875762 -0.190308013368156 0.0388482596103046 -0.11821360663171 0.0564348054836507 -0.0769188409055105 0.0422892140836716 0.0148985276170281 0.0297166393286799 0.0281229036263952 -0.0307983948327247 0.0163263700871772 -0.149286405240313 -0.114804383882705 -0.11490735933264 -0.041857827370014
  45 847.151348032178 ""  5.7335868113962 0 0 0.0169395962526542 -0.0565948852234176 0.0328888012405868 -0.0258916736953911 0.0243672843704263 0.0658766479291376 -0.0304663077601163 -0.00133823671991467 -0.0834220895073632 0.0102629182892199 0.00926054692113823 -0.0194288766125888 0.000680504642210134 0.00411689548245546 0.00352587709574802 0.0891787155589575 -0.0970324166047232 0.0111634743084146 -0.0205695751765802 0.0675621634095247 0.0501043450861354 -0.0400544634378696 0.106751601814811 0.0944078682542685 -0.0258047584566148 0.058620769223014 -0.0844738171286466 -0.00252487945706257 0.0238822215931639 0.00905619407481926 -0.0615847607488065 0.0661680761852209 -0.172004819386941 -0.000853832561872462 0.0294179029022876 0.0507440367358452 -0.0101743526386784 -0.0257341352226318 0.000996804884208701 -0.0142519824099161 -0.024898006260074 0.00145194622386314 0.0158550188281274 0.0073512884381538 -0.00473909276711546 -0.000129301086064112 -0.0264845432105818 0.00609685806722019 -0.00209713632412042 -0.0115492419477164 -0.0113676787046368 0.00155833381437007 -0.0112138470625783 0.0399210464308416 0.000296600045949937 -0.011255327916802 0.0292957260087133 -0.00100000607969611 -0.00214438613349786 -0.00401124179902151 -0.00102711824302737 0.0247376574502698 -0.0147463944474703 -6.07442210584461e-05 0.0405880753965214 -0.0118070205933827 -0.00109788668169671 -0.0509446620131489 -0.0704089037685812 -0.0121229868585335 0.032974363672386 -0.0333471423690368 0.05501959033877 -0.00841045254948284 0.00958442725224112 -0.0420404368934778 -0.028118611699969 0.0272036256044136 0.0305243785792927 -0.0113552020932653 -0.0264381479288718 -0.0189945937863517 -0.0127435766040838 -0.0100378343154781 0.0567198439352276 0.0429884334699651 0.0426375697787998 0.0485762505347092 -0.00435874480499689 0.0211368222702795 -0.0496730233102189 0.0151638248442842 -0.00848835943993529 -0.0592193467106122 0.0404780788000982 0.0240688283833882 -0.0275982864081483 0.123998449263207 0.00631611423911117 0.0266129105883113 -0.0775410419490333 0.0571464172373689 -0.0204831394969254 0.125944177162076 0.00452459550405214 0.0809984386184222 0.0259966191021943 0.0750211771774048 0.104664297776148 0.0330005543261351 0.0766507242087505 -0.074584979215533 0.0163819415964857 -0.01007095111673 -0.0597957100592205 -0.00177479417082318 0.102464343741909 0.0546486557168197 0.0408180735030422 -0.0317176125286258 -0.0768845095788958 -0.00175560292291809 0.106309828032773 -0.0389975841625625 -0.0166037842486374 -0.0530970593851394 0.00863254402058779 -0.00495617661696063 0.0339314548068781 -0.00870228852206675 0.052531918277123 -0.00598536564163633 -0.112827915623646 0.0163800982029816 -0.0471712214449439 -0.0220024521350071 -0.0236496133047631 -0.027069097395506 0.0272169719486296 0.0609858293256504 0.0100701448102214 0.0592543746223312 -0.000777807773149212 0.0357971086908534 -0.0110413631024923 -0.0125732361274904 -0.194682477374631 -0.0603117690404708 -0.101300466748643 0.051321950887976
  46 853.705888839896 ""  0.361190956800829 0 0 -0.0209889416037396 0.0450208050722496 -0.0286703668994027 0.0199650497701585 -0.0236114392863942 -0.0620851183598144 0.0255079904171329 -0.000877551098073526 0.0683089243294933 -0.00701147111507906 -0.00777199401438624 0.0158123663608359 -0.000435814146243665 -0.000575455331687616 -0.000588249011063698 -0.0690585898389032 0.0761032005898248 -0.00465724600544435 0.0178322559209667 -0.0540504825514327 -0.0226385946348297 0.053241138371863 -0.108270631209314 -0.0986161467004777 0.022534229497009 -0.0419760087471446 0.0744147699245723 0.00261010825701612 -0.0160455318495641 0.0058132794915069 0.0439155787468688 -0.0462592295873224 0.127676283652148 0.00027631752834662 -0.0225054454634038 -0.0423616680135197 0.00777588945589834 0.0236679011994782 -0.00064136263030929 0.0126038746383199 0.0260870582684209 0.00162540504552082 -0.0103313661895376 0.0269880031730325 0.00852038658729612 0.0126561496706607 0.0269235798508291 0.0255685224494624 -0.000365599846837408 -0.00943349665445119 -0.0101882938100724 0.0183049379048084 -0.0382773981431304 0.0551603884551746 0.0185400906688734 -0.060163822891476 0.0371090992636147 0.000787465986922671 0.0047884709822279 0.00385788569810934 -0.0199788345423462 0.0396467443424741 -0.0545171396564223 -0.0202152205971273 0.0590808037512816 -0.0373695361588538 -0.00155884296858963 -0.0507566165476543 -0.0718233297221008 -0.0112396768575541 0.03064887501537 -0.0316994315414937 0.0543139822613033 -0.00857906403691662 0.00806316870091226 -0.0424117994069699 -0.027523195862499 0.0259328442359869 0.0053332399094882 0.0342589909242733 -0.0139082357181123 -0.0246703675072856 0.0714205535187122 -0.00548676454724946 9.97128040227055e-05 0.011302837340634 0.0755124558470774 0.00240344253388919 -0.0740344476166241 0.00761329584160845 0.0053515867419586 0.00990348708110712 -0.0720695286108495 0.0221555712068633 0.0794969287569006 0.00157895204293788 -0.0270046778444903 0.124759413933772 0.00881568737674141 0.0276978611362474 -0.0875223118456942 0.0650141791773368 -0.0204251580656689 0.127891243695798 0.00762692601976349 0.0796153203780329 0.0270092890473647 0.0770340533263598 0.10559400037616 0.0347730818103271 0.077698370579748 -0.0808566473113996 0.0172731959465435 -0.0125518415195316 -0.05650260543682 0.000131154649942283 0.102616200051449 0.0577092620081946 0.0453992934139725 -0.036513033527013 -0.0789294266963586 -0.00176327677214067 0.109290001193215 0.00358520082684092 0.00173839832914475 0.030600842258422 -0.00332930924954194 0.0066611876179943 -0.020059929791049 0.0207035995612599 -0.0647786565753396 0.00813107814176022 0.0669566233281166 0.0283812290235663 0.0391815411673088 -0.0469626990720056 0.0263073808654912 -0.0322621579080621 0.0344182187120216 -0.0577189471169415 -0.000696676737021269 -0.0422454630229439 0.0148710646600814 -0.0117875532204933 -0.0162642790483287 0.0173214967724342 0.063383327421261 -0.00422496364984804 0.0251995558766497 -0.0667836683355355
  47 862.700568640781 ""  20.5859840629865 0 0 0.00467639228477578 -0.0096955549596298 0.00511222832208606 -0.00606850845816291 -0.000215727860333782 0.0127910718718208 -0.00426459536126115 -0.000520083824167509 -0.0121801778641896 0.00282894208334325 0.00280133336432149 -0.00617779594744649 0.000230868860368427 0.00223816665797952 0.00178452512334192 0.0213970217842947 -0.0207674426651946 -0.00251489247285021 -0.00462374493801596 0.00782174578034123 0.00577934687023596 -0.00913636442566291 0.0185028694618817 0.0187186351618222 -0.00346867139221551 0.00965177734991506 -0.0155447022734476 0.00271159923487036 0.00241224871262715 0.00291957321956269 -0.00732657426664282 0.0100825171495684 -0.0253005942650949 -0.00146399909040292 0.00952323559456936 0.0126085057803116 -0.00167988430649086 -0.00187243875424252 -0.000830807859078661 -0.00332580041359435 -0.00373011799359685 0.00110910279233871 0.0101122871958498 0.00321466346421794 0.00155590152417223 0.0109640560516624 0.00436665314232251 0.00159771851516006 -0.0627581772289861 -0.0100901149700185 0.0111145492364997 0.0959233686442219 0.0140469003678564 -0.0160466531130779 0.0758297009588597 0.00798924086539425 -0.0116331341437999 -0.0363068111607783 -0.00634619490542271 0.0057860987540425 -0.0255944891270461 -0.00365270012892354 0.000372971687101588 -0.0116838397071109 0.0023834736823131 -0.00118411658771779 -0.012924097201085 -0.00314592350359914 0.00130567613490706 -0.00276039887463098 -0.000242720069498732 0.000134366333114926 0.0144556069371504 -0.00169664172257966 0.00777100438275882 0.00790487957998021 0.00566460685614877 -0.0106109925517409 0.0229153342677451 0.00164345378749194 -0.0169922858396245 -0.00511521968198742 0.0165174634780273 -0.00553080865493152 -0.589725519463781 -0.100960474069648 0.109041328340409 -0.498730123871607 -0.09296137068907 0.0863509763654022 0.160017590871341 0.0246927646295287 -0.0325197931103963 0.17462998536484 0.0278455454963301 -0.0293190465079511 0.00142082648097866 0.0163239977743578 -0.00989679318900187 -0.0130134093569054 -0.00341089382631881 0.00280705076434724 0.0103859061635491 -0.0118614084841668 0.00794865353599711 0.0256503644466397 0.00517404125607748 0.0160970769106678 0.0114060623090646 0.00903062402809985 0.00954779302799187 0.000522260523327516 0.00200893787380567 0.00524188107701933 0.0172552466064011 0.00359881275916133 -0.0204849328668412 0.000537743559224185 -0.000243651729134921 -0.00602702562045375 0.0075875362844028 -0.00457759639652032 -0.010145667669928 -0.0125601977092676 0.000607678448729211 -0.00893202569798818 0.0010233037366745 0.00204921146254806 0.00658134722285587 0.00266598786890629 -0.00562040314372358 -9.13377390608412e-05 -0.0293076461055203 -0.00981081621624646 -0.0118090050187106 -0.0210458610012595 0.00784317303607533 0.00939705968500291 0.00265995994003517 -0.00692161446779893 0.00292425600265762 0.00586044786166845 0.00293394227166616 -0.000218933290408131 0.0101547763364107 0.00402801134255738 0.0209409945063621 -0.0369617342120067 -0.0461296540704026 0.000958412528955237
  48 881.864135413341 ""  54.8750289682123 0 0 -0.0176343645070595 0.0274487625945554 -0.0154496432359377 0.00974376185948208 -0.00322451682698863 -0.0394785981353208 0.0158551039179073 0.00107246479160178 0.0286652294232775 -0.00526262993758019 -0.00733659189684622 0.0157384363532928 -0.00131962189084516 -0.00412364783480694 -0.0021861626294674 -0.055323637172611 0.0544179051453233 0.00172720195722799 0.0100242020265369 -0.0120734429272289 0.0145080627321089 0.0491206077957237 -0.0731751357710765 -0.0736078714052378 0.0142251593401672 -0.0262376243042815 0.0682598023981359 -0.0264470556046569 0.00254494944929077 -0.0160248069434221 3.38144938214558e-06 -0.0201447806356459 0.0479624586216802 -0.000855860099245539 -0.0209245839052755 -0.0338027008428505 0.0039697939094474 0.0140663775484778 -0.00331917186299216 0.00817913948935474 0.0173383760445034 0.000394940126557105 -0.00992800084223946 -0.00913658851314378 0.00914176182347192 0.0131296137065001 -0.0204643185023018 -0.0101211083874712 -0.0561846073740724 -0.0118863760271658 0.00953101487430772 0.0134472569471367 0.0121854788811832 -0.00869528554171469 0.0181685765563319 0.0186818916957988 -0.00522295053729499 -0.0645218027565245 -0.0131105433254958 0.0107960266902364 0.080049194797104 0.0113452750560202 -0.000219131270869932 0.0614974783165453 0.00316307158212216 -0.00221061749748794 -0.020440261413939 -0.00454543488569258 0.00361747574361922 -0.0073733432242268 -0.001336680851932 0.000609638062125282 0.0217052248203413 0.00201539100923567 0.013617076730919 0.0157570721688082 0.00456741358684877 -0.0202174029443284 0.00607432867004559 -0.0209482954026387 -0.013438351025506 -0.0566260359302678 -0.0444746088766913 0.00546783570135509 -0.0971601862675147 -0.00221343019138187 0.0115366933586001 -0.0975900279434473 0.0018026824680133 0.0260695211605923 -0.451891775463296 -0.072160481025555 0.0932346250969197 -0.462614789749106 -0.0674798564587142 0.0784902865694826 0.000632762530360581 0.0370695450944202 -0.015768632643744 0.00810820623990604 0.00292474531394758 -0.00297725215356601 0.019806499350406 -0.0333238931381965 0.0113410633816302 0.0253418627796769 0.0022668861987648 0.0114005978620351 0.0177359317424393 0.00620764048809686 0.0116291821707787 0.0121878046444633 0.00883479956353613 0.00841747864754337 0.0176400361460408 0.00555920411771189 -0.0191327224128582 0.0114878293787082 -0.00555108777923922 -0.012075345270126 0.0146983861275635 0.00014628054273349 -0.0180779758115882 -0.000974968929932801 -0.0171158606884624 -0.00805521609553594 0.00424158965318688 -0.00456047572984405 -0.00674638929145091 0.0116537194397095 0.0360584422338997 0.000291453912714473 -0.00117602690176802 0.0816023483321331 0.0168721655775595 0.0331249917147551 -0.0450656102743377 -0.0776790735537431 0.0479219627868292 0.0487712304812156 0.000221067551036817 -3.99787819092541e-05 0.00406529893907953 0.0366406325603198 -0.0902722204387636 -0.0198358757836372 -0.308515078284669 0.020528792167343 0.0173175834897715 -0.00108143183764738
  49 896.196104754026 ""  24.0633923848597 0 0 0.0332190504335909 -0.0303045673151345 0.0219716955921075 -0.00385624893855228 0.000904947993233384 0.0565569549383804 -0.0194843182156801 0.00425091961247492 -0.0346932076899855 0.00429296031971517 0.0100913419383183 -0.0205531888059903 0.00103520963653003 0.0033968556062295 0.000980931862468067 0.0578618786390111 -0.0598485294255064 -0.0139711764343515 -0.00904595994149894 -0.00385633767690663 -0.0648509292026896 -0.0961088433541095 0.115458977353519 0.122973296308373 -0.0193196917929139 0.0156868271415691 -0.0858398916957645 0.0241380965611346 -0.00801427322482045 -0.014256800796136 0.00975167820590131 0.00696640501066382 -0.029202684595539 0.0029900839402893 0.0255680912166972 0.0460557685432362 -0.00412168247758823 -0.0197507485715879 0.00647430776045915 -0.0108039248217527 -0.0272884688989299 -0.00337237725159543 0.0134789095735289 0.00288440111900402 -0.0261919771957124 0.00401931837947032 0.0347869615918945 0.0155783427569098 -0.0298638854084843 -0.000147439220756104 0.0118141391874776 0.00596093902262447 -0.00956499070209654 0.00710453955915134 0.0122319847687687 -0.027174926090674 0.00265920510631664 -0.0333983108192949 -0.00527711814225458 0.00945474188576237 0.0460175370770998 0.0192378952134491 -0.0329877426596315 0.0247929925769662 0.0131516766575841 -0.0184004278346926 -0.0153812509795663 -0.00462683621529259 -0.000182196386845148 -0.00637485241167002 -0.000364969924520821 0.000302860863960323 0.0161958277135962 0.00175753537215514 0.0094205780514527 0.00797454936016158 0.00206014659692699 -0.0129629505373254 -0.0307620243897689 0.0122679967613977 0.038756300077583 0.0826452507327391 0.0744366422859183 -0.0247447523829335 -0.00335009808053668 -0.0107803634559118 0.0105777108572248 -0.0202608539279857 -0.0369453247833729 -0.00478077810842699 -0.310983893561719 -0.0583777848443102 0.0220940620497306 -0.250917363612627 -0.0199750771245474 0.0339367908025971 -0.000392016807467925 0.0371822698604278 -0.0110512900530431 0.011702732080827 -0.00512501802733203 0.00401941469392323 0.0149356879237026 -0.0208397995933428 0.0108982371298741 0.0178791804967955 0.00133367365360866 0.00746582439682101 0.0127345161608938 0.00370929632467168 0.00690825434067027 0.0110111158206783 0.0070003103581212 0.00505506389685619 0.0118789679037313 0.0058840844870375 -0.00560565611045751 0.0170114008953082 0.00192619731150054 -0.0132646311160959 0.00272261588268429 0.00150576349136017 -0.00105425462065851 0.0213671473388357 0.0346613436093184 0.0281909611344031 -0.0103145222101083 -0.00248826850287951 0.0102346868968792 -0.0286634760654578 -0.0431608854638802 -0.0108291641870103 0.0380325631414189 -0.122116226539249 -0.0115345042997602 -0.00742281315165971 0.0622477198890352 0.128350431458365 -0.116962872977992 -0.0757531711573489 0.00372096400227897 -0.014354320843964 -0.0231015643030303 -0.065230362113777 0.122516932681348 0.0209309523889024 0.498073221935918 0.135054871248123 0.18100870661994 0.015656309459045
  50 931.065862739726 ""  9.74971210273868 0 0 0.0211026760886077 0.00316122695994085 0.053946056939605 0.093340897871709 0.0495538183296801 -0.0391689525589007 -0.0423641581057202 0.00337387799088336 -0.0447444912240793 -0.0386857360580061 -0.0160324526375561 0.0650797282828935 -0.0135926869424454 -0.0494152870146876 -0.0310803933515995 -0.0283438118959476 0.102660580081334 0.235126213323216 0.0626114957320289 -0.044487095227211 -0.223716758749389 -0.0806336790890541 0.092574141864783 0.0425352482427186 -0.0366350952396012 0.0771163647070992 -0.184183735033377 0.0554081300115077 0.00204177600612783 0.0512772636371016 0.0347353633200574 0.0539416107275659 -0.0740115263012757 0.00138932266708755 -0.109620888897176 -0.12713891977781 0.0155438931437949 0.0274545818944539 -0.00960105235328827 0.0208169842380687 0.00142055533411308 -0.0295622596732182 0.0233647045161757 0.000806106435312721 -0.0488073675809603 -0.00165998378109933 0.00914472691092519 0.0159873471891503 -0.00495323451130286 0.0045600981406583 0.00903204741571441 0.00597000735411791 -0.00247254315152464 0.000316218194010261 0.00572234714071083 -0.0106538076550824 0.001198394249814 -0.00290330096508917 -0.00122628729950755 0.00147599384833848 -0.00664202313289881 0.00114866456586438 -0.0115554473520463 0.00137393969710299 0.00656407435783793 -0.00784339834847921 0.0272955493218827 0.00596731833990073 -0.00475709320991421 0.0128818299557474 0.00225027908060782 -0.00197887933353189 -0.0142480592410641 -0.000788726366685926 -0.0171411578962701 -0.00773862419517505 -0.00242183437457295 0.0211799594758071 -0.0583894464393452 -0.0277124277317557 0.0695609114037779 0.149653701609011 0.0529323014737064 -0.0293931921717398 -0.0307821137856323 -0.0113575550764927 0.00678162205582484 -0.017499035744975 -0.0156030151321338 0.00292352272348019 0.0229453238271233 -0.00315515212656547 -0.0198738797677553 -0.0136491151701934 0.0038597828826717 -0.0122324024919783 -0.0013210182745829 -0.0599011452014849 0.0255959506963086 -0.0218457740746714 -0.00691146657167161 0.00580527057225344 -0.0314700099020828 0.0546524134092697 -0.0184871899412193 -0.0352502091823479 0.00289295315130199 0.00674216608532097 0.0237301295115468 0.00685852019460135 0.0250293360290248 -0.0636074789167925 -0.00433871146433134 -0.0129225742990348 -0.0278487780068681 -0.0154016561110643 0.00125944589151317 -0.0551182405192188 -0.0197002410206038 0.0356120966701677 0.0143633191890692 -0.00129952547439518 -0.0313215758647326 0.0311648492993781 -0.00357874316754546 0.0709672034684573 -0.00738751390189527 0.000333879184670322 -0.0021537013540876 -0.0553906900111836 0.0151980991322806 -0.00457612280777638 0.17457534785691 0.111277833205384 0.100817399399241 0.0196759732976831 -0.0175352461282863 -0.114314742892217 -0.145388141464647 -0.0043184643241799 -0.0415460593221344 -0.000534020358498031 -0.0219613783703025 -0.00995539703468383 -0.0323911978601119 -0.0456624388586469 -0.199603896693944 -0.0359727464406563 -0.055788790552841 0.0422155865951356
  51 931.73703736463 ""  4.08213017785763 0 0 0.00223261733132411 0.0013635240435449 0.0136653391312648 0.0236460891299139 0.0141175245654459 -0.0148812955112577 -0.0117702788152286 -0.00119421619324652 -0.0108240018204745 -0.0103871148640027 -0.00501184800914489 0.0186123051090775 -0.00365365380627276 -0.0137054263318111 -0.00827149123488928 -0.00614089075540051 0.0289424892220918 0.070385335843261 0.0165793924663437 -0.00894495822340886 -0.0476245594945318 -0.00998703894603004 0.0159430885920788 -0.000376350086855458 -0.00967670579412755 0.025803213322075 -0.0522600764263405 0.0205974038291046 0.000774850555144056 0.0274112789004388 0.00942781985732391 0.0197309609143294 -0.026490103978338 -3.46383451322919e-05 -0.0314048917870796 -0.0373641071010822 0.00399303724728284 0.00822959799019552 -0.00401785239527243 0.00631497875671083 0.00385119310069999 -0.00656353195877436 0.00323941830825656 0.0012758486465897 -0.00525276278730131 -0.00335135533069271 0.000115944356657892 0.0019700819310432 0.0141316089557376 0.0028698705734099 -0.00214313860566627 -0.0149558277261542 -0.00366352391654073 0.00322844731427193 -0.00130731736197819 -0.000460986989142494 0.000207436329695767 0.0217219515039866 0.00339794437919294 -0.0041838452831814 -0.0102555130610092 -0.00226449017648177 0.00092183085894499 -0.0161103830631989 -0.00056675612239411 0.00225124162594486 -0.119681984352002 -0.0270178712876237 0.0232814396717366 -0.0563377142184201 -0.00716792956192518 0.00928484310270561 0.0610532431706797 0.00323507810270795 0.0755711408269395 0.0328085859582245 0.012483996314694 -0.0920444707238708 -0.00553464108553166 -0.00185731703648294 0.00726134235057345 0.0200474793874501 0.00469652645514246 -0.00188451278916307 0.0908709209660236 0.0127080573517166 -0.0163808823048878 -0.00558399444701688 -0.00147592524629799 0.000201148511182509 0.0500261639307475 0.00743362790756639 -0.00962243947647873 0.10938857508978 0.0160540591006395 -0.0181397984321 0.00525493982663261 0.261691460539099 -0.110194515817606 0.0935082569004324 0.0286736653788279 -0.0211629561434956 0.13606009786677 -0.233663036883388 0.0812000193963577 0.159214136392041 -0.0115107760516468 -0.0294357262325137 -0.113078999278186 -0.0291084699301086 -0.116762220729634 0.283988169642095 0.0205890187765325 0.0552570697116948 0.129226208583277 0.0688108763343224 -0.00977632821394115 0.243559814137038 0.0893662397448629 -0.156255719945984 -0.0655451475303672 0.00348486783567397 0.141477091386145 0.00255089401955018 -0.00124242997535178 0.00987972054053146 -0.000740913521941402 0.00100141055592278 -0.00180909992547375 -0.00694281494701563 0.00225156614409089 0.0013662514031713 0.0231638917617132 0.0208576461322119 0.0155712950767826 -0.00159588984903642 -0.00203549786099232 -0.0207139718913322 -0.0158688044817157 0.00147355440540116 -0.00700926675025506 0.00249953714125302 -0.00191336164399412 0.000474810006086883 -0.00324113628674379 -0.00744485015787011 -0.040904710699537 -0.0217109020271459 -0.0293341888371479 0.00514358911033698
  52 936.822295942971 ""  11.2524932404307 0 0 -0.0179282323497093 0.00684511061965648 0.0393202661784175 0.0536343748235559 0.0266256962403554 -0.0637766274844499 -0.0404909115587509 -0.0138453577818411 -0.0222933734444253 -0.024233206670349 -0.014574881106723 0.0488576387514629 -0.00819449424226519 -0.0309362906085919 -0.0174132390029568 -0.00788120722704045 0.0804932192496622 0.233570531823674 0.0423404266614762 -0.0282420011272762 -0.0669479725766215 0.0322402453011407 -0.0125774886996231 -0.0622071213624251 -0.0322149464976393 0.0986622478988514 -0.197616373505865 0.104586392351637 -0.00384989366901507 0.157827603005488 0.0434094246523669 0.0796252538641094 -0.0943159962877702 -0.00104996841213353 -0.0828213782314064 -0.1071014771036 0.0139490530238018 0.0301785090848143 -0.00681738183298201 0.0209290528831494 0.0208809962007259 -0.0130808868955118 -0.026915211889147 -0.00342177762046228 0.0692491519500156 0.00193945433666452 -0.00499814828222557 -0.0214058873970745 0.000891879974619009 -0.00583740191471011 -0.0101235055526315 -0.00188411185172578 0.00237379981973115 -0.00128571204911969 -0.00166955096264773 0.0102660481897678 -0.00187203616690245 -0.00508440019130184 0.000919949573958296 0.0001617762008911 0.0105301885318201 0.00025727939474152 0.0120581922450921 0.00265539362620505 -0.00779341105618227 0.00847491269089767 0.00729555625601558 0.00261294052561856 -0.00229303319689381 0.00376608749250452 -0.000704354241730109 -0.00047561088596577 -0.00298874795236386 -0.000258715388745709 -0.00527634694935573 -0.00185040205776173 -0.00133263278986882 0.00562538955967244 0.0915621269294882 0.0430932590627415 -0.102637316488177 -0.211882477997322 -0.0675412118211206 0.0384158125213489 0.0028739370921758 0.00645004827260786 -0.00196605361735002 -0.00066586923037517 0.0112132852266987 -0.000150176206939347 -0.041135213947571 0.00250415974433871 0.0246527082598534 -0.0110027812629839 -0.00858957945182187 0.0195282588678479 -0.000211147460644403 -0.0177270433877103 0.00728182498021849 -0.00555810236670841 -0.00256265395313978 0.00101519080561029 -0.00786135304820936 0.0132587120142534 -0.00468310077517281 -0.0114585115241153 0.000864989551761716 0.00328118110769831 0.0118816300832488 0.00253969724361112 0.0111989878392944 -0.0220316101773585 -0.00185578767200186 -0.00348261879126577 -0.0096525154594899 -0.00466510207779062 0.00166611727343408 -0.0160991830692719 -0.00666306861431566 0.00998840121640194 0.00449440078964584 7.81095568602281e-06 -0.00954996567363504 -0.0460320778348125 0.023875689854563 -0.077609608675388 0.00871668828778306 0.00143404853396042 -0.00106228772688216 0.0728000434669488 -0.0244867679440176 0.0074500251299162 -0.248240156118051 -0.118303491203971 -0.115496686300023 -0.0406132048080162 0.0499447593914676 0.167805910217335 0.169701071082978 -0.0030099231384393 0.0467987946617274 0.0180633953378779 0.0189650509931251 0.0111472133274474 0.0675047840313009 0.0474382786124809 0.264778337917629 0.0440233612915958 0.0723247856938373 -0.060104879182687
  53 946.237493907827 ""  0.827228107593522 0 0 -0.00129945692000412 0.000245852294485823 -0.000575202473731257 -0.000881117548799075 0.000741090215793538 -0.00126204149031553 -0.000320760547374662 -0.000694765949338886 0.000729089050505726 -9.16991756993569e-05 -0.000291413987399948 0.000349735859763479 0.000196753281696181 -0.00043212882491642 0.000279154420228075 0.000477151958308564 0.000522022903532755 0.00225256414287115 -0.000349488611727695 0.00193796872803136 0.00571827273637522 0.00450543659477766 -0.00271032008488904 -0.00417608568457657 -0.000116402719429837 0.00209663681161225 -0.00147890426160432 0.00248429852481361 -0.00015084116930882 0.00515251272930251 0.000547027436100794 0.00172365032050355 -0.00160597161510636 -0.000803339914855165 -0.00114575634480281 -0.0023527767771053 0.000139688201982999 0.000216673657822217 -0.000545276739125349 -8.12582572853249e-05 0.00219946376446118 0.00157386486767316 -0.00175792045825946 0.00194509323673835 -0.00261340734580187 0.000774740315299152 -0.00106254373385949 -0.000240599012357338 -0.000267049353484843 -0.0014406284035898 0.000474018932072773 0.00133798685894594 -0.00402674930895673 0.00036592714632265 -0.000385010062682485 0.000333718554319681 -0.00128905682187384 0.000803238930732374 -0.00929792751241885 -0.00175471127936735 -0.00137598945990452 0.00749906434448044 -0.00365103243776797 -0.00163900338289622 0.0134094509509878 0.00138883784131377 0.035761069577318 -0.0972981157550035 0.074898309827723 -0.0212926535720331 0.113049329556485 -0.0028402923328811 -0.0495634493072471 -0.0552572424788695 -0.00300906227907583 0.0611241210425226 -0.0340342392693302 -0.0159041218754354 -0.00630699254511519 0.00153639945410752 0.0042812425160386 0.00594983267907236 0.0022205713411222 -0.000894766179119457 -0.00173550572862532 -0.00744869242208582 0.00018339321960289 -0.000609023036674623 -0.00290032535254075 -0.00834671857913221 -0.0087361885337752 0.0270831229367728 0.00393941077683017 -0.00129176448532837 0.0164301630076334 0.0110812119889955 0.00670529350641989 -0.027664079052628 -0.0766776174375944 -0.0862456729103016 0.292642229409323 -0.150322635260196 -0.0278227307536006 -0.0204660120448069 -0.0773744386121488 0.247212287933227 0.0785701083693934 0.101232011589853 -0.200451368053169 0.0877699005432082 -0.0988689745961574 -0.167095195895652 0.0857909754212572 -0.124648648210225 -0.223170361347044 -0.0157724912423109 0.181077172721956 0.0549648566898557 0.126655362039175 -0.153453966555638 0.120063287207676 0.15061030120909 -0.167879600105753 0.000869549230946918 -0.000553196260913036 -0.0014661884167873 -0.000305516111915154 -0.000319248975947362 0.00200152746960247 0.00017542522177474 -0.0001924842171573 -0.00144229128728943 -0.000957843116274783 -0.00329908942747857 -0.00219180263628609 -0.000667181224729904 0.000869511254909749 0.00197311557686075 0.00319756692741866 0.000336119368769707 0.000630614114107712 0.0011288917800634 0.00094945536018728 0.000429801469902219 0.00297779685249223 0.00152114331803826 0.00776012626834013 -0.000287969658952326 8.51001587880116e-05 0.000501682150817057
  54 953.260336717493 ""  12.7176656683838 0 0 0.0383636880187866 0.00354617297789187 0.0554500920324698 0.0491027679416231 -0.0832300714897833 0.0356610761317807 -0.0224841272959631 0.0455525509902785 -0.0300349249600043 0.00615448185776612 0.0132967012882094 -0.0434913660034232 0.00363606486548352 0.0296954433640199 0.0183898118118058 -0.0023175539986488 -0.0198312072687378 -0.0495541224171768 0.0209110488061304 -0.169860443242671 -0.316591595096793 -0.210526293661466 0.0936968010286623 0.175921671034431 -0.0324296692292326 -0.0637605767921818 -0.136131949137719 -0.0394282222547141 -0.0208027187715867 -0.212039115245736 0.0698104724779316 -0.0932352934121158 0.1567308307815 0.0136364677057188 0.0535671187817044 0.0748780387962302 0.000901634048712982 0.00797958776041529 0.024095110894779 -0.00551735680860991 -0.0148654208421168 0.00299562709599771 0.00976777271932698 0.00597188380024822 0.0601626403307843 -0.00237818658290491 -0.00329320364195583 -0.0189558486931908 0.00382568683107614 -0.00306638793058128 -0.00903285852835392 -0.000873683394643813 -0.000602970789691295 0.00134034094440358 -0.00419647660134606 0.00760577377150609 -0.002229793958817 -0.00035218196264084 0.00134796112698387 -0.00177247524636697 0.00389175904890446 -0.0011622232649851 0.0120146186286398 0.000788571997299272 -0.00482692526184267 0.00620167858851157 0.000226582472294486 -0.0018948065920012 0.00101126496876076 -0.000663122298895385 0.00193947239438223 0.000527332326975717 -0.000661321320209543 -0.00143439845333524 0.000212698532865495 0.00134804068866464 -0.00126503769290783 -0.000731073145703962 0.134244458073467 0.0578383718659304 -0.119257207108155 -0.1899418738098 -0.0611505039346582 0.0267995304661952 0.00204174304209737 0.00183258852648945 0.000841864914116873 0.013966903662144 0.0102159844575384 -0.00835204522891877 -0.00448760973792025 0.00774933123586935 0.0170582228042859 0.00161690253830659 -0.00449570035233984 0.0105121284202167 0.000755125895015741 -0.00124034487750082 -0.00287103824023732 -0.00151730660132224 0.00875608534142837 -0.005104779458766 0.000388563090623398 -0.0043743066230393 -0.00167860159482582 0.00674785136731716 0.00172915109509919 0.0022717922642922 -0.00429525649872064 0.00175252943966053 -0.00221552183010762 -0.00273137284240249 0.00171091573092596 -0.00247432127620331 -0.0053025113916513 -0.000104077512731821 0.00555131117194239 0.00375688606694029 0.00344623572637027 -0.00470204737442751 0.00167699969118861 0.00372161277404856 -0.00187201945122879 -0.0544957465679064 0.0108122472039936 0.0352291661764912 0.00629820621590711 0.00608279552766238 -0.0604020156719747 0.0396912827800639 -0.0152855705535931 0.0466878021563435 -0.00431926392238377 0.126798548696006 0.0647373361667995 -0.0707922015224701 0.00556485809555679 -0.0882434937940158 0.060965369714753 0.00432586929989314 -0.000970256351012393 -0.0444209902942929 -0.00566917138932871 -0.0137552938873761 -0.0763246936744815 -0.0146089324580652 -0.131725712079898 -0.0209301758438956 -0.0239118094049067 -0.0654867192908
  55 967.163335691163 ""  5.70517789609357 0 0 -0.0536321498355579 0.0378341779683013 0.0413102385676989 0.00605720201731206 -0.0985037616192236 -0.0368139980940145 -0.0584291003558793 0.0370248535668752 0.0197485888339386 0.0146008316701056 0.00142736986496354 -0.0417597013674277 0.00722976877186194 0.0424676648480872 0.0318534097983597 -0.0366516397622589 0.0291552222846322 0.0374116315821061 -0.000830690329733681 -0.149841802914691 -0.104947950623351 -0.027092401688403 -0.0915220921831791 -0.0277875188315378 -0.0648412279635715 0.00311698978596147 -0.339920117860526 0.0888169103059136 -0.0586208187936085 -0.0538349894452007 0.182969180921376 -0.0856713622791917 0.244414640718137 0.00749555065522792 0.0529261151221721 0.0507353263750773 0.00359194761271729 0.0282550331048282 0.0233544010224061 0.0044398792188747 0.0278935387818567 0.0234237435831854 -0.0281206530912609 0.00247585758313564 -0.0546230165529049 0.00898832575123967 -0.0153887717489933 0.0156250356004538 -0.00314356529060148 -0.00140822753857586 0.00495821710242567 0.00172424269999823 0.00416169537740665 -0.00371735899199124 -0.00239008639530314 0.00204153474472868 0.0032314542265958 0.00346007590888842 -0.000583059973775856 0.00164336561616294 -0.00787894396816509 -0.00174966584654854 -0.00382252332194057 0.00327426915896569 0.00382442313946677 -0.00420467412567402 -0.000812857965068445 -8.83069135133442e-05 -0.000438063326130786 -2.2919558403109e-06 -0.000915449419969684 -0.0012108725326048 0.000165888518270276 0.000383248053309012 0.00113595333546946 -0.00113241221348216 0.000655262509390314 -0.000771788640540072 -0.147459672202591 -0.0588806438227349 0.118276354801677 0.16819661120329 0.046041994768769 -0.0175166390227732 -0.0131332442318352 0.00484101184050278 -0.000207711853150438 0.0124154446696149 0.00658220225440351 0.00791523722481211 0.0397206540913346 -0.00123534752497014 -0.0144164932366596 -0.0187651399794548 0.000419699936224786 -0.00452315433980342 -0.00120616775707139 0.00359062839940802 0.00185314245840763 0.00200946851732123 -0.00674538137325686 0.00363178127586439 -0.000474285486360154 0.00457367275606428 0.00114468194309258 0.00108056762811546 -0.000884189642632178 -0.00254336068386614 -0.00376129477553686 -0.00156318521496865 -0.0037460535124353 0.0075980035141134 -0.000283305054794019 0.00150285784036589 0.00699881891041592 0.0013482101190069 -0.00344760556650145 0.00273865701929777 -0.000239112193876117 5.19876080132987e-05 -0.00403441225995361 -0.00317926902632595 0.00664764617864199 0.0431275416244879 -0.019910577468086 -0.0461165550146127 -0.00494611815929888 -0.00616901284752199 0.0638340118911808 -0.0135438929963092 0.0198976816044077 -0.0517410044236093 -0.0249372171884279 -0.0917104673038751 -0.0634266851290485 0.0591638135445844 -0.0150545353286605 0.0636672729814402 0.026616332590366 0.0187515479888619 0.00586550604120253 0.0469885573819445 0.0211491719324005 0.0405762579894137 0.0227903645258097 0.0321029005042942 0.0294225304090445 -0.00333945652439678 0.00274703820205118 0.0405684748635129
  56 986.241690018209 ""  0.293188060831547 0 0 0.00191518442547193 -0.00161771023116847 -0.000736850703933022 0.00244024935565052 0.00351029225476196 0.00151438490812771 0.00304539620798718 1.19613169996153e-05 -0.00144402924826204 -0.00118396273985392 7.26968211377336e-06 0.00192611839379111 -0.000656665452840049 -0.00169811268015508 -0.00179692374798382 -0.00511647290761253 0.000743401111088973 -0.0033273197610509 0.00184074671075491 0.0034198888619585 -0.00575477774897392 -0.00467238069550268 0.00699568418562413 0.00532196639888504 0.00285872711292719 -0.00390028418234724 0.0151237817659617 -0.00726847001731819 0.00271419604946847 -0.00603007642053399 -0.00750014389246908 0.000330801061281215 -0.00562794358472352 0.0012310784269044 -0.00281456448967226 -0.00156385472017353 -0.000115210247118608 -0.000569166570061388 -0.000847226507708151 0.000731555225492377 -0.00275006228076535 -0.00297131441072665 -0.00131637533835778 -0.00305443864145705 0.00164817660407193 0.00235645635847162 0.00229022605424547 -0.000747618309974328 -0.0093441094346096 -0.00113678647978016 0.00270771297117745 0.0236334659076238 0.00477478608594842 -0.00508261245376365 -0.0264246120694039 -0.00717914704432863 0.00544290319852812 0.0067422841045689 0.00153117129020127 -0.000312850937363858 -0.0156520275741581 -0.000429544404911277 0.00137249051315069 0.0211418201252095 0.00166567784285908 -0.00302959508453582 -0.000430588375014921 -0.00112206024899281 0.000217619184878163 0.0615658845344264 0.0129777327082582 -0.0108780444102969 -0.0184105057978626 -0.0425177708576833 0.0456494849134554 -0.0461030285326868 0.0289262210917651 -0.0346834726983943 0.000204295930040487 -0.000126711790060188 -0.000445690566584134 -0.00780808010887731 -0.00153249963075852 -0.000205006384767112 -0.139131975016496 -0.0201164871172836 0.0252040849863557 0.160273171604802 0.0256620008841202 -0.0258887849332636 0.0786671823789642 0.0187992601783239 -0.0137340288131355 -0.140873702209047 -0.0199606172002833 0.0225207024079055 -0.0153765822080936 -0.29856694765111 0.135282634343381 -0.126311541780122 -0.0252548162629035 0.0217949772553449 -0.168812604212026 0.264111378105769 -0.104361599181747 0.321101056254846 0.0600516564077002 0.0392169346547912 -0.287509432850068 0.0664986044922125 -0.189181709882903 0.0637157518392305 0.10599941871924 -0.0875974588308528 0.285354652059848 0.0575353695926103 -0.139571452386426 0.126717889390392 -0.066562396525111 0.048792594302317 -0.166942718034762 -0.152394149041832 0.269430689286498 1.73498391547132e-05 0.0042769453354256 -0.000911343653915369 9.77692399702023e-05 -0.000725714441569106 0.00203071252356875 0.00313050675841831 -0.00159596058539978 -0.00242952024713537 -0.0118658680192232 -0.00274515740275307 -0.00295261444582103 0.00646412837103463 0.00160765821170972 0.0109070200064895 -0.00106793553887332 -0.00367076687039129 0.000547869677002351 -0.00338157319996743 -0.00195172400433149 -0.00134868214361999 -0.00832108961983004 0.000949512218448489 0.0010601559171624 0.0133212672252081 0.0195899473962593 -0.00456282390323075
  57 990.365051990517 ""  0.260242190896978 0 0 -0.00244213252481116 0.00214557852525146 0.000461369566427727 -0.00468237829699089 -0.00611973861955105 -0.00152531983620861 -0.00463993544348644 0.000231971692001691 0.00212274438974381 0.00279684190009634 0.00167426238475567 -0.00344074265704466 0.000709671847001938 0.00252242954492974 0.00193415957944327 0.00969626487555264 -0.00315244906275412 0.00216672450297559 -0.00342975306768124 -0.00461759728945941 0.00898180249696837 0.00637631899085001 -0.010412596097255 -0.00718583533156726 -0.0044049463478267 0.0057050784550784 -0.0236998962988766 0.0119357491614277 -0.00440844527492502 0.00885788959341685 0.0120479303715929 -0.000828571676371801 0.00934679788550089 -0.0016644752794176 0.00548845465286743 0.00451639312666823 -4.66219474196778e-06 0.00212073356579269 -7.70506143123486e-05 -0.00150174596665967 0.00201597790877265 0.00327102654354097 0.00133617236698154 0.00587444035454572 -0.0017440446119825 -0.00523935723117032 -0.00548572186403561 0.00114399509473209 0.0203062949728483 0.00259894206329151 -0.00539503128230531 -0.0800328498018256 -0.0150059595974956 0.0158997779130016 0.0930443487256978 0.0204514470247164 -0.0172924068305836 -0.0231104999758691 -0.0047541697014151 0.00224078920092109 0.0255522464990443 0.000638608342813893 -0.00152516070496482 -0.0292071118774564 -0.00168949315326456 0.00465297959901469 0.00201783545271101 0.000839397555128394 9.03744525989928e-06 0.0277104015695749 0.00541018791665315 -0.0044119693903818 -0.00218080883919155 -0.0180343723237917 0.00761318061367793 -0.0109679368812615 0.0158295976603306 -0.00515946000344621 0.000134337806424597 0.00276879893244685 -3.60992922110947e-05 0.00946690451972787 -0.000179994584524353 0.00146900278154216 0.467819248446133 0.0742253344985353 -0.0845389378386351 -0.569304165555059 -0.0955225817419453 0.0963831024705564 -0.170056834882378 -0.0377806357125116 0.0302198394479236 0.200683343438191 0.0289800454478327 -0.031427910885933 -0.00492257937306051 -0.124981458432676 0.0554838362414348 -0.0724683644493257 -0.0123073432338146 0.0107865615555773 -0.0676435477967777 0.106722044129988 -0.0432096622000005 0.10695684789039 0.0279222476539543 0.0364593755036614 -0.0646246926497975 0.0382552988685867 -0.0338494502662692 -0.0386752239162404 0.0394248701596256 -0.0417398424875474 0.0926334559954837 0.010566524259616 -0.0719209961752272 -0.00682026570752188 -0.0491422130622517 0.0499863163942309 -0.0318009768409118 -0.0574766561077352 0.0501260242450637 -0.00127960265615057 -0.00684872819113121 0.0018307646232181 -0.000438858716788821 0.000929062984889524 -0.00416258780916506 -0.00415531925072752 0.0021589441530257 0.00493781561118978 0.019148617990228 0.0052268650768964 0.00531180697948607 -0.0132587644855148 -0.00172312169283323 -0.0184654059546992 0.00516932544062421 0.00631057798321882 0.00060593347028514 0.00447103936693346 0.00329766154852914 0.00130060753279472 0.015122671012075 -0.000983946147007352 0.00510869443023683 -0.0180001003403885 -0.0266951456689289 0.00615566675176362
  58 1005.25868226176 ""  44.5379906135265 0 0 0.00412651595264887 -0.026801187663944 0.000990212658918358 0.0488241259191801 0.0198162991404994 0.019112918256788 0.0384737369403391 0.0215847478620781 -0.0115487078077418 -0.0137773781468716 0.00579491759788321 0.0169852487919955 -0.00607172721373164 -0.0182382670922347 -0.0132410967580722 -0.132361391371251 0.00180900675607108 -0.0945371232614013 0.0363003529978108 0.0143597227360242 -0.149635556550981 -0.102219362761254 0.0935145713087319 0.0957096328233005 0.0288758851619873 -0.102239287379389 0.175857198708354 -0.125771293197234 0.026765625166838 -0.176863158379157 -0.072029102833489 -0.0543784015426978 0.0324506415746279 0.00336237101750037 -0.0321787481218519 -0.0281060351231595 0.00310836317406932 0.00308807943056633 -0.00181340953988064 0.0027839826499042 -0.0157371556824358 -0.017216026262522 -0.0344471854613903 -0.0488758531327304 -0.00171884357542173 -0.00278968285542193 0.038555696404889 -0.000682862729068642 0.00275159957201836 0.0166070533424177 0.0168918198483521 -0.0228116528087568 -0.00423786538160572 0.005093288506325 0.0296255104083669 -0.0213033875632316 -0.0029892387080909 0.00404001135774891 -0.00164404507386588 -0.00253321027527214 -0.043297611715404 0.00127294700222493 -0.0110005047979231 0.0324328796767726 0.00468532578613218 -0.00710330911727623 -0.0019104352142134 -0.000391393823981313 0.0012102762554617 -0.00481723555005477 -5.22585335355394e-05 0.00208807539014191 0.00104779895807944 0.00135342941656379 -0.00199168759104655 0.00291481101230389 0.00033471409587014 0.00273558559609128 -0.0739775771553618 -0.0441020220886824 0.0526458795616059 0.0309059752183921 0.00117594346944034 0.00396744254558567 0.120188954453542 0.0176967610533861 -0.0202250355114039 -0.134167227763173 -0.050835461851908 0.0247338222926341 0.226633429069977 0.0544610545480299 -0.0554687305543711 -0.20872824510789 -0.0286499690429305 0.0217820228611606 0.00174099746121338 0.0218674398300128 -0.0112597984781169 0.00512504940157486 0.00482751992524443 -0.00192254172192356 0.0125870941689022 -0.0230603718185232 0.00724668301787759 -0.0121196834278757 -0.00166667162297114 0.000972652110965277 0.0126301667439172 -0.00341880743569345 0.00815399688033058 0.000140993890534187 -0.0077131443660389 0.00615287000205927 -0.0118065820220801 -0.00371598041073371 0.000553985086081819 -0.0106121325692832 0.00558790818960069 -0.00181567725962012 0.0108604990420145 0.00733859471677707 -0.0173244429449991 0.0276106487447065 0.0614668274665452 -0.0414358221778235 0.00199397266692638 -0.00155888741114146 0.063091013163129 0.0420165170086206 -0.0283018371614083 -0.054509467358735 -0.226134198194801 -0.0789306201455297 -0.0807403993802168 0.160908086866408 0.00684959145098245 0.207194410830536 -0.0190823023634158 -0.0571824039446138 -0.0253541841507339 -0.0364801123989487 -0.0160726486527474 0.0137613184041448 -0.207870092259823 0.0351456484575459 -0.162079344255475 -0.0159918368882443 0.0240845550007011 -0.0542111196188909
  59 1011.96756698425 ""  55.4902474713528 0 0 -0.0249218640884472 0.00728850571608853 0.00414140699696755 -0.00986438561566665 -0.00667734147717467 -0.0141387708167169 -0.0085911337067406 0.010324841359698 0.0076854607453376 0.002277000941107 -0.00531806292012056 -0.00522697717663623 0.00110704830889994 0.00832601752512667 0.00794967664675765 -0.0449783332569214 0.0151994791171949 -0.00439311720430915 -0.00777880840325948 -0.00548284719132226 0.0313116287980249 0.0239753061812098 -0.0324360576903612 -0.033946364570499 -0.0112324564183398 -0.0113330923133536 -0.0518340036360999 0.00165756955649593 -0.00883375040262299 -0.0281876265486018 0.0303175528387937 -0.0250629156687636 0.0612088649856641 -5.93248455036517e-05 0.00600432532841739 0.00249320493262576 -0.000292906011437561 0.00684909156296594 0.00292474095516761 0.00228334620477636 0.0108809430020471 0.00710875257810089 0.0709795598869252 -0.100708512967056 0.0444168022872241 -0.0453383108251611 0.104300453770079 -0.0141289165971487 0.00510992192497417 0.0400047418590243 0.0286513196711358 0.0172690703876951 -0.0135581000477377 0.0193709560617305 -0.00782329158794571 -0.0506996287700242 -0.00692335525009407 -0.00511530996283179 -0.00967922805825112 -0.0143114420546962 0.0303410247995196 0.00996583764529961 -0.0310582470748272 -0.037988583408346 0.00438636917586351 0.000167015573091504 0.00137347926969205 0.00401293356653075 0.00189590317974965 0.00470150053307353 0.00288597399603619 0.00764913165927593 -0.00171866077466827 0.00190086249559715 0.00354033223526215 -0.00117190794434166 0.00239129960577512 8.71329265972971e-05 0.151867682686075 -0.0496573585346923 -0.0831767250206409 -0.100713850569579 -0.0631647501901824 -0.00155512757507879 -0.0529109851406315 -0.0697512055050063 0.0241204932791212 0.0847437447077459 -0.0446720437500855 -0.0549529657342292 -0.216195467396753 -0.0306776475758989 0.0100813791632964 0.212295276388377 0.0339685397195255 -0.064791522315454 0.00595917111866075 -0.0375069444673489 0.00144407098918122 -0.0129328330475317 0.0263113225430923 -0.0115277071506205 -0.00978012679167565 -0.00568215833171128 -0.0108965227236523 0.00172821059272421 -0.00163125337127023 -0.00721982088568063 -0.0131360321977579 -0.00186254039947529 -0.0100543277898976 0.0141686516803415 0.00578560827128492 2.02453672226398e-05 0.00966976894802516 0.00172116420479131 -0.00639346181134035 -0.00545662177096403 -0.00945649311708065 0.0104741787668423 -0.00255628838035853 -0.00661223469760041 0.00398214101221644 0.0221537178784675 0.0238667142622348 -0.0340334566144261 0.0101317128717378 0.00593600645300481 -0.0182944380878091 -0.047989406903027 0.00547695890640172 0.0224994903596291 -0.0638222614426761 -0.106084228204245 -0.0646556342092956 0.126770169619898 -0.0250059553581733 0.126387604865981 -0.249010944153227 -0.059905221842185 -0.0110679491522685 0.042867651425 -0.0255679763557695 0.021729751386354 -0.0120843465862481 -0.0321333797549163 -0.154413128847978 -0.0289743076797139 -0.0693841131153083 0.0464876959662039
  60 1014.66671149659 ""  5.02581639294093 0 0 0.00954366801501827 -0.0177879281391573 -0.000494339459037456 0.0315662667751313 0.0111456222869658 0.0139526755138186 0.0227199735224864 0.00810551076090606 -0.00834467243197774 -0.00822187477866568 0.00596164522379973 0.0119101895179982 -0.00380590443619063 -0.0129184864318653 -0.0107673670452826 -0.0522856177946815 -0.00684082824136062 -0.0476269717046342 0.0243415085793523 0.0103794293696093 -0.0961653475044619 -0.0636701383110413 0.0594936908038947 0.0625734774385737 0.0185848363301762 -0.0482158957366405 0.106083796889633 -0.0648308141249618 0.0167179612763518 -0.0822546186568603 -0.0465125487468511 -0.0201590533715947 -0.00222996294737202 0.00344197879553355 -0.020217034940687 -0.0159592064579478 0.00237417695790068 -0.000165527846072304 -0.00100433954341945 0.00150952530154401 -0.0129692360449483 -0.0131648622267578 -0.0518234402732103 0.0262838030758856 -0.0270136623413448 0.0179278469021459 -0.0298566681492449 0.00863264712695732 0.00899521896841789 -0.00980821904883418 -0.0079594165079732 0.0275662661522194 0.00165198682705629 -0.00359647461038998 -0.0354444209602474 0.0192862896058205 0.00263388117281796 -0.00685966309193046 -0.00406342644133254 0.00211545581867968 0.0750973126223928 -7.69801861770865e-06 -0.00235002423481529 -0.0752189644015453 0.000788229524885693 0.00749118806053768 0.00332148734269064 -1.39808793097551e-05 0.000125414958882425 0.00693341310468654 0.000949180308990416 -0.00306651322748608 -0.00189185010233126 0.00016971257683838 0.00350020536570108 -0.00228261752531096 0.00108188705651644 -0.00219319629365541 -0.119284519110517 -0.00969364888005175 0.0731939088769896 0.100008575105949 0.044896076946228 0.00409108523198341 -0.136424434962808 -0.0413642990274039 0.0211007572616476 0.158844545626681 0.0541875851343325 -0.029805581922956 -0.421433343527182 -0.114137197549738 0.073443674157939 0.478337896413379 0.0757741983076562 -0.0774720085830079 -0.0025918813998831 -0.0291601775306515 0.0161776086066736 -0.00795154623758837 -0.00787354981808925 0.00439247463717076 -0.0178847489555642 0.0349016415062478 -0.00985611407798534 0.00851510940640725 -0.000686497562275485 -0.00672133788751369 -0.017341879608426 0.00166974733420335 -0.0120747855021983 0.00531375110653194 0.0106557608773652 -0.0059696673266773 0.0139754659229153 0.003382972488557 -0.00460686833223672 0.00457936188758608 -0.0129587015987387 0.00983036784941969 -0.00827940077488642 -0.00987291835394827 0.0132053692347406 0.00853631257629904 0.0159529095703188 -0.00953522836614202 -0.00482851081686871 3.33689932551527e-05 0.0439716795103368 0.0401061341498121 -0.0191942703843652 -0.0374440518179497 -0.0851671457029813 0.00443448070446312 -0.0151106029663249 0.0256435114508387 0.0125948151300553 0.0454000577947189 0.109102524193886 7.60922172929969e-05 -0.0150236570933762 -0.0357237180191481 0.00926038546082243 0.00383452134460246 -0.112556454175422 0.0372834973137333 -0.045155334320447 -0.0588033222390406 -0.0395376567739107 -0.0388363765199546
  61 1031.59011704153 ""  2.52655655759906 0 0 -0.00168039222070597 -0.000406490899876224 -0.000336267979389329 0.0004567078795439 0.0015445816885283 -0.00049605568126132 0.000200147095767293 0.000610966490313476 0.000395707219074781 -0.000731300491450581 -0.000895854960691075 0.00025088674429422 1.02323705297776e-05 -0.000183837410208104 0.000449982965695244 -0.00552823425248628 0.00125827321233423 -0.00109628703766045 0.000440055808030039 0.00173366292177994 0.000623737040818289 0.000245796562230035 0.00138362055162068 -0.00035027830836775 -1.53274461367199e-05 -0.00181819308208149 0.000766416589985917 -0.00124773797955244 -6.92462500087778e-05 -0.00272207737911657 0.000165938411098049 -0.00165864774021716 0.00289344375522899 0.000549136272598952 -0.00208187308800908 -0.00192951969037218 0.000213348899566966 0.00116578011142707 -0.000671330506105251 0.00120115707377303 0.00137278254862603 3.11143029199233e-05 0.00230964985591792 0.00381491463303666 0.00411562239968046 0.00113306534429414 0.00303625284870814 0.00167727225222979 -0.00351752783752983 -0.00400094992317169 -0.00281150467934768 0.0284874848171939 -0.0751201715064566 0.0983657298231101 -0.0247304483156455 0.0873650857881238 -0.0658809277361095 0.00093889034536788 -0.0171861432286518 -0.0174669718051598 0.0182068830094166 -0.0716582041732954 0.0868016374315816 -0.0183895542810002 0.101416352598477 -0.0782838579722777 -0.00164043278894371 0.00371609307304867 -0.00246984580400434 0.000957479717885745 0.00235615751462386 0.0129431854524197 0.00163145734970253 0.00350074544093645 -0.000674726235744318 -0.00253557881070582 0.00330382997753068 0.000576903072681477 0.00931961922239906 -0.00530094046570431 -0.00740032809380452 -0.00855832239045976 0.0176929559004094 -0.00175862814668398 0.063220994999387 -0.279824640449484 0.0386084609428134 -0.0567285972838167 0.0403635944563047 -0.224553480623786 0.101195028768909 -0.222262534372717 0.0233798907325672 -0.127474013862399 0.0464810762199893 -0.239793698959913 0.00977647616109052 -0.0313688229414937 -0.0101774101115951 -0.0125863851095643 0.0474723637644408 -0.0242304357561591 0.0031021411322204 -0.0391075298174763 -0.00649279221060316 -0.0125421267198739 -0.00305451660434973 -0.00542051265186124 0.0111835338920362 -0.00284014218534399 0.00632334231945917 0.00673531823187742 -0.00360424924701913 0.00595650347680794 0.0108025354636467 0.00072468769763945 -0.0123833874132981 -0.00521707870957212 -0.0045894754910479 0.00777750115233461 -0.00517225767465093 -0.00605168157499988 0.00695415862335334 0.00414026428817879 0.00294611979824393 -0.00101977278595073 0.000106683394340966 0.000418558047491054 0.00170225781619974 -0.00614956078499821 -0.00470709674125397 -0.00263717655175166 -0.000471994639924065 -0.0131244292757925 -0.00491258826199235 0.00603382442540407 0.00344978069183947 0.0137906993193935 -0.0177855425741207 -0.00776652952972908 -0.00432866290609923 0.00206200169586348 -0.00264590585837187 -0.000224648726904499 -0.00207679567544116 0.000788707246282331 0.00716385246622521 0.0100299490496253 0.0125197881908002 0.00353793567597651
  62 1059.1717236675 ""  1.33925321759204 0 0 -0.000348273615738248 -0.00114246742165707 -0.000871797257057076 0.000790559736843381 0.000257213577833818 0.000583463883717232 0.000164716304296098 0.000576186709931464 0.000564893644786741 -0.000102208294923903 0.00109615838042764 0.000660785571340846 -0.000303505599568344 -0.00127176155603303 -0.000566225674242222 -0.000995533441302623 -0.00217787296100757 -0.00424221703647557 0.000883985708909477 0.00218164830207835 -0.00252860261217481 -0.00173712627366545 0.00194848040204114 0.0019006813601078 -4.00688455683664e-05 -0.00164603478634107 0.000402701208675726 -0.00039679076213486 -0.000448151707545226 -0.00248586528412456 0.000731985627569876 -0.0016875681238236 0.00323982386661472 -0.000111584326555016 -0.00138555019591466 -0.000821214480556068 -0.000401746870366362 0.000784294399890357 -0.0021603723471265 0.00057129714719334 0.000366812842010072 -0.000290140802909151 -0.00176030498024605 0.00624204671682935 0.000199929846626473 0.00282209144669617 -0.00620951367033547 0.003445857119414 -0.00412900490601568 0.00940728434568323 -0.0115907399823744 -0.000312817026839932 0.00902320345012419 0.00496724747945778 0.0064333901557921 -0.0189461592483112 0.0174489858288982 -0.0084118133073125 0.0256902793191525 -0.0117844247339755 0.00612803784791057 -0.0127789699783777 0.011729880695411 0.00349801524790371 -0.026579515517114 0.00183882200670456 -0.011869096417307 0.0444983651341764 -0.0374264835004465 0.0169137108099856 0.00837370890086636 0.0968350448677723 0.0371577326557549 -0.00416715268329849 -0.0483207248083426 -0.0485012142868236 -0.0288439732086641 -0.0356645393554043 -0.000912189895409106 -0.00915782930806492 -0.00173373184854008 0.000166608205944107 0.0133119138939539 -0.00155909502575611 -0.0111447221861394 0.0932432590522617 0.0306108586622397 0.00291048192360806 -0.0275641032482995 -0.00764159973985089 -0.00275257435471489 0.000688186935998637 0.0188110191886025 0.00664382756626362 -0.0380763182853106 -0.0384446980821913 0.0831284105999228 -0.298428199296475 -0.0764493427383505 -0.109797784722301 0.36644501126697 -0.202933889446084 0.00675053971940914 -0.29890497276109 -0.0700081185419107 -0.0620355212198971 0.02157937140233 0.0851822664651884 0.220435843609912 0.0473142333641536 0.162795519336403 -0.214697261493282 -0.0174820857565229 -0.0284074893523773 0.0553540815543367 0.047972203005773 0.0933006137564338 0.208761405157081 0.0780985998639123 -0.122315645494091 -0.164878672409889 -0.0144732943807234 0.242266708735033 0.00209866376905254 -0.00115271754023913 0.00136004694416747 -0.000304345760547535 0.000591959719953564 0.00435135991430275 -0.00170471678302602 -0.0016346321989632 -0.00639258514387844 0.00442807597313999 0.00123980150010462 0.00188134216600044 -0.000622683842223636 0.000122563629406963 -0.00283623321529195 0.00113778621132335 0.000337259642266054 -0.00779206958477931 -0.000630713201899927 0.00086910842728025 7.91391019510779e-05 -0.00195219424748289 0.00185588357271886 0.00153116491265917 0.000482976887393942 0.00371685490943666 -0.00112836025742503
  63 1069.33164708819 ""  0.103601565340248 0 0 -0.000472981115111078 -0.000262063051275893 -0.00069638524653612 0.000313837513405254 -0.000511551620253216 0.000328651762584616 -0.000174688046621036 1.95638933529156e-06 0.00052858667157443 0.000377010440716295 0.00118788879605042 0.00119665594898333 -0.00044208549839187 -0.000125407196302502 -0.00161810325159591 -0.000347622878973456 -0.000704032908290156 -0.00163957297352677 0.000533359078714778 0.00116255102872132 -0.00155530281684789 -0.00149404050800229 -0.00122838078056127 0.000748470291348765 -0.000185015886543986 -8.03032577430777e-05 -0.000822673865455322 0.000626068905282143 -0.000379876960668111 0.000475805612658365 0.000751464738243721 -0.000390747812772475 0.00130254734304307 0.00106789443784813 0.000436280415546862 0.00114271735046507 0.00101331833208133 -0.000637305223170601 0.00335862652560944 -0.00025178668204059 -0.00530338821964283 -0.00370415770396588 0.000139613067111257 0.000128325075227559 -7.8754014204937e-05 -0.000202045906495046 -0.000115740847849278 0.000115784136663871 0.000513387593095702 0.000519887870591473 -0.000410964052059917 0.00213078458727449 0.00112903043945663 -0.00039223327371134 -0.0127776662563248 -0.00356601436192039 0.00314105367312372 0.0377370399641395 0.00729974879698504 -0.00729390708068732 -0.00682656230925624 -0.00128436454342968 0.00105425270663766 -0.000756822391439159 -0.00123399154876748 0.000702467515232027 -0.0549058597119322 -0.008766174847891 0.00758397376307504 -0.0408837091396695 -0.00782699716623079 0.0119125620938919 0.0442127896489432 -0.0756727535513817 -0.0331685267852843 0.0161811131524737 0.0865974786576007 0.0184706111440064 0.000261610173039515 9.9274419088815e-06 -0.000244464390247315 0.000505997174943119 3.24904010810397e-05 8.48521966580457e-06 -0.0136456632147698 0.00316765039664004 0.00376173935489743 0.0683166096014012 0.0105175900186535 -0.0109640452820934 0.000751944692967134 0.00128781543665866 0.000142111960202314 0.0158969312930247 0.000927923212584939 -0.0018219980390896 0.00129669450928839 0.138378180688721 -0.0700022908919993 0.0489125086764928 0.0286877977981818 -0.0190013622148546 0.0758850188098839 -0.152267913854097 0.0503956238854962 0.241712184651597 0.0972190148548779 0.234280693126598 0.0982208962614094 0.155812090518451 0.118575016792187 -0.374471538736221 0.0622781050848288 -0.140333281753862 0.181603322520015 -0.0107677409416659 -0.302750115751258 -0.239445860799336 -0.181044353474851 0.240948178287112 0.0835602818744011 -0.121223341045552 -0.128173144557454 0.000242217528228467 -0.000273420154300091 -0.000559786958275827 -8.61874452139748e-06 0.000112947405500712 -0.000117192324342092 -0.000437303400115813 -0.000124449944471274 0.000259958935678803 -0.000195776100517736 -0.00117997216285946 -0.000733141354640212 6.24435753860684e-05 -2.58594696862574e-05 0.00060397707868841 -0.000316864330078754 -0.000213782615948787 0.000474272890835221 0.000108130084788637 0.00039849759471172 0.00065928861722427 -0.000605190364574779 0.000486313617190452 -0.000881343242839919 -0.00118889541429399 -0.00202275253780009 0.00109526258920967
  64 1079.4656900873 ""  23.764782692033 0 0 0.0406071622225774 0.0443120180019391 0.0171973167772673 -0.0182941138332464 -0.0236074568507793 0.00924597911398982 0.00152144738305046 -0.0321940208828889 -0.0195989122798361 0.007314712680929 -0.0134501994210826 -0.0232938397206714 0.00673984438380899 0.02115386773079 0.0117846769821276 0.0907459062193145 0.067870929183703 0.143139763521363 -0.0251869922769037 -0.0883137509754681 0.0149059420910022 0.0117493675242901 -0.0467328733689552 -0.00858808991357568 0.0116548862582416 0.0721009007331297 0.0312770846450055 0.0240693925400822 0.0187983667006212 0.127521080079313 -0.0407794758768522 0.0816669248227565 -0.159851159782013 -0.000286608031249021 0.0474457619398112 0.0541672934836953 -0.00667157491823431 -0.0179988724240398 0.00256884643785305 -0.0108988348296865 -0.00705681112728655 0.00993015233838051 -0.0224777083891043 -0.112938805448205 -0.0325314018723223 -0.0210529540710366 0.0515522350010885 0.00133469774911671 -0.000964618760195548 0.0378812718504809 0.0419959229070997 0.00391746846920001 -0.00145689640030725 0.0221821942659132 0.00442763213286155 -0.032671192124903 -0.00651914350240578 0.000913790191242823 -0.0243185365950943 -0.0216196440281216 -0.00414114350537101 0.000938681490983851 -0.0271394439058786 -0.00551487177721015 0.0209114944364864 -0.00680294996015917 -0.000286385141469441 0.00198922664696071 0.000875801071483416 0.00107151182657013 0.0035068172930617 0.0104595727753517 -0.000554017208024772 0.00529760965593382 0.00188404103719804 -0.000704591168325814 0.00558738536493682 0.00198345902710633 -0.144828819722292 -0.177814710975818 0.141575709064135 0.133581048461866 -0.104237179531429 0.00976990172923417 0.011235794559845 -0.0504055094634803 0.0115411379123596 0.00483666020331008 -0.0352335220530479 -0.00749906502420625 -0.0107866258916875 -0.0011884715024997 -0.0288016281546857 0.00108663060326855 0.0183632846678185 -0.0345946313916199 0.00818512035342958 -0.0247397253729778 -0.00848637192868813 -0.0114324022973235 0.0397235484421697 -0.0195422289341302 -0.000528042589738737 -0.02693462161711 -0.00698364169431747 -0.014474223306239 -0.00472565312526322 -0.0106855962939144 0.00116316823921912 -0.00795140670580495 -0.00203246364711124 0.0216816739429433 -0.00375899866722044 0.00938302669896102 0.0116794492061908 0.000270481220018031 -0.016152798762615 -0.0154865197610874 -0.0116454849362436 0.016609760416048 0.00133773587098656 -0.00843062231738735 -0.00233911947345345 -0.0359651383203718 -0.0217342026606206 0.0207153424282824 -0.00916796637941346 -0.0136707849693324 0.00614236528295631 0.0940172927826409 0.0582173865862799 -0.00634868444033227 -0.0403545180630575 0.174203806915207 0.0649190380190641 0.00556228070811538 -0.0636857200186373 -0.128783502689956 0.249576388470255 0.0840801347587866 0.0722485048377543 -0.0531779686108695 0.0208692274573418 -0.0179130805116249 0.0732292496273651 -0.0287010167057353 0.049650630151088 -0.00301920907027651 0.0122519279576603 -0.0364676443809435
  65 1098.59973309687 ""  51.9516800606664 0 0 0.0110995039326519 0.0362798317505219 0.0226584161215844 -0.0460634222635226 0.0144714493699761 -0.0173994488980469 -0.00830104052273813 -0.00503107634078564 -0.00780576684503567 0.00191144978504073 -0.0539556312675732 -0.0343315062788837 0.0084457134243048 0.0429065396237144 0.0422997686410848 -0.00616994832604807 0.0890752152509708 0.12922809095294 -0.0528346881707852 -0.0721376477935449 0.135427133930404 0.0917496118714455 -0.0370751186803234 -0.0797131525969274 -0.00477270146237 0.0317148083318836 -0.039419412570371 0.00857290714209238 0.00498959554664049 0.0315527817467218 0.00560050630720161 0.0262246868513156 -0.0367193673976387 -0.00368825390046646 0.0414708420231548 0.0311516216123914 -0.0087979152696656 0.0046718259457311 0.00924986424050269 -0.00170591072766631 0.0290261041893974 0.0368710998953844 -0.0285402041266914 0.0229301809574159 0.0288740025805356 0.0111630430731652 -0.0149772599408621 -0.00692460487634998 0.00167086612252312 -0.00767831912674492 -0.0104467725092622 -0.0013658158408968 -0.00185342529699638 -0.00746793135458101 -0.00134294573158545 0.00898880827316974 0.00204440611170297 -4.15261340646092e-05 0.0120992323900789 0.0102000357350539 0.00305613036060018 -1.24450410770486e-05 0.0083050861279739 -0.00165773940565532 -0.00854227611723791 0.00150687933418157 -0.000393660413901203 0.000288880498162226 -0.000158631795162464 -0.000518967866930039 -0.00195834497786497 -0.00413241356416127 0.000859518334955491 -0.00338050313046107 -0.0012393283494115 0.000310432590332562 -0.00219821951574292 -0.001087352043815 0.018821062703433 0.0379436377604241 -0.0415741468997561 -0.0739598595052997 0.0517029895370885 0.00909954378160836 0.000176547424724466 0.0100948830678365 -0.00584924947296691 -0.00387883105553482 0.00720361350323113 -0.00634575487469691 -0.00678542309601434 -0.00827818873398382 0.00889510755711025 0.0264074536094176 -0.00596317560894768 -0.00217825603979264 -0.00327117919573798 0.0110375709169384 0.00317923918154307 0.00465143834738936 -0.0172698937583089 0.00851535046587976 0.000282325323194595 0.010116533071684 0.00310130573222433 0.00913203726205817 0.00320888994471327 0.00759346032338386 0.000185159391361782 0.00601938145815297 0.00212155888391985 -0.0150454697469287 0.00319204198599338 -0.00664434050194955 -0.00344444752038013 0.000246702432548804 0.00589035894606622 0.00377806315362189 0.00465178041431844 -0.00694909277452581 -0.00111747342258416 0.00375041350142277 0.00194330120754656 -0.0235326595426937 0.0903364493533493 0.0734171476029831 -0.0043871520045365 0.00602965110904376 0.0511364407516548 0.0352294110457555 -0.0295164956413034 -0.062612332692015 -0.14681052862888 0.173161464811728 0.0799931019584241 0.0904385968249457 0.0116808286126498 0.0381113352321443 -0.136994686598347 -0.0381472049218166 -0.198285605921292 0.0452026362156842 -0.0940499315812569 -0.0638467202524685 0.0765549794451548 -0.135892250710666 -0.1791536100612 -0.024731951694852 0.0567641454321915 -0.125090673156764
  66 1101.48644851268 ""  23.2188092297989 0 0 -0.0157247951622978 -0.0428068608622129 -0.0862328390044594 0.0010047053954046 0.0193813041811983 0.0172424230292308 -0.0449251266967329 0.0147393043050483 0.0646573423327676 0.00192556366134751 0.0644894677513452 0.048285007016387 -0.00754616274682471 -0.0554205185135384 -0.0528806600026086 0.11708968186938 -0.179453569607158 -0.273936019506146 0.0207885764369675 0.158089516288947 0.00283694151129588 -0.0319192696699662 0.0378017675640694 0.0316503363186478 -0.0468216385223301 -0.0110294185766546 -0.248026215864215 0.12989526233425 -0.0795798734302447 0.0228561391254687 0.173175924168295 -0.07215720040648 0.237956984358855 -0.00508358641676987 -0.0469839686851503 -0.0411840327539726 0.00550226331147086 -0.0185088584047162 -0.0238073961063783 -0.00323098049935373 -0.0269325840784634 -0.035264831433382 -0.0129742722850465 -0.0294335484663881 -0.000480033970901928 -0.00439252092243701 0.0071866629598138 -0.00391212508559837 -0.000763297174128759 0.0134736360700132 0.0150063471495332 0.00196580511230539 -0.000258330012601571 0.00772234600640327 0.000848371988260658 -0.00947200592545364 -0.00116857704925329 0.000231630167508257 -0.0104581611999277 -0.00926498887590286 -0.00159291906014986 0.000847426755171099 -0.00896785567884218 -0.00167483228117462 0.00781899225530032 -0.00106191433785247 0.000209545828121906 -7.62943599805507e-05 0.00112576374724929 0.0003441064993533 0.00145474167649533 0.00261808626337137 -0.000945601700792583 0.00283111012420549 0.00136858929651276 0.000163908155167286 0.00218394779778595 0.00122620008282941 -0.0356854589492934 -0.054125581582721 0.0310010456102424 0.0123484614891245 -0.0381767079880773 0.00922384545793686 0.000151243463532039 -0.0165100320180794 0.00509530209667067 0.0062064313819469 -0.0082298209249877 0.00329981364017467 -0.00289791676869616 0.00487633220782421 -0.00856510719061526 0.000810496461752907 0.00707782272541055 -0.00950192040617379 0.00191903052763873 -0.0070723009375787 -0.0015539295130054 -0.00270207797404251 0.0109310238800569 -0.00519937023365738 1.77288207025917e-06 -0.00576227157639672 -0.00168458707780266 -0.00719856904617153 -0.00270790170228906 -0.00664162652492904 -0.00173667704064921 -0.00488790131388998 -0.0028125222246932 0.0136903881020835 -0.00229164174501122 0.00544247963465492 0.00225169661624737 -0.00053443905667904 -0.00576918815438711 -0.00389939563571664 -0.0043405404467824 0.00669894078462405 0.0025718169939353 -0.00313168951897027 -0.00398382609408071 -0.0491263713184616 0.0297793912052866 0.0460728284937291 -0.00633667233549103 -0.00251200006490076 0.0119714546146622 0.0489550040885531 0.0198736918595004 -0.0171467878369829 -0.10286850362925 0.174582857491923 0.0734975758839413 -0.0619936887133497 0.0251544775976335 -0.0454718300334343 0.0953849864357145 0.0372131466338379 -0.0141571665401978 0.0514875069220169 -0.0355159312205242 -0.0206041854942064 0.12337835111962 -0.0736423766102056 -0.0364558012690717 -0.00378862059012268 0.0193121442717262 -0.0334016894942183
  67 1125.49842906082 ""  48.3013080725326 0 0 -0.0126676984130615 -0.0704038152344179 0.0543133183288865 -0.00141766071854996 0.0667123498583077 -0.0632144338482555 0.0108274566372608 0.0626224927257408 -0.0143829776126658 -0.0145490152851072 -0.0706079920055143 -0.0147314007299116 -0.00828088451302814 0.0258491334752249 0.0649611732284193 -0.0538251126375435 -0.0909097958314108 -0.0539201179439825 0.00132630147372946 0.0491902741153444 0.135402761801201 0.146598861830619 0.132739807371639 -0.0929121277852223 -0.00700202748743513 -0.119746778664062 0.0137321015314665 -0.0942767217470809 0.00411594506278763 -0.269360390852254 -0.00651826526235149 -0.0991726704834947 0.155886650780504 -0.00397472778724298 -0.0863760932038562 -0.134498015676686 0.0148418271844566 0.109151217729962 0.0304276074178213 0.0459651866956354 0.105784805221653 0.0545485950096566 -0.0122930307729863 -0.0131942745934083 -0.0457848854025192 0.00270007150624962 -0.000968673301632661 0.012267327741557 -0.000502317137422156 -0.000883354267875234 0.0105313381231815 0.000856136934362648 0.00498994170901186 0.00666802674005332 0.000897651886901182 -0.00226283893407168 0.00158808343143434 0.0017989622860665 -0.0264404198920104 -0.0179917632906688 -0.00310702263174248 -0.000693481603803034 -0.0136832328456899 -0.00104996613082307 0.0188627989522248 0.00147363200834342 0.000349738781323081 -0.00256461360322099 -0.00149928403573317 0.000617665405282071 0.00373106476197853 0.00889739858185183 -0.000462845947821367 0.00567039904747553 0.00142573631826413 -0.00105774267627835 0.00599250115675455 0.00130859472376225 -0.0987196092347336 0.0152240297476647 0.088464011405484 0.127296420358471 -0.0541023559276965 0.000905287545802757 -0.000840642495103885 -0.00560381323323736 0.00501497893572622 0.00505210795641104 0.00974381628213622 0.0488559395834106 -7.08005191013088e-05 0.00115228785612641 -0.0156850226323032 -0.00626843291093925 0.0283107058461825 0.034858594292133 0.00700475575923316 -0.0209185222556904 -0.00851507955939702 -0.0110934855016906 0.0393868779147199 -0.0207689113404934 -0.000807303107499979 -0.0232138477305135 -0.00669120685411663 -0.0156652870319521 -0.00488930197005933 -0.0112644622862495 0.00404543928098803 -0.00965757058614777 -0.000403411316890081 0.020693640307383 -0.00560632935688329 0.0107008568937874 0.0147944544709866 0.000862439929106967 -0.0181519704550098 -0.0192641798682015 -0.0139391827985384 0.0180602139288678 -0.00113393293585524 -0.0107571432610245 0.00203606054711844 -0.0333189850809745 0.0231068413984498 0.00419599271763578 -0.000372716864170729 -0.00883275583199141 -0.0423994576050525 0.0219424052623437 0.0212314937907402 0.0729930246274059 0.00548416196354891 -0.0249128667547874 -0.0061891686139497 -0.132306556654555 0.0888507926482847 0.0314024637358239 0.123325160983111 0.030492283346148 0.146040383115911 0.0416540004599395 -0.016057021067241 -0.0255130014574243 -0.0120838574490142 0.0238512338712229 0.0550004379239541 0.00161656447936115 -0.0263098346988161 0.0186190817509532
  68 1134.79157174921 ""  5.32065604812817 0 0 -0.00100380766416952 0.0103724302258159 -0.00178521907227621 -0.00219184097475744 -0.00974865565526013 0.0063216399367846 0.00089106765152693 -0.00715982480966551 -0.0011260138500089 0.00185299432727823 0.00814278268440266 0.00137331989419804 0.0024662971593346 -0.0028551204104937 -0.00802827008725904 -0.0130093544642679 0.0259319848368118 0.0234285943738081 -0.002741031527248 -0.0127531029380075 -0.0115065766547611 -0.0145765322765431 -0.0226473028182741 0.00655395106891199 0.00280640794005058 0.0130503781101096 0.00973454770519972 0.00288932731459227 0.00342954638056749 0.0267329801117246 -0.00683995188687424 0.0131671786600556 -0.025886219099949 -0.00373013258649163 0.015979125525252 0.0188740785423521 -0.00118849018979203 -0.0146522863203308 -0.00557097684323843 -0.00990075977828311 -0.0120724844334963 -0.00253708914755664 -0.00390325792500271 0.036016688008821 0.00787504552219436 0.00939665282923425 -0.0360005642131832 -0.0110979247112511 0.000437124588559045 -0.00585036175052021 -0.006804648299543 0.0092623663033932 0.0212974269031043 0.0729543947902352 0.00402628322965775 -0.0275292850038755 -0.000421077566339616 -0.000385745601091368 -0.124906896675857 -0.135345332371591 -0.0064901395764664 0.0126705611055913 -0.0142607846463448 -0.00457463373869745 0.0562594192882163 0.0167455106732374 2.43354510283312e-05 -0.0149573766774895 -0.0171746335233036 0.00348600382894165 0.0165392575327518 0.0379163278345745 -0.0113934338486181 0.0305170083210063 0.0261660130072866 0.00728942813539642 0.0333084689986105 0.0226251183993537 0.0288020273079322 0.0565438447039829 -0.0378437015876293 -0.0427140936164479 0.012444317208752 0.00104718098766034 -0.0115154355082004 0.222415586552089 0.136239164453445 0.0250125620233949 0.00413151494219148 0.134766764693621 -0.0263744815845062 0.220697294152865 0.0451690983252111 -0.00587205402420573 0.0775231189980111 0.0893339821913795 0.0303357847495524 -0.0876394019975955 -0.0361876989192189 -0.0477503702982853 0.165540500523815 -0.0861320300194803 -0.00634082753717976 -0.0930737246644731 -0.0307883515550904 -0.046605842557669 -0.0285123070031962 -0.0823649174978057 -0.0413025999825603 -0.0658996244218336 -0.0472406485949748 0.183862277265836 -0.0216034174460795 0.0660249481035264 0.0236561649225317 -0.0140231986608215 -0.0932388847693032 -0.127767684339551 -0.0813779821805371 0.118089509001366 0.042875624768056 -0.0486360347072684 -0.0614485995876719 0.0092029417520073 0.00315591977662726 0.000565373357671694 0.000581267699545564 0.00303730500900862 0.00790826629910127 -0.0141123695946383 -0.0143961740320073 -0.0126800493387283 0.00621557110800238 -0.0160101980770375 -0.00432763554951738 0.0138198715220925 0.0014887147957053 0.0124700472965642 -0.0515982035535044 -0.0130971166567022 -0.0513658579051567 0.000221832007890962 -0.00447828536152395 0.00108428942500815 -0.00819983582293847 -0.00327202057224141 -0.0130272042383869 -0.000112129793086124 0.00745351097697366 -0.00835964917342502
  69 1148.64603411201 ""  32.4820564689813 0 0 -0.0229386200924719 0.0380129799426035 -0.00668128721344796 -0.0124722911395584 -0.0423053143549935 0.0250477248328235 0.00459988341771872 -0.0253905708018633 -0.00291721347449925 0.009644599519163 0.0404144144569386 0.0101986138171624 0.00875506812925613 -0.0110160685983817 -0.0393204406585979 -0.103005043179597 0.107196686872717 0.072202134503221 -0.0141148892634513 -0.0463911918246586 -0.0398537509535346 -0.0678709028548949 -0.112438282644263 0.0235371859707764 0.0106184368989874 0.0404982456822223 0.036542974468376 0.00221993532412834 0.0146506980482769 0.0928160318865562 -0.0274650134935774 0.0401869488349393 -0.0843983749231405 0.000215929396708441 0.0684378273726662 0.0968985312810732 -0.0129084218741881 -0.0799010904120238 -0.0237545021307047 -0.0342244915424453 -0.0636283892472528 -0.0278780910529151 -0.0251905658807101 0.0148996052201341 -0.049981495544473 0.0137807777316568 -0.0113134966629691 0.0103697136075737 0.00463997921346174 -0.0105688740008936 0.0235181961714011 -0.00481542861387812 -0.0105913523705986 -0.0365864696268909 -0.00156070871922674 0.0350960268210279 0.0233853734941687 0.00768040670648936 -0.0293138244250889 0.0154820118534842 -0.00800550363153076 -0.0117212139141272 -0.0448930156580933 -0.00103620457825874 0.0422603413969744 0.015352916983194 0.00453633344276708 -0.0126785071056687 0.0123038298727695 -2.06866678172701e-05 0.00710705307978487 0.00595212442234082 0.00360858418147833 0.00919809447975071 -0.0130211046312396 -0.0107327721169998 0.00553891723162049 -0.010277684917793 -0.0952036006693739 0.149905586321305 0.0682489392255138 0.125868968545938 -0.0571129936315497 0.00573854656545162 0.0211428327625966 -0.238135112064906 -0.106126982545701 0.0196091311413634 0.0880130462025481 0.207176963140747 0.0196017868198593 -0.144872004342621 -0.094028049014709 -0.00231310184975217 0.0875768370864105 0.179324167093593 0.00426367756748721 -0.0176905020025833 -0.0061924265769737 -0.0149267145963525 0.0490699580299242 -0.0284837473756293 -0.000265436379116038 -0.0161541358471725 -0.0065202834261969 -0.0558695155985802 -0.00594638379093318 -0.00240116886889214 0.0506037159238786 -0.00658595064694237 0.030205605479088 -0.0242210710840513 -0.0177311976936907 0.0113801790146302 0.0467941288517911 0.0138524245258192 -0.0175859426574213 0.0358947614489415 -0.0039831414770628 -0.00173583708957872 -0.031383639053912 -0.0208305152086151 0.0430813075913611 -0.0108637258682719 0.0659416017061487 -0.0139819368242193 0.00357103593054466 -0.00551155361115682 -0.0497005565542207 0.00845118018035209 -0.0116473286835908 0.0953045338333344 -0.0875527774803292 -0.0623886308575497 -0.0456060002890939 0.00840962058619737 0.0712738369324378 0.145122065939943 -0.0403562634935591 -0.0501476158349915 0.154315099284715 0.0375748212442286 -0.05058660748648 -0.00818508363029874 -0.0203322355269851 -0.0431235781382441 -0.11887487174746 -0.00453777525416197 -0.0440509976440129 0.0285711570591844
  70 1156.81784282185 ""  58.0970597391921 0 0 0.0394006024631566 -0.0274999594821285 0.101946858601303 -0.0828617014181956 -0.0523262025626026 -0.0486996546980342 0.00776829108196596 0.0464175253036305 -0.0385821113674105 0.0319846560033982 0.105101873989158 0.0541134552221431 0.0252097680688996 -0.0737243604764192 -0.0603170429021472 0.0258113116758206 -0.0127122305331354 0.131039758719676 -0.0725922817333156 -0.152025972143473 0.20014368531668 0.19162679079214 -0.0555450518843504 -0.155147455324896 -0.00343423167035269 -0.0667154941639723 0.0159302960409583 -0.0900112267644999 0.021915884348594 -0.207184344419664 -0.037305590358248 -0.0482690809853271 0.048669046508261 -0.0722786095349826 0.00995065407848019 -0.0312811328702343 -0.035970241096575 -0.114784677252716 -0.166685095572336 -0.0385871737795418 0.0941487241264004 0.0651518051184082 -0.0019550915371947 0.000151370044277088 0.0038539422419012 0.000315735026819073 -0.000610988330938559 -0.00209114266568957 3.84475640876234e-05 0.00519055409683384 0.00212239589439512 0.000578389197123218 0.000660055258127453 0.00299749281442113 -0.000175609784230036 -0.00446046573563949 -0.00263506272651811 -0.000773114932207228 0.00552514221630874 0.00137692236731321 0.000568323634181076 0.00107199418026553 0.00384014124603285 3.92360483175819e-05 -0.00523412666637324 -0.00294475636317346 -0.000735361434329694 0.00217686066243241 0.000319071189934183 -5.24699885788914e-05 -0.0010327763723631 -0.00193017879996007 -0.000103122934647877 -0.00163618190537724 0.000478893217039348 0.00078349006542133 -0.00153951956529493 0.000438714664723004 0.0027384089543433 -0.0113113488933055 -0.00423776929173216 -0.00711514371421302 0.00354718553472739 0.00150856284687223 -0.00202158183615252 0.0152131075097489 0.00790164873909819 0.00191737578777434 -0.010899108308497 -0.0284003527964207 -0.000462281179778107 0.010655117049186 0.00730759210945064 -0.00156431792639072 -0.0122941951112085 -0.0291087777148475 -0.00153150152996747 0.00341603215086504 0.00250432490874191 0.00396397901971134 -0.0109031573325639 0.00630407797078843 0.000935460016450586 0.00497468231283725 0.0021170125668576 0.00601821048138894 0.00127125566284821 0.00262466406283916 -0.00333576628923101 0.00241523648412734 -0.00131199074848491 -0.00214760312696471 0.00192788883015927 -0.0025052673133622 -0.00519333157897681 -0.00109284744824318 0.00430958513013026 0.00140713193044219 0.00302715543116933 -0.00336316050387295 0.00302434319117618 0.00332490248566382 -0.00418995032964543 0.00164889245431848 -0.00247483750151708 0.00571210765933255 -0.000405079982846727 0.00127884980169117 0.00668073175641788 0.00536091856519364 -0.00238549209658735 -0.00900302113901254 0.0111279027790375 0.0109242318965641 0.00961836726941964 0.0253147860727544 -0.0198576327258352 -0.0161306107129003 -0.0277448617377617 -0.00440682339383853 -0.0369397206123771 -0.0188104621664371 -0.00267181624120917 -0.018945072462782 -0.0456089672832495 0.0161077972614707 0.0198892520036721 -0.00919230877653681 -0.000429730137391608 -0.0184834144853261
  71 1158.23790925683 ""  17.9067410610025 0 0 -0.0276750069948329 0.0207633342768283 -0.0065564171899234 -0.000120346825490388 -0.0217305775331633 0.016705930521193 0.0066470037764068 -0.015403777174275 -0.00130133485287421 0.00223022315319304 0.0169578275595861 0.00293670191163465 0.00409543893730322 -0.00214590274463442 -0.0188978744047859 -0.0979236818850704 0.0719734334334162 0.0372393754430406 -0.00136243509688289 -0.0114047443370509 -0.0399412631246788 -0.0575569111799161 -0.067637070794882 0.0239441870876528 0.00958456068693415 0.0184025939555035 0.0386127007043493 -0.00682984633387529 0.0118577547094913 0.0522654620363531 -0.024319484700648 0.021230667126957 -0.0511892963066365 0.0028011567206009 0.0403402362552939 0.0581336074423257 -0.00615216988577439 -0.0394096309242173 -0.0077957782022385 -0.017808106569518 -0.0405415804837801 -0.0190168802499827 -0.0190195451786774 -6.70686439499892e-05 -0.0415147020282245 0.0102761023353636 -0.00124767536872849 0.0280196639677595 -0.00636079211257522 -0.00342016993766823 -0.0229550695769085 0.00398913003807078 0.027048716639744 0.0437228172342676 -6.52181045583119e-05 -0.0415840292211969 -0.039548702084681 -0.00846385392649681 0.0400779629958311 -0.00738380395674108 0.0100468574409928 0.0143165120872393 0.0612875857773529 0.00147488287645237 -0.0546111621531326 -0.0344268972717449 -0.00621701954941544 0.0175136347671042 -0.0161648060160158 0.000537947164075781 -0.00868303613460037 -0.00696315901890368 -0.00320123971811286 -0.0127364521737187 0.0136941667529292 0.0118026761781906 -0.0096833049247928 0.0109497038791244 -0.0951335001195519 0.0375201509748599 0.0777687680459457 0.130135189959526 0.00376956078014636 -0.00315590769493702 -0.0396616708921936 0.378753828921072 0.150807409357968 -0.0331711233097846 -0.118849928449382 -0.310547958396338 -0.0171633610514863 0.162485596768051 0.116321561653966 -0.0106948346360467 -0.116547392503184 -0.256604143595186 -0.00473949433410732 0.0191017740114797 0.00804651042194808 0.0179821395490634 -0.0624057879702598 0.0371593194896685 -0.000312876346311067 0.0192504027300222 0.00712324299375933 0.0685612724114987 0.00836734784197729 0.00714328594659765 -0.0548984067283451 0.0116045645110578 -0.0310915562951365 0.0177307243113532 0.0222130457438938 -0.0172983679925654 -0.0602502499446513 -0.0162632156794891 0.029136254289602 -0.0273662858590186 0.0121977876333447 -0.00780523173068736 0.0337831919645629 0.0279825637880716 -0.0468674754922765 -0.013530670800588 0.0469403221620124 -0.00470565071857367 0.0012032690310108 -0.00496390257609672 -0.0366469930188108 0.0118347682790113 0.000614087888235127 0.0707152804117868 -0.0492580796177095 -0.0378290276279543 -0.0255513543854476 -0.0336572926906125 0.0712745599248735 0.0959098364104738 0.0408389911046086 -0.0153021702063609 0.146062699742977 0.0373065962520007 -0.0355728540526697 -0.00994953488694309 -0.0101502353364977 -0.0238463745262033 -0.0690444009064501 -0.0014282347201908 -0.0313471459477658 0.0304592497525461
  72 1186.75180607081 ""  20.6214247727956 0 0 -0.106859471720711 -0.0119250694407352 0.0428764626215089 0.0196820791936029 -0.0437048956899609 0.00380435487084668 0.0457298932728937 0.0061861431344146 -0.027112254965871 0.0180247921832157 0.0262097921993089 0.0102270474385443 -0.0449989389474433 0.00366729977154643 -0.0321618258874834 -0.246715464283528 0.0662342563824264 0.0719975839085267 0.0388828164270489 0.100941416133163 -0.0711246750420059 -0.0967757507618489 -0.137102851999225 0.0214134074609644 0.0376655267950665 -0.0551063342181465 0.200112978680973 -0.118112672797047 0.0551058521664428 -0.0723498895706892 -0.124526574532772 -0.0205606023668255 -0.0562720106966641 0.0933084160383998 -0.0437945712518097 0.0373560453188504 0.0698892740725615 0.121461993959685 0.193181030946934 0.0517160123023661 -0.176587359256067 -0.169560465332243 0.0182029426728571 -0.0139692808363346 0.0202494929849075 -0.0126820925658558 0.00392791110119371 -0.0115667173416449 -0.00159399894486436 0.0101314635420219 0.00209434841354507 0.00102311970626318 -0.00592640470506488 -0.00125668803170883 0.00121254163843839 -0.000878971852673589 0.00578184679139492 -0.000504774708233022 0.000728843555000091 -0.00221840794399709 -0.000394883251147569 -0.000502220077038728 -0.00441616242674446 -6.067437366921e-05 0.00129333024332945 0.00488840862270468 3.32265176885968e-05 -0.000891423901559421 0.00142000627995195 5.64811767849767e-05 0.000182012363895373 -0.000439637964790115 -0.000180079905767864 0.000807623299963122 -0.0001991319638726 -0.000275907637414068 0.000600720216710119 0.000192991649786363 0.0357820428638075 -0.133303338912879 -0.0155978462733077 -0.0561619505955745 0.00266767041907028 -0.0022938537281072 0.00575585496973106 -0.0534767100719307 -0.0147391097360152 0.00277553218497919 0.00407332824153664 0.0249237588228606 -0.00261872199720268 0.00436068994978903 -0.00279357564418607 0.00520441541853451 0.000460181073348132 -1.23689524667266e-05 -0.000471130893729833 9.50610447584453e-05 0.000678920655479032 -0.00072134017981286 0.00079249260624866 -0.000878976089351651 -7.5333608677461e-05 0.00136297015383223 -2.22298380509468e-05 -0.00289749361153131 -0.000375318636722083 -0.00080378369817685 0.00104303529243093 -0.000950596777273025 0.000368329784172367 0.00139214184839575 -0.00101437972405252 0.00134317148916655 -0.000907826771865114 -5.29929211589753e-05 -0.000666626515415131 0.00710249323915817 0.000209294795341012 0.000456986788053743 0.000623702285960544 -0.00221162687713463 -0.00219615322162031 -0.0227171942274553 -0.0159206252228053 0.0364901730865766 -0.0025852627841704 -0.00111120041389557 0.0243242905406944 0.00494341921446789 0.0315524412230127 -0.0395228357883282 0.154588598253799 -0.00765536775090894 0.037989291623487 -0.21835311190516 0.0980222800190002 -0.0700377816403424 0.0783104587380981 0.0920594254300743 -0.137792981453951 0.0854627192513078 0.000960868424807622 -0.0352676172619629 0.0934530337977227 0.0249249047033165 0.116933613593209 -0.00801897846548245 0.0446325730112684 -0.0890528476191764
  73 1197.21937622279 ""  3.49859470971404 0 0 0.057499778804548 0.0010846113505984 0.015361397234614 -0.0357347043895567 -0.00206625948607381 -0.0155843212000518 -0.0158127217514111 0.0108028917302518 -0.000532457932701651 0.055039204353182 -0.00235823855108221 0.0193013120163765 -0.0970767523197806 0.024912149220093 -0.0357337940224102 0.153936640472923 -0.0444961606233945 0.0185838764920921 -0.0220781573571756 -0.00309818777258674 0.107961166310754 0.095509586531168 -0.0145205606284884 -0.0622899437123956 -0.0154392956888251 0.00600743461676187 -0.0781342203340675 0.0219532995764761 -0.0143825753156367 -0.0263872685821556 0.0386154038809537 -0.00500225466518861 0.0351459865500453 0.191455438022805 -0.115710532386951 0.0354219993412895 0.148205659474299 0.27934869950956 0.422601433583058 0.124842380809683 -0.338176508543749 -0.331270550802449 -0.0116214282412663 0.00797544021545518 -0.00926661369360099 0.00734681638815854 -0.00423449033888228 0.00444755537990458 0.00121644737653849 -0.00263193447617693 0.00339594182807759 -0.000552313994393769 0.0041020985331224 0.00208635098334342 -0.00073405592196061 -0.00131899872623888 -0.00522662559533515 0.000915020657074963 -0.00187279173033861 0.00263854523454298 -0.000338508808850168 0.00264103885274798 0.00225974705610675 -0.000245992603290268 -0.00131337208765717 -0.00440068490626884 0.000110275882206896 -0.00437837584395156 0.00523597078566213 0.000353366843334367 0.00164428451930811 -0.00120661267424537 4.72441987498003e-05 0.00211067272475093 -0.00240388197082093 -0.00120000491815453 0.00132493041194687 -0.00147257124793027 -0.0175111010638269 0.0776650971290075 0.0050139854253847 0.02717736581762 -0.00680765009734381 0.00381291819012647 -0.00218930655564542 0.0290432867905346 0.00925177351908275 -0.00365186291250775 -0.00628524153831405 -0.0225425357037198 0.00100704952705591 0.00806318511001112 0.00357946418530521 -0.00349873708195294 -0.00404964257950505 -0.0145355476878077 -0.001214593664208 0.00139781255109754 0.00211395569202681 -0.00127992874069139 -0.00113569496924408 0.00135554117578421 -0.00155433287368183 0.00639332693382479 -0.000658695137887511 -0.0114380010376744 -0.00115469940917398 -0.00109931545088743 0.00882079880440148 -0.00269301295079251 0.00497571652376449 -0.00183871485880844 -0.00523213310485465 0.00416467730825522 0.00209792918846151 0.00120704659927697 -0.0027232050549965 0.0188302410621377 -0.000145846672577961 -0.000248200979748012 -0.00184720552179106 -0.00673256922385076 0.000302849473039987 0.0105831960478725 0.0077598005117625 -0.0149539588035646 0.001167676563026 0.000909281306272863 -0.00996206648583498 0.000765720761641061 -0.0165551288009432 0.0176487858303489 -0.0842951017196983 0.0221965756994794 -0.0118055662613906 0.138378991047852 -0.0702167588389715 0.0233930440504732 -0.065326306669284 -0.0524039527442891 0.0533515036742594 -0.045286495298222 -0.000994559898760725 0.0084164108184183 -0.0256063462134866 -0.0224537049267362 -0.0498093379628589 0.00187103186153276 -0.020069838934812 0.0366571814563751
  74 1217.90859805668 ""  124.822825761799 0 0 0.00268040578099551 0.00194569981560724 -0.000862603989038287 -0.000616507552996438 -0.000265912184401213 0.00146616620271589 -0.000563631967744072 -0.0017380509860012 9.72519270549511e-05 0.00108442947811161 -0.00157864844780876 -0.00373831195536127 -0.00215555463121201 -0.000897079081852981 0.00469255762034517 -0.00179829155285665 0.00394451230188913 -0.000667202471290425 -0.000118008118415674 0.00276871726773114 0.00069910271656399 0.00104804612523792 0.0079841492096948 0.00305507951591589 -7.80651036015397e-05 0.0038999399128894 2.08564192272973e-05 0.00250430646874981 -0.000533451873721528 0.0060710560723068 0.00147972561671344 0.00342870426160496 -0.00465146596996001 -0.00223593111056809 -0.0117756954400524 -0.0170136798093638 0.00534378101278541 0.018702003821503 0.00723489998529826 0.00471680497229142 0.0098114778247944 0.00455488400607093 -0.00960742726874046 0.0333535244665712 -0.00530319670926683 0.00674696180717942 -0.0525662410545165 -0.027274404290402 -0.00590701544369644 0.090401080813949 0.0532308700666739 0.00644026943490838 -0.027955161406784 0.00442131657272706 0.0150044949094702 -0.0262024006901667 0.0593295359556264 -0.0109315207842703 0.023720864688722 -0.0324382898158209 -0.00261012385573999 0.0173304626166712 -0.00883893309517518 -0.001559145533569 -0.0170967386393546 -0.0179180250995353 -0.0120063703376508 0.0650646651291737 -0.0453017295125867 0.000992399526573952 -0.0212809807939276 0.00617431988554115 -0.00338839389285207 -0.0249266610834038 0.0246455470027924 0.0149537328318608 -0.0193800484087566 0.0205511523698634 0.00866932466368532 0.0304940672019821 -0.0267413972960718 0.0235040087009069 -0.11132986910795 0.0329331273370792 0.045763564553372 -0.383771797753242 -0.0944188257836672 0.0408886800491565 0.0265611962063265 0.259534894334773 -0.0414804889453299 0.274447427721115 0.0751537470502772 -0.0395453810568893 -0.123242295509485 -0.41572664791329 0.00506173583317964 -0.0203772917764022 -0.000159135498617724 0.0124407834698499 -0.0166666733863565 -1.96029202822091e-05 0.0171665639751164 -0.0413808453053114 0.0118741528959231 0.126747221740621 0.016880623694345 0.0205242486233224 -0.0883842435104605 0.034199030683055 -0.0431447363933566 0.0291877816131832 0.0499687984668304 -0.0419199334862469 -0.100778187077431 -0.0255782879125383 0.0599537601613828 -0.0526411911970909 0.0272484541011721 -0.0193080660663827 0.0411694917193325 0.0530186808791567 -0.0540060038398445 0.00444035932873851 0.005537641589889 -0.00308612575585119 0.000548332937045243 0.000201989983189616 -0.0061958231765068 -0.00558715353527698 -0.0065218027609478 0.00242199021422054 -0.00548363597884234 -0.0139154233386389 -0.00753267541094275 0.00314761173405078 0.00858672848946168 0.01909607752953 -0.0117776264318031 -0.0173060553366594 0.0308482739823984 -0.00378499612562657 -0.00233784217142638 0.00139881935494302 0.00508729379201701 -0.00839484214157173 -0.00809100071522316 0.0140753220935266 0.00634143033964918 0.0194514520235081
  75 1223.87270774964 ""  25.5528937251976 0 0 -0.00314986457742977 -0.00260124481009608 -6.23946278701357e-05 0.00363125773432773 0.00253387752100274 -0.000842484917090092 0.00123873892866714 0.000799800740284558 -0.00024321409042317 -0.0048803801564202 -0.00431337950578282 -0.000599316011124603 0.00612979538027717 0.00277869931097069 0.00186483290925264 -0.00873049401187182 0.000452496118952468 0.000912868743737721 0.00330181766432423 0.00704209866448048 -0.00587211387953916 -0.00444244821897533 -0.000205266097213121 0.0015731145502148 0.000768029769089642 -0.003060544594549 0.00545661132839413 -0.0024871923710984 0.000794423905922365 -0.0038827561377185 -0.00242682994579698 -0.00130344908449108 0.000823706256924337 -0.009188592037409 0.0147324048381359 0.00716216359643498 -0.00827422410078727 -0.0201143239538594 -0.0181990762405411 -0.0110603254982321 0.00704176290302213 0.0153046285252538 -0.00278731955276344 0.012898848379785 0.00202128376055603 0.0012171166250696 -0.021493890824939 -0.0136679752129692 0.00916626731543728 0.00610814029743789 0.0493561960918328 -0.00139566788343896 0.0199148220657231 0.0109480958402301 -0.00486652796093877 -0.0140019940002422 -0.0265801900603553 0.0239824466230579 -0.045421294831496 0.0286800721854843 -0.0103225348001478 0.0623834166776852 0.00782513438037814 -0.00778565121665142 -0.0135022055643096 -0.0433782594350812 -0.0414982511772288 -0.0853658260136782 0.1198215489899 0.0261987296902284 0.0269132068761633 -0.0292208352665867 0.0201879564765851 0.0394649810166646 -0.0578474621763411 -0.00445390062672322 0.0202740850198551 -0.0460470737660031 0.0136700903349995 0.0371075803443343 -0.0183310276069407 0.00231282938904344 -0.0683845108086434 0.0208772214787983 0.00921197422156921 -0.0905291427016945 -0.0195663370723369 0.0114633304104221 -0.00903715625807715 -0.0168987503010656 -0.0330668303954342 0.283609391821493 0.0782816421956111 -0.0172592527530454 -0.0686852944055193 -0.260918433451281 -0.0270968047087705 -0.0228802100411469 0.0774454975373815 -0.0643139070939951 -0.0301455593566917 0.0235921194297387 -0.0645254349294366 0.174133790768866 -0.0368725760257385 -0.223293564216293 -0.010581564129881 0.0165498326630741 0.221932154710973 -0.0443451660278238 0.126558470990533 -0.0886329607197076 -0.117490748836404 0.0854687735187063 0.126495190407 0.042681807466072 -0.0576933112035076 0.103587439190718 -0.0273958689244309 -0.00581242673925489 -0.0439672443955152 -0.0530922125760209 0.0646720490042204 0.000653545542739653 -0.00232592217903383 -4.39578913383815e-05 0.000358429115608123 0.000854970978452746 0.000805520552652205 -0.00199602743909983 -0.00052719732287676 -0.00455028960192394 0.00949272626167226 -0.00562283946630251 -0.00071108233345137 -0.007202121852719 0.00228531443683308 -0.00262417542698711 -0.015168731645308 -0.00160959157092379 -0.0135589899452163 0.0010771188304086 0.00238341145384961 0.000554253746967528 0.00851273211012676 -0.00043117992180219 0.00535911386584807 0.00388197299904967 0.00686372892076584 -0.00247151356682097
  76 1225.17160099554 ""  5.60372600686356 0 0 -0.00210265928316233 0.000853547089945617 0.000559491698189488 0.000730274339704842 -0.00150964139780184 0.000831558592675997 0.000850313039629859 -0.000741482837082772 -0.000483820561609175 8.32996049759773e-05 0.0012739889380657 -0.00205156030584502 -0.000597734666046881 -0.00241584472911204 0.0031643072290946 -0.000617792179873382 -0.000857565472887904 -0.00190483646658958 0.00164432904629576 0.00565398419001414 -0.00289994899881178 -0.00259664257354322 0.00132745151175533 0.00248053138892626 0.000908749978029409 0.000635922053470795 0.00410157590458165 -0.00142421409014885 0.0010509429084363 0.00163242826025164 -0.00231090034327925 0.000759628745704779 -0.00314788564844306 -0.00265272696301985 -0.0100236763332819 -0.0140400007455164 -0.000455546558621143 0.00804277703772897 -0.00624962240120942 0.0053159743806345 0.0140809278858263 0.00573920652656134 -0.00124749175616889 0.00401579687656353 0.000810054745711949 0.000467388449960456 -0.00662327152301403 -0.00421934506219817 0.0032296148820023 -0.00246887195303623 0.0183812080129362 0.000259523390143676 0.00989218215551137 0.0040873456227098 0.00418140094661898 -0.00314923262672357 -0.0152001355450424 -0.0173142399170334 -0.0255609654976461 0.0186093276270478 2.05930338026287e-05 0.0265237812690036 0.00321534916802592 -0.00229583479523358 -0.00477114044186889 -0.0180496807355422 0.188495034769546 -0.000430888730169129 0.0183871627907763 -0.0829000755733893 -0.00581875434100018 0.00333193639282434 -0.0455349807075449 -0.0114241065212429 -0.00626883663186037 -0.0664292199528466 0.0168352155242046 -0.0201241838285104 0.00460291434022246 0.0164402736023822 -0.00626149745124558 0.00129949906325022 -0.0226615795253651 0.00728744369865989 0.00376024612833703 -0.0201144421832715 -0.00441855419278899 -0.0358715503900925 -0.0111656290927269 -0.0112154970148962 -0.035817033957431 0.103950978683245 0.0340507547778524 -0.00455281593795484 -0.0231849899392054 -0.0918240136235166 -0.00234866987428374 0.274491213910151 -0.135204377008775 0.16290030926779 0.02712162591514 -0.02303222896065 0.138887491825662 -0.171694915758711 0.121144781233246 0.0039041678055597 -0.00486654275257054 -0.0349587537874848 -0.0998504226495086 -0.00253375750663089 -0.0600901264817902 -0.0288548498627451 0.0216325122815923 -0.0402508058808033 0.165767692800873 0.0591699016347913 -0.024145073992827 0.106836386990001 -0.074719624683988 0.0642932633868486 -0.149671127634322 -0.107893798192161 0.203418233819306 5.85254394466127e-05 -0.000769451996430685 3.78665390173041e-05 0.000132558272578032 0.000353544478415813 0.000452192376896763 -0.000311608405662473 -0.000245352290924349 -0.00143913611037562 0.00241489959527097 -0.00054367802408442 4.32446516848417e-05 0.0013896782600705 -0.00190157456936819 -0.00184093834836215 -0.00845352835875086 -0.00111030760561766 -0.00688704274915357 0.00051803594000234 0.000833342289885228 3.39493506999781e-06 0.00590203652656414 -0.0017112448052873 0.00104844308215931 0.000856761591143731 0.00244452325814462 -0.00184873551975907
  77 1231.92256603902 ""  9.17216023504493 0 0 0.0251797173475477 -0.0428502172255392 -0.0102851929641007 0.0059234197768719 0.050634471543206 -0.027780177274795 -0.00927254333255241 0.0269632970604703 0.00820211289934421 -0.0323243744115872 -0.0541569655427154 0.0533276546312931 0.0456454220250521 0.0763801503566426 -0.0733549112553977 -0.0480393297391744 0.0231829620321147 0.0668493849961988 -0.01563877531615 -0.0751454186111463 0.0315491869720894 0.0317446901049103 -0.0618800767683409 -0.0591263016199543 -0.0152572193597602 -0.0446891397592515 -0.054990149189786 0.0105389679764223 -0.0175884872197218 -0.0809811593683392 0.0330789445138849 -0.0322534734979739 0.0856951108095408 0.0380788443141365 0.338495740445618 0.425950705415875 -0.0549438139220577 -0.327958499316352 0.0184929243809404 -0.168385420823639 -0.3224568856483 -0.0929936076065106 0.00975930035641068 -0.00241422083892802 0.00644597204216753 -0.00486844398237075 0.00479002360751836 -0.00186039933675051 -0.0012840245824555 0.000368075333099511 -0.00912637683312588 0.000911300610773582 -0.00646405400221844 -0.00150102821897249 0.00169707845767055 0.00238645958491791 0.00716434225693891 -0.00253013212714098 0.00302393546751809 -0.00405413858483683 0.000579364428980834 0.000281933399992924 0.00300179732965794 0.000475734867674318 -0.00259964655190827 0.000487600712121323 0.00777774057020582 0.000367924690030688 -0.00382400522942837 -0.00304479344889273 -0.00126533419059242 0.00134627724235824 -0.00259813801812879 -0.000559425731098631 0.00208440129239905 -0.00189709460128957 0.00132524287874081 0.00159165467530241 0.0112725754462257 -0.0739841716615427 -0.00109023245224485 -0.0174259585363713 0.0264545778973117 -0.00723837235314926 0.00378218463750908 -0.0301391033340541 -0.00876185713457924 -0.0024723746725852 0.00772569912324236 0.0306183087780901 -0.00363439138498978 0.0332232062121487 0.0139880188500582 -0.00212232730784149 -0.00758865557199589 -0.0151753046283319 0.00101111853756833 0.0120996178005365 -0.00696396573650842 0.00208475864837658 0.00731323841992071 -0.00594027415386632 0.00461242795924893 -0.0107799367445885 0.00326852207372207 0.0054624856264672 -0.000393630839377653 -0.00408927261848951 -0.0103644744509159 -0.00174589328408993 -0.00683419265304662 0.0066487289095576 0.00266142220151735 -0.00135130057185258 -0.00318472070490318 -0.000478223824420425 -0.00123828125626565 0.00767795165631274 -0.00335595043668481 0.00550085436767823 -0.00136023072303155 -0.00821147744812639 0.000326307085941564 0.00321486401307347 -0.00459303624372278 0.00279042151483094 -0.00152189846614042 0.0010094917157546 0.0016104895095288 -0.00685933338141658 0.00224605761640404 -0.0120352376074824 0.0231247691365609 -0.0203292469644514 0.000379258794695659 -0.0895751482823957 0.0559473382985139 0.00597706376982595 0.0874578103117205 0.0233760775299145 0.0233926236472494 -0.00161166190313175 0.000944530380462677 0.00286399760138384 -0.0774035443508571 0.0419200751502821 0.0203588226253481 0.00278518780642738 -0.00823862540564668 0.028267950696962
  78 1250.27211156808 ""  169.959180666211 0 0 -0.00423471018585039 -0.00789493782690928 0.00303633233531975 0.00850673780418538 0.00455351108627033 -0.00469438245368109 0.0019018466310495 0.00412253282394601 -0.00170948153294316 -0.00904329892125452 -0.00961785058882015 0.00301076101653803 0.00742495919832615 0.00905547353052177 -0.00419465194440008 0.00555377820123997 -0.0120936446406733 0.0048406729793901 0.012879128741751 0.0419558777282136 -0.00744012098467514 -0.0112593660141185 -0.0232168571101396 -0.00379956910061191 0.000480783640404327 -0.00938569691013993 0.0100613508478695 -0.00461755822304304 0.00102420443603017 -0.015253264825326 -0.00321380025323591 -0.00512612832936884 0.00683425524342003 -0.00347780231283631 0.0395553326383116 0.0413636527095477 -0.00520179068884003 -0.0305466894004815 -0.00228376805235422 -0.0228930514372521 -0.0215192287977078 0.00345775938681344 -0.013495865879266 0.0360975972534499 -0.0113655090500961 0.00904711056170195 -0.0695951427756137 -0.0385783008066613 0.000265850650788386 0.110205812319053 0.101989272617941 0.000425252627810897 0.0265325822941323 0.0238970541372554 0.0040725928659196 -0.0480879239535694 -0.0227113003870214 -0.00446904804803241 0.0175489572573462 -0.0063427889237548 -0.00284114128402746 -0.0434817593930498 -0.0573505900869898 0.00514128878777785 0.0281264997597271 0.054516336648696 0.0041712186738025 0.0057198176838124 0.0221269540167117 -0.00192307843562067 -2.61333714017937e-05 -0.00774894213540578 0.00202180449932059 -0.00211818779302417 -0.00433124987274153 -0.00335127368390816 -0.00292727384700451 -0.00332944854683108 0.0173696494117123 0.148966812327167 -0.0436710791129429 0.00458850720346874 -0.264546829764553 0.0583309784093131 -0.0143028852112835 0.137626802283455 0.0650242779277334 -0.032528200602899 -0.138082053814124 -0.331836127606983 0.0324235506389673 -0.317252478158091 -0.150618578181657 0.00585975558095032 0.0299444467711505 0.0450240996193442 -0.00651945707608965 0.0231712847202252 0.00650083995116534 0.0144021262794164 -0.0446866941969256 0.0299884498066362 0.00123678857114492 0.0205116010453592 0.00693642034336807 -0.0127563629329164 -9.38041139963336e-05 0.0108093682853127 0.000519726384529087 0.016643880492573 0.00330625851978196 -0.0285357532614802 0.0072056381322137 -0.0115884518022594 0.0153391464606672 0.00532309585707586 0.00631283770520977 0.0202535475176247 0.0165932359043943 -0.0195136414197494 -0.00663451787096833 0.0145884632415483 0.00607219392732196 -0.00198230858763364 -0.00875877492931177 -0.00594092393365858 0.00218918220596195 -0.00101826109408316 0.00283668997580049 0.00436195726369739 0.00117083197407248 -0.00146189006055078 0.0356584623390663 -0.0278634508765859 -0.00926340276264381 -0.00920675523932116 -0.00546886948279173 -0.0104488998066828 -0.115127985300868 -0.0110695258641466 -0.0876119613846939 -0.0025629872597039 0.00803254551625264 0.00427449754688349 0.0340489783317806 -0.00625905841098159 0.0196070370015266 0.00507366422966345 0.0298553013224206 -0.0567575760260125
  79 1270.43700953187 ""  8.56926560113863 0 0 0.03464015862775 0.0156940181068327 -0.0391331109244639 -0.037058698574462 0.0104943362473993 0.0133980907336086 -0.018122133264313 -0.0228663931805014 0.014226384050624 0.0351794268625446 0.00515113217346772 0.00181121292265383 -0.0174132705617878 -0.0138193643429742 0.00535088582641145 -0.188124564350825 0.110153040984623 -0.0690475815520728 -0.0970285966234849 -0.408588745989392 0.0389809120905257 0.118141989992635 0.326597544740886 0.0401723520825561 -0.0104394856502292 0.0501290439377423 -0.0415482451951018 0.0512439816485043 -0.0224487603734857 0.0856374973332301 0.0472947674559881 0.0347769309743085 -0.0262585969067165 0.011537543780208 -0.0632310188878053 -0.0561947489135447 0.0215360634987127 0.0650464384302157 0.0314357178221852 0.0467117246040392 0.0206452437816924 -0.0192547224175755 0.0202801457091388 0.0126264120337136 0.0102176200664738 -0.0105675339887366 -0.0102371161839151 -0.0185963454682332 -0.00690403987649226 0.0410892958167201 -0.00780496965797126 0.00377262285179504 -0.0168834612740598 0.00472822301071362 0.00371819809735614 -0.00734709265444509 0.0143366341244614 -0.00757904847114506 0.0183059568470311 -0.0243115973674993 0.00241250470369217 -0.0237909300878642 -0.0102447114193215 0.00490941850983404 0.00459415769798756 0.0305439530434143 0.0069225279271337 -0.0137044218206214 0.0274262086650796 -0.0017095129389907 0.00195115605869358 -0.00870814458851511 -0.000117295364596788 0.0056363258561398 -0.0080051065042921 -0.00427532832605249 0.00474666601227953 -0.00710686421221943 0.0113946292601638 -0.254536367910773 0.0072546297764663 -0.0349440923372939 0.0676174995805749 -0.018717560116864 0.000565604436335651 0.00536558444649697 0.0132426863201063 -0.00294437571325661 -0.0279543167347406 -0.0550034814483285 0.0026255629941503 -0.0161249147145276 -0.00791635577848618 -0.00275264970891495 -0.00120109115768792 0.0158034769374433 -0.00793853565928105 0.0233617371419484 0.00730322761515785 0.00527806708692688 -0.0185247010246444 0.00967450352702561 3.9353451658219e-05 0.0262615539056086 0.00557845286683695 -0.0323758616044635 -0.000643417226857772 0.00324450845839686 0.0198643127330264 -0.00594485635890866 0.0100016784661015 -0.0138223911660907 -0.0154921165745422 0.0111087111534483 0.0294135537339613 0.0109804382723502 -0.00758787810249796 0.0203023529658042 -0.00830450432930665 0.00440145805752571 -0.0115082418264518 -0.0113052685000912 0.0150074734859296 0.0123372341105705 0.0275363476553811 0.00412122347661721 -0.00323582387238621 0.00179867515092319 0.00236597080307853 -0.0141588431627253 -0.00195309326222969 -0.0184280290906875 0.156966319654464 -0.178385597988124 -0.0386928298350525 -0.286845876858375 0.232292861540897 0.0973976711796786 0.225707217605975 0.0691860665761437 0.019944275232774 -0.00223705445644128 -0.0348548733745034 0.0147733102090313 -0.17335449699014 0.03050899708872 -0.0879498319407738 0.00371987313219556 -0.00755642522214232 0.0283358689939042
  80 1272.12222004884 ""  41.6801037521052 0 0 0.0138230959368499 0.00577500497747227 -0.010933747918976 -0.00205769110574684 0.00916833493546161 -0.00465178029144875 -0.0117383140466392 -0.00716173543136403 0.00276797814831577 0.00446239318878837 -0.00339197840958478 0.00843840536170944 -0.000338689192764143 0.00298677680969587 -0.00543224200665515 0.0482590322688758 -0.0338773996340425 -0.0711139220453102 -0.0182112867434217 -0.106660304757967 0.00483763851967674 0.0352453207331175 0.092136128444684 0.00415243385723171 -0.00744795241136989 0.027265534506067 -0.0154980306578643 0.025445120944759 -0.0114229661364742 0.0309453390940305 0.0314671801379436 0.0107837765611982 -0.000859229599695534 0.00717935090436479 0.00886217197563942 0.0159651127910792 -0.000743370742924169 -0.0161695230301897 0.00784927944758699 -0.00364622943872415 -0.0252374679524087 -0.0139959710698875 -0.0220768212263865 -0.0268923741750673 -0.0180911871622554 0.00488558093720117 0.0136071974347375 0.0172501248831268 0.00804866002808431 -0.0400345759366878 0.0119533131369604 -0.00384841207315111 0.0200459232054443 -0.00348997736845877 -0.00387372189422627 0.00539314881520889 -0.0172238765830732 0.00884450766546934 -0.0214511035956885 0.0278940886176851 -0.00272232269110189 0.0274281519004129 0.0109600782949067 -0.00616108237060601 -0.00629789502262236 -0.0349283961459847 -0.0075991178636969 0.0161392189866167 -0.0280909612158523 0.00181185481850453 -0.00229660221382422 0.00890867223599845 0.000306417352278163 -0.00664266035332485 0.00792787872553597 0.00455434013637121 -0.00570583788317042 0.00703799725537095 -0.0420966605944871 0.148726422011888 0.023212502214821 0.064668823450421 -0.0917203784076358 0.0223536665286527 -0.00092200758161573 -0.0199501099014996 -0.0167026569136145 0.00290091011933484 0.0264017582030655 0.053531912900704 -0.00432643076979444 0.0253280657727027 0.0105679353912659 0.00713469859595003 0.000467995618292978 -0.0205003580734696 0.0079942141899466 -0.0245380027449169 -0.0069759120954975 -0.00470030637813567 0.0171776617038999 -0.00865032034436499 0.00034794036777102 -0.0270706801714384 -0.00527078140342319 0.0349927502120041 0.00125468389393449 -0.00164782302954216 -0.0201712903504028 0.00790228861651738 -0.00947812125605697 0.0120943621414834 0.016571750259591 -0.0128225054922103 -0.0316836586224559 -0.011364769594351 0.00982144701487163 -0.0196887923602578 0.00985692394763093 -0.0064734064143175 0.011214620648136 0.0129284962751864 -0.0143525320279624 -0.0396936984497337 -0.0074543272780942 -0.0279370602846679 0.00625254571305164 -0.00722082038901716 0.0196494303492443 0.0638853837749041 0.0325465716524387 0.0517433526341831 0.304924508985311 -0.251930506873385 -0.0718249844602818 -0.152193092427241 0.0678100906624608 0.00252378111514694 -0.298126902845013 0.0778579335884787 -0.463658725041335 -0.0112342295873742 -0.00332522666278065 0.0331221564623736 -0.0546066477459911 0.011017644157322 -0.0237966958046832 -0.0406676326561293 0.109304151689239 -0.344876997206896
  81 1285.3980922741 ""  7.79173115830946 0 0 -0.00245469452152809 -0.000107440511744651 -0.00266886315968218 -0.00231778369271396 0.000576777801213991 0.000658098856559851 0.000660839996619541 -0.00180807623872238 0.000912461290446859 0.0030223062982339 0.000444089302161985 0.000825709468741713 -0.00048580083861228 -0.0016313231629942 0.000306373217687598 -0.0293274516125558 0.01110054261421 -0.00685398746183963 -0.00948253145059329 -0.0469965894602654 0.000752327493198297 0.0120159438792829 0.0428073217678343 0.00652563102949991 0.000763921266310901 0.000847876861833922 0.00186415628014794 0.000283827289113338 0.00032367989585171 0.00601959579650788 -0.00203389388809335 0.00124879840491526 -0.00340739879795592 -0.00300411061520095 -0.00376685218959446 -0.00667292491339614 0.00302275726472063 0.00551469682750694 0.00215675767447292 0.000840964323509469 0.0034575580388232 0.00194305191029161 0.00118077743144664 0.00607045389477809 0.00193263126685628 -0.000368195716331827 -0.008768270152511 -0.00644755535245776 0.00393235906652502 0.00856579736384956 0.0262046108740687 -0.0065495669933892 0.0134242585876686 -0.0252282123320388 0.00143885697227363 -0.000343401399097725 0.00713941994195822 0.00486603343652945 0.0522946320081956 0.0848553923328622 -0.00422502512535373 0.0305291690214086 0.00339239042207007 0.00179385041112953 -0.0291067755044587 -0.0108723418379613 0.00570030363814975 -0.137299241125748 -0.119075908637036 0.00067600395250832 0.0392948402446848 0.0475978962619618 -0.00633710968343369 0.0446394380932425 0.0344448839973224 0.000579755671794362 0.0457474960223803 0.0331552530650104 0.0138802340034265 0.0227951775583376 -0.0151803540412679 -0.00266282916320489 -0.0553288728431329 0.0145342067384679 0.00484046647086794 -0.0953424834879186 -0.0585939706807256 -0.0180153108412344 -0.0417412805635754 -0.138983662597958 0.00663025492859978 -0.0749292373143042 -0.0299304974331465 -0.00108395134365938 -0.0535529601803071 -0.0986013825142864 0.0573855609847622 -0.0897896548738101 -0.0997607197861419 -0.0499184163524292 0.179912658677671 -0.0784043128447092 -0.0497323620012306 -0.109642889847883 -0.0827000592829092 -0.0552552278395011 -0.0510542373257344 -0.147929583940905 -0.0298957364901663 -0.12906391611797 -0.0653526183110193 0.156846665362684 -0.0178638559496469 0.0733830352004132 0.0200018975606477 -0.0350012140855261 -0.161222917693875 -0.105281211579306 -0.0692890924528144 0.118571687337518 0.0501548659446822 -0.112906984070059 -0.0803428356211438 0.00442269168466523 -0.000630308191385534 0.00384385292769478 -0.000759308222447127 0.0010084755805683 -0.000542131859750425 -0.00743063486010957 -0.00205243830571078 -0.0110912345118569 -0.0149797108546622 0.0145166162644538 0.0063059675875867 -0.00719600908970313 0.00652181861475607 -0.000934488389445797 0.0319980138738128 -0.00350482940398016 0.0359664762773612 0.00254803418698543 0.000528630405292598 -0.00227360614608451 7.22492869490904e-05 0.0024477991238106 0.0038148873899914 0.00782183447619656 -0.00457440576134645 0.0334056248884182
  82 1290.96436849191 ""  8.45256122131503 0 0 0.0205571881722111 0.00467931655394803 0.0118964807987822 0.00787000647019145 -0.00539798977305162 -0.00085806119449676 -0.00570583949902741 0.00725789610395678 -0.00368151439834974 -0.0133972528500683 0.00140820718245313 -0.00885194111270029 0.00242808162528229 0.000151550037117677 0.00527303752738017 0.14925842773196 -0.0458547904883507 0.0398401875727763 0.0476423213986076 0.248521868166379 0.00417865639258427 -0.0580489195324714 -0.21158642079931 -0.0315298821559365 -0.00482296443300306 0.00434922553990359 -0.0164148267880331 0.00218313154731412 -0.00409618462734935 -0.0260249480508596 0.0175085098397252 -0.00106061634430767 0.0136891929123756 -0.00752171248508926 -0.00289420483242081 -0.0121155403824183 -0.00495225524331409 0.00407723672886765 -0.0143090563469697 -0.00304015827745553 0.0146726388258756 0.0117826956306407 -0.0108450235534534 -0.00482610214001878 -0.0107077979570383 0.00344339412509878 0.00375347691503556 0.00980831745946081 -0.0285435888134712 0.0657146400055583 -0.0840071389051061 0.0113016657797862 -0.0742544724176674 -0.00764040156224358 0.0114794917448867 0.00565337922497871 0.0709336161758965 -0.0276190712814514 0.0851972359533276 -0.0678573405382455 0.0121189137252315 -0.0627262409024456 0.00346317102709391 0.012937151516814 -0.00521674592759189 0.0604118669578007 0.0197121505656914 -0.0735690818937434 0.0350736022978168 -0.00382935925608697 0.0117642848067201 -0.0102790411305292 -0.00367257104724167 0.0268210058799335 -0.00880819627479258 -0.00893085484947475 0.0256614994117323 -0.00760751452192992 -0.0442728995683591 -0.103839577507173 0.03357038621447 0.0474122853611065 0.125159596624039 -0.025416983841508 0.00526994980861185 -0.0104258724404185 0.0124252001081087 0.00215687645510317 -0.0239495661633976 -0.0269733771506939 -0.00470757427953416 0.0890901637089372 0.055631928912382 -0.0114813900358283 -0.040981817607275 -0.0491090324599828 -0.00611153063220777 0.0392839285349343 -0.00588965319496388 -0.00416712787706834 0.0105910597347777 -0.00796772695709439 -0.0120556664172149 0.0394821022096383 -0.00569362953339564 -0.0859043378881335 -0.0119520047063879 -0.0310900376573898 0.0365798689729891 -0.0573138297581767 0.00245334732603821 0.0180558777521737 -0.0483745735175744 0.0540482716882688 0.0693544583502276 0.01782513117297 -0.0585098176134195 0.0170761748931698 -0.0480379645880765 0.0527725934753975 -0.0106634229367603 -0.0651863119793921 0.0106682282046159 -0.0168206868788807 0.011129270357742 -0.0156412280313451 0.00268763304332034 -0.00469728452788772 7.17653680783747e-07 0.0281059929877355 0.00591204602963869 0.0416141207783152 0.10104030687872 -0.103452416925515 -0.0362361054744039 -0.00375987603294591 0.00671984704035359 0.0238574657865164 -0.104999410207232 0.0157863973658405 -0.128365146412531 -0.0172367830690395 -0.0107403980223493 0.011825503680437 -0.0205851619069635 -0.0154672617000953 -0.0283688941625833 -0.0162392954428625 0.0355884085429649 -0.128254189305927
  83 1301.30832169586 ""  11.3635343466165 0 0 0.0783037475427 0.000238748019762757 -0.00123784497249042 -0.00904787586210912 -0.00857809022266998 0.0170029083204428 -0.0197022259309968 0.0142802009805105 0.00347854810720989 -0.0138857422955563 0.00583704477965568 -0.0262196029328654 -0.00352517845576017 -0.00589087127725513 0.0155974578525687 0.080118829325201 0.0644235978400124 0.16741149026853 0.0603364446146367 0.423565460009012 0.0426722029394678 -0.0947478938813564 -0.394764920964248 -0.0537329990560989 -0.0173953921635708 0.00782230577253207 -0.0703775769226842 0.0283380678160748 -0.026695275701656 -0.055451855343519 0.060031078706882 0.0122040806100268 0.030854887190939 -0.0123148196695335 -0.0345247724754353 -0.0511435181415769 0.00228882831942358 0.0489374825350523 -0.0111690974423595 0.0137484094273796 0.040383280482311 0.0173175951567643 0.017372464508044 0.0153381336965738 0.0109199299120241 -0.0104536281025811 -0.00813288565557096 -0.0207328274916664 0.0133020863521332 -0.0164912568417824 0.0416419000344864 -0.00539979071830686 0.0352512815353839 0.00437158041092178 -0.00479378872523877 -0.00545675050649782 -0.032058490398678 0.0133002541070363 -0.0364527377531773 0.0377945182583714 -0.00620984605871997 0.0297733952362538 -0.00419643319693834 -0.00446128035265798 -0.000774535128423637 -0.0228350938087608 -0.00758682094641021 0.0207969746109566 -0.0204101671427146 0.00138371488345606 -0.00130246367521367 0.00704868524149162 0.00122819379442809 -0.00780608096540821 0.00491280993548724 0.00330558965399018 -0.00750677392848101 0.00438910781071116 0.0110863413750272 -0.206907798843568 0.00722541309218796 -0.0378762520946345 0.0396466652536219 -0.0102711571388554 0.000611994938510515 -0.02013631048704 -0.0122629527604061 -0.00398914609226832 -0.00218851971048699 -0.0227828692123206 0.00288763196049706 -0.0464099397580861 -0.0304176085124704 0.00317896400900172 0.0176264499382636 0.0389874500453548 0.00610532940472296 -0.0226976722205463 -0.00429132321883852 -0.000112276502658415 0.00455241856234199 0.0010021467622873 0.00175458331320276 -0.0230539014348019 -0.00324641309989057 0.0283639452361782 0.00124886726540929 0.00333848869086358 -0.0142945627927863 0.0155001397552437 -0.00345079480855367 0.000856841806885486 0.0177928708848503 -0.017225071628722 -0.0230080836855602 -0.00853191713381629 0.0126857442653724 -0.0137411139277632 0.0149789632045273 -0.0145256596028075 0.00580124147911123 0.0201665898525051 -0.0067426591200355 0.0154510439953267 0.0315490943480321 0.000620172238569714 -0.00297730667116114 0.00349282428636341 0.00187947820315847 -0.0116181934240217 -0.00943231791320517 -0.0163729505112852 0.133135299474627 -0.171859277523346 -0.0413829487361162 -0.217658370281572 0.193647466668415 0.0951326210237709 0.184029021612429 0.0516485676975445 0.00488848072475669 -0.0313631601267485 -0.0426705926374944 0.0114615350191933 -0.168833007965121 0.0047821856201898 -0.0928885935982827 0.00162246458059607 -0.0132763363132898 0.0326574767725141
  84 1338.43421170954 ""  51.0091896449031 0 0 -0.0574363604630388 0.0329791691636309 0.0391152042093176 0.0203744878635256 -0.000416144691428719 -0.0260642376138005 0.0139678227341903 -0.0109467176961313 -0.0161520612976369 -0.00477972855475445 -0.00531071645953221 0.014714581134653 0.00681777539937204 0.00809668686073326 -0.00910978865728204 0.282983092465297 -0.207738525668974 -0.161324173923663 0.00894174399550868 -0.0719530126857203 -0.0388765807465206 0.0209799721458349 0.081948004244808 -0.00597560682166218 0.015813639319465 0.0295633068036413 0.0660094235632278 -0.0439526348835586 0.0363145982259906 0.0419996961034764 -0.0362951506460611 -0.0143198812005888 -0.02356115978518 0.00255013903280999 0.0322024986788224 0.033741775914688 -0.00532013196867642 -0.04081825974517 0.00181485564286082 -0.0237344111021566 -0.0289912715492971 -0.00251427419127946 0.00750950223931857 0.0406270104474537 0.010001147165545 -0.00947360262665185 -0.0320591782062718 -0.0406974652066611 0.00242586774603286 0.0235097913845961 0.0190564505861273 -0.00274053134976171 0.028750623769526 0.011397629890866 -0.00138495672006106 -0.00667913143772385 -0.0142692315726953 0.0122941361237271 -0.0361895510968861 0.0335877787553844 -0.00460665274809121 0.0139943653775455 -0.0102481613979951 -9.96788662967748e-06 -0.00477259106150444 -0.00672284287838659 -0.00457104778000152 0.0133406333612971 -0.012656577982401 0.000427728777912662 0.00239880221917081 0.00508687819419604 -0.000156649923039293 -0.00424829628120682 0.00189648268857902 0.00219863161262009 -0.00368131906871041 0.00138378472460243 -0.0378888821073799 -0.471498314864641 0.0519318446666351 -0.0072233254574983 0.369929413993685 -0.0727356933717734 0.0127392256146627 -0.103974343172721 -0.0270646036194138 -0.0176690366978655 -0.0418059094821874 -0.135604566277784 -0.00663305347120808 0.0425602891057214 -0.00255980942995244 0.00527679846845468 0.0252190184668835 0.106256359892339 0.00542989546901671 -0.0200911409290106 -0.00643046178888785 0.00203032147547352 -0.00567772755658093 0.0103267277213536 0.000785653597423005 -0.0223041457446922 -0.00610621399211707 0.0161197240347967 0.0017463142751417 0.00281219918953846 -0.00435614506080451 0.00857268110950125 0.00155977274035441 0.00505293195493085 0.00759660314907022 -0.0084120840786876 -0.0144021866257953 -0.0039578078356448 0.0082702876278132 -0.0085917128938495 0.00456988520299263 -0.00554056137737056 0.00117974180253351 0.00866472393483617 0.000514142709434758 -0.024655078543264 0.0358060744044168 -0.0123776893316475 0.00561008308771312 -0.00490499367797886 -0.00915491742489666 -7.19379720888973e-05 -0.0180452733067122 0.0509687808180611 0.0754803718408458 -0.0742270460116545 -0.0328422272009358 0.1941621424223 -0.102814614544352 0.0286252023344265 0.0156984057374062 -0.000204394856248458 0.0116263121098199 -0.00688007755394438 -0.00429116509216109 0.00709376569930019 0.141413276663861 -0.0892974972021094 -0.0476320598180654 -0.0151542838731542 0.0177234388965435 -0.101885718929918
  85 1353.78104568654 ""  0.223546586240902 0 0 -0.0346276016719546 0.0290869016181255 0.0298966057760943 0.0116978696318822 0.000466264211304725 -0.0161749660445118 0.00803653271677111 -0.00660289330691465 -0.0135313222345932 -0.0028478516806842 -0.00131786641476261 0.00735162688235969 0.00359592891749968 0.00442723591051396 -0.0042594319926386 0.251409472674141 -0.156031388111583 -0.0926358121368387 0.0076246824785652 -0.0289302369330794 -0.0238725640407097 0.00657210955002647 0.00911662652988252 -0.0134854967927798 0.0105223775764 0.0285920226017003 0.0517140368067748 -0.0311824916031574 0.0262144213445106 0.0271089444726138 -0.0142386597444684 -0.0118090359806089 -0.0104741901603285 0.00193194977988237 0.0130689875587683 0.0118330797155079 -0.00544514631223542 -0.0247292290787422 -0.00307838624982957 -0.0119027758862013 -0.0176157901231148 -0.00287801707784579 0.00516643351721263 -0.00362102279689933 0.00654788519395977 -0.0054001543865822 0.0126751606422941 -0.00474181428921478 0.0190180907466168 -0.0544445884297263 0.0534126929605247 0.0012829370596664 -0.0237450425386226 -0.0150704019497834 -0.00216359157058824 -0.00815718579190019 -0.0211592464742295 -0.0178112045039038 0.0549545237360987 -0.0468276650207985 -0.000220483665190226 0.0209092129399466 0.0158285183767772 -0.00126208886653656 0.0104825625814659 0.00724121536384805 0.00631468131326037 -0.0211650007455017 0.0140811411602281 0.00108153947371095 -0.009288585127894 -0.00489005472097197 0.00409629211080555 0.00553451581317321 0.00188785125600367 -0.0050455687039757 0.00374124247776825 0.00374592833801186 0.0334610037376467 0.037768222032193 -0.0322345199996041 0.00854866350515827 -0.0856981239060259 0.0254919485822106 -0.0343341889682305 0.275327639342162 0.0736395530534546 0.0487703165624207 0.109340062241013 0.391184745497201 0.0395921547594652 -0.329397645533737 -0.0980365901987316 -0.0341580610115 -0.0734740548147414 -0.301558238230486 -0.00710492860872156 0.0472622412036094 0.012043358644848 -0.0140992230518936 0.0380070996124271 -0.0408406642117553 -0.00772192436464317 0.0479460005179469 0.0123095407922176 -0.0337651274717278 -0.0136652711219874 -0.0176088325585948 -0.00943982295990863 -0.00675651920889175 -0.0151685935733335 -0.0205538382298305 0.0052684868553237 0.000878596053772019 0.0293842653311892 -0.00172294319599323 -0.0292500966328442 0.0168120965579239 0.0133117190878087 -0.00606584426718209 0.00605933287869024 -0.00292798100341674 -0.0187801822096106 -0.0166707291522724 0.0395238530544153 0.00870712824314141 -0.00304837113707329 0.00280078835341477 0.00267301477231735 -0.0173484513868944 -0.0136292057054024 -0.0318845139986487 0.190764736350206 -0.152809126510616 -0.030419557233286 0.0496547950168331 -0.00155548143121267 0.0236282024180767 0.189484517026416 0.0283853176694298 0.0579721593567365 -0.0109182233939589 -0.0187240462167472 0.0091887491227074 0.0657969456375143 -0.0725267462590963 -0.0664408842788507 0.0136051637427186 -0.00352046935819459 0.0517340750883686
  86 1361.44199346368 ""  13.8213620154695 0 0 0.0335604936063207 -0.029503820735457 -0.0272671811007033 -0.00987430615942839 -0.0013219924559116 0.0136712782954929 -0.00820137569120322 0.00485987163899735 0.0138700237789485 0.00193593786485059 0.000111682231337789 -0.006110064926357 -0.00230311585213463 -0.0031248059377268 0.0035648240911507 -0.267327132357562 0.151772017696135 0.0664549884173885 -0.0054873756804453 0.0301120993752943 0.0236804593804029 -0.00410311085624443 0.00501486056620147 0.0150417044019592 -0.0107839154271491 -0.0288687857036632 -0.0541909897154719 0.0329134395916656 -0.0274358031537504 -0.0230594322034039 0.0110584942950884 0.0149186901337023 0.00426122040936398 -0.00487021802240465 -0.00787924404245485 -0.0101177125257223 0.00585577127130386 0.0214554567932703 0.0046829348093231 0.00573309250000363 0.0124753224883667 0.00484183940848445 -0.000245840567847721 0.0330114359177071 0.00859488194973093 -0.0101767139507533 -0.0125763564614574 -0.0333772683108164 0.0165867252875613 -0.024643265041511 0.0526283874456391 -3.73160409159058e-05 -0.00382505460004897 -0.00371659001082971 -0.00231689895504956 -0.0122189445812371 -0.0244876686236543 -0.00857252350046308 0.0275861360759151 -0.0210598213763948 -0.00250740928645605 0.0254191967870673 0.00939476672246346 -0.000286784598044069 0.00245145429228082 0.00134471192433343 0.00316642671684501 -0.0126342952366516 0.00498359472123265 0.000924731497204539 -0.00599848952604857 -0.00119577923532385 0.00324992218883031 0.00321237106922501 0.00269844124995933 -0.00344207840931806 0.00183019514437974 0.00413838420768851 -0.0418828226216643 -0.364758451522507 0.0499757733524835 0.00420111225170355 0.247349445326589 -0.0375813320078869 -0.0185076337322968 0.152864053965107 0.0436559964929815 0.031842149980189 0.0636208290545976 0.243358374667757 0.0291740145399204 -0.239620508568281 -0.077688764072238 -0.0279787607686929 -0.0487523424160337 -0.183648988349829 -0.00265484187006493 0.0286513568881184 0.00562778813644633 -0.00984327016163709 0.0296869627646037 -0.0289001240112148 -0.00659544576776728 0.028955217460279 0.00685775722748061 -0.0219282495207124 -0.011270660520896 -0.0151162267728834 -0.0100948376289631 -0.00327390616913077 -0.0127077650003322 -0.0137760363680872 0.0073266677859885 -0.00221383108795806 0.0198104222649393 -0.00359897695845937 -0.0231539102608588 0.00990352382020272 0.0127856598370289 -0.00683078338533493 0.00647237242687862 0.00055445455484293 -0.0171020645979019 0.0143249338194594 -0.0438849924092537 -0.0181905260869098 0.00765871639277345 -0.0077637762036949 -0.00908002501892563 0.0283555007992778 0.013860009166132 0.0679422322358219 -0.240311233472557 0.189125737181346 0.0308167011627231 -0.00891456685309283 -0.0295433689029657 -0.0164277306567539 -0.28887670502979 -0.0540795596990438 -0.0577042274586051 0.0116352859893836 0.024355621882554 -0.0107301950370151 -0.0486301665974296 0.0748225991168229 0.08402295010085 -0.0195859900245623 0.0270024141203611 -0.131815931657444
  87 1371.49293080518 ""  7.11779830868072 0 0 0.047357641974263 0.0446547818442957 0.116244735961787 0.00718189995782282 0.00200358101871702 -0.0340460067233622 -0.0185641658523152 -0.0563803909638482 0.0106896665608999 -0.0101950135190534 -0.00410853600276231 0.00712814766762012 0.00469142985429601 0.00872891582774848 -0.00426702892025085 -0.296709947033711 -0.0976773011740415 -0.669888552381802 0.0337203818383964 0.122298006772905 0.00638092421318863 0.0302803531656104 -0.141731774906855 -0.0811904260865764 -0.00737138956828527 0.157818644569174 -0.11639538978891 -0.0387736491708207 -0.0245065389869174 0.0487668920356596 0.00742049488370999 0.116933801053897 -0.178418526429771 0.00199310985012661 0.015112839071907 0.0076811479524723 -0.00673934638457273 -0.0304086342706117 0.0018027222710882 -0.0216203977657439 -0.0331728488596978 -0.00593478993088877 0.000765399788696182 0.000452828604704743 -5.94949001226858e-05 8.23647330123396e-05 0.00295366760873897 0.00292105642069374 -0.000327418526657557 -0.000760414466732189 -0.00267426670659062 8.82331509572853e-05 -0.00101209081524785 -0.000384466972891949 9.11218608829101e-05 0.000984749505060259 0.00115425617291379 -3.26504024797842e-05 2.05610429596234e-05 -0.000176949700511767 0.000250142951122178 -0.00122467218680926 0.000377118642434493 -0.000110823030481318 -4.8771218946656e-05 -0.000721875430024362 1.84615511342576e-05 0.000208477116447978 -0.000101312006004699 4.93742775383496e-05 -0.000126167617158607 9.13715166267782e-06 -0.000142906767962398 9.81306624553982e-06 -0.000107648416763479 8.2058680686434e-05 0.000141584071167781 -0.000130391413352056 -0.00206753822454183 0.0133817707495127 0.00326198450488472 -0.0117182569199017 -0.0401387164356503 0.00710628955557247 0.000225915725421221 -0.000159825166022395 -0.000267660068541868 -0.00108531950650307 -0.00035782292924821 -0.00349273446979108 -0.00085694277061654 0.00861431037027466 0.00362829722791798 0.00086368311246693 0.00150257677957802 0.00454026623150014 5.28337421469132e-05 0.000833393915042628 -5.34988311196427e-05 -0.000642344146040213 0.000226213560230275 -0.000292011925175055 -0.000397537144857481 8.62634510344674e-05 -0.000288010448875533 0.000543975856388316 0.000393425001387565 0.000363207015189309 0.000219529768156136 -3.68661687310664e-05 0.000240912321942184 0.000620325882416886 -0.000340915510314257 0.000191145797161222 -0.00108652044868644 0.000138290627527181 0.000612129267199682 0.000565052433474084 -0.00066237909856894 0.000544807494851507 -9.3701728599489e-05 -0.000967552311323385 0.000212426714959538 0.0192314786393263 -0.0134965568392876 0.00317975816333493 -0.00120061834609273 0.000822587821235572 0.00050811899591515 0.00280305308319143 0.00399662802207034 -0.00660894013481586 -0.0612091638608664 0.0441059943888731 0.014567736261073 -0.0732029308280262 0.046418052908872 -0.00179451895600528 -0.0346220912077428 -0.0137859879771317 0.00821363033927131 -0.00125694973145053 -0.00211836969592492 -0.0169286961432635 -0.0776123434933183 0.0401157613591455 0.0112423484337471 0.00104012250737846 -0.008263362534024 0.0254797183429439
  88 1378.35780046032 ""  6.31374444938035 0 0 -0.00611998018699372 0.00517883924633175 0.00107903753010226 0.000896852026516577 0.00473502686392677 0.0018681291289748 0.00460505105689441 1.09972179523472e-05 0.00405522830534261 0.00101810387005872 0.00112386021701548 -0.000452408934338457 -0.000604760263244235 -0.000316377512047697 0.000564315445087114 0.0487467692634481 -0.0213996588624936 -0.00152615099228722 -0.00454370255897669 -0.0288826894411644 -0.014365236207547 0.00206026706356435 -0.022873322410653 -0.00710454583192962 0.00280478671752183 -0.00731263622209288 -0.027131439813922 -0.0138806553796842 0.0044450223398641 -0.00592716556543441 -0.0260710133522701 0.000825701470615692 -0.00886019377825658 0.00173757606541284 -0.00524852560765338 -0.00559780351349232 -0.00266034010380008 -0.00287019556142296 -0.00494610821338319 0.00348164621072634 -0.00323145493899023 -0.00406361923394801 0.049641948045983 0.0280782733421675 -0.0387045890761206 -0.011488029478599 0.0128229377488365 0.017852627431851 -0.00424499597413013 -0.00573619490023 -0.00886163463628592 0.00120421996860421 -0.003813441058217 -0.00135566130815775 0.00041619379393134 0.00141565269801855 0.00144198083355937 -0.00139320767535454 0.00459035608434391 -0.00247284724692091 0.0010626757379254 -0.00271561704563618 0.00383035439909231 0.000457562440732515 -0.00168495375201057 -0.00375489864764228 0.000426951941090554 -0.00148952028838878 0.000858481364493673 3.96373458462557e-05 -0.000411453669093506 -0.00045855813472013 -0.000107937291925686 0.000455574623316368 -0.000283352694667549 1.04904635410582e-05 0.000486455145216783 -0.000392183505165576 -0.0387603993748893 -0.118621079076599 0.0854509241986379 -0.0298294052958477 -0.330433179211199 0.0275872316189688 -0.00398542785085585 0.00424705043210618 0.00181888344786942 0.000493520802096518 0.00479609124137615 0.0137042607952197 -0.000187131332814098 0.0135890979081663 0.00958441341197397 -0.00547104498716617 0.00121977182049491 0.00901283572921396 -0.000464538014719653 0.0025754967376818 0.000629739797693674 -0.000597227523971683 0.00114820135988479 -0.00157245849134342 -0.000365546056932912 0.00253704400723151 0.000540614578086554 -0.000507835405591099 0.000345126650823605 -1.53179318060745e-05 0.00077826304948078 -0.00200438658385335 -0.000215912639459706 -0.000459075879175229 -0.00170466018832085 0.00161689847557753 -4.88169928122262e-05 0.000559009468554345 7.16804580565568e-05 0.000485050324942702 -0.00160909641562308 0.00143685507582779 -0.000391695212476524 -0.00198055885246784 0.000799860117551961 0.0423666686872847 0.00123408938187372 -0.0110957193828386 0.0164202029876574 0.0057308706058333 0.00808776960597294 -0.0941861488299723 -0.0525583312997787 0.072923741256817 -0.278852231806735 0.157665336598442 0.0191352164424113 0.075859468500009 -0.015513818241989 0.0606040281700152 0.354373188483824 0.273976007770294 -0.434648678167026 -0.00665008062693419 -0.000886800800063546 -0.011893725257908 0.00371846914568586 -0.00059375334849245 0.0167095720806592 -0.0236693680107237 0.0647600574499948 -0.201094764296106
  89 1397.68274571685 ""  3.73073460734311 0 0 -0.0525972035515631 0.0349968450158009 0.0103037427871498 0.0107782814116023 0.0123911434128768 -0.00174626792922892 0.0226682113955886 0.000579595417867871 -0.00287713892471302 0.00158132320476828 -0.000235135021329249 0.00180993478426627 0.00062516911218022 0.00194247527093741 0.000384475317716014 0.38262224246779 -0.170982815245977 0.0256385392206883 -0.01065911865894 -0.110978498535298 -0.0665192949510813 0.0117197686083427 -0.0276235547860549 -0.0175359043351229 0.0191148946862432 0.00135292546986031 0.00691772158685377 -0.068880573250818 0.0388676391409394 -0.00738818730155788 -0.0694893197076764 -0.0211518379595085 -0.00871063268192661 0.00380064376741247 -0.00509144248012053 -0.00780380683618243 -0.00749270377230408 -0.0163855755012545 -0.0105480395110298 0.00119098388504363 -0.0129937743621575 -0.00721100057940509 0.00738141207622364 0.0262464248769144 -0.00221013750556244 -0.00369962876728835 0.00965014128198693 0.0080736347846091 -0.00095429252969612 -0.00571484336090619 -0.00810844296412135 0.000617574418510199 -0.00677480403136989 -0.00286638386647222 -0.00050678964541002 0.0048451620679584 0.00173520102114956 -6.60827753445176e-05 0.00122646357658561 0.000501652711493576 0.00103879690522963 -0.00231298399880051 0.00400497351283677 -0.00113880749719838 -0.00166996764593626 -0.00612924860893842 2.7951301985174e-05 -0.000608489242955811 -0.000494826723430989 -4.28619511665653e-05 4.0881187694052e-05 -8.22136663485973e-05 -0.000625475379392739 0.000235034683531454 -0.00022529830810802 0.000511159451659247 0.000513142653096809 -0.000561490423399287 -0.0547589523292773 -0.100940996841663 0.0729096608665276 -0.0989753662105581 -0.17494021430687 0.0251042307864461 -0.00180037423682135 0.0165481863958672 0.00349080973982333 -0.000214918197115732 0.00701969621786774 0.00813605153100876 -0.0024874421633045 0.0237030500289786 0.0130274572617266 0.00710232126204942 0.00700718475199533 0.0229381781683202 -0.000403273906019182 -0.000531578200221617 0.000694733874397372 -0.000393541607105727 0.000617179729349801 -0.00062463604824207 0.0007431630638607 -0.000466961841445185 0.000442414053768592 0.00236291668322476 0.00128126482054215 0.000429836549960723 0.00172981287972771 -0.00197236941380239 0.00120897807691945 0.00225033602812497 -0.00184813528784477 0.0015509315862572 -0.00348327203603754 0.000391663854460393 0.00171383223059156 -0.00157799366021294 -0.00300808902613567 0.00248825927317132 -0.000842277500162654 -0.00294605764172973 0.00258643754405419 0.0906963973575453 -0.0404962122438732 0.00184318575479699 -4.02260589634378e-05 -0.00508662530529799 -0.00167868223533361 0.0306596583420297 0.0305267340549827 -0.0123942803229927 -0.308218723699673 0.0672399848722713 0.00554311028224182 -0.444006085580125 0.293817839873001 -0.0152863613153041 -0.280104406523667 -0.117150257631621 0.109552043159306 -0.0231233173889598 -0.0274653947613691 -0.00398944452063738 -0.024266846033176 -0.0364461711748493 -0.0282775307358317 0.00224434293651476 -0.00585375504924384 0.016052335516378
  90 1412.71817647336 ""  6.1147637757156 0 0 -0.0186385810525202 -0.0239647145943972 -0.0130730392399668 0.00242573788679248 0.082126096246833 0.0473421434598739 0.0317199580349715 -0.0051658577162486 0.0756509475844769 0.0136424701409358 0.0116461630388596 -0.0179263385646717 -0.00859602165779464 -0.00532570980768041 0.0142264322411668 0.0633536075476278 -0.052680042558537 0.0170271434581611 -0.0688807062727185 -0.35805191262662 -0.147363682322189 -0.019692204872472 -0.393704706861783 -0.0785810740373868 0.0168291504199259 0.025451944900833 -0.322909985806451 -0.181714282405575 -0.0520050552806858 -0.307177255431561 -0.174521285899319 0.162948516152267 -0.209541016658135 0.00809571032292908 -0.0666911549751329 -0.0807984603006875 -0.0289334498868131 -0.00932469596636883 -0.0646274072731112 0.0485768254895886 -0.0363368032206655 -0.045832395314785 -0.0129646193320217 -0.0277530289323368 0.00857881036347289 0.00428241739397465 -0.0103879382059246 -0.00918064794412634 0.00143712490645845 0.00655906699349259 0.00753501644417239 -0.000770707170293264 0.00778145407196117 0.00387030336362221 0.000629276995309316 -0.00581303366138972 -0.00189404413219144 -0.000101565611832042 -0.00052750043889756 -0.00152679910435257 -0.000983673689187542 0.00268936376714881 -0.00331744954095738 0.000925531733788548 0.00089215866868093 0.00620333529404753 -5.65439222547214e-05 0.000175686574826343 0.000724669220441129 0.000182635975362967 -0.000473269975363177 0.000149867734160052 0.00170154465961593 -2.26662285090912e-05 0.000698051589747959 -0.000188280327012307 -0.000438067974110553 0.000265964928940825 0.046995090020364 0.113717170443245 -0.0661417789434892 0.0757654443078268 0.194603301379069 -0.0253220355347578 0.00306123132298729 -0.0191073915293539 -0.00362275625487353 0.000343229999640358 -0.00775704274680894 -0.00702696097119065 0.00257920589415704 -0.0252048982846363 -0.0128569045038376 -0.00420895300699058 -0.00766252268477123 -0.0238222787061634 0.000659418147872974 0.00264975032648386 -0.000940073012702606 -9.55949987882256e-05 0.00105952206973393 -0.000914042765852051 -0.001922972832546 0.00271093506033006 -0.000457279764334034 -0.00704135046485172 -0.00345705889055079 -0.00192543147688838 -0.00508212236460563 0.00182232678748614 -0.00511831950968627 -0.00725659891478688 0.00257941444568745 -0.00171430481540262 0.00376947876542477 9.82472092136275e-05 -0.000924618358126095 -0.0014287346293086 0.00199869448411603 -0.00174313727530629 -5.13340259213084e-06 0.00451627595235881 -0.00063486552647261 -0.00534617301279707 -0.000411734390544429 0.000297718911042345 0.000700635732099332 -0.0004789718362619 -0.000667587657143946 -0.0107191958756246 0.00485281010727024 0.00836328578031654 0.0154612986402368 -0.00507779147184873 0.00128735379835683 0.0212881538556916 -0.0183387794587057 -0.00691787874282935 0.0597602835420578 0.0434667880442449 -0.0304544259865987 0.00423626400176112 0.00400566478169052 0.00173968706770058 0.0104276002094909 0.00541269963802942 0.0236553081416768 -0.000322691558361404 0.00544608200638348 -0.0127559348557753
  91 1417.67330038534 ""  3.3081261931333 0 0 0.00346254836685197 -0.00891903383311039 -0.00486342658437484 -0.000660611812397923 0.0116806095011443 0.00763071964060621 0.000858755793941341 -0.000497504539326056 0.0106279704153249 0.00175661447330239 0.00146059969641788 -0.00259910694128521 -0.0020905916918437 -0.000935618067174237 0.00147770030342725 -0.0368881868233887 0.0143092963797724 0.00333384632394074 -0.0095308691025587 -0.0438756614902941 -0.0143236571319418 -0.00547370749338937 -0.0562384855210845 -0.00911382895157289 -0.000344390182968762 0.00505822232049965 -0.0407271908979149 -0.014709375395599 -0.0137741123169897 -0.0443271784245942 -0.00950702103760237 0.0264886016562025 -0.026567725478513 0.00619247963418609 -0.00838014888338748 -0.00307661856833396 -0.00458719421143191 -0.000687195601591251 -0.00984399398448966 0.0120290313129142 -0.00288380969286006 -0.00998117608991169 0.0141518391487318 0.0370585531154468 -0.00662918512158027 -0.00760910603905576 0.0138735991091354 0.00410001431953746 0.00484015069072908 -0.0230668384959048 0.0109178564829694 0.000634836933814823 -0.0269780023785083 -0.023398921409826 -0.0018849240388991 0.0218988350987263 0.0111518163984567 0.00208101051799804 -0.00199379132750204 0.00793829845399772 -0.00061575560272293 -0.00903100146372327 -0.0116778114981114 -0.0010570252223711 0.0158958659440094 0.00931459082403798 0.000305376262920497 -0.00704975831908133 -0.000238804413032463 -0.0192411727591116 0.077509982303849 -0.0265144074861008 -0.0208865776572324 0.00234395882706806 -0.0114573072229227 0.040149556672157 0.0179931780141879 -0.0419176011179615 -0.0484889728338913 -0.16836235135308 0.0685777550400035 -0.0793641910737945 -0.216872394298585 0.0340348772298594 -0.0175370807268193 0.11249367134829 0.0154622887406768 -0.00194482793158848 0.0244384559186664 0.0104592715886297 -0.00130333439256541 0.0227295480397908 -0.0038575321701483 -0.00940277953589338 -0.00646423490606546 -0.0795614154618504 -0.0560812959886684 -0.34341908146651 0.058806496796828 0.0846488087511482 -0.252941512004403 0.226790429964449 0.194729160443298 -0.295466930325659 0.0109072618338118 0.0865258288876572 0.049620012442582 0.0347740742396112 0.0710235585134746 -0.0212118136352049 0.0676081174988327 0.0930249573265465 -0.0382283061693642 0.0270207252846842 -0.210655490263671 0.0297328253279344 0.147209069336712 -0.18822242201709 -0.146464393668893 0.111161018666969 -0.0862374969812403 -0.0763833649516251 0.237127731682395 -0.0244511307371785 0.00871528033842576 0.00193494515858884 0.00140603076395249 -0.00304945960971489 0.000586101740383827 0.0134291602080094 -0.00489771257669179 -0.0120303318069343 0.0888100681893626 -0.0390740667926894 -0.00553254875428397 0.0916715274464906 -0.067402765419412 -0.0166285555163641 -0.0671961959071489 -0.0695425597779229 0.0931630420943599 0.00642683844095077 0.00478243665608054 0.00236111617737965 -0.00291365571701877 0.0118691238047413 0.0119950414073488 -0.00445954594610762 0.00301623852955114 -0.0352539325441185
  92 1418.51468080864 ""  4.65829764796572 0 0 0.000630960030757663 -0.00262803397240126 -0.00171629201878602 -9.70680706943065e-05 0.00346160697259193 0.00240156252969965 0.0007849027288115 -0.000351282174083359 0.00415398291732276 0.000589444196443294 0.000430509081860055 -0.00125673262288304 0.00140899903770208 0.001089581790948 0.00230558569929918 -0.0097112790456612 0.0040755178679534 0.00215987784018342 -0.00283157731742834 -0.0138845631344287 -0.00455780510464411 -0.00183415453760443 -0.0155940534051165 -0.00213052129696377 0.000299460872525018 0.00235231205379015 -0.0159710045793973 -0.00715853767434424 -0.00468524542343412 -0.0172501927460478 -0.00507212761098893 0.0103467824141973 -0.0111150656953919 -0.00947115916668939 -0.00439990694744341 -0.0204392615994055 -0.00143626246335474 -0.00258075067286375 -0.00278854903863866 -0.00814384228348771 -0.0122771182574403 0.00245061941304054 0.00422657339121419 0.0108064385201736 -0.0022970063254149 -0.00196442064595404 0.00377833612248703 0.00186937399730719 0.000414292174519628 -0.00507933329313624 0.00102157213186219 0.000470336046488764 -0.00587597202976287 -0.00483717531879968 0.000252675097394043 0.00492466790483181 0.00230494123355328 -0.00143668164777812 -0.000781357264565053 0.00190294724654233 0.00113783307443745 -0.00183405244487915 -0.0019620449899328 -0.000374678628219817 0.00289970160483353 0.0011285499619767 0.00408567209549709 -0.000613954651840252 -0.000719044626195669 -0.00767593930438961 0.0154968617467058 -0.00495670838793375 -0.0839143510490571 -0.00639251684203636 -0.0353309981320976 -0.0540019693934014 -0.0172550360864931 0.0492502097203254 -0.0152857067158906 -0.0473405086956396 0.0214491479916487 -0.024791240427765 -0.0654138476092577 0.00965071293060281 -0.00379696610192286 0.0228660008357107 0.00324374202727972 -0.00501419866360418 0.00447976765299127 0.00281494129414216 -0.0172062138175903 0.00483746624464082 0.00381205696072056 0.000705557080576401 1.48351563862362e-05 -0.0121672461003418 -0.0101703001413227 -0.0775091434593889 0.000545970593543725 0.0390440281014225 -0.0488723732314894 0.0439985040752271 0.0437794413451866 -0.0551868385797566 0.0131889068219111 0.332793229455578 0.158399749771139 0.0930122552932267 0.269515011893071 -0.0107480644344512 0.303739590281486 0.392413311477492 -0.0620324177211355 0.0252418617828088 0.26098029904797 -0.0237293373747078 -0.165262571204762 0.265343536738669 0.15590326520774 -0.114577963109511 0.109289548238747 0.0675305018121871 -0.309957968491506 -0.00714332674912201 0.00273264906752918 0.000599141378301156 0.000309966911151011 -0.000771329152781654 0.000218690639954275 0.00405215796969389 -0.0015640165898998 -0.00377776180756856 0.0266709305288491 -0.012490685071454 -0.00189747394201075 0.0264419585948951 -0.0193066994363618 -0.00502088749990229 -0.0193063331650357 -0.0203359071121532 0.0266829389679632 0.00179076518115681 0.00140698968461775 0.000809569298960936 0.000598107017842465 0.00253805579963137 0.00290799866808369 -0.0012494123657574 0.000416875253620368 -0.00897996233969512
  93 1419.32147577447 ""  13.9027283008432 0 0 0.00637409861280771 -0.0162972641539373 -0.0101909916580205 -0.00155089162694812 0.0188350879452312 0.0134782839184546 0.00255422523368845 -0.00158274404599846 0.0219666887027363 0.00319814137216673 0.00299616458805005 -0.00493076541945325 -0.00242657404945486 -0.00197801194095696 0.00395668706780728 -0.0693546335552679 0.0302618396497041 0.0122140790046832 -0.0158755901546911 -0.0712449005567957 -0.0232912092751362 -0.00889218779656789 -0.089403830506007 -0.013408654763839 0.000375129330421849 0.0142113815383681 -0.0837993210035514 -0.0347254137049798 -0.0268239360956746 -0.0920862175743313 -0.0202408267831878 0.055028058078836 -0.0560253792446576 0.000379292206307413 -0.0174568279970055 -0.0218875799349065 -0.00584706713153614 0.00161207918697043 -0.0148972138803076 0.0125996434464759 -0.00707194095129116 -0.0103696240780799 0.0295787082771977 0.073628137524259 -0.0199363657103988 -0.00919545405021524 0.017594224414271 0.0200770919463659 -0.00622491982791985 -0.00424292540397544 -0.0229297140554853 0.00189369490179453 -0.00579824145744182 0.00172510872127345 -0.000693981398254235 0.00432987772156399 -0.000381474661860624 0.00071126965086271 -0.00138398746046487 0.00185162430189019 0.00239878804083546 -0.00269506076412285 0.0116258465164673 -0.00205532159528696 -0.00797650232322634 -0.0182549945282613 -0.00133394793310381 0.00397229480137187 -0.00271150254538234 0.0112454587729591 -0.042775969594128 0.0152297577055542 0.0213781555190449 -4.62741110462772e-05 0.0105633209580226 -0.0107803463114714 -0.00575437535650497 0.0126688340887071 -0.117793274457402 -0.291567010476411 0.163553821301553 -0.191868580849782 -0.460276310842425 0.0587842175980473 -0.000885460061705558 -0.00717095290775432 0.00172540657822389 -0.00166464249800746 0.00350490805410214 -0.00295658772373926 -0.00536021275958669 0.0588710147438866 0.033293407262588 0.0202197596632373 0.0246150827717079 0.0992080895333833 0.031113503056164 0.18852075586589 -0.0306578535480681 -0.0505595332823855 0.141988718985619 -0.126817157328028 -0.107628615152333 0.160655167565009 -0.00737508698963609 -0.0850503985753115 -0.0450080254477959 -0.0300016322998506 -0.0715452023760579 0.00803272237775128 -0.0757280886099235 -0.0984651110129949 0.0244088151341448 -0.0143126463775803 0.0590440282834329 -0.010758315310099 -0.0447627246789351 0.0506923114706832 0.0437541229588663 -0.0336127493937129 0.0256507226142373 0.0232033359215969 -0.0677990228048963 -0.0482943180874773 0.0184426950629685 0.00516678308665198 0.00223021669626171 -0.00524793927700612 0.00207538325789722 0.0275848765407949 -0.00985033383891634 -0.0296546487218943 0.182541271112377 -0.0865723724413547 -0.0125331069131648 0.177305054224027 -0.130154540336354 -0.0373521556984001 -0.134236580452354 -0.14489242014261 0.195653543533912 0.0125961803566014 0.00884740490165531 0.0053002447762289 -0.00585604942427081 0.0208044943164813 0.017024097545454 -0.0107796413828777 -0.00165861731329862 -0.0593689443371899
  94 1429.27534869093 ""  17.3110030170405 0 0 0.00898757778177553 -0.0193344081908557 0.0200960628952387 0.00182580631567404 0.0821835108564004 0.0347217188865603 -0.0387598846032356 0.0215151320424676 -0.0791767422070119 0.0113579081185394 0.0111230196763121 -0.0158933307393531 -0.00733550790253752 0.000475677876019556 0.0192016382187263 -0.0565914564431143 -0.0454650447867431 -0.116026412936087 -0.0614609082091408 -0.3117811677925 -0.0927759123984325 -0.0438710854505487 -0.429101654964306 -0.0885027556188552 -0.0332336633862932 -0.113047434952022 0.335266042678187 0.250415248241087 0.0341860786636592 0.306645785027789 0.164275315640748 -0.185379178172496 0.24140420656601 0.00862669311393402 -0.0800273705068379 -0.111275104015044 -0.0459843130737628 -0.0318041003755371 -0.0899290864472424 0.0520566221721382 -0.0734412757273691 -0.0633315442020046 0.000394870386401051 0.000805091540306151 0.000645206213808454 8.25979284865448e-06 -0.0013674103527383 -0.00103446767870575 0.000258093107974827 0.000455215743116887 0.0013541394374537 9.10257815530206e-05 0.000495323643192873 -0.000251272168546681 0.000116447052457985 0.0001136902109646 0.000487732154713899 0.000427885118191672 -0.00139162431696968 0.000739976960125797 -0.000172524456902855 -0.000301704771662366 -0.00155423961939278 -8.97319405081151e-06 0.00117543756334711 0.00166559116695526 -0.000240366502640481 0.000314316416396218 -0.000530301982310977 0.0003893815566293 -0.00134842251249792 0.000758575502181347 0.000480198009163053 -5.95744488519911e-06 0.00033677081562875 -0.000622253829334249 -0.000435396311379973 0.000780570090243735 0.00171860462919038 0.00104985778920275 -0.00139273126478927 -0.000595411226557538 0.0064818378704673 -0.000945400155283918 -0.00164695918986435 -0.000519088984261568 -0.000314609268632106 -0.0012344792173242 -0.00216288084290271 -0.00728019739155096 -0.000766226768443396 0.00235529270540611 -0.000884345630410947 0.000748463089497754 -0.000539789341935436 -0.00576107610282477 0.00150326536903061 0.00572568840834311 -0.00181293893406033 -0.00126381210898404 0.00509989115743802 -0.00430223018281786 -0.00403582534459232 0.00527281542009744 -0.00054697222120378 -0.0018123127586929 -0.00113657823900602 -0.000906800512098317 -0.00173806298955103 0.000408061445104783 -0.00165965238962759 -0.00163112386719119 0.000843950275592633 -0.000579830880269581 0.00532420408634143 -5.87631861417547e-05 -0.0020224928378212 0.00169840121415308 0.00210946440025589 -0.00164039919328819 0.00149167488391366 0.00382383909667609 -0.0043709375964688 -0.00279073722526683 -0.00468910609583141 -0.00102354331535463 0.00333773519992878 -0.00301617399166179 0.000904708005239027 -0.00465241446126051 0.0040270185819434 0.00101904710733119 -0.0107458917017629 0.0275160760562135 0.00682483300745686 0.0172231257307946 -0.0170941727436744 0.00230276436421399 -0.00880451017606544 -0.00696866994529949 0.0313827546208594 0.00389096908275428 0.0052545311349751 -0.0024490466389088 -0.0136326144064321 0.0171064441526731 0.0142133942327475 -0.00799752391921837 0.00576571227362618 -0.0447714561854882
  95 1445.54402111276 ""  2.95402737847962 0 0 0.000309059042825412 -0.00115104137908781 0.000375493652048381 -8.78833101396701e-05 0.00162455655681526 0.000693089984844538 -0.000504823420185249 0.000106874315779906 -0.000860518368666459 0.00031844380565271 -0.000161452416619225 0.000111586856296795 0.00130456102378282 -0.000228294161015384 0.000936449674068475 -0.00632724244143127 0.000915503585382602 -0.00245390248723919 -0.00126954361575462 -0.00608011070065753 -0.00268498635670127 0.000722592889648723 -0.00656555238614028 -0.00182107414389171 -0.000307298110044492 0.000647497084006227 0.00402687695090076 0.0016546261198519 0.000433557122044037 0.00247652742729956 0.00315569423370473 -0.00175663542060066 0.00276665262813784 -0.0175290663117532 0.00747510775414934 -0.00750632318000998 0.00236943096801171 0.0114824390736677 -0.00597985656630582 -0.00601981523121643 -0.016615329285504 -0.00216606105938173 0.00413114085989062 0.00290868780316199 -0.00884593173938906 0.00732097762650475 -0.0154470244745901 0.0139094754248266 -0.0175891298172978 0.0481199027504781 -0.049451501602798 0.00112388766107962 0.075984412725199 0.0785352287211006 0.00505499012434219 -0.079691207218046 -0.0499256309477552 -0.0199240206266718 0.056057244052462 -0.0585080915432655 0.00459958766905666 0.0488795295440799 0.075869468877681 0.000865653542595291 -0.0718026653695619 -0.0610791813176277 0.00837274475594376 -0.0246201866245062 0.0215705988761946 -0.00742206827368476 0.0213677984832081 -0.0180842904792505 -0.00890423121572344 0.0066472200526749 -0.00456848465187825 0.00440521418174961 0.00929442193256177 -0.00726203173873802 -0.0379567941310699 0.0396062302079929 0.0518560391129546 -0.0607023096492051 -0.0340609681615781 -0.0159467416468059 0.0458196607323061 -0.292103993903481 -0.0198154636042047 0.0417438643739628 -0.0119437177024669 0.220815147650195 0.0432639915695941 -0.266857499568922 -0.0182751499209362 0.0489330319659819 0.0190540168159206 0.301416302841301 -0.0395672692117815 -0.0876757626704348 0.0543427702366651 0.0232329697994319 -0.0675981401871691 0.0524476641583813 0.0847555900375161 -0.0619275736587078 0.0335377703536242 0.0259360251977737 0.0160204496012249 -0.00229170029580329 0.0340939055892586 -0.0294552816345479 0.023728145624337 0.0268398281534959 -0.0184421703413901 0.0179144903884479 -0.0311614122864657 0.00625001609062239 0.0098040315453658 -0.0140015939128212 -0.0280412042136002 0.025981582540641 -0.0127447951967006 -0.038178872699536 0.0344459306495411 -0.00221604255346697 0.00212584043010431 0.00140741013203515 -0.000182976833120133 0.000728415009452547 0.00104762497135506 0.0018563051749227 -0.000499515474415611 -0.00592466877291077 0.0124849631900403 -0.0138408355037642 -0.00264444122354818 0.00671526625621224 -0.00475155012223559 -0.00832485733306627 -0.00609323446977329 -0.0119772983258826 0.017640630639442 0.00046770201186042 0.000784516822104468 0.000919959882322301 0.00396768642044193 -0.00322691854193284 -0.00674884995813661 -0.00364004193838914 -0.00814852561894631 0.00506570949183262
  96 1450.59959645329 ""  6.03233319445717 0 0 -9.41545441113447e-05 0.000335646822863182 -0.000163776816151635 8.3064163072594e-05 -0.000694890814884324 -0.000349719742261693 5.44684673829085e-05 -0.000191239338478036 0.000135638431392064 0.000206586321301702 0.000105356315704788 -4.41616482284966e-05 0.00281295242046391 0.0024595950681382 0.00188543533827873 0.000845004132412301 0.000262922036705101 0.000538207090976865 0.000500301806472746 0.0011094823494136 0.00232128448891407 -0.00151623007028182 0.00329965361239506 0.00163025566655443 0.000193724266767345 0.00121196115952074 -0.000221400652520587 -0.000876545352156396 -1.97701044584886e-05 -0.000617972015337389 0.000433217376713137 0.000655457146080935 -0.000602274775179951 -0.0164175978468803 -0.00108020217602507 -0.0264946941467405 0.000101187735615721 -0.00366520870782548 0.00157668119348028 -0.0186366338246839 -0.0235525746933909 0.00481320491512094 0.00111489417576542 0.00118742547683673 -0.000656054932946645 -0.000177532723354691 0.00159724236336273 0.00128538148174543 -0.000531206737061563 -0.00276144264283181 -0.00455610041018157 0.000725349906343121 -0.00247805819539085 0.0016174412448611 -0.000662310880374743 0.00269816165231885 -0.000610557846415601 0.000957747814960598 -0.00888274275717693 -0.00397448513450698 0.000114047456488141 -0.00306838616782544 -0.00205474290569455 -1.6298846471557e-05 0.00491628471798666 0.00402696607543912 -0.000167328313112927 0.00150620882291311 -8.60130678013843e-07 -0.0166762547589517 0.0646838189266764 -0.0213860821560656 0.0647159693535658 0.00593495748238031 0.0287468488131361 -0.0486055332782004 -0.0159645868031834 0.0473731239529622 -0.00483779437987657 -0.00362086054080046 0.0072988701720111 -0.00796700590695439 -0.0104043520115022 0.000279780540177899 -0.00036216504093913 0.0061116274588099 0.00397470665206465 0.00205320581185358 0.00881077087549286 0.0191188235804618 -0.00593065171331621 0.0472182035496999 0.0144293144047391 -0.00192515756815449 0.000990065438859332 -0.0115161245543362 -0.0476568738543311 -0.28783504532932 0.0448392351290381 0.0759788637124351 -0.211139074283978 0.194372197445264 0.163467461402458 -0.245453898462477 0.00869619368931118 -0.248505459427605 -0.123527240718224 -0.0756128401910391 -0.206962434360399 -0.000870290928618078 -0.23887147287884 -0.304681572447349 0.0495242109282301 -0.0141767055514386 0.231875672960553 -0.0289525924484244 -0.156373419772427 0.240777474022685 0.151544441396221 -0.106045737213855 0.101223900383778 0.0585342804805094 -0.286819554404916 -0.000510642526962828 0.000163710627631791 0.00021857405281731 -1.8870012788489e-05 -0.000103429133251285 0.000116837674770228 0.000654358662496893 -0.000181107173568913 -0.000614605735216361 0.00158664687182017 -0.00131652582904405 -0.00012071839520648 0.00145495869920914 -0.00127016805608209 -0.0012658506779907 -0.00306129112492642 -0.00261959228912437 0.00268042674594365 0.000244648804314614 -0.000144598263829187 -2.02747478950716e-05 -0.00197585998399083 0.00108724462260058 0.000751504521935568 1.13459674355858e-06 0.000263124993283923 -0.000873331413231912
  97 1474.1559846574 ""  90.7643395444174 0 0 -0.00510545828212127 -0.0114312280067832 0.00486724637954807 0.00229777001413982 0.0104048008914038 0.00491622124652096 0.00331840724333134 0.00497375074796553 -0.0023049448278076 0.000989430759508361 -0.00100198165820003 -0.00336699543206147 0.000271304096871096 -0.00410132830914153 -0.000801048631195489 -0.0515064456895775 0.00270166766755135 -0.00932814197792958 -0.0075937208206851 -0.0463970126184811 -0.0151356257845833 -0.00771934713091793 -0.0447827383391599 -0.00569623297829375 -0.00326018601997509 -0.0522282500697734 0.0016258806540346 0.0248823832595158 0.00013432261890731 0.0155350665899518 -0.0406001225162511 -0.0119297052621118 -0.00150909298647266 -0.0146707020007841 0.013975059504032 0.0141915521233672 0.0116416113371617 0.0262000042371056 0.00591416739453082 -0.00211845805877213 0.0149694280434264 0.00890534105155002 -0.00600511542047381 0.0125621517681569 -0.00898301205732867 -0.00253502850148214 0.0039499453041087 -0.00052806839421932 -0.000449526263997405 -0.000885243567438497 0.000330995815964619 1.15876846932342e-05 -0.00227410576713131 -0.0009745541523176 -0.000425417779555246 0.00105085319877368 -0.00133276501975256 -0.000153825417640082 0.00128747223358646 0.00135457451262749 0.000187071828959063 -0.00142920115393064 0.000605216670203523 0.00098386486411668 -0.000699616964664798 -0.00264050241552437 -0.000220920222258042 -0.000304824459728436 -0.000682820868542022 5.59610693486712e-05 -6.53878514863649e-05 1.0043927437728e-05 9.17900121809424e-05 0.000383456684239718 0.000264582920496025 -0.000165918998379562 0.000150100756987044 -0.000158772124508187 -0.0349747897969834 -0.130289765724371 0.0294417566903335 0.013504606828667 -0.0470434796335937 0.0119796054536704 -0.00011980210472483 0.00952993619623929 0.00236221189777866 0.00112504973146294 0.00369352044016106 0.00718056260569529 0.000495253930361295 0.00505944882127749 0.00285140531196813 -0.0174137237525531 0.00138181006135407 0.0135461777646016 -0.000177719987272305 -0.000223493211392298 0.000617505237341592 -0.000297781089770827 0.00122765187525386 -0.00110097438423756 0.000339822214285075 0.000330880371109024 0.000488478640650435 0.00109433571637987 -0.000275142118209958 -0.00171679654909251 -0.000219466998436137 -0.00335990253741495 -0.00151892694570127 -0.00229061998246796 -0.000568471720801217 0.000853330112155987 0.000482701148399876 0.00126658195207677 0.00269529323917228 0.00124863804012609 -0.0026226074518215 0.00217926502386527 0.000954163397420332 0.000211861508649088 -0.00227318018930947 -0.004653986733931 0.0112161499918593 0.00165318762128845 -0.0451407303766901 0.0401444914892853 -0.0193505397925816 0.0760695918647791 -0.047722372940234 0.0180601405106353 -0.073980043720536 -0.15234974854208 -0.0505159800578298 -0.00792073541252193 -0.0160246972552036 -0.167387849226568 -0.0638255204268558 0.0436562913881365 -0.429028982835629 -0.00013210334429002 0.0122821283580277 0.00726528161033408 0.114172114266604 -0.0556982514634756 -0.0355600114739066 0.114403040778631 -0.0949959248088242 0.699498474764334
  98 1490.25850738853 ""  4.01553022377019 0 0 -0.000900218154208103 0.00914972626478906 -0.00755894481046511 0.00637466834151414 -0.0277610287442528 -0.0221621620966499 0.00394724882865364 -0.00932960527570735 0.00220858211544852 0.0037197334727918 0.0222662436842917 0.00723626978791583 -0.000800189565906639 0.0756586422879231 0.040000931126901 0.036807345255311 0.0115322709582485 0.0413965814925285 0.0131671918566702 0.0168271035726366 0.212127575946373 -0.181431600593568 0.0824462900958924 0.0900311200259512 0.0137072971260613 0.111814813377908 -0.0079492139567045 -0.0943539569636567 0.0278996575134587 -0.0211753073180228 0.047800662407532 -0.00514502463848741 0.0185823568129828 0.237018698451371 -0.319978013743007 -0.403034404182572 -0.218104553522357 -0.488260734883294 -0.1049376388436 -0.000952436919065606 -0.280430603947972 -0.10929853368545 -0.00446337093859525 0.00276021193501351 0.000699934613952109 -0.00103664475567034 0.000152121297397745 -0.000301022890980445 7.5965428257683e-05 0.000923446244578752 -0.000576713370058454 -0.000159844896963888 0.00387274305557901 0.00210501112966033 0.000434861735658938 -0.00241787366541122 -0.000676746217306294 -5.15100862525261e-05 -2.15005560506333e-05 -0.00102340932263426 -0.000208860283827262 0.000356963034705155 -0.000338422775859735 0.000436591794631799 -9.04855795229592e-05 0.00185915247647489 -0.000844598538492472 0.000569382937868522 -0.000502084593471363 0.00232305107935368 -0.00124495643153329 -0.000896375413763079 -0.000506359867814126 -0.00268085863187549 0.00146067834903606 -0.000353815789018422 0.00488869968853546 -0.00289659357050199 0.0184675696064244 -0.0285945406427572 -0.0328765508305314 0.0410663569704233 -0.0154550467982366 0.0154062976624042 0.000482496300616758 -0.00883032619149338 -0.00133485984554559 -0.00198338795339411 -0.00393774879520793 -0.00512062298966688 0.00273117922859987 -0.00745417726477718 -0.00342817165722935 -0.00224569581708472 -0.000887664154213329 0.000929624766290546 -0.00726550946768702 0.0146672032086101 0.0205585395113292 -0.025392226884176 0.00506921897936927 -0.00519756367467658 0.00501939118726084 -0.00588164913203169 0.000200715538208712 -0.0119476017756349 -0.0101512330928286 -0.0116137105525824 0.00356526861846515 0.0244752745072946 0.0155784812858095 0.0155905571799895 0.0232413019271159 -0.0213237035699455 -0.03469317299697 0.00809409316875309 0.0306376865416931 0.0387698880820262 -0.0294808629751718 0.0263328782591197 0.00752735229290165 -0.0450322678048878 -0.016569258846018 -0.00669385585905634 -0.00553535646366824 0.000154440056268751 -0.0042651459698703 0.00390940952168643 -0.00199583220474406 0.0071663160704121 -0.00440884527997262 0.00157311805455261 0.00388203864671222 0.0300077623863157 0.00928146393306513 0.0170309210915278 -0.0205995992492309 0.00678050333134826 -0.0107782001439831 0.00237452874875455 -0.0403017873961271 0.010006648898009 -0.00622332574384021 -0.0035415631849922 -0.106766631171543 0.0589005907841597 0.0347225408762976 0.0105784850978809 -0.0107103317794573 0.072497163752289
  99 1495.1504431044 ""  13.6430014442946 0 0 -0.00129244159189959 -0.00101525429679033 -0.00162501010065746 0.00876819348387348 -0.00380085544962555 -0.0130728956746745 -0.000245326479083388 -0.00231739882522499 0.0023191184203314 0.0101126074046538 0.00269828050963372 0.00338216534508815 0.0457665234842476 -0.00400842814169119 0.0249015765005779 -0.000896188710203602 0.00240794138409247 0.0066415486865189 0.00815498032903724 -0.0406322795380735 0.139488257152101 -0.136107529619082 0.0116023211632171 0.0555721894654328 0.00311315110457843 0.0275425673868431 0.00646413794433113 -0.015361863560239 -0.00500753310213029 -0.0242263771477224 0.0259233142687766 0.0140267529960991 -0.00619787677133457 -0.527934632338391 0.191590747462001 -0.273156359979729 0.0862476843845364 0.322890967848143 -0.101866549790893 -0.228513069744065 -0.452586799368966 -0.00937694230054894 0.000939834194332152 -0.00127510024906452 3.96101688809392e-05 1.51240950232897e-05 0.000903183988039159 -4.02708312882993e-05 0.000780508289488424 -0.00240705246755842 0.00166392663287032 -0.000306271231653841 -0.00237668228745236 -0.00316134825858967 -0.000429129730569611 0.00283695716854093 0.00238494111757136 0.000199165736120939 -0.000519728887741087 0.00133775313117612 7.57243663393273e-05 -0.00199597858881363 -0.0014677145879681 -0.000150120567044735 0.00187551396216579 0.000446810472754578 -0.00243533625282251 0.00164433592775848 -0.000800797925614615 0.00724748871798054 -0.00128161523187853 0.000662962860471104 0.000497752011275717 -0.0128969301492173 0.00335722193068707 -0.00499534405636168 0.0135527743444803 -0.00826718199843407 -0.00312908958861928 0.00630041844936554 0.00621849203079136 -0.00740716629131292 0.00547203445727549 -0.0034917843430696 -0.00187375457532688 0.00870906202788625 -0.000450661353514198 0.00346755494679758 0.00112652555204405 -0.00801510073487306 0.00435132404641083 0.0047759528559288 -0.000426980050181858 -0.00169029386447788 0.000700033873213543 -0.00450970312922078 -0.00156973477494291 0.047340778763576 0.0180638560859156 -0.0691428276929118 -0.0106975000123985 0.00882017236285815 -0.0182142366410177 -0.0287553705797524 -0.0358598316260838 -0.0736530774166868 -0.0387079312306296 -0.019883831165347 -6.10773920039959e-05 0.128307952898347 0.0577005878673851 0.0709100116325903 0.0862866627625737 -0.0818016783773828 -0.0844109259963435 0.032093512803069 0.100562591780148 0.13603614371159 -0.0938369974606287 0.0833174053250009 0.029521144450336 -0.129325071024448 -0.0719416410915344 0.00222791018352973 0.00058469297067669 0.000161656065498828 0.000546161098661692 -0.000382668241519586 0.000197469105044942 -0.00116383855515655 0.000502112100485612 0.000105655669812965 -0.00763591070484001 -0.00472252324391718 -0.0018007436360772 -0.00515088073200427 0.00455932323982647 -0.00409382184468108 0.00273188355937426 0.000981664797322924 0.00294272930940424 -0.00250422648193685 0.00137752333289584 0.000837814610979159 0.0181888790340766 -0.0102002807675666 -0.00602770819781123 -0.00115549974343699 0.00111451562829529 -0.00747568438744211
  100 1497.89419364664 ""  1.80527688970611 0 0 -0.00171757250261595 0.00127501876001539 -0.00210089868577315 0.00613780405951278 -0.00331589700015048 -0.0104623626606255 0.000267462275823943 -0.0048315765378218 0.000276799114139518 0.00412706442797433 0.00276217115363567 0.00341284365479271 0.0145067442097905 0.00343147029913158 0.0137339811612573 0.0159680128080956 -0.00226498986218366 0.00951637389174581 0.00555701097255984 -0.0224124263687586 0.101276634706718 -0.0965644407821795 0.0120390221753318 0.0380037752432931 0.00653731466340722 0.0627849924274405 0.0108037094487222 -0.0430855450291705 0.00903706505101006 -0.0179477071590903 0.0427018821537974 0.00268301076577403 0.0100451589383265 -0.176305748727036 0.056949402117749 -0.108689811957135 0.00614890698144152 0.0973841316472724 -0.0825737148762844 -0.0493912378159572 -0.201620795288592 -0.0428389774569242 -0.00318030917818394 0.00138563056816602 0.00103067725224272 -0.000635129010143459 0.00106392094488854 0.000387115732050117 0.00010911849190038 -0.000951206119867989 -2.74223800827723e-05 -0.000149899757006491 0.000197738671991029 -0.000438225227742947 0.000201894266791403 0.000450678601329526 0.00028805439898858 0.000297989562484791 -0.000209060699101489 0.000318569282500599 0.000249429495035238 -0.000451424924131747 -0.000250779313314256 -2.79402568799984e-05 0.000430608543157323 -7.91356078794159e-05 0.00021161036003428 0.00170587370126323 -0.00122012003621432 -0.0189950539888619 -0.00481403454928392 0.00479564271023821 -0.00188184877350345 0.0352537504255045 -0.00970884919162817 0.0130515208791413 -0.0318821579209245 0.00432889678693104 0.0156845573726291 -0.0159400026416503 -0.0266641418918061 0.0307955239852188 -0.0105470904572281 0.0115660240299137 -0.000203542700310831 0.000438109687322955 -0.000509377795107335 -0.0060037314847425 -0.00132077503973073 -0.0013429503038819 -0.0100416714450447 -0.00156608354262995 0.00166153616444762 -0.000177544556117547 0.00104010226432777 0.00221707625039981 0.0338787830019599 -0.108322376324481 -0.106194917760324 0.218490842536444 0.0408656571691518 -0.0348135213723313 -0.000722634665391173 0.123918682454432 0.0778575790008061 0.22213156407063 0.115203474135635 0.0628794827839851 0.00258334493283887 -0.365826676805872 -0.16087212345768 -0.199084581596108 -0.247591547325185 0.234211276523429 0.209442299579152 -0.0137789922726263 -0.0973056210139154 -0.31631718449438 0.113258340546916 -0.111323000461255 -0.0686822621825025 0.345432831852338 0.157263423924365 -0.00190555504635988 -0.0029358646976926 -0.00107014887756365 -0.000752876019314474 0.000808348464778713 -0.000378816582919834 0.00133229992474294 -0.000851029111837679 0.000283966809071812 0.00455055914456228 0.0210456137706407 0.00530732381691081 0.00377388506001766 -0.00448127880018555 0.0145990594389999 -0.00406523527614554 -0.000166403860024784 -0.0078570874402155 0.00271369066591656 -0.0016210677737485 -0.00115471474365518 -0.0320059706901132 0.0179657386955441 0.011760502479845 0.00193135997804563 -0.00246661853274669 0.0153001844347669
  101 1500.6735877202 ""  3.14787436478262 0 0 -0.00765375261955717 0.00702071823769161 -0.00647300858259999 -0.00175889830153075 0.00942936444340069 0.00689412331509472 0.00618254728309043 -0.0166174654281356 -0.00927571191347273 -0.00135311246577657 -0.00537985665700932 -0.000285206535308082 -0.00312548481645705 -0.0150968795895626 -0.00409320654075879 0.0883515099386535 -0.0280892693621709 0.0224801812010639 -0.00603371182088319 -0.0108073774028982 -0.0677670700286901 0.0549888175340168 -0.0193314757103623 -0.0262238548465481 0.0249429130441325 0.228473292940099 0.019947150633598 -0.189118235679494 0.0867024408230404 0.0209355608458017 0.10318296302055 -0.0618025918224628 0.0917975703475272 -0.0326750988122161 0.0593817004332004 0.0945037204662542 0.0269867116491563 0.096647250140647 -0.0219127348383406 0.0437529078798692 0.0538478563150405 -0.00855437546656142 -0.0466355541885609 0.0228756843204187 0.0140931285872714 -0.00640609634026957 0.0128367221903352 0.00874103604993633 -0.00268319260596147 7.79370068866149e-05 -0.0107037415152996 0.000754951805933116 -0.000314805928277037 0.00349698909265205 -0.000508130126354612 -0.00137624937588333 -0.00430588983872178 -0.000353419453956286 0.00127083592244721 -0.000812335033567607 0.00119885116583212 0.00117565294657291 0.00811072446487805 -0.000359724671102469 -0.00551559766500124 -0.0120269361070746 -0.000219229098591303 -0.000753799161937044 0.00109574179619415 0.00521243691257946 0.00110988872349486 -0.00362086352339491 -0.00208167706560885 -0.000345885489745839 0.00643258735039159 -0.00397654012678335 0.000720230458338106 -0.00307984742528003 0.223970214668482 -0.222769464432212 -0.385594639580406 0.439555159938199 -0.16681771325873 0.169593502162656 0.00103077879780503 -0.00613392668918004 0.0021807754692429 0.00420550573779144 0.00417762109734154 0.0142578152770096 0.00485701144627076 0.00595714157532003 0.0101189989422713 -0.00654409756580914 0.016508512232282 0.0830422102687452 -0.0201399429252966 0.0310798606666125 0.0506581361485165 -0.0694616627804855 -0.00654735023303375 0.004390796183466 0.015716081240108 -0.0373857983606584 -0.00887570295576322 0.019093194660621 -0.0270366180059313 -0.0762107838333199 0.0296306214820886 -0.0228901711862072 0.0259344532421894 -0.018110043924321 0.052848210081726 -0.0431975587009333 0.0159411177368855 0.0227462201632239 0.0420553792763941 0.0280577023509107 -0.0350472972123766 0.0290810118031091 0.00952938290752705 0.00454495524506384 -0.0303828669985353 -0.0209830943293088 -0.0255321966791965 -0.0192140863315667 -0.00430365094087165 0.00525797703358182 -0.00237324625157064 0.00959008547610552 -0.00644248836589002 -0.000709552745206983 0.121841575169792 0.235500671863125 0.0564661707568504 0.0308951337083068 -0.0207675438776641 0.232547957811127 -0.0426821202006769 -0.0129285481798131 -0.0355662518533929 0.0205225578338156 -0.0130685927741306 -0.0090955607105089 -0.205006756729949 0.11431753667994 0.0764943388741647 0.0120592653732705 -0.0174497809927461 0.0947589218800593
  102 1501.04101696842 ""  0.0416162300940813 0 0 0.00143484742235797 -0.000803862677850463 0.00110947212645885 -0.000708926388830053 -0.00140265791867266 0.00011123840140018 -0.000730868091730864 0.00301988118107435 0.00130244187453477 -0.000102237005152131 0.000434268742736613 0.000236088913728942 -0.00117129398861324 0.00153886958606167 -0.00127236949835899 -0.0135327868856527 0.00430857064692605 -0.00435533489775293 0.000327026301174609 0.00607673188876568 -0.00303226435551584 0.00560174255456221 0.00313650767646806 -0.00121768610226881 -0.00436846204070515 -0.0410550195333004 -0.00624356471963722 0.0315201631680488 -0.0123592988191133 0.00103882345421585 -0.0224980180191397 0.00701088978761327 -0.013601947904822 0.019341662004511 -0.0107062451246469 -0.000223160371874397 -0.00346156183080203 -0.0187293209749392 0.0109102386313148 -0.000635259672709843 0.00789265489780432 0.00245069956996698 0.00753159243260383 -0.00376397076253257 -0.00221203630195665 0.00104238044507548 -0.00214201753402317 -0.0015063535392485 0.000680159096891182 0.000361860032629728 0.00188967301606132 -0.000211945975394242 -0.000407058695249829 -0.000622297869629331 -0.000254770000901974 0.000314549763585703 0.000534839705845544 0.00141194871741212 -0.00019677571808693 0.000390505766426094 -0.0010356080433705 -0.000944616178334672 -0.00163650672428528 -0.000245716722763525 0.0011771388955469 0.00212984229326016 -0.0036200805067147 -1.41063385924821e-05 0.000746404084398286 0.0230568636900939 0.00388794074593767 -0.00554065654383607 -0.0139884818171619 0.013431056033573 0.0320667119989628 -0.0165330357025833 -0.0178777740451801 -0.024650070523779 -0.0357351465703916 0.03654924005358 0.0618019881857735 -0.0707371282224116 0.0270718118002278 -0.0273537704707429 -0.000993769326397402 0.00199941587063783 0.000169245966709226 0.00876996375135218 0.00114327523374965 -0.00408737101286539 0.013436595433852 0.00445506239680689 -0.00344957694002005 0.000907338812149628 -0.00225414961105301 -0.0129844441914632 -0.0458801348842064 0.150328153594602 0.134896504449513 -0.282853469745262 -0.0472184466051111 0.0395854462949131 0.000684666519911407 -0.158993896753929 -0.0940647099371318 0.216655515394511 -0.0962924970503758 -0.395058461716942 0.168655201996125 -0.291126921350938 0.0770170771482006 -0.180818744311468 0.184253754835143 -0.136832781142421 0.261671891163443 0.17350667386807 0.28419560901864 -0.0440848872794466 -0.209676674228521 0.159184136961287 0.0162464542677649 0.301744766971029 -0.0964844650962045 0.00311048727897223 0.0038922672338371 0.00307088920686963 0.000877987852208287 -0.00103295015976537 0.000498241249213629 -0.00182355140005851 0.00128643059559979 -3.21602077302084e-05 -0.0181416037411435 -0.0362268946933726 -0.00849859207756879 -0.00436724762618406 0.00282063085603386 -0.0359307659802072 0.00695950532356148 0.00181399418102314 0.00752817534978436 -0.0029728541516006 0.00183595316411674 0.00135047517988654 0.0292493745261985 -0.0163988483962701 -0.011324423290216 -0.00257618731953813 0.00324954511481586 -0.0184889224723883
  103 1504.44863341824 ""  0.153118390693808 0 0 0.00393994302225063 0.000353166445920687 0.00363805370169348 -0.00642410212040527 -0.00413491488216935 0.00853739233708315 0.0021601322840319 0.0136019110072142 0.00344906732901192 0.00207541359270583 0.00203408917910579 -0.00254758055444017 0.0124887169116088 0.0106797840602965 -0.00639714095145853 -0.0368713228204944 0.0116900109895555 -0.0172238910990094 -0.00267528987180903 0.0250025841561627 -0.0740103416428996 0.0748001001997744 0.00281687939474052 -0.0213226763785123 -0.0170496727953344 -0.18764549238625 -0.0540101008820853 0.116427370538506 -0.0266706130285631 0.0437225763500537 -0.144540068304613 -0.00178012046868678 -0.0419275670819797 -0.0346047440696408 -0.0376546997766016 -0.137162152307427 0.0333607339272276 -0.0650970881011229 0.149092957192596 -0.176126756937397 -0.0478862242853549 0.100981786333003 -0.0124782108839139 0.0039440647628977 0.00439420808734024 -0.000985892005992505 0.00190478699987312 0.000522802128300952 -0.000799518146996326 0.00806897165275098 0.0063498977082323 0.00209259937577385 -0.0147282607403881 -0.00268677182585154 -0.00237827699686336 0.00396436964593824 -0.00948208172164871 0.00206445949091135 0.00133456462089477 0.0143488133356502 0.002080541561028 -0.0152496753456318 -0.0034893883396221 -0.00227557632792702 0.00258612997148371 -0.0117621788237884 -0.00116980778509134 0.00721759362979136 -0.000111101163933302 -0.00510892305613164 -0.0144411150649676 -0.0300802922491288 -0.00837520746652087 0.0141722282367923 0.0151523462136148 0.0111452454679458 0.0151834733199178 0.0150640112744562 0.0607439979154476 -0.0445546685886282 -0.102984187052553 0.113775489507043 -0.0310658334881627 0.0411256447314634 -0.00571858773281844 0.0458093665403843 0.015828428402587 -0.00125672326273031 0.0100657027065337 0.00679549649601601 -0.00885018191085415 0.0687866034785079 0.0255048698109512 0.0032760385191328 0.0240579032156133 0.0642162187768746 -0.154976543167261 -0.0429855516230223 0.322457869286586 -0.027440762156567 0.165201376117648 -0.157435846663331 0.257757295512736 0.0736661480055511 0.276235398408707 0.167038995456054 -0.0310569587120039 -0.214631533540704 0.101724122546275 -0.238741141194006 0.0143582457003932 -0.146781584468608 0.0582036248815216 -0.034507572719868 -0.209968823200481 -0.120472365400819 -0.191440829215817 0.0586820415123645 0.139793513305416 -0.105453448667243 -0.0110228059652561 -0.248553365551637 0.0636989068271933 0.00654572289946141 0.00557981817273702 0.000466628993658723 0.0025757673626752 -0.00224804464725005 0.000589013423227018 -0.00449202498196674 0.00191535424938672 -0.000976591953894786 -0.00523429016059111 -0.0311573465924656 -0.00857738613885158 -0.0148036168368154 0.0181913676248859 -0.0116447989224188 0.00469347871183464 -0.00308059284304311 0.0277848486027502 -0.00895446098453068 0.00405813989783324 0.00309890356772846 0.0885131352513867 -0.0514474469652188 -0.0342165133943713 -0.00490567027495704 0.00650619794911081 -0.041905801681982
  104 1505.37247037638 ""  12.4397146476523 0 0 -0.00858577586651281 -0.00424873397330396 -0.000177227641092996 0.0193673543512344 0.0043140651012221 -0.0270389048190485 -0.0137086555823568 -0.0145129217795345 0.00243154969226292 -0.00352147613186057 -0.00256212558070551 0.00503903507903435 -0.0219371191388706 -0.0210493084190647 0.0198778246134405 0.0283787078417701 -0.0162988824020865 0.0147901787015704 0.011872586482117 -0.0656501182477423 0.236517105302473 -0.234596398615154 0.0050517389146359 0.0751031763070081 0.0128392903693385 0.193814473149682 0.139343994318714 -0.0490426704384457 -0.0516432830220242 -0.154233105598451 0.258969273219788 0.0981796964397193 -0.0195005135029416 0.0290550122538512 0.0913211512759236 0.258592029625959 -0.0752247149290309 0.158708335231219 -0.350910587116524 0.368870949823478 0.0558761415766698 -0.22454202016747 0.010939899072773 -0.00584953101615555 -0.00355707786381347 0.00116669236756355 -0.00405866738212606 -0.00343693026002186 0.000795843653566566 0.00348493322911412 0.00493644145379467 0.000181677138137737 -0.00217741646337756 -0.00072894865568761 -0.000491918031707606 0.000477820981573914 -0.00240789038791898 0.00147096796800389 -0.00219167288630669 0.00591565388034586 -0.000164002056018566 -0.00508235912608099 -0.00626838679386008 -7.25934698046723e-05 0.00399772473339216 0.00431903579693031 0.000781741839415056 0.00206181860066834 0.00168706554056466 0.000394821527908027 -0.00469628450687039 -0.0165453915764208 -0.00459196739440023 0.00177437903535378 0.0105042258305226 0.0050748794716555 0.00799269298351888 0.0112582075009939 -0.0523778384793989 0.0515964160969897 0.0906523939097596 -0.101688749285424 0.0432708423314436 -0.0409863029133629 5.75583124794712e-05 0.00952274984048901 0.00274914271106632 -0.000335944878327177 -0.000963501655839613 -0.00930599134769466 -0.00424230211263943 0.0242411408017535 0.00329606710802872 0.00102959977379454 -0.000363878486244937 -0.017121413967394 -0.0865153019526002 -0.00516702376682365 0.184790756310253 -0.0550613054443637 0.0721291336699048 -0.0689860354467673 0.134408218167506 0.0074897049193025 0.125552094223625 0.0529683524970513 -0.0406911811156336 -0.137290164735964 0.0588848347921547 -0.0683818274549647 0.0394181223179672 -0.0470444590420773 0.0812281085397888 -0.0650329937801637 -0.109549305744298 -0.075324454285497 -0.128977919656617 0.0333340329519437 0.0954418585148873 -0.0726398344546586 -0.00488204908037077 -0.137574799902368 0.0317908138654898 0.00229773679278491 -0.000406281739006326 0.00363139287222298 -0.000947143066105753 0.000722769818744069 -0.0003812851228806 0.000309588244149585 -0.000254186008201327 0.00208322147374115 -0.0412818528291585 -0.0184208520261513 -0.0047228341986462 9.08947774777516e-05 -0.00701856716842502 -0.0431417905556171 0.00425000081425732 0.00678361321706639 -0.0166671962373352 0.00234560180494578 0.000394411350791688 -0.00128152676439075 -0.0214362816672195 0.0150012645006132 0.0151169768219362 0.0025939327527623 -0.00103724572888649 0.0166513815275885
  105 1507.51418426535 ""  5.94110795413666 0 0 -0.00723831367927884 0.00669702273747736 0.0127678249595531 0.0112555107520856 -0.010535209197966 -0.0196941718504636 -0.0207189220954898 0.0236325594918224 0.0180222932409428 -0.00124623906150191 0.0022819938977753 0.00352698156726006 -0.00730271794052767 0.0019040464373692 0.0100615844165032 -0.023473497209445 -0.00356800367403856 -0.035460143288726 0.0133270424971849 -0.01308046086029 0.144838177364445 -0.133530795095927 0.0374116733964124 0.0526937588059717 -0.0419774791798279 -0.352489688709706 0.0862353283513101 0.376784079287929 -0.21856609079076 -0.142679613384314 -0.0344592458138838 0.202619291663687 -0.213268050306994 0.0395133215434777 0.000625969338338291 0.0530173586367338 -0.0499806979851625 -0.000885721831872068 -0.130806878167036 0.127727375192427 -0.00918717183738301 -0.0892293377949174 -0.0335837211993716 0.0150086318813453 0.0111414557092689 -0.00323227552501986 0.00831476186134841 0.00671249303971464 -0.00296359798531931 0.00112718166714147 -0.00641869169424784 0.00137423761725019 -0.00577725357535418 0.00152472596344798 -0.000774835191215148 0.000473649914669278 -0.00442545649687191 -0.000914230994244565 0.00427208293780415 -0.000661771415808559 0.00169768967030917 0.000274395635305679 0.00920170195000755 -0.00135925088520736 -0.0061067661206686 -0.0158511517367884 0.000175417999831476 -0.00229463669957276 -0.00138039603418733 0.00145115834209774 0.00370273061407844 0.007396088999121 0.00242903884744686 -0.00155619966616471 -0.00453916347000457 -0.00403504916173823 -0.00275396123018676 -0.00411976680263895 0.163227145186191 -0.14266509449383 -0.279488067331903 0.314109451177326 -0.106672195625367 0.119725761041562 -0.000695898991908246 0.0090057897699563 0.00651601340079848 0.00356655633241022 0.0106368016868806 0.0315379936819252 0.00163031730247307 0.00845075583982413 0.0127745712220035 0.000911291128366675 0.0175240846577856 0.0797022657404033 0.0382537601641335 0.0108660749402851 -0.0796877628578698 0.00409463282838868 -0.0426921161026851 0.0401016346273603 -0.0640095622771107 -0.0216627548575427 -0.070618488256559 -0.0330451547249093 0.0157893501194869 0.0634873154704556 -0.0300496210409186 0.0415740071242288 -0.0167217190347631 0.0268427477024608 -0.0330709576624935 0.0257860087293982 0.0505403164647768 0.0354356398253847 0.0595883031750258 0.00126750075821555 -0.0463663625835336 0.0366663155570481 0.00825544310974789 0.0535034622869642 -0.0297538595004872 0.020187279673082 0.0150709170960496 0.0123694863642568 0.00613586331181597 -0.00533919137551305 0.00113009706503369 -0.00998897699516553 0.00401881480200748 -0.000662049419731729 -0.0971983345256112 -0.134526328723581 -0.0315582025907818 -0.027979339153236 0.0229817816467603 -0.142445720413359 -6.70601343889171e-05 -0.0107058805961768 0.0665563172513964 -0.0134435303461822 0.00636611168953661 0.00416341740027067 0.137390574247521 -0.0802597239839789 -0.0539543086357826 -0.0114650596797547 0.0165772150808862 -0.0963324529912171
  106 1509.83150917317 ""  0.88537164089772 0 0 -0.0258227813777217 -0.00349907147391124 0.000531255196985303 0.00159989220679928 0.00912853556559421 0.00775237203165818 -0.0369762342767812 -0.0150489228101967 0.0064043162703169 0.00442210118314916 0.00214469402980223 -0.00850802885846739 0.0104376907026015 0.000759250834360325 -0.0302360747785393 0.0619492177428799 -0.0330132069736101 0.0429285237046827 -0.0111467807336275 -0.0610174397305345 -0.0420762442163341 0.00774227528872549 -0.0363214985645553 -0.00970712152865165 0.00301993265321923 0.196657162328925 0.344286489675053 0.100017563779421 -0.199122260894199 -0.346518681170331 0.492058467078511 0.272528321743563 -0.123266155793901 0.0107797722709196 -0.0436464919058951 -0.091169883249569 0.0975688444523904 -0.0796173794328204 0.334455941883022 -0.271639541046007 0.0883603248314095 0.211632900677769 0.00291952554381667 -0.00207939338679329 -0.00119159253050928 6.91628944880445e-05 -0.00041533286381458 -0.000425900905370801 0.000413614124259146 -0.000708928282259335 0.000108018385677873 -0.000289250587256541 0.00170761511695753 -5.6551823415084e-05 0.00022030975587426 -0.000333228776373513 0.00110914535044817 -0.000137490202026774 -0.000432321315940411 -0.000783625867409253 -0.000310821079179502 0.000738050692606623 -0.000365369082231479 0.000268566648541917 0.000155177892034391 0.00185166645734557 -0.000203530156002889 0.000635174444953759 0.000270872240274876 -0.000435503632532394 -0.000695444181947527 -0.000153858350116533 -0.000190083471737764 0.000714177335409163 -0.000137396712399186 0.000212033554373361 3.38668418303684e-05 -0.00120292450031303 -0.0126578805364315 0.0119009782288136 0.0223161787714256 -0.0228304736574979 0.0130727141430276 -0.0107191496600305 -0.000199365472737424 -0.00425781617672682 -0.00191626037229317 -0.000873104059377476 -0.0023132550848683 -0.00589548295383794 0.000886221690287292 -0.00571669814763107 -0.00261525112328307 -0.00101198252888756 -0.00279117858669305 -0.00923488211837564 -0.000278978752539618 -0.00199992024160277 5.12442036026253e-05 0.00575065458965334 0.00343764359517842 -0.00328087061189077 0.00160733494188657 0.00604235442869504 0.00495254586322118 0.00688396916930997 0.0021826034544695 -0.000849845609533749 0.00189499398207067 -0.00944216773173507 -0.00211676216466522 -0.00530505761188099 -0.00391057572826975 0.00386754935220424 -0.00114830573712514 0.00312031364683239 0.00750431219678164 -0.00117540266934265 -0.00552642600959397 0.00413355496870141 -0.00125282403889243 0.000741680733361588 0.00270165568491615 0.000886825479117867 -0.00361456401599208 0.00174167618397487 -0.00139279135219907 0.00171839774914572 -0.000666928716393561 0.000600829165638134 -0.00136507987924635 0.00286156242390647 -0.0418031137315728 0.0135923312379539 0.00161071154163985 0.00424085959551985 -0.00979525940120555 -0.0193378172896735 -0.00177703867117654 0.00602604032054779 -0.0227907165444012 0.00950915259237544 -0.00243520577075118 -0.00390803630375698 -0.0482684558057831 0.0310832858351882 0.0238021326334122 0.00298556692104687 -0.00557130610803692 0.0308105641827353
  107 1517.3111859448 ""  5.7584938381257 0 0 0.0155470643313046 -0.0207040133648479 -0.0102793187840021 -0.00213261709967904 0.00825833842527848 0.00415578610588083 0.00748048161225694 -0.0186181699006425 -0.0112304409180091 0.00113894577096728 0.000372192398470862 -0.00353055004746094 0.000493968251405978 -0.00401639275478712 -0.0079561549075172 -0.0765604401669229 0.0380094276780904 0.0229703680665593 -0.00461328306770546 -0.0120718653827469 0.0159135330251813 -0.0174415204106124 -0.0345155868183438 -0.00116098200653935 0.0290840984175077 0.290984057356207 -0.0444328691902426 -0.270974068432863 0.139048001118226 0.0691249125449464 0.0888559100819996 -0.124618922020042 0.155007167879212 0.00598621627046493 -0.00468297837101298 0.000905421629793635 0.0266414198022458 -0.00345758473640382 0.0744879150639092 -0.0486005396487199 0.0436102177171894 0.0481440044175849 -0.0152470588958066 0.00271440626473621 0.00583547006436636 -0.00141450318815284 0.00305659989141104 0.00199692922597198 -0.0013134961962642 -0.000390356450977403 -0.00293975645636719 0.000372398561008612 -0.00104237423036636 0.000450656531801602 -0.000109630114499833 0.000251268856122647 -0.000569523887871795 -0.000178651438396091 0.000147785983544968 -0.000384076905018737 0.000438080393776599 0.000478548909505698 0.00227559962247857 -0.000228078870894801 -0.00134273926459314 -0.00339037531507878 0.000405229003411914 -0.00040558888913163 0.000254350177027628 0.000424358495388654 0.000378378233890573 -3.68574162405025e-05 8.63672381102328e-05 -0.000312143170098459 -0.000190099430264175 -0.000128356445182004 -0.000246012000570543 1.0648816780212e-05 0.0807899082616023 -0.0506411220091479 -0.133287402497628 0.152376419962593 -0.0258503280143579 0.0518529801821434 -0.000447435116503025 0.000874784903716451 0.00117628689675818 0.00024991581800633 0.00137656392803716 0.0034003889509316 0.000390319271644691 0.00178570651420475 0.00297810694398747 -0.000581438203817569 0.00433888029998272 0.0212597493800641 -0.000119029453558065 0.00318171558260406 0.000741832943744956 -0.00578605801644256 -0.0029503289702724 0.00262174854667658 -0.00129426778643531 -0.00475622510869311 -0.00403769512467247 -0.00328965526831686 -0.00027003724327427 0.00202210175761531 -0.00107675265065432 0.00444512678250947 0.000638618549520699 0.00253468083525064 0.000451995678281862 -0.000718051045913499 0.00296543928295487 0.000272661874165359 -0.00084537863949047 -0.00197432612630679 0.00063516071448024 -0.000625832891703203 -0.000564967862374892 0.00282463217389434 0.000928589735262889 0.023456200117751 0.0374825833898451 0.0473993903744752 0.0089644675013276 -0.00845872506230835 0.00167152832099442 -0.0163664405014724 0.00803698750065861 0.00564700836832715 -0.294197704175388 -0.427495193734962 -0.087990044868732 0.0109114162720737 -0.0459340326325389 -0.533204900293304 0.0265663868030549 0.00397398865724298 0.0801956606631223 -0.00177012882300462 0.0103698781721978 0.00540867547752985 0.0534863866862659 -0.0163684521880932 -0.00549235320042438 -0.0214081610641472 0.0264937946959496 -0.165833432009799
  108 1518.37490257503 ""  12.5370046180534 0 0 0.00155651782607173 -0.00752167103610428 -0.000209706936081502 0.000577550680525722 0.00293956635281284 0.000332188188096797 0.000511065446358562 -0.00352337361316276 -0.0014145493840924 -0.00116741933313411 -0.000995331565554187 -0.0010463378403543 -0.00427841727041243 -0.00325729390726806 0.000220105154643648 -0.0219758619429903 0.00438787533346471 0.00407514400887805 -0.00118742388970294 -0.00607463018966128 0.00394822352240507 -0.00602246020890932 -0.00843120637815626 -0.000616307478964336 0.00546970037413269 0.0575857249271166 0.00609891688447469 -0.0451100905234759 0.0156537312051762 -0.00674290112472334 0.0334921095581645 -0.00958523726816293 0.0202109796157439 0.0326355236391495 -0.000511879012494003 0.0449717820048063 -0.00778972907380568 -1.20082256538297e-05 -0.0209656624763053 0.0456738002134189 0.0489861415134815 -0.0100911831862747 0.002362770977188 -0.00236647716730211 1.71474460103366e-05 0.000282233873493888 -0.00360701271808728 -0.0048976314212528 0.0039925624060466 0.00324717369294121 0.0231287707548298 0.000869934968148228 -0.00736420325013742 -0.00189088137451804 -0.00210056303752592 -0.000922473504477269 -0.0125637474407049 -0.00051898824772413 0.0127341471946324 0.0111201390049306 0.00324427256205297 -0.0221731820428646 -0.00314219334827488 -0.00433617264953035 0.0047220547486332 -0.0200089360060417 -0.00649161892864923 0.0265452107819112 -0.0185952229931978 0.00561512002354336 -0.0109125300241424 0.001862269266494 0.00491836309687188 0.0271771375607814 -0.0176914474849543 -0.0205101325138071 0.0236552616558488 -0.0116237139559466 -0.0108355997327195 0.0187227111275368 0.02024491432988 -0.026204810517722 0.0228627804426177 -0.0131667442127955 -0.00526045189115679 0.0468351369564308 0.0153540478956285 0.00638397273184681 0.0180735730044424 0.047853949185228 -0.0039368478368646 0.0406680706112172 0.0176909792149443 0.00603422783052174 0.0299012085432647 0.0629118753635172 -0.00442498461983902 0.0432695788061203 0.0231994326024386 -0.047285976686138 0.010627861927142 -0.0166150744093396 -0.0073293583134294 -0.00538144469833059 -0.00722950632850378 0.169060037225871 0.158919253316855 0.218743730826709 -0.0789508141502021 -0.274692341442557 -0.211567505852466 -0.151018076227142 -0.322941490288587 0.29329648639003 -0.142371947881825 0.0911540663349918 0.257234705290921 0.350328642437504 -0.219900684648145 0.197532275163674 0.0979538517954644 -0.256585581405252 -0.242942814096116 0.00214691914999006 -0.000318888749083794 -0.00433325522807326 0.000259693802603625 -0.000163762681315166 0.000116893202035515 -0.00116565617877173 0.00041753555497874 5.86591609274307e-05 0.0133717151768591 0.0186470475872808 0.00105745344352165 -0.0110364742493009 0.0146382883860206 0.0361553972347578 0.00495710453069489 0.00271878887793525 -0.00114393543481584 -0.00626098636656927 0.00409662995401572 0.00176361976814572 0.0640196323977234 -0.034699305078491 -0.0170615247501229 0.000289861360368643 0.000963236874107907 -0.00274873036254722
  109 1524.17450845565 ""  1.96292307225414 0 0 -0.00532516200756827 0.011122493575747 -0.00101050425187686 -0.0121804648790522 -0.00871234680598807 0.0137944587806856 -0.00409920348440633 0.000194479534830916 0.000398821749470449 -0.00297524849165095 -0.00244597103839501 0.00557323038880723 -0.00194165421939842 0.00426943232024377 0.0111331178015575 0.0404161951463882 -0.00656841850556648 0.00865297560803388 -0.00408016148243765 0.0712220118727017 -0.169201149085883 0.180050281760655 0.0394618695513284 -0.0511741999646767 -0.00346470230208702 -0.0170293192094373 0.0347179035966922 0.0408194840112139 -0.0284478563738503 -0.0240818356019718 0.0276381248864535 0.0318900708413457 -0.024494426354563 -0.00125253270989576 0.00733906066652484 0.01134176417091 -0.0386976388114429 0.00554062207866216 -0.108572508167756 0.0783460760775609 -0.0499102768135512 -0.0693938323076041 0.00128083604856414 -0.00158178792545855 -0.000188217827634532 -0.000341961139011342 -0.000507367174784421 -0.000894675399765482 0.000762593846391144 -0.00197468058868119 -5.95483169575947e-05 -0.000909301331747494 0.00492308001367565 0.000892411784444829 0.000824899073136843 -0.00137100344451543 0.0010395456653824 0.00227986887285071 -0.00126650127472267 -0.00132394035521103 -0.000715959844959687 0.000374787957111365 -0.0023426286782063 0.000360172273037237 0.00182643527444326 0.0051887360530476 -0.0283110227359336 -0.00167047819897823 0.00453325056523977 -0.0367156967295407 -0.00879873682661491 0.00604879154655103 0.000951066744261412 -0.00271584397117481 0.0171347666205585 -0.00826956894276654 0.00716312235752087 -0.0170423780200949 -0.00283926691916959 0.00563722256659111 0.00694537645390479 -0.00633777264838722 0.00846161981778884 -0.00430038215787125 0.00240364028472726 -0.010575266881783 -0.0042019825528592 -0.014313453263029 -0.00723312518121422 -0.00846414820166446 0.0122208039748198 -0.00700756949035883 -0.00779401560662106 -0.00355229590420146 -0.00459028460134908 -0.0174935540906601 0.0667674102876076 -0.299894552415788 -0.207120766510032 0.512487744628436 0.105132328255186 -0.0908200881348376 0.0154949367175588 0.322590958071811 0.201099673979052 0.0160654661023022 -0.0792746517434422 -0.19012165076397 0.0756361996615848 -0.018730547372847 0.0789621652557972 -0.032333988409209 0.153481025254336 -0.123819575291243 0.0026540319248383 0.0939188786982618 0.20680129084488 0.134244380574945 -0.170971690909993 0.138957784832019 0.0492481372160942 -0.0272494349813639 -0.132745279629114 -0.00405251732480867 0.00181229069363724 0.00980432253700602 -0.000428333105103949 0.000366464721598833 -0.000398179211029077 -0.00032238282323999 -6.1373113056541e-05 0.00152519897786986 -0.0393239619928885 -0.0495388456508315 -0.00531523175220947 0.0237389040924431 -0.0319600421016001 -0.0881565756544529 0.00360583175990396 0.00362862319422728 -0.00493819764525362 0.0141700689218175 -0.00785321481199913 -0.00406398367312955 -0.12487547853978 0.0709002996154474 0.0404314065114571 -0.000584023431533541 -0.00212305758776721 0.00313276711429287
  110 1524.48226989207 ""  35.0617521912639 0 0 0.0129111621511458 -0.0314702942404202 0.00276884407571041 0.0256349085180385 0.0205373222995966 -0.0286119381815677 0.00842082805311466 -0.00297542076476577 -0.00178983732485931 0.00399348526941308 0.0032573729091964 -0.0119276390707076 -0.00302552573157109 -0.0109166935165981 -0.0240602171689978 -0.112162266332623 0.0189288718619759 -0.0164304708038095 0.00764426182601141 -0.149103731393575 0.350854010463245 -0.373570441809946 -0.0869744308049478 0.103408554262139 0.0111462020396005 0.0802324708582372 -0.0648713151032946 -0.11785271302077 0.068543784056142 0.0404062434430355 -0.0273235354411391 -0.070917648565521 0.065215790820403 0.0679378612747767 -0.0208132540115607 0.0474445333182796 0.0639442181850181 -0.0297481493188291 0.198843071496289 -0.0945443305175496 0.172167302338025 0.124935070797816 -0.0035411508042297 0.00324515518466076 0.000648317093552224 0.00109692541312651 -0.000107376349915006 0.000892261390259988 -0.00169809204025559 0.0101282018749689 0.00636854221887006 0.00276884430141887 -0.0186912616528142 -0.00168506772885148 -0.00223793292293701 0.00335190898884958 -0.0104599730500732 0.000593240813998609 0.00893927851656237 0.00739403763662481 0.00228249039691664 -0.00940578313775646 0.0051327296923498 -0.0030373058855172 -0.00377771829295277 -0.0201015510572867 -0.0108506913695531 -0.00704966944235469 0.00286062522538388 -0.0158037298282537 -0.000516854888184853 0.00534406949816462 -0.000196520032584677 -0.0047153357790053 0.00914235496293297 -0.00201727295373348 -8.09926068605925e-05 -0.00680153575985509 0.00888668822052502 -0.0104318861294417 -0.0198604921625292 0.0177202289025924 -0.0160075044200008 0.00977385713943466 -0.00440714084318544 0.0491939389167414 0.0195656764926295 -0.000903677891165956 0.0210929795449497 0.0533342962526286 0.00148445806418716 0.0490230161922262 0.0242898108041059 0.00774109928429043 0.0224885354382242 0.0735978054001038 0.0450367760779051 -0.130136940886894 -0.124906228607522 0.225478168192701 0.0251286262795764 -0.0195612194550868 -0.0189573562906338 0.126955283180271 0.0561288664343244 -0.0211372266947034 -0.053817467099064 -0.104288172344952 0.0390718604030698 0.0328606770383302 0.0598608113316924 0.0105224172228322 0.104180912010454 -0.0885820204052148 0.0305675120210013 0.0360242317952614 0.0660616992700157 0.0143122686068211 -0.0558287405725142 0.0427321492258595 0.0108985507668676 0.0289251744508679 -0.0326846237030998 0.012281980267001 -0.00278427525444786 -0.0241673942920243 0.00162345981548977 -0.00141264040319634 0.00115677336954528 -0.000611053477293633 0.000691758174856095 -0.0034452731108026 0.0891887323169674 0.112049463573741 0.00948128196765546 -0.0636138344463595 0.0843652524845836 0.211139472283703 -0.00567538550891092 -0.00762411688462531 0.0157165418426891 -0.0376541444500447 0.0215759388332722 0.0108819204130711 0.34405798169302 -0.193783254454865 -0.108554050050941 0.000682391430074279 0.00731951845904937 -0.0174983775842395
  111 1534.32925101987 ""  35.0370868064199 0 0 -0.00439186764853692 0.0359052519332037 -0.00112478203339724 0.0250652342503255 0.0144093100827038 -0.0296838147702207 0.00605471071043141 0.00946155815651058 0.00166016584028399 0.00225422554556975 -0.00111397392032297 -0.00900770880067715 -0.00238205605088439 -0.0187924883282676 -0.02557438561553 0.138185735623885 -0.0398238334321193 -0.0404107611066446 0.01474476393259 -0.120976564353224 0.293764550557381 -0.315400547486214 -0.0489590487989505 0.0879241240561423 -0.0121860113572829 -0.170452456205501 -0.0814787898596691 0.0875186158912301 0.00851138198211132 0.102037479182696 -0.177714470381734 -0.0345309548453147 -0.0210925467916781 0.0141464843372353 0.0200960567068353 0.0740342727091173 0.0877613719281713 0.0429970093765699 0.18965905737975 -0.0930634576759937 0.164817468982158 0.119302707978602 0.00301338281001619 -0.000517979076974786 1.08892088148361e-05 -0.00162294373865439 0.00386232106030971 0.00246588278205324 0.0014959318645132 -0.0248637589709164 -0.0207821424754172 -0.00582106807411385 0.0370682944497616 0.00173505368745148 0.00567797462640369 -0.00438411092891173 0.0277726328514611 0.000382487088804677 -0.0198229453767966 -0.0192423623649572 -0.00546487878556464 0.0269150546587388 -0.00441627196690372 0.00593165642898081 0.0028992173246368 0.0376116798086176 -0.00342429775137067 0.00442212738999749 -0.00497720050918352 -0.00265381154223428 -0.00522021809315054 -0.00912493143846072 0.00307003961062781 0.00133315903849493 -0.00317419936320541 -0.00592301667968963 0.00141958263650105 -0.00375614244586999 -0.00478341661996919 -0.0035273543101066 0.0120565373003053 -0.00982109074218377 -0.00268974262398838 -0.00160773938817489 0.00880942184431366 -0.104998132030759 -0.0434579789644681 -0.0133632247069677 -0.0491817792024881 -0.121690427576371 0.0116772927007933 -0.112039690323291 -0.0529265440697427 -0.014316969529501 -0.0480729123784177 -0.140136879829782 -0.0519137533995065 -0.0269818247940732 0.106151951737127 0.00747711133020528 0.0647425448529298 -0.0603329432378501 0.0906519310950341 0.0375280377806112 0.104225218160632 -0.00380919873544666 0.0224831506796581 0.0565201886303416 -0.0249934479112006 0.00247834809686606 -0.0292072298670432 0.00256964303084269 -0.0444271408955995 0.039120349417003 0.0129513454638003 0.0368740971859065 0.0785947856333255 0.0497390858462542 -0.0617256051104126 0.0524211083611542 0.0191381267688276 -0.000177715231200168 -0.0565046146912323 -0.0176870964162351 -0.0058633116993918 0.0176348630993739 -0.00126362096376703 0.0011320115649196 -0.000531676210379598 0.00240551919742339 -0.000397386120267988 0.000668803771108643 -0.0323772633640548 -0.0358047769672919 0.0102231131065331 0.0654111201584808 -0.083430127371913 -0.124658440662772 -0.00446505377428171 9.28455604582663e-05 -0.00925670397686342 0.0365819298118685 -0.0240437090341102 -0.0111508371211459 -0.411208692754682 0.225509801483637 0.12134802970272 -0.00329968142378299 -0.00847117985590642 0.0164802782228597
  112 1536.33470673887 ""  10.8771570676648 0 0 -0.00193683667711727 0.0114106731365884 -0.000685128975544288 0.00546108315165658 0.00300526397278106 -0.00625560988772359 0.00138306982594363 0.00238808466387951 0.000382160862905356 0.000468685850343369 -0.000212175134323216 -0.00216105061938922 0.000258595680496716 -0.00381556694747693 -0.00489761474220092 0.0440322573363707 -0.0117249189955523 -0.00931238765815863 0.00343134983684342 -0.0260857370085492 0.0609777929898073 -0.0664776701123191 -0.00967488688362052 0.0187830765501584 -0.00337366988927113 -0.0460404542849019 -0.0187622731695358 0.0259274910661681 0.000617706182871033 0.0261867229650003 -0.0452763869285605 -0.00702596671980221 -0.00732525609858116 -0.00215886425572064 0.00247948662632816 0.00731854318671838 0.0199190334241327 0.00892480657813455 0.0422058907448407 -0.0261097249322387 0.0319517880688214 0.0290304154021066 0.001152038055188 -0.00115091764567171 7.15163710371663e-05 -0.000420428197793957 -0.000680913391715244 -0.00126342961708949 0.0019440573891625 -0.00426500025843054 0.00382347208810107 -0.000426603544772889 0.00685582721213465 0.00404562526494751 0.000115544901379797 -0.00440499406740805 -0.0039460908638096 -0.00226522222618312 0.000592566188719618 -0.0123820672704265 0.00126718795623486 -0.00787372199979925 -0.000356441682517725 -0.000927683267966809 0.00482989640926029 -0.000773929465131345 0.00213219539091075 0.0248730998561339 0.0367877452927365 0.00430690718852442 0.00827937456685291 0.0293384800580596 -0.0103032237219088 0.0108622201381333 0.0125175791441449 0.0094482420583044 0.0147477799225074 0.0100754536145585 -0.00193619420966922 0.00459033338408309 0.00549345933200905 -0.00623169878446612 0.00660141786730095 -0.00359404968631586 0.000781286662332926 -0.00635238034119295 0.000645091548478552 0.00524015760122305 0.00706182578650937 0.0381880919700414 -0.000551674463148495 0.00621642772902789 0.00518479918417031 -0.000380844929846898 0.00676020050588727 0.00392685840274422 0.183164119112829 0.0630768463094589 -0.381428961109566 0.0624685380382335 -0.210572803125622 0.191704348056879 -0.306062371604633 -0.0492357279212271 -0.306713274068659 0.184052549515306 -0.0353012759114838 -0.234491130254375 0.121286229538035 -0.245560012758523 0.0354860567616915 -0.175340875133471 0.0785707426514221 -0.0546743810813701 -0.230170789575818 -0.116317642627261 -0.172840191474389 0.107437878903886 0.139989185754857 -0.107766875991072 -0.00756900854276168 -0.276788457858663 0.0579173510746875 -0.00576524363148644 -0.0016399828214874 0.00593960369604307 -0.000524867228847561 0.000500249380256035 -0.000304710639549072 0.000360454068440927 -0.000137676947957205 0.000453280869144545 -0.0123110724005236 -0.0140359723988182 0.00275262214480553 0.0217181693466018 -0.0276482750140921 -0.0432576050819786 0.00116544071549296 0.00175809680375087 -0.00498112263184427 0.0123002120675855 -0.00785351094021519 -0.00376647975224233 -0.133367835045036 0.0737014568319101 0.040806405651276 -0.000521799204416834 -0.00324998594544984 0.00730886242149387
  113 1549.14040392342 ""  132.845782621351 0 0 -0.00540869600449986 0.0219682391452834 -0.00215704266521436 0.00546479064977479 0.00336219167902628 -0.00604328114124558 0.00163625698316128 0.00210499940751501 0.000155837539875234 0.00011993585029785 -0.0013843069516747 -0.00150332865805037 -0.000116452949917903 -0.00424128235931587 -0.00527929151082701 0.0882875133774723 -0.0222368922358898 -0.00982031713778769 0.00355291726457699 -0.0259031707002766 0.0503198821305662 -0.0569328844808115 -0.00646929984842053 0.0153839833942142 -0.00397096825864846 -0.0548060852901696 -0.0176318415882931 0.0339933738741779 0.00027434538715463 0.0341571021538347 -0.0527056808701581 -0.00609750219233043 -0.0112135033585417 -0.00535015944913692 0.00813399963518123 0.0135761332900096 0.021376974715818 0.0167367132510266 0.0398609331512907 -0.0227495151243374 0.0270412634336047 0.023662369560604 0.00510306568129982 -0.0118724364519641 -0.00190613156353016 0.00127279706354247 -0.0173533235908982 -0.014872527187287 0.00159571983098642 0.0671959192193021 0.0594969621527908 0.0126401048335384 -0.0687585111973866 0.00509109699235139 -0.0134968405552254 -0.00259151920528537 -0.0800082824491168 0.000885109332675417 0.05353339837924 0.0616692222055389 0.0118835632671403 -0.0737483239129084 -0.00437442724201016 -0.0127023594523133 0.000995077922623712 -0.0700862971735469 0.00147337358894171 -0.018946473371232 -0.0136098029886927 -9.08459235882616e-05 0.00248103669347764 0.000524844575035325 -0.000261536127843727 -0.00513271552347658 -0.00176946976214704 0.00136872949449275 -0.00466202692031856 -0.00189034278059056 -0.0178079403966169 0.067290168730967 0.0393653334210709 -0.0491471377437741 0.0651180457994558 -0.036281891606314 -0.0197478735712193 0.210528606428845 0.0970599407264134 0.0292156169227104 0.103021930132402 0.272394444062036 -0.0273470722544929 0.266358070483537 0.112799402184773 0.0307790217577283 0.101956397457558 0.270109305503274 -0.00205919578071183 -0.00940975299793205 0.00253099599258268 -0.00620602043398052 0.00801882680058418 -0.00620157552974119 0.00577613791047122 -0.0117347860567529 -0.00156627371584279 -0.0601797212286503 -0.010188576599268 0.023039535195619 -0.0144726957940413 0.0818593788054416 0.0199843812162499 0.062079413389876 0.0164298325673871 -0.0202694247672737 0.0631138806243854 0.0127188154382164 4.8232148524654e-05 -0.0652926376871257 -0.00722629197233178 0.00152571020449818 -0.00985319465343592 0.0806672137340959 0.0194796874268553 -0.011928482574382 -0.00350403190485247 0.0117467489711129 -0.00107466991649967 0.0012707945069223 -0.00120322151217229 -0.00297546954432215 0.000820929234759375 0.00264658279411823 -0.0270337522414317 -0.0277641199585267 0.00566112474937188 0.0451155416738738 -0.057400397743918 -0.0864608410325345 0.0215382774724278 0.0159195267792818 -0.020575036691444 0.0265371053332567 -0.0162194233413397 -0.00832523214233069 -0.278646378356822 0.156281472852465 0.0916308054061339 -0.000389265978930449 -0.00842127712396541 0.0173480971229362
  114 1592.51315603446 ""  3.90796624037231 0 0 0.000274429504151855 -0.000301582103176621 0.000112363327354488 2.14742789366258e-05 5.38967361645545e-05 -0.000126632380018902 -4.81036253079291e-05 -1.10456425987109e-05 -3.16819443741804e-05 2.7244493670498e-05 3.55785641859324e-05 2.59418346970743e-05 0.000317970071780177 -0.000141825682543657 -0.0002014973268352 -0.00155546474431269 0.000378312286210802 -0.000401731645724134 4.02776645607094e-05 -0.000388074407396393 0.00127739338237427 -0.00115000358042462 -0.000340557390403535 0.00017894348939641 1.96768616847607e-05 0.000408354789420311 -0.000137401244234841 -0.00030511398088087 0.000177302178398436 0.000185766889590842 0.000312385562355062 -0.000325370516306393 0.000428360965559128 -0.00218487502739263 0.000956098471631192 -0.000985002449497615 0.00107881945798951 0.00109698848712438 0.00153560098220549 -0.00251596158207449 -0.000339886144930917 0.00134854862037423 -0.00234211294828131 -0.0016207517723102 -0.00633258939543061 0.00514712247414235 -0.00445468637287108 0.0149695721111139 -0.0379481447958427 0.0999307913573748 -0.105707160150503 0.0213580760997649 -0.0808147918069741 0.0401874719643911 -0.0202883417097882 0.0212067129861526 -0.0949266202618639 0.0290383206578293 -0.0793639691296724 0.0857198403985873 -0.0185396946945066 0.0810895611632997 -0.025335099802321 0.0221288934535814 -0.0351517733136752 0.0922201072881337 -0.00456491096813533 0.0139722137088734 -0.0120992185672397 0.00113238878263323 0.000248532601350064 0.00631664974485174 -0.000287050359218999 -0.00121043137752395 -0.00116777683484755 0.000251990510268325 -0.00103526865852804 -0.00127250956346769 -0.00619838377629079 0.0125821049859211 -0.000258030580017637 0.0106195413163767 -0.0295799276963194 0.00303435093217825 0.00496821525833146 0.0725440252143457 0.0931442886962377 0.00928250033462763 0.0974658708220009 0.161941322751005 0.00549311964690548 -0.128726153594337 -0.0964105001056662 -0.000652307499384394 -0.104289373340906 -0.127262368326869 0.010717244446695 -0.00237862817381219 -0.01703227300883 -0.00271818851439642 0.0062814864697615 -0.000177889076937718 -0.0139869233182259 -0.00902588461165642 -0.0139387955357055 0.0282101289201806 0.0108011436666045 0.00850445069215884 0.00130218847880005 -0.0200190576129354 -0.00818354275975211 -0.0157709133414068 -0.0133524800901734 0.00988099964214462 -0.0265344462832172 5.73422873792161e-05 0.0177363414593129 0.0226932909400364 -0.0058770893067317 0.00296683504659834 0.00337666790314304 -0.02076513343713 -0.00889055087423173 0.000415979020433413 -0.000125201013334312 -0.000202271336303552 -0.000122348926180705 -0.000162606128776139 0.000213298163998148 0.00113730645545752 0.000192904331731001 -8.99486972916527e-05 -0.000141880742040184 0.000817294122720755 2.93352354554938e-05 -0.00157310194727447 0.00149787580255362 0.00108651963439449 -0.00372935475057243 -0.0020584919496416 0.0015601079231386 -0.000544065041740206 0.000462645175858284 0.000237107521727776 0.00357832697775476 -0.00289967210773544 -0.00355402040529466 -0.000736786546744359 0.000149152870952067 0.000825451430091313
  115 1634.38718970967 ""  50.1541766042193 0 0 -0.00121997607679473 0.00306707071502492 -0.000494734808082895 0.000532640459867566 0.000739116907830373 -0.000200862710092048 0.000399953765327504 -0.000142204397976112 -9.03167190600704e-05 -0.000222051338159369 -0.000588036925826621 -0.000213561605341922 -0.000333272356228346 0.000289722617580226 0.000513356576889987 0.0130310339302043 -0.00327285996222164 -0.000123794084708016 4.86891763686965e-05 -0.00305378757675705 0.00117158901970478 -0.00257493269397509 -0.000588688154787891 0.000564605415195849 -4.81350233133176e-05 -0.0021115698323668 -0.000480413618102859 0.000675591075556733 0.00104574163361369 0.00316032586255381 -0.0036446222600103 -0.000601494074175998 -0.000665654285571178 0.00261348136951504 -0.0010006420737362 0.000928938729014196 -0.00123675177223115 -0.00101808701768964 -0.00284726956045407 0.00415832026461829 0.00099356040056289 -0.00194785240872507 0.00217986518021993 -0.00886007820308399 -0.00152316160082751 0.000839731358572237 -0.00536155069323741 -0.00449305811113727 -0.00161294309340589 0.0673622334151029 0.0490454179973198 0.00778049913530286 -0.109023581962782 -0.060764837411062 0.00648589506032583 0.0614405277135145 0.098755120674151 0.00185298553721632 -0.0603502623468006 -0.0534577872153452 -0.00812412730145554 0.108359497452502 0.0618068617060867 -0.00682696757063372 -0.0642246791824375 -0.0955349384302039 -0.0005527839756898 0.00772448316657636 0.0054689727262923 -0.000254751342396765 0.000815944803754732 -0.00035403743828902 0.00193679775327789 0.000799069718378811 0.00171538896187738 -0.00139995373132058 8.13572827078734e-05 0.00222736922306654 -0.0055010593721153 0.0377772403580587 0.0159425338953517 -0.0161280852263529 0.0259218432101264 -0.0168106058403495 -0.0254246064441341 0.16769617186617 0.0197377412184187 -0.0265598183901038 -0.0124107798315296 -0.162836993791712 0.026622157248191 -0.187144668470428 -0.0343707793454222 0.0324343523596798 0.00890700338384993 0.181992810452893 0.000166234445194692 -0.0024353974170426 -0.0011195483278484 0.0026329762794295 -0.00561845202535146 0.00569173756310618 0.000452781443306048 -0.00179087462293974 -0.00075218247648019 0.00469203787183511 -0.00155249466821171 -0.00499814019510807 -0.00198578863805974 -0.0105681506455081 -0.00784318979704769 -0.0146093795485345 -0.000267147808812296 0.00242611077841312 -0.00498038435901926 -0.00324971314630338 -0.00300104949169768 0.0135055083617236 0.00496328522613476 -0.00239869627913731 0.00290924043918157 -0.0090599202240587 -0.00877724972592663 -0.00177517539272065 -0.000644482832744362 0.00125868412995092 -0.000212865562917655 0.000699546010859263 -0.00108190289398195 -0.00236625544222359 0.000510124627621716 0.00207053016173112 -0.00510888822577501 -0.00376818275358263 0.000914468253919345 0.00667150291361691 -0.00888984068868155 -0.0109452504169558 0.0142566678204128 0.00986127086124794 -0.0113505118562455 0.004455073443685 -0.00258742361668727 -0.0015051911273207 -0.0479417587420272 0.0279967379218425 0.0187263264736884 0.00181217940324328 -0.00207373773764243 0.00847419527872607
  116 2921.60956192706 ""  32.1871830393554 0 0 -0.00342348691684747 -0.00749939180839953 0.00384629421538989 0.0443989644395573 -0.00352660400755957 -0.0340527461324267 -0.00131568622256456 0.000786976211679933 -0.000154281250976487 0.00113415178615606 0.00408454168745678 0.000228321031610172 -0.0134757472126734 0.0066331488649057 0.0201983589642629 0.0467133004635892 0.0901763602146287 -0.0404253078330975 -0.708799496205408 0.107862967836951 0.0197815907443621 0.16662877159759 -0.112317711789307 0.388259713962458 0.0224682892154602 -0.00175234376484472 -0.00132041236448394 -0.00562343399976991 -0.0109150667785507 0.00440862314094454 -0.00196901401872697 0.00212568183499966 0.000715971388618513 -0.055023997375674 -0.0799522315161801 0.0473068942837867 0.355139084326489 -0.109426681631048 -0.111551540400154 -0.142271719465768 0.0900140255533237 -0.192686104892208 5.77776529818809e-05 2.88899962759324e-06 -1.88252183320291e-05 4.35152436581984e-06 -2.67252599558275e-05 -2.18856680264808e-05 -4.45807105406053e-07 4.03181979533284e-05 3.09304430949851e-05 2.02634191009319e-05 -7.91318322810064e-06 -1.98399823977743e-06 2.19008175529162e-05 -7.28324285316943e-06 -2.93209215859631e-06 2.02982652064435e-05 -2.86441872447665e-06 -7.858463947368e-07 9.39977896897663e-06 1.52320354404242e-05 -1.39310129057496e-06 -8.90961626683596e-06 7.41536026847136e-06 -1.29193129566348e-05 1.21116920713487e-06 -6.32587491620775e-06 2.37310498358648e-05 0.000107453467447698 2.93009214478047e-05 -7.94354923488847e-06 6.09611745356655e-05 1.05812703139835e-05 -7.68947903113074e-06 0.000472200104818418 -2.67078478056709e-05 0.000210251505935693 -0.000477194724362541 5.45598402474468e-05 -0.000376855065536734 -0.000172671486471442 0.000128317818399817 0.000688313961570491 -2.91713855369658e-05 -2.87576228441299e-05 9.07660311605322e-05 4.89108971521467e-05 -6.290086924537e-05 6.02214541658429e-05 -2.5095374984703e-05 6.90892682621735e-05 -6.81874363761565e-05 5.36642621572721e-05 -8.05679285410744e-05 2.92565142695971e-05 -0.000965108909597831 -3.53699768871441e-05 -0.00032917778369003 3.24798836284605e-05 -0.000118805050159123 -0.00012068317012293 -0.000391134261695792 -0.000234862647322061 0.000536832746193526 -0.000140851833578218 0.000507497122257793 -0.000195967226092931 -0.000539499424854792 -0.000235283834804321 0.000613480271813188 -2.77594882294887e-05 -0.000413083513881882 -0.000465096744548389 0.000200883695628586 0.00038279261379636 -4.10130352220002e-05 0.000304511365385294 0.000274421720498527 0.000433345918518669 -0.0058747939883607 2.88765322781714e-05 -0.0025758854949105 5.43325884869667e-05 -2.92967441078104e-05 0.000456201933209765 1.82161380744604e-05 -2.5196177379982e-05 5.91290098719963e-06 2.40867185111284e-06 -1.76860226521224e-06 -4.68265252653317e-05 0.000625514528816634 0.001307430431002 -0.00618107461232342 -0.000725991811456105 -0.000490927452616037 0.00043345961494031 -1.31623773460312e-06 0.000137259657364971 0.000108170053265593 -0.000501391032032172 0.00024557411062516 0.000102101435717774 -0.00187029718643935 -0.00209322445111689 0.00184930597186476 -0.000197191470291059 0.000329595275683815 -0.000145786150560974
  117 2933.15466099388 ""  90.2361270742784 0 0 -0.0026953459863171 -0.00595486764028363 0.00306720853420979 0.0301687919800031 -0.00218794906968587 -0.0137780064966481 -0.00102718202646091 0.000405513000645272 -0.000300590186809792 0.000259415981983527 -0.000899504255482827 -0.00257747273778782 0.0280743074256862 -0.0152531664469486 -0.0351318713828795 0.0355583178813186 0.0683151877497029 -0.0309235957830758 -0.432202906974712 0.0571992326711124 0.0141837118757408 0.0655392191876562 -0.0497312997199649 0.150040212273039 0.0173132857782248 -0.00154977155069968 -0.000711839988675949 -0.00340486249231227 -0.00630823404428584 0.00332607415796674 -0.00199456551605154 0.00272377902810975 0.0021774233390793 0.0955080067791858 0.141033403037551 -0.0765815137186523 -0.653328863862922 0.212460721108604 0.214201191955867 0.231813866954041 -0.137351691133184 0.313627667079965 0.000142157360944185 -8.56041230027977e-07 0.000100330608280257 2.81680424913826e-05 2.90924571704296e-05 3.01546480732078e-05 -1.12266085559537e-05 -3.01887639603419e-05 -4.50517939100978e-05 2.54346093041331e-05 1.59261029836445e-05 9.8381393161151e-05 -1.9505293546326e-05 -2.92395071287498e-05 -2.7422076738609e-05 -2.72591797317905e-05 -3.09941765045437e-05 -1.75215901614917e-05 -1.43584460876836e-06 -1.04644642702489e-05 8.47370824315282e-05 1.36727518628208e-05 -3.51864783797725e-06 -5.72431970446248e-06 -2.34711812886167e-06 -9.40483012263304e-06 -4.84227098065753e-05 -0.000136435914138805 6.380492645498e-05 0.000150282212217015 -5.40215227435569e-05 8.57227670171928e-05 0.000142227350719688 -0.000873996125911551 0.000145309322392674 -3.24579124270297e-05 -0.00170729507038107 0.00014455793460139 -0.00116578021529027 -8.57661484077717e-05 1.62117754669227e-06 0.000114349729564374 -0.000418485464775729 0.000128459544298839 -0.000591010780280318 -0.000253213299226592 0.000108864769027167 -0.000139313383217026 -0.000101616450186033 0.000130661898431013 -0.000734720151696343 -8.38146147184776e-05 -2.32312903883574e-05 -4.98168930139426e-05 0.00105418639609463 -0.000102864793103222 0.000243352161095512 3.2143880310369e-05 -0.000921501080767231 -0.0011478933535539 0.000561246085418522 0.000289938340869976 -0.000730081113697039 5.96538228133238e-05 -0.000270682186105302 5.61775162558649e-05 0.000409714129163621 0.000190772392440276 -0.000554646636377664 9.0589704978762e-05 -0.00079136413050366 -0.000890386723566459 -0.000658910061041876 0.00129651731201764 -0.000692967605055391 -0.000306573710170638 -0.00331511809863054 -0.00385974224777827 0.0110536966387473 -0.000195033055650622 0.00442572956223296 -0.000349547454291425 9.10329254859358e-05 -0.00190706202251633 -3.31761247241165e-05 4.15464004518932e-05 6.59134994499192e-05 1.82484613257611e-05 -7.36508626800905e-05 -8.40589054075949e-05 -0.000741509569778217 -0.00636264622849129 0.0243853233176064 0.00374544799442094 0.00616319065040437 -0.00133642571613688 -0.000420041330381958 0.00128875855353735 0.00039685222801812 -0.000169551570964245 7.80718876875396e-05 -5.66545250251611e-05 -0.00340770217677656 -0.000601026385560324 0.00246514829923198 0.000724050618733231 -0.000679530648634076 -0.000991878025554356
  118 2943.21535154947 ""  30.2552637148045 0 0 -0.00103829038754218 -0.00369731007654706 0.00155244391586166 -0.00369508947078281 0.00129804584838862 -0.00339959424808093 -0.000401556359320545 -0.00118590136703166 -0.00263888249309752 -2.01025562573231e-05 4.42825096188717e-05 -6.66845764662165e-05 0.00063556006678631 -0.00040786790389982 -0.0013828993648976 0.0200068611765827 0.0444771942519091 -0.0178465306811849 0.0261286821381957 -0.00353438933018784 -0.00173274645063957 0.0161753731596857 -0.0123434639627509 0.042025157266397 0.0203476572031245 -0.00279682077355943 -0.00328383976279862 -0.00667469307422611 -0.0156089126673066 0.00588595714738701 -0.0113004842566136 0.0317298043013551 0.0277320931239025 0.00310101779169158 0.00465663592241431 -0.00240269425360479 -0.0200245610829346 0.00646348785548547 0.00639613372463588 0.00979660662186009 -0.0055776220930284 0.0135691183837589 3.17551668260705e-05 -0.00100357094639331 -0.00200125116066116 -8.0169088410019e-05 4.74342956108635e-05 -0.000143597163620229 -4.51261541226877e-05 0.000172434503440794 0.000109294822747294 1.36347202402599e-05 -4.76099789949297e-05 -2.36814686814275e-05 4.13511450398672e-06 8.68246099067042e-06 6.91458986601388e-06 -4.62317912277394e-06 -2.61230660204998e-06 -1.36768168888896e-05 7.45816573419352e-07 6.63346078336615e-06 -2.21598157105888e-05 3.74936830297561e-05 -6.84892478898265e-05 -1.71801154015573e-05 -1.35735284556307e-06 2.46476226597793e-06 -2.90199309631945e-06 1.16438232744698e-05 2.46786196206804e-05 3.34085637102229e-06 1.60771112236869e-05 2.30058004953394e-05 6.80242420905842e-06 -2.20513011837706e-05 2.98952117014519e-05 1.36984056941918e-05 0.00675487233629948 -0.000338648412860572 0.00277429812914519 -0.0044533946373366 0.0056888966217128 0.0214158637361288 -2.58394282927919e-05 1.81686148603158e-05 0.000319508479184545 -4.55480080288142e-05 5.77656683967455e-05 -1.43538177257223e-05 2.43213469949207e-06 -7.76665364286814e-05 4.22784175222435e-05 -0.000350006192344157 0.000419730231411622 -0.000117026832440887 3.21497378089417e-05 -1.61956717682164e-05 5.48224465956979e-06 7.44347456600554e-06 -0.000180855244675123 -0.000227799432201353 -0.000167038684989546 -8.61676059508886e-05 0.000175213558436585 -1.00401730388258e-05 2.82429110585351e-05 -1.85986491240308e-05 -0.000174724807869854 -6.81966338578871e-05 0.000175796405516278 -5.57671944277711e-07 -0.000215237649923564 -0.000254789234903936 9.74147923637935e-06 -0.000100055516603589 2.28485692149025e-05 8.79547801294639e-06 -0.0002520237599706 -0.000312559378770369 0.000232826090739674 -2.92551473899638e-05 7.0310468200386e-05 0.00843228697577842 -0.00229040426537266 0.0693998476605669 -0.000813486085510061 0.000872843443614503 -0.000665033012217468 0.00400154683276898 -0.013683262751793 -0.00298422303588128 0.0408772385151387 0.217700025081424 -0.884247811069578 -0.12547345353066 -0.205840227733747 0.0448795507721359 -0.0506660754111971 0.155342850210257 0.0538943958149909 -0.000651568139445303 0.00133692957502431 0.00138680423561919 -0.00448677559570348 0.00501101219935593 -0.00291671038582839 0.00894839573881088 -0.0104977934175264 -0.00919572766257641
  119 2958.78039782943 ""  57.581314756846 0 0 0.00803958842318794 0.0131123189947471 -0.00396964244696928 0.0600970928603729 -0.0216691143026523 0.0577276485500279 -0.00362374033067084 -0.00083925625031868 -0.00101258638844737 3.73940461004017e-06 -0.000246301964778796 0.000530016239124397 0.00460240515944316 -0.000742274368372884 0.00545031455437482 -0.0784063229426365 -0.158226511758541 0.0632653745211261 -0.447073282874718 0.068835606349422 0.0330934735201337 -0.270772830914368 0.196279996037767 -0.723206314928838 0.0432883455794804 -0.00454707717609998 -0.00413839824918528 0.00189466448467065 0.00505070631897601 -0.0022592226863997 -0.00597937334400178 0.0106494107129168 0.00928523649083956 -0.0133046932380801 -0.022127090442654 0.0103044841672794 0.00982401349531609 -0.00204066703377908 0.000822521346498733 -0.0582364213722276 0.0299622554487539 -0.0851661512166059 -0.000826120952586119 7.43120921539904e-05 0.000321901988653919 -2.12125531057857e-05 7.19126751054273e-05 -2.14369717671135e-05 -7.2348798645515e-06 9.4183188880397e-06 2.69505779666768e-05 -1.13848281195282e-05 -8.44739164013072e-07 -4.33875104168481e-05 -3.16116340654916e-06 3.34636728824404e-05 7.58628363266805e-06 1.09790651516691e-05 -3.83644494370232e-06 -1.68065207316014e-05 1.50824034852872e-05 1.61204641499431e-06 -4.1940995038886e-05 1.67358998945235e-05 3.49974679441828e-05 -7.72132841273041e-06 -6.36171229527653e-06 -7.60659056405968e-06 1.29361868899906e-05 -1.39050468630345e-05 0.000118510112123978 -4.72885002077681e-05 9.35924419121547e-05 9.872215906296e-05 3.7411844681656e-05 0.000484884175814125 0.000173430263858379 3.84138926734698e-05 0.00806069775149421 -0.000560236002407192 0.00589084868179266 0.00196408912966698 -0.00247690823920612 -0.00963449408775973 0.000159982494766756 -0.000117369243000313 0.000466568007262005 0.000100211426111675 -0.00027974558076803 8.60384260026251e-05 -8.53721736348833e-05 -7.37320457467468e-05 0.000164120876577492 -0.000112488362897969 -6.90489333991736e-05 7.02456415212326e-05 0.00131751795865816 -2.24084596884832e-05 0.000594244796660024 -2.38517540194237e-05 -0.000860625879862817 -0.00110239809594187 -0.00108424264517922 -0.000490217375355743 0.00106642347702767 -0.000161720615654341 0.000522737337917498 -0.000214018258421256 -0.000959742129651482 -0.000391278569597564 0.00101786359714676 1.0292023700653e-05 -0.00120902124642481 -0.00135665083885776 0.000693239942476521 -0.00293828710272047 0.00111104308417406 0.000212631594035932 0.00123628855970706 0.00134341132985326 -0.006492190237979 -0.000236119674339485 -0.00281287085451873 0.000321535096578775 0.000189563030942054 0.00359978970588032 -0.000339067057479968 0.000347033634833363 -0.000126709018550904 0.0021064338152888 -0.00602729213146773 -0.00170372220103198 0.00324949019312457 0.0105962407195562 -0.0475682303964725 -0.00678226232973039 -0.0131960336196207 0.00234267411811168 -0.0245754617007927 0.0707210074387515 0.0235168487878661 -0.000335159491553815 -0.000222757942144751 -6.33463972189089e-05 0.000491817134319255 0.00431982353077665 0.00046677396578834 0.00418437475648297 -0.00406901452471915 -0.00156246771050898
  120 2963.37259761698 ""  37.6916396768944 0 0 0.000236012091195674 0.00138381764371748 -0.000555324466650282 -0.00453061393634683 0.00173200886644736 -0.00476517442179593 0.000634406268981497 -1.85384532947981e-05 0.000896175180423487 2.33636853816029e-06 -2.47229790383623e-05 -4.91230286396237e-05 -0.00042785428931953 7.87743667994313e-05 -0.000152865304934705 -0.00764339432630777 -0.0161667593672509 0.00641547481726916 0.0322879043435253 -0.00506442669598864 -0.00244615205113759 0.0220896352914574 -0.015861390613025 0.0594681431593729 -0.0130589715127903 0.00120184269856907 0.00116705385010561 0.00368176072916739 0.00801251886870365 -0.00298190232092939 0.00314363730934016 -0.00894706406297198 -0.00806894394990857 0.000810176233891014 0.00133429861039842 -0.00060259192958726 0.0020785280913694 -0.000782549111205726 -0.000981093385467884 0.00275905906545399 -0.00118971916510219 0.00414178500424842 -0.0152752043914662 0.00290627834623758 0.00931020187488181 -0.000295080996442255 0.00118528359370284 7.80095644187895e-05 8.6359328382935e-06 -0.000180968421711948 -0.000317037854685596 -1.93934017700465e-05 5.40241016104657e-05 7.99542570206445e-05 -2.11526181164941e-06 2.05995977715643e-06 -2.55375381393593e-05 -4.67611821331861e-07 -2.96213848178578e-06 1.06134541441003e-05 -1.86450212238147e-05 -6.87470573424412e-06 2.91484333835465e-05 7.88036552513413e-08 -0.000113149504328529 1.40065235269504e-05 6.50115332226617e-06 -1.03436411188679e-06 3.35924516251012e-06 -1.14379040884016e-05 -5.95254327993513e-05 -8.70112878532777e-06 -5.34355209809755e-05 -6.20596147604893e-05 -4.78784407384666e-05 -4.61870610714421e-05 -7.01053783999483e-05 -4.6826656316446e-05 0.14078523990115 -0.00825249912172466 0.102909941479212 0.0439291251335877 -0.0535201182120325 -0.208911216013488 -4.78922930740867e-06 -0.000117107011212716 -0.000216281660313442 6.34070437715045e-05 -0.000103754297485194 8.84978571698576e-05 0.000133295326663621 -1.17935643178175e-05 0.000399641629311422 0.000989179847770245 0.00175124895655975 1.75440472764656e-05 -0.000283700365607789 1.9075530714616e-05 -0.000122479745983499 4.11739080787325e-06 0.000468156895022763 0.000598190854751566 0.000409999851681883 0.000201022644898541 -0.000414344035813039 0.000105571636161512 -0.000352906292999166 0.00015032649611211 0.000533235990602046 0.000209910276243793 -0.00054486016685422 -4.12835569809562e-06 0.000861342156279902 0.0009817150519358 -0.000100881919431662 0.000464166511287857 -0.000157378934070688 -2.31440313870374e-05 0.000337452672629031 0.000417038471246481 0.00065042327454662 3.92679737477787e-05 0.000296031339306323 0.00312837459095791 0.00764232450806765 -0.0151005269211323 -0.00109729588740077 0.00167337952228888 -0.00132999963250301 0.024571365968581 -0.0674176916864977 -0.0215560257748868 -0.00306519128605706 -0.0427135201569666 0.178423710458363 -0.0315763958073248 -0.0509766515601978 0.00569006021327045 -0.283679586438629 0.801744570635493 0.266751190382343 -0.000295542954869332 0.000235235074367644 7.53006599888122e-05 0.00084319540218397 0.000198863367234244 -0.000622636529632637 0.0126737822272981 -0.0164688414823507 0.00154302659199107
  121 2971.62719293176 ""  39.7945712019851 0 0 0.0303157273067034 0.0656038452694209 -0.0253099411331078 -0.00424870089060031 0.00451423478750128 -0.017783584179509 -0.00750796893911847 -0.00725208014367241 -0.00184002855183912 -9.43329094792677e-05 -0.000306586631403798 -0.000236097340530631 -0.000542539953092777 -0.000230022965476654 -0.002285661859506 -0.374110637628915 -0.780644677220105 0.305006827315603 -0.0258910343575946 0.00557857193669441 -0.000509928806107467 0.0795110826961167 -0.0553189132361405 0.208830308130511 0.0865680558184198 -0.00924100362117864 -0.00742768568944663 0.0210550740648256 0.0481173727130124 -0.0162928898059857 -0.0217838042578009 0.0517757262924566 0.0438263908358972 0.00446842064024528 0.00751346362740433 -0.00329355937928371 -0.0160370898182879 0.0060282529048642 0.00510397895224091 0.0194473577514197 -0.00993228328597075 0.0280805761948741 0.00115868747717679 -0.000228318607278385 -0.000516000575148951 3.63772254856004e-05 -4.13279908001549e-05 1.28142437766422e-05 -2.62393996408616e-05 -1.68630929563772e-05 -2.87099577444501e-05 2.45815934848149e-05 -2.75642170883965e-06 4.37357987389781e-05 2.69936264712911e-06 -3.38529026576187e-06 -1.65721014097012e-05 -2.91239111439416e-06 -9.99715182929494e-06 2.52441402665172e-06 5.9348162940492e-06 -6.45890894076033e-06 4.1034965902098e-05 1.82395592747466e-06 5.34360462795283e-06 5.8236956430977e-07 2.955146767372e-06 -1.74060216993453e-06 -8.14398138033636e-06 3.47901794320895e-05 -1.21392183654051e-05 8.97421564458226e-05 4.81088037458616e-05 5.52136308580891e-05 9.75866514896297e-05 -0.000271099999205389 1.75230700351579e-05 0.000233718937095265 -0.0113632898767822 0.0004198887626899 -0.00808312011863201 -0.0030226556441061 0.0034366150795375 0.013845695692164 -0.000221892568093467 5.58604974384112e-05 -0.000339764435333212 -2.6775444845238e-05 -7.19272266007498e-05 2.70338220490511e-06 -6.32311245098088e-05 0.000137732052728483 -0.000450091268738604 -7.78872824384821e-05 -0.000127141576076304 -3.58661993276452e-05 -0.000984474996559162 -2.75232239370939e-05 -0.000454306603104666 2.60190062455971e-05 -6.23469073898236e-05 -4.15225443393337e-05 0.000530571206980544 0.000217520938889034 -0.000512892547842803 -0.000177725845432068 0.000641721318914306 -0.000260465583931312 -0.000431536573531568 -0.000169306792216413 0.000416118581516444 2.05679642037444e-05 -0.00110458643254363 -0.00124040995133149 -0.000650967148974061 0.00273627000286085 -0.00106092552310105 -7.8631698101577e-05 -0.00302751793536799 -0.00339654650730185 0.00389868427075427 8.53525826985711e-05 0.00167727742467996 -0.000658265856033483 -0.00151438677819142 0.0037027250319737 -0.000101858968449716 4.48538930629036e-05 0.000109692585616733 -0.000590629899304095 0.00119003459082353 0.000563845454280109 0.00159203868017779 0.00943455482879482 -0.0403308460143535 0.00877610924013903 0.00692960354078393 -0.00275088698687508 0.00672943638217459 -0.0166259729205885 -0.00522600665704825 0.000665911853166444 -0.00124480206888261 0.000628882889740741 0.0017996561746802 0.0172145198082012 -0.00607516101447342 0.00247261337331374 -0.00137417779303085 -0.00379198890512755
  122 2975.64447917845 ""  55.9287166639617 0 0 2.70431143383903e-05 0.000579281590102777 -0.000500351650425147 -0.00780306181881826 0.00198151729976602 -0.00506959753735642 -2.99108608823656e-05 0.00011547842877095 -9.96440031307722e-05 6.25457948487973e-05 0.000511123001606618 0.000678568888810802 0.07311502432981 -0.0294318033594639 0.0354880889603127 -0.00291098229302773 -0.00558758899900176 0.00269850891203462 0.0624487163132486 -0.0127977117539208 -0.00377192260762754 0.0259080750129027 -0.0109312382980877 0.0615000155078915 0.00191148106796485 -0.000166673471531134 4.18588212279133e-05 -0.00108281165048905 -0.00292167591987744 0.000963498378091676 -0.000226143000012976 0.00108776549055201 0.000479963231986194 -0.0125907307805638 -0.0645854785300609 0.0379177445750801 -0.439970966944202 0.129358812627565 0.158983127350292 -0.415728543671123 0.275271848875618 -0.626237729936814 0.000335860459792198 -2.15884269703718e-05 -0.000220596497990474 -5.1740626574865e-06 -0.000114254262445059 -7.88379102465254e-05 9.4806691006546e-06 9.9565836679296e-05 0.000155222213338338 -3.05069207652084e-05 3.22899713049014e-05 -9.33906527576641e-05 6.67827866812948e-05 -1.14815182236622e-05 3.71441572722756e-05 8.18522439643633e-05 -3.91275729129276e-06 -9.2122524420262e-05 3.82991441440497e-05 6.50143208587083e-05 4.84903814731565e-05 -3.12957881764849e-05 4.58744948477165e-05 -6.28052714324103e-05 -4.28152174697616e-05 -8.52282518535885e-05 9.53635403768804e-05 -0.000250015018063231 0.00102288833659562 -0.000333875129205852 0.00108801626812079 0.000615804933125527 0.000620913644367424 0.00515008316900333 0.000293577279433795 -0.00136941704274594 -0.00308199006998508 6.61060101804356e-05 -0.00213178657028188 -0.00108049276465946 0.00102436053356134 0.00459905140425146 0.000408697377780167 -0.000384256381825397 0.00135000599257474 7.19390619672205e-05 -0.000433977788645246 0.000164774434211294 -0.000404379269046475 0.000252186672411263 -0.000653538188978702 9.38815217731412e-05 -0.000372214528504958 0.000200336171737032 0.0120924637386888 -0.00015236731867109 0.00532289783113981 -0.000111077899876388 -0.00791464518929962 -0.0102184800323379 -0.00886183874246029 -0.00397688455380187 0.00886757169986227 -0.00280919951649291 0.0102755724882178 -0.00399643833312379 -0.0102786275934342 -0.00420444974029875 0.0109586955978001 0.00015843285484604 -0.0132377093614474 -0.0147755717449371 0.00872469716656237 -0.0322399029673854 0.0126030031986452 0.00211119510276694 0.0319440371426138 0.0363953671181285 -0.0705156761463884 -0.0020242462072597 -0.0320036069127552 -8.75010218373678e-05 -0.000157080130335372 -6.33091532501971e-05 -2.13123988814833e-06 -3.26109873520039e-05 -3.14310457904525e-05 3.16312075849302e-05 -3.45376611146468e-05 4.42522560153016e-06 -0.000110230253776158 -0.000170622444258709 0.00101215313385581 0.00116789903483108 0.00184759091411125 -0.000250557061540773 -0.000192017537782299 0.000355921294078864 6.47639138933164e-05 2.034607500143e-05 9.47767053037509e-05 9.79161490934422e-06 0.000425459311139824 -0.000579610078833233 0.000366123930568141 -7.67406717394199e-05 0.000511792880595304 0.00051985801389915
  123 2985.4959638041 ""  25.8294853324884 0 0 2.89792169942474e-05 3.18940899310098e-05 -1.95711329900256e-06 0.000270946529946178 -3.27119532814863e-05 3.90984642460384e-05 3.10012744380367e-05 -8.77508796510329e-06 8.42860014171627e-05 7.26191831499962e-07 -3.23234684867135e-05 -4.87355823782456e-05 -0.00495819806274466 0.0018956049752812 -0.00271789163877811 -0.000217993234004284 -0.000498051905717552 0.000159760625194098 -0.00260213392879206 0.000600392606688092 0.000114576723824973 -0.000331903084185844 -0.00032205079063398 -0.000413126518001375 -0.00106990977807206 9.18144684668756e-05 2.74386131167032e-05 0.000399226102277587 0.000902791009908225 -0.000326742055712376 0.000277132557789683 -0.000818502477859589 -0.000656751292266875 0.00212312540856016 0.00645079744325363 -0.00373569887540976 0.0260236707930233 -0.00757719352545341 -0.0096099532699293 0.0312568547865656 -0.0201447695303164 0.0469269885664642 -0.000572713360139453 9.23844529455611e-05 0.000113937820554607 -1.02186056233821e-05 4.5480944781927e-05 1.65160048129871e-05 2.92301038688352e-05 -2.94383237261807e-05 -3.23507129741896e-05 -1.4692253027278e-05 -5.69480826413566e-06 2.8772027200332e-05 -9.45903071345166e-06 0.000300560202428784 -2.26664651978983e-05 0.000204871072183777 -6.60818989013467e-05 -1.33558440616737e-05 -0.00020186347041318 1.50170503331852e-06 -0.000250961069042394 -7.89781927477875e-06 -1.49525245567908e-06 3.22335816817269e-05 -0.000738199503125865 0.000106609829776886 0.000107815325113335 0.00185600380010494 -0.00805677711785142 0.0026252683796313 0.0310520689170813 0.0143218326769847 0.0220653410825742 0.0166970235716528 -0.00198059286255865 -0.0207597417490541 0.0056969816854766 -0.000233087342579064 0.00399138359851082 0.00118244755053537 -0.00124220323665004 -0.00520285172781668 -0.00022443745211653 0.000144606214153571 -0.000526084979146437 0.000643222432790822 -0.00268553258654949 0.000573158770452987 -0.000461324240264584 -0.00109183708423089 0.00274376951625572 -9.16527032099171e-05 0.000204293812540721 -7.239895802348e-05 -0.0930806917066586 -0.00141083292495239 -0.0413406885160452 0.00169181379797785 0.0620435922225068 0.0805012509779859 0.0699391877981195 0.0338305868161113 -0.0707779800598258 -0.08710016717665 0.328602241884753 -0.126639520358529 -0.283094848872797 -0.11379281211097 0.295715267582897 0.00548448264605523 -0.384991461531538 -0.430956699501871 0.0544937350720428 -0.219042316398964 0.0829391439857393 0.00584708252907076 0.250446316116341 0.281679992547834 -0.256593886531776 -0.00784181948267565 -0.120008487412781 5.75771945679407e-06 -7.8275987357647e-06 9.26213493312457e-06 1.23576778477671e-05 -1.02515287728657e-05 2.9995231107962e-06 -4.28735766432981e-05 0.000133780330243739 3.09011916995914e-05 -9.23507811719334e-06 3.54969925763854e-05 -9.46634847005832e-05 -1.6733294828416e-06 2.79759603186171e-05 -6.95555559171502e-06 0.000490799708442951 -0.00154868036865609 -0.000481666234653328 -4.61590397497415e-06 -4.63589516833718e-06 5.21016544286228e-06 1.49199265412361e-05 5.39687738143872e-05 -7.79588476401691e-05 -0.000160922959413158 0.000111050765642047 1.56131654641246e-05
  124 2986.1191523362 ""  27.5469755863602 0 0 -0.000113643238600811 -0.00021896766241581 7.16557761256873e-05 -0.000281504459230664 -1.52523488679066e-05 9.84785877064219e-05 5.29345010070059e-05 4.72518442473886e-05 -1.00459313874168e-05 9.3431562387855e-06 5.49691218589105e-05 4.9788737099752e-05 0.00502048376942758 -0.00173822591151612 0.00258667493456979 0.00128852478100888 0.00276091972027347 -0.0010098382627475 0.00323076855142498 -0.000669260677812921 -0.000130140161074259 -0.000263355197929396 0.000745085654064273 -0.00111731161272356 -0.000420852673148437 4.2611790826109e-05 3.0657492798101e-05 -0.000237893147519463 -0.000571835729322049 0.000187047487312203 6.41063743039332e-05 -0.000114549734997607 -0.000142843813780967 -0.00330803538027509 -0.00821730515170653 0.00462031477908331 -0.0260518660823917 0.00761097405302514 0.00959363030267109 -0.0309169291941925 0.0197826449051536 -0.046386131015716 -0.000736189762084781 0.000103449749401947 0.000109271110910514 -9.62395650695167e-06 7.74189416149517e-05 2.21724567826183e-05 6.99915074794534e-07 -6.70447269851192e-05 -1.34971667686873e-05 1.35735486947906e-05 -5.68002059094605e-06 4.97568995124145e-05 -0.000243522711421804 0.00121794811719144 -5.36828672058092e-05 3.59256654437655e-05 -0.000339846641735837 0.000133028486410697 -0.000181394584797383 0.000181506266566518 -0.00118749156304452 2.2374256006091e-05 -1.16920644037234e-05 9.97821475289256e-05 5.18494125050136e-05 0.000859484125709735 -0.000202531974249844 0.0108350694110457 -0.031868027290948 0.0109681797489546 0.00984307533482609 0.00410230139394086 0.00635258536155788 -0.0200336292082807 0.00162059675982721 0.0231264391998663 0.00739524038417355 -0.000290326731672607 0.00518863746347915 0.00142581777918064 -0.00148382965074456 -0.00631104223559133 -0.000363324976274251 0.000488671484954237 -0.00168064761363728 0.00254914286821111 -0.0118375361261787 0.00260597729361644 0.00275171762539031 -0.00370144185073189 0.0104814260682881 -0.000150330509679938 0.00094165668330516 -0.000369577948046668 -0.405339192645629 -0.000483473804487074 -0.179426363765295 0.00618275785252587 0.247481577585771 0.320953123304488 0.270838669045683 0.126266777331984 -0.272837846728309 -0.0261799698963028 0.102704877176444 -0.0391201383196089 -0.0914783011166917 -0.0368393666949968 0.0937831290372601 0.00133803191415217 -0.115525988180194 -0.129547711254714 -0.0642641451274239 0.253390831601515 -0.0952441921305971 -0.00629235285585584 -0.282472681679124 -0.318306216146312 0.307156667455971 0.00903689481108483 0.141504205337324 3.65594374833126e-05 3.42125433446944e-05 4.64414710199507e-05 4.48964378677889e-06 -2.40813788202642e-06 -2.09093676380833e-06 -8.85553131158165e-05 0.000249266011973626 7.77133500515006e-05 1.74358719316427e-05 0.000169896794218375 -0.000690540471981769 -0.000400042331413818 -0.000577051586907574 9.58071665939852e-05 0.000980235797352725 -0.00293084904554337 -0.000952936408605676 -4.67806006358128e-06 -6.79697374624309e-06 -2.59943993667919e-06 6.78937092219913e-05 8.56827739831923e-05 -4.87013237487707e-06 -3.69921359652013e-05 1.42370989733426e-05 6.52722795562909e-05
  125 2992.49268113244 ""  98.6818984445111 0 0 0.000228904425808983 0.000149956902647323 -2.97589057126513e-05 -2.71292761615138e-05 5.34935673414705e-05 5.10857537016076e-05 -0.00279480386683654 0.000458274781199659 -0.00361000692633839 -1.31574345029225e-05 1.75014266082606e-05 3.0457281364746e-05 0.000741482488127568 -0.000310150948903381 0.00028367720438622 -0.00122253406412957 -0.00247548124919609 0.000560903349319894 0.000463434379867507 -7.15644493802964e-05 -1.01055899550934e-05 -0.000128267644714052 6.77044114491147e-05 -0.000872007653319019 0.062305561223837 -0.00534939309861731 -0.00254189786852176 -0.0169813080873973 -0.036755039390354 0.0135690568349952 -0.012783363715553 0.0365458344275247 0.0313236053443906 -4.00394407682587e-05 -0.000619217878636762 0.000359252879401984 -0.00502139113143654 0.00150470353933417 0.00179920962533575 -0.00378656586264802 0.00246109249895803 -0.00584182478916944 -0.0597060310985816 0.010979273627165 0.00989052240906878 -0.000538336482539638 0.00221185692393176 0.000194576602201569 0.000112855627208361 -0.00102085849693001 -0.00129922242356187 -2.45083263021268e-05 0.000235423767627468 0.000274426225453851 1.25753822954521e-05 -0.000156610319661932 3.26935394983906e-05 -3.64992518931351e-05 -3.73785929549298e-05 -0.000157275286908914 -5.00451471703612e-05 -2.72903033054603e-05 -0.000139938190549894 0.000375152808687482 -0.00135008320649311 0.000532586415321727 2.47050538466022e-06 -1.22894018273387e-05 1.07217758077448e-05 -0.00200581130237913 0.00594417548979157 -0.00240005900254796 0.00351184170857915 0.00162204618398376 0.0025283365511718 -0.00332026640448352 0.000372875483576205 0.00423171750247714 0.590743611813584 -0.0255874926743209 0.414872714645776 0.118200184510108 -0.126472159637682 -0.52094118418799 -5.39782994888569e-05 -0.000232084973973903 -0.000805552793539387 -0.000383648740288641 0.00177714938715179 -0.000255112913914861 0.000703369295277908 -0.000847222947415217 0.00252599003181632 -0.00212719365929594 0.0162744138581662 -0.00493074943810663 0.0763297864990634 -0.000472570496817569 0.0337699899047437 -0.00102505854835519 -0.0444166407854199 -0.057119467447764 -0.0515257974601072 -0.0247929485170265 0.0521196793269845 -0.0100706199824449 0.0361056635559073 -0.0141796033783893 -0.0314702609888107 -0.012575722846817 0.0321440595599202 0.000484930583156733 -0.0424602468170757 -0.04750209989009 -0.0104707499018851 0.0434266524132376 -0.0167581371329849 -0.000954104408551262 -0.0492519448880073 -0.0555582141170363 0.0504150046287671 0.00154943587970851 0.0228701700639322 -0.00292486874127219 -0.00646576526868897 0.00618306090387149 0.000576057634536441 -0.000665789057195309 0.000374652299338129 -0.00635410082752758 0.0189834006473031 0.00540196617244693 0.00108530148947669 0.0156427447807433 -0.0665855838469129 0.0380020061959119 0.0617160379549974 -0.00812173040449823 0.0724754619791098 -0.2245467673871 -0.0714724179078161 9.80555572503345e-05 4.90438434266166e-05 -7.41035534474618e-05 0.00031561822698537 -0.00200685395251536 0.000330153440255207 -0.004858721319565 0.00608454043348435 -0.000621640772953458
  126 2993.53057331298 ""  22.4226025859003 0 0 -0.000107245323093629 -9.32068226955603e-05 9.00563077341907e-06 -0.000164113625593626 -3.53136343789833e-05 2.38542921778267e-05 0.00144192629534759 -0.000251245363632641 0.00172888170396901 2.03761601836313e-05 2.69119613514387e-05 1.91084782217851e-05 0.00143702716301898 -0.000450428730602754 0.000974220417696094 0.000741043037821291 0.00146272346512782 -0.000364343250809431 0.00184819595094689 -0.000291682247448975 -5.61518737240283e-05 -0.00010795949506907 0.000317493020926991 -0.000155809421830869 -0.0312082272217713 0.00267079928125855 0.00120012245906296 0.00823217816959775 0.0177983558459112 -0.00657407128817948 0.0061136604392477 -0.0174377875433255 -0.0148982252433539 -0.00186761868615384 -0.00361621979475483 0.00204342582640162 -0.00459904534444654 0.001355809929632 0.00194781503639886 -0.01128762481592 0.00677284375827972 -0.0166764349865088 0.0117408598765384 -0.00222097713292438 -0.00180707248996863 0.000114887152993221 -0.000304396600156034 6.988731059887e-05 -4.18711754979495e-05 7.70759568856726e-05 0.000123896094006067 2.9823229536868e-05 -6.4650950728473e-06 0.000118845274875675 0.000287203876650961 -0.00130630308833829 0.000275545867309867 3.10039396987335e-05 -0.000754362877450596 -0.00068942023451373 -0.000296143386207095 0.000493701474726919 -0.00133551635693916 -6.63398533315933e-05 0.000330688683871049 -4.34371016753528e-05 -8.80096391376094e-05 0.000190121136014185 0.000101066909728512 -0.00971066971126247 0.0270459434287355 -0.0122135205657495 0.0198973019002544 0.00860604188441811 0.0136173282739717 -0.0178099886766288 0.00106528780197212 0.0209811511751731 -0.11637637143827 0.00512228529875483 -0.0817466469956785 -0.0228724841090565 0.0246278844289535 0.10099656497687 5.0536829406503e-05 0.000239635534434885 0.000572935227397783 -0.00342301898160942 0.015446843864401 -0.00388115990774949 0.00352855926347636 -0.00573479085192852 0.0146983240490172 0.00029830385247266 -0.00261461331868173 0.000998588551011092 0.359363459314496 -0.00242418779141935 0.159069022017668 -0.0047127046167196 -0.199009187443275 -0.255979707678181 -0.239672637459686 -0.115502090326249 0.24247985280575 -0.0563357074265522 0.204158412827492 -0.0799881472546263 -0.178029750488317 -0.0713553672728136 0.182505869680654 0.00223491729562166 -0.234666186493225 -0.262915590599752 -0.0549578558025282 0.226708174974487 -0.0873713452303091 -0.00472528713033462 -0.248043326647523 -0.280334456010552 0.268686238377416 0.00819455922492056 0.121987217667457 0.000847193761033076 0.00171505956170693 -0.00132909006137778 -0.000115681816388666 0.000157748356940298 -6.61210595362406e-05 0.00123858966785155 -0.00373107486093365 -0.00106753386897139 -0.00020990690012236 -0.00317591866260489 0.0137271064833631 -0.0107625553163598 -0.0172725778943334 0.00230001215017549 -0.0141841572141441 0.0441968348874905 0.0140651487901465 -2.32060511815678e-05 -5.24230708260041e-05 3.51866246740321e-05 2.67919580822475e-05 0.000938180822407806 -0.000302379966253788 0.00102958227531436 -0.00147473509239807 -4.0511152208678e-06
  127 2996.51884427698 ""  33.5024000669705 0 0 -0.0021566139348332 -0.00506422437458053 0.00255731375245715 -0.00354175484082802 0.00118958825928023 0.000451050939517829 -0.0288854092880073 0.00756825488490621 -0.038400059002583 -1.88181506214961e-06 -7.86106947038076e-05 0.000167700393070745 -0.000675082933585281 0.000230253617331886 0.000180720965082329 0.0264268028735916 0.0581936730048948 -0.0250260850472092 0.0425128139374512 -0.00691609720485071 -0.00241007288200615 -0.000545529146630337 -0.000942213035920556 -0.00254574722444228 0.664852136149875 -0.0563831590844113 -0.0236956857456261 -0.191722961924096 -0.415181377568791 0.152397168789272 -0.132216374309014 0.379162698359882 0.32172621987518 -4.59013782610738e-05 3.64514176947108e-05 -0.000268001785093597 0.00736373013866348 -0.00262959919001129 -0.00284382336565567 0.000797198552724535 -0.000568164187294987 0.00137312381277937 0.00596532579280873 -0.000951663846491155 -0.000289860205646803 3.5444563450241e-05 -0.000210939986638371 -1.29439732894447e-05 1.9611396071635e-06 0.000107873101251131 0.000137560698987338 -5.35470693895291e-06 -2.38820982332835e-05 -1.62768925396704e-05 1.20895937106093e-05 -5.79722511109548e-05 1.38372522735562e-05 6.24215629234712e-06 -3.11473244848233e-05 -1.15704266911384e-05 -1.88081070827283e-05 3.46246526477593e-05 -6.56077617591151e-05 -5.28419798549497e-05 0.000153174665581393 -6.20085758129389e-05 -5.82321511311483e-06 1.36810019196824e-05 3.5007932880897e-06 -0.000293880044607517 0.000624299856346367 -0.000392357331487329 0.000646847479155166 0.000211390950244625 0.000397739505257137 -0.00054690722427484 -9.84887008003017e-05 0.000432165175817566 -0.0604416735115375 0.0025400251948667 -0.0421804554898604 -0.0101169249572887 0.0107157619285539 0.0444341735670435 6.67378064472089e-05 7.32484180093306e-05 -4.27773735882831e-05 -0.000131900993556235 0.000684324994986991 -0.000190323668639242 0.000175982248909843 -0.000257122859261547 0.000726566743061454 0.00039639414041911 -0.00181019723909079 0.000615924534422411 0.00957049257540294 -5.4663785345068e-05 0.00424452454684237 -0.000127810143820977 -0.00436963013503736 -0.00565050227763614 -0.00597269518764438 -0.00287425406032008 0.00602865475779318 -0.00186022952778928 0.00683464469032584 -0.00266533318595517 -0.00571767598049176 -0.00230110517300049 0.00589032782308759 6.24315268554943e-05 -0.00709268199782631 -0.00794607098906756 -0.00156307277748825 0.006399605538113 -0.00247228322897262 -0.00014511543541196 -0.00554749585490761 -0.00627018512043342 0.00812574796599182 0.00026096381890809 0.00369536288863758 -0.00067741098544021 -0.000678728591671177 -0.00410707468319546 0.000109738196971673 -4.9334549033452e-05 -9.09132269520293e-05 0.000983721393972292 -0.00272719743828321 -0.000873517849899554 -0.00156309015948286 -0.0128788478711323 0.0525675632242509 0.011672069024779 0.0189912115592739 -0.00334090941381962 -0.0115785654930566 0.0332122599232182 0.0104566287014758 7.49908858198404e-05 0.000277759577410618 -0.000354048239176029 -0.00127120595305769 -0.00313346097006546 0.00120578318536564 -0.00211832720201842 0.00140280108478853 0.00289459706708641
  128 3012.54535393892 ""  39.6515993901063 0 0 0.000704744459765104 0.000919646025050141 -8.12231108854197e-05 0.000110895329058105 -6.5447224693923e-05 4.68133435466198e-05 -0.00164576867973724 -0.000341672264526286 -0.00052298417927673 -1.54645298339781e-05 -6.6561254352189e-05 -2.63086886306112e-05 0.000172795092945536 -0.000142776857640791 6.84566950832292e-05 -0.0106934736144076 -0.0122614498007101 0.00626637353657364 -0.0035492210964326 0.00104976963790876 0.000318803628290387 0.000137261018151809 -0.000116375945348898 -0.000110779010450057 0.0219959844094596 -0.00204199933183437 -0.00058785351755569 -0.000307325413459305 -0.00145954956728456 -3.28856800857381e-05 -0.00292625645454163 0.00813557274021737 0.00525412133044453 0.000460224005643788 0.000461725182437419 -0.000312523326548436 -0.00178352636020386 0.000522226698735111 0.000607098552443872 -0.000640775800229936 0.00048980165504319 -0.00109449256542647 -0.00408596089261724 0.000652041475752221 0.00163436986422098 1.71648010194805e-05 0.000139594127888818 0.000125797423565985 -1.61512894209517e-05 -0.000298565568621128 -0.000302960858426375 2.63195489653781e-06 6.18725489285142e-05 7.48849311765526e-05 -1.81239547500705e-05 5.98330570212148e-05 -3.37031471775094e-05 -2.58935244397805e-06 1.88982601944057e-05 1.43867820340285e-05 2.28450476445768e-05 -5.43716054693023e-05 0.000111244474842255 4.8895692746038e-06 1.43664617191588e-05 6.48751281064505e-05 4.64326555802122e-06 -1.51696941886961e-05 -3.43450632679423e-06 6.47208940915028e-05 -3.02157132551339e-05 0.000230897092840369 -0.00022578824166209 4.67841176340206e-05 1.82634316143577e-05 0.000191721042800827 0.000123301152606551 -5.65327079731012e-05 0.031923108496375 -0.000555082589295309 0.0227308857970925 0.00922029158731444 -0.00970577875169565 -0.0402272288288929 -9.98876020663061e-05 -5.43375324600679e-05 -0.000465672254521642 0.000182871162435715 -0.000780781783062537 0.000229727548833643 -0.000276132020795839 0.000436115301061201 -0.00119669535945586 3.99522269330138e-05 0.000193022827408317 -0.000211145778513338 -0.00208958657477102 2.2556848505979e-05 -0.000921433708059513 8.53913763157178e-06 -0.00033946023710176 -0.000383538879601637 0.00133778786911226 0.000650250333050584 -0.00134661223325049 0.000591321140856661 -0.00223607737695815 0.000882801032662855 0.00200049876396101 0.000825695683290331 -0.00206871240489928 2.99097345948795e-06 0.000922216717479286 0.00104403404407119 0.000577293173605639 -0.00226733506081142 0.000871793711240132 1.47027143439704e-05 0.000974746207836539 0.00111824657909975 -0.00281818357817198 -6.37437795556424e-05 -0.00128719772718528 0.0418163635689235 0.0675399152469401 -0.0249242335996702 5.35520203670916e-05 -0.000481139159084607 0.000546248233401676 -0.0029679013325342 0.0100199334122123 0.00159386323984218 0.00240009206009267 -0.0366328881354996 0.197567208963221 -0.494984002139624 -0.7689995705498 0.103508475415994 0.0408376481047099 -0.113510707709252 -0.0347784759557162 -0.000786091600967534 -0.000959726135985631 0.00028571512677905 0.0129842194634998 0.0166959546704845 -0.00732984603465119 -0.000928368789871017 0.00467145206830512 0.000485575289388969
  129 3035.22636094258 ""  27.4930640604003 0 0 5.71696049868091e-05 2.89600805979484e-05 -7.2620132751973e-05 0.000134290662566917 -2.36149122488403e-05 0.00010279420125377 0.000975187052191152 -0.000649787493607349 -0.000338114381894236 -9.60122753130103e-06 -1.13461477134272e-05 -9.57729895785508e-06 8.23073995096995e-05 -8.8778412802923e-05 0.000120557781815005 -0.000257610859299129 -0.000532455038596597 0.000231385948032329 -0.000968121862365271 0.000113005352105084 5.70139885972077e-05 -0.000445143696030534 0.000288137835325254 -0.00121675826286178 -0.0112359778001697 0.000771201490923102 1.14537289282023e-05 0.00100648588725487 0.00168939939795865 -0.000712579516608681 -0.00171475106985208 0.00531930641270049 0.00470027153497563 0.000393367841874566 0.000459065615700221 -0.000256049432199391 -0.000484815959675666 9.9246433969102e-05 0.000157878343852263 -0.000810579754648625 0.000527737490621975 -0.00127876971637921 0.0258578102970362 0.0122219146943645 0.0858032224450917 9.4735327641324e-05 0.000757943955929427 -0.000434609899912112 -0.000238261094136831 -0.000860431749901844 -9.49583348173182e-05 -3.02893903357003e-06 -4.52353080967893e-05 -1.56289171431831e-05 7.61691291525636e-06 2.01087709646917e-05 2.42904781923889e-05 9.22002197700626e-06 -7.6194293417642e-06 -1.06685230969653e-06 5.23375133721389e-05 -5.40328674210769e-05 0.000163877548985984 -0.000269711670779527 0.0012858032479029 -0.000306047234607188 -7.58812576787202e-06 2.05325057821718e-05 -1.75049537012531e-06 -3.38407018814933e-05 -5.29151499700237e-05 4.40335432562519e-05 -0.000283293225888343 0.000500083756673232 0.000315954743859807 8.738074628268e-05 0.000469044443581592 0.000142128097470658 -0.483903666050816 0.0185833632874626 -0.321048986862363 0.175344035589855 -0.166459580831142 -0.701735224246734 -0.000167308538663876 0.00037384197322987 -0.000841318708295804 6.6224747592848e-06 0.000194582115776899 -0.000113929614229745 -0.00074339655787224 0.000853329289342844 -0.00287487184492516 0.00194261790461249 -0.015889334157705 0.00272475366836755 -0.000251423664956043 -1.35929621050731e-05 -0.000124914933552522 -7.0920644721496e-06 0.000280780142289163 0.000383828811337823 0.000670797789084948 0.000316190118279518 -0.000718815724212437 0.00115520812595197 -0.00413514644533806 0.00175893093652489 0.00224016341781214 0.00103508623860602 -0.00224765655129485 -6.98922506744067e-05 -0.00289037122272988 -0.00333581884719743 0.000887840180919922 -0.00361917529297892 0.00148750910932624 -9.16702031399633e-06 -0.00203135880771281 -0.00244000848766765 -0.00188145358326369 5.24187970268083e-05 -0.000809531919657264 -0.000782597664849217 -0.00129679985218221 0.00310221562145629 0.000272052928832686 -0.000427521780283792 -0.000532251289888479 -0.00072257351076525 0.00485471792891594 0.00339957749568135 -0.00055733402360717 0.0082950469816736 -0.0365721890083728 0.00433853538114825 0.00670849121122425 -0.00145729368967605 0.0180651304442703 -0.0545062117185858 -0.0189123445891472 2.09394283392274e-05 4.98265909534334e-05 -0.000108451400047433 -0.000137955190409955 -0.00013246529953474 0.000621652661461309 -0.00511192038194172 0.00415051991027891 0.00151239994483208
[truncated: 71,020 more chars]
