# Supplementary material for: Cut-off Scale and Complex Formation in Density Functional Theory Computations of Epoxy-Amine Reactivity
Source: ACS Omega. 2021 Oct 25;6(44):29424–31. doi: 10.1021/acsomega.1c03229 (PMC8587129; doi:10.1021/acsomega.1c03229)
Supplement: Supplementary file 1 — ao1c03229_si_001.zip [file ao1c03229_si_001.zip › Final_structures/Primary/A4_E4_B3LYP-D3_CC-PVTZ-F_ canonical/Amine_frag4_Epoxy_frag4_reactant-10_isomer13.vib]

{ 
 s_m_m2io_version
 :::
 2.0.0 
} 

f_m_table { 
 i_j_atom_total
 :::
 50
 m_column[155] { 
  s_m_data_name
  s_m_column_name
  i_m_width
  b_m_visible
  s_m_units
  :::
  1 r_j_Frequency  "Frequency"  10 1 "" 
  2 s_j_Symmetry  "Symmetry"  10 0 "" 
  3 r_j_Intensity  "Intensity"  10 1 "" 
  4 r_j_Raman_Act  "Raman Act"  10 0 "" 
  5 r_j_Raman_Int  "Raman Int"  10 0 "" 
  6 r_j_x1  "x1"  10 0 "" 
  7 r_j_y1  "y1"  10 0 "" 
  8 r_j_z1  "z1"  10 0 "" 
  9 r_j_x2  "x2"  10 0 "" 
  10 r_j_y2  "y2"  10 0 "" 
  11 r_j_z2  "z2"  10 0 "" 
  12 r_j_x3  "x3"  10 0 "" 
  13 r_j_y3  "y3"  10 0 "" 
  14 r_j_z3  "z3"  10 0 "" 
  15 r_j_x4  "x4"  10 0 "" 
  16 r_j_y4  "y4"  10 0 "" 
  17 r_j_z4  "z4"  10 0 "" 
  18 r_j_x5  "x5"  10 0 "" 
  19 r_j_y5  "y5"  10 0 "" 
  20 r_j_z5  "z5"  10 0 "" 
  21 r_j_x6  "x6"  10 0 "" 
  22 r_j_y6  "y6"  10 0 "" 
  23 r_j_z6  "z6"  10 0 "" 
  24 r_j_x7  "x7"  10 0 "" 
  25 r_j_y7  "y7"  10 0 "" 
  26 r_j_z7  "z7"  10 0 "" 
  27 r_j_x8  "x8"  10 0 "" 
  28 r_j_y8  "y8"  10 0 "" 
  29 r_j_z8  "z8"  10 0 "" 
  30 r_j_x9  "x9"  10 0 "" 
  31 r_j_y9  "y9"  10 0 "" 
  32 r_j_z9  "z9"  10 0 "" 
  33 r_j_x10  "x10"  10 0 "" 
  34 r_j_y10  "y10"  10 0 "" 
  35 r_j_z10  "z10"  10 0 "" 
  36 r_j_x11  "x11"  10 0 "" 
  37 r_j_y11  "y11"  10 0 "" 
  38 r_j_z11  "z11"  10 0 "" 
  39 r_j_x12  "x12"  10 0 "" 
  40 r_j_y12  "y12"  10 0 "" 
  41 r_j_z12  "z12"  10 0 "" 
  42 r_j_x13  "x13"  10 0 "" 
  43 r_j_y13  "y13"  10 0 "" 
  44 r_j_z13  "z13"  10 0 "" 
  45 r_j_x14  "x14"  10 0 "" 
  46 r_j_y14  "y14"  10 0 "" 
  47 r_j_z14  "z14"  10 0 "" 
  48 r_j_x15  "x15"  10 0 "" 
  49 r_j_y15  "y15"  10 0 "" 
  50 r_j_z15  "z15"  10 0 "" 
  51 r_j_x16  "x16"  10 0 "" 
  52 r_j_y16  "y16"  10 0 "" 
  53 r_j_z16  "z16"  10 0 "" 
  54 r_j_x17  "x17"  10 0 "" 
  55 r_j_y17  "y17"  10 0 "" 
  56 r_j_z17  "z17"  10 0 "" 
  57 r_j_x18  "x18"  10 0 "" 
  58 r_j_y18  "y18"  10 0 "" 
  59 r_j_z18  "z18"  10 0 "" 
  60 r_j_x19  "x19"  10 0 "" 
  61 r_j_y19  "y19"  10 0 "" 
  62 r_j_z19  "z19"  10 0 "" 
  63 r_j_x20  "x20"  10 0 "" 
  64 r_j_y20  "y20"  10 0 "" 
  65 r_j_z20  "z20"  10 0 "" 
  66 r_j_x21  "x21"  10 0 "" 
  67 r_j_y21  "y21"  10 0 "" 
  68 r_j_z21  "z21"  10 0 "" 
  69 r_j_x22  "x22"  10 0 "" 
  70 r_j_y22  "y22"  10 0 "" 
  71 r_j_z22  "z22"  10 0 "" 
  72 r_j_x23  "x23"  10 0 "" 
  73 r_j_y23  "y23"  10 0 "" 
  74 r_j_z23  "z23"  10 0 "" 
  75 r_j_x24  "x24"  10 0 "" 
  76 r_j_y24  "y24"  10 0 "" 
  77 r_j_z24  "z24"  10 0 "" 
  78 r_j_x25  "x25"  10 0 "" 
  79 r_j_y25  "y25"  10 0 "" 
  80 r_j_z25  "z25"  10 0 "" 
  81 r_j_x26  "x26"  10 0 "" 
  82 r_j_y26  "y26"  10 0 "" 
  83 r_j_z26  "z26"  10 0 "" 
  84 r_j_x27  "x27"  10 0 "" 
  85 r_j_y27  "y27"  10 0 "" 
  86 r_j_z27  "z27"  10 0 "" 
  87 r_j_x28  "x28"  10 0 "" 
  88 r_j_y28  "y28"  10 0 "" 
  89 r_j_z28  "z28"  10 0 "" 
  90 r_j_x29  "x29"  10 0 "" 
  91 r_j_y29  "y29"  10 0 "" 
  92 r_j_z29  "z29"  10 0 "" 
  93 r_j_x30  "x30"  10 0 "" 
  94 r_j_y30  "y30"  10 0 "" 
  95 r_j_z30  "z30"  10 0 "" 
  96 r_j_x31  "x31"  10 0 "" 
  97 r_j_y31  "y31"  10 0 "" 
  98 r_j_z31  "z31"  10 0 "" 
  99 r_j_x32  "x32"  10 0 "" 
  100 r_j_y32  "y32"  10 0 "" 
  101 r_j_z32  "z32"  10 0 "" 
  102 r_j_x33  "x33"  10 0 "" 
  103 r_j_y33  "y33"  10 0 "" 
  104 r_j_z33  "z33"  10 0 "" 
  105 r_j_x34  "x34"  10 0 "" 
  106 r_j_y34  "y34"  10 0 "" 
  107 r_j_z34  "z34"  10 0 "" 
  108 r_j_x35  "x35"  10 0 "" 
  109 r_j_y35  "y35"  10 0 "" 
  110 r_j_z35  "z35"  10 0 "" 
  111 r_j_x36  "x36"  10 0 "" 
  112 r_j_y36  "y36"  10 0 "" 
  113 r_j_z36  "z36"  10 0 "" 
  114 r_j_x37  "x37"  10 0 "" 
  115 r_j_y37  "y37"  10 0 "" 
  116 r_j_z37  "z37"  10 0 "" 
  117 r_j_x38  "x38"  10 0 "" 
  118 r_j_y38  "y38"  10 0 "" 
  119 r_j_z38  "z38"  10 0 "" 
  120 r_j_x39  "x39"  10 0 "" 
  121 r_j_y39  "y39"  10 0 "" 
  122 r_j_z39  "z39"  10 0 "" 
  123 r_j_x40  "x40"  10 0 "" 
  124 r_j_y40  "y40"  10 0 "" 
  125 r_j_z40  "z40"  10 0 "" 
  126 r_j_x41  "x41"  10 0 "" 
  127 r_j_y41  "y41"  10 0 "" 
  128 r_j_z41  "z41"  10 0 "" 
  129 r_j_x42  "x42"  10 0 "" 
  130 r_j_y42  "y42"  10 0 "" 
  131 r_j_z42  "z42"  10 0 "" 
  132 r_j_x43  "x43"  10 0 "" 
  133 r_j_y43  "y43"  10 0 "" 
  134 r_j_z43  "z43"  10 0 "" 
  135 r_j_x44  "x44"  10 0 "" 
  136 r_j_y44  "y44"  10 0 "" 
  137 r_j_z44  "z44"  10 0 "" 
  138 r_j_x45  "x45"  10 0 "" 
  139 r_j_y45  "y45"  10 0 "" 
  140 r_j_z45  "z45"  10 0 "" 
  141 r_j_x46  "x46"  10 0 "" 
  142 r_j_y46  "y46"  10 0 "" 
  143 r_j_z46  "z46"  10 0 "" 
  144 r_j_x47  "x47"  10 0 "" 
  145 r_j_y47  "y47"  10 0 "" 
  146 r_j_z47  "z47"  10 0 "" 
  147 r_j_x48  "x48"  10 0 "" 
  148 r_j_y48  "y48"  10 0 "" 
  149 r_j_z48  "z48"  10 0 "" 
  150 r_j_x49  "x49"  10 0 "" 
  151 r_j_y49  "y49"  10 0 "" 
  152 r_j_z49  "z49"  10 0 "" 
  153 r_j_x50  "x50"  10 0 "" 
  154 r_j_y50  "y50"  10 0 "" 
  155 r_j_z50  "z50"  10 0 "" 
  :::
 } 
 m_row[144] { 
  r_j_Frequency
  s_j_Symmetry
  r_j_Intensity
  r_j_Raman_Act
  r_j_Raman_Int
  r_j_x1
  r_j_y1
  r_j_z1
  r_j_x2
  r_j_y2
  r_j_z2
  r_j_x3
  r_j_y3
  r_j_z3
  r_j_x4
  r_j_y4
  r_j_z4
  r_j_x5
  r_j_y5
  r_j_z5
  r_j_x6
  r_j_y6
  r_j_z6
  r_j_x7
  r_j_y7
  r_j_z7
  r_j_x8
  r_j_y8
  r_j_z8
  r_j_x9
  r_j_y9
  r_j_z9
  r_j_x10
  r_j_y10
  r_j_z10
  r_j_x11
  r_j_y11
  r_j_z11
  r_j_x12
  r_j_y12
  r_j_z12
  r_j_x13
  r_j_y13
  r_j_z13
  r_j_x14
  r_j_y14
  r_j_z14
  r_j_x15
  r_j_y15
  r_j_z15
  r_j_x16
  r_j_y16
  r_j_z16
  r_j_x17
  r_j_y17
  r_j_z17
  r_j_x18
  r_j_y18
  r_j_z18
  r_j_x19
  r_j_y19
  r_j_z19
  r_j_x20
  r_j_y20
  r_j_z20
  r_j_x21
  r_j_y21
  r_j_z21
  r_j_x22
  r_j_y22
  r_j_z22
  r_j_x23
  r_j_y23
  r_j_z23
  r_j_x24
  r_j_y24
  r_j_z24
  r_j_x25
  r_j_y25
  r_j_z25
  r_j_x26
  r_j_y26
  r_j_z26
  r_j_x27
  r_j_y27
  r_j_z27
  r_j_x28
  r_j_y28
  r_j_z28
  r_j_x29
  r_j_y29
  r_j_z29
  r_j_x30
  r_j_y30
  r_j_z30
  r_j_x31
  r_j_y31
  r_j_z31
  r_j_x32
  r_j_y32
  r_j_z32
  r_j_x33
  r_j_y33
  r_j_z33
  r_j_x34
  r_j_y34
  r_j_z34
  r_j_x35
  r_j_y35
  r_j_z35
  r_j_x36
  r_j_y36
  r_j_z36
  r_j_x37
  r_j_y37
  r_j_z37
  r_j_x38
  r_j_y38
  r_j_z38
  r_j_x39
  r_j_y39
  r_j_z39
  r_j_x40
  r_j_y40
  r_j_z40
  r_j_x41
  r_j_y41
  r_j_z41
  r_j_x42
  r_j_y42
  r_j_z42
  r_j_x43
  r_j_y43
  r_j_z43
  r_j_x44
  r_j_y44
  r_j_z44
  r_j_x45
  r_j_y45
  r_j_z45
  r_j_x46
  r_j_y46
  r_j_z46
  r_j_x47
  r_j_y47
  r_j_z47
  r_j_x48
  r_j_y48
  r_j_z48
  r_j_x49
  r_j_y49
  r_j_z49
  r_j_x50
  r_j_y50
  r_j_z50
  :::
  1 21.4804318152305 ""  0.0553895147700474 0 0 0.0593351030910535 -0.0095714082969456 0.0232107976308529 0.0559704070581588 -0.0106117653343852 0.0211725411415579 0.0544944943193394 -0.0134205574680879 0.0249614184596937 0.0565574123238514 -0.0130714860303302 0.0193829146248655 0.0549109086273136 -0.0135839047583046 0.0152440081951216 0.0636026259687456 -0.00931586629617835 0.0275039665589235 0.0536591127202329 -0.00921155449060713 0.0210798555346975 0.0558482395849604 -0.0105660625640691 0.021017709073573 0.0533635967743724 -0.0159291997532815 0.0281269295606782 0.0513230310766626 -0.014027196721788 0.0214424893221149 0.0561427220891953 -0.0130457527621583 0.0265475065100169 0.0522359536343599 -0.0114136465761325 0.0145172496857585 0.055557333192822 -0.0149114206308488 0.0143836845846114 0.0554312172446694 -0.0153032213356548 0.0133974347421685 -0.034443517543366 0.020694170152554 -0.00595150289129913 -0.00984089758949881 -0.00789522152905963 0.0345962170948166 -0.0145932234120658 -0.000987739281627461 0.0295595112532347 -0.0188034120579292 -0.000401591598361683 0.0301263269182344 -0.0197928370922349 0.00285201203878463 0.0223530207523689 -0.0171465759929687 0.00650287693509879 0.0143602557736112 -0.0135516075701196 0.00585488465361915 0.0157265016008786 -0.0116365109950816 0.00234722689296441 0.0229911912446551 -0.0185431161483123 0.0100776420818287 0.00396700845457158 -0.0293500633380379 0.00855859023455315 0.00127111664953997 -0.0123215789180678 0.0120104558872772 0.00189158989200738 -0.0147808187064459 0.0130510208221302 -0.00207168204574049 -0.0337196687446915 0.0266874334328065 0.0132960806244487 -0.0569451402403528 0.0556199282273928 -0.0101480783594516 -0.020651604764657 -0.00229786143502163 0.0343011154948665 -0.0231594615983449 0.00314005805089543 0.021902387810107 -0.0117089896265797 0.00802252177228025 0.0110611490586256 -0.00831529630733715 0.00197670048943249 0.0236574977585192 -0.0331471132013644 0.00725278998131029 0.00246925001151182 -0.0305074033762799 0.0108684736494207 -0.0058137867039606 -0.0323292074361558 0.00648087400238236 0.00514808504965983 -0.00234032693651815 0.0121600859060804 0.00421604683622644 -0.0156362643994661 0.00979552837796543 0.0063758864224017 -0.0132555386900014 0.0150257918789656 -0.0065529523863189 -0.00800689386461386 0.0135675309795256 -0.000992825560827706 -0.015836100109391 0.0154200126331465 -0.00796608914235867 -0.0177614484924816 0.0125648763509544 -0.00182295942248186 -0.0640748965735273 0.00722778600967823 -0.111026826810093 -0.0533850142466729 -0.00101123848187094 -0.0999097512937834 -0.0308190432888101 -0.00954393242813167 -0.0638301041553688 -0.0608233275868426 -0.0154464087912228 -0.14421002072981 -0.0909373132648361 0.0404308500877821 -0.105708444110072 -0.00367097983363333 -0.0456447517985635 -0.0647878920293213 0.0609965558652666 -0.00527991783499379 0.0156594960253982 0.0724816470082748 -0.00667373958794638 0.0147383061554847 0.0621869971930955 -0.00283548441930834 0.0108274550720753
  2 46.6194733940686 ""  0.0720078857749441 0 0 -0.0464693168928563 -0.0124931741562969 0.0654100623595366 0.00819765052668539 0.0123774544752812 0.0259222331313499 -0.0912909854500835 -0.0575528152127417 0.0864630055344534 0.00631211241120729 0.0632493623320414 0.0302104127969544 0.0577559168221256 0.0888118103253078 0.00546895673573703 -0.0550692052952337 0.0306694645061132 0.0982708702055839 0.0262685265276592 0.033000682925948 0.0143297603021131 0.0329316421772074 -0.0285919070820141 0.00656940901719184 -0.0965229801561073 -0.0446222516420297 0.106181384312521 -0.0928180586789277 -0.0946621004807434 0.0527862570464894 -0.116445467953825 -0.0668883906313613 0.11485684153111 0.0713751851162802 0.100304144899921 -0.00180082613279331 0.0872761905035903 0.0597810620968385 -0.00484538952898167 0.0533146816410562 0.127509984557367 0.00358825622002585 -0.00620383875087047 0.0148109661012695 -0.00814506204183759 0.000214032457696549 0.00391733027803088 0.0044998006738342 0.00231298831216809 -0.00082853677647744 0.00402290582742943 0.00956478005466872 -0.00131163969553108 0.00842112646036355 0.0128537154148679 -0.00875583037938404 -0.00369448434007338 0.009054089141368 -0.0154152827064127 -0.0194465712560061 0.00137492009869493 -0.0143861677168817 -0.0165507952603828 -0.00176807922562061 -0.00706585615610679 -0.00517041938881396 0.0129652760070267 -0.0229722537609928 -0.0381982591531362 -0.00193598658331994 -0.0206939603999392 -0.0397134556293287 0.0327969855874504 -0.0259752406293443 -0.0365594855838081 0.0112568706290582 -0.0288135123895839 -0.0583102616876705 -0.0178259524755805 0.0200142743621866 -0.0150090092585196 -0.0129381174453173 0.00950743782462455 -0.00205086710533668 0.013347615470865 0.00442814322969348 0.017793391702896 0.018277379543364 -0.00914600009736118 -0.00238885114730685 -0.00202642427005215 -0.0192517558691235 -0.0252119118469656 -0.00733024708308595 -0.0064390281893156 -0.00634717964228424 -0.01247261540425 -0.0192717726293606 -0.0405871106983265 -0.00111892819824964 -0.022219971903536 -0.0499622338732674 -0.00273160637097367 -0.01926034464278 -0.0297478791969076 0.0330354590205025 -0.0231065313089261 -0.0348680269497681 0.0396793435822212 -0.018823498899915 -0.030243964528453 0.0375437240489641 -0.0356869236908627 -0.0426109305541083 0.0232548543706383 -0.0314813681861808 -0.0584116828652635 0.0140449077198229 -0.0331046500218109 -0.0707411604646609 -0.00410979165537611 -0.026534762844011 -0.0612274329659937 0.00111897637703326 0.0237439749201992 -0.026041904609658 0.0140459394811769 0.0214151407242613 -0.00770519684894524 0.00886584388566276 0.0235248561734214 -0.0186437951124987 0.0073230150591492 0.0304735697318178 -0.037324158116751 -0.0138532552929497 0.0172901108319785 -0.0243852134576967 0.0208323913037604 0.0299959261881694 -0.0251449681036228 -0.0379874487533562 -0.0467035714543628 0.0378076402019557 -0.0175555877008447 -0.0228711813432282 0.0355868097208443 -0.0678620029093391 -0.0669496960799304 0.0492723921881232
  3 56.8272573550176 ""  0.149643965215752 0 0 0.0162407325997423 -0.0274605636755689 -0.0331022099508112 0.057448951400354 -0.0137217179266408 -0.00436993986791604 -0.00879008528332927 0.00101265429958839 -0.0412234884201068 0.0536508131729648 0.0299325355221731 0.0131915981217316 0.0891584021793511 0.0449664616948481 0.051054706454366 0.00272593922149596 -0.0218971176658781 -0.0398239804618905 0.0800651048588838 -0.0340848879608365 -0.00084058562902062 0.0670246948915786 -0.0170039483048967 -0.000606347420268533 -0.0104452298599257 0.0282105354899885 -0.0297045181776241 -0.00304242782193611 -0.000468321935937308 -0.0371018601528189 -0.0312394737873819 -0.0042541460326356 -0.0623154422212642 0.109112576090128 0.015859537944166 0.0612851152956952 0.100562628058068 0.0525624670350199 0.0640509751603095 0.0842183666448439 0.0774437050768983 0.0563274947143032 -0.0249837022267624 -0.0111487894000028 -0.0444459133352097 -0.0309448423729372 0.0236500454193129 -0.0692304354425948 -0.0239163926614765 0.0135121590264946 -0.033745482941271 -0.0150836130319744 0.0123511600654733 -0.0364553858976143 -0.0125887554035376 0.00624413275819513 -0.0117110488371534 -0.0176495379367795 0.00024810959037918 0.0168736504794493 -0.0251518496671592 0.00139880441800316 0.0236769919423834 -0.0286845413258489 0.0079424437923961 -0.00122229289099151 -0.0139204535680928 -0.00746798790723973 0.029046483676897 0.0145347416902581 -0.044499620367984 0.0135653652952791 -0.0268369069065171 0.0235769630470332 0.00246369709302379 -0.0237549500164608 -0.00936713278145129 0.0767012727792089 -0.0295306500202349 -0.0195659818121945 -0.0780909049573802 -0.0182633670129071 -0.0497929661011471 -0.029705766975137 -0.0115727135611264 0.0156282921017813 -0.058687038364222 -0.00620029118206481 0.00545668714541295 -0.0172087139961366 -0.0289838436375898 -0.0025637699698784 0.0456008621484776 -0.035156690910074 0.00879280015045228 0.000451603426231547 0.0214803262813643 -0.0652308159014293 0.0305960030175373 0.0186358384574033 -0.0525073207740797 0.0163480872079434 0.0233362224805612 -0.0425773951964616 -0.0168810041587249 -0.0334112696358773 0.0470296947231209 0.0126905978098967 -0.0253470700186923 0.0204384489888438 -0.0247359501878959 -0.0273934237870892 0.0250980064886752 -0.000395164458255356 -0.0462652483455011 0.0112463415632277 0.0856545180073099 -0.021951270238841 -0.0133232775690134 0.085747379033853 -0.00943429692788111 -0.026754191492019 0.0928627204856006 -0.00326853812397654 -0.00247420292817759 0.0374375651148905 -0.0011982245640174 0.0111793477540836 0.0508122465164412 -0.0189897150679084 0.0205771357374243 0.000376388584353478 -0.00122584796435843 0.0207071744000524 0.0553759349913281 0.00225129328613968 -0.0426591839737884 0.0345908114289039 -0.0285525324593294 0.0611296131276593 -0.0069141833159932 0.0205220528046951 -0.0749747057489759 -0.0427709612134283 0.0278199473751767 -0.0837198778392635 -0.0431009911736241 -0.00703817594988602 -0.086112338369244 -0.0531041680591832
  4 71.0275698153444 ""  0.422202336041512 0 0 -0.0151682096297265 0.0158605787972705 0.0192561010018356 -0.0154289039372466 0.0173205779031961 0.00141336725084974 0.0549074743569668 0.0272882412533669 0.00857601822118268 -0.00229470595257567 0.0244309154387906 -0.0679020997264882 -0.0024263652485766 0.0253961044686658 -0.0833442662799721 -0.0508233731479889 0.0136253450214572 -0.0153210169129393 -0.0626063783460069 0.0102722670693412 0.0125971499373078 0.0215810743597268 0.0200561074297405 0.0309215871192913 0.0701492774779484 0.0280886324271375 -0.0393395779860047 0.085582282475034 0.0337900318481754 0.0426592035771092 0.0597409889536785 0.0283022069008887 0.0146585033463865 -0.0355311128892139 0.0208106753714644 -0.0760774376988738 0.0248678700806475 0.028399589375115 -0.0658664684953042 0.00363970739627576 0.0282740027207223 -0.120108003347809 -0.00747961975762048 -0.0105482689173563 -0.031406108727022 0.00190127591269495 0.020510677332659 -0.0356526444993577 0.00409483822593274 0.0174255516905018 -0.0052584991654596 0.0123991983258064 0.0190447801730559 0.0447335672108347 0.0173697042808309 0.00998162942329501 0.0571033637705491 0.0122758921311426 -0.000310583342995994 0.0265373236926332 0.00199237292687484 0.000483680263935881 -0.0140704646851058 -0.00135337481767459 0.00929534415144858 -0.0300133205702794 0.0218195709852046 -0.0181215923772467 0.0172275114168122 0.0371671113080565 -0.0698059766041449 -0.00862942517080718 0.0347994165481665 0.0225748475719762 -0.0193823375655483 0.00676487215181009 -0.0278905611513306 0.0589483625382982 0.00510983611626387 -0.0233149708665646 -0.0450698261119751 -0.0170276060264921 -0.0159035894729015 -0.0234723666589874 0.015021603897659 0.0255922181535034 0.0682425807675115 0.0250006861391783 0.0104194480067229 0.0873905298901272 -0.00255637788431661 -0.00629902982802715 -0.035924538433307 -0.00890191212787385 0.0088798824768124 -0.0635756637299916 0.0325906652252483 -0.0991022174098996 0.0158350591711126 0.0424457093192526 -0.0798087012301596 -0.0224885912813173 0.0442805614956984 -0.0688179271057555 -0.0368560038802187 0.0234261551252676 0.057879147453568 -0.00409353156257674 0.0503441488916042 0.0315161205012662 -0.0486156865116322 0.0423792045144489 0.00720626548098115 -0.0327387292875601 -0.0155832645886046 -0.00722342939391618 0.0679312926099999 0.0118494149282598 -0.0376056456092664 0.0635085567412057 0.0141957546902047 -0.0450690304404764 0.0746559558495229 -0.0500590155282472 -0.054778180250818 -0.0129720010535116 -0.0478237937912718 -0.0146103057624119 0.0186230195906475 -0.018988661786527 -0.0161030463559295 -0.0213294044193944 -0.0509801894392285 -0.0644071118779175 -0.020161052842623 -0.0669673413239458 -0.078008919245743 -0.0119500598085868 0.0013453528545067 -0.00108473678564127 -0.0334951990238067 -0.0353205346396406 0.00543786253780769 0.0912363709487044 -0.0846504529670492 0.00566025359439644 0.0952090143655118 -0.0255239743379589 0.00251637919402081 0.113813395235708
  5 72.3710745364533 ""  0.685946002658902 0 0 0.0189983024861154 0.034752686218716 0.00606148812927405 0.0102211509647786 0.0285005950503745 0.0362857920682453 0.0171528934850966 0.0650488682368521 -0.00469915364828594 0.00348625783834383 0.0170438157523588 0.0702405272858379 0.000959714607759698 0.0168474315956928 0.0519760491083642 0.0242692476012921 0.0183629245671716 -0.00506407810801716 0.0300562346672653 0.0200280331691269 0.034583384981741 -0.0134898998260454 0.0409998410572275 0.0302064294065436 0.0166776815572294 0.0725458517434876 -0.00171239977305426 0.0167663527418298 0.0791102830587415 0.00710699686523561 0.0162689617417218 0.0663094075555584 -0.0275470982122994 0.0138693751691121 0.0385357485378163 0.0395675408617955 -0.0119161632668914 0.00176093734872483 0.031292710323731 -0.00135505993616039 0.00997831462459203 0.0701117906071061 -0.00228851874813413 -0.0211583601980548 -0.0370763961697279 -0.0094452790253308 0.020467151122164 -0.0652829149001878 -0.00449061029677654 0.012282328044144 -0.034490427481458 0.00474988068123217 0.0132173733267957 0.000203293696988999 0.00936181684979491 0.00371614992577756 0.0125279322211034 0.00368627303903452 -0.0074102594326972 -0.00812922133187286 -0.00679587343737847 -0.00617568279440095 -0.0309734562200492 -0.0110645440251103 0.00361313626684794 -0.0444418979593982 0.0107814545531587 -0.0218626645637162 -0.00144252583996247 -0.00755308620191763 0.0479025145266789 0.0337735829384906 0.0426457346215495 -0.0839844898397557 0.0504372165820127 0.00572408779141104 -0.042910860524252 -0.080861810886577 0.0208342802778184 -0.0377863060708811 -0.0417471849258422 0.00486131568937642 -0.0255604322097487 -0.0386454177747084 0.0064052234455723 0.0178167471568447 0.0119982842386492 0.0183236058773251 0.00400314931249661 0.0357633845885466 -0.0120494876867315 -0.0133205556728907 -0.0423280225364512 -0.0196169373260367 0.00373533204899324 -0.0675660403272347 -0.0228862132540307 0.0909760616383772 -0.00159397832234227 -0.00516915679023671 0.04304740831347 0.0449209050991225 -0.00581806731654364 0.0607939343362738 0.0831165296289055 0.0519674677170449 -0.125024614836206 0.0311050611504585 0.0474106260784406 -0.0711881344861586 0.101872208112138 0.0477808227638237 -0.0956893785491625 0.0559830205654951 0.0281809827910732 -0.082320560599202 -0.100872143344573 0.0119313161433757 -0.0541104557196736 -0.0854810776168929 -0.0258497605529306 -0.00813099123638599 -0.113314840948206 -0.0291925785817329 -0.0567295911577146 0.0219790681192648 -0.0483802834923949 -0.0283961105888533 0.0120448029069837 -0.0299342780346775 -0.0298078658529131 -0.00453580718275013 -0.039201377462551 -0.0661243667196943 0.0417109186811175 -0.0121131007264536 -0.0700680415420515 0.0190232496893342 -0.0412431013920106 -0.0219178682783974 -0.00223385263666695 0.0201945621391377 0.0315919713132435 0.00254058805631018 0.0224781301738932 0.00459034709083547 0.00267007074286933 0.021969838772247 0.0408280561689254 -0.020304060666903
  6 79.3829944437493 ""  1.35500786817091 0 0 -0.0358213690292116 -0.0421978003194438 -0.0635816477998019 -0.0121043841940234 -0.0387659030831627 -0.000608814028203867 0.00971478792765556 0.0461287739070094 -0.100963888580285 -0.00755002456233841 0.000122045006363115 -0.0266606505633586 0.0239188531328537 0.0144145648567122 -0.0107285659970299 -0.0747092293613476 -0.0700289572235295 -0.124669590883353 -0.0229973263765369 -0.0907404924406988 0.0222425541818016 0.0117597778259195 -0.0124228203976674 0.0409588233268313 0.0213292486677277 0.0764904115082165 -0.1310785224672 0.039768244931964 0.0792329145590659 -0.0440370076730635 0.000193213270477664 0.046765415848712 -0.152979809814683 0.0301101360092577 -0.00332724563471645 -0.00333923609615855 0.0450370363386795 0.0151419131030196 0.00136564572478237 0.021743335750113 0.043300579885821 -0.0182397470064929 -0.0183085293065689 0.0109186947290624 0.00477690217376109 0.00758151559603306 0.000207921487853259 0.0378536825713472 0.00562859159202092 0.00390661430895716 0.0451319920014549 0.00743314221021633 0.00433247489283167 0.0556578287018843 0.00803690973240822 0.00311184849501725 0.0507489577222514 0.00820841582935546 0.00236830387874428 0.0291008620833799 0.00642289400301722 0.00242627643597125 0.0261431708503632 0.00597992296495 0.00354765106932041 0.0351437793444291 0.00916595722131819 0.00207966789433321 0.00266423712737221 -0.0331849830447481 0.0371935357594537 0.0143705901525694 0.0456968675981282 -0.0265794745399707 0.0254735114335033 0.0157579146500124 -0.00292021803140401 -0.0621931147262906 -0.0421023438628191 0.0167011925655801 -0.0241417247774411 -0.0436139044172595 -0.00661330343716068 0.0264811699972927 0.00994525116203105 0.00763041847645551 0.0610241068851681 0.0081054858592315 0.00340283097603311 0.0578824411525051 0.00582056738001889 0.00108937090125921 0.0135613623178836 0.00582467889665446 0.00338529257343942 0.0304373617807907 -0.0544235029378612 0.0579623403743438 -0.00229431263156875 -0.0345721264715985 0.0399486437458274 -0.000597701185695575 -0.0397546287689555 0.039572349386973 0.054245534139639 0.0625695729909747 -0.0449357901693845 0.0193856533334526 0.0466238252732784 -0.0198655131639992 0.0604178129618026 0.0495139871829804 -0.0332892474877852 0.0114287881059147 0.0491152000672738 -0.0237113971414205 -0.0701026101457685 0.0173736668568388 -0.00438103706906256 -0.0843608370868565 -0.014531502112185 0.0149838255688318 -0.0797815677052222 -0.0180050801096174 0.0168747992602356 -0.0351288961170903 0.0161629058485904 0.0268056872440634 0.0252448657175498 0.0152807574412331 0.0309745628676419 -0.018168605167462 -0.00227681598978089 0.0295291548143027 -0.0682501358115175 -0.0637222520692769 -0.00698809560075594 -0.0303713288174065 0.0548540059174677 0.0536091736141643 -0.0400141390421559 -0.0510173687420541 -0.0907862178099938 -0.00668100205067268 -0.0902346219888583 -0.080879743847224 -0.00274392965310388 -0.0666778135444201 -0.108263305465822 0.0178422515618068
  7 88.3069864790979 ""  3.97086770168876 0 0 -0.00730149319800354 -0.018720931633364 -0.0316558209910278 0.00200118880059557 -0.0145260106512859 -0.038424924292599 -0.0621312424135838 -0.0490473996152618 -0.0157251118525191 -0.00169071995850058 -0.00567596147549835 -0.0190827122784758 0.00696020864994971 -0.00236877816188994 -0.00618416343117171 0.0164016188360991 -0.00523701644875427 0.00283624133578857 0.0190364537191352 -0.00734323459834823 -0.042718216486763 -0.00262635480244748 -0.0248433816725741 -0.0509924980927449 -0.0741031343042687 -0.0554224541399161 0.0207846561836848 -0.0867927414137803 -0.0641079018621891 -0.0516620546716315 -0.065012795937907 -0.050661819871186 -0.00434997317731841 0.0175446389607044 -0.00963298666973982 -0.00418160133327982 0.00541219646250197 -0.000228327831133551 -0.00508033640165909 0.00474670006170816 0.00540478849707937 0.0010362068014329 0.0143883922222161 0.0263560879192496 0.0577947058470829 0.00322337421676494 0.0520393684794711 0.0308042524169591 0.00637416966512769 0.0439311337213499 0.0253297488001632 0.0198445291327474 0.042541302642478 0.0169486804053395 0.0273886090358022 0.0298233616261338 0.00951562930896097 0.0201217087956645 0.0166886994048839 0.00743735340681974 0.00428066056283091 0.0191207882772103 0.0128797698581218 -0.00122256048104063 0.0333368642493493 0.022034804531006 0.0332528279944956 -0.00764651845657328 -0.000371401044617312 0.0441090496223719 -0.0183464847623336 -0.00421261720380125 0.056544596532163 -0.00487358542165635 -0.00431944640984862 0.016530328611374 -0.027252183371489 5.42380976639366e-05 0.0667525531313742 0.00712210815095271 0.102127753293833 0.0229908660222816 0.0737848541697929 0.0293202103359127 0.0204193480810894 0.0459097274082522 0.0140079916286709 0.0394074172926951 0.028812979283956 0.00460573405608673 -0.00307708852716425 0.00978167562691579 0.0106968638480213 -0.0123999890158511 0.0349047516668985 0.0267046849966394 0.0343967578237556 -0.0225306535655727 -0.000445849026958942 0.0511340384706536 -0.0320514092695976 -0.00676785299489361 0.0546751332896169 -0.00859821563986324 -0.00831486445526597 0.0526090267008728 0.00116497108855843 -0.00192252319033732 0.0685961770636483 0.00609894620735727 -0.00331320480952826 0.0640847658137986 -0.0207297822122546 -0.0104830293826806 0.0102799328298546 -0.022777553778473 0.00184568422140497 0.0247894290974607 -0.042277893824858 -0.00355645039441553 0.00365565081097158 -0.0299993596263817 0.0017641320376622 -0.0386874661194865 -0.0182708504832675 0.0395607135111342 -0.0907413472570281 -0.0244333043977982 -0.0473813390954275 -0.0516191620806999 -0.042913862585711 0.0519067938817419 -0.065017580681161 -0.0694266026928675 0.0640237600588195 0.012668991231503 0.0482791175358781 0.0362428662987967 -0.0886632292673733 -0.112075992167832 0.0853747843651751 0.00724812370015147 -0.00882677178057965 -0.0842413900551756 0.0451066496093285 0.0136142029627622 -0.0870272702274099 -0.0034656940332046 -0.0155878294316361 -0.0816736691734757
  8 98.5622620656031 ""  0.693682277416953 0 0 -0.00390521393220661 -0.0192909517840621 0.011250070902253 -0.016136847341846 -0.026076444677778 0.0383285521716888 0.0103837055302082 0.0120976929929154 -0.00159227792453583 -0.017300013157876 -0.0404501075490663 0.0458369248512709 -0.0495579405830041 -0.0597734598173719 0.119392187549032 -0.00592017844944776 -0.0369969752225775 -0.00767386856977746 -0.015108014054537 -0.0410211692337072 0.0430661139100156 -0.0286216224157069 -0.00751052117254922 0.0462356895185255 0.012701563794622 0.0152645527753628 -0.00837398658482186 0.0139284042827983 0.0294262203080247 0.0168548801538657 0.0146327361994704 0.0147181682518277 -0.0223940236218945 -0.0344224732211622 -0.0991010718046382 0.134249738910893 -0.088106789018162 -0.0166732756250491 0.137724653042486 -0.050998945950898 -0.0804306388030343 0.14205315342419 0.000946169291098559 0.00394134626316188 -0.0192065364400867 0.0148199683686311 0.0198815397855497 -0.0115207947535724 0.0132772644695635 0.0233085636233695 0.00425847606909856 0.0127688722942157 0.0226741628347067 -0.00920418532404259 0.0141120065644268 0.0211124779821637 -0.0215215210274952 0.0133274834278581 0.0196248240447308 -0.0162318277323549 0.0129595469582359 0.0207148484932649 0.0172444397521613 0.0127196059003943 0.0231316997445995 0.0254041654526911 0.0158562968306539 0.0142036333631266 -0.0508328065386997 0.0088234833391455 -0.0358957012219286 -0.0803839459932463 0.0250725927187496 0.0492526363758289 -0.0821047833289916 0.0131924152489021 0.016660476972937 -0.0222332411578192 -0.000134662692839491 -0.00222518857594242 -0.03979723803603 -0.0136441740937268 -0.00680403524017906 -0.00608291918651505 0.0124513976451796 0.0226651149336941 -0.0161134905548147 0.0157184794425864 0.0202612281817141 -0.0398553737664903 0.0123575709524995 0.0207286612588693 0.0306382595436602 0.0106344986316955 0.0240546624067932 0.0414487595918551 0.000414232823100195 -0.0672763794889898 -0.054031977676678 0.010531255857793 -0.0390298087669128 -0.106118254698483 0.0095460851241744 -0.0402956797628612 -0.102888389970419 0.0238375725801017 0.0720465023719675 -0.0685179536549929 0.0297883645180948 0.0500010138036789 -0.101914850276615 0.0279714210733383 0.0439870780109113 -0.0937109899561579 0.0109666038843419 0.043530104458303 -0.0062009176998208 0.0146604972503942 0.0150139212982642 -0.0374250176675778 0.0109176713367177 -0.00658281752599218 -0.0018885128936715 -0.0408345767191969 -0.0384788961562302 -0.0156684861723248 -0.0223568285972687 0.00926990580860713 0.0471088007890857 0.00665815983741122 0.0101246257360348 -0.0182809898600586 -0.03452048012148 -0.0419587589176195 -0.0379447334633049 -0.0794092634896111 -0.0761046747406265 -0.0125756922732856 0.0460569692312347 0.0384470984401987 -0.0417251530291211 -0.00726770190667337 -0.0218864438452659 0.0230216032729493 -0.0163705742179047 -0.0263269464423951 0.0238346771916182 -0.00602806330434652 -0.0210272664558367 0.0222675850797792
  9 111.251178209236 ""  3.78663534055729 0 0 -0.0169283500139758 -0.0248117691414318 0.00656980703632244 -0.0122573828684552 -0.0268702758662467 0.0485587600406491 0.0227577243269617 0.0394769372704322 -0.0210676832151133 -0.00928719086389462 -0.00912528192235329 0.0300714253630167 0.00405546989963869 -0.0030483599774345 0.0332636436175571 -0.040263324687364 -0.0500063462691108 -0.0379075127921562 -0.0226638757408689 -0.0591680937528852 0.0614912690570887 -0.000433070472246214 -0.00654237030681814 0.0758222536303719 0.0319968171580373 0.0560315935985112 -0.0468257523905384 0.0437848098381469 0.0683549950775756 0.0236608973299212 0.0225513913983494 0.0419568325648001 -0.0593967208313117 0.00562240135134336 -0.00744604003007971 0.0345061501594787 0.0135238162642376 -0.00483224635658972 0.0368072998539308 0.0032022389333131 0.00869435360231481 0.0295765843528744 0.00871617475402232 -0.0129141256698686 0.0082236342157195 -0.00915542916580626 0.0158521736517322 -0.0255271538772984 -0.00632652568168797 0.0130628703279641 -0.0142943130781725 -0.00432231374673179 0.014848451726117 0.0270383149765964 -0.00415951055579668 0.0126870795751749 0.0348761123909634 -0.00557217442190865 0.00905766568494275 0.00273341427258374 -0.00719199815670395 0.00887741909142664 -0.0341642666281025 -0.00817772198443829 0.0103706523859026 -0.0436816523530986 -0.00460231644994786 0.00575817347670532 -0.00689771993043717 -0.00833683638627124 -0.0169057896432546 -0.0204336150872133 0.00130420181233654 0.0227718128750496 -0.0221614555078021 -0.00727991448042151 0.00564050054293606 0.00714506558866221 0.0368882439106825 -0.0244538181196892 0.0291950187443579 0.0280386389916396 -0.0034289759909863 -0.00765701693643799 -0.00431441723800203 0.0153342728788625 0.0482886073786232 -0.0029790606664619 0.0135225509598481 0.0605798406463136 -0.00780959800187031 0.00694350715718548 -0.0573243357995591 -0.00940498542701324 0.00930185535266069 -0.0735821120125748 -0.0124959277282714 -0.0312388704136116 -0.0083777646486904 -0.00798754659431292 -0.0173229197052658 -0.0330921470703045 -0.00979349950121714 -0.0202961770798056 -0.02939327443968 -0.00319223911546042 0.0361286153767241 -0.0155638450839231 0.00864018376026619 0.0272516364965135 -0.0332937063611195 0.00466957457205798 0.0156776656451735 -0.0265937802207032 -0.0146830413793427 0.0124538168863845 0.0103243276967171 -0.00646036377720377 0.00407805902257741 0.00851126315121626 -0.00315069697839931 -0.000375763229222311 0.0128281937973811 0.089521863436505 0.064744692425543 0.0421953712329809 0.0290844726885629 -0.036127850414379 -0.124660140184751 -0.030384279019824 -0.0395181130662762 0.0312082406182498 0.0664815200578221 0.0662017718578388 0.111978574006131 0.198706490867611 0.151369239729658 0.0324099455680313 -0.13753937663495 -0.106600769353589 0.092244813103223 -0.0290855263416506 -0.0457750579008623 0.044912184090748 -0.046970025797887 -0.0415291312751257 0.0459219293896618 -0.0275200852536851 -0.0484094246077788 0.0551924251897587
  10 117.155083452493 ""  0.150111478515108 0 0 -0.00399862139673819 -0.00951101034016151 -0.0134370196458239 0.00337537416933938 -0.0104612441581325 0.0221920466625078 -0.00896370469862255 0.0301501171215703 -0.0278971724047034 -0.00408964001542632 -0.00452770380830453 0.0587997075638468 0.0135885942840107 0.00627492383386999 0.0101690911178941 -0.00781072924468277 -0.0229751030966745 -0.0291375749110855 0.0304488225112493 -0.0227068732342804 0.0206391270824247 -0.0145469892185588 -0.00271186612285172 0.0161066628295044 -0.00954343693861317 0.0452744765360186 -0.02307367219881 -0.00639756806983466 0.0449343640844432 -0.0125146810143931 -0.0157486022729166 0.0301463722635997 -0.0579917433790345 0.0280752224637994 0.0469728250264435 -0.0113722672969559 0.0145829863804607 -0.0313296526922446 -0.0232941240163713 0.0100345201632211 0.0117872440331541 0.0262711766900336 0.0189434633968143 0.0365612939129825 0.0526953717897603 0.0125705744279925 -0.0188182423367267 0.07444336794989 0.00388911234096178 -0.00993915372804934 -0.00388958194983581 -0.00142658983745772 -0.00784031810954937 0.0259398851086041 -0.00167697693880704 -0.00515981298866433 -0.00416762537154314 0.00176215346748778 -0.00299480216550887 -0.0582835586213566 0.00526141990020109 -0.00527364423433192 -0.130068018884042 0.00772554046312397 -0.00875477310907407 -0.106256991629094 0.000943675373019224 -0.00202342337237886 -0.00511065426407629 0.0618200918516886 -0.00010316373081202 0.00749620230152884 -0.0491242219885466 -0.00358762244985468 -0.000409377383931031 -0.0081748061389329 -0.00214045724917321 0.0504547800738662 0.0121321818449698 0.0525429117329294 0.0862573311317861 0.0204081111872337 0.0661175949645753 0.0375149064479066 -0.00294521664702262 -0.00554613799644761 0.0768999913244616 -0.00654485093050307 -0.00355203555228851 0.0297343831023198 0.00766494482087074 -0.00493876108496968 -0.186251077353322 0.0124232444295675 -0.0108504534358542 -0.143847716450696 0.101232760726304 0.00143776698877253 0.00505435583147864 0.0600138740531108 0.00338202667435719 0.0514315414804359 0.0652773725379353 -0.0032373637075206 -0.0237703586683874 -0.0858477927254032 -0.00476495099399219 -0.00904920118830864 -0.0405046952444677 -0.000769000319408528 -0.0276060994893668 -0.0504860004211527 -0.00539655594567729 0.0412689601917419 -0.0568115577212999 -0.00555810232237797 0.0421867828741887 -0.0104537179847291 -0.00134086399230499 0.100695933531166 0.0363083064117942 0.000845531774611381 0.0506135172522859 -0.040520336234636 -0.00711402828227653 -0.0221914415290837 -0.0255073483440725 0.0274750963405633 0.0261020418349335 0.0219226585492243 0.0178944017780866 0.0117794860919911 -0.0369722447607942 -0.0345683470075896 -0.0612821682970173 -0.0836645362804345 -0.00476147808772382 -0.0163788602791471 0.0685373580328839 0.00662768906754111 -0.00371332667333338 -0.00356159430738546 -0.025523216637801 -0.0141626148480374 -0.00384425503578647 -0.00799791668463945 -0.0135839166383923 -0.0171102498971439 -0.0382062072600203 7.04607580606963e-05
  11 127.122826956009 ""  1.71313034654731 0 0 0.018409121528533 0.0146591344617088 -0.0121842247399425 0.0050716657841743 0.00850042560489041 -0.00288946598004575 -0.053903321132806 -0.0103465834128133 0.00400809494428095 0.00163824020582586 -0.00655697726131548 0.0169996935676107 -0.0113740832653576 -0.0120971225204351 -0.000148717083075357 0.0651465340478089 0.0146434536626696 0.0295564870733879 0.0165470033028827 0.0089846391954049 -0.0044110518108284 -0.0119627532531957 0.0132300046561571 -0.0107277886127812 -0.0720069887054758 -0.0263748810215045 0.0582618143844435 -0.0970235424268143 -0.0151146903203161 -0.0403261705513305 -0.0463909564679559 -0.00817969151326982 0.00555625117602699 -0.00869580253972721 0.00695078282859149 -0.00955953589703601 -0.0246876958840412 -0.0211874724150171 -0.0154254592198384 -0.0114275725198802 -0.0269865973454784 0.0107008851075095 -0.0102320340551622 -0.0188311284515304 -0.028732450417164 0.00177678352603409 -0.0146935834276455 -0.0181974707562554 0.000195190433022413 -0.0125825528231098 0.00961025950143368 -0.00449171381113796 -0.00797883411746918 0.101365540343226 -0.0085475624399447 -0.00241775906124213 0.127343664030142 -0.00564352116929389 -0.00118633656237224 0.0516622569636319 0.000720405691692203 -0.00346738754069203 -0.0330924721282593 0.00326168099432629 -0.0101152893530823 -0.0526353183402224 -0.00892743691846739 0.00421876450436349 0.0051622598108016 -0.0636424533342637 -0.0374224876011953 -0.0282403914500084 0.0294510344670936 0.0386283128096493 -0.0273290829783082 0.000254398979279308 0.0134013453212842 -0.00188082522388119 -0.0285457252401662 -0.0166591631612666 -0.0579168004216227 -0.0183594905323971 -0.0423796809069217 -0.0124859010958023 -0.00541890354246316 -0.00760646181890892 0.139460314970428 -0.0143662242314359 0.000241877596177593 0.191505274006686 0.00450689570054677 -0.00128182963590833 -0.0880508480931215 0.0085198753431533 -0.0133385401082774 -0.117250072744459 -0.092990576822511 -0.0651684101946139 -0.0043011110627505 -0.0663970526983531 -0.0314304815060918 -0.0828934844808379 -0.0769988169497916 -0.0491898335942334 -0.021664981713412 0.0501507802820937 0.0655204706749208 -0.0079055167460626 0.0349472057760375 0.042776975053341 -0.0297350788826436 0.0345730144055158 0.0311662528496041 -0.065818632930292 0.0144304635667361 0.0214135237972517 0.00476555674943927 -0.00195084783981831 0.0187592946527546 -0.0208035786838202 -0.00588124267433945 0.00584550311688464 0.0046632694974988 0.0190363527746446 -0.0023973262365126 0.00291310627078749 0.0301062453072205 0.00329070045239927 0.0261100947176681 0.0131476689836636 0.0115410142610266 -0.0168210592611489 0.0255633710003817 0.0200903643018918 0.00701183731016611 0.0128697262649264 -0.0342853946609296 0.00202750399119333 0.0172828478826824 0.0440529045042025 -0.0272488890885463 0.0400026043342579 0.0436919916461327 -0.0852267437692414 0.0864312181264995 0.0141170819256362 -0.0875095713103358 0.0436992861814944 0.061481004222213 -0.128873992334765
  12 143.413584801912 ""  3.26557749089402 0 0 -0.00722439204505873 0.0103857836552343 -0.0263502271475297 0.0113660604580993 0.0251282330081406 -0.103829766018305 0.0429314463053276 -0.0673269138958657 -0.00235067645122258 0.00740759515896944 0.038926716733964 -0.0837268204265111 -0.0166338276171103 0.0170663946188214 0.142672218985335 -0.0418537134153125 0.0534178462973918 -0.0167697015810975 0.0287295422594471 0.0608129281749059 -0.118658275291104 0.0157751279747727 -0.00996470589793031 -0.133157182002353 0.0562400544824571 -0.0705408280451543 -0.0471224603573349 0.0772560962030754 -0.114718643456578 -0.0116284432539124 0.0292778610441533 -0.0761101186535018 0.0685145487275918 0.0253651668175414 -0.130855874740054 0.202791835560548 -0.0698559713129674 0.140398720718 0.225195918008673 -0.0230860841067916 0.0226730604300845 0.175900244444634 0.00574870388274146 0.00360116699748157 0.0104001824725622 0.000158994822808999 -0.0103361032039892 0.0122906788814957 -0.00189560857132739 -0.0073616862365551 -0.00544718745620783 -0.00439571204378092 -0.00567093284827489 0.0255913749359382 -0.005172751293654 -0.00376379569728845 0.0268027209400884 -0.00377113083250578 -0.00273577692877246 0.00049388748972253 -0.00149212236695843 -0.00418181004639403 -0.0360308181455049 -0.000383363992518015 -0.00663146607211087 -0.0431790349440049 -0.00397412890189671 -0.00238851952120245 0.0076770029371437 -0.00680112834346067 0.0121367768719905 0.0153992288770619 0.00353064504866102 -0.0117451693637228 0.0150355114946335 -0.00692424237866745 -0.00740539568392149 -0.00234964529207458 0.00435934484373106 0.00847598324285118 0.0221672422580453 0.010310247900631 0.0114401124348684 0.00425607459383241 -0.00477735354358447 -0.00471252253875643 0.0512343623300044 -0.00733955303636195 -0.00261386877733004 0.0527681254860839 -0.000635698064393192 -0.00385164046068004 -0.055896315852812 0.00178556838111097 -0.00791518142617865 -0.0677937012950369 -0.00948425983544926 0.0222719966439322 0.00700835818841105 -0.00675013876365717 0.0121009126673482 0.0185958603801628 -0.00753867784999906 0.0142127707250195 0.0270809638952742 0.0105867211798841 -0.0186464789831916 0.0118822623028734 0.00302354003626561 -0.0103386375999615 0.0257259489965395 0.00392453575192352 -0.011822651344869 0.00937814930917807 -0.0137622491124219 -0.0190226824771771 -0.00949135462047456 -0.0055634244795339 -0.0106494147244969 0.00835818111453993 -0.00518779284589926 0.00276661129538352 -0.0111564940282999 0.00343043057783198 0.00524005237165967 -0.00452810108017937 0.00286733293655407 0.00133919471070941 -0.00823702172636533 0.00519904802270665 -0.000748038223058446 0.00293096191244879 0.00310832950072385 0.00135570659326231 -0.00754919309421549 0.00293328397164081 0.0136747419680054 -0.00399835280328395 0.00616155341366376 -0.00850775800331929 0.00472465051483483 -0.0236764378416301 0.0122637488345611 0.032116797600257 -0.0667244169349626 0.0427377665492073 0.0353872823263927 -0.0140966129509934 0.00101716373202321 0.0773658765055297
  13 178.48847234528 ""  6.56156874040852 0 0 0.00604145926112145 0.0127344653112005 -0.000301613628045177 0.0110478438925377 0.0165917871259211 -0.010905035696305 -0.00822014932747945 0.0015247860970068 0.005309663800854 0.00860402462200764 0.00217248239164848 0.00324794178351122 -0.0122813367131741 -0.00765033694940292 -0.00473398900208377 0.00419806413209317 0.0234573645156919 0.00753517688066722 0.0198142502510735 0.0290833928370003 -0.0168777428799628 0.001266539886491 0.00935805564198611 -0.0246750924616366 -0.00921262037715604 0.0104738072151807 0.0110436697625152 -0.00621449125003065 -0.0114725315771411 -0.00432616761372977 -0.0205308505680223 -0.00255823940777777 0.0129480205841911 -0.0177358530849409 0.00186872991524014 -0.008502573404964 -0.0267961296567993 -0.00649160947928043 -0.011478674213874 -0.0105722389669779 -0.0278722445714199 -0.00064729095460439 -0.0476880170792559 -0.0790824978445715 0.0131393980879579 0.000503986447471974 -0.0123947566210158 0.0367703956661322 -0.0267947746248759 0.0436031975569549 0.0341065786673523 -0.0317622027283262 0.0463621904311972 0.0171188831128 -0.026811244918789 0.0510393945131936 -0.0126364920738876 -0.0250367276372223 0.0506456776221335 -0.026952554582688 -0.0295347966319646 0.0522613232842364 -0.0182536708235489 -0.0229210105516349 0.0528389849068238 0.0144632082720144 0.000368211816407219 0.000570948473031227 -0.012005685785912 0.0681539113442664 0.00144866724358125 0.00159731508806637 0.0300212338534469 -0.0150258600288813 -0.00161912452064228 -0.0510578176473602 -0.0570886918548189 4.05178113009891e-05 -0.0582530747526148 -0.0988951401400364 -0.0675556071066227 -0.0963075323077521 -0.118362802932997 0.0595206052910741 -0.0292503271833577 0.0475402076863936 0.0235606088059444 -0.0285940559593198 0.0517056304601639 -0.0199295585841978 -0.0327239753268453 0.0495975236455944 -0.0313219285344372 -0.0204435783541934 0.0529097458325351 0.0205760754044975 0.0669515051677759 0.0100569270857009 -0.00554849365215688 0.0869513115767698 -0.035442397281339 0.0351401651176289 0.101091646278879 0.03187900914028 -0.0130476327569133 0.00690002867239308 -0.0168601703596127 -0.00775003505145153 0.058056778324941 0.0107128250381347 0.000291944390540822 0.0457463471455119 -0.0504778970340596 0.00959639057726063 -0.0914685708631807 -0.0595764735785898 -0.00683916848765814 -0.0283737160773445 -0.100632296330993 0.0221425998805064 -0.0668829598979545 -0.0508629296076631 -0.00609967776362312 0.0158474107603235 0.0019731345622589 -0.0487776810737832 0.0947069472049584 -0.0686624993035038 0.0235248586694439 0.00894910914802005 -0.0448706167501386 -0.00744519501156013 0.058319389002926 0.068225244293547 -0.105191977846864 -0.0520855669188286 -0.0143668942360924 -0.0410129733403272 0.0489692472990908 -0.0126224818779505 -0.032161608079619 0.00854643934991982 -0.00184492241853676 -0.00522645475427692 0.0106792249070661 -0.0460662669599324 -0.00490216017252422 0.00708162630078493 0.0106802942152343 -0.041470078196693
  14 192.643491655086 ""  8.71188034561467 0 0 -0.00618124061107408 0.00474015620402461 -0.0437090441605683 0.00348851922027737 0.0143735845345225 -0.0966657704066373 0.062604965800299 -0.0505968099358127 -0.0311708882734037 -0.0402414127779654 -0.00693567291400511 0.136039298755404 0.00902836504171262 0.0264470717131827 -0.0271417558937863 -0.0418417059773533 0.0335225888145345 -0.0486837446425169 0.159023926320504 0.101886268248425 -0.155088644092179 -0.109083036124452 -0.0431294748475937 -0.23191993920235 0.0837291451967361 -0.0224205020824241 -0.0962547559604569 0.12870258461781 -0.10539395409119 -0.0173481849747319 0.0210673335922701 -0.066805981722869 0.0301958224515843 0.154466860670371 0.207723851349627 -0.12955931776894 -0.0721918748839565 -0.130248589792212 -0.212360948558283 -0.0200873301707646 0.0245373352078084 0.141781590783913 -0.00800314260615547 -0.0057076894511567 -0.00544599949490977 -0.000712286604195297 0.00702569551725913 -0.00440139947090859 0.000725545192424508 0.00431523652657947 0.0121703022004635 0.00375339900078989 0.00407597603543305 0.0113260809765822 0.00470801556676627 0.000295773807462437 0.00801528952542304 0.00284668263541137 -0.00280530167360795 0.00849097174074231 0.000605229205846446 -0.00202285572876176 0.0176461064053522 -0.00119531617159297 0.0015537718676676 0.021195798157604 0.00139240280974006 -0.00137541732817508 -0.00208763973577931 -0.0096252816858411 -0.0186986736724366 -0.013774985591391 -0.00208351319447673 0.00830734009909074 -0.00970819972439455 0.00900957796144438 0.00805891184090935 0.00312393870592746 -0.00660318858449773 -0.0101589339313257 -0.0160557694721457 -0.0134802791146698 -0.0113942394412775 0.00037284858888993 0.00495774089489585 0.0055270375402667 0.0108391512300855 0.00733009105628185 -0.000213609743322394 0.00482153616314599 -0.000180003109651618 -0.00321011731987311 0.0209365847251669 -0.00423417970247751 0.00219889497936334 0.0262024557929182 -0.0113746896711438 -0.0323029878733056 -0.00236132473380432 -0.011911546764359 -0.0142033568774806 -0.0276282587844703 -0.0144829846570886 -0.0254908505003573 -0.0214783114193689 -0.00453728038649537 0.0152377296790031 -0.00485151407913699 -0.00127345273029776 0.00754328543992616 -0.0163762753927797 -0.00218711922651793 0.00793102932186897 -0.00733479404298057 0.0216675952875918 0.0194198031403916 0.0110720692262209 0.00576922357019793 0.0150486378097158 -0.0115882499104121 0.00721666586667998 -0.00219849610521055 0.0120871829435017 0.00147869803751123 0.00114358406239331 0.00175033719202118 0.00270058345690851 -0.00495984279786751 -0.00123140583057566 -0.00652600150434489 -0.00281628404909671 -0.00193905078436681 0.00281373133165814 0.00784121082453497 0.00494527540861254 0.00447792500659308 -0.000989208079593674 0.00121913425053526 -0.0106005971099691 0.00065042758815506 -0.00122081251124317 -0.0264730826217798 0.0126494843084684 0.0235284435917412 -0.0785630454406389 0.044436718125703 0.027579481759182 -0.0098305604426911 0.00372818464273703 0.0728113792510648
  15 214.884357869179 ""  3.42130271476824 0 0 -0.0073787456387494 -0.0534105570119332 -0.00821127709436531 -0.0772100901264815 -0.0887440573850345 0.0410979206193983 0.0496744931242803 -0.0499653063877451 -0.0142974071392631 -0.0692905878138588 -0.00855267002960975 -0.00293604978260368 0.0830950802915551 0.0687293330904439 0.0229887054356277 0.0661788121598798 -0.125994791596723 -0.0110516257991635 -0.101208889229789 -0.144230302723621 0.066386148572158 -0.043041012279969 -0.0512895981987406 0.100606918107976 0.0428471960631194 -0.149789930465129 -0.0190818669092518 -0.00801716212581866 0.0207904068786175 -0.00599685457634555 0.155292924237799 -0.0182435820564661 -0.0239078350050765 0.108332333830723 0.0127778235329849 0.0447634866459075 0.203347543391012 0.0433628134933356 0.0652554534333293 0.0735469887456226 0.215034662525624 -0.0220510563380517 0.0104692163285371 -0.00297691020341989 0.00436825656782148 0.00409866928526293 -0.00443528646266335 0.000626082336695848 -0.00202805397332576 0.00577633827705604 -0.00857964391979151 -0.00807465904902676 0.00674532654621447 -0.0101028278322167 -0.00930334295196467 0.0112437712847752 -0.00391342488748478 -0.00885465852450443 0.012170624486247 0.00155824839827902 -0.00498338331001961 0.0123171225895167 0.0026204263061212 -0.00135016975728079 0.00897572253989165 -0.00414914273028885 -0.00466814249615621 0.000805948500353293 0.000144625373037221 0.00226053482217287 -0.00493073369335844 -0.00159602885172966 0.00688397965759769 0.000152356131695536 -0.000547734592596479 -0.0161306014952853 -0.0127103151506773 -0.00211049316414881 0.0122868948403766 -0.00147632809428016 0.0119365516590705 0.0137583925000765 0.00514536923314081 -0.000884323514947587 -0.00969742864513201 0.00383921182429848 -0.0131611969537393 -0.0109574903493563 0.0115378146525926 -0.00453903302927175 -0.00400713620058624 0.0144947198936959 0.00706481605224665 0.000353054121023814 0.00889670079320528 -0.00212999860226939 -0.00609062791426838 -0.00719115562773213 0.000543908198870616 0.00760929878484079 -0.0153094662962869 -0.00409275681020363 0.00990549562877411 0.00251648039523655 -0.00285963200264859 -0.00765611437917317 0.00438739183527347 -0.00145489593735982 0.0194607300089672 0.0108197963329541 -0.00454148187265488 0.0136075229439484 -0.0152238188680214 0.00471786282989614 -0.0199728124862354 -0.0125181985378325 -0.00271099343574425 -0.0102513020198395 -0.0235118178567552 -0.00341588604931555 -0.0251819935473118 -0.012111745374884 -0.00301552785511308 -0.000607546924923306 -0.0110373677764805 -0.0116183367182873 0.0111512812255568 -0.00597335281117188 0.00971209117278455 0.0144486983489512 -0.00501924571771879 -0.00197825290439943 0.00452775179679798 -0.0108675298494214 -0.0266386257267809 -0.016879417797706 -0.0139899397636254 -0.00975915326881555 0.0312780530087807 -0.00230735819455551 -0.00945409169434151 -0.0033837257754908 0.108301227333264 -0.0186360095837279 -0.0018169678186202 0.0912339020120272 -0.0183698463856386 0.0946579228213772 0.168416317463087 -0.0382550305249472
  16 221.757851507936 ""  0.918312297209107 0 0 -0.0020859306157022 0.00294244265758881 0.00259004979673963 0.00988911385680467 0.00816311574679246 -0.00139633925550765 -0.00471766447483503 0.00979678239650303 9.87105365437545e-05 0.00663946175969854 -0.00183562011549382 0.0152975821925813 -0.00664965621664576 -0.00776633442735181 -0.0087475623867797 -0.0164191550167727 0.01137584272022 -0.00192269531128223 0.01982743452432 0.018395911137746 -0.00799415313132583 0.000175124982278823 0.00138544658411493 -0.0147115723701895 -0.00278169544855303 0.0255492466530415 -0.00227545533247164 0.00651844904070567 0.00339579940190946 0.00514017474503929 -0.0195660577710949 0.00564130278217431 -0.00363411781364048 -0.00710014855766567 0.0151015934563543 -0.018894595079737 -0.0195285760587376 -0.0192882573194278 -0.0261077536770136 -0.0061894380611959 -0.0246958834690851 0.000139832017872072 0.09239014053718 0.0322477613198174 0.0591994906297404 0.0143230073420651 -0.00589993481555146 0.000219230248675556 0.000809166075763359 0.00844366170058584 -0.0665600614560372 -0.0205866123568335 0.0111506485001948 -0.0752012210794103 -0.0276028135693205 0.0263229837802085 -0.00511149813096856 -0.0306888864063875 0.0269493691101795 0.0525707351933301 -0.0133157689496063 0.0268638558577884 0.0184795761052327 -0.000916544910366194 0.0145254903426454 -0.0454673878154697 -0.024933699747552 -0.00414267626599492 0.0360119880967408 -0.0794268845005337 -0.0452173153099169 0.0055523170809542 0.0596560127849812 0.00872791302554301 0.0184851471993017 -0.05152047254643 -0.039890703537821 0.00354448961042819 0.115320958961986 0.047994017862138 0.149332652114003 0.150933852273734 0.0844162842032227 0.00161090325213579 -0.0267477561402834 3.78482953938201e-05 -0.100248940591722 -0.0295031130061298 0.0271453705566478 0.00284515901886015 -0.00833152078972111 0.036721223781382 0.0427257841995241 0.00179468585087684 0.0143534090177267 -0.0469751930930143 -0.181802098941871 -0.0657309429554762 0.0256418980299807 -0.0531688888565173 -0.0959361982395114 -0.0817924209155417 -0.0532849067406057 -0.0104371799165675 0.0439638667240135 0.114543950287228 0.0208777029481431 0.0376829046417926 0.0564420576636749 0.0125962374607775 0.0556488109076694 0.0671959734710006 -0.0001478111100405 -0.0509730251168242 -0.0439979928926757 -0.0384640046349922 0.00520620951286006 -0.0350055832783518 -0.0691787621525299 -0.0184831667053486 -0.0918843847401649 -0.0381806879751308 0.000221337725853726 -0.00730561796595029 -0.0193451689776398 -0.0450533920086571 0.0128033969886269 0.00366216119513354 -0.000297299802506521 0.070226582645952 -0.0133302707463581 0.0280330407248243 -0.00298506549627032 -0.0684220971361692 -0.109156201107519 -0.0640546750335261 0.0208032792997711 -0.0356924048886583 0.127152681082555 -0.055300202107488 0.0166856666356994 -0.00395046785795852 -0.0231637070075469 0.00734331475172429 -0.00919672971441354 0.029202754172759 0.00699654428273756 -0.0314293571770594 -0.0556905113063783 0.0549673360345929
  17 248.175407241575 ""  0.131062174985777 0 0 0.00138962025803632 0.000299461813462931 0.00075793548091576 -0.00206392682386111 -0.00170835232047197 0.00299005829215459 -0.00209591651666311 -9.09356478367527e-05 0.00147721785053704 0.000177801592878416 0.000235790202040689 -0.00948073461449148 0.00241260388319538 0.000744719513951395 0.0032300515628973 0.0063930548224049 -0.00215071630720576 0.00291611613839155 -0.0106951997252272 -0.00683536546083875 0.00624443065786226 0.00396944088961302 0.00214647568211879 0.0109211511031488 -0.004444414232775 -0.00765270018001838 0.00731584528199871 -0.0107135946486963 0.00494509408740187 -0.00215727903094117 0.00546838908467218 0.00227171918608363 -0.000536002125262752 0.00031946268260353 -0.0108789852699995 0.00872238722735761 0.00717675303460601 0.0088962336197209 0.013117721507099 0.0028208969051896 0.00569188827954911 -0.00232528995216779 0.000878260034049119 -0.0249446280063519 0.0609293794224365 -0.0311236947376782 0.0798421421569061 -0.0322949870453038 -0.00929459358496343 0.0419663703535346 -0.00755643008833229 0.0331303656936471 0.0367767348212738 -0.0045457397947888 0.0498548946245527 -0.0149743273929323 -0.000149242232545844 0.0264471197009158 -0.048903986743381 0.00144398590465729 -0.00691978586670725 -0.0435354331563946 -0.010048788607814 -0.0341580369566059 0.00486480548638836 -0.0162707999084233 0.00697140092690681 -0.0156520080943407 0.0029342138563039 -0.0480777617169905 -0.0110208223190279 -0.00477931656753334 -0.0549753163631684 -0.0143478989738337 0.00683855897584056 0.0654027683563966 0.0513429145209337 0.0039901877066042 0.0542043754106821 -0.0620034638387736 0.0513062415104419 0.0178353273608037 -0.025998286782423 0.0513018448304965 0.0524064268001364 0.0627948472922737 -0.00918630272861824 0.085425412335295 -0.0190504622498421 6.14081930837017e-05 -0.022109570963475 -0.0668201458395689 -0.0149576330503447 -0.0754924650381077 0.00924977121061548 -0.0297759386648715 -0.0189877569055714 -0.0212375225468606 0.00272301551425634 -0.0760226467223442 0.0436296282156716 -0.0216624582719624 -0.0915096170141441 -0.0559712609973199 -0.00588283162577884 -0.0543758634141192 -0.0269996764435612 1.27763237606615e-05 -0.0816081225718491 -0.0404699816945844 -0.000657334883511348 -0.073716581676349 0.024067550966328 0.0289130530654673 0.10187371358732 0.0545415779519639 0.0109090582624857 0.0366891694454252 0.105744419369765 -0.0101264360380223 0.0963104498405962 0.0431365924572004 0.0124592249410738 -0.0505769747013704 0.036147215690061 -0.0680347567217537 0.0570329887960989 -0.0566951431970972 0.0298405306596257 -0.00442781858066408 -0.0437582076086648 0.0551158949940848 0.00325497170483921 0.0663824950237221 -0.197712225779036 -0.176333865955409 0.0857871683389899 -0.049776188007717 0.067501220026725 -0.0577659614582808 0.0297110097434222 0.00325123434682676 0.00489401471917133 -0.00207440507305584 0.000774205102411819 -0.00580621919405223 -0.0016400404882847 0.00519661364970085 0.00842694229904088 -0.00922675589255449
  18 279.28940609894 ""  1.73780242702563 0 0 0.000796664382080597 0.00346185933789288 -0.00587531037802125 0.00677149253141924 0.0047671001945092 -0.00771936482361216 -0.00661482581902005 0.000332516048522138 -0.00470731244726776 0.00668763461201872 -0.000461978603014796 -0.00291234946831536 0.00217817263308231 -0.00344873734004685 -0.00348660702190538 -0.0045715301512252 0.0095541195817174 -0.0038468323941839 0.0107838323744803 0.00756651245065111 -0.00832630512921032 0.00303363345176757 0.00321216377041073 -0.012102945169887 -0.00873696836000642 0.000196910974578559 0.00190299928001968 -0.00980899493810545 -0.00223629017456778 -0.00969692539721364 -0.00815711107397862 -0.000190998391240451 -0.00418547337890008 -0.0469626752318857 -0.0261016893681038 0.0140345270303617 0.0385674325387391 0.0153725411481979 0.0329845089437296 0.0115642141434988 -0.000162149112134059 -0.0600206308174144 0.0714622420883015 0.0279126827929617 -0.0140601038070129 0.0404029416775162 0.0404529117571669 -0.0328597152407603 0.0305518716365172 0.037445883858889 0.0295757913030107 0.00979311863066609 0.0397696237565686 0.068598415698398 0.0046224911463441 0.0267634448755445 0.0327702695632206 -0.0165963103653666 -0.00251864894074914 -0.0250412367612212 0.00154822917738451 0.0034180411368495 0.0204563177598483 0.00642747509531878 0.0173616077735517 0.055218663519853 -0.0382150232583336 -0.0212652610472195 -0.029271667389139 -0.014369145383593 -0.0194132722313556 -0.0227025441515111 -0.124746812892596 -0.0581876463724824 0.00262840445233119 -0.0587859248570781 -0.0355639307986766 -0.0148040672352852 0.0833282551766219 0.0309166259606137 0.020074693482768 0.0862384979687351 0.0493256188696745 -0.0324654141483167 0.00442310386199576 0.0331707824432318 0.0908039615267542 0.0243388368646162 0.0242141192651945 0.0399347013486232 0.00431932815037419 0.00946866520898013 0.0198011234220613 -0.0192496016297733 0.021587315203991 0.0697669730596224 0.0513913416758209 -0.0299004763347356 -0.0162857398845627 -0.0362875014431448 0.0231137091910109 0.0122211294132443 -0.0413915509022743 -0.0560966324362111 -0.0632904000405464 -0.244621947046099 -0.0839390661159543 -0.0387408101960343 -0.0837607019190989 -0.0314389617769949 -0.0513492553771989 -0.11768308520924 -0.0883202022862561 0.133802647734405 -0.0804588308138835 -0.0361826362450533 -0.0180900442953677 -0.0499397062124514 -0.0531420750960792 -0.000678565936602487 -0.0610571341373576 -0.0335142219944374 -0.016744945647066 0.0357907899731875 -0.0526071597733634 -0.000554326415760001 0.00142984873788949 0.0101957831438258 -0.0144781548703903 0.0563478429108216 -0.00166969883823719 -0.0201032604943933 0.0153587678818895 -0.0875778679712304 0.0253866222319256 0.0611495638245884 -0.0645617426367854 -0.0043498268777737 0.0641759864631338 -0.0147142365318391 -0.0192321329877795 4.49432633557003e-05 -0.00280612744176074 -0.00524174331505277 -0.00565735243480391 0.0533003543347304 -0.00444610449160994 -0.0176332491587574 -0.0322471324316711 0.0480879850686989
  19 297.249334013835 ""  3.54429630042688 0 0 -0.000890483248069867 0.00647130043210538 -0.012815545382781 0.00266157804818695 0.0122698098809621 -0.0167011667994546 0.0192906910927121 -0.0217529408049902 -0.00626995722979029 -0.0136751991458587 0.00015092077249173 0.0638792338306054 -0.0158742240265346 0.00304310148182532 -0.00812016636894978 -0.00951149209938751 0.0184131447362669 -0.0098164967788619 0.0679277905434257 0.0375264139050752 -0.0377321226141638 -0.0486498565295228 -0.00202516460055022 -0.0674278060029242 0.053772043141635 0.118027815253351 -0.0837448407611151 0.156410611623931 -0.137144414011423 0.0202665341522188 -0.130688911432482 -0.0697311863742087 0.053244065444362 -0.453518691056253 -0.155384704947819 0.1261858452543 0.349916178109272 0.116011523557556 0.292480828446113 0.0682630027301181 0.0565199554414761 -0.526216927537703 -0.0140810298471062 -0.0032042384571361 -0.00525171382114559 0.00544634840681528 -0.00158320180463819 0.0144511770226114 0.00191999560969379 0.00533492519574802 0.00282827430999604 0.00444467203090564 0.00475501857804166 -0.00876729617812051 0.00678528583739461 0.001250592458842 -0.00978393883362134 0.00537845558421255 -4.26713092713292e-05 0.0018371974372721 0.00435186569811494 0.00043284447064458 -0.00765745255276572 0.00275246380001121 0.00434158753308788 -0.00821349434186284 0.00390107316737983 0.000405753543185592 0.00452202460498925 -0.016883911779824 -0.00913703211530626 -0.00416002500898611 0.00820394152356388 -0.00148080654776014 0.00630785807650922 0.00986627374755263 0.00701087762692316 0.00685253175027977 -0.0189057105236475 -0.00593653590339362 -0.0227641851601812 -0.0305561219682095 -0.010142340905366 0.00720531665345163 0.00602942261958336 0.00692137625163877 -0.0118294323085516 0.00887185048900033 0.000843188188448977 -0.0146023378837106 0.00378121730824551 -0.000678722982350604 -0.00951133605338193 0.000638326657729357 0.00445436709438376 -0.0111676733558207 -0.0641646155816925 -0.0133760074267102 0.000793645395055107 -0.00386108473193336 -0.0343751475995729 -0.0401741539647633 -0.00310823163669675 0.00949430998349291 0.0170221184768727 0.0373166561892406 -0.0105233322490389 0.009209664860659 -0.01139909612901 -0.0157247693640145 0.0277908723739576 0.000300261139867503 0.0177681342988753 -0.0121883830909596 -0.00254811373298689 -0.00652828268725455 -0.00222219106861015 0.00470150801667238 0.014962461993351 0.0293463204082564 0.028917640946629 0.0174769978562072 -0.00129548524562042 0.00114895607121285 0.0013413039452851 0.00426863787866207 -0.00126328043641161 -0.000756235605048502 -0.000551561637458636 -0.00877393023240588 0.00201814869054663 -0.00686803726974982 0.000763261829596022 0.00907990906982608 0.0136540795450517 0.00877089910009858 -0.00660825192298816 0.00289650086451554 -0.0152758986133486 0.00807333047259197 -0.00590632295884114 -0.00165758953627019 -0.00455114763547114 -0.00898409215075286 0.00102232490652882 -0.0303335106221834 -0.00912482157735832 -0.000633919999999884 0.00543372624709688 -0.0343776248231801
  20 303.939821212208 ""  2.21280088767609 0 0 0.000647513459986595 0.00191310719856045 -0.00627701646840697 0.00440658778324218 0.00330275586648104 -0.00492738342106558 0.000561646144609448 -0.00516538580503841 -0.00440269560422974 0.000275333969660859 -0.0023001838129646 0.0191540166575797 -0.00371344655263875 -0.00363646228607956 -0.00361588343212348 -0.00328235503928621 0.00651377469655696 -0.00494171114483962 0.0218602178043417 0.00862733969514982 -0.00953299203163585 -0.0105653872249818 0.000987377719180061 -0.0179616528324443 0.00240267651201905 0.00455388995856847 -0.00849079097787459 0.0112120964834972 -0.018135844939773 -0.00554152358070155 -0.012387949667574 -0.00957105477248228 0.00412901688256945 -0.0864220679174261 -0.0250239165160392 0.0181609196742406 0.0612047916785246 0.0130798403958919 0.0467936025970753 0.0122333314319237 0.00123389219122236 -0.0985247366687629 0.0410244994491591 0.0034859680641987 0.0306816537347664 -0.0454471325776803 0.0019270992652146 -0.0773858554131009 -0.0134206278337292 -0.0502577891341656 -0.025583443748285 -0.0144607517339796 -0.0494064407967715 0.0275093552918612 -0.0270535841947375 -0.0220703821588771 0.0505585296454191 -0.00954577651988865 0.000925289593767677 0.00617514278583103 -0.00899250659587204 -0.00621977088605468 0.0371614665712714 -0.00374555629960898 -0.0361444227003343 0.0212368999020899 0.00223138460452229 0.016218819975247 -0.0193921527867556 0.0833909196609932 0.0618819583077924 0.0158237182318026 0.0223181809210394 0.0455747102777241 -0.0441091291676152 -0.0287839090311759 -0.017413851736161 -0.0281481050553026 0.0658425638565907 0.0099738277179725 0.0960397666485688 0.123110518405167 0.0182305965672203 -0.0226594341522196 -0.0219092461003768 -0.0595914134563214 0.0342584444328194 -0.0498954428995963 -0.0184627192376218 0.0791392556258439 -0.00611288875376235 -0.00103236454884195 0.0544422368758455 0.0225662478824082 -0.0394183271234786 0.0256834518063344 0.279724180521844 0.0867034049738481 -0.0103793511083194 0.0286841700698346 0.16795452140758 0.168485011563953 0.0250841063410078 -0.014440959362622 -0.0635271903369466 -0.0922658621316989 0.108929767713686 -0.0371015485943664 0.11951580156569 0.118369165207797 -0.137044179068095 0.0664381733357225 -0.0567513096630371 0.00558652219267593 -0.01462224261548 0.0141957614704319 -0.00780202328529968 -0.00443853805971465 -0.0586821887484944 -0.083854232044751 -0.0936351234329201 -0.0424994996934528 -0.00957538565128654 -0.033795008742885 0.0343899896342011 -0.0308700210353442 0.00440243087263027 0.00347774222498862 0.00777574509372011 0.0146085974095304 -0.00612708685383649 0.0517186236176509 -0.0172912880038683 0.00885400412807795 -0.108911108971465 -0.0992992970038474 0.0945655880255854 -0.0196210384320201 0.0468112560228491 -0.0332991989576763 0.0457826386830644 -0.000363684063226893 -0.00136924026504494 -0.00431092768816113 -0.00976994205327065 0.059744168439573 -0.00354792902906129 -0.0184453705570284 -0.0335472500512911 0.0555653906072246
  21 316.10201278752 ""  2.67564903724503 0 0 0.000425880053650139 0.00676688625996927 -0.0152487551431459 0.0232546237719706 0.0131543181979762 -0.0326741896235455 -0.017612761831074 0.00689630504873807 -0.0133783802880442 0.0162596423334341 -0.00607637633447008 0.0300376371841883 0.00603139667511835 -0.0122855625331094 -0.00107386306889636 -0.0198831283498855 0.0189428015412471 -0.0193570957693355 0.0676013577608746 0.049020452725394 -0.0528791502701313 -0.00907175724072779 -0.0112724760335156 -0.0789154039001447 -0.112484314067861 -0.434835435696744 0.181662376073196 -0.401864674748967 0.299622365308424 -0.113516956640535 0.427436809070992 0.14362515444595 -0.10877470951367 -0.118067412493295 -0.0458946040012252 0.0321078024509124 0.100345105060671 0.015800839062523 0.0754147550636805 0.0303468563553862 -0.00810289816954398 -0.142612362405994 -0.008299497875834 -0.00363392727954945 -0.00348523649455997 -0.00343557821109972 -0.000766949091773509 -0.0011092826665148 -0.00214386645070605 -0.00189183339644503 0.00494007218571335 -8.54320831844639e-05 -0.00219513061020943 0.00426416929107751 0.000142939657140603 -0.00240181587687574 -0.00484341763651559 0.00157646420201001 -0.000648217621829199 -0.00257158053891467 0.000147816620943722 -0.000965576555109449 -0.00136110582485541 -0.000842335119629868 -0.00108592963434024 0.00177811696838691 0.00214296311572194 0.0020225290151059 -0.000769397145651912 0.00136939813938135 0.00211769145200621 -0.00121744142895305 0.00454254436757171 0.00308836466478204 -0.00186723745146562 0.00390260057159987 0.00463466733342479 0.00425974526082197 -0.00631470491328976 -0.00528286908497327 -0.00454066763805402 -0.00956463148740605 0.00218299955113362 -0.00484234159386769 5.02268290672779e-05 -0.00197635833185378 0.00842776344599462 -0.000694192152143296 -0.00246532464199703 -0.0101729445169472 -5.12462635759079e-05 -0.00156852477540746 -0.00251157449839671 0.000350189507167768 -0.00131727598267968 0.00073108566032169 -0.063416841485505 0.0116839159361893 -0.00713251167565553 0.0285049505686235 -0.0507756495192524 -0.0270592507913564 0.0371752152118856 0.045773236662569 0.0307203428118397 0.0580490395233417 -0.00628880260816477 0.00592604002421274 -0.0324587429394851 -0.0253973190445093 0.0273315213449052 -0.0113601729707922 0.0420691880055157 -0.0382303380969779 -0.0147476075952285 -0.0140517041803297 -0.00902439737838204 1.09202563628154e-05 0.00955453697563157 0.036951393518825 0.0263656200226904 0.0204037585490361 -0.00845413993794208 0.00100581765276827 -3.93698101559919e-05 0.00117469925539642 0.0034450734155529 -0.00564125797742944 0.00165468475771461 -0.00731402949416753 -0.00319957045543327 -0.00378325582588399 0.00311696302717106 0.00988370960134554 0.00530550898885333 0.00223548269670176 -0.00766971175445436 0.000673189189213093 -0.0100780098184902 0.00296642212008146 -0.00428358287915137 -0.0139037331323123 -0.00467371243449155 0.0193814284774978 -0.0719495560105627 0.195755598116748 0.023226147294267 -0.0627675348869536 -0.110351550674227 0.233310820104415
  22 323.13839100934 ""  0.625849098823639 0 0 0.0011141300764686 0.00210611548545283 0.000573217307694377 0.00328328571806323 0.00352021698533971 -0.00668695986430475 0.000164812149847593 0.00235793717507373 0.000958951720372113 0.0018641754172612 -0.00109712598897985 0.00243492603440597 0.00010496828046471 -0.00248462134753775 0.000921073089520277 -0.0037726646912031 0.00569630225022797 -0.000338045377314867 0.00944828288516667 0.0129698099449604 -0.01168450250074 -0.00200639811311928 -0.00240230367149484 -0.016255234877504 -0.0131610971674661 -0.0630091865656425 0.0277848490523656 -0.0558439029047623 0.046502782350159 -0.0124779122241085 0.0667362379185181 0.0227943794476845 -0.0132699689397959 -0.0269067887351438 -0.0141693776318192 0.0101709723957702 0.0216114991195066 0.00761528530257679 0.0215532320497489 0.00540255510766831 0.00029204765894368 -0.0312532101658577 -0.0186926953507722 9.60744180988817e-05 -0.00557779520038375 0.0108399154128085 -0.0224093273729253 0.0442336654818104 -0.0108679261068344 0.0175407734834651 -0.0138518648135741 -0.00977668139281723 0.0191932673799751 -0.0356066120260058 -0.0016962945777725 0.0115001139768654 -0.0143443936210827 -0.00230430232369135 0.00678840160507244 0.0135992317288428 -0.00818427421554341 0.0105990666918149 -0.00485549179878042 -0.00955531704607632 0.0201210083647764 -0.0279575514499017 0.00474297716877136 -0.00563767586108066 0.0165078423198186 -0.0331339552830155 -0.0289612294702424 3.39785450514791e-05 0.0274485594726942 -0.0162757908185737 0.0277307564535066 0.0292151476553107 0.0142881222061654 -0.00353446478599233 -0.0346700941967683 0.00557356632700938 -0.0196482310159144 -0.0464030968694381 0.00200841301315887 0.00955279399123578 -0.00444136809326054 0.0262662286620904 -0.0405390593221326 0.00409012470788481 0.0117075304203581 -0.00996544992315504 -0.0106156512124257 0.00753639012195637 0.00782947435996273 -0.015705887979434 0.0209234724335385 -0.028146226358911 0.360086566331979 -0.113788714583637 0.0581654918953019 -0.2124050597012 0.320905491563919 0.118169181667584 -0.276872099148285 -0.322736101508582 -0.201594386845544 -0.164796025720098 0.0119336692175501 -0.00165339335721 0.179687195238124 0.106622872524865 -0.0606231271721593 0.0975688726494038 -0.184484480754928 0.154460695672744 0.153340406857695 0.134410173695771 0.0832681589879412 0.0320350224124352 0.0234418437337916 -0.200978905773508 -0.0734816533859151 -0.0907850286016589 0.0838487643704006 0.015530086322622 -0.015990017974169 0.0126250409657654 -0.00174465209375453 0.000416252478446389 -0.00307160418889414 -0.00310427337701288 0.00361681460251103 -0.0222620499400609 0.0076777759439621 -0.00661219991195226 0.0469474033350308 0.0438955557869528 -0.043244650385375 0.00775013512614164 -0.0145120419643291 0.0135281000770786 -0.0201341121794528 -0.000391555695897487 -0.0048510987038285 0.00487836495245935 -0.00336433775715327 -0.00180249279482494 0.00480581085040867 -0.00403861191116942 -0.00842716858296923 0.00953116642494171
  23 348.802815648137 ""  7.31052250583169 0 0 0.00320195068137231 -0.00466816412637346 0.00280376175467872 -0.00889456826344245 0.0162708645251895 0.0215393310053789 0.0625917828402097 -0.0387544473278356 0.0107376630199902 -0.0175524688053001 0.0521143004747085 0.0104897142518464 -0.0657071434986895 0.0383804656035054 -0.00895286073503833 0.00243895716864633 -0.00719428436287686 -0.0025640930883139 -0.00737871178694145 -0.0146497848717495 0.0318944191397951 0.00684037110393165 0.0249610822915924 0.0418246631902551 0.0513410043299958 -0.218920873666883 0.00481460706405327 -0.033976328478564 0.0466730352405988 -0.00505662265485042 0.238496561114185 0.010322385098936 0.0372962238903307 -0.0923042856606923 0.0610888492514408 -0.0157519396872382 -0.0975732667823377 0.0440891559900723 -0.0206082585130083 -0.0594956632937883 -0.0153924860073098 -0.00993456731939527 -0.00456548255461607 -0.00602333394638399 -0.000799894568652846 0.0160879160125934 0.0180388195279473 0.00497462496306835 0.0241666237477662 0.00123232608094949 0.00841540292493637 0.0283085061903592 -0.00209626905824912 -0.0116446188933494 0.0267958775026297 -0.00758145503578172 -0.00959668322685704 0.0147729992781594 -0.0134000718693029 -0.00320402459280749 0.0200393862786396 -0.0165532681620692 -0.0135288613331972 0.0184880254684007 -0.0106079140774286 -0.000212984185717939 -0.00523720455279113 0.00112465099888718 0.00418287021520607 -0.0418273256901588 0.0290590215842567 0.0142582628570044 -0.00365847875702764 0.025775798413088 -0.013406639830325 -0.0406179637257448 -0.0306050811313944 0.0125421134180657 -0.00334307447175614 -0.018542690949209 -0.0359480932753301 -0.0243245558340004 -0.033230828802985 0.0217466520989316 0.0276932773081113 -0.00296552360575062 -0.0240144191907041 0.0360147994387108 -0.00884293437507834 -0.00817260735219435 0.0166277304276498 -0.0198566666643323 -0.0228192790541613 0.0114788727263297 -0.00981667987154062 -0.00161777041721335 -0.161584610805193 0.0710352069537861 -0.0168300889837459 -0.00584226001225437 -0.040808231461172 -0.0383810865436222 0.00136843054591204 0.0948644305668014 0.111540301257958 -0.231634213955224 0.102564854952003 -0.0260944250886874 0.168206899860573 0.155426268252506 -0.164852402983514 0.0716524193303391 -0.154336433512173 0.122046963284081 -0.0628464490651158 -0.00404958311316342 0.025682547307174 -0.0152905742404404 -0.0772761567296254 -0.00617770647770699 -0.0811631627910993 -0.0521568457534365 0.0294522347320353 -0.0117282010125274 0.0137382164992748 0.001066021196895 -0.00671049303546056 0.000506755362322231 0.000639965324221292 -0.00964671271419163 0.00104987976756648 0.0105431072376585 -0.00897740999928445 0.0115817788608226 -0.0101490918900701 -0.0192137403606185 0.0282059306387413 0.00267134121586318 -0.0138569494847206 -0.00132968413387726 0.0125504992598174 0.0159373389277577 -0.0575903355963964 -0.020181234540812 0.0802975822338773 -0.299660641672021 -0.0251469687129446 0.0374723802960834 0.0505386291539129 -0.277181242947151
  24 352.44501910804 ""  3.02732258705745 0 0 -0.00178908006965841 0.00545970071343599 0.0007000699237194 0.00868564322901269 -0.0131424859116409 -0.0289214566992954 -0.0571050175309153 0.0395813426996032 -0.00678026360355425 0.0146039352199333 -0.0501239332094316 -0.00871644503843675 0.0622316072738621 -0.0364919843491014 0.00900341570178401 -0.00504243230158417 0.0113599406284643 0.00447787374895589 0.0152525543498462 0.0290228226947498 -0.0453254171226564 -0.0113346892748922 -0.0303027130736653 -0.0604876118904399 -0.0546816978165081 0.168247588823654 0.0153201532766282 -0.00323908193107425 -0.00961896900364676 0.000527274695442745 -0.179155592618886 0.00696201904244793 -0.0436919495514208 0.0883889844462951 -0.0576383772073219 0.0152177751024808 0.0917535466023476 -0.0421043202186178 0.0193784190353435 0.0556636377473618 0.0165774409428235 0.0112283362017149 -0.0217203762623648 -0.00275776337157912 -0.00697951012603907 0.00701197103441284 0.013383936563585 0.0141885448855804 0.0120598717933975 0.00418099679012813 0.0101540283466256 0.0247224233572109 0.000551003717092394 -0.0102709557362027 0.0283184502384118 -0.012413286417886 -0.0219571956357535 0.0167196690891828 -0.0186533910340742 -0.00567418416653356 0.0122885701249778 -0.0217120948626729 -0.012972436515705 0.00613831534158733 -0.00876377237872821 -0.00626103977167381 0.000154768968091356 0.000737906544480078 0.00608729436087737 -0.0436120744753797 0.0319027320348872 0.0166940321376324 0.00952086279599406 0.0305895177819824 -0.0143992502211395 -0.0256848395875246 -0.0208795073150436 0.0190349134957228 -0.0138460487698197 -0.0137999400121329 -0.0246531251108992 -0.0449852782121386 0.00369840250366815 0.00359719042820359 0.0282948587724111 0.00568107611641317 -0.00962840101359542 0.041450176737438 -0.0139012712266665 -0.0266071052573418 0.00483408923196702 -0.0307306594856861 -0.0153708014570334 -0.00472068982636 -0.00767723337352966 -0.00927030695344413 -0.222899239906488 0.085438175964875 -0.0221768756179755 0.0149808373272602 -0.0817992152402003 -0.0615954317655713 0.028719658340566 0.135074986530308 0.148430056673322 -0.279075549501821 0.12391701754187 -0.0317158316381575 0.23194544305889 0.199925760982007 -0.202136937893992 0.108256061966975 -0.204482009828983 0.15651187452853 -0.0267168373630691 0.0330051048148275 0.050902036406956 -0.00275095153111768 -0.0606867838869006 -0.0348591899482916 -0.0783785396408512 -0.0670240860868347 0.0568659783575081 -0.00216506569125117 0.00289141921787166 0.00417191304043358 0.00603000798220577 -0.0133434613323562 0.00620445327438614 -0.0218452536193012 -0.00433000794495455 -0.00939174881811099 0.00434856321953666 0.0287281535260241 0.0118201842985624 -3.84466462098561e-06 -0.0141793034275422 0.00304659080509158 -0.0282738292327856 0.00923582596235419 -0.0104901631896066 -0.0141997756550503 0.048286180953577 0.0277561767807765 -0.069213569242367 0.188398249077785 0.0319690839514022 -0.0134117007332998 -0.0105420851510193 0.185513602069002
  25 359.444417157694 ""  0.313877014670768 0 0 0.00123845177116447 0.00366724182264307 0.00328425249472063 -0.000197835585443968 0.00396608008975089 -0.00960624711712424 -0.000181036721292088 0.00547000195082883 0.00348772188007537 -0.00166967213194125 -0.00226078251013006 -0.00513293571185292 0.00311857126050214 -0.000795371515566363 0.00152542248891276 -0.00268898394349446 0.00806158579470257 0.00344569640267241 0.00204161479933705 0.0164215062404296 -0.0148973824785506 -0.00403980433683194 -0.00298029851210614 -0.0192211932625394 -0.00397812674440562 -0.0119186636730661 0.0118148753907759 -0.0175817824557078 0.0206748148637768 0.00027008641627792 0.0192356590689353 0.0116722496065755 -0.00388377174591913 -0.000555857201818515 -0.0100476810487324 0.00641642134306726 0.0118550457936692 0.00524982728599121 0.0113781189774455 0.00366726199165389 0.00720619196522517 -0.00735749857192918 0.00542447599369017 -0.0145053032910262 0.00640551704105323 -0.0118645653019217 -0.0375365115370292 -0.0140658659171008 -0.0116486587109259 -0.0229267049772369 -0.0259831111216429 -0.0288803476464706 -0.0172234019273931 -0.0041606266004695 -0.0374308981606358 0.0206107078359533 0.0272876681208399 -0.0138598581959535 0.0402891121177892 0.0145168380520539 -0.000825137587428231 0.043747416566233 0.0191814535635846 0.0121017723080605 0.00904764709895688 -0.00686153069636177 0.00931936972627628 0.0123480214926264 0.00374165126842203 0.0525840741472192 -0.0708466710090659 -0.0347766531075976 -0.0351959363740103 -0.0436827385102585 0.0544886737691212 0.0672855631888029 0.0579146957808329 -0.0448575735999434 -0.00653542355551422 -0.00534015866921278 0.00924673005551899 0.0306890005364354 -0.0328647671926796 0.000835380717349949 -0.0389418493202579 -0.0308220137450493 -0.0032459483293853 -0.0655601475569293 0.0244582353596753 0.0457434578447043 0.0152048842179706 0.0637724536126505 0.0345411123867102 0.0473714949809166 0.00481933592879964 -0.00343434478032633 -0.15056553588497 -0.115450776075542 0.00782475179441699 0.15835778652159 -0.276593396182879 -0.134177159283763 0.195009615722264 0.0761256472960338 -0.0228563633682628 -0.272011014132831 -0.0717722931418722 -0.0141118173006462 0.103072461592806 0.066583855780449 -0.0308737354563441 0.0202611882298326 -0.189003303059362 0.269414994484105 0.17809558249738 0.0598586396301861 -0.0296536642851588 0.0346778185541512 0.123788607453515 -0.126589314799168 0.0554453844766473 0.052710288970469 -0.04143412337087 -0.0163918003587255 0.0259282520371966 -0.00422941197450839 -0.0116537400130924 0.0132895450259126 -0.000575494287130161 0.00139359201548198 0.0048814218094231 0.0253289752102469 -0.0151363443505759 0.00574504309490549 -0.0309955321654521 -0.0343299759179901 0.0609355984907618 -0.000191730375461938 0.000398745030012562 -0.00401704539715374 0.0277229206759753 0.00157404683223082 -0.0059368875180758 0.00534281675676203 0.00867659087617585 -0.0652855668918797 0.00483977667102418 0.0122253014301715 0.0219073271103923 -0.0535687008832434
  26 366.637103289815 ""  24.2771678860777 0 0 0.00317232261070589 -0.00137151064422538 -0.0167966646467818 -0.000486820545290358 0.00653622429806279 0.0655513217940645 0.0400955961268632 -0.0465644647947263 -0.00620452570084011 0.00755543159421497 0.0440292602010229 0.00603043992420425 -0.050920719398211 0.0214890970065255 -0.00687083170639246 0.012823702247675 -0.011013097018744 -0.0119546238880434 -0.043772419034936 -0.0896309081291725 0.110179576724612 0.0367907280891268 0.0671370839139138 0.149670199592187 0.0611729979493631 -0.02903046073036 -0.0696742538339532 0.112394014629341 -0.115108414147811 0.00356618438387317 0.00219106632266112 -0.0637930506432675 0.072480960194766 -0.0629094594481804 0.0511460289118896 -0.0188198685546284 -0.105400924184988 0.027750320551428 -0.030258561691597 -0.046936224356058 -0.0455922237583389 0.0152371561081434 -0.00742151586335201 0.0212838602964453 0.00189218580765434 -0.0179076427617987 -0.00608459875128427 0.0190708834936196 -0.032423656023664 0.0152527792197109 -0.00490039399734674 -0.0141677888250491 0.0151906848731822 -0.00254461373087884 -9.03677907407306e-06 -0.0090375087047779 0.00189096541443719 -0.00260792494035045 -0.0174720650288862 0.00649802100111593 -0.0291081256503199 -0.0165211910347226 0.00596162397948257 -0.0410180862118324 0.00762161158612899 -0.0069143604563957 0.00708331221312261 -0.0084020854658689 0.00416763075041951 0.017552702599722 0.00777053831829031 0.0149727483924449 0.00107230995784829 0.0115187157820061 -0.0116664635796284 0.0371783428687194 0.0187088417011734 -0.00789554955000261 -0.00116736146438792 0.0338115539463501 0.0525752495030458 -0.00360578348989882 0.0816558715280747 -0.0269897678948162 -0.000974716451654567 0.0327900948262902 8.7622336948145e-05 0.0141612434913991 -0.00999680711211284 -9.14813038226794e-05 -0.0398684956227194 -0.0323044439487049 0.0136825090107517 -0.0606567879909446 0.0099639539866154 -0.0056558626375944 -0.066584090674346 0.0380577471317939 -0.00752130175390553 0.0587658294707745 -0.0724466401465138 0.000337813349889801 0.0758074633838428 0.0784068250642626 0.0658311251074874 -0.073110197961908 0.0484008412784762 -0.010012724424624 0.0548457903147258 0.0497498341200368 -0.0743718694121634 0.0234009354476721 -0.0415709749963928 0.0288376838762264 0.0877424054323593 0.0395275888152896 0.0110328390828252 0.0255083225647487 0.0440480882189958 -0.0613520247252775 0.0214952935082449 -0.00228901168874491 0.00930676908134825 0.0297084837143208 -0.0424133439434595 0.00421133503956036 0.0187253917760002 -0.0147899136775751 0.00145518161636083 0.00699211338169348 -0.00680369587079548 -0.0382696531325527 0.0251478899507489 -0.0167876846807907 0.0473828240417014 0.0573646215843768 -0.0997997573448126 -0.0020261176254913 0.0129743190947662 0.00575604328501072 -0.0432260486132513 0.0164474196367596 -0.0162723557473546 -0.0675824775149104 0.0124871885559605 0.401803264820252 -0.0683602788273693 -0.131089862735422 -0.245631190417655 0.330943799024883
  27 375.813983699596 ""  13.5503454514715 0 0 -0.000865977950886472 -0.00123489001695672 0.0121843642122748 -0.0019135365502986 -0.00147464233375682 -0.0351050731495047 -0.0113685384082616 0.0221197055495334 0.00634398144183945 -0.0098830045932494 -0.0174032000201984 0.00104497072436411 0.0156750124657512 -0.00636224809359299 0.00343179679801108 -0.00763786043434622 0.00487011711222153 0.00862539704997729 0.0250899725319909 0.0531064226326834 -0.061349133274125 -0.0239109400663757 -0.0373381696773204 -0.0845527356360502 -0.0216152909157746 -0.000991309538872594 0.0339692052943058 -0.053904267368284 0.0672159814648588 0.00473047278310652 0.0236909688416957 0.0354828392250027 -0.0342749328737016 0.0104178885767677 -0.0219540062061741 0.0114676289159247 0.0487233695781778 -0.00718156946506527 0.0205741918798947 0.0160563082279779 0.0242855964970307 -0.0195785926686895 0.015331892972814 0.0350854601514161 0.0138785846858441 -0.0171417301933882 -0.00840978544247392 0.0358661408425407 -0.0485352170430229 0.0355953692521316 -0.0266495443867554 -0.0206094157898935 0.0359452939506603 -0.00609498322220156 0.00823068488776481 -0.0173140165167352 0.0227209014738283 -0.00443949971433631 -0.0389435838395982 0.027130437649843 -0.0501368949162421 -0.0391796062068431 0.0295152999116856 -0.0715327935563743 0.012529537851227 -0.0199580788030371 0.00653929864363405 -0.0201267773974268 0.0112268688654902 0.0423185510674543 0.0209477613267348 0.0405447767196075 -0.0188755267305357 0.0438248354117482 -0.0425993373861127 0.0438313341602941 0.0077839907510781 -0.0359291649844074 0.00524560615933203 0.0610424491342358 0.0742019736286401 0.0196021621945498 0.0762055974310006 -0.0081039912756982 0.00792192337524142 0.0755309928121464 0.00541597570589261 0.0392997680156603 -0.0199468771704255 0.0358133967041665 -0.0726495587488917 -0.0699398940378417 0.0566311877534696 -0.119112479210301 0.0184960058200035 -0.0164197865937494 -0.00723034465623462 0.0767587055847379 -0.00389569178613841 0.0810521505180316 -0.0549585627241155 0.0757865551882823 0.104936288016502 0.0952235382822625 0.0881838246253617 -0.0224453984959811 0.113217691938425 -0.00748449426362725 -0.0263156627453025 0.0249511949566864 -0.115697632257145 -0.0275586189715773 0.0657389800585587 -0.0674346828157556 0.115667460629052 -0.00110567898501485 -0.0319136665141267 0.0326444253783786 0.0327243954899691 -0.0956925884082315 0.0087924167556104 0.0120757474450335 -0.0425547400065358 0.0450102700527733 -0.0712494591640037 0.00445127571825702 0.0109978504097757 -0.000291755583810257 -0.0135935980473984 0.0426660592751678 -3.55626754209795e-05 -0.043024808323525 0.0249134249437145 -0.0795473777134212 0.0608451159844344 0.0918712996212818 -0.1220177480141 -0.00393064453783196 0.0589946155106184 -0.0103848122025182 -0.0455506092576932 -0.00473627530072887 -0.00572348915205695 0.0316844553077848 0.016397370160945 -0.265353378471693 0.0305992545584301 0.0745121260550716 0.134353266689688 -0.227052845258634
  28 388.000637801165 ""  0.519484243587912 0 0 0.000868333129936006 0.00198473795500603 -0.000526410862802203 0.000760844514359786 0.000862320402419589 0.00218581549371393 0.000797833665468581 0.000835545360763252 3.88673505878426e-05 0.00164355456387872 -0.00102385228168389 7.98424409338965e-05 0.00142235261451585 -0.00151585018990031 0.000585961654619392 0.000231901661917792 0.00276410465202639 0.000370476438469266 -0.00293212420728913 -0.00173336099243987 0.00380513209828553 0.000855902685161123 0.00414354590913252 0.00519834511367701 0.00197001584758166 0.00618303371034535 -0.00244596082205611 0.0070410133116686 -0.00477267814767065 0.00120034672395767 -0.00561409256672506 -0.00125159286427413 0.00288617449159335 0.00880831905503475 0.00224218772831497 -0.00217613583780206 -0.00695154262341693 -0.00397594251917434 -0.00615628752222577 -0.000315112848528564 -0.0029921657964984 0.010505928483891 -0.0173594602767109 -0.00441146700343161 -0.00167889894806893 0.0108446366878596 -0.00425477421853514 0.0224935092184736 0.00763918096472533 0.00470143577410209 -0.0115606041426743 0.0105213111945924 0.00308094118462134 -0.0407502889290437 0.0114992223676013 0.0013765199679087 0.0159168344166783 0.00805136609220321 0.000868451177535909 0.0464575402769906 0.011761220532982 0.000845569012275397 0.0110552565804757 0.0107354496209334 0.00465092635052754 -0.0136019895891453 0.00170671226270522 -0.00014993424922339 0.0359287920154666 0.00487497331834988 -0.0378894469474098 0.0213593294785071 -0.032640690613109 0.051641243356169 4.60763410830815e-05 0.000294006579099001 -0.0244288945274475 -0.0702857398547328 -0.0159592311297913 -0.0115555838842032 -0.0209528980602134 -0.0378026971489814 -0.00511736795450764 0.0103112734853854 0.0120533359845489 0.00337561144799526 -0.0698550096452934 0.0138491506340575 0.000938251111586696 0.0167130818782424 0.0112346542046014 -0.00091741631243916 -0.0107297285193026 0.00924668995864568 0.00433778396086442 -0.0248260258670745 0.11356061172151 -0.0833649658404105 0.0561339824612058 -0.03467950981054 0.0403206022438481 0.0531293318545883 -0.0466168406332252 -0.110207604347443 -0.0636406264347406 -0.14454226741201 0.119956958856204 0.0100717419855027 0.0220922501947368 0.081278521662308 -0.121545903074348 -0.0160171493387613 0.00687807834096943 0.0635266659172624 -0.163296176497027 -0.397355312886084 -0.310574672846659 -0.025576159888737 -0.00494743645154902 0.331200531005266 0.185206260274411 0.298420582075725 -0.345202086786972 -0.00621050168369411 0.0106910926386376 0.00407705196927325 -2.42140569265502e-05 -0.00611226112946113 0.00498315586516188 -0.0186084711618342 -0.000784322939524468 -0.00166537546858096 -0.00128139598623551 0.0265634512554806 0.00539425162127705 -0.00733314497816954 0.00505534923774744 0.00396343490156491 -0.0264280885617638 0.00791759701262594 -0.00106712741696474 0.00126302683559143 0.00174875879013004 -0.00364426432249027 -0.00410445709288356 0.0549759387176453 -0.00368326139562051 -0.0157877057956751 -0.0278313001565176 0.0505260576257333
  29 399.129537796364 ""  1.49325141090216 0 0 0.000354431121937044 -0.000892561696907609 0.00489753773561314 -0.00268050994650091 -0.000381163186820439 -0.00756529698897326 0.000856195063585471 0.00561144662989401 0.00327842407767874 -0.00507770694372654 -0.00210431272112088 -0.00194643830847048 0.00248732972523981 0.00196664153049671 0.000454526708194737 -0.000168440660203894 4.84484150106251e-05 0.00431872314127791 0.00194474434968133 0.0130386427044703 -0.0134385626505109 -0.0063535142548603 -0.00921229762114162 -0.018406972660864 9.08515074000284e-05 0.00183269830487455 0.00506894678090985 -0.00505380365585524 0.0160421558596923 0.00657194611216662 0.00827885291952283 0.00844724538110131 -0.0059887210711539 0.00990174578466958 0.000429893362194928 -0.000115688416934898 0.00350090498406336 -0.000859432123214829 -0.00160795922575734 0.00064459938995965 0.00941425311405374 0.00547109306661358 0.0224378786270917 0.0164971221551209 0.00889297881430775 -0.0315887873357664 -0.00293902911307681 -0.0253679258013108 -0.0315567803122401 -0.00443718749456836 0.0107891534524541 -0.0292432183435866 -0.00299944192580817 0.012885532788943 -0.0248851148930949 -0.00312373488820518 0.000901495830828637 -0.0146138572037681 -0.00208125058652233 -0.0437412152940032 -0.0294209986057693 -0.00158268944677767 -0.0236930827140362 -0.0337560831481328 0.00034992642315118 0.0555677042801434 0.00750377252496945 -0.00349251066152278 -0.0391249618114464 -0.030920972955839 0.0297105281288421 -0.0331393331449297 0.0790689012488882 -0.051162081376164 -0.00473069930783472 0.0389143507092399 0.0451577083377288 0.0774518499805109 0.0196268958303798 0.0367365822152411 0.0653627625613794 0.060819071381927 0.0391178649301328 -0.0234264549948511 -0.0252374829865119 0.00235237293275399 0.0182056799901423 -0.0269922426671299 -0.00110830841560192 0.0253926094449354 -0.0270254384092674 -0.00266838266855009 -0.0500476067448395 -0.0344558391896543 0.00194866779204207 0.0946606251124889 -0.0217787767820612 0.0491954278854417 -0.0495470179812919 -0.0536365045576874 0.0746795872947952 -0.0442938761519292 -0.0695916903304384 -0.000244299955713494 0.00459196817356719 -0.0270027234360253 -0.0646676528786928 -0.0354721323268008 0.209015145879207 0.0673798573349314 0.00553496640937853 0.147188587150615 -0.208571967071546 0.060287893822295 -0.158762224682984 -0.0757578988513923 -0.0182230310426758 -0.0165651168451375 0.12451466033064 0.405139690510008 0.317145220238165 0.145948059059514 0.00415104333808393 0.0191003355010313 -0.0318525954324969 -0.00391647452758205 0.00452452887986723 0.00638473819952704 -0.00805472936592667 0.0321167074219748 0.000336602010655814 -0.00854788589014462 0.00861031957763566 -0.0509511189675198 0.0095441176377565 0.0319456096367651 -0.0409165635250309 -0.00597828649944887 0.0476158051552378 -0.0129222977510473 -0.0105755519267167 0.00148974270535583 -0.00573780127774937 0.00357057592708227 0.0132605641490162 -0.0595410656446385 0.0027614761646959 0.0138406782688963 0.0230105489228765 -0.05514915085294
  30 419.840215732206 ""  8.48418860888421 0 0 0.0165369758257168 0.0165378030608285 0.0702521593763817 -0.0595678132237929 0.00758157268675343 -0.0571308332986803 0.0417752011855259 0.0692096114953749 0.0680671034909945 -0.0888956715933603 -0.0390382263639972 -0.0270572710164814 0.0235951450604462 0.0249663257393971 0.0105802095794632 0.02792112323689 0.0335453049439565 0.0957988112068757 -0.0641695112982397 0.150010608172159 -0.110898339983526 -0.117059161203898 -0.0518412711786733 -0.153322735250271 0.0569901209625932 0.0723193878893565 0.0239295381660235 0.0676167204514108 0.12486396450435 0.140782749034649 0.068617696920948 0.0809754868202702 0.0109012680654278 0.08997655085421 -0.0206124409166913 0.0215749472624714 0.0937356432964029 0.00129689733176033 0.02788876604502 0.00788219909977116 0.148356285292838 0.0189679942721042 -0.00760067740810659 0.0165465207226199 -0.000956967128929019 -0.0039045215605396 0.0107739203099857 0.000883758364057781 0.00453027034484509 -0.00751613237305266 0.00545851067008728 0.00528010799921892 -0.00867026289660953 -0.000833856217245935 4.79951800809743e-05 -0.000193632395614527 0.00840384065782183 0.00151714982396211 0.0032321021546588 0.00123008639466348 0.00542222199999083 0.00221897160382207 -0.00710457590691855 0.00745810857567494 -0.0057485366007669 0.004380024532219 -0.00104274495591101 0.00547769575717654 -0.000530298586039939 0.00256340697905404 -0.00180683340312203 -0.00496157091122111 0.000507407488151152 0.00165271721239731 0.00380828903296972 -0.00901461497680309 -0.00102330094741264 -0.00122649329773279 0.0161177615241589 0.0125889232117964 0.0320818925767883 -0.00651490003930055 0.0592085570811976 -0.0217774644746483 0.000805364739657637 -0.015219396800625 -0.00707277033014308 -0.00483702263857465 0.000497501086071662 0.0132508895677125 0.00767400875095891 0.00511873484547139 -0.0162442124077603 0.0150844357224131 -0.00665230730324944 0.00602310927220698 0.00403386041672144 -0.00929671407209375 0.00120905713408469 0.00321781070440668 -0.00304331097847656 -0.0070312850335151 0.00307522969153424 -0.00317780362880554 -0.0135067206465794 0.0172891288940797 -0.00842026464788027 0.00306105197042196 -0.0132876958038239 -0.00818263140991261 0.0197608409579742 -0.00517014148730592 0.0151068059425044 -0.00543486958846884 -0.00600032304173977 0.0093170931123077 0.00508203119792439 -0.00293758383046656 -0.0110925021471282 -0.016615682754622 -0.0244820270104756 -0.00950204166170509 0.00551619965884695 0.000844007196244198 0.000113570839143285 0.00099500686678704 0.0121072865282367 -0.0156588841353891 0.00972614307133964 -0.018818507348372 -0.00504616568125792 -0.0124798186790323 0.00937610779368341 0.0312714765329987 0.00817828970472229 -0.00186595626248572 -0.0265870406913197 8.15620419309829e-05 -0.0197051173590423 0.0064012259594499 -0.0150653369207721 0.0600319415589309 -0.0825550391877482 -0.0602698836691954 0.172832068351132 0.0898063811326856 -0.0706906347774761 -0.116762373256549 -0.222349084827881 0.0547983136779113
  31 434.42377576255 ""  4.18494627566412 0 0 -0.00512825723134725 -0.00887032769867648 -0.00825979905700276 0.0115476113834066 -0.00416890346254037 0.00361578785824819 -0.007886626837048 -0.00909467086733847 -0.0117096361759477 0.0151690370001722 0.00872314670556753 0.00385892979191597 -0.0062556865318593 -0.00342073905598668 -0.00128541943362787 -0.00959824763760566 -0.0116003067497036 -0.0156629553948008 0.01993133430166 -0.0192066030478344 0.00777692415883379 0.022522654343941 -0.00518434327838377 0.0105350339006842 -0.0112639537677635 -0.0111572553521585 -0.00198240256272607 -0.0181110692085655 -0.00724634627907024 -0.0200380910398183 -0.00649795400304376 -0.00848776520315767 -0.0134390883940866 -0.0208466291851423 0.00318825132843468 -0.00228570281836866 -0.0186340986474018 0.00353705016094943 -0.00189549201660942 -0.00290154612578168 -0.0267666772879299 -0.00523588692803861 -0.0119674578670346 0.106024786813112 -0.000970168190101777 -0.0311518094326307 0.0618684457987591 0.00295809733088063 0.0144350257495364 -0.0335120694269328 0.0189618406448076 0.0132543911778521 -0.0405818548353894 -0.0164667306074034 -0.0105138712084496 -0.00443961831116602 0.00942302784895592 -0.0047673397930237 0.0120883979108105 -0.000170890940413545 0.0115480360118127 0.00449800746787501 -0.03276576028361 0.0203229376128329 -0.0340636821308357 0.021227446117524 -0.0144687267376461 0.0327933859841429 0.00954652977562808 0.0182531710963628 -0.0224265853609403 -0.0174011224664235 0.012208234691225 0.00784086900331746 0.0407336051171391 -0.0333159314354389 0.0218861108717984 -0.0172124098005053 0.106245920390705 0.101963619961997 0.211606823027446 0.00634039963040102 0.313610792497664 -0.112224066528335 -0.00270616047641004 -0.065834413797702 -0.0456005560851684 -0.0302290819087382 -0.00209936456569848 0.0173208779421853 0.0245310563543117 0.0202201809710974 -0.0698731352683394 0.0510772601548256 -0.0377976069154103 0.0285879412812432 0.023099692293526 -0.0753804461092568 0.0261504315404073 0.0305269026307879 -0.046250824475738 -0.0278566264715573 0.0364670982182433 -0.0187208426498429 -0.0822419358177576 0.0198344790582957 -0.0257870533661395 0.0251515606467597 0.0217340810328663 0.0238624241305807 0.0835695550887755 0.0214801060726893 -0.0126924611868857 0.0430922756773629 -0.0142998084011055 0.0202228722322786 -0.0159938918014139 -0.0218517272535989 0.00268919070709395 -0.0480415718987594 -0.07098591207055 0.0244297939067538 -0.02134526448476 0.010592824317885 -0.0229985810907711 0.00330520443325042 0.0576464347058184 -0.071850022869117 0.0344358518418277 -0.0723503801814593 -0.02045184503216 -0.06708058159952 0.0464538381342622 0.113515721728085 0.0430706663439567 0.0126078724197826 -0.141063412006946 -0.00272271149073535 -0.0637653215713782 0.0121880130035048 -0.0779156225531336 -0.0134905873551301 0.0096607590456257 0.0191482074975768 -0.0204370784540571 -0.0923749797159329 0.0197313207697282 0.0443137385289528 0.0789721669934133 -0.0810912536831181
  32 442.136818198407 ""  0.367577343359105 0 0 -0.00399745316529156 0.00181814097841379 -0.000530710599834181 0.00221366917230408 0.000879538011999732 0.00182815141753119 0.00047845265119388 -0.000583336734674943 2.70841366964669e-05 0.00467552034227394 -0.00184549903130843 0.0010296129186256 0.00390976616597004 -0.00430198026883273 0.00284586431283868 -0.00520610983731053 0.00279578669941969 -0.000444604656802067 0.00116244181901279 -0.00194928619238983 0.00313612940229114 0.00326285122149718 0.0025474028534353 0.00402180738368211 0.00171982747492259 -0.00286775115954366 -0.00434283582102088 0.0032314269721096 -0.0022592952921316 0.00120267395402471 0.00180167363073853 -0.000513394662764797 0.00452905929138036 0.00121051650460808 -0.00640835083233217 0.00380575927706685 0.00629631204222542 -0.00122111381164073 0.00685833282995339 0.00449288384065947 -0.00380003850651356 -0.000567448327128763 -0.00302207495573805 -0.0133447883595683 -0.00131249890382697 0.0100763146434451 -0.0103411484080287 0.00747506955486236 0.000384199650967928 0.00989306224296099 -0.0132357593138641 -0.00235975216303278 0.00493459906539598 -0.12891073245584 -0.00141336912856827 0.00629807806866378 0.125953270294598 0.00143055427051103 -0.00334843615370777 0.00711568970477601 0.00583425776686438 -0.00282668708436398 -0.112585615785786 0.0014399118622253 0.0148919693771367 0.111056190874046 0.00476251804567545 -0.0141971800210004 -0.00345211411460904 0.00304089851730701 0.00707328960170825 0.0086590760964856 -0.0194311350368732 -0.00390295227815049 -0.0183297233843195 0.0118553309533069 -0.0122142019544946 0.00141153666791418 -0.0179871687948184 -0.0148521695829291 -0.0342572387999955 -0.0122433257728717 -0.0393587745560972 0.0163484990199359 0.00197283179223077 0.00369297207709603 -0.233268408360576 0.000997423898177116 0.0109547784905179 0.268873200299331 0.00693091505739396 -0.00716360341273223 -0.238818170887664 -0.00616730234702383 0.0208472216522141 0.237193442293475 -0.00740005198148003 0.0302556583581169 -0.0103901873002743 0.00539204407536595 0.00257585261600658 0.0144534751051988 0.00222178007716815 0.0132891794487553 0.0379881443434281 0.0078352384043174 0.00349131102615577 -0.00849542657248651 -0.0465860814977915 -0.029673403893143 -0.0219789857863702 -0.0371177516218343 0.0364731647714009 -0.03671889557679 0.0435507908542593 0.0341205364401058 0.0325537845069799 0.0151415308481124 -0.013238079278957 -0.0665608891924438 -0.0198086862432158 -0.0527239841043483 0.0354347852918739 -0.00317851610790941 0.00442744377617657 0.00127079015164034 -0.00872500449459794 0.00789132270917754 -0.00353934466192003 0.00385086234842082 0.00267028981223322 0.006959130822226 -0.00752169078803224 -0.0100815177150319 -0.00167431108266963 -0.00198683546923138 0.0175128975633699 0.00178307505008151 -0.0011974908775274 0.000544679242156102 0.009198009593787 -0.00622544677895548 0.00553767768358468 0.000787272132152357 -0.0132814853931233 0.0246601262844892 0.000184826026413866 -0.00890537485732481 -0.00459629154960245 0.0239283421881482
  33 460.726104486207 ""  3.95665029454124 0 0 0.00175780989985427 -0.00133029909265231 -0.00278863227856023 0.00226512950928237 -0.000278361227828664 0.000606695342203511 -0.00220440719029411 -0.00199296245724017 -0.00337491999583231 0.00235489162068504 0.00325944211576009 0.00175850725903297 -0.0019197148538138 0.00188749509778097 -0.00356668933636602 0.00102909071091169 -0.00184941150466079 -0.0039257715488124 0.00272070967201193 -0.00437424391830893 0.00153024848370961 0.0040817836693265 0.00109417539953868 0.00291923453311917 -0.00389082362226997 -0.000643347133770137 0.00196664724435347 -0.00542697721842527 -0.00326233843787422 -0.00748890944388772 -0.00431062615689024 -0.00252822081856266 -0.00422380280690975 -0.00203297279399611 0.00756828993487189 -0.00559692548380147 -0.00809561981148587 -0.00102537901021269 -0.00964692114655964 -0.00193622484910355 -0.00462827764526147 0.000788471114437171 -0.0139038930161985 0.0277415754688281 -0.00755548807970545 0.0167067174690661 -0.0469150302635658 0.0424522616394309 -0.000883788284492174 0.00335969740665115 -0.0933180113952731 0.00722083388537772 0.00899748437880598 -0.0324550858050494 0.0142497189348949 0.0106453660212258 0.0707729105421582 0.0189849889296266 0.0142687923448537 0.0347725146880858 0.0153941543999149 0.0216586775372162 0.0933292541557477 0.0178933621771301 0.0226714442707721 -0.0546318002944781 0.0262905971710802 -0.0159812634249825 -0.0619413294374928 -0.00417980985102169 0.0564716194088037 -0.0480635075183722 -0.0342450890524968 -0.0636151685363145 -0.047632696743457 0.0079873421141529 -0.0290460973004882 0.0417403689611703 0.0330627334554984 0.0275825350951123 0.0765461460865983 -0.0161073775156273 0.119446082884131 -0.0500953247531029 0.0144972744013672 0.0223839282770374 0.00138527219921458 0.00443275085553845 0.0131378919353701 0.127868343816128 0.00989330887772877 0.0190367447534591 0.173810225436166 0.0274673657229087 0.0222418386965191 -0.0357434541457852 -0.00655812998767984 0.119324130005921 -0.100056077136107 -0.0179098392749992 0.0831201434678776 -0.0295378564773944 -0.0277741505284304 0.0510173583379393 0.0297859240670077 -0.0543354165140211 -0.113111423349585 -0.0778657107627885 -0.064314907362708 -0.0897565579338283 -0.0354974620600235 -0.0575385720492303 -0.0200339782334901 0.0179733128077334 -0.0978221459398946 0.0163776306979984 0.0553270509420603 0.0113261590024128 -0.0411108717215556 0.127204743385887 0.0803800659920924 -0.0672128029998073 0.0796005853308908 -0.01650040767874 0.0298629260790668 0.00637549052887375 0.0139104949973961 -0.0314433722961177 0.0245693222640915 -0.0596707325188138 -0.0076386632638869 -0.0171949150864798 0.00807663446970932 0.100749451033421 0.0052487442657067 -0.0323018279384315 -0.00406640227673034 0.00690314216946471 -0.0779296477096522 0.0190894093740879 -0.0172418868220971 0.000843905668385933 0.000128237997469339 0.0043133823421069 -0.00425295857410534 -0.00835814476765278 0.00487707871175468 0.00612064561179598 0.00493561276454326 -0.000866076568248941
  34 480.539808107398 ""  0.712930758169711 0 0 -0.00788868330264014 0.0140579278434946 -0.00202527869152327 -0.00120808897037501 0.00983734440386119 0.00589266174624589 0.00521814732223909 -0.00186022098102946 0.00399585002794304 0.00387691094693062 -0.00698720473614274 -0.000107724275270157 0.0113846999588176 -0.00676215932619383 -0.000627787366910127 -0.0130248986917 0.018909764098332 -0.00129559259872515 -0.0101238075669715 0.000870491878015481 0.0109924192777947 -0.00322552338386372 0.02198330943776 0.0152019655118207 0.00922557446400757 -0.0194782031790344 -0.0119160500088398 0.0107508048079833 -0.0097191098546216 0.00237792128078653 0.0169263885762414 -0.000298629993123553 0.0286852266687794 0.0198424381826749 -0.00602257831742634 -0.00171786913851813 0.0138208244887883 -0.0110966137676451 -0.00356496892629742 0.00938713171251158 0.00231585848361584 0.00475240767934487 -0.0138740243727436 -0.0242475556520554 0.0122214628415646 0.00269892070983248 0.00136410877532366 0.0256636133374985 -0.0119341479123462 0.0247567293745339 -0.0323324948988105 0.0242534015605046 0.0184513553298341 -0.0308010218582098 0.0499748486599301 -0.0446202234270409 0.0382450546364975 0.0234100682085147 -0.050219987243497 0.0200758513561549 0.000393339710877537 -0.0681267058971637 0.0262801256496886 -0.0297466052050522 -0.00753702296348181 -0.0167442891850617 -0.0331485438116162 0.0775323656483042 -0.0248875717063422 0.044185518136351 0.0119832561086062 -0.0786177203531748 0.0265326224950489 0.00160983793537899 0.0624508434945945 -0.10387143755998 0.0677113386754752 -0.00815316483036776 -0.0544472186368652 -0.0277745719462631 -0.0739457607324798 -0.0430759473909855 -0.0904364562721404 0.0609671813451254 0.0531631750389266 0.0586012970932175 -0.0312448399311384 0.104797682360123 -0.0476606437195482 0.0724572972857211 -0.0308715976601161 -0.10873343384928 0.0420607773438425 -0.084416266626255 -0.000846595175603508 -0.0048072131965672 0.0638318739646663 -0.0609800213852613 -0.0189214219720839 0.0751876221878226 -0.048525177429639 -0.0594833948456666 0.0950126060631938 0.0378149127369532 -0.19146340756197 0.0460517288720592 -0.102399575306119 0.0137209098502816 0.0577631025807903 0.0512124406036184 0.194309232840758 0.0531887094171989 -0.0583621632416208 0.0778250440638804 -0.17604160915314 0.0688436545393755 -0.0166417900737522 -0.0688817557803907 -0.000925101679010601 0.0310298707123421 -0.126445948272418 0.066747118211275 -0.00850590688818481 0.00661532853417814 -0.0137787774167503 0.000717949820365623 -0.0108074424722479 0.0150394527871692 -0.0132007131651986 0.0245740862818053 0.0049785582124605 0.00679210758011637 -0.00683654251367378 -0.0467411352006555 0.00756436970270283 0.0206077302460053 2.20430429061483e-05 -0.000449658474543583 0.0299197042768838 -0.0064239621181388 0.00768612252352054 -0.0100761681110422 0.00046719745967091 -0.00906232268232577 -0.00702472888920736 0.0110876715979001 -0.00961168289296723 -0.0249615590889848 -0.0118305361062155 0.00234522891878507
  35 487.060145593946 ""  0.379556800215207 0 0 -0.0923878678556925 0.073918996874198 0.00867103341019527 0.00506521036440523 0.0562926239109401 0.0333344032839124 0.0479052044472006 -0.00350938397646576 0.0372294568102739 0.0477255131353531 -0.0493366737292129 0.00329179535923762 0.0749369122378984 -0.0658654945980334 0.0053674176533065 -0.130754196876937 0.1087181510396 0.010485458450153 -0.0252687205613154 0.0310665954480546 0.050783239725369 0.00372027490414266 0.0895530085334295 0.0607436041341723 0.0922902272565441 -0.139192480622314 -0.126487695629458 0.107758801779652 -0.0148142604000104 0.0826850370744514 0.164850608862037 0.01942661820322 0.185963745941266 0.102086241143835 -0.0705060768442205 0.00482981160916339 0.0948897570754421 -0.0746373295069673 0.00632332711140106 0.06859050078759 -0.0236849621973507 0.0151846984884318 0.000520499532045139 0.0059957860026461 0.0014144331517085 -0.00305345512993463 0.00325976070860893 -0.00232957111792412 0.00105230201015681 -0.00493670493929813 0.0052994272771891 -0.00148794093718604 -0.00442367057910945 0.0068389241189722 -0.00580835429574688 0.00561500469157656 -0.00494924010523218 -0.00241734845028737 0.00741743009835119 0.00106537418830393 -0.000657035937756034 0.00963695157438925 0.00203161851746531 0.00377855959379964 -0.000686954387945072 -0.00550767289669114 0.00513331591010916 -0.0087707733416943 0.000278508090515693 -0.00465636647643644 0.00110521596719922 0.00634372507770925 -0.00289965587016391 -0.00187914468444216 -0.00906860616915136 0.0119602717643872 -0.0089895888255637 0.0026394623570303 0.00644778542868361 0.00643638008498097 0.0139387339030557 0.00290928782583189 0.0164887314222961 -0.00567261168246221 -0.00569878246977375 -0.0107440262479376 -0.00057574224339876 -0.0141662528282654 0.00588693981888655 -0.0166552065966489 0.00348998022735676 0.0149928642989948 -6.95982055739421e-05 0.012721670722065 -0.0022757142645937 -0.0185383310606182 -0.00638560442882465 0.0117224395177887 -0.00239385001120842 -0.00887199879629109 0.00934535201480552 0.00527899328694105 -0.0112725402913661 -0.00207907447175233 0.0216383760845122 -0.00562280935555738 0.00667490204433484 -0.0049082129949456 -0.0079916914976394 -0.00873951148190914 -0.0237464882061692 -0.0068148563048937 0.00679720512147525 -0.00896406226341967 0.0148289784285885 -0.00746138602831238 0.0037895928938088 0.00833350156699617 -0.00212734155933717 0.00293176296862183 0.0179389447213512 -0.0100178570526872 0.00386405061619875 3.66689137976786e-05 -0.00114034735960112 -0.000528105379834085 0.00288093699704333 -0.00260177677663738 0.0020538317497552 -0.0025326592140753 -0.000820908447867834 -0.00247499178754971 0.00212000419121451 0.00507049636698517 -6.51904230212632e-05 0.000274068031641821 -0.00653928832091827 -0.000885088657196443 -0.00029834153171336 0.000635479260345229 -0.00368343682249479 -0.110081659091761 0.00803736683638438 -0.0789150421002385 -0.00725433559443924 -0.0244727185197265 -0.0890411376714415 -0.145040689757057 0.0233538421584863 -0.165771858001622
  36 504.966260342189 ""  2.86585571922103 0 0 0.0657630856690168 0.112153409406441 -0.0801633042002874 -0.046078119421145 0.0652144259684703 0.0348637817770779 -0.0227386300703465 -0.0428811702947446 -0.0308536277057879 -0.0528834063576069 -0.0498657935067556 -0.00765793349718664 0.0383081354915784 -0.00356327804444297 0.00542551066965515 0.0206433151678569 0.128349834637697 -0.10074073233113 -0.142682039605012 -0.0624703815416222 0.100489316957223 -0.117736617795605 0.252884281285762 0.154234455248128 -0.0600526036533667 -0.0952522020551524 0.0729716199130659 -0.0908806623585932 -0.185395856355878 -0.217337552801983 -0.059248426365389 -0.065288337035662 0.133051594401184 0.102696848814809 -0.0249903496961104 0.00605775341712458 0.104442993191644 -0.0395678820019166 0.00907985048169271 0.0229763033184394 0.110371662414411 0.0186204526043789 0.00226309611156812 0.00620329643988456 -0.000521421614778962 -0.000912726250168562 0.00391028729049369 0.000980079204143971 0.00242977783451605 -0.0015254399588798 0.00116048424477278 -0.00100745194622622 -0.00207176894432733 -0.00150796588510054 -0.00329759668147384 0.00163191725569823 -0.00136025797199089 -0.00292182585962497 0.00176610474324386 -0.000493213734617458 -0.000281095383053824 0.00193982798171382 -0.0032256379425495 0.00178367516150006 -0.00214251927645372 0.000882258981397467 -0.00054111821743469 -0.00303942344894901 0.000631849818479232 -0.000701879403412022 -0.000542971532206444 0.00336287936249295 0.00118124621175136 0.000704891591142892 -0.00385955871530716 0.00286101568160847 -0.0012877901972055 0.000507617459981601 0.00618265844061432 0.00716527780456704 0.0102625502181617 0.00394873867173504 0.00926148130127969 -0.00325788719335708 -0.00230111033318566 -0.00407732006341982 -0.00127835670618788 -0.00603046892872897 0.0018198284823365 -0.0023581890470813 0.0021080612098555 0.00493935706009471 -0.00698725179829151 0.00409658232243122 -0.00241513639846467 0.000648494562378104 -9.50868848208668e-05 0.00253501903460252 0.000817228388210296 -0.00132496361210773 0.000705360398133624 0.00504237184684204 -0.00146199896051032 -0.000660758814865985 0.00616671200099757 0.00477174438186125 0.00466127845493129 -0.000417586888524411 -0.00131748206863401 -0.00184912088474763 -0.00596078589413465 -6.54175684602966e-05 0.00401934838654379 -0.00984813844023186 0.00639178695812598 -0.00132833544900508 0.000775482418939271 0.000700106877475469 0.00290843105491981 -0.000901664567788577 0.00533646765225329 -0.00119390887488038 0.000588023516995551 0.00163322909322774 -0.000532983734941359 0.000814097948802893 0.00124315718574225 -0.00159697612396779 -0.00159162900907518 -0.00255569292079119 -0.000311257954044858 -0.00240487861028353 0.00178946345317571 0.00386555595915112 0.00551184795646505 0.00199676688721065 -0.0053295783086401 0.000706115972483412 -0.00418602627800789 -0.0017492696192872 -0.00116919459117975 0.050509342170914 -0.0449791590627472 0.0546751683599037 -0.067991405779211 -0.144965212218801 0.0665234747064924 -0.030282907850299 -0.0856156282470187 0.0440232939820435
  37 530.455766368301 ""  5.83087522756762 0 0 0.00165721299228139 0.000796781507484472 -0.00146614682712989 -0.000646485892819739 0.000329093461992874 0.000454899296637502 -0.000804699269346891 -0.000965500798600133 -0.00127739655887848 -0.000527223991637164 0.000217305962850919 -0.000595333279510544 0.000111408877282962 0.000641684388702613 -4.76930659898262e-06 0.000511976699348416 0.000787496710795006 -0.00228235630735222 -0.00155392408855829 -0.00246495090840167 0.00172574992842331 -0.000344712920110843 0.00339476011991206 0.00341134681841782 -0.00192157140225943 -0.000720930005354832 0.00224372254427365 -0.00286286752779879 -0.00295002573841676 -0.00494271113936879 -0.0023236081664793 -0.001511252164685 -5.2737489027116e-05 0.00108347569495559 0.000672291623252753 -0.000271928031372355 -0.000795365815771427 0.000543932956334772 -0.000707841760134567 -0.000286485404727897 0.0011371381681427 0.00192921593949566 -0.0254082619855857 0.000212351808907289 0.0355238075781588 -0.0864702980075691 -0.0305078725426776 -0.0204396999881264 -0.0594480052499323 -0.0257045127902788 -0.00663214491201193 0.0236359776597842 -0.0256121454794783 0.0141722703392494 0.0387364898256031 -0.0199609560295794 -0.0063341942404593 0.0745078481563142 0.031911867271387 -0.0184403693061617 -0.000413230931079775 0.0411858095392133 -0.0142869916524018 -0.0171793913084701 0.0348254728395368 0.0161088706176301 0.0980492072153361 0.04881731096969 0.0104938305301568 -0.0221240549776243 0.0169417170547431 -0.0526285582440218 -0.0292986383154578 0.0453993668643577 0.0588058307229086 0.0208199120870055 -0.0721630239917224 0.00509883528088088 -0.0600885112888627 0.0347916931861326 0.0747933227590416 0.0235577537629403 -0.00120802181891454 0.00907222639606423 0.0577659354713557 0.0236625685784473 0.0300706997337185 -0.011611876555089 -0.0149692210017715 0.00132888333229396 -0.0363003099343198 -0.00517099023939947 -0.0105683987759411 0.0419378813260025 0.027686203137753 0.0345263291855345 -0.0837074231270554 -0.0387913496643523 -0.00476986869004339 -0.0534188910268955 0.079149753732552 -0.199342995880434 -0.0956616964186733 -0.0488817141522153 -0.0154366040010489 -0.0697035411801298 -0.00498361217935301 0.0239286682371867 -0.0998005710902305 -0.0236247456978418 0.0238955183475905 -0.0764390493267988 0.138268624672526 0.158740253122844 -0.0621133849732063 -0.0686232647033019 -0.00319042561459659 0.0977088399462821 -0.213289693143462 0.00494884803769328 -0.096071858483108 -0.0729449324855781 -0.000793271727914753 0.0162682321345939 -0.0350102520081512 -0.00330965473100805 0.00112578056432415 0.0141093705744351 -0.0141075915724245 0.0306220882709471 0.00679113100509579 -0.00341126453578171 0.00146701294653909 -0.0597254798878154 0.0192046972540602 0.039364482201384 -0.0470520939897565 -0.00685686339973757 0.0576194947192313 -0.0138931669422367 -0.0075927201491403 0.00134915498022991 -0.000359630431892542 0.0025221022355961 -0.000529134436328231 -0.00755590545997055 0.00263365306315139 0.00348234186678195 0.0033495582548195 -0.00428842548693998
  38 540.972937362004 ""  6.26846309072472 0 0 0.00323414669960612 -0.00297179082668024 0.000492985960924029 0.000934612779381924 -0.00216032090459922 -0.00209653871221525 -0.00110463986026485 0.00086896389671786 -0.00043917084536847 -0.000476738555731718 0.00190292894662475 0.000129168672742904 -0.00211726307932875 0.00196831659328461 -0.000499904070110074 0.00482777985886138 -0.00414940478052396 0.000806157715554961 0.00233512799499713 0.00022482337798415 -0.00314951117508441 0.00159017415880417 -0.00532840901797886 -0.0043815916635212 -0.0026648446588448 0.00670995043534321 0.00550964443576535 -0.00304329660499923 0.00244579606381878 -0.000777432086676368 -0.00557779903403476 0.00010554633701027 -0.00772587252265704 -0.00355399093270067 0.00257191693623941 -0.000545147334196647 -0.00348658570010591 0.00255440406327665 -0.000641207880017219 -0.0018471584937594 -0.000330765256983353 -0.000436916409379979 -0.0519253026585631 -0.0116061517684992 0.0505389611760312 -0.0437836844957136 0.11047162470155 0.01453468560303 0.0205757587876493 -0.0362877939067425 0.0496086614913629 0.0219237619695427 -0.0481923781147272 -0.0509305532785044 -0.0211306477008446 0.0252752872858572 0.0227953050937534 -0.0184039968367743 0.0315757409983606 0.0800456900649897 -0.00406387003661356 0.0297861218035447 0.0272591440628722 0.0211058690499839 -0.0488946946719041 -0.0518712273143265 0.00145772338170783 -0.0121541335749578 -0.0260845107676671 0.0107815108205174 0.0216405205578145 -0.0196827439078801 -0.0125499524047378 -0.0378519920956088 -0.0326852064392613 0.0104207015369218 -0.00572499710519247 0.00927710494669293 -0.115227931936452 -0.0331299311398465 -0.125493427431917 -0.118503165857239 -0.134692798870282 0.146609832002858 -0.00981139214145693 -0.100903400281951 -0.159988986269749 -0.0620688105337308 0.0256995036983631 -0.0534440574006811 0.0266780732571741 0.0667991297538664 -0.0464361196045267 0.0728828800776914 -0.060513072936966 -0.178349077793032 0.0278641422872832 0.0565985932514705 -0.0490290716758516 0.0102528804780586 0.0223990988984197 0.0208219278571608 0.0161009360314334 0.0317937903355562 0.000697509114259523 -0.0350642314449968 -0.0558323268744863 -0.0470531415458065 -0.0206743896703528 -0.0455422398150689 -0.0357521296373014 -0.0199978179562789 -0.0262172692150449 0.00637539200221991 -0.00827067915609469 0.0205590354409066 0.0224226423340069 -0.000724506149754593 0.0138303590271024 0.0276399186492751 0.0517253235479159 -0.0279908312631638 0.0315064535807008 0.026290940487437 -0.0584075248103486 -0.00345508181965234 0.00182030061674986 0.0183591278072769 -0.02952467511272 0.0502863225454005 0.0110090617777563 -0.00204678523984214 0.00184793512981591 -0.100599384951219 0.0332561132952413 0.0694395271025941 -0.0700296144046109 -0.00999345193596689 0.0926456595307071 -0.0229265988119647 -0.0087811439547046 0.00312233825786622 0.00297608586687103 0.00362359408394518 -0.00455010214474814 0.0152101529011497 0.00317081027275811 0.00365193977668167 -0.00321428104805826 0.0206324804102637
  39 608.474262351459 ""  22.5650246340702 0 0 0.000677559506776648 -0.000468769482511688 -0.000181413996219204 -4.59450657285724e-05 0.000288900985149763 -0.00211263865060796 -0.000535135204245794 -0.000287332313274608 -0.000694605654297576 -0.000814335426743738 0.000102299383386044 -0.000362853214954645 -1.52559299931444e-05 0.000236405934208669 0.000126337763838128 -0.00175821174246586 -0.000115579911803603 -0.00205257452102479 0.00122810598551895 0.00118837672967406 -0.00149592027330512 -0.00115411794021878 -0.00137308588302309 -0.00446752599288371 -0.00136879960444862 0.00106135820883403 0.00222228040029274 -0.00237918758341098 3.65278789777586e-05 -0.00213211196946729 -0.00185079938092809 -0.000489164751896197 -0.00244852960557005 0.000397427540662271 -0.000755934853685462 0.000357285198925619 0.000566672469879856 0.0010579610806831 0.00116314096005537 -0.000224596006641504 0.00175918999886383 0.000579795503308461 0.0455753128784418 0.000141899872140326 -0.0391482979326903 0.0217246284167135 -0.051922129831897 -0.0329362303834926 -0.0145875485348447 0.0216793758907369 0.13114042657552 -0.0316608603983873 0.0190012230545431 -0.0131284517951055 -0.00670279049417437 -0.0253091056069054 -0.014981235059866 0.00482525681335791 -0.0133295883622551 0.129640408381454 -0.0082197006625553 -0.0149786958022775 -0.0163720369717956 -0.0234161152509104 0.029139853563295 -0.00605937061348902 0.0205021889079359 0.0125135489003235 -0.0161340379976159 0.0147619106354793 0.0308002763532986 -0.0449586350972747 -0.00669870371812983 -0.00882695830130208 -0.000305772084847954 0.00653596867521791 -0.00948762505620844 0.00460734688310122 0.0822201923432085 0.021692116543525 0.0916445529897125 0.105035569288075 0.0784224387778554 -0.110549638161049 -0.0134131848163789 0.0258098437609836 -0.243662428410942 0.0192122574791953 -0.0361906147705562 -0.256409208412601 -0.025450063751305 -0.0487359768303075 -0.256258471615022 -0.0569717798888088 0.0232134331293846 -0.260686048017925 0.0257093451849391 0.0398800335982412 -0.0526262100851852 0.0153227948393831 0.0298900645486981 -0.0278763546726884 0.0216923176183666 0.0377929434041199 -0.0441262601510385 -0.0419059556574541 -0.043338673204893 -0.0257621478189205 -0.0250659786880427 -0.0250535768977659 -0.00311505011735128 -0.0181134165461741 0.00928820104560045 0.0630798507629126 -0.0375846299517498 0.0147525577517309 0.0135063603960482 0.0251456892204569 -0.0442504819540162 0.0131322436339546 -0.0031890337071431 -0.0322946099775247 0.0241436771676431 -0.00782043949581261 0.0266226732817221 -9.35233096544017e-05 -0.00568768114527255 -0.00106325836558897 0.013773343845444 -0.0135763159010878 -0.00721359674281934 0.00285624573983051 -0.00200969748077298 0.0278710302913415 -0.0216596867090274 -0.0310146762736294 0.0436187253529635 0.00411708734921441 -0.0410221924054211 0.0122096669451935 0.0078110759954421 -9.25430933350611e-05 -0.00132262121164017 0.00355631210007469 0.00411724618768985 -0.00667635154450864 0.00219201381377797 0.00642723950716487 0.00676866553771329 -0.00791490460775628
  40 655.767912002123 ""  0.606157679827552 0 0 -0.000413615445464315 -0.000198942564632152 2.3341741916293e-05 0.000126908799232427 -0.000151739021608863 0.000418118900788178 9.72890640449876e-06 1.54092591775771e-05 2.93346260991195e-05 0.000221587970984805 3.64805871269607e-05 -0.000418323901398539 -6.05341378546914e-05 -0.000121972528869403 0.000520045499787871 0.000774964453058514 -0.000272556873063467 0.000842376425160209 -5.3031730608982e-05 0.000521611383147616 0.000120798548395279 0.00043250109101151 -0.000333334016555239 0.000436954187341437 0.00016614342153223 7.59511787642144e-05 -0.000434599617964203 0.000353683218350008 0.000137587357296017 0.00045843002594876 2.94511486147574e-06 2.57728319473254e-05 -6.97158683673235e-05 -0.000353358646530441 -0.00033579772098178 0.000428975509877697 0.000152918305877523 0.000915073365280371 0.00160554909473963 7.3032091463149e-05 -0.000249993163983233 -0.000256467257753511 0.031770408496769 -0.00702106405236276 -0.034482463776875 0.0508342761119135 -0.00891590598262891 0.0190833055082907 0.0303025555267397 -0.0240267673361768 0.00116538019068132 0.0792385547732122 -0.00998526046506324 -0.00455602944162742 0.0295148012604554 0.102973860481969 0.00158136044047047 -0.0366767176518632 0.0221749242455661 -0.00803429759654868 -0.141279317828567 -0.00271435796078188 -0.00233699150383796 -0.0814482380357992 -0.123420131514384 0.00393750541346957 0.0264096938686639 0.0100814886778709 0.000948425162256222 0.00438235959447595 0.0205027088509884 -0.0368966634474233 -0.0018353961801021 0.0309694382077493 0.0345121988430821 0.0292742782884124 -0.017103676778597 0.00403577789935792 0.0422588046888903 -0.0173599994382823 -0.045463683553549 0.0121786423333443 -0.00685683660260744 -0.0231552525875422 0.0380103985216957 -0.0651594348726015 0.00132167909649472 0.00225374411540797 0.105956951952221 0.017843845537041 -0.112714293256377 0.0328467483699741 0.0120608014198757 -0.0887448202113088 -0.121292004062097 0.0261340615577358 -0.0109749846737829 0.00797220127490038 -0.0263444017033232 -0.00365051182564342 0.0369269791614627 -0.0745465384685763 -0.013329230338082 0.00464481674018707 -0.0297033099156645 -0.0102511636718382 0.015887575760028 0.0251341764308111 -0.0191290229217642 0.0152151396508957 0.0321072609207413 -0.0143974289227324 0.0562405020505735 0.0602840080098098 0.00661778747420673 -0.0215729195055911 -0.00107064432815762 0.0452018347736867 -0.045680127823915 0.0108849049585535 0.00645575285030125 -0.0175046217952786 0.00241351906920457 -0.00706281834530965 0.0191011311646562 0.00268526390432353 -0.00605145578829861 -0.00636859772714587 0.00742969970423868 -0.00736203179576309 -0.00498790160625755 0.00267963523124241 -0.00209293918048542 0.0182684906903857 -0.0171099298267247 -0.0241978404670613 0.0395587058049078 0.00600838267244575 -0.033531182750485 0.00806342942091507 0.00844936010842757 0.00042203058681499 0.000400661704560718 -0.000368892780499632 -0.00239152555206936 0.00135182912040199 -0.000221713244148881 -0.0021286191808469 -0.0031083861303273 0.00491946359465207
  41 661.370941820059 ""  7.94349566030079 0 0 5.37716213534048e-05 -0.000162836453304903 -5.32343285673441e-05 -0.00030981104923235 6.45759048846287e-05 -0.000281917015352879 -8.14109375673464e-05 -0.000185558638970225 -0.000267923179136878 -0.000445020449157664 -4.71432527283898e-05 0.000348194091903708 6.02619247240827e-05 -0.000107791131206103 0.000197131628791723 1.52503078960684e-05 -0.000162834125488492 -0.000459343503067387 -3.56816338925086e-05 0.000518516144606591 -0.000259370833130407 -0.0010996685061999 -0.000401945384402194 -0.00135867834865711 -0.000357196085181947 7.93426814380299e-05 0.000637469434107979 -0.000744572710667387 -0.000216369683812922 -0.000953418285987389 -0.000560321443339434 -0.000306613968012153 -0.000590442278440189 -8.92347304865484e-05 -0.00024447130864545 5.7256035760067e-05 0.00106847954301533 -0.000127419305543811 0.000647846986430462 0.000110797293214262 0.000645250122479957 -0.000531540780407812 -0.0199883275843571 -0.00658086934625487 0.0191544629613113 -0.0615556402575989 -0.0787841772551459 -0.024240224961469 -0.0241725612935228 -0.0250766067987221 0.0151110711420603 0.118726626324554 -0.00223908190535661 0.00612405380670275 0.100314467575052 0.0580836570316305 -0.00701069721121424 0.0349235932656148 0.0289027491750168 0.0244661944109953 -0.0221517763548754 0.0540818596655077 -0.0114747554410885 -0.00887840951674271 0.0130693237137978 0.0107559492921741 -0.0453918996906732 -0.0238860982999936 -0.00242999564136939 -0.0113754727996279 -0.0307125361621663 0.0569406838194694 -0.00517971665253612 -0.047636890380893 -0.0548418305843168 -0.0602830794437559 0.0586599235805355 -0.0102675994118584 -0.0303284938377117 0.0364804330354384 0.127471413046839 0.0529439566989101 0.0426270594436779 -0.045408187739186 0.148485991333248 0.0378771936280756 -0.0349754018768026 0.0840505693940696 0.0563437963058396 -0.0591476433241634 -0.023636527435951 0.0507922277878622 -0.0680154911977287 0.0652006652064032 0.00220010920498835 -0.0384424833192821 0.0271388330315989 -0.00868212233144262 0.0380409493019558 0.00160622206557108 -0.057744281058873 0.133378892400327 0.0246130952191717 -0.00166128399820432 0.0322387142679799 0.0219578310190376 -0.0263322609281097 -0.038103718127235 0.0229499884024845 -0.0210067930185223 -0.0356627977242051 0.0136091640017152 -0.0845798462012943 -0.107199300977016 -0.027534561319544 0.0601090652931371 -0.00598216323806986 -0.0908380502148347 0.113796464295459 -0.0155445783123389 -0.0198514995046949 0.0594862283972316 -0.00797565146430739 0.00195803499282003 -0.00617081918942803 -0.00101046516733592 -0.0019457695983607 0.00957859746963918 -0.00183540273262652 0.00271434664434391 0.00322075627285502 -0.00190414757110762 -0.00366505928358102 -0.0110486116851271 0.0111918435439553 0.00992728678981609 -0.0169368249556807 -0.00223413903096627 0.0117507941358678 0.000934420386664982 -0.00425000197696696 0.000104467887665038 -0.000332025756651474 0.00144732588473147 -0.000564171645602099 -0.00434506313956406 0.00104130269068123 0.0017149431034419 0.00255747329473256 -0.00386607368749578
  42 767.837175485377 ""  2.33370527742754 0 0 0.000138763258610956 8.53342041517506e-05 -4.93803793717035e-05 0.000136910373073149 -3.77216633103952e-05 -0.000230968408435373 -5.74663365654613e-06 0.000215768443709943 0.00050269793899307 0.00031311999043207 0.000367699342371896 0.000251889362301953 0.000208598416020359 -0.000289797918801125 0.000425444500432187 -0.000421734527954533 5.10947417548641e-05 -0.00024750423450591 -0.00103171349746485 -0.000102913712015314 -0.000441083148527659 0.000784413823305309 0.000249449369228361 0.000530860285552169 0.000302657418259421 -0.000129202448876045 -0.000520134982869738 0.00068554700350062 0.000328110329177289 0.00128636237561598 0.000587655631965225 0.000380322594678731 0.000834408369339041 -0.000212382264619906 0.000248443088789266 -4.24697520685715e-05 0.000299710495126042 0.000730625443865797 0.00141791525523268 0.000238907320975982 -0.000262762320425224 0.000258455894524128 -0.0104779513880131 0.0268665148581435 -0.0012456855147844 0.0043335483532109 0.00830599788868981 0.0170863234565455 0.00186960417439808 -0.00528412909549817 -0.138492761087469 -0.000814948911637142 0.00303017069601195 0.0741558252063756 -0.00137195484821351 0.000539692699563129 -0.0676123468592741 -0.00991724821044719 0.00473531460112351 0.150553149876403 0.00260282968836668 -0.00331772156015347 -0.0704001000919865 0.00621567773141025 -0.0115012535654183 0.0615945983820631 -0.00251759116196974 -0.00086924122915339 0.00154087992448423 0.00473049363579148 0.0150492774955158 -0.0231138092693622 -0.00149540285576043 -0.0130274444149234 -0.0111743600814142 0.00117109722955796 -0.00232190244489814 0.000950916216801117 -0.0536718833618447 0.022494452987519 -0.0980694295656174 -0.0409281107980059 -0.0442183688052451 0.0502032409064391 -0.00279905144517248 0.00682678938557355 0.165257793572817 0.00280984187076174 -0.00544132668137612 -0.221629333611365 0.0150599307043699 0.00752453964564999 -0.179038497723035 0.0088452654511188 -0.00532040427861166 0.226059516344441 0.0318576324761656 0.0294412574659842 -0.0354399520323878 0.0111878242377047 0.00308130033030507 0.0222014365268837 0.0267743996830162 0.034027910230246 -0.0357911301150593 -0.025688536268959 -0.0233687515214044 -0.021631427446072 -0.0155242244142093 -0.0265460917422218 -0.0209206930581614 -0.00950276773206112 -0.000333230351259299 0.0249970893122046 -0.00395380213937125 0.00492245175887626 0.00476766084547153 0.00120955442038228 -0.00237972613020659 0.0013938425305871 0.00665847079727792 -0.00959007230245211 0.00789949136263642 -0.0235609534096309 -0.0147976994497783 0.0168720492183983 0.0162079437213725 -0.0273947301912374 -0.0146217031374176 0.0125734375724138 0.0262339062408568 0.0107593274099932 -0.0106352094420085 -0.0153082295949556 -0.0156734608668905 -0.0208793501216812 0.027686953595959 0.0162314340049927 -0.00833498363922014 -0.00843553192487636 0.0258933175600993 -0.000150901497324861 -0.00022832861585829 -0.00164091300122851 0.00183965251790203 0.00349962432089101 -0.000921765902826274 -0.000177591495695263 -0.00111859266266588 0.000863935549329394
  43 780.420214014497 ""  13.6624116435739 0 0 5.69342005381249e-05 4.13507729181297e-05 0.000114405087576785 0.000124008994711834 5.30044951975135e-05 6.56086266700545e-05 1.91630241456973e-06 -0.000233025999272034 -0.000495623183914138 0.000119277977380033 1.8282189209547e-05 4.6883808425882e-05 -6.3852148934314e-05 -3.41470894449422e-05 2.99214038864917e-05 -0.000495124825526274 -0.000319538745020586 -0.000709712736904933 -5.83613961139e-05 0.000120829738083439 -0.000207590315962857 0.000416693027943273 9.07202874865179e-05 0.000367102267126011 -0.000203372756562317 -7.648566117538e-05 0.000181642171473385 -0.00071181150615395 -0.000200488832514305 -0.00118782653054112 -0.000393772293486544 -0.000381967116842862 -0.000645162296104898 -0.000156835465118252 0.000218743775530213 -8.26626116262642e-05 1.8450151802632e-05 0.000154764638999755 0.000271822602584377 -2.90797872236221e-05 -0.000164000775289342 -9.95039666559033e-05 -0.0107214758693511 -0.0815668122485288 0.0697769801563071 -0.0163016974148338 0.004164619054923 -0.0111753083831987 0.0178552567128881 0.00548152091554175 -0.0359799043805496 -0.0050801284608512 0.0294809338909197 0.0126304851993522 -0.00341401632412198 0.0351413554426019 -0.0175775474089433 -0.0208059373839285 -0.0080185590601644 0.0349993831376534 0.0253632138973599 -0.0261948813581818 -0.0150630831147441 0.0193780941558588 -0.0271766404843231 0.0134638768058787 -0.0127187549681038 -0.00732673381044562 0.000510164409901834 0.0018636994383205 0.0118293901046982 -0.0222957817835704 -0.00195851642416484 0.00906248032575132 0.0117653018622756 0.0107122279933917 -0.0152237200058626 0.00253551014645246 0.114308668213471 -0.119537573598031 0.199383198520792 0.00198243012665352 0.0595403045807203 -0.00396178164887391 -0.0281242825959422 0.00368387282703895 0.0562798325072202 0.0316178764439902 0.0318282104163048 -0.039545504663514 0.0484979142187011 0.00248853700100276 -0.034602448403257 -0.00241205531333948 -0.0236698103613933 0.0571780949205874 0.0167299026393565 0.0228852083071493 -0.0320160832937028 0.00607769272131148 0.00376078857648707 0.00487804918272375 0.014872240443406 0.0233641571108306 -0.0300579818981185 0.000620466924115113 0.0137776627582171 0.015035530285466 0.000954316646425483 0.0124770149294966 0.0145808882409253 4.73608654683818e-06 0.00531476956596348 0.00581755456155699 0.0238768783136471 -0.0134989558414661 0.00549724936353057 0.00293801891972949 -0.000459826999656671 -0.000790186898506489 0.0249423755707799 -0.0172023959770355 0.00487936222871069 0.0864548667233944 0.044776757027959 -0.0628817817958926 -0.0553642825674998 0.0896320389593909 0.0464603300527785 -0.0538071054538036 -0.0903926830851923 -0.0507293469684673 0.0470185310966735 0.112378141443074 0.107924729169561 0.110534676307793 -0.183766921517569 -0.0682136167547403 0.0888743434610885 0.00844563788126425 -0.123307791641984 -0.000318886626068693 0.000148648695260248 0.00111446582015038 0.00265073354429511 -0.00524210442401925 0.000897051668404377 0.00165185919514578 0.00541052231046131 -0.00990418397657854
  44 804.743239870438 ""  5.19458445450088 0 0 -0.000266592758401704 -0.000133961543103661 5.93256788088361e-05 -0.000247072488202364 0.000110644135128943 -0.000223799820316161 -6.16969388740168e-05 -1.53341574444272e-05 -9.40919074303742e-05 0.000146899096060052 -8.78015802210518e-05 -0.000109338613811542 -0.000122024273788544 -8.27747252855895e-05 -0.00017687385019075 -0.000347619261819673 0.000234297520680575 0.000261940420265792 -0.00149691166842612 -0.000274765947404989 0.000424960395618919 -0.000136391445542796 0.000479637086092318 0.000210852290791246 4.33645726219383e-05 -0.000333860768700501 -0.000461718891062725 0.000323657235922181 -6.88939083412885e-05 0.000204780724655109 0.000140252325862755 4.90332938838333e-05 0.000215761748140917 -0.000242510569746307 -6.92789307238725e-05 0.00012152987699924 0.000100925264828046 -1.89338021440651e-05 4.97651226570844e-05 4.6799496555722e-06 -0.000205037241914567 -0.000315414583405705 -0.0465633419174128 0.0215837186204804 0.0255467727552934 -0.0511367029883519 -0.0604251808629879 -0.0296140578126245 0.0250609825854474 0.00953829772767179 0.0134309639625709 -0.00562678259597123 0.081276133933734 -0.0055536159458796 0.00303344026423825 0.0968920906684801 0.0048806873900549 -0.0481866273728327 -0.0259622728322752 -0.0184600002315767 0.0721325702173399 -0.0609722960409338 0.0135383647969845 0.049339860080783 -0.043949243594719 0.00212222823140436 -0.0561698353842283 -0.0333482250596979 -0.00207331323046593 -0.00163013178154725 0.0234745636823218 -0.0529594000420095 -0.00808769802124181 0.0417296668155228 0.0512197765188293 0.0307857985269724 -0.0492109541387156 0.00703410682397545 -0.103218900304014 0.0747564291155971 0.0744057697896068 0.0157525832942641 0.0194190851233123 -0.0090754967031299 -0.0256807794808881 0.0557862737103229 -0.042479832943565 0.103745445052077 0.0892819777481956 -0.00190102635367368 0.124101696045383 0.00448138499887581 -0.0188824425041331 0.00333469895474836 -0.0440085696488396 -0.0759335980411923 0.0366545823344947 0.0580493425350099 -0.0835629076203801 0.0110966099277619 -0.00176890257194307 0.023869677333106 0.0347485476069024 0.0564854025877111 -0.0733966204065651 0.0329312266583784 0.0771009902934824 0.0792751917117033 0.0257970223554151 0.0764958788501772 0.073898351586387 0.0146980402510982 0.000699016895462557 -0.0242441957338266 0.0971754015992904 -0.0475511166793198 0.017007600998434 -0.0106203401695922 0.0288401371244551 -0.0086320243696888 0.0962829043288814 -0.0516284720369046 0.0118964528505888 -0.0382785323600997 -0.0348570064795218 0.0236556727991109 0.0322771678099829 -0.0178222158881557 -0.028580750175316 0.0150007943228269 0.0471534177730935 0.0165530270491195 -0.025312866348137 -0.0348595983902191 -0.0026680683327335 -0.0159383669706219 0.0105893670933502 0.0193604723021206 -0.00480245064658905 0.00333956453233696 0.0337066745183019 0.000439993241576399 -0.000227721179838332 -0.000260665942262032 -0.000163192969365761 0.000406293183536086 -0.000205640840423185 -0.000380109817437115 -0.00120117104702117 0.00111606738906908
  45 851.645302609742 ""  0.746576514929604 0 0 -0.00070969988815373 -0.000245532168998343 0.00121994253032003 -0.000681578556294713 0.00139162896175504 0.000542701816128007 -0.000628177755527863 -0.000904894384026166 -0.00184407839191234 0.000233933905857465 0.000152760198898754 0.000205214371203002 0.000468446287091716 -0.000296344920055433 -0.000347369337223072 0.000171782778266661 -0.000138702946959366 0.0017940636214583 -0.00101388688716268 0.00425316722015237 -0.000364404150804606 -0.000672965774499697 -4.06141685274604e-05 -0.000805242595178656 0.000258635238921363 -0.00134415078721565 -0.00478055265035451 0.000559223161789049 0.00022409064430988 0.000236346309724628 0.000811940719293793 -0.000432265236067549 -0.00257231864830584 0.000651583575038602 -0.000313347169433113 -0.000245879992306942 -1.38724136332507e-05 -0.000866565921152763 -0.00116121557732611 0.00024344035086269 9.56721482201522e-06 0.000437619021533279 -0.0173651675118518 9.46984748995438e-05 0.0169981063746268 -0.0131727847412947 -0.0192832427541781 -0.0108038977407764 0.0212202591185622 0.00888892624386846 -0.0069440817323155 -0.0529197057233686 0.0622693365504715 0.000874194697016538 -0.0257240468186846 0.0687335115694246 0.00085529350623047 -0.00247488662655108 -0.000469528791137173 -0.00636414005299338 0.0335290973443841 -0.0662989463685685 0.00874553262128663 0.00824241238034356 -0.0788332619287305 0.00996063714621659 0.106144130245975 0.0661764245327816 -0.00044253244708148 0.0106651158668039 -0.0256066563323564 0.0768737958773136 0.0179880857393366 -0.0425682967474832 -0.064291431105025 -0.0248126163887452 0.0611032723430735 -0.00856236299458944 -0.0264533406343549 0.0140676424016144 0.0409790303707354 0.00399124057897847 0.00987382009566415 0.000330603002222893 -0.0904669458343624 0.0137474809412889 -0.0232775480535744 0.00455953822045927 0.0682823108653343 -0.0265047052368145 0.0536892525720435 -0.0473084204414675 -0.0455013232793457 -0.0676747778980154 -0.0753523343615747 -0.0511901828326503 -0.0829319394797068 -0.104131652968767 0.145378837291233 -0.021956144462997 0.0398378995891208 -0.114244947263425 -0.0734245798696037 -0.103989629804997 0.109870963649951 -0.0585152800134093 -0.11814334751872 -0.12120168713892 -0.0543794365391237 -0.113208816091327 -0.0923690185135996 -0.0333164273111835 0.0536723394712649 0.089209524285603 -0.17049621338725 0.0635095528182355 -0.0260816186050194 0.0778218910403329 -0.130269038183579 0.0180314126064825 -0.169666683033514 0.0603362762011889 -0.015345435926867 -0.0118074598094628 -0.0118925545722059 0.00471645067532541 0.0119181098225385 0.00209866267940491 -0.00949989468997229 -0.00164454730070343 0.0129825450534141 0.00308405837560098 -0.00738235348233123 0.00465471013193925 0.0132971732598154 0.00354802499848823 -0.0194454268336483 0.00144525620729063 0.00491225892554837 0.00464666876746135 0.0026189935347761 0.000752226337729809 -0.000168820143090601 0.000250457204441762 0.00361174906478477 0.00116046555191044 9.11328397227969e-05 0.000949292887487213 0.000149481023666336 -0.000204449739715481
  46 858.672006731088 ""  0.44045909431737 0 0 0.0636890136253961 0.0220360591534535 -0.0904055915412768 0.0272218071208269 -0.0930494871112487 -0.0486114066397014 0.0421344542514983 0.068029323145827 0.131739389325355 -0.00410759434441316 -0.00147505095972051 0.00599517453210267 -0.0174034967561544 0.0255384862679803 0.00067945228993896 0.00905628601123208 -0.0041466450211764 -0.151393678528625 0.0452694779203572 -0.280444785361829 0.0181505229365581 0.0338060328439836 0.0229687273798439 0.0644723525756175 -0.0226734113343717 0.0827760685347102 0.339509113451177 -0.0552348262125465 -0.0360017951261724 -0.046642591797128 -0.0624806571173419 0.0325411291068835 0.21607060330218 -0.0438300907225636 0.036659609920986 -0.00229317921748896 -0.0319526311933576 0.0219290275456475 -0.00761223663472875 -0.0105179692917612 -0.0137660241486425 -0.0124040038032376 0.000210265001966656 0.000472550730032429 0.000394725567178359 -0.00029793091329819 -0.000926153830594624 -0.000635288156444706 0.000449456713468202 0.000427007688086923 0.00145169365750576 -0.000377127748341356 0.00154334649800785 0.00236968584983074 -0.000851240174495955 0.0013898742522467 0.00282897832875444 -0.0002201542627861 4.42935957095789e-05 -0.000166700406952734 0.000759097821734652 -0.000870830875892936 -0.00273815066562098 -0.000163864064175621 -0.00132437163081827 -0.00339845151022287 0.00153127510462445 0.00104337221301165 0.000306381693116911 0.000105567292602425 -1.17393944679456e-05 0.000851706866969373 0.000133937869059858 -0.000995429185873317 -0.000967909467408123 -0.000267821233184954 0.000890580620197261 -4.28323458829341e-05 0.00116819574846062 0.00106914646608857 0.00398672973700909 0.00117269968504216 0.000669036553460326 -0.000601543964723397 0.000321199019535512 0.000278384556960336 -0.0220065133302434 -0.000380935724206553 0.00057321201724929 -0.0189132752541682 0.000570005150561159 -9.69339803392075e-06 0.0223739878411106 -0.0014758241826686 -9.81940382242961e-05 0.0242654822966522 -0.00119545282805244 -0.00200846010354273 0.00259506668596498 -0.000265881711444677 0.000737922739136155 -0.00233513500380181 -0.000803117466086067 -0.00106555906834879 0.000307249558062704 -0.000432508225974093 -0.000814496772484018 -0.00108532203733546 -0.000486312476014091 -0.00175392065326942 -0.00228341375873713 -0.000671926479453434 0.000404103231701 0.00156806611052491 -0.00218962453506443 0.000386800946923703 -0.00051714353897986 0.00128134145045689 -0.00204104522718684 0.000668821661488813 -0.00289275267664208 0.00135181849576897 -0.000543175689599632 -0.000638959741931216 -0.00109549809239113 -5.86883323185739e-05 0.00109957839035656 0.00128681473021124 -0.000439503308425465 -0.00137390796818194 -0.000136447093754534 0.000340260733062684 -0.000118591989945969 0.000269686106624755 0.000171773005826958 0.000421272150928103 -0.00149401327791704 -0.000301636874909057 -0.0012761411338068 0.000125239616204455 0.000305190626299765 -0.0711942346099439 -0.00932529234538958 -0.0282532994443713 -0.14762178881794 -0.00906282996090529 -0.0245850722868966 -0.0334513385050744 0.0122792079502548 -0.0218320533452508
  47 866.893822375789 ""  10.6101852728818 0 0 -0.00293683517033114 -0.000610364608942226 0.00353146012523607 -0.00127962854121852 0.00403967764907401 0.00229483035086672 -0.00141635841588439 -0.00304128265963971 -0.00502120396152523 0.000874834986403537 -0.00169450707022181 -0.000691840577909752 0.000189245417550219 0.000670852432872523 0.000241508309199237 -0.00200680548342285 -0.000431091560042018 0.00415817926188097 -0.000571036472927172 0.0126727069947022 -0.00142388698938845 -0.00147165338714226 -0.000851359203003052 -0.00255978009819468 0.000667296337971213 -0.00261579563848366 -0.011379891078833 0.0012906648365797 0.00118280533805575 0.00114227134858299 0.00180571584107172 -0.00188656718616308 -0.00878696034164683 0.00162237503552059 -0.000304802467956961 -1.23411156151053e-05 0.00091957108889723 -0.00212172281014093 -0.00176000000232553 0.000378829201278161 0.000270472123517123 -0.000448574508454114 -0.0249306980243399 0.0110232856621857 -0.0431774119872274 -0.0103048858728873 -0.00274694887088712 0.00351437964140965 0.00397966573492509 -0.000310312693558863 0.0347281497766265 -0.00287090211225965 0.00985140133885065 0.0230256068618534 -0.00260918746284081 0.0102760488292355 0.0286526913766016 0.000483527191520564 -0.00247762883565654 0.0205178796382722 0.010793766896042 -0.00613386090772486 -0.057137985606607 0.00178989226091603 -0.00696494396302555 -0.0709285430772884 0.00242115019777925 0.00206755793087652 0.00876011474765442 0.00028119163036806 0.00541468614633047 -0.00632754617324977 0.00157555524495881 -0.00781732567715059 -0.00728959387666869 -0.00182142913506211 0.00213944645453017 0.00141880210229801 0.00807009140522259 0.0149081194662336 0.0392080343930984 -0.026773736920075 0.0801228595980081 -0.07577578542432 -0.00571032107628865 -0.0130084763036563 -0.21032947036564 0.00966822021862133 0.00134821021954759 -0.189301589871433 0.00332516253471967 0.00400920615867178 0.389989313981912 0.00095530913168377 0.0142536471422656 0.458699561402379 0.00465497989925445 0.00138774379062942 -0.00270422167358828 0.00126791404679269 0.00402168277082865 -0.00307398508160998 0.00517929776858612 0.00859489696876898 -0.0137912771709269 -0.00772380715689538 -0.00548131354392599 -0.00809137242283147 -0.00452892818914534 -0.0147673598578628 -0.0159705607477133 -0.0017663042453338 -0.0021125598714897 0.00311528959489495 -0.000496463991805601 -0.00630263553120239 -0.00273640597034682 0.00151637304419593 -0.0048542202337995 0.0107010543061567 -0.0125605597627136 0.0114474497829699 -0.00687573484971377 0.0349150181586545 -0.0444640665596524 -0.0219279705812245 0.0365285136846862 0.0603498911682687 0.00615435968661451 -0.0336098320196817 -0.0389255319449336 0.0493662915390571 0.00016522734550157 -0.276510639725482 -0.165804240711185 -0.080368258356095 0.0892495018589636 -0.0031954408366463 -0.198988439029218 -0.0228177803483276 0.113229547825038 0.00265743900606234 -0.000394660085438907 0.00208357312826634 0.00796441996620448 0.00345786949725857 0.000598824782164261 0.00566766381652918 0.00238301584432902 -0.000624414488951622
  48 870.398884369478 ""  23.5961493622776 0 0 0.00108591608357559 0.000419546497836627 -0.00299334600854766 0.000190340289313264 -0.00323448201894653 -0.00177120298244793 0.000775387647227181 0.00237603906740854 0.00418885863795628 -8.50865735665147e-05 0.00141527160731933 0.000690738638281576 3.61713204232218e-05 -0.000689960558398192 -0.000196938806638996 0.00271196115623942 0.000606731073586994 -0.00141628369165901 -0.00058698517440767 -0.00970972047509151 0.00103373963213584 0.000798487521588466 0.000411771477588674 0.00203604415577461 0.000110724809586372 0.00115239814111018 0.00605757282837473 0.000139357526640517 -0.000184540168687376 0.0013938077678439 -0.000163422457501419 0.00191937691759796 0.00752028141013035 -0.00149350740012977 0.000184867415474397 -6.46728271228555e-06 -0.000904389266641235 0.00145310082183825 0.00122120720692633 8.42777897268343e-05 -0.00145281900748974 0.000296485562314903 -0.0255665159029807 0.0189582623465477 -0.0489021704849046 -0.00145479915700493 0.00509611190622731 0.0206081178998184 -0.00299993995246865 0.00261996931864694 -0.0245364010872416 0.00122317966384731 -0.00492230895293231 -0.0277404068675762 0.00324572244001698 -0.00351838248429604 -0.0386456618085448 -0.00143751330536667 0.00352363548706469 -0.00076575940385624 -0.000589592198190563 0.00123466844450679 0.0410896037377934 0.00401474397287137 -0.00105804308742575 0.0536551955506295 -0.00208362282095547 -0.00120204442152743 -0.00374674419449542 0.000837545027148276 -0.00188345150650809 0.00123456327718476 -0.00187169318570973 0.00262990414369372 0.00235249064736132 0.000858681052528064 -0.00177496350002077 -0.000170138844012587 0.0142407057262351 0.00910744250150509 0.00695521141751933 -0.0544474921945328 0.0771104460101146 -0.0607833583360257 -0.00661163856006941 0.00718997391237395 0.26156820204151 -0.00683226216691381 0.00734076594944412 0.231507094281098 0.00938888971560556 -0.00102230845351154 -0.297679196265932 0.00906269106769499 -0.0174883935414179 -0.333253349047392 -0.00109693912971464 0.0017487098512084 -0.00199561942711336 0.000930950552820448 -0.00225661126054712 0.00194784849937899 -0.00275512412392028 -0.00423626839007501 0.00706110032451079 0.00372315665018251 0.000511366123123833 0.00249789633825417 0.00205032277589764 0.00712232514975789 0.00838488396652674 -0.00099576561695137 0.0014656903346186 -0.00268865590624089 0.00373803700187652 0.00135895673758567 0.00160602083466885 -0.00126213836805762 0.00295605661154319 -0.00966400870813349 0.00594273193558918 -0.00567681378858122 0.00321753866759126 0.0451683400342277 -0.0520367708518907 -0.0285436467122773 0.0428677680703672 0.0734076499407039 0.00895762641892903 -0.0459495624911412 -0.0523465303596078 0.0576921649893791 0.0072957546396804 -0.319627564476855 -0.201176254626479 -0.100225602310912 0.0962507838951375 -0.00553524328193044 -0.23857421426652 -0.0341291765112297 0.133032445422312 -0.000499616212406401 9.76841898679511e-05 -0.00223638448825212 -0.0130762888900401 -0.00595478441683316 0.000383207710997473 -0.00555372745791815 -0.00349285884212628 -0.000705305567943912
  49 886.536503927761 ""  44.9759060257389 0 0 0.00165710303041793 -0.00168599702246972 0.00155519481548648 1.36283793350469e-05 0.00385735487749189 -0.000239469232291483 0.000993927612284163 -0.0013967701137761 -0.0015199848556979 -0.000523550175840999 -0.000526468793575507 -6.03982555337946e-05 -0.00010633362065748 -0.000197827858651873 -0.000132884450234226 -0.00515233116385151 -0.00144147403589851 -0.0038357116818243 -0.0024296037947749 0.00495389683601424 0.000656823401594058 -0.00138352146044393 0.00322681787342746 -0.0015975435093586 -0.00122745462052122 0.00323699297035631 0.00648185238776695 -0.00316380090332838 5.32662862639867e-05 -0.003914323793257 -0.00365472281444357 -0.0022615791059208 -0.0072446380393444 0.00162162304608617 -0.00141804137067387 0.000135548631032086 0.00174144470975294 -0.000116089028810777 0.00109751171326994 -0.000426091065349613 0.00262432068747344 0.00056780392816078 -0.0109672301626321 0.0152327394736694 0.00141048077394246 0.00992840174789689 0.00608507867979874 0.0186231460119287 -0.00384060746521499 -0.00288147126164128 -0.0889246576851994 0.00280097489794785 -0.00418567964192829 0.0699536784018251 0.000276319806933057 -0.00402327081305578 0.0824968650757587 0.00350699424664193 -0.000670022855005231 -0.0787777779507245 -0.00556100471998961 0.00650969439516935 0.0388457086169741 -0.000180958766261741 0.00299590107854327 0.0356020286653481 -0.00438725169058758 -0.0044070266333003 -0.0300820674183823 -0.00889486081740064 -0.0186335748655396 0.026171499969462 0.00313124268563895 0.0262548318631056 0.0237169375046492 0.00378781455241427 -0.00613893372338478 -0.00973879073748075 -0.00989664504778682 -0.00455056439723527 -0.0547149409878332 -0.04700892009253 -0.00185478075093242 0.0295363621304436 0.0141963081578542 -0.033512255060148 -0.470452881696111 0.00852752943995999 -0.0265855681620316 -0.492864430623549 0.000431121418454189 0.00278243771978034 -0.218605822220381 0.00523356365544992 -0.00697008953322254 -0.198762849588444 -0.00897480547593754 -0.00945994253152289 0.0179651440440215 -0.0125094360605341 -0.0127620459727778 0.0257985065691496 -0.00409273957645828 -0.0131567718805009 0.0279090362206809 0.0106725542408728 0.0164996254147169 0.0201851137232772 0.00523140273737333 0.0305695019701725 0.0379884597307136 0.0132016619491701 0.00685343103879876 0.012623161982452 -0.0264317650673892 0.0341282473657048 0.00950683262707137 -0.00576517100630193 0.0104786377597312 0.00878113714544667 0.0507079736151047 -0.0417483672423163 0.023572963493897 0.0214595214068841 -3.21519344169477e-06 -0.0110675369382609 -0.00349217729339721 0.00744315581188605 0.0106699936852508 -0.00679840283351784 -0.0188317742316324 0.00477952964784358 0.0073332495989847 -0.0594351622239386 -0.0352541495623294 -0.00688732904455353 0.0162035727132894 -0.00620353120479358 -0.0342767773722735 -0.023230193670757 0.0177492111483014 -0.00246775332492405 -0.00214263732371442 0.00215463239946833 0.0155750063693691 0.0176486366378745 -0.00255576351655039 0.0162768735287922 0.0103626720500957 -0.00104846392616301
  50 913.716246515412 ""  58.4295591763632 0 0 -0.0118370313006163 0.00549331131606443 -0.0039041274646003 -0.00285316030601233 -0.0105770584896979 -0.00242771609180951 -0.00607573404105693 0.00213147725580917 0.00288212598677791 0.00291401782780065 0.00258504620727534 0.000939517339582054 0.000967749624404319 -0.000696501846809217 0.000206732655177525 0.0124820470118345 0.00189404526796124 0.0122444275028671 0.00695661593915466 -0.014407729774296 -0.00273926604439536 0.00422178513953753 -0.015988009730302 -0.00239860826160662 0.00502749457224522 -0.0123804361295168 -0.0346591404251241 0.0128237531391967 0.00531494426703404 0.0228697559180907 0.0147731927807967 0.007330546169206 0.0160987070466507 -0.00452758527019653 0.00133781947065154 -7.15591771879566e-05 -0.00425582262176725 0.00118329442383079 -0.000812327026861079 0.00256001827611213 -0.0111858405793659 -0.00122488015752357 0.0185104761837066 -0.0680380362755852 0.0470109832343288 0.0383389716686022 0.00315040762691109 -0.0090640887935286 0.0154048244652262 0.00837760529859928 -0.00955726132161269 0.00535812942573306 -0.0175050169325444 0.005906622682042 -0.00260880328827276 -0.0263162917533991 0.00817898689781748 0.00137949872941099 0.0010326908190007 -0.00507702835527548 -0.0268961535908431 0.0147289996477175 0.00160583680024114 -0.0097034483529663 0.0140586102184741 0.00195184552341112 9.34706197569907e-05 -0.00151122762968579 -0.00512324529244568 -0.000843119565062672 -0.00306700519985697 0.00238171636988744 0.00135294494377774 0.00409817246614908 0.00390107275591116 0.000604900997601013 0.000190200148959785 -0.0022061735077819 0.123667300416627 -0.10881053009316 0.122042240541328 0.0704156388679844 -0.00477924915329794 -0.00996945887363658 0.000327984380191457 -0.0306062074596938 -0.0285891124289868 -0.0202130403975108 -0.0278721458935044 -0.0476709287676654 -0.0374320484069683 0.00137293338918211 -0.0158143960998214 -0.0160801777136913 0.0160116131716323 -0.00680858536523095 0.00141883791038842 0.00258917791506653 -0.00244945282838512 -0.000974001380180431 -0.00290450724136747 0.00832342662511714 0.000625768239176473 -0.000612839522084445 0.00654453650828234 -0.00067736232312756 0.000836794316978035 0.00174357590699407 -0.000721492796308141 0.00237149882703878 0.00438185067241777 0.00180985960011382 0.0029161692152523 0.00667688905337917 -0.0061423895568616 0.00780475759934839 0.00139271629963503 -0.00232665721590747 0.00529402957688672 0.00358011787386733 0.0100798579203002 -0.00736208085915521 0.00488951226794368 -0.0981125176869777 -0.0745033779942817 0.0144349639821056 0.0956443180895242 0.079101060280195 -0.0664594686800088 -0.0848042200633549 0.0564564763730434 0.0200470085650084 -0.0564804507700718 0.158026003902567 0.157750018734385 0.00626846294584804 -0.28253496574351 -0.0136341131313268 -0.0552902688303265 0.0623845063168911 0.00674398607270212 0.0177928999161905 0.0102389272961234 -0.000643223799915138 -0.0527666626273318 -0.0663447498022462 0.00939508610746092 -0.0533447960263956 -0.0407070110401432 0.0197303682511026
  51 919.270821281634 ""  68.7775568719696 0 0 0.0706825782714424 -0.0409623934385541 0.0276597928847367 0.0213680677381313 0.0765601387113707 0.0219219359071342 0.0373150848598114 -0.0186806373881092 -0.0188574095588799 -0.0203058564065281 -0.0198755046752784 -0.00789317306105503 -0.00807319151664756 0.00618202740306546 -0.000894619968761995 -0.0612419910993237 -0.0211720308129277 -0.0593015610058983 -0.039091227600028 0.12135703071407 0.0155442504934973 -0.0239073817744699 0.0945705176581072 0.00792780192054816 -0.0278500184287637 0.0836059495865629 0.206096736944865 -0.0771433840106588 -0.0183412266896262 -0.122615741955007 -0.0892628322129322 -0.0482981575434763 -0.127690215411035 0.0350360315179289 -0.0118250734250631 0.00131078081135294 0.0304444605003505 -0.00592959194555725 0.00934113877282427 -0.0196394709398164 0.0822861336444915 0.0104679126986815 -0.00663457330054669 -0.0143829653579212 0.0133176079501282 0.0134400686759387 -0.000264132427585026 -0.00672283541931493 0.00243934271809771 0.000742301624748721 0.000565683025576505 0.00182526233032272 -0.00411407184377742 -0.00437955926504786 -0.000191411652890528 -0.00392784685464995 0.000141784867413358 0.000255441046115248 -0.000813892652206353 0.000355639688655293 -0.00648010132917503 0.00239624988811549 0.000124971116660885 -0.00250480772287766 0.00391880264240351 -0.000104623833028111 -0.000197072771020544 -0.00101380371693334 0.00210867397772708 0.00104146539221794 0.00165350072432236 -0.00169364184442176 -0.000305449313958215 -0.00140782177940155 -0.000318786983330304 -0.000470965435602381 0.000818327626229042 0.0011590729373583 0.0199023433320659 -0.0275554567888223 0.0207962505416932 0.00033764036042311 0.0199265150680313 -0.00701192552433088 -0.00726084675694523 -0.0137457646354444 0.0323463932287645 -0.0005155307235862 -0.00327531938141821 0.00780067013281785 -0.00959648820771697 -0.00163749545823299 -0.00261557209493091 -0.00513118108061377 0.00462336238773604 0.000745390939943884 -0.00194922182470819 -0.00105802911698116 0.000748662396728577 0.000615986172289522 0.00256483604729758 -0.00704802976719858 -0.00141653404702923 -0.000860529672838226 -0.00205693933165473 0.00182120162326085 0.0027612842108788 0.00235597410169575 0.00142202594166354 -0.000323987983308205 -0.00493075383096479 -0.000571213029117882 -0.00069156241033109 -0.00206365704974199 0.00386407187312368 -0.00428818011413583 -0.00130584740030583 -0.000258110859117444 0.000710806923080606 -0.00225497515218839 -0.00487830146216977 0.00442106013510313 -0.00212491273338113 -0.0176805542113206 -0.0134786030670116 0.0036532344365785 0.0164944167990072 0.0119093246997327 -0.00920973282317176 -0.011083594147128 0.0114407912678913 0.00324731773852059 -0.0123850620810883 0.0121218179231003 0.0175758914497558 0.00650132189670813 -0.0294850302845929 -0.00175173108299674 -0.00552248467700171 0.0193203419923627 -0.00151963507954891 -0.10251539499804 -0.0596536622532497 0.000382813157253349 0.257217265789443 0.387067373556986 -0.0564582147651553 0.333939498138378 0.253918413859138 -0.131107272631345
  52 935.173365737076 ""  3.63507422469749 0 0 -0.00152690482960102 0.000561838680568146 -0.000217818826252069 5.86613620481794e-05 -0.000987665796686613 -0.000186611950873846 -0.000844761154395606 0.000107247929067483 2.04730376232461e-05 0.000177414273501871 -0.000349799488713041 -0.000100099522349438 -0.000333903778408684 1.81939036400074e-05 0.000178377581301127 0.000445557255065985 0.000380338560789553 0.000984150889060098 0.000808555316307059 -0.0011819461160109 -4.44111755624037e-05 0.000432621410419591 -0.00203521323228118 -0.000736035965376398 0.000450142516988854 -0.00165718420821695 -0.00430451672657027 0.00156880034680962 0.000347882865321106 0.00245663684638556 0.00168531802607694 0.000738223579108739 0.00179318780856266 -0.000620006623052344 9.58855128051329e-05 0.000200957856356851 0.000192973971608719 0.000253182405783792 0.000851366614660968 -0.00014666022918957 -0.000177412630767919 -0.000144722718188717 -0.00148837908059047 0.00170413051194602 0.00400166864945746 0.00395208187205274 -0.000129360370854198 0.00227256838686735 -0.000510030663235079 0.000451337893971464 -0.0182869083014468 0.00327087055945454 -0.00160526547290854 0.0184494977549792 0.00125530580851078 -0.00221327462402149 0.00929949138813562 -0.000733974653669955 0.000120614089413293 -0.0250218391979319 -0.00182835630132577 0.000190862579261669 0.00358384644399891 -0.000735315388247665 0.00202288758467837 0.0185111885813435 -0.0157003720945078 0.0164723955501479 0.127046678490609 0.0300091668307328 0.0759486321928039 -0.0560872742578642 -0.024884490179271 -0.0817631917050225 -0.0452245377705897 -0.000441107246962923 0.0024504757087663 0.0627578443647055 0.000672946371693845 -0.00377351377011467 -0.00861097170408395 -0.005958738329689 -0.00333451118749543 0.00889729858987819 0.00712271807192112 -0.00776874036085528 -0.115970848538287 0.00185920765789682 -0.0044159469404194 -0.0438535109357747 -0.00308876880219426 -0.00174378001982321 -0.00813281573404234 -0.00201521288961989 -0.00299860456338565 -0.111274489022264 -0.0673801214808142 -0.103324564557342 0.0950709633729184 0.0263655080400981 0.082990787127654 -0.282874560493014 -0.0304850114838518 -0.00551154455692387 -0.151549573102083 0.0572192848412057 0.10282204039801 0.067418248739183 0.0604923862834783 -0.0204680088628088 -0.130809296268682 0.0175617217703957 -0.149266494325479 -0.259442428631292 0.224309710597722 -0.218006387961552 -0.0393353596839142 0.0151930552538906 -0.0143957292073498 -0.109233440530649 -0.199673983439405 0.193279684357646 -0.117160969903158 -0.000195357861421619 -0.00170923870070982 -0.00134099259364568 0.00202570767927139 0.00265106492212135 -0.000562175871958758 -0.00375523989193848 -0.000538938512774203 0.00063370828064583 -0.000749406439685046 0.000850341148877105 0.00324070886922535 0.000831834729647041 -0.0111934633626432 -0.00194522361358673 -0.00422370861301 -0.00375680571975218 0.00180151863494082 0.00198668221278441 0.00112994967879792 0.000344751104087395 -0.00421122861999559 -0.00636234806104324 0.000782753067299268 -0.00505332177080899 -0.00428188320485747 0.00331894296375569
  53 948.283128817236 ""  0.699685816282243 0 0 0.000505260734945743 -0.000104072549377066 0.000425518614384252 0.00180812634661197 0.000529221573829785 0.00106345840588763 -0.000105301223246894 0.000134966901524058 -0.000382477032936955 -0.000531842432176155 -0.00138294603821793 -0.000363108682684715 -0.000845476353333341 0.00161860085686273 -5.56886429248933e-05 0.00155561931882915 -0.00159386865403577 -0.000111587708935161 0.00121154255532809 0.00352351032748911 -0.000155256339089402 0.00114028837769005 -0.001716761666174 -0.00129827578070821 -2.82590382582042e-05 -0.00091540360707655 -0.000790419663392144 -9.1598849811297e-05 -0.0010822420335721 -0.00140807404575251 5.49369923511225e-05 3.54853651641298e-05 0.00153324679885063 0.000375168351328823 0.00056230641828246 -8.47825344466706e-05 0.000936677913903129 -0.000549386422051577 -0.000812088432629858 -0.00122543628556325 0.00408344438680864 0.00054371387474367 0.00103821720152781 -0.00203225590804754 -0.00141363453753064 -0.000736162508840733 -0.000639383984256275 0.000535507996110393 -0.000898470360659867 0.000805088887165496 0.00245052679416764 0.0125556502168395 -0.00329474258758161 -0.00279208397886113 0.00554562674109677 -0.0063113493563506 6.1478903552086e-05 -0.00907704355248483 0.00196027470370084 0.00241786026407504 -0.000429497977757333 -0.00103161847943973 0.00103623589278934 -0.0037058014285734 0.00139040248739226 -0.00329778504673168 -0.0620416799660212 0.110364883032573 -0.0213413417069206 -0.0511372112495015 0.0149189076587665 0.0548774049500144 -0.0386616232314758 -3.39297970570487e-06 -0.0570610755190993 0.104339650500268 -0.0468437400550611 0.00727658301200941 0.00226955534076744 -0.000932463179942835 0.00440818839260493 0.00296694953482712 0.00139903507796676 -0.00404358389995215 0.0187984960329765 0.00636563878409385 0.0194695806867167 0.0272123146978708 -0.00792065234891818 0.00178772155005477 -0.00560419661736879 -0.00599099966285866 -0.00466515366092657 -0.00642912758714318 0.00259633119106631 0.0181153345404109 0.0540107596811191 -0.16381438582304 0.200480390109281 0.0445370755277975 -0.171550428576121 0.139924516172021 0.101392176782145 0.0959559068321576 -0.261874631110401 0.0672822989125431 -0.16295747611143 -0.117776788971682 0.0628022433393962 0.137103377783347 0.225731184891243 0.0477556524620543 -0.184275713441979 -0.0936766413699205 -0.0722793265318353 -0.0404800392801032 -0.00982683974044898 0.217363340658413 -0.259825239450283 0.0548744264492224 -0.0361078351170923 -0.0827859997779513 0.030053657187045 -0.000768799050271052 -4.95062551438765e-05 0.000507193848716036 8.12664123959901e-06 2.60530672763092e-05 -0.000284920435000672 0.00030602790214259 0.000439359835695809 -0.000154126316275017 -0.000715156707549589 1.42887354050668e-05 0.000341755547641628 -0.000379914716984761 0.00138816586610992 0.000513885979016518 -0.000474710430317474 0.00221175091157452 -0.000400699308263746 -0.000912888701669326 -0.000134375176143336 -0.000252819131249201 -0.00134429414973881 0.000743616819242702 -0.000212313156320915 0.000688724774444802 0.000819372465747941 -0.000284819915802524
  54 959.186489998839 ""  2.06406675006081 0 0 -0.0148992033990712 -0.0279522839777082 -0.0270262068231073 0.0402987461323019 0.0391441183512032 -0.0751408527591772 -0.0207312058925019 -0.0538516343246191 0.0430568966506066 -0.0168630061379423 -0.0173804702611372 0.0132341908473684 -0.00820350368139813 0.00402855202693974 0.0031004838738395 -0.062844920445309 0.242273905071099 0.182873929924279 -0.0575849234534718 -0.368346613981228 0.10002541404461 0.0116897315032925 0.380146750829172 0.223921466977148 0.0346915584762135 0.130075074936699 -0.0848330915252486 0.0394833636539798 0.247260356555068 0.351402291573088 0.0556162589379023 -0.000970620647209871 -0.343382092976196 0.00625495000367335 0.0217471410647517 -0.00697577879199033 0.0338236730811807 -0.0318792771443091 -0.00508370768463313 -0.0117740362982497 0.0558586897003483 -0.0143591313250391 0.000369416447179617 0.000345487484822386 -0.000331798496836041 -0.000345120404197514 -0.000130815608509509 4.62936164223308e-05 1.86462910610014e-05 0.000367583567780744 7.92323330532382e-05 0.000523853518299064 0.000639087405597936 0.000227805186601499 -0.000303527628675821 -0.000431935023132673 -0.00109525520839351 -0.000357503279103232 0.000194905538142405 0.000134313660563601 0.000294263324443731 0.000513726982194176 -0.000297526671581218 -0.000204570150042425 -0.00051960011100592 -0.000122079431282528 -0.000173185711667158 0.000591175571214119 -0.000134732123658773 -9.56384413882914e-05 0.000144284432347045 0.000409652365550457 0.000296761087260724 0.000140165194035436 -0.000464652102704292 0.000306386517412491 -0.000150798761288892 5.49076659148832e-05 0.000196677411692676 0.000756293336345644 0.000553287175640068 5.15366392524032e-05 -0.00103363877985573 0.000425995067981366 0.00127416597574342 0.0012748961035066 -0.00366372625167089 -0.000192552104459385 -0.000269142962173855 0.00388340063997232 0.000604268697861544 0.000986938023226241 0.00263124339305317 -0.000292734707248377 -0.000510949604587131 0.000770302666966719 2.12408208111386e-05 -0.000729986346155797 0.00114147520560071 0.000235031666180695 -0.00047376146101957 0.000268047862544811 0.000198357266247849 0.000198394921101407 -0.000636048746014776 -0.000501061923850135 -0.000696809632221577 -0.000754506003533079 -0.000580948178238407 -0.000462997201179112 0.000990565892076155 0.000512102876248451 -0.000385808405265862 -0.000140744092045624 -0.000164463823859127 -0.000177743234601486 -1.06234073333071e-06 0.000769264686702351 -0.00102443258872407 0.000575366997871361 6.3170711086115e-05 -0.000340176743097505 0.000225581696525924 0.000184815933522224 0.000241277251215636 -2.67901760148961e-05 -0.000353508033302458 -0.000130093546729097 0.000168658554878139 1.92736917806795e-05 -0.000294459081764137 -0.000351196999302989 0.000365830277013086 0.000879779493269354 6.68070883065376e-05 0.000366397288152365 0.000902638145948551 -1.13665230541787e-05 0.00106044430735539 -0.000400609091374186 -0.000720990616189433 0.0144063998541528 0.000375835532617544 0.00284087978803516 -0.0302862566809117 0.00537605309718125 0.00624694461235127 0.0871188161227799 0.0334959337835309 0.0213766670839861
  55 977.781525577297 ""  17.5314272951057 0 0 0.0157827961311863 -0.0179559399997213 -0.00951624233835663 -0.166480358269372 0.0155723548346219 -0.0423957288783427 0.0322172867764605 -0.0174893960389409 0.0210691694457135 0.0559842340232694 0.104840126880579 0.0269697054006494 0.0712342765628783 -0.0874188289398497 0.00204632890940482 0.0374788221819318 -0.05356979345524 -0.0196782436773177 -0.141284360024954 -0.0258558108147236 -0.0221922609632838 -0.159299884070817 0.0839405043253443 0.00989453794792115 -0.0107826451647251 0.0999711594019773 0.169769526313402 -0.0583976983215743 0.0458060403851097 -0.00720134759351958 -0.0731554027327054 -0.0348843200827556 -0.154784679027407 -0.0291329182744028 -0.026834560693858 -0.00475337659286224 -0.0197290620825865 -0.0425031641485416 -0.0180098139535464 0.0976392446472387 -0.260183326953384 -0.022194405359302 0.000616137608466347 -0.00177343893267965 -0.000518359717986013 -1.57132818291141e-05 0.000749440891463749 0.000626025339216911 -0.000146980737804219 7.56683461578246e-05 -6.80325671507896e-05 -0.000907179068559692 0.000828723167641483 0.00114713521856745 0.000356250321815486 -0.000933110496253932 -0.000664364260364601 0.00105386738063072 0.000580155988012283 0.000185747106040238 -0.000178109182815633 0.000807785928200069 -0.003066101673606 -0.000150272347846548 -0.00157286979523507 0.00141434740244343 -0.000630106052076489 0.00195444846250863 0.00132428960022778 -0.00206253878805051 0.00185345948702533 0.000465303811488914 0.000215596446644589 -0.0025487408857493 0.00139934978407627 0.001377781001848 -0.000961376646573044 -0.00222846838096128 0.00273949829556111 -0.00198401811896503 0.002887801671498 -0.000393555119283457 0.00292157649308662 -0.00218512612752136 -0.00073313909621378 0.000623057634158158 -0.00631933943121255 0.00198817221705475 -0.000886199457658523 0.00597664115500452 0.000545638821018245 0.00266300660108839 0.0180946546904468 0.000371051710708413 -0.00218243099707377 -0.00919524081649015 0.00334890312209552 -0.00697482915971559 0.00743919048873103 0.00250678207349873 -0.00707336926132838 0.00383186677707087 0.00508533922321133 0.00559553975975761 -0.0147307284022686 -0.00180314867481815 0.00637281482574882 0.00556663079151936 0.000607860767773188 -0.00394899795445936 -0.0129500344042876 -0.00168656687523915 0.00337254038604007 -0.0115683272127849 -0.00828243156891934 0.00853264063438894 0.00213497847469891 0.00155967290903615 -0.00195471185685834 0.00597326451948414 0.0072420770495742 -0.00768124750831311 0.00395571637943126 -0.000776861970663035 -8.10357294994692e-05 0.000448485920097565 0.000232109667715071 0.000117688959594598 -0.000428072446546013 0.000439326998909273 0.000699117639391893 5.70017602335717e-05 -0.00097567547480742 0.000245196045623427 0.00151677065333455 0.000289813596485386 0.000242840814373251 0.000314304415984826 0.000988374791032171 0.00193537685091849 -0.000519693728345619 0.000674963847889143 -0.0113864948934792 -1.59440019456261e-05 0.03519140177469 0.00249720062536203 -0.0042416538707313 -0.0212559570931846 -0.0173856826253787 -0.0136715315177418
  56 990.116310860258 ""  1.14866744384327 0 0 -0.00184773275642592 0.000680994593325219 -0.00129664712875183 -0.000300885280487432 -0.00192286418501887 -0.0012681466892926 -0.00144086379129061 0.000847913753474746 0.00087733148476671 -0.000556317659087665 0.002059376542198 0.000397991107687629 0.000789938364355671 -0.00252407241487622 3.53339743367649e-05 -0.0038344773521016 0.00189624952990163 -0.0018230653336009 -0.000530596396526394 -0.00570198184125638 -0.000161584029469627 0.000317925046799844 0.000361446786725191 0.00142787657528144 0.000499318870736604 -0.00330709311959019 -0.00599900538931212 0.00281549166618373 -0.000259742092540124 0.0038283669514184 0.00300249533105814 0.00176627759007288 0.0063392334488088 0.000827239951789554 -8.56514832496828e-05 -0.00129565773376704 0.000190459718782631 0.00126158189190766 0.00293663135522826 0.000930299842209779 -0.00316795802901085 -0.000651787644527634 0.005472690334345 -0.0128084183736493 -0.0110662397227047 -0.00931381258137066 0.00416011081324958 0.00109216654837449 -0.000349360737859976 -0.000697074813857016 0.0230625897614943 0.000593848160500035 0.00162146052733142 -0.0344250390300874 -0.000811890514288705 0.000326400909955825 0.0277380181890677 0.00187216615951732 -0.000128063940918333 -0.0224799507142284 0.00258790345762232 0.00341740526426196 0.0866555413349399 -0.00109915962482388 -0.00552124956665969 -0.0769285061920187 2.25024407261864e-06 -0.00406665888924118 0.00753504364562147 -0.00176800182140797 0.0338398747159173 0.0129359799607805 0.0041620508615092 -0.0265451664208106 0.0237690040423104 -0.00381888717528549 -0.00410911874787058 -0.0249307942631887 0.0130574846011244 -0.00367924650020945 0.031928789906597 0.0148753115376588 0.0134748869782772 -0.028325868780588 0.000218261211248762 0.0225525002208526 0.222486690847575 0.00489432251017268 -0.00772978280578192 -0.170326898719582 0.0210637484270325 -1.32997101581079e-05 -0.518654143150657 6.45626331999425e-06 0.0153353656235568 0.446690295734399 -0.022674385588259 -0.131378989836598 0.148641389967675 0.0294335106137084 -0.0281992292503135 -0.103234031988116 0.00850565841789562 0.00566860424871217 -0.151797237967418 -0.00630539902737583 0.159637584036022 0.115603913647294 0.0057064757782734 -0.0564284396750052 -0.17340797589282 -0.0159913868544137 0.0320268846538533 -0.0911352900865349 -0.076164400570019 0.0951240720024178 0.0247038284053838 -0.0248765817367325 0.0309468877891868 0.0364738293136028 0.101732903299441 -0.0898227343614205 0.0572684376095354 -0.0034574714748374 0.000908843129280088 0.00432804776438038 -0.000924487204617147 -0.00196577209182155 -0.0011947695985463 0.00589014688883337 0.00350199817738164 -0.00233589886321973 -0.00277972581282773 -0.00451032051228773 -0.00357774702892869 -0.00105472561038378 0.0273511840093496 0.00510208977021429 0.00428399346422727 0.0216039156416364 -0.00703641853790888 0.00207918060548285 -0.000572710118680337 0.000386208451068797 0.00447265249542079 0.00168928284214328 0.00123652438692121 0.00268976962544577 0.000941395039823145 -0.00262611651275341
  57 991.982753798801 ""  0.358083161122901 0 0 0.00102284022146632 -0.00107317677152701 -0.000932514301986063 -0.00649474691400749 0.00121315168294105 -0.00159627860817719 0.00120024401486134 -0.000667294497054559 0.00145273680960235 0.00209584475422471 0.00500977853348318 0.00126454830181216 0.00255394159812962 -0.00403002477648285 0.000241460902045966 0.00467993228080797 -0.00413669118533638 -0.000411724205548055 -0.00635336782439679 0.000133706632525266 -0.00106660735658298 -0.00695414763187339 0.00413485038747212 0.00023210493905527 -0.000235755011196452 0.00480062949855435 0.00660959081063103 -0.0025906058904762 0.00318635422682607 0.0012858130371106 -0.00298934267204683 -0.00119140779821221 -0.00739567460505307 -0.000268242745030951 -0.000192774619686947 -0.00120129475897582 0.00133561617006629 -0.00147287101151795 0.00140125217434925 0.00347120181616992 -0.00837279390922734 -0.00107150766320656 0.00237822727123922 -0.0057982042152578 -0.00462117608145165 -0.00404888525669464 0.001899859822433 0.000434629689580857 0.000317238721048428 -0.000891517739368812 0.0096500809984341 -0.000532915701188109 0.00031946492816518 -0.00603250483148358 -0.000238662606707515 0.000553469918526506 0.00546942719166413 0.000775722496363822 -0.000137819259301876 -0.0106638977581416 0.000667968161274774 0.00196741566904239 0.0504724812254337 -0.000173680864888995 -0.00201366167825029 -0.0445332815997978 -0.00133486278005781 0.00467072465118606 -0.00592942978783697 0.0206497674624634 -0.0521465374199582 -0.0176943639839297 -0.0206684825454058 0.0415437115620061 -0.0356753171041081 0.000540736242203773 0.00680603942582272 0.0621348161768233 0.00591601025085223 -0.00192488080796155 0.0142921703134537 0.0066860318784856 0.00606373103917439 -0.0124821801031038 -0.00113082152525458 0.003773969701227 0.0446066964825011 0.00478017411167165 -0.00198785412789189 -0.0574611449695121 0.00819659400809548 -0.00427981051131957 -0.307889355356643 0.00175825223893586 0.0100071828599679 0.259110541952923 -0.0132855625887058 0.200888200912555 -0.224387480020296 -0.0599166875653486 0.104819998132361 0.0597169463346047 -0.0556186403088109 -0.0557574474474048 0.293238177545936 0.0487154940387307 -0.235258540909696 -0.160372082156368 0.0219066167860853 0.133718856176084 0.308178391884985 0.0473416949708041 -0.118863843315836 0.0660697550275201 0.201193789389877 -0.224069163329196 -0.0520864027204914 0.0306632378610132 -0.0352542573038389 -0.135178160707111 -0.210274143802784 0.203842300824708 -0.126969772883135 -0.00165722476604694 0.000397588438704578 0.00163702234958245 -0.000265894937481746 -0.000834358029306355 -0.000694238743489161 0.00246321333605826 0.00162632894927091 -0.00109486195934434 -0.00184134389358019 -0.00208830993687881 -0.000545084831464357 0.000443261590473445 0.0112277473839664 0.0018108204296262 0.00173026951900303 0.00933151758493129 -0.00311579556036167 -0.000255921329818601 -9.75415377614833e-05 -0.000564835970712169 -0.00301510910726606 -0.0030624419325315 5.47219927767945e-05 -0.00306741143732899 -0.00186941893114447 -0.000273756468604146
  58 1013.00540824115 ""  4.77330921194414 0 0 0.0357859787325349 -0.0188691955610208 0.0139013587620241 0.0123972619417164 0.0329640328489399 0.0276686666824522 0.0310072159280264 -0.0300452063791955 -0.000471570206364922 -0.00417707042629131 -0.013300567408767 -0.00660189355231436 -0.00847158747858752 0.00681890117746281 -0.00191653322103316 0.08611500626037 -0.0397151611314787 0.0398611972420479 0.0145823177610218 0.112820293676147 -0.00323962829350843 -0.00658200751200714 -0.00997539266585569 -0.0261737001167303 -0.00444216906657108 0.0938187711743351 0.134901191818227 -0.0486657789472693 0.0421514576449589 -0.0123898500949957 -0.0552172824600007 -0.0423426334214659 -0.184558560381944 0.0227942462260722 -0.0123069138414585 0.00149594132216816 0.0139529872942078 0.00381581139266672 0.0084114551319032 -0.0158086932325254 0.0512234126167969 0.00967582210041888 0.014736878704108 0.0463811709440477 0.0087787946289282 0.000604414014029982 -0.0162839688220319 -0.00869316603083375 0.00185399667547291 -0.00145726042416237 0.000241426762927736 -0.000336283015511244 0.00161144187710845 0.067181416173026 0.00267419902014246 0.00286956577230756 -0.0713503746212594 -0.000990934245263735 -0.000858265802550935 0.00846089175972918 1.02627428030089e-05 -0.00320178643483995 0.0322359836956463 -0.00192685735592629 0.00615402768969012 -0.0304707692975976 0.000539385856760397 -0.00110683307276175 -0.00258373569347858 -8.12114616873202e-05 0.003940408021862 0.00157932011620804 -0.00101529665776939 -0.00327672681072937 0.00333690413546551 0.001001952177068 0.000480620893166213 -0.00802777881461624 -0.06409230673988 0.0472284753294039 -0.133300698028082 0.000909334258647517 -0.0993294466032252 0.0838049785084349 0.00622878085657685 -0.029272879387267 -0.414737401007557 -0.00914437513199256 0.0222867134592062 0.418063739558226 -0.00153686136386906 -0.0145866477406243 -0.177307787464895 -0.0125709797519168 0.0151861240017897 0.15691028527012 0.00127255749154148 -0.01647466039757 0.0181289616814947 0.00824223654123522 -0.0122686533983957 -0.00370339478086093 3.18588645600976e-05 -0.000851330505359985 -0.01766295056934 -0.000711983717487842 0.0197349141650278 0.0149613277758159 0.002908353382003 -0.00318772293917289 -0.0193237709739541 -0.00747907959759025 0.012266822425213 -0.00826406285953288 -0.0313313011346758 0.0281515221699176 0.0043537801241373 0.00171209071101412 -0.00228972728657139 0.0121213512589907 0.0222363856513646 -0.0257951454962703 0.0164535123525744 0.00956961374510438 -0.00126985299041777 -0.0179102292374004 0.00120563501271607 0.00732316770813068 0.00200632210526938 -0.0221362558466501 -0.0182575941830872 0.016890282330975 0.0299111705667992 0.0905909782441226 0.0202017642612461 -0.0157898229661754 -0.154524108608643 -0.0204959691198156 -0.0104184013615552 -0.106700941281054 0.037621326712774 -0.0301427102779589 0.0253982069678101 -0.0246650478225343 -0.181359061259823 -0.155091200047028 -0.00433762083685946 -0.177835046188422 -0.0865480910717635 0.0360365750727581
  59 1015.24448779612 ""  2.32498807049192 0 0 -0.0384234898771476 0.0185637634525183 -0.0141983247445107 -0.0115301498606163 -0.0339195688144475 -0.0284650771289849 -0.0315162532353455 0.0329557873237878 -0.00041951578259843 0.00317814784622199 0.0139353030536573 0.00669309521533084 0.00856976311565638 -0.00770612023072699 0.00188196975243519 -0.0917761332032743 0.0421489790014147 -0.0413061327835168 -0.0153250102396709 -0.115349435629608 0.00354052179858636 0.00727600505122534 0.0106704625665526 0.0270664730362738 0.00356437413843925 -0.100022279755402 -0.136634198590093 0.0491449119516863 -0.0490825503728288 0.0041519383433965 0.0553158808265387 0.0442876850805846 0.19967321820123 -0.021979119024776 0.0123707297724046 -0.00228213111314724 -0.0136267431391987 -0.00296805627457257 -0.00687571676063504 0.0157700859694933 -0.0510861839037065 -0.0100290291993728 -0.0489933939894091 -0.0410222630373742 0.0201966662526406 0.0243124133309808 0.00856626990384199 -0.0093139752074844 0.0123462862653926 0.0071765484092458 -0.0161551642957169 0.000268039402399351 -0.00134470926731661 0.0627204346922309 0.0001690904895224 -0.0164807395190913 -0.0631274302477645 -0.0041995263661718 0.000798685796519365 0.00764320768176827 -0.0131911341382053 0.00637074420153042 0.0230151395243096 0.000809862231679541 7.21568948188287e-05 -0.0172046201092143 0.000586479957950044 0.00136222874788863 -0.00259107451129907 0.00100122705304645 0.00215256073493278 0.00173062575316095 0.000286208574033438 -0.00205912768350118 0.00138105230275024 0.00143998477608394 -0.000280044401799226 -0.00565041130330427 0.0579950147400413 -0.0553643746455397 0.167025063384177 -0.0303787754991498 0.140189321148474 -0.0754713458990798 0.00342616173907986 -0.0348741472981265 -0.377055595572541 -0.00745388745287851 0.000332789459442767 0.374792905373203 -0.00823175570826933 0.00674584134624203 -0.128853945960917 -0.00962184765919461 0.00668138687470275 0.0953260733407294 -0.00038930957258375 -0.0106979824271876 0.0122014659328004 0.00574429116587514 -0.00710995162216104 -0.00385673922014414 -0.00220142473132584 -0.00323562947105603 -0.00687939918339216 -0.00281341203479076 0.00796465308515576 0.00579616734644367 0.000620234121919039 -0.00314419346194054 -0.0108220652307068 -0.00663398376106531 0.0132925603222798 -0.00141884578696386 -0.0204242741431433 0.0193724125980832 0.00325612401084196 0.00108347925462481 -0.000577090347709209 0.00864159750362118 0.0178318220066277 -0.0188946491151082 0.0117528305080348 -0.00668939861873171 0.00222749688845729 0.0172864211930893 -0.00122259543275335 -0.00981229420960701 0.000257605780193641 0.0252715694633763 0.0240274616202027 -0.0214159765322394 -0.0502700044446796 -0.146934973284136 -0.0129979953640842 0.0402933940684247 0.181794524008209 0.0180461765914548 0.0132435674864341 0.114672997314167 -0.0424627497204632 0.0316507799809456 -0.0273114932086183 0.0280294398935125 0.192357939682889 0.16720857281275 0.00220999396119488 0.196667132185836 0.0942956445620903 -0.0311230282700704
  60 1019.49950980689 ""  2.19025678755719 0 0 0.0342802960889292 -0.0127362477801552 0.0154356208003684 0.0131541943777969 0.0265908713124662 0.0256915032477761 0.0302957327010488 -0.0313067799807825 -0.00198452243817363 -0.00260643212735718 -0.0151283710452312 -0.00616013725110212 -0.00952033497813931 0.00961643397670001 -0.00182075073763604 0.0843497397803741 -0.0304955403820313 0.0444055801584298 0.0171900255987751 0.09798897354895 -0.00231555634400126 -0.00322839341013736 -0.0146499228139605 -0.0250887486007164 -0.00376159715660691 0.0932746455011438 0.129043782788663 -0.0485091451894228 0.0436365458107323 -0.0109500510226873 -0.0538194192914602 -0.0427438058973725 -0.189040847213427 0.0189517457834113 -0.0100507257018032 0.00215579522828553 0.01115694523461 0.00502009192686072 0.00653391665647535 -0.0160322876625456 0.0490305933895047 0.00924559281109372 -0.0108835243594426 -0.104051851369988 -0.0335073989686078 -0.0194046399461439 0.0399616556359437 0.0376768037996899 -0.00889621935665499 0.00399997384380353 -0.0195685548293419 -0.00205995485507566 0.00207923059168707 0.00781433620809109 0.000630437334278711 -0.00742072674020659 -2.21193837123421e-05 -0.000363553369260226 0.00683269789250982 5.01303576055966e-05 0.00778694127695197 0.00217254786581217 -0.0044766206838425 0.00595380806671932 -0.0151803866045599 0.0105510370143077 -0.00137268685664714 0.00205124817326696 -0.00034904026005744 0.00086159014485781 0.000561471492924866 0.00119059008957546 0.000964867228197384 0.000265297464890844 -0.00106478436038092 -0.00252873234023931 -0.00459244392968738 -0.000107371876124013 0.148860681350789 -0.0963886444875982 0.289219858733027 0.0234944819342268 0.184037051434309 -0.185409969161367 0.0156306216034609 0.0219258356598998 -0.0374177314556783 -0.00539342183149999 -0.00732249989328737 -0.00141243547747922 0.0229640635185205 0.0227191222707207 0.0222310735336622 0.0237421425193127 -0.0204114788562264 -0.0462254198918001 -0.00303924559525298 -0.00355304081108084 0.00470948180311991 -0.000207296022725146 0.0024019211862763 -0.00589578367966626 -0.00256407742977816 -0.00287854070765892 0.00123586715852544 -0.00244374189951874 -0.00400257711085488 -0.00407299292747481 -0.00241970834966906 -0.00283607077701707 -0.000934848890347118 -0.000716518108586244 0.00275090128405564 0.00667833567252674 0.0147803058147463 -0.00135993965490811 0.00386296619316984 -0.0139836585271029 0.0171234370086545 -0.00232422639282343 0.0167371284869862 -0.00320410800565087 -3.99804545750228e-05 -0.0223897634480334 0.00531564632622663 0.0351449814970333 -0.00228709648724018 -0.0145613877377876 -0.00518446930974574 0.0434826291322717 0.0380281450626056 -0.0377837820303028 -0.0729573148183138 -0.183834826580478 -0.0184232347514051 0.0447415428448629 0.315523273635781 0.0389361621438776 0.00874464233898729 0.229240210205495 -0.0795526726728944 -0.0285761889565969 0.0270355464133303 -0.0243482606673489 -0.17447387421003 -0.171677762488296 -0.00120977443847094 -0.21046853782711 -0.101874845855722 0.0296811489418906
  61 1032.01043626614 ""  21.0890786786694 0 0 0.00631900501315734 0.0101378874151841 0.0146324178549771 0.00456301014375505 -0.00692225988403203 -0.000771916271703211 0.010470746945378 -0.00986600632615504 -0.00981645955105893 0.000451617105642553 -0.00396966040105054 1.78884180515059e-05 -0.00271520605866928 0.00475210113116276 0.000242504372797041 0.00521509833942583 0.0163279737907095 0.0205659954162259 0.00244309380825763 -0.011853241359283 0.00151775477785653 0.0110128672930813 -0.00685196218213305 0.00456484713984174 -0.00350017070969349 0.0246618885354197 0.0391395168204241 -0.0217783736985364 0.00507676339953429 -0.0266256911378963 -0.0226187773556134 -0.015994003783343 -0.0609968131294771 -0.00215083139123816 0.00234700779172987 0.000652060717266246 -0.00226238011737744 0.00407759331586974 0.000659327611119361 -0.00253240761274308 0.00386059252136155 0.00028257605645914 -0.0688169247439488 0.0336643036733124 0.0585840475731377 0.0487123125926059 -0.0248015884142587 -0.0529483504260306 0.0402896935478113 0.0131611906896287 0.00813444512451169 -0.0490997020579186 0.085395666344023 -0.0145823869138843 0.0227275488938758 -0.11083601585854 0.0105633382870799 0.00410359842084978 -8.14097908261557e-05 -0.00131825828623052 -0.0781972364800615 0.0883743848827442 -0.0049851838681275 0.0270945688305511 -0.0871021856318892 0.00149899719700478 0.000777289524866727 0.00385504668630231 -0.0017632589275236 0.00232776124528801 0.00144042263351191 0.00323283413429121 -0.00115790140189477 0.00187121183595727 -0.00218597481672397 -0.00268184998723826 -0.00495948445729566 0.000426734806303699 -0.052157834243707 0.0208846189923148 0.0364384525460396 -0.0617346842903601 0.0461132758351251 0.0458804142971668 0.0307491220819243 0.201921429405625 0.0458640259231112 0.172070866217968 -0.126465147998277 -0.0251132796618994 -0.00221324935320875 0.192383153993083 0.00957642447071381 0.179477800510174 -0.10400611497642 0.00846294375392493 -0.00880723982679178 -0.00888775819136798 0.0121291760750135 -0.000600749623048303 0.0066145909033486 -0.0168873837311072 -0.00424326411410765 -0.00529264560769482 0.00203866202458645 0.00119129300878885 -0.00918257179366369 -0.00736645663919685 0.00221133129792397 0.0071157781995789 0.0114767589040301 0.00177120107436927 -0.00520660760147781 0.00132349121225771 0.0185833681675988 -0.00519507026189964 0.00270689265402359 -0.0162040996604345 0.0206405463289453 -0.00413084380488863 0.0165642030953459 -0.00207945262143143 -0.000750914691101971 0.0130251409381129 0.000434580892499115 -0.00188106292248196 -0.00281788842460699 -0.00431984232024435 0.00435732673203261 0.0032025471301932 0.000717815256238704 -0.000262977758333294 -0.00732878188786604 -0.069312222630092 -0.0133814995407936 0.0119881024272548 0.0185576153039817 -0.000933163630286144 0.0215194982623715 -0.0229060908930652 0.00137687465987153 -0.00777974238054758 0.010240547958275 -0.00123938444367189 0.0148435231216556 -0.0411532840684916 -0.000206754999581895 -0.102058471028974 -0.0395101963273495 -0.0115593424140546
  62 1035.147362341 ""  86.5000121015123 0 0 -0.00922947394925949 -0.0203100419200124 -0.0243043430258705 -0.00497561261521173 0.0154645450733663 0.00378065710106032 -0.0162564120154676 0.0163136130394263 0.0166324435733344 -0.00141854901112384 0.00392682053643656 -0.000467527855239534 0.00257971475403935 -0.00599298630436804 -0.000606477028034173 -0.0072657621787369 -0.0327761668301879 -0.0364938097712178 -0.00507201181236594 0.0310498877927684 -0.00245002996559933 -0.0164421920561803 0.00974107598791029 -0.0106274048166029 0.00533166993288406 -0.0393112542901955 -0.0590573808346316 0.0351021763045995 -0.00933082132613055 0.0419273656757513 0.0357450512857399 0.0256697542879376 0.100324016060409 0.00718684337128925 -0.0078924135744746 -0.000102275623402254 0.00666069298687943 -0.00550533992547551 0.0010113228618537 0.00106379072488456 0.00284045667738024 0.00194917380676841 0.10073568494013 -0.0350553903904206 -0.0850509527529809 -0.0777576013327012 0.0292200651388071 0.0712640505584672 -0.0435807303992449 -0.0171426148576606 -0.00145488813264362 -0.0469234224081719 0.0733904502438872 0.0110145751012015 0.027507721382316 -0.0295929044225284 -0.00933900449687726 0.0289508686242033 0.0129258008436433 0.000731425778566679 0.0108965048135454 0.0412120390968514 -0.000435841300269714 0.0191885464080385 -0.0867404808650712 0.00380805970194899 -0.00407033350779671 0.000873528904629372 -0.000658404277789431 -0.00481069320975746 4.21808386596198e-05 -0.000112356373664164 -0.00659887300012744 -9.36497533694814e-05 -0.000631704753526322 -0.00800045568880238 -0.0107383586988819 -0.000467550683845001 0.0419711219585526 -0.00560720440448659 -0.0813721448982771 0.0985025955435371 -0.096455488392888 -0.0513208841953881 0.0264535017958067 0.17203696509994 -0.111866659939288 0.126776089201508 -0.0334336782284222 0.0776791360797757 0.0776444192501803 0.126950394503628 0.00182270233720859 0.188908073322937 -0.111634630630993 -0.00440553030932624 0.00641908374334224 -0.000913892365063431 0.000626555044595329 0.000550145946049766 -0.0111429266211083 0.0185566039704392 0.00652961852627156 0.00833831637471826 -0.0111464420939102 0.00838118459798208 0.00109851286558715 0.00324271868362612 0.00846321992701707 0.0151079813832395 0.0138759161429729 0.00156759223354329 -0.016146778912753 -0.0219613208176578 0.0304468476234137 -0.00215449756764088 0.00888342899283509 -0.0342415761785853 0.0382997844685024 -0.00660041544374173 0.0362372521268224 -0.00743617408007383 -0.000204380940994931 -0.0168975477196346 -0.00170853746588057 -0.00365471211126913 0.0040271111915947 0.00861737508397224 -0.00679624238585161 -0.00921655803011564 -0.00919581406052359 0.0115801556318575 0.0237699677684343 0.145745245647701 0.0299615945533408 -0.0221035502850786 -0.0894921354440647 -0.00652423130353194 -0.0215658511776023 -0.00547222706863393 0.012678876862068 0.0111035384903256 -0.0163516526740324 -0.000442792223289801 -0.0304191347756687 0.0680568698933381 -0.000945176042049865 0.172003439201909 0.0650702217085693 0.0256108377956988
  63 1044.96933697329 ""  10.3739040797305 0 0 -0.00921005567708044 0.0897255180410006 0.0864934968882562 0.00852324531771639 -0.0847797951898478 -0.0468896302941258 0.034025008683245 -0.0205652977391955 -0.0692079322942409 0.0103028542405447 -0.0114234547065058 0.00908867943860518 -0.00568111702813221 0.0257999094424409 0.00532032477081964 -0.107880955160563 0.175781108357892 0.0846968766793153 -0.0141458371350668 -0.235881842200822 0.0167603868038575 0.0752281024933001 -0.010322339594776 0.0737769527248914 -0.021155188618694 0.0376331765127172 0.104112128517532 -0.0899747103775032 -0.0366973987148511 -0.195412806350182 -0.0908257748017371 -0.0520866413898898 -0.144077372538966 -0.0528563306548091 0.048023198084485 -0.000299118339099081 -0.0357949778697529 0.01726775184528 -0.0143272578574814 0.0087960727529973 -0.0533058257288038 -0.0176843264913902 0.0358823786211561 -0.0126732490202666 -0.02878783200251 -0.0244341938075104 0.0106741237991111 0.0245896862322863 -0.0196745618224026 -0.00883786204311575 -0.000799571075036899 -0.00660800187473246 0.00709725450941682 0.00433113347996256 0.00442250388710003 0.0106387090041517 -0.00448720819988751 0.0103326016318247 0.00301929429806098 3.72826322379227e-05 0.0145596699107604 -0.00168162994201886 0.00175608671396601 -0.000391763146361441 -0.00993151660765103 0.000320253495849563 -0.00077990532985084 -0.00151415817474749 0.000317383361359181 -0.00304961073807076 -0.00105458810845762 -0.001595406109463 -0.00231550361363823 -0.000798774264765656 0.000834003237272012 -0.00106483381291426 -0.000486919738719215 0.000158385176066959 0.0148290853789805 -0.00770542735469598 -0.0454125311406911 0.0315145084109638 -0.0306261392061203 -0.0157594482083739 -0.00475977424087615 0.00958288446571638 -0.0333435950644607 0.0107172063296923 0.0121992611670675 0.0266243206127858 0.0185867371263039 0.00210734643333335 -0.00706221748016867 0.0247607125198041 -0.0142705291204222 0.00100299907961078 0.00665059706991534 0.00485129886703967 -0.00662828354968383 8.04567737221525e-05 -0.0071584692084885 0.0156212724501152 0.00508319283240147 0.00633602962527788 -0.00413557578434284 0.00405595018957461 0.00493420812702578 0.00538286504958444 0.00357717415655345 0.00458884600002927 0.00250601924566861 0.000990787025645284 -0.00653126555054963 -0.013073762107511 0.000812787726829544 -0.000278165359524544 0.000420067204130235 -0.00206729236685749 0.00124542885473033 -0.00149884232767909 0.000155359056340552 0.00062061301438255 -0.000676112928016104 -0.00563064969292578 -0.000341894510303282 -0.00236945924959634 0.00240475187977236 0.00338669053563063 -0.00261045102944179 -0.0032133651276873 -0.00125143201908822 0.00653369298717238 0.0103024330433724 0.0545794963672498 0.00766817438997044 -0.0152895038541209 -0.0549153600513582 -0.00349020147985402 -0.0201499818133262 -0.00690193378731523 0.0135845174426871 -0.0190499171238333 0.0140527076011215 0.0279941053858584 0.400780894307063 0.0637789446049162 -0.0119869751255357 -0.308068225916334 -0.0730326195623908 -0.14737393606754
  64 1062.11853714158 ""  0.860547874227673 0 0 -0.000102038606412947 -0.00253429519232261 -0.00218142691006443 0.00110438975259706 0.00272371118991541 0.00201207584664359 3.66616578810765e-05 -0.000386884781356144 0.00177351247704417 -0.00044628042781145 -0.00166594741560048 -0.000624604173753699 -0.000530252356664091 0.00100727057252722 -9.50438063373902e-05 0.00102488575771852 -0.00456920800631051 -0.00322411666604061 0.00177588464563943 0.00815786801568225 -0.000208881767897618 9.02935407207669e-05 -0.000213844248484304 -0.00151266265076493 0.000276946994423752 0.00188801940340328 0.0018619378324629 0.00112203366921062 0.00229732168258009 0.00504341452671975 0.000792424694922194 6.50893492810208e-05 -0.001376969061797 0.00180483672717924 -0.00148921836053612 0.000504781015641666 -2.83206583153829e-05 0.000257339431902006 -0.000382695118612033 -0.00114485898070889 0.00373772076762026 0.000894467663266572 0.000287437674744521 -0.00400622161623995 -0.000125736972199248 -0.000576873516445611 0.0050835303447527 0.0019491002289032 0.00606995823833266 -0.0141392958090836 -0.00200669073607356 -0.0236366080205369 0.0122054592461348 -0.000492886572679308 -0.0071469922700699 0.0150538787188282 0.00266492880574162 0.0192387958246606 -0.0222779437395124 -0.0142162942602494 -0.0145145172563226 0.0231854234270981 0.00545987928649937 0.0109863278651388 0.00255153612932829 -0.000105691813328136 0.0247604714108988 -0.0522337162675665 0.0251462271444527 -0.0468482835043769 -0.0318825760724795 -0.0513088141512597 -0.0102342719341114 -0.0301020338010605 0.0409042504439266 0.0411115561870709 0.0872342042550559 0.003066616819478 0.00824718560297219 -0.00664463486238691 0.00726412996622384 -0.00583925018638595 0.00745508612383452 -0.00193998179943006 -0.0493715505474091 -0.0201663737435474 -0.000499896141295995 0.0114071198813724 0.0139601437845461 -0.0086728410361573 -0.0340457688453835 -0.00178983574413996 -0.0291505715500155 0.103905568845304 -0.00722453773567748 0.00108698118280218 0.140862651831611 0.159127701079962 -0.213177463548164 -0.00662386768034331 -0.103933074339798 0.294189117330647 0.100489622568704 0.122992305351368 -0.0179144090411293 0.0292002391601114 0.179951129065424 0.156953091963117 0.0361868629935792 -0.0173271425575665 -0.135020145866954 -0.00224205252190582 -0.0235310099206738 -0.144530875578115 -0.270880990135299 0.0260801680401014 -0.0694728759895615 0.25880409866413 -0.328461067489319 0.0478492693072815 -0.319105316701514 0.0690908873508834 -0.00406383587619498 -0.00113760603188612 -0.000437599986881601 0.00177324158762422 0.000737332846935542 -0.00066018181391574 5.50525534468607e-05 0.000708557214576941 0.00150884352645376 -0.00302291202111225 -0.0045982342568532 -0.0122629015652749 -0.000733257201586265 0.00464466603966191 0.0219183414271175 0.00188109617007536 0.000357174147595936 0.0138832159311072 -0.00642943907920578 0.000528174540666709 0.000811224076513333 -0.00119164595878618 -0.0123975056672885 -0.00714815637753931 0.000426052228278043 0.000654046224859155 -0.00193929657374629 0.00493785630320176
  65 1071.96616510462 ""  0.162087864506274 0 0 0.00103915806085746 0.000793816135082451 0.000314352128760086 0.000366599685565253 -0.000653577612536475 0.000199931914846502 -0.000343600048270975 3.73840296649547e-05 -0.000367912780865173 -2.95378396753373e-05 0.000176873195492039 0.000224857677861224 -0.000140226222401287 -0.000217366240772881 -0.000256647270536308 0.00167981438405409 0.00226418318299038 0.00225332703315437 0.00149004787294709 -0.000239442918939445 -0.000185968101469195 0.000131419935144207 -0.00140255849034703 -0.000766584546957298 0.000271210159580244 -0.000549264784530179 -0.00233176702874111 0.000386369164895908 -0.000170757330022904 8.33027032834723e-05 0.000913820705570795 0.000345190587628295 0.000301735839991795 -0.000486308043121858 -0.000276090458820885 -0.000235189528579976 -0.000159528111204721 0.00160390608056376 0.00122256144467268 -0.000526704160807807 0.00133475181214664 0.000916064177772792 -0.00142328680143184 0.0014300545447206 0.00104199643999423 0.00139055756749254 -0.00194274084518869 -0.00119251115281173 -0.00130054033484859 0.00592289532661738 -1.04251900431232e-05 0.0051513300328855 -0.000260809694633073 0.000898638520647496 0.00259513970214527 -0.00864531725998664 0.00719886669223813 -0.00137644462027553 0.0101359018718405 -0.0371927329591439 0.00393162091221219 -0.0057162592551889 0.0127066113928066 -0.00417384331811347 -0.00734402187579636 -0.00187627083417856 -0.00768121325728424 0.0223210157108464 0.0492198604833174 -0.075672859950184 0.0110994135397495 -0.0258444653694796 0.0907797886602253 -0.00639608116431305 -0.0352539766857726 -0.0144060263434804 -0.0186400963848525 0.0422936205086638 -0.0027325582613925 0.00183125357421662 -0.000532789013098046 0.000532249966228855 -0.000464644005828204 0.000763077298986939 0.0193886070652761 0.0170434842493417 -0.0162988928657551 -0.00801003202269435 -0.00850149800133736 -0.0012525668007456 0.013262384753383 0.00202415174747601 -0.0648124938361828 -0.0363206276448361 -0.00368597888697984 0.0117664932550456 0.151931872255748 0.0178223521688166 -0.0367855242238489 0.0247766185278402 -0.177962863108039 0.28784960365432 0.143292418038075 0.182795346439251 -0.231243063136982 -0.173465540814913 -0.122791503245878 -0.152981123170954 -0.151251092695408 -0.243186952699081 -0.169542696270196 -0.0634375159846404 0.276170822443963 0.348712326198661 0.186522486279257 -0.125493176211748 0.00232833549731973 -0.0620011302578395 0.0798923606209645 -0.0696585703043039 -0.0281944139323697 0.093647403314281 -0.0582048874395781 0.00030660378707604 0.000205357644249432 -0.000540415524244431 -0.000157640079035472 0.000111711207025195 6.72900786395191e-05 -0.000134183183129307 -0.000373476859469458 0.000999064328185494 0.000218238755172394 0.0014910353383354 0.00112290560072632 -8.85821242686733e-06 -0.00563275673894072 -0.000727656492859809 0.00077099924084031 -0.00373666990094823 0.00163165996167718 -0.000675963283169345 -0.000322214632160821 2.25050805451438e-05 -0.000452485423597216 0.00145810509306947 -0.000202444490110125 0.00132435000354051 0.00105807185530023 -0.000312981125553599
  66 1103.63002910384 ""  0.403694751751388 0 0 -0.00212782245835102 -0.00256077495026146 -0.00178496327052169 0.0017884661373376 0.00200740677187642 0.000525759755089989 0.000694790448947292 0.000525959957299579 0.0013015970312036 -0.00201947663185857 0.00166901155771565 -0.000159993259621034 0.000415170514652036 -0.00269037444977491 -0.000381388119818561 -0.00312172205560505 -0.00527429255785489 -0.00541525368966215 0.00215659272897845 0.00133936200830405 0.000483124442833072 0.00189855629120516 0.00135963686600236 0.000415249096395345 -0.000419374441706481 0.000575676192195498 0.00457037229881323 -0.000762083120030919 -0.000311720617223943 -0.000535666150322953 -0.00131716760572264 -0.000118896557556356 0.00224429551290113 0.00317575229785054 -0.00284944279262939 -0.000414436762857166 0.00266155196620845 -0.00226625742948371 0.000851689041917963 -0.000762643375600069 0.00401441945068835 0.000640209600688929 0.0270170087902779 -0.0448796742015894 0.0641788163719394 -0.00170945769440955 0.00815114935156949 -0.00983846588008594 -0.000877754488614673 -0.00209476113868814 -0.000984867861471977 0.00161519649714459 0.00187105384160942 0.000853457591550897 -0.00175844580330028 -0.00186123854353669 -0.000436234252900428 -0.00382530552559361 -0.00207885101451056 -0.00015214994195427 -0.000193391832856291 0.00160912310016124 1.56717935649234e-05 -0.000231356386734182 0.000318538669220198 -0.000112653224084252 -0.000109148059445187 4.36406779695923e-05 4.99932466097768e-05 0.000709301331353774 0.000176832185663754 0.000119687198525802 0.00103972113303018 7.51886429883618e-05 -0.000133789977513189 0.000659256749814226 0.000799227925312347 1.55046563411246e-05 -0.00489352409025574 -0.0282919084096656 0.0512531792075254 0.0283499316927499 -0.0406866289206784 0.0639603297337591 0.00889537531175302 0.0104618239708086 -0.00694431816427255 0.00297104352515609 -0.00220257424301149 0.0034621609337606 0.00424202991520191 0.00759517084230136 -0.000151452319869364 -0.00043686902338756 0.000414723251169309 0.00104636972836134 -0.001287047258723 -8.75518303235457e-05 0.000360973081888364 -7.7817355300747e-05 0.00172804527206736 -0.00289799239867001 -0.000950878366567738 -0.00115528689219886 0.00116832768196894 -0.0018046928149529 -0.000521397620733427 -0.00106090428053946 -0.00136595770703448 -0.00219322697214147 -0.00150923502396007 -0.000719777271500213 0.0034139011552283 0.00399222173926736 -0.00244784327379453 4.05536894816615e-05 -0.000751226719574889 0.00320449641991552 -0.00398342681321329 0.000608505114525292 -0.00285897904716678 0.000414604564282849 8.8786086401563e-05 0.0451862195560212 -0.018441165423862 0.0449483118509124 -0.0322166164702476 -0.00319910088733118 -0.00126714907581621 0.0274920951446668 0.0614757792235836 -0.0955007421240733 0.249230442948269 0.174225327897514 -0.343153489816698 -0.370866564608984 -0.0732788756837889 0.0969895303586234 -0.519142787864401 -0.0894364595343631 0.156580688411445 0.000857299900299857 0.000737727002195715 0.000146020259101984 0.00244937576812215 -0.000710303292033788 0.00011075741525566 0.00172655503911674 0.000371347546658149 0.00167429041491003
  67 1115.53230826031 ""  12.9777590004057 0 0 0.122026304639707 0.0631612482678111 0.0166193038804389 -0.0692041160595387 -0.0496534458210598 0.00261623151814761 -0.0618549002857367 -0.0182644254448428 -0.01703230019115 0.0630061646158259 -0.0447811337053741 0.000891247001093233 -0.00497863737002441 0.0777941047807311 0.00833706922870344 0.265771627805084 0.0981069008596329 0.18473668944973 -0.0465943646642631 0.0507193903451216 -0.0350437899034258 -0.117090431894367 -0.0467250862097709 -0.0422759682372071 0.0285849124778729 -0.0461431316087761 -0.286249082041371 0.101299419343263 0.0441574321036751 0.175171764521466 0.131014527093896 0.0384336536553113 -0.0229900463954014 -0.0973332863063424 0.0786658044921235 0.0136995913372003 -0.0955854720629148 0.0899114838457918 -0.0199292337232076 0.0310904073271341 -0.147626718641786 -0.0125059139783798 0.0010512655055479 -0.000698834129002924 0.000776606300564002 -0.00107242068089398 -0.00010522086468766 0.000162770703179412 0.000411626626943861 0.000499612584928163 -5.6346719042671e-05 0.00200076266640926 -2.49449456968488e-05 0.000755236026551352 0.000208104748145054 -0.00104961283327886 -0.000178116501038767 -0.0058213593251284 -0.00265574435028721 -5.8764079933493e-05 -0.00204254643878903 0.000473250303009375 0.000807886001098978 0.00228847451214767 0.00210531761876415 -0.000370878517930963 -0.000180237993613128 -0.00215240235722597 -0.001028363658553 0.00138388625808251 0.000950808367028224 0.00066806163619785 0.000503926432648972 0.000880925009186664 0.000917074058319173 0.00122760777850435 0.00172365332406343 0.000122468557575944 -0.00142265136670882 0.000789202693109917 0.000892590064799061 0.000221494612987557 -0.000720171795530096 0.00058734649963823 0.00447508360615485 0.00211614570672745 -0.00519788169600629 0.00472728905103579 -0.00153656653762807 0.00204600540145584 -0.0003596035272536 0.00337258787838046 -0.006269591765155 0.0126213950944814 0.00124565265069189 0.00134433617810993 -0.00298547813054944 -0.00225368189117428 0.00333515166693568 0.000563339277595792 0.00243184998930034 -0.00782898097340734 -0.00231574957894775 -0.00286831591240005 -0.000393589488859793 0.00258575750971277 -0.00240463843659016 -0.000243793336216049 0.000551024332994786 0.000318682381505588 -0.00572945868136201 -0.000961727789627017 0.00348994618853663 0.00497402712119976 -0.00613622503705592 0.000280584215723529 -0.00164028911414603 0.00477814980363427 -0.00491205336080331 -0.00118738072856697 -0.00542040097613387 0.00113400424709711 0.000120067166270194 0.000853439466789929 -0.0016087778188115 0.00140831761253479 -0.000875200329177972 0.000560943388024446 -6.00630005791492e-05 0.000554521957154154 0.000209037684815627 -0.00188979515858014 0.00928127911312445 0.0117393939883919 -0.00895404769399933 -0.00897448978954503 0.0017417696286938 0.00287361560317589 -0.00750472745589062 -0.00449565646035552 0.00247257955886336 -0.0698760963123011 -0.0313722039723478 -0.00522002893589131 -0.137138053173778 0.0544631113749418 -0.00875483598988843 0.0718808721798565 0.0623434444201328 -0.0181134329164128
  68 1130.97257096758 ""  4.87224161990188 0 0 0.00443092272157209 -0.000611105734680313 -0.000997368814933684 -0.00381951204848765 0.00101483536504192 0.000688592100171945 -0.00254219874681106 -0.000714920401384122 0.000722929703269845 0.00458481748132536 -0.00495295466305956 -0.000138652741649211 -0.0023302444566097 0.00533042050393451 -0.000154232735765026 0.00996772967746417 -0.0050679776190829 -1.4294813397005e-05 0.000446298341159508 0.00762043827613303 -0.00208489199262392 -0.00444541727078322 0.0026646572671342 0.00116031423921286 0.000901234447667397 -0.00142305677025643 -0.00923264815284776 0.00483801639314703 0.00265211731564505 0.0100618522842742 0.00509645954261867 0.00161298455110538 -0.000338221941203626 -0.00210590851527917 0.00366060118708905 0.000426736362676981 0.000120455060445811 0.00558702725321969 0.00241422639017347 -0.00176875304467146 0.00200580999827032 0.00316881105005665 -0.00339807263146528 0.00929634362991066 0.0293232676739764 0.0282334948648163 -0.00264011321653056 -0.0166059298376072 -0.00383163024130285 -0.00462960295739206 0.00283316326554373 -0.0542515201176162 0.0137809163212652 -0.00300648672126059 -0.0109859939478238 0.0175600971751315 -0.00149545415021616 0.167858482362091 0.0765481200467744 0.00345284344164477 0.040972704109299 -0.00327701808723662 -0.000522088493546523 -0.0566183151024179 -0.0683903385621222 0.00159403232828654 0.0171521264013174 0.0078573579674169 0.00182565630070578 -0.0352412148369261 -0.0119542899219781 -0.0118397708764466 -0.0407465705867874 -0.00824731623420478 0.00883770225583265 -0.0285582918422051 -0.0280021740542975 -0.000910174062729673 0.0151044421725735 -0.0182997426225981 -0.0255455628993671 -0.0263163929500165 -0.00565915131676028 0.0490723122688935 -0.079276478529169 -0.013561450263156 0.0105477502415751 -0.228457053359556 0.0430917460765314 -0.00485124035308651 -0.0137724657829336 -0.0875457330044094 0.000189264553925237 -0.284574841611786 -0.048219267417576 0.000382679402510789 0.0702640602994663 0.0259980239663802 -0.0433041358336115 0.00222808142363207 -0.0827224264440245 0.16501404878826 0.0491872728621084 0.0646406454759249 -0.0321796275283861 0.0710047377246669 0.035640344250748 0.0549674923452477 0.0555401418074415 0.0778401830412497 0.0329390259463066 0.0264475298014038 -0.131864483566558 -0.164327940700907 0.0855130089538663 0.000757057196606013 0.027235209915296 -0.116422464866309 0.138702079772842 -0.0218986110188021 0.0956342895453377 -0.00822496150854816 -0.00730868707861427 -0.000511296224256116 0.000460138683607282 -0.000420730382374632 0.00522221266693093 -0.00154180339154168 0.00484531297422947 -0.00987927453527532 0.00624365078800953 -0.0170902360490304 -0.0264203001361336 -0.0651055737435029 0.00497192999950317 0.0261864651778995 0.0479233921902352 -0.00275080997448504 -0.033153590519417 0.00849037392075374 -0.00904783140475421 -0.00195984486804129 0.000532926889092768 -0.000615481126930574 -0.00936519795033459 -0.0071773797138529 0.000305699451243686 -0.00338023935222454 -0.00248253197536729 0.00452564011548505
  69 1143.24003006315 ""  121.414080976451 0 0 -0.0814401974970999 -0.0335419812878102 -0.0292181435786743 -0.0786371014094553 0.0383981839342461 -0.00725778624667454 0.0308338863940715 0.000186429119639303 0.0237438088461348 0.112559314588415 -0.110927612381965 0.00370684034858095 -0.0432149655285264 0.120915696236165 0.00845050688744201 -0.164652870837072 -0.0782010616910928 -0.145632088062127 -0.0332206162387179 0.0356423935645997 -0.00747314810043665 -0.0822161367927656 0.0483982488522482 -0.0120218942038854 -0.0107244383536999 0.0459981948904812 0.152579723428004 -0.0553083263481932 0.0139855168805462 -0.0386063525529251 -0.0737814061302696 -0.0256570820808046 -0.0319897753171562 -0.0370783963198107 0.0691190891016446 0.0174775489330008 -0.0347769376859868 0.0750116096684633 -0.00806184458535392 -0.016136773238839 -0.010349427781755 -0.00451931531274051 -0.00306364947982715 0.000446126467485426 0.000857324043019449 0.00197285484176227 0.00142639080728064 -0.00140770785697128 0.00254020717877565 -0.00467869416328303 -0.0003004597758158 -0.0123398090362974 -0.00210076850007362 -0.00124228250520164 0.0073916500803597 0.00984351477352297 -0.000576340258054454 0.00587299997721543 -0.00663681700359048 0.000478147783849421 -0.0129387887794437 -0.00370802539518612 0.00122451387595575 0.00759287640607286 0.00924518026251575 -0.000126649109480098 0.00375469143757751 -0.00385026534302595 -0.000887972878001733 -0.00185174593305959 0.00434786493766592 0.00224858099651518 -0.000358817032924545 0.0033945055816596 -0.00267945055704558 -0.00312286473733098 -0.00167832210652115 0.00107795958655147 0.000291038469506672 -0.000110342525683319 0.00472544211806597 -0.00598384094432945 0.00594517151829428 -0.000221902326324795 -0.0460277558007627 -0.045471122863137 0.0106842005039584 0.0453334236440568 0.00755550542723815 0.00275947815080556 -0.0474049173739645 -0.048255046314547 -0.0104312619705554 0.073942903117168 0.0027557634515091 0.000614292914156213 0.000687820603903706 -0.0119146310902677 0.0152618525263373 0.00366591835532437 -0.00647333250527955 -0.00576654492664981 0.00217146037002824 0.00327255302070373 -0.0183323890085798 0.00245460347934347 -0.0117799046655578 -0.00951335003312641 -0.000896244154316977 0.0051069475811466 0.0126290515485114 0.000492933995240278 -0.000139497874532435 0.0117683405683738 0.00911586859306403 -0.0023703125318658 0.0016412924862573 -0.0140128787691159 0.0192242818989628 -0.00672114217118996 0.0060330585663843 0.00347025136543498 -0.00293543119986237 0.00114500772495979 -0.00057726686188854 0.00244863130777179 -0.000904246431630384 0.000100235599339798 -0.00129617683231761 0.00165033861300044 -0.000368786790220022 0.000247489763137923 0.00717203706968967 0.00664780741218588 -0.00667032158165682 -0.0107851032512118 0.00138491489966389 0.00438525388486418 0.00878828107529432 -0.000213483714972145 -0.00230627245707371 0.048093996351167 0.0081884243114611 0.00387406971122685 0.0652365935776552 -0.0128795455996652 0.00566288847594975 0.0338481458543084 -0.0107637318941974 0.0192729280353821
  70 1146.19654267648 ""  6.97488622427919 0 0 0.00740249502849978 0.0030285289443191 0.00187950394474517 0.00610694132058036 -0.00365967024431226 0.000207539043484646 -0.0030953393926474 -0.000395001927981474 -0.00150502949724254 -0.00920752713466348 0.00972014788961185 -0.000408053830976607 0.00372703507704334 -0.0104231740845266 1.23897017420521e-05 0.013895644928345 0.0046842465398438 0.00966743290222935 0.000959227534392303 -0.00117272736062333 -0.000466689575153566 0.00786300691147254 -0.00223475293351032 0.0039001239621063 0.00102779588578413 -0.00334657658701729 -0.014102466988084 0.0051753232742708 0.000102640784383933 0.00609440311764194 0.00710974207551869 0.00232450627354138 0.00170342779870575 0.00231828956465925 -0.00282719816913525 -0.00222702532767762 0.00371300242918453 -0.00873697257773914 -0.000127075441422639 0.00208213597698787 -0.000761174266661749 -0.00157761050070306 0.0696721049777562 0.00893020989456047 0.0629814889550998 -0.00332408478741484 0.000560710532184166 -0.0105818891692306 -0.025629722656655 -0.0376929417285418 0.00874919735562122 -0.0437650062814452 0.00513427255969044 -0.00322041507276977 0.0266408018345924 0.0464302987335725 -0.00103616616523711 0.0175568051029554 -0.0292187075990906 0.0017010443349386 -0.0324683320132065 -0.0132561972752016 0.000687964086011817 0.0238452311068971 0.0285970005716649 -0.00235633277901031 0.00479486736194264 -0.014677366788673 -0.000261266370185128 -0.00277112492205165 0.0152668955101744 0.00681937019541589 0.0011946812571258 0.012086819789262 -0.0095611490211017 -0.00828737382022885 -0.00344446067140552 0.00181169985818133 0.0390000838372769 -0.0448022529022123 -0.156933176949974 0.00171292013427994 -0.138232270582278 0.172072693768761 -0.122990177052881 -0.0938148705787551 0.0170971890899582 0.178411298797267 0.0368987901425814 0.00166948074371084 -0.146478426651099 -0.162912840975944 -0.00155311490097899 0.319089117658596 -0.00319545401797451 0.011811772114116 -0.00518632357225708 -0.0388075717189309 0.0503435504175459 0.0116912731932047 -0.0130441021265084 -0.0302659296485579 0.00250496114754989 0.00459910490810387 -0.0558748967036958 -0.00334905684103457 -0.0421022735709655 -0.0377841720145319 -0.00843941350671591 0.0116648905516752 0.0492315828412068 0.00163308610579858 0.00500819608780537 0.0424922942513257 0.0246658577208877 -0.00752544268040742 0.00297623011015555 -0.0336323888594618 0.0444451549619848 -0.00859454448381992 0.0141077171799537 0.00395307441317789 -0.00318697070382716 -0.0169543620799653 0.0084873183223061 -0.0288896739501364 0.0259850345015093 -0.0104716563988893 0.0335413265225056 -0.0511116170743394 0.0255146062153829 -0.0763210058282005 -0.17731692060308 -0.285275199159481 0.115086577857319 0.222358450360788 0.215749717740766 -0.0567341605599176 -0.234391014031828 0.0383858118523488 -0.0138675816886434 -0.00390665803347905 0.000306148253093429 -0.000377524832531652 -0.00496587737649974 -0.00286877240881646 -0.000461432962686285 -0.00625762101373394 -0.00208961500608878 0.00299028476383572
  71 1151.75312175548 ""  8.40226715579197 0 0 0.0121112990365377 0.00536260192457298 0.00010204186585451 0.0121565279829433 -0.00564342694910594 0.00321878561384845 -0.00507879457762666 -0.00179022912601276 -0.00108677281175719 -0.0167793809171937 0.0168295982373942 -0.00107615754474166 0.00573041514906955 -0.0185069059743809 -0.00128485480606508 0.0286813526711842 0.00765116240376297 0.016979834244716 0.00927377590090767 0.00141598076487696 0.000139292041282447 0.0110713094778157 -0.00980905110942071 6.8551809949167e-05 0.0023198593344427 -0.00228854991700127 -0.0222631253719999 0.00875927770878712 0.00391738731609453 0.0156269595718761 0.0125599430125803 0.00349177315822953 -0.00165171135731716 0.00816761502389898 -0.0115551564385456 -0.00300995201173571 0.00798572015712623 -0.0129702829845457 0.00195162576612868 0.0012841968005593 0.00518838588574829 0.000604253729425741 -0.0514732768727211 -0.00319486910678482 -0.0362033613143846 0.014808989222406 0.012726636408029 0.0027227002546947 0.0107687505089291 -0.0129759956430885 -0.00546808186941168 -0.0690844523014631 -0.00682032350280851 0.000903330401755229 0.0336095301523072 0.0476135547853333 -0.0010775002099129 0.0600423817821568 -0.0117961744929215 0.00217136450571524 -0.0557705125155419 -0.0189255704717452 0.000592218862596546 0.0318854764120238 0.0253156009102347 0.000445030532090203 0.0146859063495541 -0.0153036691614689 0.000227022810109124 -0.0134664743774658 0.0149949269711311 0.00486139187315258 -0.00974104453253427 0.0120259959972222 -0.00869026954951925 -0.0164111047422083 -0.00977664186683193 0.00198624953095664 0.000809921811124347 0.00697848095514558 0.0895535848980648 -0.0280682868770107 0.114059974422462 -0.106317313624314 -0.235378898515251 -0.22690274869276 0.00353612953084042 0.159998652484242 0.0415546393927155 -0.000338571666592742 -0.236498834302741 -0.257707876331834 -0.00341113887576871 0.324500020706706 -0.00491911914479218 0.00266308390226701 0.014788734025402 -0.0392469313208628 0.0481408266346251 0.0146666533086781 -0.0391718779900338 0.00891534450047312 0.016397489190588 0.0235511929282391 -0.0750728504029938 0.015735011512255 -0.0396107639388895 -0.0291982817322022 0.0050525474624595 0.0345203421691974 0.0657540526261264 0.00906319981299917 -0.0297499462659519 0.00538759494912707 0.0491375665962566 -0.00821906624767312 0.00955377705568518 -0.0691375840186278 0.0899972740059241 -0.0153392616855883 0.0375637278694903 0.00436006766330625 -0.00601756310360903 0.0124804435395609 -0.0171866406672994 0.0338080655919123 -0.0159853781886761 0.0125153134154232 -0.0268525863829741 0.0320975943684685 -0.0218262554034515 0.0454821477448513 0.155449002479349 0.226870987819329 -0.114778751019707 -0.183750039575962 -0.0734551609040561 0.0618040461664276 0.211838718760037 -0.00582166620908702 -0.0254313148649129 -0.00678980550918799 -0.000227074833479301 -6.838431910002e-05 -0.0126970246037234 -0.00624098218990415 0.000219588441596336 -0.0143513321482719 -0.00281209740923237 -0.00319643140099109
  72 1173.80344385358 ""  0.995480421563899 0 0 -0.000841042822617581 -0.00415406293092614 0.0107906584402533 -0.000246900282277019 0.00233702994049271 -0.00878613501761498 0.00239127862789623 0.00463126061288509 -0.0051069741306535 0.00165950432078282 -0.0014000834594776 1.91133118167641e-05 -0.00136068954615927 0.000771574709756375 0.00682886173764508 -0.00240955557011321 -0.00356591254000224 0.00985033779608056 -0.0327781644845353 -0.00962327016933806 0.00155327777517632 0.023331216967716 0.0114672311481517 0.0163553118547206 -0.00215447455037809 -0.0104230821289866 0.00466082543585318 -0.00254978236628027 -0.0156818356115178 -0.0262489157966654 -0.00639211252690866 0.000104532906119835 0.0154465418830905 -0.0108305147984912 0.0327754262643775 -0.00648096860029779 0.0117641158447937 -0.0281472072385897 -0.011620762300971 0.00258034284148778 0.000466297547808641 -0.014876208323668 0.0197908865551419 0.0218912009862436 0.0128396446855927 -0.0100166318160565 -0.0113866045605899 -0.0072649030979015 0.0067762237817258 -1.19842167179579e-05 0.00273721853440692 0.00843044818924335 0.00351576994140305 0.000956998539760856 -0.00230565235886117 -0.00674549307387716 -0.000359750598518813 -0.00755834787092051 -0.00361259056075697 -0.000315411791166461 0.00606347534669978 0.00795797744693026 -0.000283359935201714 -0.0073997621309842 0.000143256050290756 -0.000741566776762076 -0.0019032607823314 0.000733007720198625 4.07900305643478e-05 0.00196651133267761 -0.00033122795610497 7.80204411457712e-05 0.0019935438011548 -0.000292284742513423 8.1766705562571e-05 0.00135249629090933 0.00116583444679622 -0.000133552378641126 -0.0136603197063522 0.00515906675647365 -0.0945632530715166 -0.0832068294411696 -0.0106670618656261 0.0828067821934495 0.00827528901078767 0.00288805327823172 -0.0104082666533428 0.00434072280541763 -0.00789106733088064 0.00467676298210398 0.033901351931312 0.0454573470450111 0.000817666947016286 -0.0597958213295878 0.00618640193781241 0.000625895198613458 -0.00333074233589476 0.00132701599184517 -0.0011839486312126 -0.000863418297959634 0.00494699584550476 -0.0057518840329868 -0.00229651990864854 -0.00316637425144386 0.00499348441371886 -0.00344170999502998 0.000806031253035067 -0.000526870368493014 -0.00216567633402269 -0.00446302588071941 -0.00432150158984356 -0.00129536515642219 0.00597653224498772 0.00547977477478761 -0.00479816988172616 0.000428767830134138 -0.00114024618088876 0.00722972567573501 -0.0100035967293187 0.00130883809763722 -0.00405943494659308 -0.000133882630295289 0.000476600551824542 -0.0278645656077311 -0.100929401085763 0.0353982129419589 0.0143146027522309 0.0547277608450691 0.0114874085951166 -0.0236873459413717 -0.0623236485057573 -0.0502985376000717 0.161139518591837 0.392480039407132 -0.0114370451475998 0.0320824743505662 0.645936841402767 0.0672743970200046 0.146367886067362 -0.10595047445217 -0.110940906569991 0.00111727605368227 0.000614143831691387 -0.00244380140175621 -0.0149904714300151 -0.00672795749298694 -0.00101555688996814 0.000491967588386124 -0.00368662192816756 0.00645193404707552
  73 1177.70729263353 ""  1.26260738462168 0 0 -0.0273430544394996 0.063812704793913 -0.0667178485138698 0.0020380804862138 -0.0415945512049467 0.077386989693051 0.00627881961577172 -0.0466634641807987 0.0302620833491787 -0.0173373767625285 0.00753275309159476 0.0068588539853972 0.0210540560821844 0.00173388212810009 -0.0769072107880232 -0.104172381794288 0.13852240283061 -0.0600616066491537 0.303977173495674 0.0482189066148375 -0.00948208217814533 -0.202947786028152 -0.132930566981845 -0.147155255291755 0.0133909909136662 0.121162257101384 0.045683332238027 -0.0296645852914576 0.127920739786333 0.141961260420971 0.00203126625576798 -0.0265830054614269 -0.187667740843977 0.0947039088107537 -0.361112284374215 0.0781803733014791 -0.161648164839094 0.340411028449419 0.125742114388353 -0.0152858152962692 -0.0533075238447638 0.164468085224108 0.0019353533432294 0.00118170059329418 0.00112833838028968 -0.00162239385293614 -0.000863325357340201 -0.000139138008626378 0.000924769985831756 0.000538416971146278 -0.000175139038852447 -0.000174621419720695 -0.000195824729687266 5.33773879195877e-05 0.00126907092070466 -0.000854281940998285 -0.00028875035978198 -0.000185296845328172 0.000223025735493322 0.000290243113913128 0.00138054190365536 0.00171446658090984 -0.000221710358871945 -0.00160222653186775 -0.00072968254534717 0.000108551991240548 -0.00134626366844128 0.0012630124467485 -0.000898575196828306 0.000493239780405652 -0.000620313668799526 0.000202061180921342 0.000417397540728995 -0.000434005134121021 0.000225579230976872 0.000450314098174035 -0.000338055858468714 0.000252940882783843 -0.007065189470874 0.00162185499418216 -0.0137269350737377 -0.00358800241458321 7.81781923887054e-05 0.00445818574530146 -0.006669107201134 -0.008815386513735 -0.000534317057450273 0.0106930447098344 -0.00133584160870589 0.00418051761962571 0.00937359428322619 0.0121867523027724 0.00121156341827735 -0.0171065950164422 0.000902558356566183 -0.000496546612243757 -0.00134250178986855 0.00146873661619289 -0.00141141120127334 -0.000784663526773174 0.00181557913527442 -0.000372713390325711 -0.000947076546400923 -0.00133462235431702 0.00295134179416713 -0.00183024820564727 0.000714922409858381 0.000577477740924987 -4.32239848258297e-05 -0.000392488707574218 0.000825946171513832 -0.000636494934058074 0.0021651235600853 -0.00382161976739682 0.000953632332865694 -0.000694626410770225 0.00014390136529791 0.00133897376065005 -0.00188160029586431 -0.000440590177861088 -0.00053420602637838 0.00107155399789786 -0.00109863549580601 -0.00391509705974501 -0.010359895349694 -8.37615022090589e-05 0.00143656701284401 0.00479788597755028 0.00288309587612912 -0.000617596619308966 -0.00513761700617239 -0.00429459401142449 0.0116257759808256 0.0427212933284313 0.00820951203621149 0.0166089123879394 0.0636183965557266 0.000866894661820313 -0.000994635979976463 -0.0156680334393353 -0.00189830759188949 0.0156227661490376 -0.0110283765236344 0.0145730211176326 0.0976595947311098 0.0760614883898539 0.00191506969342522 0.0413502645364254 0.0287604607509102 -0.0356617702360974
  74 1188.83894172745 ""  7.15672663867447 0 0 -0.00120513999143048 0.00123263803964009 0.000142241176486935 -0.000315472155460136 -0.000881366429540034 0.000668061212356897 0.000717394049865959 -0.000492059289321874 -0.000168559470271022 -0.000256671162306867 -0.000495420498270391 0.0014556592141563 0.00129400300514169 0.000978079256188166 -0.00411308186473492 -0.00474241128502309 0.00381993799481214 -0.000247181108514975 0.00407229807914433 -0.000512717528625519 -0.000134905683609976 -0.00341555590155302 -0.000510725398298764 -0.000510197114953391 -6.22665072398032e-05 0.00163598218195861 0.0025033090755087 -0.0013579433388866 0.000986327701947226 -0.000675294387227756 -0.00119526225713422 -0.000755524450428579 -0.0026995142785361 0.00372333780400426 -0.018257079626512 0.00442808672797874 -0.00986042181040113 0.0198788707552461 0.00701579876107678 -0.000234777369300036 -0.00483042684795547 0.00875866445325041 0.0376452835348807 0.0201854985958084 0.028500814593431 0.00372359979741882 -0.00853611513311861 -0.00715112772098083 -0.0349242251714056 -0.0236984980959086 0.00779362295913827 0.00725600819412191 0.00877081791261214 -0.000103504767050067 -0.00528118585086862 0.00846791751412918 -0.00126420199222015 -0.00697348409458681 -0.00751636534811319 -1.53067167800462e-05 0.0170889717561968 -8.5146018409825e-05 0.000303955285529315 -0.00968075712934676 -0.00171944817065596 -0.00147847736191497 -0.00542982113777511 -0.00331315528299555 -8.49345326054692e-05 0.00323161974674075 0.0015083809670125 0.000702389931460908 0.00345474231839007 0.00139103048658376 -0.000935554433026411 0.00204016901772133 0.00205018437859333 -0.000115389655317456 0.118160212574162 -0.085888697859653 -0.137392467320246 -0.0522609256261613 -0.0612549596579774 0.1188514270056 0.0634402536784443 0.0862134837305336 -0.0127103187885275 -0.0104511752377218 0.00962292222908846 0.00548439344319472 0.0378588565356246 0.0263619084484599 0.000783967157423349 0.0284767435454351 -0.0078060041600054 0.00522574788801425 -0.00701976365117529 -0.00280035595006516 0.00420924609412894 0.00059158611300833 0.00631816787703163 -0.0140778853622734 -0.00448389334167475 -0.00581342041744181 0.000726309746456709 -0.00604365887762193 -0.00387644996318349 -0.00552108123429082 -0.00515528722088985 -0.00567316508966436 0.000596838756430518 -0.00126505713759328 0.00954508690553229 0.014322991663144 -0.00808150274360541 -0.000340640199084298 -0.00243030795586302 0.0104843884908073 -0.0141116099416818 0.00172309520494005 -0.00790304398985293 -0.000390493136488633 0.00104361705471207 0.0325288916666247 0.0319917932714915 0.0951829068416233 0.0149811480884496 0.00421436076505295 -0.0418607999237244 -0.0854654350961839 -0.015502095103045 -0.0299396430941026 0.0322090607111108 -0.299009001196262 -0.238706412767859 -0.355995771626653 -0.0725183551494625 0.146324311100034 0.394974943904953 0.214187018661408 -0.284946737172855 0.000843168612243928 -3.52752733760818e-05 5.22749801927258e-06 0.001348701099181 0.00320133198557244 -0.000546038054262048 0.00380868258103182 0.00127954233696691 0.00123463227990898
  75 1202.01195246302 ""  1.94399236643813 0 0 -0.0216638736116237 0.0616558930054979 -0.0608131620098436 -0.000609141247036776 -0.0342343030753054 0.0676219705550126 0.00557257405158466 -0.0432638866372943 0.0278227586331176 -0.000282547761471654 0.0144233091693412 -0.0590885756097804 -0.0137065446501759 -0.0186936739381366 0.0884765419909106 -0.0744829769149047 0.0969505380979106 -0.0732713133253106 0.186260554435714 0.100339019291828 -0.0223989804258633 -0.0838743344019667 -0.177299324739161 -0.129131692684727 0.0138570458277773 0.109825412205827 0.0350287956932417 -0.029652078763065 0.114785583585992 0.125879754875003 -5.88056029881267e-05 -0.0253783298702873 -0.167889592256373 -0.113871765766466 0.404067491701417 -0.0927798021658582 0.162698659491846 -0.394116356781046 -0.156460381046027 0.0269119537934354 0.0311653979097658 -0.183182924006025 0.00225261615705095 -6.11454019923777e-05 0.00105290679480172 -0.00216068349583738 -0.000765096700221759 0.000449605620021353 0.00327713607500146 -0.000521797903012216 -0.000264468026393753 4.30536098946076e-05 0.000866701163206232 -3.64606031937383e-05 -0.000147871363301943 -0.00141150280848085 -0.000340319551983932 0.000557848508769907 -0.00077606453514265 0.000347622054959187 0.00147755999784642 0.00285186611341853 0.000457851814008981 -0.0023290672521549 -0.000494386062807465 0.000648024946485782 -0.000116855487511522 -0.000513555378120588 -0.00179105129784698 -6.20917768774737e-05 0.000149397530375442 0.0004706392342651 -2.45601036376274e-05 -0.000173404071389214 0.000826239627235945 -0.00012384148076092 0.000126039866796472 0.000808986229379482 -0.00355661078216198 0.000165260082349676 -0.00815074437322102 0.000698824963877523 -0.00265341375535053 0.00320771042532233 -0.00576809845368368 -0.0069821708663873 3.3276860696326e-06 0.00875783284264885 -0.00185582248674046 0.00416469134051859 0.00753922675101517 0.0111455026994184 -0.0019920990498026 -0.019246773583709 0.00143572789237258 -0.00270467048951043 -0.000498115268060259 -0.00103444985928126 0.00144861699085533 0.000316313912349407 -0.000632198093631264 -0.000431107637173264 -0.000177555405695411 -0.000351877698443932 -0.00118243482010049 0.000405743060079348 6.68344090124826e-06 1.33632561063989e-05 0.00110634884677201 0.000686091326545081 -0.00173115886737457 -0.000937443061327164 0.00190839015206276 0.000609348158397613 0.000901009518009254 -0.00290199009436968 -0.00102622548136683 0.000263720929577096 -0.000432495027469803 -0.00202767342649233 -0.00170400709433185 0.0010415206891623 -0.00016718373799228 0.000593654136357778 0.000403928608216773 0.00214062021031589 0.000720733523003687 4.15932467941084e-05 -0.000658444153046128 -0.00299474083314642 -0.000611618505332099 -0.0014696113336482 -1.03811384508311e-05 -0.00783434958610194 -0.00487010951793643 -0.00708599948976919 0.00255118565421646 0.00332475275922666 0.00830805296153695 0.00629681738013434 -0.00808190674270578 0.0126945926141422 -0.0113755711355368 0.0109167664498711 0.0620223578681075 0.0654951818745533 0.00159405590151781 0.0452720334324941 0.0274222451121777 -0.0281560973367353
  76 1215.21858867972 ""  99.7873687484846 0 0 0.000967041647863741 -0.00124504969870805 0.0045226875464942 0.00109082916818133 0.000538577127935507 -0.00375354455038515 0.000692835291110323 0.00222377349612241 -0.00241514891532135 -0.00133446433874502 0.000520868607125286 0.00218687908968092 0.00084529792630753 1.76996204286339e-05 -0.00173111615237415 0.00709967122822774 0.00219460532738935 0.0126282193827437 -0.013738901436811 -0.00648719877672299 0.00176215642676098 0.0113084492203111 0.00272707936897704 0.00542202190687657 -0.000498344847391783 -0.0049659265239289 -0.000254662907705079 2.84354129269007e-05 -0.00652735507649872 -0.0103895267325889 -0.00141545849049062 0.000626392178167697 0.00733146477304151 0.000286920373769578 -0.0100000413128979 0.00262407295223847 -0.00279019745880442 0.00541128814867382 0.000971849381663107 0.000170965851824059 -0.00234186533758883 0.00398070789154756 0.0323716587497642 -0.0113233295637708 -0.00585296712001815 -0.0565692895291995 -0.0117267378299263 0.0123331122267352 0.0976169212381727 0.0299692109599326 -0.00656859826521402 -0.031214800088466 -0.0233188911102937 0.00140307874530181 0.0384575471013905 -0.0200946836195845 0.00189051889725489 -0.00360263939323715 -0.0163619043414683 0.000843451839116296 -0.00956727306256917 0.0541503253885094 -0.00289998534790894 -0.0129037383976046 0.0135773752775762 0.00102537841342542 0.0270263415223849 -0.0230470538601974 -0.00838829423526931 -0.00952992270521797 0.0110180588018301 0.00581607273854078 -0.00651841172572426 0.00754065268664207 -0.0019360315783905 -0.0106253990090756 0.00464882263012207 0.00521315925687811 -0.102857153342183 0.0766999933457256 0.0241262962467841 0.0215947280656066 -0.0586363874826717 0.0247670371912452 -0.300824979907497 -0.393204757466481 0.0183379621581628 0.366722436477332 -0.0500471349430432 0.00943271922227852 0.115249009032931 0.225600367074086 0.00343835664621156 -0.420196461573124 0.0645647655620204 -0.0110833539644392 0.0121589473519199 -0.0246971176985665 0.0332345191853809 0.00934063478932451 -0.025590053298473 -0.00613864067076002 0.0133002862530813 0.0170715961297919 -0.0565756567774793 0.0125300045595927 -0.00808421839477202 -0.00512395830778955 0.00945580340476846 0.0270152292552739 0.0392216845135639 0.000340735354352519 -0.00709986810093059 0.00559010459264762 0.00831854824865601 -0.00678751134014633 -0.000409131049467273 -0.00991662837258431 0.00368906017728118 -0.0160703913693428 -0.015875592629337 0.0265213995262524 -0.0147860771606289 0.00749745399705738 0.0119205207052799 0.00793965204297836 0.00208022433558037 -0.00844971715475164 -0.00220797434387273 -0.0206240593965784 0.00373309437328544 -0.0102150622342391 -0.0175677797046746 -0.0952402056642304 -0.0313258350991028 -0.0334655772746553 -0.0197243728356139 0.0115860546790567 0.0253073988058934 0.0642214018434263 -0.0471798644018002 -0.00121963154507962 -0.000792196145385827 -0.00150944314170436 -0.0110300142183434 0.000734215540207092 -0.000710603252119213 0.00561541356424004 0.00204032293690964 0.00103803361775339
  77 1222.80352273838 ""  2.91106226641117 0 0 0.000770599054273264 -0.000555501408262131 -0.00174647432329093 -0.00141704958529733 0.000874552547840908 -0.000449543030163975 -0.00124068955187389 -0.00011540080671193 0.00109809935302111 0.00181954738650229 0.00266410475986325 0.000639935497585762 -0.00232887548498456 -0.00274664034456317 -0.00190052588409459 0.00778051729733719 -0.0111677591041375 -0.00535844794824617 0.00518960165577074 -0.00379934455207529 0.000189036511810609 -0.00155100109147096 0.000750537845823508 -0.000663832662262636 0.000239767039704106 -0.000398796924568777 -0.00356252673745439 0.00132573004192339 0.00104680637813127 0.00441601174441233 0.00198139504647674 0.000840408142992719 0.000725612987832212 0.0109288111880694 -0.0123155300625682 0.000299869239374101 0.00908442727186592 -0.00369665449986851 0.00345571844070142 -0.00570912163414808 0.0159115388775468 0.00507920651375651 -0.0110081171469233 -0.000151190773235315 -0.00434412664734959 0.0117732118945215 0.00524900694182672 0.000623168891142775 -0.00102411236746892 -0.0433121642988134 -0.000733830247848686 0.0180696476027811 0.0278154395706734 -0.001055322036444 -0.0498066235233742 0.0148963339835694 -0.00443709369487956 0.0291909743714275 -0.0578546768209038 0.0136406628529419 0.0235029977163989 0.0392274018844752 -0.00272457237948596 -0.0300734397957236 0.00426622773170284 0.000268770980245863 0.0411263939850042 -0.143032984611554 -0.0775003354647726 -0.0179779404004413 0.069512469771523 0.034644762504489 -0.00156081272115461 0.0514397127166435 0.00418644223165335 -0.0171365231185027 0.0347414071972128 0.0397558572937442 0.0311894566381271 -0.0220076156109611 0.00487794210795567 -0.023944463517533 0.031066158857782 -0.0120966604366055 0.0692505851319539 0.0997498454149736 -0.00388103751178614 -0.157606839630483 0.0254280932878327 0.0142936874112771 0.0618265821654753 0.0909694197392006 0.0127036631513409 -0.0267935693185701 0.00345065476301077 -0.00856496991341583 0.00482714267501788 -0.17643749844062 0.227003257785944 0.0776719181080441 -0.121605147234778 -0.109981460279764 -0.00305255549454491 0.0102981693738205 -0.245760820050865 0.028647387262644 -0.0595703230577968 -0.0431576406794701 -0.0110640799609898 0.0635466747201709 0.146498593007655 0.025291351178503 -0.0157397615813637 0.107900496714185 0.00945518700435932 -0.0962420018125649 -0.0393207966229619 0.0155925308615831 -0.0254309833703692 -0.0872568109190671 -0.164164855565485 0.132585241992013 -0.0615950559274602 -0.00259292399800718 -0.0019283895811813 -0.00528000679040798 -0.00220864811954046 0.00088636382334882 0.000130220451980445 0.0116820804484531 -0.000199590308236606 0.00856896246626598 0.00356488059219314 0.0335892431855183 0.0144479427568335 0.0147029387690333 -0.0132140178409827 -0.00817964413995363 -0.0181987237779637 -0.00839825501717263 0.0240118152740218 -0.000318958449030886 0.000765579070469929 0.00150477757505237 0.00945690576709769 -0.00134330414483624 0.000768707870699247 -0.0113730127807041 -0.00334482140504817 -0.00402799509359061
  78 1227.85054087677 ""  4.58343982761986 0 0 -0.000877129114118536 -0.00110794783296035 0.00145851589186946 0.00238392569711701 0.000601176281247154 -0.000294805046164651 0.000783769620047889 0.000436530175898689 -0.00072564034006013 -0.00353602737202497 -0.00129618174515975 -0.000503105670954409 0.00447290195941196 0.00102884431480194 0.00108048345095473 -0.00710696401597131 0.0036405112270158 0.000854092056375128 -0.00874078279414831 0.0039007899435951 0.00021555821973483 0.00390304623642778 0.00189559135170056 0.00253648171749867 -0.000485674050270217 -0.00044265646992639 0.00298841068802931 -0.000465109222154908 -0.00184605515320039 -0.00358919245855735 -0.00111168501261852 -0.000331946908006937 0.0013563343569572 -0.0145068669140467 0.00716265650785919 0.00121225340866884 -0.0120968103918658 0.00715876752643392 -0.00233028506517419 0.0074471407976578 -0.0212590182838281 -0.000858899836572663 0.00317387058381148 0.000895856912505653 0.00242761462771227 -0.00181722563891343 -0.00181827923992403 -0.00113491570646715 -0.00696366726395242 0.0198501205324784 0.00186142127670473 -0.00680041977722347 -0.0128946797547648 -0.000630167897819812 0.0218939309318703 -0.00582742194585182 -0.00266928547455143 -0.0143887992396195 0.0308348840049649 0.022928400060607 -0.00971868068464321 -0.0227649068259864 -0.00611038533416082 0.0155215544256256 -0.00342867919841696 -0.00161833270478792 -0.0106397760068492 0.0601468302316818 -0.17740617426533 -0.00798591891617998 -0.0172607336786146 0.0402575059215058 0.0109831119383492 -0.0387595124372129 0.0695419364015393 0.00280127825370136 -0.00986083612171331 0.0788172301750319 -0.00820468528338231 0.00563071699575908 -0.00395390887507117 0.0114002677144297 -0.011854108290163 0.00380727297142874 -0.0116306157326431 -0.0203098220772863 0.000432262959477797 0.0450017741844902 -0.00725945715978895 0.0170106075782161 -0.0322375995176821 -0.0516031193642712 0.0347627864606811 0.0328844694771996 -0.00556956780790206 0.00389803170097056 -0.0209171477590576 -0.0400218007810611 0.0596514039099056 -0.00414587228822076 -0.0311383759539376 0.0390972583078095 -0.0183318259940905 -0.0324199395459872 0.0307645271033598 -0.0289103393103839 0.207569893908094 0.180433624777376 0.0444800665093323 -0.0463058179585782 -0.226065754204013 -0.0437391281234802 0.11178830070077 -0.132092764737818 0.200526893271482 -0.219025703724223 -0.0292493091993782 0.0151296053959632 -0.0110148938951188 -0.157054810167591 -0.0997961227407342 0.177006626132547 -0.103513869951616 0.000766673229565445 0.000246039299994133 0.00203846690831761 0.000962168366714419 0.000141062187489428 9.43931501244593e-05 -0.00437609167251393 -0.000109715906536487 -0.00353449496102741 -0.000719522099530338 -0.0104222150168769 -0.00502913753491469 -0.00501393188921366 0.00717190938334197 0.00318080683481687 0.00750310501788584 -0.00101492861277293 -0.00854127365055985 0.000695145063846313 0.000277548131935386 -0.00107698822002854 -0.00686242008618644 -0.00239413830348848 -0.000189113361592569 0.00450745409883988 0.000520021647923536 0.00321666413935263
  79 1233.45209727599 ""  16.0385196309524 0 0 0.0225352287906042 0.0187076533894865 -0.0123036697013228 -0.0564718492249473 -0.0124151850504084 -0.0137046611262397 -0.0167208213148342 -0.0028570620242829 0.004396385633288 0.0776725021700727 0.0298405597880406 0.0190258148243231 -0.106778872777277 -0.0408437401502718 -0.0280076484139851 0.118592116741091 -0.0581291515033662 -0.00210848175532175 0.0960941780329908 -0.0813666047202351 -0.00737497500502716 0.0675635286013113 -0.0709572778517052 0.00842008731247265 0.00367771553217871 -0.00463098167223096 -0.0557272184217838 0.0251291255966487 0.010070239882659 0.0506239943611393 0.0327745153525154 0.011693097167201 0.0010149368051864 0.324481483508269 -0.168428072458121 -0.030353461299448 0.295584140360069 -0.144044616678512 0.0981370879910706 -0.189390475921202 0.529919496893741 0.0573083525905888 -0.000444211994503333 0.0010244563391835 0.00109087392949508 0.00347233003046539 0.000713171344432324 -0.000781743845917437 -0.00960632795776767 -0.00213390810078697 0.000699215889034625 -0.00207457056362007 -0.00350514303063909 -1.70252367076019e-05 0.00577506313449323 0.00163807506389459 -0.000201225786571483 -0.00504352498785957 0.00135791048535661 0.00049649178380764 0.00281457957997278 -0.00120339649389182 -0.000387954121548146 -0.00124250186932454 5.96261594095567e-05 -0.000359015182895802 -0.00137990863168326 0.00810244268571427 -0.00482006038054489 0.000512543711583089 -0.00357959812646715 0.000616155403821511 8.71262414565689e-05 -0.00383441157195606 0.00369551509433018 0.000285841584061122 -0.00148586790239677 0.00147324178837414 0.0112963176134765 -0.0104107955663981 -0.0130566043595959 -0.00499032026175066 0.00761444277476873 0.000474565056718806 -0.0068050768269507 -0.0094747537237187 -0.000239149257529456 0.0363168675500726 -0.000736506184304342 0.00281601896934594 0.0165028270794629 0.0167123744157909 0.00321656454354373 -0.00545806448925069 0.000130637046816684 0.000886072015572537 -0.00170474055731374 0.00579924633438687 -0.00671069162209902 -0.00364867651113442 0.00441430150247081 0.00473660021137451 -0.000398979578781717 -0.0018637959012626 0.0102561953528733 0.000646873002740103 0.00875461377027559 0.00942402496990576 0.00492197301407579 -0.00288964254599937 -0.0221195352975121 -0.00432535234493793 0.00762238682810703 -0.00921183040204388 0.00903749399074838 -0.00315303217843689 0.00129031330873917 0.00281944295739857 -0.00537358330233633 8.09681799641776e-06 0.00186388449366354 0.00388738859520097 -0.00348378436603626 -0.000719225542188237 -0.00120032501768348 0.000258277087674703 0.000551319349609131 0.00100410655956237 6.22406789796948e-05 0.000423309565534412 -0.000343229854507163 0.000174699262079462 0.00143341614531342 0.0059586137446659 0.00131395520402553 0.000656505484318372 0.00522815615791718 0.000434973152200462 0.00162700854453359 -0.00260246250035013 0.000308373902170016 -0.0112957114074439 -0.00532557865736542 0.015025494919812 0.096748734664485 0.0375102314427722 0.0016941164894665 -0.0697568992990995 -0.0119247126662101 -0.0428474606964229
  80 1248.18860043535 ""  152.013040233778 0 0 -0.00631686329635503 0.00813326654568161 0.00691677446445134 -0.00584267043998138 -0.00654463183436136 -0.00121600317771869 0.00673943206798301 0.00109350129750722 -0.00454346653124821 0.00600323872021204 0.00405063909576679 0.00258950052817293 -0.00872002255071211 -0.00386654306186833 -0.00345355439207827 -0.00600393420775288 0.0425950600512859 0.0396829937297251 0.00593593182893226 -0.0181955930118657 0.00196154915086277 0.0115005626932796 -0.0224157765481626 -0.00397582953015051 0.000209337794031583 0.00301507982272193 0.0144110873531072 -0.011716557565891 -0.00495494819326773 -0.0266030697768342 -0.0123551857225099 -0.00416177785570115 -0.00372690153526548 0.0308604211525909 -0.021372238281495 -0.00144420580161857 0.0228224725170348 -0.00798852966083501 0.00964836982622052 -0.0153289280860757 0.0401952960316277 0.004359080769226 0.0388454284067585 -0.0184125198245924 -0.00897771718603558 -0.0757707613429964 -0.0186775845483636 0.0148084517285504 0.140489597540928 0.061942568116835 -0.00867412012933192 0.0447302516474329 0.0361408600044158 0.00140114812148293 -0.0575751804452567 -0.039609059522057 0.000588437844696635 0.0140653003406986 -0.00397632751854464 0.000728428096490018 -0.0566804778979863 -0.00675327549865987 -1.74994340035676e-05 0.0392752691609398 0.00809335068498399 0.00196259507216856 0.0162062479950499 0.00065613480879738 -0.000714667749009699 -0.00516922923487978 0.00340939002353768 -0.00145883395555342 -0.0047706701683624 0.0042785112604816 0.00112274183599793 -0.00286701892132371 -0.00272151315688604 0.000655119047061456 -0.202848684358423 0.148015689495947 0.0693128512704294 0.0554667955384331 -0.0943659643705994 0.0192576133923497 0.0661300779969781 0.0554423237627565 -0.0120408578890877 -0.393714282461114 -0.0142801597494618 -0.00755594437423523 -0.237194417935137 -0.240872678824692 -0.00210281664581139 0.109024765814706 0.0072597175553063 -0.00789983041938636 0.0181140028200441 -0.014412922135569 0.0128945212052956 0.0097670440398832 -0.0253548355889717 0.0160435754953612 0.00385148587750081 0.00980785400146776 -0.00765359302945004 0.0192689124962922 -0.0138208368525006 -0.00296419136075079 0.00256638386276595 0.0106170697040245 0.0067728471681594 0.0137688309026396 -0.0340355162806076 -0.0125323696748391 0.0112317043531443 -0.000961016050396542 0.00231214816031249 -0.0258572527489122 0.0406808861956949 -0.0037714422580996 0.00666579989856276 0.00244563815281824 -0.00221881336620201 0.00448734183116417 0.00730119219039139 0.0092089161476193 0.00394225432686547 -0.00330485210032367 0.000821953115630011 -0.028276613078638 -0.00529781480156081 -0.0170204829042959 -0.0175427629821222 -0.0762618105278578 -0.0183638962157226 -0.0322077634820654 0.0219576320341713 0.0153834053738379 0.0295674494320046 0.0298936890385149 -0.054041429588383 0.00199281347902266 -0.00689108064773709 -0.00415433089062874 -0.0279711988992093 0.0209652486791659 -0.00230927525240679 0.0515371478026231 0.0185832255601161 0.00544045235794445
  81 1278.89785737854 ""  7.09651228472964 0 0 0.032125514754186 -0.0739765289963181 0.0198531878621072 0.0135136587141284 0.0120314159663581 0.0187365483911627 -0.0230269931751083 0.0323602854303698 -0.00963705152678968 0.00707503377931882 0.00536133381457932 -0.0360618973752132 0.000559904829491044 -0.00073398870641102 0.0103788380515706 0.0127546743149919 -0.0919728662264245 -0.00836010032609285 0.423770432066267 -0.163435795045849 0.0208021754193367 -0.58799919579083 0.352919911521115 -0.0952816594370613 -0.0153431938650369 -0.101050645744848 -0.0548357405104187 0.0637757798428272 -0.065004123866216 -0.00763187008055497 0.0276318857838299 0.0307710246361485 0.129706017335256 -0.0105699964729418 0.0543608710125561 -0.0164568762386511 -0.00535651024859257 -0.022416917746093 -0.0223695110961237 0.00543934292018715 0.00571689916771493 -0.026035925328309 0.00486080888965532 -0.00151693812003725 -0.000365833144259433 -0.00677720368015965 -0.00176921753036171 0.00149679162967598 0.0132202172480452 -0.00396371740236164 -0.000997583987291138 0.00505893020389788 0.00773319237608852 -0.000279377394411432 -0.00760513551549656 -0.00128879975739808 -0.000317722167140478 0.00387033538533793 -0.00844782164331128 0.000509094946336427 -0.000877586643533359 0.00594448606853838 0.000158199885068848 -0.00375341339175737 0.00271330156482863 0.000273122772783215 -0.00477069972123094 0.00752415301280775 -0.00135284187499793 0.00186608596517397 -0.00225724571409684 -0.000304973882635146 0.00192731333533961 -0.00261311496538446 0.000706009966313038 0.000739514903644371 -0.00146388157246288 0.000275151183116829 -0.00642786874561711 0.0017429471010655 -0.0100617920792444 -0.00947551874248295 0.00538984160500738 0.00518935146811298 -0.00641220328840809 -0.00773904225260389 -0.00180008703719918 -0.00822763620629304 -0.00137986370837125 0.000907602637185745 -0.0174604964323855 -0.0151723199124215 -0.000752015832212624 0.00315799496829702 0.00257598299440452 -0.00162663084703709 -0.00416090227514029 0.00282184092584076 -0.0038102250948681 -0.00267299373117128 0.00611560893593558 0.00148100395206848 -0.00164369340605509 -0.00286242215756594 0.0104416802504443 -0.0049424427851016 0.00832579132574403 0.00350959673359334 -0.00137635411495134 -0.00672291228921484 -0.00789746179818757 -0.00214326712391705 0.00566504160496036 0.00165753119808129 0.00513516817631877 -0.00345077395780813 -0.000178211894030922 2.07189931842903e-05 0.000112080563204092 0.000385331840330332 0.00395209019048624 -0.00283057652420765 0.00160093527636558 0.00184023741860197 -0.00347645361642125 -0.00173679835948074 -0.000758542102923027 -0.000876229711713308 -0.000382590498392735 -0.00322672014044665 0.00102049137079026 0.00329397704955393 0.00734721682160588 0.008100268315944 -0.00544150245901613 0.00241730407012215 0.00712915830592034 -0.00137622385645328 0.00125680570549925 0.0292579981490403 -0.00586798533444008 -0.019414060994987 0.0272589447696606 0.0158378772310853 0.187522867368474 -0.0306979849181802 0.00151220769695739 -0.215391921251637 -0.0660169109751413 -0.0394731358217297
  82 1283.48863120145 ""  15.805356093868 0 0 -0.0065988909444956 -0.00432356527409325 0.0144162568066104 -0.00341176773867234 -0.0076473166979493 0.00425339159461972 0.00999844690278331 0.00853721603865067 -0.00898369953751847 0.00491418777141608 0.00395037238119815 -0.0051255426973697 -0.00434611620636479 -0.00183090394586274 0.000628332397705516 -0.0205945446969747 0.0756891254341386 0.0806408125467849 0.0708586940470451 -0.0354426402517239 0.00343985475828088 -0.0868934547978179 0.0326806030694306 -0.0166593255109227 -0.00204687746104098 -0.0132485380734649 0.0215238673953117 -0.012036174184128 -0.0201254807124207 -0.0517622590544428 -0.0215069391487613 -0.00272126015127492 0.0181312424857804 0.00997506862728813 0.000211039909514328 -0.00302569903959675 0.0126582805225594 -0.0144343015575527 -0.00240831730489376 -0.00650091609911035 0.0190590059817487 -0.00143993029838341 -0.0120315828044649 -0.00926758766340923 -0.00755810738514192 0.00738406885464393 0.00632179040883856 9.70157983711482e-05 -0.0414639588158387 0.0714011098123668 0.000451188025040865 -0.0299833752613003 -0.048573179745861 0.00137693505867506 0.0543344788045943 -0.0124960804032763 0.00259430800668529 -0.0134216870987143 0.0826564473581556 -0.00222980323168589 -0.012883691043506 -0.043946256043787 -0.000147130648239195 0.044821889224186 -0.0269925062989925 -0.000798988856830757 -0.00690256622870349 -0.0635163380049437 0.00251934213101897 -0.000791004976805811 0.0187883447361033 0.00256811573390129 -0.000626113518305953 0.0167484739373836 -0.00515116388640473 0.0083507656830282 0.018926916228045 -0.000339902885779117 -0.0888924633129085 0.0526581840958561 0.040381516256309 0.081514660241289 -0.0146486602329451 -0.0626225609927259 0.00670535866767657 -0.00226605246898253 -0.000564730638509347 -0.0470887063102858 -0.00508434799107161 -0.00985440822008731 0.0361097580493331 0.0167252287996928 0.00417040084341675 -0.0185637497165037 -0.0222524507460823 0.0102872550819736 -0.00232715586333336 -0.0281567107504139 0.0372810006759725 0.0205028239526884 -0.0249997563280467 -0.0374133145453824 -0.014158068483526 -0.0103196824508886 -0.0536109364856234 0.00287497538412745 -0.0266817090761595 -0.0246274445054995 -0.0206639920071464 0.00653194203681815 0.0563415085127234 0.0121650687827777 -0.0187559610328951 0.0426998253777116 -0.0564521334164352 0.000725929230042687 -0.018404055130214 0.0343819835955619 -0.0357810573047378 0.00467551399457384 -0.0621613964722967 0.00648663788345063 0.00561625054256169 -0.0443150511109947 0.0518342875068466 0.054367260562803 0.0339032655301269 0.0314738085638082 0.00640275223429946 0.0248777823919736 -0.0403690815359714 -0.0701784586332442 -0.133327929740243 -0.14534383943587 0.0861766194424332 -0.111613366074255 -0.0325815863009503 0.0651330045507348 0.0630962722267198 -0.493498440921564 0.0223046237388169 0.00240120358311647 -0.0036613138386356 -0.00847902578174954 -0.0620745647703565 -0.00837279133583347 -0.001739568055186 0.0589495641722307 0.0140457170237981 0.026737531653107
  83 1285.80663065748 ""  6.20883222364329 0 0 0.0173099034388836 -0.000931026782606324 -0.0270710974550318 0.0103550435679376 0.0169974510014066 -0.00557656512694665 -0.0241127576585299 -0.013395801450104 0.0170940806739337 -0.0103971709015927 -0.00631883367371351 0.00418968802066177 0.00975753572013173 0.00311932079985427 0.000525547927094055 0.0492538369402684 -0.175741766195091 -0.16935839140351 -0.0756259180781021 0.0458945910323795 -0.00360668994941703 0.0871788449272156 -0.0117670687412899 0.0200041251237769 0.00184041584196925 0.013420488378891 -0.0518603224295002 0.0341751276894224 0.0329182625662894 0.107195039789386 0.0486180977354827 0.00986009345735479 -0.018471143081556 -0.0272358435902629 0.00631234895636412 0.00508488652219216 -0.0241354307138735 0.0187382073210479 -0.00297631526974897 0.014814466890555 -0.0398486517154694 0.00171845639410312 -0.00680743880094406 -0.00930671673386177 -0.0133044923456551 -0.00447882620560495 0.00557919868712707 0.00444171455603357 0.0191528364014331 -0.0420717286473871 -0.00252838707683697 0.0320044708984483 0.0233814205316092 -2.01798075738056e-06 -0.043937425774678 0.00876951598820342 -0.00193002471977683 -0.0340180801149963 -0.0727851255197555 0.000445877352069047 0.00277334699955699 0.0195003750068643 0.000446237952178182 -0.0218943503958096 0.029006408286866 0.000257413043675072 0.0942393174577731 0.0613474550180883 0.00311961787082807 -0.0282951842614429 -0.016893684685341 -0.0047994095683183 -0.0289194288327996 -0.0150777705389059 0.00358994877268203 -0.0323889990376335 -0.0246196192491446 -0.000652298171972766 -0.00935350848689176 -0.00416568090188894 0.00143671421294523 -0.0534098763491605 0.0643522970010447 -0.0247916034403039 0.0305278496673707 0.0206807648208933 -0.000111332311487045 0.0610723298361087 0.000114354818838213 0.00812587346858475 0.0246288591970168 0.0507921622931643 -0.00302267435041046 0.060388756468231 0.0220929683098798 -0.00809317880892058 0.0771243559069412 0.0237481258326463 -0.0371952577104795 -0.0118973272078937 -0.0368774349612692 0.0953671366150896 0.0593121790546552 0.0710035587133419 0.00240770682468771 0.068315780138813 0.0236756858698518 0.0430304149167078 0.0650477269733283 0.0646263207263338 -0.012016701916877 -0.000194016131712485 -0.0536442907511692 -0.0966013809387528 0.0898536491222092 0.0264175346711889 0.0413260863867479 -0.0900561681625755 0.0952587452490519 -0.0176521045608974 0.0994022861947589 0.0198277599080196 -0.0285165840426769 -0.0406898887950408 0.0424649569777711 0.0417080964312696 0.0264119047401646 0.0263116334412169 0.00230714039514169 0.0354139768030017 -0.0375101234096323 -0.046603698626149 -0.110188858349232 -0.0896204274028011 0.0877860047517534 -0.0907167104587081 -0.0474926895830366 0.0491608150989526 0.0232911866312149 -0.355221758289958 0.0342558344790586 -0.00893857302925455 0.0105834494426639 0.020391554458023 0.169166830198657 0.0227516443201821 0.00320743850149394 -0.153133189055639 -0.037555385279371 -0.062676008502854
  84 1287.101500839 ""  2.80138352801464 0 0 -0.0286713126276128 0.00098665646029668 0.0470091938392616 -0.0147785886995767 -0.0294347648919843 0.0115153872464659 0.0412970317363113 0.0229459387362437 -0.0300449445930777 0.0138936692911679 0.0107633672827029 -0.00845714639318486 -0.0140952044421847 -0.00559915438702128 -0.00102770205814192 -0.0841761375661368 0.306592907698144 0.295474655854446 0.136010775858979 -0.0761673987302017 0.00666069618812684 -0.157868814029449 0.0238134227278186 -0.0365804496335788 -0.00341799720166952 -0.0238025173145198 0.0893981593608959 -0.057180910799124 -0.056190781127296 -0.182918557842681 -0.0829342244799663 -0.0168656031337019 0.0329719840373428 0.0376702253400123 -0.00592261167554987 -0.00919736183764101 0.0401364393828397 -0.026465903300952 0.00784188343546133 -0.0213387577856639 0.0549487664902017 0.00205450048535952 -0.00774958037362347 0.00500657439046807 0.00162061991194817 0.0116163023177511 0.00204506914230142 -0.00237709103412532 -0.0173351782474414 -0.0167254562733906 0.000865544355426601 0.0154680831782733 -0.00370778814574964 -4.31900907818597e-05 -0.0159781672495961 0.00829530478200969 -0.000193623140076582 -0.0489178638288046 -0.0357066693866367 -0.000486303824750943 0.00101318180300905 -0.00397604271702526 0.000433624784316024 -0.00423912981892112 0.0182696864537313 -0.000839634122383628 0.107846442648374 0.0341425236547741 0.00413447437512661 -0.0342744548514256 -0.00893273504052787 -0.00368884775363658 -0.034080124172943 -0.00754967990843808 0.00181394494820984 -0.0337971248622857 -0.0177174711234815 -0.000549428343091168 0.044616023807297 -0.0262964098577519 0.0015180861936137 -0.0134724467394822 0.00608521600019252 0.00398149317387656 0.0481273286276091 0.039641983288142 0.00295814835930995 0.0769368950493892 -0.000226159641335829 -0.00339297170530024 0.0665564387870779 0.08233823892044 -0.000178779502796629 0.0590395182941881 0.0116995923201007 -0.000371950191040985 0.0901288227930457 0.0115278704585176 -0.0218179431196472 -0.00213811467639039 -0.0583640223154108 0.0893514569775508 0.0623915110307212 0.0782349930552645 -0.0305112713380526 0.0745100715295018 0.0140352764661896 0.0352503051189615 0.0608408636853452 0.0771809588564178 0.0238821352273068 0.00928121877965025 -0.0770954575262006 -0.0978913665943892 0.074396050602453 0.0311906841511342 0.0382061674651094 -0.0847959147108369 0.0887084893719223 -0.0183810434414449 0.0804298528288645 0.0289689083138579 -0.0314864576689923 0.00346870681369506 -0.00314628710665478 -0.00551750198392217 -0.00406978887258647 -0.00258600476602167 -0.000924593260801178 0.00315284036276353 0.00430028336237407 0.00729021654138455 0.0106348541478492 0.015531038909286 -0.003967258293029 0.0120240537765229 -0.00842622707356649 -0.00749327419829784 -0.0117806251027145 0.0297427608352423 0.00857476789290904 0.0143943494772112 -0.0180913978436219 -0.0356379601520189 -0.296275178982113 -0.0409883471196334 -0.00563741021112069 0.263812754363876 0.0646984458497124 0.1089958444676
  85 1288.23771333156 ""  17.9066901885176 0 0 -0.0139543560274242 0.00224548197161511 0.0204835492917894 -0.0080579669367976 -0.0131635434266954 0.00395499203474713 0.0201428484046068 0.00990472373410785 -0.0134026455318755 0.00726250848478028 0.00408161999191746 -0.00150244775407024 -0.00732385277764178 -0.00260280797323435 -0.000993205337494561 -0.0358521703348146 0.14741121838869 0.141713535947435 0.0386806645698036 -0.0282194560007875 0.00279859726381262 -0.0442412931469426 -0.00669864858344995 -0.0139572493399591 -0.000901696338951047 -0.00801176582785411 0.0434397846057772 -0.0287889307245034 -0.0248180052056315 -0.0858724637475217 -0.0395128210388164 -0.00867304399943277 0.0113883569917768 0.0239302334874262 -0.00508259705610657 -0.00457675156874887 0.0155526320881741 -0.00688272780683536 0.00684000092497952 -0.0109948004754073 0.0289910463257776 -0.00238448657419052 -0.00934802569168791 -0.00665343633127855 -0.0122667578181997 -0.00124163763595083 0.0072815118410887 0.00382743787275602 0.0417187018269684 -0.082054835884412 -0.00332436807538828 0.0067405448007766 0.0542053996837406 -0.00224517378433459 -0.0417879501860632 0.0177503407605361 -0.00195113690474018 0.0745075813689098 -0.0628202321160181 0.00372197061818599 0.0262359763936911 0.0607470022524043 -0.000241405609102759 -0.0602730986555787 0.0110088850336673 0.0018926823692883 -0.111908054078956 0.0339893633336845 -0.00848862167817394 0.0387259145064321 -0.0113632218400049 0.00204414449202236 0.039536517703415 -0.0102633904907921 0.00422229506854079 0.0264734186572972 -0.00194099592401893 0.00142375471086811 0.0147092446172204 -0.0122857574163753 0.0177268230239861 -0.0712959763632834 0.0607468685326429 -0.0114251787354373 -0.0795389280755966 -0.05728838116253 0.00843889058486709 0.0589184046407605 0.0114014301683458 0.00565038693765542 -0.0821902196124925 -0.0785812277585749 -0.00434205310211505 -0.0419917222356411 0.00973704566034152 -0.0119558320528027 -0.099091237148733 0.0192998695306521 -0.0174387524473188 -0.0219355794087005 0.0952655213320867 -0.05867816540082 -0.0512955295826229 -0.0740253518870703 0.0907710394627772 -0.0983106411937363 0.0169587541293646 -0.0135821582428025 -0.0484438751056437 -0.0965015370496737 -0.0819785026829073 -0.0222096877207775 0.106361632427794 0.0498468487966936 -0.014973306106945 -0.0360866972629066 -0.0207785381123944 0.0557828431290461 -0.0615942778543649 0.0145662408060444 -0.0171940980456793 -0.03761122222446 0.027074720366792 -0.0284478166043847 0.0315653541643894 0.0260397415228235 0.0158429733196735 0.0160935996174455 0.000498551584784477 0.0331303692936034 -0.0248469504248946 -0.0271715700607919 -0.0771365706063463 -0.0565734516027709 0.0648756956149562 -0.0569380677626414 -0.0546332349514697 0.028863419145356 -0.00163084382184956 -0.227589318167669 0.0362936974184778 0.00721437524936307 -0.00926638057509046 -0.0174969995974582 -0.150759778145752 -0.0218137975025547 -0.0021380607100646 0.12952336968662 0.0318353003351044 0.0521518535882976
  86 1325.70290279265 ""  33.0992839895389 0 0 0.000944313521741067 -0.00127321904453871 6.48191390377158e-06 0.00044964729175199 -0.00154346062576309 0.00127227719612617 0.000642606543053828 0.000645537931137104 -0.000411091042357865 0.000318391500749051 0.000922901275341106 0.00016726856605741 -0.000510728023598199 -0.000354125045471079 -0.000172207467303091 -0.0153165877162535 0.0196346237519163 0.00599612924765329 -0.00800795179040873 0.00443422029243327 0.000875757783559147 -0.00467357492563166 -0.00359442542694756 -0.00445953166654492 -0.00010947057714976 -0.000857628174857326 0.00164335052676121 -0.000359882930268321 -0.00113195141453203 -0.00287440774391082 -0.000776590064300002 8.7775062155263e-05 0.000962482636390825 0.00171629405008311 -0.00201798497957362 0.000147619335725854 0.00144512635812118 -0.00139304903355013 -0.000231262023118647 -0.000937961717614179 0.00238849216928328 4.27344400775127e-05 0.0342009937329874 0.0186868741401604 -0.0032615875365549 -0.0547251594189503 -0.033168857062046 -0.0121759262171797 0.0338926206884157 0.0203920577629151 0.0064676981338681 -0.00870186684645066 -0.00771892503644157 -8.01279200413893e-05 0.012799045805173 -0.0140890191046237 0.000775394802701407 -0.016105308792194 0.0404333129001334 -0.00118071578147511 -0.0162029625098596 -0.0122048405820763 -0.000654544329727712 0.0324429839615831 -0.00127306070769571 -0.000559802674641264 0.00530529492414721 -0.016284499493036 0.000596148508125846 -0.0022978034861223 0.00377616336268669 0.000653876782023173 -0.00246449378529864 0.00318712406155985 -0.001132420258745 0.00360338839961124 0.00397997129279828 9.89728759155234e-05 0.338404182035165 -0.230057553361574 -0.194212684151134 -0.548012241038429 0.312616254026693 0.189470964389414 0.0359879622781031 0.0517181327985992 -0.000689568349343183 0.0106128860692549 -0.0151040569182427 -0.000686650689171057 -0.0742047856697822 -0.0875002095193299 0.00201139634874646 -0.0955248563684965 0.0146156422339346 0.00441600551937383 0.0061672791217988 -0.00461284629341403 0.0062823447216634 0.00470384111074239 -0.00994854771913804 -0.00615088442130277 -0.000719077397563914 0.001105446850335 -0.0137829957875041 0.00657276611544134 -0.00346867007636212 -0.0019549462001881 -0.00130823289406318 0.00600629237618459 0.0139652377128455 0.00265347893712764 -0.00872493060728829 0.0058884982174152 -0.0177492480079358 0.00132080226542746 -0.00451666267831592 0.000924838204146554 0.00699090486075569 0.000344335634783032 -0.0205875546978964 0.00273523394313365 0.000315689220512407 -0.03076390849102 0.0205375444382528 0.00940679403409806 0.00510300570092324 0.00929859405022682 -0.0126589016590453 0.0709953200244195 -0.0380563887416395 0.00803545941458951 -0.056491521568575 0.045086266965459 0.100180492931002 -0.0530732280746768 -0.0941598917865553 0.00991786831306721 -0.14368826920845 0.134597040380797 0.0545937645224943 0.00100622479153972 0.000117626062355941 -0.00105538109063182 -0.0128948858973565 -0.00418066776465575 0.000545980331930291 0.0060187612589164 0.00163510579764756 0.00163800260597134
  87 1350.82064498549 ""  1.43157501989938 0 0 0.000563294914119042 0.000330210681511453 -2.89463928948101e-05 0.000361333655797155 -0.000620457833095544 -0.00034132406808991 -0.000765518138360144 -0.000361838354078447 5.49916042369369e-05 0.000189685804692862 0.000363390153860082 0.000171174997502206 -0.000234176188600739 -0.000411482393748237 -0.000279118328431628 0.000383613100803018 -0.00464976015941158 -0.00511356583435075 -0.0014058197612083 0.00123660063089337 -0.000843045835594489 -0.00250914457802058 0.00332521269687587 0.00120922178393444 -0.000269271347522635 0.000362657328980602 -0.00105912206537408 0.00124899029844186 0.000798727317162342 0.00288128571117958 0.00150654581796778 0.000286837348984494 0.000317457476042709 0.00239025324529657 -0.000263349589563284 -0.000720886728070902 -0.000160619023657074 0.00218600808789711 0.00193965520310291 -0.000400798719677162 0.00120770950990494 -0.000517026445903045 -0.0102920166961001 -0.00579018555234214 -0.00382038066614301 0.00446576457260397 0.0184809441512857 0.00760905033628937 0.0298402322713461 -0.0941212195036506 -0.00106979297237114 -0.0181691944391966 -0.00570070028527438 0.000445694785089103 -0.0279226367352836 -0.00442973070469619 -0.000541207782534876 -0.0408964155272824 0.0768576378912495 -0.00302592023507002 0.016765569214731 0.0184854739837401 -7.25704706803332e-05 0.0346860294943411 0.00859344859992728 0.000772970038082055 0.0189176466407905 -0.0246501497780287 0.00101936787676009 -0.0068207398589515 0.000363517977538201 0.0048254187997704 -0.00712925297436535 -0.00228164850153108 -0.0046669072095874 0.011063089780153 0.00114937401768908 0.000931549828652717 -0.0389098247158338 0.0214983508591835 0.0302020401969875 0.10992029130757 -0.0589013357665259 -0.0479888882171413 0.223879115896054 0.324023660624581 -0.0134028992132816 0.410411434384691 -0.0414699773633034 0.00877972429980878 -0.289633487094119 -0.383945187604938 0.00118306343397182 -0.347171439674953 0.0510808808964432 -0.00471066156954949 0.0146482230533762 0.0122306146146156 -0.00740184525772399 -0.00495209835081228 8.73650729298884e-05 -0.0197999439597134 0.0184927011492195 0.0166682815936408 -0.0363266877547741 0.0132715607566208 0.0179894959211326 0.0113147960311128 0.0203639900856061 0.0298715197850813 0.0353569787441593 -0.0127143187472699 0.0120180353991331 0.0129204373971647 -0.0490478511706875 0.00831021768587985 -0.00484695892303764 -0.0234274893996277 0.0606078216298733 -0.00256529782024783 -0.0564874445788832 0.0089429986405054 -0.00631924367677009 0.00629104499854619 -0.00558194859198166 -0.00252065664882469 -0.00123734865750051 -0.000524571463521228 0.00246888802823265 -0.0146757187770966 0.00858566825517188 0.000461233585170265 0.0137368449864717 -0.00228128987061455 -0.0187230335327811 0.0115389928111262 0.019566595859722 -0.00244852731051021 0.034237169050414 -0.0431599482429278 -0.00669441848407124 -0.000674116573135097 4.38223182981003e-05 0.000385399328318073 0.00875767256296307 0.0036611896943603 -0.000617547124040032 -0.00235425680401411 -0.000394767827568033 -0.000485537816640834
  88 1366.08422177818 ""  12.6016602522643 0 0 0.0884737461707644 -0.0332968641606548 0.0323343757483465 0.0122191813751635 -0.0555687351501741 0.00864978386041358 -0.0319793603207246 -0.00580608344784835 0.00112496077856106 0.0189409307476396 0.0202712229660258 0.010279212694692 -0.0165740541909913 -0.0109500798861571 -0.00561416609671108 -0.640795691656165 0.262900737974974 -0.308593145372574 -0.301516546912361 0.2083116931151 -0.036895914090056 -0.14399823263241 0.0512896943072416 -0.00857335948383317 -0.0107060112534642 -0.0142956283336783 -0.0539599283375027 0.0649556517866494 -0.0206885047441227 0.0739827079080277 0.0847022027905711 0.024870534825035 -0.0113035913152493 0.0334500382067795 0.0162386447396811 -0.0194038850027455 0.0313930580700893 0.0149722952036939 0.0390229096080892 -0.032457289307337 0.085488418847204 0.0154572442286132 0.001174447551611 -0.00198589617443976 -0.0012641618471505 2.37103325623166e-05 0.000873504207366442 0.000544276963246594 0.000506257581364596 -0.000138961716096118 -8.26966123193584e-05 5.59312965247944e-05 0.000174856869155435 0.000442361729228855 0.000208454066181168 0.000260499924848622 -6.71046635691946e-05 0.00047993819535355 -0.00163425431015977 -4.2971567714413e-05 -0.00107361846536932 -6.9437643500149e-05 -0.000214609442679063 0.000752355921809709 0.000598432005230123 -7.85579016012145e-05 0.000453973421637475 -0.000168609980137637 2.59815699889974e-05 -1.33935486414732e-05 0.000401812342522893 -0.000133646171152006 0.000975187013754242 -0.000393254747229356 -0.00103289417644316 -0.000776946730051054 0.000400872496372265 -0.000205707820843196 -0.0124676416557392 0.00958015008685657 0.00883653936184436 0.00651953324747055 -0.00430465762329194 -0.00252407491381594 -0.000378196856168519 -0.000768097787167201 -0.00245579253002476 -0.00687449102219136 0.00100978204178374 0.00130518761020384 0.00251497348959031 0.00469126634483311 0.00149531166245634 -0.00155046106895095 0.000970999720595271 -0.00010876025199426 0.000521493519035264 -0.00174576322230087 0.00164488865180299 0.000737499835000737 -0.0012149766516737 0.000597783239639225 -0.000685070467838731 -0.000245899925943719 0.000958187052710761 -0.00881175407201273 0.00621786846374191 -0.000222658185158667 -0.00302779985037937 -0.00138799227472058 0.0133380814509178 0.000343553939402072 0.000699809422163742 -0.00211331554382731 0.00379504162322931 -0.000191952037742559 0.00016556993615089 0.00123711787681385 -0.00332148353779868 0.00253459508415556 0.00153631280085486 -0.000711802350184971 0.000835620608871065 0.000291959265578166 0.000116624626555363 0.000165637281976772 -8.10942105156754e-05 -2.8017428074701e-05 0.00045511865312572 -0.00232964648413185 0.00180711541107321 0.000122560428838107 0.00278051260590562 -0.00222621918334811 -0.00899542067989495 0.00488451032350605 -0.00336089148509574 -0.000839083683007125 0.00602037994435428 -0.0095442833309042 -0.000665634252871421 0.00620941245002516 0.0297859908326201 -0.0220946935277261 -0.0522221353660171 -0.0816784451105521 -0.00900093852243505 -0.0450812638729272 -0.0254258677261303 0.027102704291397
  89 1385.64665060839 ""  4.30181149222109 0 0 3.59927866430106e-06 -0.000559327274122827 0.000129399346606332 -0.000263267753875338 8.60290805333613e-05 7.11871842461034e-05 0.000247838379218645 0.000449963811680759 0.000156927511893012 -5.05930121462304e-05 2.29822632144625e-05 -2.41937638702519e-05 9.59707444004732e-05 7.94207804698562e-06 -7.55656010759547e-05 -0.000730112192497008 0.00285446767100206 0.00282172997950532 0.00151515674593186 8.06053516485496e-05 -0.000232447462810534 0.000862837608592827 1.56171133223328e-05 0.000841801259414407 0.000526961686966896 -0.00185752221383599 -0.00133872260951551 -0.000785996894150772 -0.000864445190301172 -0.0019387209184572 -0.00160755648641242 -0.000183663369659772 -0.000622959920267036 -0.00059360547483015 -0.000196703165091152 0.000116196620706057 0.000222681104539584 -0.000214084091299445 -0.000130924116047613 -3.60533520777136e-05 7.26636518023104e-05 0.00069430021980542 0.0543742637561177 -0.0351915565399955 0.0176061836022011 0.0381669280901199 0.0214291618806902 -0.0215576952068098 -0.0331628429927598 -0.0186736032311149 -0.00257542841913096 -0.00950248988732287 -0.0135222186376633 0.00103545108197083 0.00254606152360065 0.0108311823665198 -0.00041190940452932 -0.00154678543563257 0.00689551488850492 -0.000215040485082913 0.0142334552682624 -0.00515267161844519 0.000408064451879635 -0.0185427907345864 0.000466693204100551 9.81203987789796e-05 -0.000511140782489299 -0.00226510213000566 8.7463630094718e-06 -0.000125803289358228 -0.000475462636750876 0.00120771199285283 -0.000127688390701553 -0.000966031821497343 -0.00099839443506829 0.000113124484943929 0.000290989396453514 5.85016351623528e-05 -0.562345421723738 0.374755533751455 0.0904702305440323 -0.184570189089246 0.169739386541297 0.0514125328334031 0.0461779341199627 0.0638926383724026 -0.00598112379852834 0.0668274543465366 0.00639352635838657 0.000844324518765617 0.0297786376263077 0.0130590571951821 0.000443111452034424 0.0425391938528663 -0.00824459096933566 -0.000911743642913482 -0.00150769403417453 0.0043588975905601 -0.00307877068027317 -0.00191572895465722 0.00319409290008321 -0.00472864762871699 0.00237945023403825 0.000576032051194381 -0.00626914737691558 -0.0017458086003096 0.00505648335633131 0.00191296015150877 0.00261319791135963 0.00293887980276726 0.0060462032365472 -0.00333990877246377 0.00586948697860984 0.00293979238483304 -0.00225313169824347 0.00202214473928838 0.000728408690242154 0.00162708340111791 -0.00272327039255016 -0.000540485489986991 -0.00133653699785351 0.00203882059430499 -0.0015707019906329 -0.0245715158797786 0.0153810304551293 0.00898680138352971 0.0132857066373008 0.0124796036664333 -0.0150296085221029 0.0264146071802945 -0.0879591136135411 0.00105074269570681 -0.0752894456185838 0.0333631938073754 0.14817633374123 -0.140072334448435 -0.027505122801816 0.0293757511731993 -0.150525191156989 0.362887838191017 -0.0451789834357662 0.000936608994286212 -0.000108169487434192 0.000600134389867807 -0.0093646031147255 0.00138768816332096 0.000913810088953679 -0.00104629804775854 0.00233732191047073 -0.00852663682692148
  90 1405.78439364812 ""  0.608508976072797 0 0 -0.0190708572238141 -0.0461244591471949 -0.07423049716501 0.0181941496114555 -0.0227801179648581 0.0158885825903672 0.00378509832374737 -0.00803529956191851 -0.0855546939917925 0.0104426138244183 0.00342649612357407 0.0057696490871516 -0.0037864287467502 -0.00323786752894766 -0.00149132346929093 0.127668549148858 0.225517907508058 0.309780503794772 -0.234086976828628 0.203487347295849 -0.0299906451695792 -0.0639697819632992 0.0255788763934528 -0.00616355017667804 -0.133402497916281 0.0962912407623864 0.400327990672008 0.15751380607259 0.193335293797771 0.254082012056622 0.0536265908498254 -0.0132307313978521 0.398525003794691 -0.0056379648761417 0.0295935878719692 -0.0122534405861937 0.00224016561734227 0.0216693853472719 0.0215887955845949 -0.0110130185697258 0.033831692167633 0.0118885515775603 0.0013550976313298 -0.00153127095752382 0.000794250511411089 -0.00018796150346511 0.000527279815653373 0.000145420645169914 0.000478842769302785 -0.00188700762930957 0.000121143468331393 -0.00147548377849017 2.36018927445675e-05 -1.82632942251524e-05 0.00207738866404237 0.000531143044847632 0.000288738879188646 1.75483261009309e-06 -0.00122819664795423 -6.29342438929145e-05 -0.00213384320872954 -0.000767060687687988 -0.000160817413644926 0.00251271556465567 0.00122557857051901 4.66861248957692e-05 0.000138341029454133 0.000445344989066586 -9.75486842133043e-05 0.000169884336225968 0.000653792680495743 -0.00128564434166314 9.70542694202636e-05 0.00015644877145716 -0.000282241529988512 -0.00172171796489914 0.00132004197407881 -0.000360106147760477 -0.00902229524288791 0.00259425169935409 -0.00659517429482642 0.00219206501125853 0.00639965931104275 -0.00373188007702282 0.00248429077985236 0.00618131046027305 -9.9360025093446e-05 -0.010294038657068 0.00148125151919961 -0.00194277289459151 0.00196771075451202 0.00488567805154798 0.000598534758528155 -0.00768986039703433 0.00260435752424823 -0.00036107753222189 -0.000758790018720941 -0.00519821402019249 0.0039229261040552 0.00125605119650936 -0.00205325917329286 0.0057918348924419 -0.00281756002416359 -0.00112624234975713 0.00573320243453121 0.000165477491765832 0.00216580738372104 0.000526253242920238 -0.00238588298414971 -0.00201220835461064 0.0013814760606342 0.00134030865753763 -0.00294777915209026 0.00143890571769949 0.00865857221254819 -0.00391194531154829 -0.00175075757592913 0.00384767924840658 -0.00841921982799619 0.00214024220736418 0.00692177516213661 -0.00366050006588 0.00410159802774077 0.000837815780493258 -0.000997449600324162 -0.000511445871227615 0.000168518304644563 -7.63135278274409e-05 0.000347418378819788 -0.00206835860907099 0.00136183238247177 0.000377137604887638 0.000829541887243389 0.000196779316510092 0.000645216979295099 -0.00051613458810674 0.00438418509452851 8.47563584153034e-06 0.0045673425287415 -0.00388014971277439 -0.00117200953591998 -0.007612257145046 0.00771885617073815 0.0229637262670891 0.158403072701278 0.0050315776956303 0.0066672308495597 -0.104498250382949 -0.0246600807665162 -0.0387298792621488
  91 1417.17255554733 ""  6.88295698541061 0 0 0.00328036255899976 -0.00381223384273739 -0.00142005714870791 -0.00282043447867964 0.00273157105181854 0.00101662383778135 -0.00131570584599265 0.000119822515243275 -0.00403553776717522 -0.000811116111538968 5.73724003577376e-05 -0.000268595096100422 0.000768540843906088 0.00183172196804008 -0.000550281214728294 -0.0125211285313094 0.0174781987315497 0.00554098360898169 0.0101425362275179 -0.00372029099967824 0.00135460050108176 0.0142690884612474 -0.0111978443869255 -0.000104860946691158 -0.00723501827147465 0.00186242820459049 0.0170194745924742 0.0125105930854413 0.00389116286130458 0.0126949515560659 0.00725198942498637 0.00133043025875046 0.0164501025374853 -0.010039494033835 -0.013046890312103 0.00695508851456227 0.00718495477351327 -0.0144444304925578 -0.0102252040761541 -0.000579071852314719 -0.003867459684981 0.0106641195778652 0.000271349418976093 0.00175829706478633 0.000601103929719228 0.0014251482069607 -0.00576935091963207 -0.00130804017133401 -0.00909994090441393 0.0264576855488401 -1.62642436436473e-05 0.0257775241717472 0.00919514369901184 -0.000147255711411799 -0.0166558029184963 -0.0144225271299314 -0.000377405090633286 -0.0023532450616426 0.0120058539653192 0.000679143910467601 0.0256079310578566 0.00530980692150321 -9.89259726492173e-05 -0.0306864605322026 -0.014218684418552 0.000114716187816135 -0.00555729492549896 0.000300726758830719 -0.00236015426721668 -0.0114245699240152 -0.0375305474254369 0.0674557508817747 0.00123140357110829 -0.00688046202867246 -0.00191824181537665 0.0648341170427095 -0.0569874485602972 0.0132867047546408 0.00990765574422618 -0.00402167705082146 0.000303174991239542 -0.00739216249451652 -0.000941200631529411 0.00677171977796838 -0.0539388362084894 -0.102860503954651 0.00402247975762653 0.0152651882617898 -0.0194066394681877 0.0092173721918002 0.00466415179115192 -0.0263571861375442 0.00182788412595028 0.102241033542521 -0.0318054121854848 0.00127965167017079 0.0637516533914097 0.266306004690363 -0.203378857618869 -0.0672094383253397 0.101736901708261 -0.317199050057897 0.155908894596249 0.0682077153978924 -0.28579111580418 -0.00996483012170913 0.0199548214486231 0.0101939473403371 0.0239705441379146 0.0188631001474277 0.0185616316840146 -0.017174573481146 0.0353855482440779 0.00577642549553589 -0.317345983371105 0.174483428467372 0.0875106550783024 -0.15394500835625 0.323591398413057 -0.0590157891038642 -0.277210529529305 0.156688036985853 -0.177025262560147 -0.000226772142723255 0.000380737151811281 0.000194303467914868 -0.0001944272352262 -0.000335963728189922 0.000110543188153798 0.000891992610296376 0.000680341123299816 -0.000359415627094223 4.86982509962434e-05 -0.00113837003152616 -0.00182227068901853 0.00220717778478822 -0.00129783169590654 -0.000347737868640793 -0.000910652384195178 -0.000462234610046532 0.000744265045324111 -0.000269525191861984 0.00120403619409413 0.000268602614255334 0.00344308154683299 -0.00344995937958845 0.000151174024205913 -0.0065290814337462 -0.00235194310057672 -0.000656991297682331
  92 1423.31187390433 ""  5.55341987364773 0 0 0.00240341182135676 -0.00679675268839859 -0.00641150742292853 -0.0014168652548317 0.00277889855537061 0.002037424383973 -0.000155792318950901 0.00389631264100519 0.00508008005456002 -0.000721163076862462 -0.00105904660939499 0.000179859152789984 0.000876959064642194 -7.69594391497393e-05 0.000180140116880296 -0.00548929806956399 0.0246585887143699 0.0170637003911692 0.00150509862991544 0.00181850027724381 0.00161548607615357 0.00953804136066888 -0.011305961123906 -0.00330702792170608 0.00550219302277201 -0.0104520556911967 -0.016406066585592 -0.00320355064908702 -0.0162754034793975 -0.015855021992666 -0.00139199795869054 0.00380270719653279 -0.0131428902968295 -0.00268713804010197 0.0067476501032446 -0.00220425052835139 -0.00441165964166072 0.00585673867058627 0.00196252424096523 0.000969665345625852 0.0008159501412534 -0.00147711402550516 0.000198944496070052 -0.00168484156183091 -0.000232716929918396 -0.00111323863337697 0.00401263092677457 0.000876718831675071 0.00627653765431327 -0.0179546419212903 0.000346199456483586 -0.0198602159427609 -0.00598658357852067 0.000109515949674147 0.0146267577107522 0.0109220229656825 -0.00105974833897042 0.00535710062278002 -0.0110471788048454 0.00191692750617171 -0.0188994632233151 -0.00316949627191975 -0.000837776212684486 0.0218211850651378 0.00957894071342559 -0.000370118578552472 0.000261135203469197 0.000144710326964699 -0.000601141416436348 -0.0129362901228624 -0.0280243724882417 0.0606712628708835 0.00622353435580891 0.0562130498986788 0.0597836447973045 -0.0363752941233872 0.0310631769100902 -0.00384028721150881 -0.00790894865315079 0.00250276166639108 -0.00226178129068575 0.00444076388326336 0.0035473759581708 -0.0054874156058008 0.0329347891218967 0.0687355853099691 -0.00471811692426779 -0.0344458440659175 0.0173362931426219 0.0128215469262512 0.000135201722617517 0.0252790682540936 0.00385636795058012 -0.07158489897633 0.0220419111209718 -0.000519233141003325 0.0798890438209986 0.236858755037104 -0.175793351979201 -0.0426047925887198 0.0558475530148988 -0.292364694608898 0.119544657156511 0.0489619811828959 -0.24784594762402 -0.069866468882351 -0.33859291645142 -0.170699889310541 -0.130223481888589 -0.14182839986798 -0.286537993459978 0.118633725961112 -0.187954011584945 -0.283954289535906 0.164895750237772 -0.10016040426787 -0.048252162543503 0.0876777967297061 -0.183654623434576 0.00968569937504898 0.168696505024456 -0.0753301993490566 0.0926851538164671 0.000416295056315014 -0.000443950028009929 -0.000252292393642059 0.000101389263323007 0.00013223055252811 5.6136026334493e-05 -0.00119973576951022 0.000346296474983833 0.000402169035366828 0.000601900403216246 0.000467494043841269 6.73233998524504e-05 -0.00055842388868852 0.00123749359184473 2.22965780924928e-05 0.00238810469796696 -0.00246608789906772 -0.000427586262729678 -0.00103476036936696 0.00164148336175916 0.00174904496099108 0.0171944583997575 -0.000255253348206511 0.000108824248802352 -0.012725210087178 -0.0034217734658702 -0.00276306387667314
  93 1429.45040558286 ""  3.96604557630814 0 0 0.035074212015299 -0.0939713764801485 -0.0935490391354799 -0.0361793575901571 0.0425979651425311 0.0297542680878389 0.000261144283761708 0.0569898605698454 0.0604558243702312 -0.00637665909564708 -0.00813198091481907 -0.00101227634053002 0.00625913340030332 0.00800585402191154 0.00102014195005726 -0.0602749995411359 0.404875310992545 0.297556886434661 0.0229079672851891 0.0109989577554333 0.0287691923147111 0.186107049923983 -0.212327096345014 -0.04499419103412 0.057343677318632 -0.185375546455157 -0.174843925368033 0.00182673267992639 -0.218862693221258 -0.18463539517221 -0.0432993282504139 0.0476605028443203 -0.182952836368611 -0.0129618895710679 -0.0226668837747733 0.0161858810886288 0.0125182794131983 -0.0237216889547739 -0.0171835260654485 0.0130012186587862 -0.0574523858304464 0.00937717957260707 0.00355173474786296 -0.00450731215069659 0.00194906764907626 -0.000323404132573279 -0.000396009914715396 5.46848868008557e-05 -0.000933829546676819 0.00215905110782309 -5.98179031407474e-05 0.00402198203581913 0.00165057015267324 -6.67968574731881e-05 -0.0025108173709321 -0.00249282410696204 0.000272819924839379 -0.00249544129239752 0.00340596396880211 -0.000318917549722926 0.00329263110563013 0.000102011355827532 2.03389065258262e-05 -0.00294950709038354 -0.0013756700685863 4.17907462642688e-06 0.00145401825803561 -0.00123939311414159 0.000264556352595702 0.000902343726872669 0.00345487095831462 -0.00662183303706095 -0.00017714955123744 -0.00182704128586807 -0.00240130984689422 0.00179319951241843 -0.00132769294036866 0.000176069218499051 -0.0175530299707423 0.00138981581944368 -0.0212767567466567 -0.00166597844311859 0.0274729274636401 -0.0104146913294708 -0.00409860898947047 -0.00953705168522047 2.99353157235077e-05 0.00723548712322992 -0.00382312121459469 -0.00149595040847283 -0.00353421183544481 -0.00944488968211018 -0.000326117134822435 0.00969202421059286 -0.00317007233287809 0.000678867302720606 -0.00593419523398938 -0.026338765991884 0.0197322726698234 0.00586320831836033 -0.00871159441802377 0.030824440166226 -0.0135230118613044 -0.00503987929211817 0.0269545352675528 -0.00100382468120116 0.0136605800025823 0.006034510393255 0.00344567283960798 0.00534860997737791 0.0156134542751407 -0.00328318138913491 0.00542479819139284 0.0068344386629029 -0.0091735442420073 0.0047854836932139 0.00199338054773803 -0.00448689042617073 0.00980410584252237 -0.0013326595522229 -0.00848414152913315 0.00362938529349736 -0.00441039083595639 0.0018434547144102 -0.00157675056239673 -0.000866658768380346 -0.000162645848352496 -0.000578675467422205 0.00103061394249059 -0.00495311813908367 0.00549281432468579 0.00136526299377215 0.0046542713259129 -0.00174302286600578 -0.0082699717547339 0.00678731881362253 0.004105838085339 -0.00140625219546917 0.0138439796888092 -0.018854195124199 -0.000470171040466709 -0.0126590039408129 0.0195740362064477 0.0246261415017617 0.204803581017192 -0.000389892907938644 0.00427478775367707 -0.174235328219823 -0.0441794929349385 -0.0517493927919993
  94 1436.54848803929 ""  15.3129654260905 0 0 0.0556707616507416 -0.0127918709458641 0.0380702817097355 -0.0711728609226419 0.0697805958950802 -0.000777976904344706 -0.026052805154059 -0.0131547505976761 -0.0599482157909153 -0.022399778225867 -0.0105640184428088 -0.00828919067347183 0.00620296520962928 0.025309514667924 0.00590969552681365 -0.232874294493557 0.0721380083434095 -0.122549125658474 0.404074544977148 -0.264724184580013 0.050781941367153 0.31592688789784 -0.213085823284816 0.0158648307087489 -0.103116955848644 0.0519167959519933 0.22130050763064 0.176906543440385 0.0564786367433177 0.193077953585674 0.1264134912973 0.0157226873550679 0.18591386459501 0.0377084566943774 -0.129912540589925 0.0600983226209939 0.0445041458464897 -0.114201212689496 -0.0827354021390051 0.0399671558310015 -0.175723132305889 -0.0315091757019442 0.000153356521136055 0.00030599792067921 -0.000737803574435386 0.000490004187137663 -0.00136992202240359 -0.000353797648324033 -0.00152090888696426 0.00591316476892181 -0.00032008012052802 0.0081893260860633 0.00161921230878831 -7.46260922339964e-05 -0.0081927123582787 -0.00443857055669491 -0.000255242071991442 -0.00364986002568437 0.00795936874832766 -0.000262278185293673 0.00899064500012886 0.00176406375496917 0.000320429852670719 -0.0092216557989712 -0.00412295565708794 -2.89275621325808e-05 0.00194648155714551 -0.00415898038838486 0.000812382345589727 0.000473715372552794 0.00351119086396131 -0.00474514337318882 -0.000373430471758746 0.00446522157598778 0.00379855961469254 -0.00416274046649985 0.00513654800269214 -0.000593396061423273 0.00250200442741373 0.00112012977525997 0.00656809977851784 -0.00580134619645276 -0.00231972220712658 0.00433494103189694 -0.00712063675129119 -0.0207763695260637 0.00106840956286712 0.03521720100576 -0.00863035807259337 0.00248519204812131 -0.0113776356703234 -0.026106415106208 -0.0019450494943925 0.0257559180493271 -0.00899514533329922 0.000965177510858872 -0.00338333479592334 -0.0197981478813542 0.0155834436270204 0.0062038016716243 -0.00963929504810209 0.0215091917124265 -0.0122041126166196 -0.00514299594378896 0.0185469481408969 -0.000856603655435483 -0.0296601776138211 -0.0137443764306354 -0.00523316423981469 -0.00433208092152866 -0.0195247032661284 0.00677586606568341 -0.0103494375324068 -0.0187956742914454 0.0174514441596784 -0.0153145850781434 -0.00913877172108735 0.0119661405449671 -0.0226479784552589 -0.000898288257426543 0.019969564748067 -0.0117961993972756 0.0141909094963916 -0.000422980246856846 0.000383669632720725 0.000321391041339602 -9.16131120358419e-05 7.15440534835916e-05 1.11195101836506e-05 0.000334112536733359 0.000152286980843682 4.75387725232446e-05 0.000772780751873607 -0.000334951908761901 -0.00366452929693088 0.00303603586909638 -0.00261721373103794 -0.000388450843021104 7.9146757636086e-05 -0.0011239058348586 0.000471691343621415 -0.000874806564465041 0.00814448302332019 -0.0141000448511629 -0.0374807409146218 -0.0558998954232909 -0.00583602925497789 0.0152650962353091 -0.0125814861126603 0.0507138058345047
  95 1440.06336985694 ""  5.02882310616614 0 0 -0.00646286181393894 0.00257186690684275 -0.0028986049974327 0.00864415863481397 -0.00732358525730021 3.13499536873698e-05 0.00258606547756473 -0.000436784420922681 0.00369255166114659 0.00331791670110013 0.00047233481364082 0.00125632394086933 -2.86770529989195e-06 -0.00554153106008083 -0.000996429016987801 0.0236987597699391 -0.0147140107381533 0.00585348296191407 -0.0567270627786309 0.0266602588902609 -0.002942810266611 -0.0398530286972153 0.0197422788930023 -0.00897666320470358 0.00732219441917535 0.000994504746362162 -0.0130138593181658 -0.0160454644974955 0.00308141987711454 -0.0105623712397749 -0.0110001656140022 -0.00312941575319064 -0.0093829351830297 -0.00652513546018321 0.0324136297512053 -0.0147232801420646 -0.0128318615791342 0.0296431753455732 0.0208012101499177 -0.00552987381576284 0.0306421099512449 0.00342406544645509 -0.000214858389085096 0.00520232790880639 0.00101662878007375 0.00492865835287886 -0.0152657682919257 -0.00321911802916447 -0.0204491625461756 0.0632779126567741 -0.000569454399356403 0.0848432992699882 0.0258227061145747 -8.666802154071e-05 -0.0727328158001042 -0.0509923345156905 0.000502635001962667 -0.0337314135986627 0.0766604815482681 -0.00285442981016467 0.0915127722751067 0.0188403590098779 0.000585454858915374 -0.0934574044230398 -0.0437645248365014 0.000984695096768705 0.0178478046152654 -0.0310819444242997 0.00117377012562629 -0.00628127913817772 0.00582410487950116 -0.001619518853911 -0.00598977996083142 0.0124816792981531 0.00842634494214927 -0.0233434678631166 0.0341973169528203 -0.00522650788790991 0.0234428770044307 -0.0063851364756762 0.00880737550357702 -0.0155889419183672 -0.0118373659841877 0.0193635508959784 -0.108077456218128 -0.251084990935979 0.011581251666357 0.262572606141991 -0.0882550370365819 0.0105491530241391 -0.091864707920481 -0.237022944249089 0.00315926606339538 0.259494518444861 -0.0930450887949314 0.00263729054967605 0.0284499452931018 -0.0145838980679758 0.0140408471045786 0.0098002335213696 -0.0254201184398033 -0.00411777234714306 -0.00396756714837872 0.00704670464728319 0.0029527341745886 0.0148507224529188 -0.0602690841026671 -0.0255181259698864 -0.0159524534939189 -0.00755453397204968 -0.037645545939672 0.0201827780295833 -0.0446049122037286 -0.0351181340537642 0.110255703145481 -0.102684169245063 -0.0636857333842775 0.0662102691668957 -0.125157957001552 0.0210879040671833 0.0879438222006466 -0.0854727124575367 0.100448148186577 -0.00102572312692706 0.00108218490208092 0.000719219049112037 -0.000449849254511872 -0.000611095226628457 0.000121563881623207 0.00279177241892593 4.38005885978515e-05 -0.00120785340168922 -0.000819659893933482 -0.00216090387223562 -0.00273865274586619 0.00405778374546551 -0.00301742860249193 -0.000435489398295871 -0.00488541044776245 0.00420424075993874 0.00104690081695268 0.00106726814330769 -0.000966779787898791 0.0014875975011863 -0.00334510411063096 0.00615880972268674 0.00134200431334758 -0.00341569146062777 0.00131462956362028 -0.00960365723547136
  96 1454.11637390511 ""  6.58433303798625 0 0 0.00224624984111085 -0.00130262713359638 -0.000507771771887418 -0.00450626336096112 0.00403475900752132 0.000451869592395264 -0.000506611704225325 0.00111277321197225 -0.000676433462544937 -0.00087557187098534 -0.000719084553201024 -0.000467535218756793 -0.00108509492763852 0.000563371820098167 0.00156212633039879 -0.00524069171438359 0.0110315865143159 0.00451208851678742 0.0169375135741441 -0.0136570979339186 0.00389035100327636 0.0186205427803563 -0.0164036257137823 -0.000976483405543435 -0.00273614188442904 -0.00788590391288173 0.00507337263465929 0.00868491251877169 -0.00375341289545674 0.00362425732736347 -0.00085218416431127 0.000845797491235168 -0.00268417632370119 0.0236755748735589 -0.00253965102842381 -0.00100315703634802 -0.00192429454427337 0.0022523975154732 0.00297950032780633 0.00542812440542084 -0.0173198949358123 -0.0200628868650582 0.00318153014623201 -0.00332464098981123 -0.000814121540863436 -0.00121831428720933 0.000104499213624463 -0.000453032014763426 0.00410685396474307 0.00164520478626819 -7.69489983275896e-05 -0.00969328077958367 -0.00398935001066356 6.28636220930928e-06 0.00654358946567163 0.00331382575242032 8.31748907487957e-05 0.0113988903921315 -0.0032532122784833 0.00032583637948453 -0.00482488913263741 0.00096370097876881 -9.83174978671967e-05 0.00364653031729845 -0.00121003505723919 0.000119214505329255 -0.0023071864853198 0.00277089676568112 -0.00226862838815927 -0.0123497370749707 -0.0289991496670123 0.0527088065206784 -0.0071879367017789 -0.0575566649853979 -0.0608049495470384 -0.0448921652315228 0.0394404898845053 -0.00869317948556911 -0.0057470824133335 0.00324866198642903 0.00272321916110834 -0.0204398336215609 0.0147906292553978 0.00398155380572914 0.00831753385403227 0.0214664785320494 -0.000895098630066132 -0.0597097618573095 0.00939868309588891 -0.00359817572713485 -0.00849423698648967 -0.00281954375476471 -0.000134845006885054 -0.0114135444197048 0.000962631191925343 -0.000319450033658908 0.0773596887114301 0.206255306250484 -0.154848796999724 -0.0502150869167128 0.0623434104017366 -0.256371715887963 0.120111006990211 0.0550934812782428 -0.205733887827988 0.0786860903043276 0.337961867538044 0.170371369410875 0.137590013464934 0.143918099631855 0.282241666937368 -0.125503285461452 0.190176940305914 0.288865824800362 0.223481331933398 -0.126306129313855 -0.0647770378311593 0.103120463559679 -0.225260997264735 0.043148102464936 0.186207629776461 -0.110317049478262 0.127202322865727 0.00152122765341851 -0.000771798105873052 -0.000733000198271055 -0.000713724035144133 -0.000946681689772278 0.000864004516192463 -0.00378491874716758 0.00593157926761291 0.00144899400491873 0.00510254404067634 -0.00271464369634192 -0.0113322043276642 0.010902502190158 -0.000454376886488624 -0.0023558659655249 0.0121753703712802 -0.0213388311883664 0.00183511574194518 -0.000293188688856563 0.000130990708576069 -0.000173757921513619 0.00108917393891102 -0.00152133843853869 -0.000175367154729786 -0.000112736915069237 -0.000710175786790578 0.00206284350525737
  97 1459.92627616301 ""  25.4850917806437 0 0 0.00344444782631812 -0.00598431975202173 -0.00470016684414635 -0.00261211667256658 0.000365529951571374 0.00116956100311195 -0.00126631610447065 0.00304313570491085 0.00162072136402786 -0.000113197382785413 -1.93706735078904e-05 4.09466476666502e-06 -0.000435751381227542 0.00063079443384998 3.49415069623812e-05 -0.012217375205179 0.0234146208470044 0.00986055861451865 0.00364353195326966 0.0105329490248268 -0.00409079275553097 0.0102586989180663 -0.00336150250175921 0.00688180705156687 -0.000739070873108689 -0.0121894576228247 -0.00234175165090536 0.00843989764247655 -0.0111151008111635 -0.00154629486908487 0.000517585193226862 0.00322397960534298 -0.00630825566354633 0.00362389603952573 -0.000161433963993479 -8.35755103326631e-05 0.00418839145650174 -0.000839358654367652 0.00174086578921935 0.000708848630621009 -0.00705910507303705 -7.92764288288546e-05 -0.0684365451776442 0.0720544948799436 0.00367467799561594 -0.00558557894141834 -0.00101778062588268 0.0123184455873949 0.00413454269043388 0.00192218402058644 2.72682821958457e-05 0.00618915778089758 0.00976880528866532 -0.00034599311809836 -0.000803851911566016 -0.00464805117937386 0.000149974964316599 -0.000821165840742727 -0.0056250233510084 6.73093543876636e-05 -0.00573479058563922 0.00617294816828492 -6.41935383326568e-05 0.0151667242579492 -0.00183274274224092 -0.00014173333692536 0.00108377168181005 0.0017215472157254 -0.000197831653457677 -0.00115729801597887 -0.00160389601207908 0.00237957015118738 -0.00069729524019451 -0.0026505798096479 -0.00276868895317407 -0.00202004101819357 0.00171832592417242 -0.000473711993540894 0.209687688796427 -0.10059134814675 0.0154594626347744 0.380721125746683 -0.379077714482638 -0.0350155428137624 -0.0295251608307863 -0.0387143043559491 0.00069082305265739 -0.0308073300105367 -0.00258057592782588 -0.000327464692235728 -0.0245398166584411 -0.0171295740925804 -7.31022522019501e-05 -0.0442191697789473 0.0050555273863725 0.000632708411741388 0.00878897644205557 0.00914128856788551 -0.00718812988631669 -0.00214757594824952 0.00192890682067039 -0.0139622823872604 0.00718712969464979 0.00502551421811831 -0.00705379438747604 0.00713597930979634 0.0158725244421584 0.00882191602390885 0.00668967585341424 0.00688734085348295 0.011351307843919 -0.00504795318466529 0.00680766256938582 0.0146712667417925 0.0115793848349869 -0.00904407361621676 -0.00466715579218351 0.00240945794597124 -0.00604948059633269 0.00312159099937395 0.00735690627173006 -0.00825685899630127 0.0084953407682931 -0.0260899956703861 0.012539141230211 0.0134408763628397 0.0135422567357745 0.0171443855607995 -0.0151724571505907 0.0700566482121869 -0.105347519026625 -0.0301437759042871 -0.0927909327662736 0.0482264919517315 0.209084385090277 -0.205853148450587 0.0164327354812667 0.0447395960855382 -0.221563907819548 0.367429139690412 -0.030833994947441 -0.000970181656312237 0.00159637176287638 0.00209826232507011 0.0189395514106502 0.0102379447456105 -0.000463888460999098 -0.0143601663845565 -0.000452359327612366 -0.0117017452842968
  98 1490.61293918513 ""  0.403912693985925 0 0 0.00924329777593928 0.00229094561724257 0.00692527346459482 -0.0245156991070783 0.0363646260836723 0.000772628068755822 -0.00760216507021617 0.00230930404869813 -0.00926955061735814 0.015750562843701 -0.0179327902429528 0.00202120568326925 0.0540381390866175 -0.0724306775338245 0.011098466031778 -0.0276146705128885 0.00755111720868837 -0.0185184339204888 0.00263247989503058 -0.200567197717748 0.0776782567865427 0.0276079386444243 -0.164253129884105 -0.124301284610239 -0.0341868846384787 -0.0230535488444645 0.0745812878755747 0.0844952681974655 -0.0391257497298933 0.0395423884230307 0.0364079634989735 0.0138988684521428 -0.0218104855434827 -0.249701660597131 0.264593770695894 -0.0955826309673774 -0.449952476700458 0.27936519381044 0.0306886193417797 -0.0199089439479682 0.535517419445129 -0.0778858458761928 -0.000595840188073645 0.000114963395844036 0.00093097351130525 -0.000409009353051168 0.000291420800043935 0.000289875792441306 0.00025987839954058 -0.000235021836375973 3.96750286220992e-05 -0.00251273941167399 -0.0014541365446365 3.79033005925127e-05 0.00177910834521896 0.00174420320204587 -6.34010858558104e-05 0.000965325776401933 -0.00289595159503827 6.89329837818633e-05 -0.00268220001144235 -0.000289460379550903 -7.75924891615366e-05 0.00310230188391527 0.000864516109844967 -0.000159353701544989 0.00117235719975203 -0.00014858329283925 0.000921293429184593 -0.00484740638010087 0.00275901327202812 -0.000362376749997021 0.00570725106622189 -0.00501507763081937 0.00137325670434809 0.00242728124959696 -0.000147089275931532 -0.00263953584066133 -0.000926689597048946 -0.00265457799095469 -0.00856594951143289 0.00839849369135305 0.00331357939627283 -0.00573696415578659 0.00287228246379195 0.00620400383894719 -0.000266246414114247 -0.00822911588691808 0.0028864642937861 -0.00213059223585748 0.00376054069563383 0.00827406779195625 0.000868131160109475 -0.00587610683949428 0.00209266442190389 0.000857655694958824 0.0606898685223855 -0.00504674453164166 0.00377370070812593 0.0148777335176417 -0.0321924158002569 -0.0352670567600154 -0.00881639664087245 0.00362549519566228 0.0364231116546422 -0.0841825779257819 -0.00160153436955778 -0.0162729556999618 0.0225182139066757 0.0235433959146292 0.0515204188866091 -0.0179952311754566 0.0524298225009935 -0.0645838736978225 0.0058104011061986 -0.00730760890854562 -0.00529448796848842 -0.0122624677569613 0.0224811788907059 0.026440936672561 -0.0322437882346075 -0.0171406529443377 0.0114373692790567 -0.000224667915102244 0.000114237292642283 9.90103909760735e-05 0.00012144356598076 0.000241521539182401 -0.000155196328118001 0.00057121683725824 -0.00104960280797743 -0.000203666778973055 -0.000739915639528346 0.00045348269980446 0.00161652186213057 -0.00177700820663636 -0.000269319752633316 0.000353706676296091 -0.00212724558472122 0.00386481388206039 -0.000370045855286104 0.00064727208546172 -0.00059050479820765 -0.00269980715853365 -0.0117413204853867 -0.0103229236619632 -0.000796315972576134 0.0117643942848583 -0.000418547347162471 0.0118788170276341
  99 1498.03785558608 ""  9.61712536865428 0 0 -0.00138304988268347 -0.00244688708857392 -0.00473715285537502 0.00479165308916633 -0.0130985190799146 0.000139070659062724 0.00339113581573832 -0.00114351481298281 0.0035040358253825 -0.00216952738399991 0.00491882308819671 0.00988529875258285 -0.0148864002989971 0.0142452939499138 0.051212683427345 0.00394237089492611 0.0105866739677923 0.0121926207305429 -0.0108453362006015 0.079259552102182 -0.02623631765954 -0.00195292403499754 0.0467407520433625 0.0488290315006807 0.0149843944371553 0.0108026257299962 -0.0326460681951742 -0.0382550169299479 0.0219345026233182 -0.0148150629917894 -0.0178026473361625 -0.00705536021663175 0.0154389876274603 0.446925231840728 -0.222047030832322 0.0640015322677474 -0.364883814654246 -0.0211962056983212 -0.197791656673209 0.102310347597916 0.0237586183713779 -0.631195613140659 -0.00128196258057123 -0.00577695308651881 0.0154622333325159 -0.00158979116600566 -0.000104262770842909 0.00187554444491623 -0.0042823341206053 -0.000364895950781359 0.000585984469256499 0.00407526779621993 0.00661842692663833 -0.000510950393911349 0.00326896771907757 -0.00313943881288717 0.000167182525417915 -0.00430151720046983 -0.00263648647431247 0.000201699059451225 0.00205659975418602 0.00457182144387736 -9.49168575240168e-05 0.00421226913247117 -0.00244114819659832 0.00014466911867011 0.00114230039371318 0.00162012740614093 -0.000608096505281478 -0.00973756973520064 0.000991870956389076 -0.00263394535839256 0.00235365710756083 -0.00107023522333086 0.00322414324834712 0.00627720459581419 0.00271612039729169 -0.00120300205369053 -0.0369602585481217 -0.0294270497565651 -0.135869716920248 0.0760569555433887 0.102405257758281 -0.0823784944919906 -0.0193143326064975 -0.0244013886478837 0.00282949024159389 -0.0224616884502793 -0.0014646776953816 -0.00114044357609616 -0.00882896103369011 -0.00862919545417872 -0.00167270033216108 -0.0164447112587359 -0.000579060718266606 -0.000445652401330583 0.113131239596359 -0.0292329373306672 0.0204269217348621 0.00639802365193399 -0.0218334983762157 -0.0635654870834879 0.0142414539656753 0.0392453453402512 0.0800863363108852 -0.0393088819954396 -0.0136228120239146 -0.013605050079028 0.0111149911030807 0.0102605706111276 0.0116321279385274 -0.00660925094265305 0.021923435885265 -0.0400144228230378 -0.0151978669582225 -0.0529835475473078 -0.0349432640024475 -0.025982602362829 0.0545777106099558 0.0116358035631011 -0.0486837187050696 -0.0509124211949903 0.0427130504551357 0.000530384371050201 -5.91294043617641e-05 -0.000264375187763901 -4.43421365159625e-05 0.000314862866465462 -0.000370166586439185 0.00047824866916736 -0.0016787746853026 0.00028529584376606 -0.00147559337241689 -0.000492699148871193 0.00467820115950352 -0.00560188696456047 0.00108463411460045 0.000895181441884214 -0.00297225090531466 0.0106077520298836 -0.00154942421239545 0.000268453301406287 0.000315580307946546 0.0012003656162999 -0.00250991926276357 0.0016771539435831 0.00114569176308057 -0.0071417434891604 4.05930375866278e-05 -0.00854245797471383
  100 1499.40177870287 ""  3.55821400967646 0 0 0.000637014543852968 0.00152647033321637 0.00613881558299356 -0.0011641954197788 0.00241149277398468 -0.00131172211307951 0.00249644979337777 -0.00195946146450284 -0.00282405686734074 -0.000137682666571659 -0.0010643546471852 -0.00276479078697844 0.00124344756980331 -0.000747278015607801 -0.0149560984247025 -0.00872459401235516 -0.00902073787646248 -0.0110404415484635 0.00815228236935432 -0.0166275195716264 0.0030586229809235 0.00331719238809253 -0.00243477460885327 -0.00405333805585783 0.00233017031820523 -0.00101542970765472 -0.0046549241057075 -0.014861702854784 0.0268816103420444 0.00685143706745624 -0.0202870857300645 -0.00948873535571431 0.0197353153377317 -0.109862382404449 0.0548048135860324 -0.0161168751010456 0.124895528078214 -0.00270907258875486 0.0586349635615369 -0.0275101131257885 -0.0348435557414013 0.179575926171964 -0.00647507397250671 -0.0234791744914552 0.0642763904672667 -0.0104226504078383 -0.000912087656163574 0.00884572174244718 -0.00503278912601742 -0.00263435026854353 0.00218460536733091 0.0137825409890764 0.0229289945954641 -0.00168131618538791 0.00523152799740685 -0.0110862062475271 0.000531454187467308 -0.00978483601074822 -0.00458420098162127 -0.000102780490510474 0.000345230251319983 0.0113479439834826 -0.000180246950196618 0.0164238958012979 -0.0045165988493195 2.38130109030706e-05 -0.000157105089276178 0.00181916209844755 0.000246230950133852 -0.0080608395681806 0.00524154030061396 0.000421315077135607 0.000796591558038976 -0.0038910889066164 0.00230177370778955 0.00278879036553103 0.00203644744465308 -0.00498284550077831 -0.149213571652962 -0.127449166163825 -0.57093989135492 0.326147962892318 0.424061825992813 -0.347630479315304 -0.0570150497164453 -0.0709650041145211 0.00918468435890652 -0.0615568305162093 -0.00718742935058107 -0.00399085178695585 -0.0381823579021648 -0.037618636219557 -0.00136204476761389 -0.0532354494710231 0.00257663325725536 0.00120416686093198 0.112065326922647 0.00145694174430006 -0.00149378692874966 0.0331752021683001 -0.0702084954965759 -0.0687685152077522 -0.0265549434704134 -0.00466664456881733 0.0635135021074385 -0.0192979681376521 -0.019328221270055 -0.011459248627036 0.0344813800484172 0.0291938743643818 0.0025470631083529 -0.0192812626157027 0.0445942207400971 -0.0235168522096013 0.0274825177966537 -0.0185816501381536 -0.0116427144524123 -0.0120466863522457 0.0229525014302605 0.0532210086521183 -0.0476463582325732 -0.0336003420232429 0.0248596845655402 0.00165231116988141 7.31189796615256e-05 -0.000717968256295472 -0.00021482404040832 0.00156669145779532 -0.00163104207495746 0.00288181244938666 -0.00822475637766318 0.000792269986767341 -0.00634184416466865 -0.00178902404882948 0.0186229867471754 -0.0224748469241249 0.00334099763301138 0.00380679260258791 -0.0148451085487046 0.0474395180465848 -0.00667304055830726 0.00297605955623288 -0.000980650059585548 -0.00143026727377906 -0.046150471959952 -0.0093338622474983 0.00337830214837234 0.00308319395949032 0.00326926134802002 -0.0128439470770036
  101 1499.50467194276 ""  0.526091791815541 0 0 0.000945621727193606 0.00100946030999449 0.00158364169980811 -0.00302325154235224 0.00219014203333758 -0.000226436728575666 -0.000453744709131071 0.000502648645200936 -0.00116958402071685 0.00280459162748666 -0.000458333357988928 0.000786932940228005 0.00933289054274911 -0.00593233189689195 0.00344051050114147 -0.00696932207565217 0.00167416435042157 -0.00420552559897284 -0.00322311408762503 -0.0164231201840097 0.00616655633895394 0.00107345678368453 -0.0141725324367831 -0.00968958739500755 -0.00456001114156016 -0.0088907443234683 0.00996242155868889 0.0116638005213685 -0.00342943882192702 0.00680138111491477 -0.00132512675863314 0.000147899163550163 -0.00543723543497551 -0.0445022487908674 -0.0152374553832834 0.0125598878244334 -0.0834023632239419 0.00237509328724145 -0.0401146762766748 -0.00117883277470865 0.0906572415677106 -0.0245100799413871 -0.00155762357395819 -0.0047216784894279 0.0134028042085402 -0.00234258440820821 -0.000241384468233714 0.00192257745518582 -0.000425397147883895 -5.32354919136511e-05 0.000644239233460873 0.00255354244099775 0.00394364382490341 -0.000417394536222372 0.000633352407645798 -0.00240937745609525 -0.000482448206714477 -0.00262887387417317 0.00113325726043043 0.000337909952856385 -0.000360794780095002 0.00100174027063195 -0.000357931053459046 0.00336124750056769 -0.00057138859895904 -0.000113884852303107 0.00517225040704536 -0.00266877155520118 -0.00331364713912571 0.0141455687854312 -0.0343226784255252 -0.0107160493966271 -0.0105889896451685 0.0217802299190702 -0.016756858822682 -0.00306555582366873 0.00696344742882456 0.0287848773596606 -0.0303093293619501 -0.0270610293692424 -0.118983715682049 0.0690478906921339 0.0873567134934405 -0.0725711493980924 -0.00993215582865904 -0.0128089131568507 0.000607933921986448 -0.00786023494862809 -0.00174181710208515 0.0162140443867928 -0.0089553554788641 -0.0100562794736247 0.0098763115695748 -0.00851531750770244 0.000645892593880992 8.67675242877008e-05 -0.254686588487618 -0.123837084951602 0.0873313003751499 -0.203623340744875 0.394256150398433 0.155015617721234 0.254763603280998 0.211782060060246 -0.0878792271576299 0.200486447464898 0.116202166839982 0.0864106043342385 -0.18227949161713 -0.153586775397288 -0.0487350410320019 0.108195734575408 -0.26600315997075 0.207072473577546 -0.215590683564469 -0.0883029658944934 -0.0641025703960676 0.025743622029158 -0.0223635200851195 -0.336397714475654 0.216276637029531 0.0266559891722784 0.00901295483879859 0.000330746565022526 2.06177122665573e-05 -0.000139521098258904 -2.39954960844387e-05 0.000359180458776924 -0.000363718812629753 0.000720269216182085 -0.00188547461889712 9.19144555711697e-05 -0.00150906368819666 -0.000294673470289055 0.00437698904675886 -0.00523502034760037 0.000772490711133372 0.000895411920238022 -0.00350772614721753 0.0104635271973123 -0.00143853722742803 0.000867610636719518 -0.000383481502462804 -0.000562929291561182 -0.0111854247793335 -0.00218994567397748 0.000591328966089653 0.00240407943742552 0.0010736193908168 -0.00207093262772689
  102 1502.83248592923 ""  1.69905558094551 0 0 0.000210286911374542 -4.18895186547429e-05 -0.000502040988751991 -4.96053238039785e-05 -0.00264321862901079 -0.000591356818857509 0.000798611161472407 -0.000480688931591369 0.000487770319892285 -0.000223659177740535 0.00107982164735731 -0.00170554489003551 0.000137095179539798 0.00578068769532283 -0.00985272050984644 0.00420511957059198 -0.00278107678745683 -0.000520527030095787 0.0123475080504698 0.0171291636939083 -0.00993121177464023 0.00454484250910498 0.0156779123008161 0.0160299954814744 0.00372640895902301 0.000588859296439262 -0.00951805528600436 -0.0104039834898188 0.00992159726412185 -0.000659820611365475 -0.00810540628156333 -0.00318088155746056 0.00668282997892889 -0.0808667809123497 -0.011381094085531 0.0129587766989697 0.0928818920858906 -0.0435332490112636 0.00521846948548514 -0.0193528517138357 -0.0320982502308342 0.125605226190637 0.00241169892239853 0.00305955740319579 -0.0114740256111806 0.00335243657839294 0.00126043485456341 -0.00193911565272367 -0.00538623681428451 -0.00386891672087225 3.83405537054509e-05 -0.00440934533796426 0.00088011412010794 -0.000191532858727826 0.0100457684401986 0.00220466944168367 -0.000264512203489138 -0.00106054358601271 -0.00621146262385687 0.00110288260942319 0.000649306383645187 0.0032615595296516 -0.000274432566616944 0.00311158556520697 -0.000359525767098053 -9.71400292386972e-05 -0.008765600791604 0.000230542423130079 -0.00142258427825575 -0.0413025369258083 -0.0124403279405719 -0.0174816034065098 0.0146335716529366 -0.00168329107928272 0.000648536502555989 0.0157984410013095 0.0158115154350407 0.00813235141603499 0.0206095056951833 0.026527988732089 0.102171914568878 -0.0639267601794276 -0.0698164693589295 0.062505330659132 -0.00760260127099062 -0.00197360832039753 -0.000702788839805049 -0.0302951894402032 0.00583903653944721 0.00315762815953877 0.00290247494897513 0.00743511826930191 0.00486301741601862 -0.0139400961443096 0.00135251241230187 -0.000292523884526235 0.47917653377305 -0.212573212892197 0.148363257017499 -0.0698948920763717 0.0891233131382272 -0.289450667035195 0.200855239264868 0.310585817563341 0.390242827237928 -0.161584843838561 0.034950074404825 -0.0199331803684376 -0.0334150275501921 -0.0190696878552232 0.101612015714027 0.00281315461449423 0.0213749510723946 -0.0969168125902389 -0.143312487624145 -0.202955912520433 -0.140182821958295 -0.0462137021182245 0.118844288882194 -0.125414866088712 -0.0213563349602826 -0.149067399823446 0.139635680623621 -0.000407955416639995 4.53510788797684e-05 0.000196153592746778 1.43437731348953e-05 -0.000332878350760911 0.000366769754099216 -0.00105032468004374 0.00207843064395402 0.000234595773961096 0.00217692751434492 9.38486585350464e-05 -0.00643109432068816 0.00735785969604628 -0.00157717981420622 -0.00121197935072443 0.00435703608004614 -0.0107465706739139 0.00140020127876895 -0.000752610209354582 7.2334382834803e-05 0.000284099633102538 0.00783227390749385 0.00205894256574821 -0.000652169294821856 -0.000676634469520409 -0.000565785583533648 0.00226497894687323
  103 1507.4283722402 ""  4.82134838716969 0 0 0.0275240941113837 0.00200524756843584 -0.000970977018634742 -0.0180992018533969 -0.0118572139600663 -0.00283481117652407 0.0395623429905407 0.0181771433585949 -0.0120495068639607 -0.00224256382836477 -0.00132920398219318 -0.000751037686001998 0.0126959071915057 -0.00253784929206758 -0.000798492303090831 -0.050323016090631 0.0164305891080769 -0.0575296836201273 0.12613935889617 0.109560056845985 -0.0673448131306774 0.0990524526207646 0.0624562573834327 0.133110868393238 0.0220064974715906 -0.47926973175363 -0.110251919703034 -0.0720638306413775 0.36776871333075 0.216809694145291 -0.61177722624187 -0.182760105176903 0.0881803391544906 -0.102319179145808 -0.035533826248224 0.0288502624973237 -0.0577655557484877 -0.02645817317738 -0.0553574321957411 -0.00921031058241207 0.0881255458041174 0.0341490712146269 0.000389838378750015 0.000675007121353265 -0.00259807631976372 -0.000300288549439723 -0.000171927195348087 -0.000136587174330758 0.0014024036861757 0.000826578533727837 -0.000149027935261222 -7.6302755887871e-05 -0.00125506396329849 0.000199874115383597 -0.00174866470923514 0.000365368662533319 -2.32341905595783e-07 0.00103142231220374 0.000352222357712454 -8.45012171137149e-05 -0.000646726418895292 -0.00100318556535726 8.36863963910056e-05 -0.000764142981634564 0.000434069352187912 1.31234256677488e-05 0.000248257042478685 -0.00041159101177272 0.00110925677235993 0.00188752394122391 0.000956740096385277 0.000645536419370785 -0.000651895590871913 -0.00117262992079355 0.00121254569588415 -0.000406294278933009 0.000713814031128597 0.000115373604140857 0.00540433379272207 0.00439072745472744 0.0201531589764062 -0.0120684903103513 -0.0148722150233276 0.0123458174643354 0.00453773881460691 0.0044162273562931 -0.00122225053018067 0.00529565727329544 -0.000188938523795428 -0.000309538014260529 0.00238484360507356 0.00302874860127568 -0.000491141929548733 0.00399821609362277 5.4915001283409e-05 -0.00014098406875877 -0.0199265548085245 0.00968880390701442 -0.00662592998788984 0.00453916204874016 -0.00630003808876433 0.0120529311417505 -0.0108881991991183 -0.0152786374678216 -0.0162642706737427 0.00086607864622391 -0.014881221905084 -0.00609529315119444 0.0173750889223056 0.0140105658564027 -0.00709896467368596 -0.00870434517246355 0.0184660731377129 -0.00676175722292252 -0.00212298248321858 -0.00376538417284726 -0.00262527608433519 0.000875709677896921 -0.00134586986374485 -0.00496445445673353 0.00488600922363405 -0.00258179930837889 0.00298152518059739 -0.000892507822576168 0.000347228471991207 0.000797941114183811 -1.40791868490368e-06 6.03393906335973e-05 0.000145831033262589 -8.93229228901195e-05 8.91333214201954e-05 -0.000177978736603309 0.00220396705252189 -0.000248324472101765 -0.00815119426790272 0.00813090771264433 -0.00200422955914206 -0.000741531937592535 0.00103516600922889 -0.00297814440603736 7.8346960441655e-05 0.000525128018250042 0.000686784589219165 0.00211948327525661 -0.0228939519776536 0.0225295906840679 0.00225531256988916 -0.0262677456915578 0.00102829576410494 -0.0322746080978615
  104 1510.94369005356 ""  2.23905148873166 0 0 -0.00155279128317176 -0.000232497322989216 0.000319529307301808 0.00176633555737688 0.000181340262148033 0.000520064142849536 -0.0013419351497612 0.00130491654112116 -5.18973210146036e-06 0.000178841439665169 0.000824481306197119 -7.25005249765611e-06 0.00178145280390565 -0.000237402424377429 -0.00213524461206947 -0.00578284855416527 0.00471981506047813 0.00351141580111943 -0.0133305669339418 -0.0092723743542029 0.0059243415103501 -0.0120097884088782 -0.00534440570000031 -0.0124324202724261 -0.00524295826366101 0.000257767161272087 0.0137961562378273 0.0160676228496396 -0.0210479559027405 -0.00340157661302563 0.0159942955071888 0.00679785804899209 -0.013744589659214 -0.0247845437302383 -0.00188228389674542 0.00288436340424666 0.00617796343602841 -0.00471532444009575 -0.00233835795895738 -0.00466531927397642 0.00972440982639128 0.0246089623770054 0.00152054410399687 0.000312386817801048 -0.00307150171396697 0.00154814998661886 0.00067219456614571 -0.000754193239438983 -0.00740041774968252 0.00140606745823921 7.07726659828249e-05 -0.00267775883460993 -0.000324189188945295 8.6532404884177e-05 0.00764588586902561 0.00259348848504781 0.000481317255329762 -0.00163886355554569 -0.0116912108671741 -0.000265138670898308 -0.000885921041827028 0.0046248314269951 -0.000199840042764674 0.00790031045969455 -0.00168433955877333 6.37964370885508e-05 0.00489605701038066 -0.00183980827670238 0.00153801356726502 0.0115525684566051 -0.00884711074720834 -0.00218558555065102 -0.0328940912333728 -0.0112875130149329 0.0180627311216909 0.0220358854419174 0.0248442785530998 -0.0098346687580778 0.00225888163019519 0.00924276917546037 0.0269814941396732 -0.0199003425366103 -0.0156146112776044 0.0170728234072051 -0.00722639120507168 -0.00534660500202521 -0.000349017980999441 -0.0438244804599699 0.00634143480017829 -0.00686248045415931 0.00860180934078225 0.0187164124714794 -0.00165017677528083 -0.0198622827691712 0.00127613583263856 0.000579061525236536 -0.173670206992477 -0.0226451099048823 0.0206009888527273 -0.0663129404270192 0.137726513926937 0.109468799473949 0.0657845927644808 0.0362664576517248 -0.0954093430336478 0.298616764785472 -0.277488130990026 -0.0578224609243562 0.304548279517818 0.23620581525492 -0.285188796036022 -0.128161458845818 0.232848239999567 0.0812543812386445 -0.0248797070118165 -0.294678619156794 -0.191102037993352 -0.107476624261237 0.224275802821981 0.0892540021467401 -0.224295672130141 -0.284947967980959 0.246276445215616 -0.000485005282058541 0.000159368821623086 0.000326346507942055 6.32846382817545e-05 2.77378304689828e-05 0.000117739540807964 -0.000436185727326025 0.000452750283456316 0.000174258561861569 0.00140936882072091 8.47702757737828e-05 -0.00479222731944318 0.0050134548336858 -0.00165383271276814 -0.000656154795973902 0.00156300423760032 -0.00299041663189265 0.000202143095196182 0.000615078793779128 0.000392007851734369 -0.000463831214881475 -0.000586364309084544 -0.00318551768345816 -2.72129375053926e-05 0.00249630071751389 -0.000160236877209478 0.00303551063415132
  105 1512.41775487561 ""  3.76531838533162 0 0 -0.0231413331274065 0.0356188579916086 0.00360130256131933 0.0206696935573543 -0.00863521223268347 0.00115743521181467 -0.0153243941669367 0.0419528650291679 -0.00805396015669173 -0.00166070707870202 0.00286997139643502 0.000351499720709773 -0.0174612236579023 0.00236036178755787 0.00068147799417798 0.0569571102979504 -0.0746932751754366 -0.0373357703740676 -0.0850437382091303 -0.0204087120645691 0.0214699403125674 -0.0647313474260716 -0.00602366326161412 -0.0511816960186751 -0.155643160172079 -0.448966398072155 0.340937543502292 0.481806247314391 -0.27776257889936 0.186234068770284 -0.0705777237331929 0.0293243823548738 -0.393995639984202 0.139933089498847 0.0431206762396199 -0.0374913230405887 0.0701048537884542 0.0381948530147256 0.0734007614275394 0.0112881177576759 -0.111112949040532 -0.0501625627489513 0.000211333907959012 -0.000920879060170362 0.00153195168110668 0.000380623584997175 0.000149808488539669 -6.36479359123105e-05 -0.00141968420784521 -0.000905915252395062 0.00013477291805898 5.19355638464991e-05 0.00117097941164527 -7.851827941515e-05 0.00150778415369522 -0.000249899110568733 -1.97097229130364e-05 -0.000880536718255348 -0.000378466538150476 0.000185374218788497 0.00060068958897885 0.000870737275468801 -7.54442125384127e-05 0.000549148581055053 -0.0003607869499712 1.89620171187767e-05 -0.00106153195381499 0.00095600799106012 -0.00215905273204968 -0.00246565551125475 -0.000368714357589815 -0.000543610651500945 -4.50617546158172e-05 0.00327577049959889 -0.000281466356752732 0.00152067686660796 -0.00120581482750697 -0.00144773773015511 -0.00458252790538362 -0.00204527378599583 -0.0124179300247207 0.00344336187821224 0.0127112525894198 -0.00712596906461308 -0.0037602679768502 -0.00385723897498859 0.00037418392770868 -0.00276354409232623 0.000140382422018844 0.0011547274847181 -0.00119166069687504 -0.00155456012631551 0.000348169276875084 -0.00327990642210389 -5.98342094658325e-05 -0.00027375642726623 0.0292113383495603 -0.00996259990171818 0.00694305167424364 -0.00124781988181775 -0.000605524317164827 -0.0175910672030032 0.00732741211751441 0.0137881786265948 0.022529919668587 0.0130329656105726 0.00945504638469371 0.00627914075513938 -0.0255924722151295 -0.0226599163794353 -0.00785781596125881 0.0148900798798098 -0.0326891001898708 0.0138119421664153 0.0122187376660421 0.0053756038640879 0.00434295690953936 -0.004623317537442 0.00782283262143657 0.0247939453335514 -0.0232070586375474 -0.000909340259534688 -0.00190455473646189 7.99811478350227e-06 0.000152341299591836 2.89678492561423e-05 -0.000235716362096782 -0.000164408649086012 5.08239993418082e-05 -0.000185588995632805 0.000442994606295437 0.00018166263222816 0.000930760355184989 -0.000610827116663836 -0.00287720301294211 0.00343963251947028 -0.00106412268445091 -0.000607346607934855 0.00059104112286422 -0.0012485693944164 0.000370812517309856 0.00554002806304409 -0.00787482877688103 -0.000664807024906064 -0.0524395396802148 0.0200342080215452 0.00177715367054006 0.0395452564360252 0.0219368876836902 -0.0189112141712648
  106 1516.85398669532 ""  1.31580146566641 0 0 0.0147024176986647 -0.00678687028078535 0.00175705657285725 0.00125793023500965 0.0309595955377857 0.00525721746087674 0.011815717022447 -0.00746548706288737 -0.00430758855732284 -0.00899839034499305 -0.00910426445304292 -0.00160721415302645 -0.034603508462486 -0.0293010323050105 -0.000581629542966064 -0.0232972398891254 0.0099056634902856 -0.0154454130894264 -0.0402853278585877 -0.159538183637552 0.0794207277921725 -0.00338063697402852 -0.126705923751404 -0.130574713185565 0.0372720442098204 -0.00372681988863835 -0.0972321479569639 -0.123784394214165 0.160661103716862 0.0190903540034341 -0.123858797094069 -0.0509782310212953 0.123438853601905 0.369836472930521 0.376006406505766 -0.227022588550057 0.138167758994527 0.317451792652414 0.37191972520964 0.033585709595398 -0.250562781400549 -0.126374109481807 0.000284458404577133 0.000428868379992763 -0.00116657626602006 0.000303410537536723 0.000100128616280114 -0.000154002831167304 -0.00213181434211077 0.00153646445527115 2.14871579230724e-05 -0.00138552831066162 -0.00128885048202297 -5.84666286187382e-05 0.00186604887002508 0.000679560210289843 -0.000216328249612789 -8.53236557444771e-05 -0.00103114689302768 0.000845739014551429 -0.000444643682056534 0.00065111549423062 -0.000144269636490067 0.00262429143800539 -0.000706149071693303 -2.37357801968222e-05 0.00150496961512142 -0.00542385076790731 -0.009991987769163 -0.000666699796369542 -0.0119429112635357 -0.00397809587291304 0.0025116441323668 0.0056045331339746 0.000111324284245246 0.00242054752160234 -0.00351043003326277 -0.0105441553941477 0.00174134378466041 0.00295617366390115 0.00998662972608884 -0.00537616788534089 -0.00788804981404062 0.00624910467295361 -0.000561655742604785 -3.17652399927527e-06 -0.0010185460408331 -0.0067857716672378 0.00160132062942119 0.00550664974260764 0.00232895550552924 0.00362991121336617 3.67193371443991e-05 -0.00528595214795182 0.000217139820531083 -0.000637174434278895 -0.0330984073943351 -0.0712801339960373 0.0525417858091106 -0.0775747855306113 0.143343350762897 0.0179303330445245 0.111204947321508 0.109116702189474 0.00938332887936744 -0.0126962549995344 0.023856970568753 0.00802568515288698 -0.0446657544675175 -0.0359161926242878 0.0137276365474459 0.0244761445058272 -0.0454821055662893 0.0010540317576414 0.0996635087045145 0.0375282559934041 0.0300074478505149 -0.0176517622683441 0.0198908300979049 0.159352586080345 -0.121576683573394 -0.0042031433110585 -0.00982938271503359 -0.000374971079777109 9.95352088799379e-05 0.000283649410137727 0.000110243438841733 0.000120263063732689 1.54830468511344e-05 2.99203416750876e-05 -0.000257209693576254 -0.000102215713571196 0.000441596973708461 0.000209540604326285 -0.00195344903689722 0.0018529837181337 -0.000557529222450138 -8.2734065351672e-05 -8.04565846526977e-05 6.19401389909195e-05 -0.000193078538850629 -0.00224839840623622 0.0024373141806005 -0.00011899501151371 0.00768573114214014 -0.00596922840283299 -0.000212700268437019 -0.0127794376631484 -0.0060317082440989 0.00419886696699554
  107 1521.06304477101 ""  7.82870922511618 0 0 -0.00463995025800092 0.00195001534311771 -0.000978171540609342 -4.26489113243652e-05 -0.0103389743974251 -0.00197934186492117 -0.00311372998604351 0.00229550217776498 0.00130341160054586 0.000350854326607926 0.00117005007964646 0.000253240121042091 0.00206590165373365 0.00818364729757042 0.000112174968717412 0.013492212048945 -0.00773229888710921 0.00440169841844097 0.0272913468866498 0.0634106707622792 -0.0320569705125781 0.0117175528971173 0.0502181352173017 0.0554267560491958 -0.0105546005841809 -0.00321685451896511 0.027201137007158 0.0353017572132039 -0.0431658123257653 -0.00321345551539073 0.0304115746360143 0.0130256589939786 -0.0351189871662355 -0.0410324491105119 -0.0644236978583541 0.0371298194836893 -0.000830944307300904 -0.0583330746718557 -0.0559918190553282 -0.00370866518329297 0.0107318535960979 0.01841427709265 -0.00204607596772933 -0.000444222135765666 0.00538061443218639 -0.00502897365139363 -0.00316575259702809 0.00120724616815286 0.0121345750515453 0.0201411569125344 -0.000606477645789517 -0.00113253393833333 -0.0193446441045083 0.000792860430938642 -0.0236144709720018 0.00501880343088135 -0.000846179032231739 0.0170476500210022 0.00644528932859465 0.000613761314954314 -0.00479381381706765 -0.00934556431039239 0.000379745662727223 -0.00677843726765321 -8.21807973546958e-06 -3.99368172760215e-05 0.0104856024756236 -0.0311108480576023 3.99084330632353e-05 0.0115923766994192 -0.0232554260241044 -0.00952836280328351 0.0253495285728305 -0.0182366584168205 0.016154895580896 -0.0152817957468813 -0.00265713159681085 -0.00982386863258441 -0.000735507622576688 -0.0182357742431632 -0.0485560597000213 0.0337813339983957 0.0279354253893188 -0.0290251112337094 0.0478696515191582 0.042965353714649 -0.00104910272908996 0.0495203684748316 -0.000607724516196831 0.00250181415372336 0.023395749603386 0.0252476839161351 -0.00499404601858982 0.0428968030283219 -0.00454513574239586 4.24205880702848e-06 -0.232131624111058 -0.125458432746498 0.0951601838986544 -0.17385714940707 0.34145481278724 0.138028969658631 0.222922154104448 0.1870910253178 -0.092287641327704 -0.407748982866609 -0.0733309728575961 -0.115134053536451 0.136831607622329 0.136247141252609 0.206282837498937 -0.0959978902270595 0.275945776515721 -0.33317903920306 0.129809399066971 0.124253375679779 0.084735829428067 0.0334944056289388 -0.0938264145774047 0.124720980975429 -0.0094778617046266 0.0780029868291307 -0.074853479318454 0.00238103370687899 -0.000941995487565997 -0.0017746490903069 -0.000231421706342615 -0.000379819655706799 -0.000199266025824455 0.000193936188368599 0.00032297874090967 -0.000118227261155113 -0.00475022102912036 -2.68023257064182e-05 0.0181455911296179 -0.0189673821749038 0.00643471941003716 0.00196662064899376 -0.00189807826205397 0.00353803159146894 -5.13875759946612e-05 0.000526068720577919 -0.00101388355904787 0.00057141407317917 -0.00328167019190936 0.00515789722852022 0.00045738755171958 0.00100539386786684 0.00230086948299678 -0.00609430967352913
  108 1526.33039754623 ""  5.21666365674801 0 0 -0.00209098461248687 -0.000215201206925579 -0.000844447815792852 -0.00782135097241919 -0.0114185606168923 -0.00280721240429944 -0.00257162807876983 0.000276073496031606 0.0015827248626367 0.00245986134829801 0.00109405744489845 -0.000269389530100645 0.0145693917731226 0.00529926444043146 0.000187352582054066 -0.00139266072463124 0.00535352865121898 0.00564996170570549 0.0564551491348693 0.0766554637167943 -0.0439189525400034 0.0317575079111087 0.0556471101497804 0.0806058418278521 -0.00326832788199011 0.0209265000516671 0.0112867575990909 0.0120891654060572 -0.0310278637656262 -0.0130851466415555 0.0364553630714783 0.0125558150415921 -0.0154406122221726 -0.137496130646158 -0.0992845790486959 0.0657018070096259 -0.0613761596682495 -0.0836404140211913 -0.110056688204423 -0.0109900434601621 0.0996564091639303 0.0447498606541016 0.00143115065573942 -6.342505190503e-05 -0.00211285128418223 0.00268839515032617 0.00120560357585633 -0.000735164039211961 -0.00906880495044852 -0.00658541850348448 0.000351124375337462 0.00223348114024709 0.00988456822691055 -0.000667913085396081 0.011309362680131 -0.00359093658479631 0.000184032229752666 -0.0097089412709063 -0.00266994497135277 0.00186484936484048 0.00509888282889468 0.00835011111995497 0.000330028629247966 0.00502078608784212 -0.00301221465160634 -0.00018429136850199 -0.00201458616739605 0.0020896700666301 -0.0294444022170907 -0.00592033442505234 -0.0135107025746331 -0.000526854636326318 -0.00377048748736749 0.020078492865074 -0.00790268471698475 0.00357883836722247 -0.00756457301593279 -0.0379893324957643 -0.0017997587778109 0.00889503237458155 0.0195337203808134 -0.0166997795694815 -0.00877761924944944 0.0124860660471111 -0.0272275556865041 -0.0283193989283824 -0.000504244230330207 -0.0322076221142023 -0.000335757533727863 0.0104334224435036 -0.0206850617814156 -0.0243553894063822 -0.0148223807174776 -0.0259286230548745 -0.000543355671135907 0.0018562376614432 0.0301710156047317 -0.0766311417058855 0.0562943397891116 -0.0747273795389801 0.126780595155444 -0.0283692390229944 0.115916148319193 0.124214411022937 0.0473163945259495 0.144924528350815 0.118588763455013 0.0823399164212536 -0.181951972195191 -0.158955324272674 -0.0454965705212842 0.105873851751131 -0.241162928108057 0.15904540605145 0.374108819013469 0.103489552662184 0.0899500871370972 -0.0413700549967807 0.0381091159189882 0.533967758583272 -0.365773969258842 -0.0402990055638052 -0.00802236959818404 -0.00209839469187589 0.000836106113678089 0.00165547232584303 0.000121265342643305 0.00037564730474553 0.000118416041100169 4.88576397876757e-05 -0.000638706435876333 -3.73940338172073e-05 0.00421302236898897 -0.000197928416156122 -0.0162223643558863 0.0168203499397926 -0.00553576090414025 -0.0016201671642206 0.00079699969215839 -0.00137004189718752 -0.000206296955642438 0.000527859863684096 -0.000304180302001219 -8.58840535360561e-05 0.00114351890496281 0.000288431019257262 -0.000253451006620547 0.0023360353527232 0.000279078032967818 0.00128472102814032
  109 1535.2602016093 ""  2.03119922772872 0 0 -0.00555060737393675 -0.00452715024082759 -0.00428437235303008 -0.0373321091614995 -0.037903918360881 -0.0111849575958926 -0.00831737950338055 0.00255984087479265 0.00433516120299628 -0.008043855618337 -0.00988274324889506 -0.00335032954260481 0.00114371098485507 -0.0270246759585515 -0.00112181859698804 -0.00733374481648542 0.0231298416666833 0.0236595702766167 0.32344090579787 0.31768238441161 -0.19183471528188 0.202467678805221 0.226144881379877 0.372871543731412 -0.0134120574238545 0.0581706559702478 0.0424452392193564 0.0449470818749516 -0.100346267279303 -0.0374832152224937 0.112366972768102 0.0396959495301926 -0.0467472172352051 0.0471249915379158 0.212539763787584 -0.110026878485058 -0.0224199735439357 0.176908416133767 0.157100549849108 0.00522344687512299 0.00598579538336496 -0.0191552635518555 -0.00166467820998556 0.00580237636452559 0.00202311336572817 -0.000295357427132165 0.000971719630767219 -0.000131671577579115 -0.00312990532545622 -0.00362944225216082 0.000156241926127101 0.00326268346704998 0.00626952175027826 -7.95235352453411e-05 0.00303048545824743 -0.00327986090621425 0.000363585713666165 -0.00479943441185111 3.1785099672867e-05 -0.000240021835286315 -0.000552054068484595 0.0010420207946191 3.68745707315452e-05 0.00454969891998596 0.000181682999948409 0.000234481438407846 0.00279982173464377 0.00105453164315082 0.00225291935515151 0.00143885241569972 0.00155994545473701 0.000643601683289028 0.000413687513259129 -0.00043635389286768 -0.000934514838634602 0.00164915770627632 0.00179813693390081 0.00372065682927656 -0.0199089317485923 0.0131469424589806 -0.00811637333901024 0.0163437196343093 -0.0112623715113135 -0.000115768038806245 -0.0116260664432333 -0.0126733587150052 -0.00126023011106468 -0.0177015073540127 -0.00220802907656696 -0.00126542275530852 -0.00541278565575619 -0.00483121057340827 0.00227800491706763 -0.0133800189925262 0.00219998300171072 -0.00178445734925572 -0.0154812639561297 0.0128412316053195 -0.00915316848969619 0.00890524287270908 -0.0146874236204175 0.0113752414214533 -0.0157151223706367 -0.0195018273591688 -0.0158225491459805 -0.00997166837504667 0.00221495752674937 -0.000580766926145851 -0.000178117761188415 0.00152577542338859 0.0106469408492638 -0.000357158420815315 0.00164981406848176 -0.00679766095938656 -0.044123747384832 -0.0284388625954477 -0.0211551357318919 -0.00433776315622236 0.0143573119754397 -0.0513562834467113 0.0215146263753984 -0.0120445422677621 0.0147768374634268 -0.0471789171598446 0.0181395630077169 0.038927139751376 0.00311235286235757 0.0122518108499685 -1.34190748816705e-05 0.0138337866500123 -0.0369826890353722 -0.00986468292852337 0.0785365130618003 -0.000951661401702548 -0.320998124103295 0.327942217376338 -0.106333414581801 -0.0247233064543942 -0.0330629147385233 0.0544326226513039 -0.0157033854129732 0.00262718611515696 -0.000519348806430908 0.000694619827268791 0.0031717302422777 0.00301451372660016 4.2964088799043e-05 -0.001391447335584 -0.00105031002196326 -0.00277223437394332
  110 1536.03793711811 ""  7.27479218507009 0 0 -0.00225397703113391 -0.00237831685323964 -0.00129291997785786 -0.0246502729982244 -0.0251479296252836 -0.00764044554328365 -0.00527798011911574 0.00160620076810721 0.00257502533222618 -0.00553838146379489 -0.00633096792285349 -0.00221487384439754 0.000874315849111575 -0.0178472607629618 -0.00111058954419315 -0.0110946290120846 0.0142307094697384 0.0081279031927443 0.214184896253101 0.208754701428789 -0.126422892906158 0.134983175573202 0.149167900878789 0.24625184434948 -0.00869007012175029 0.0318389979224338 0.0260736170032338 0.0295558570167513 -0.060912794678141 -0.0204256761407649 0.066461662360498 0.0237390207597375 -0.0302861848572144 0.0279243323203348 0.138895805643394 -0.071886924014971 -0.0122494757096717 0.114848170306343 0.103271766527105 0.00269198826922519 0.00387101726985152 -0.00834196029743461 0.00411607190676146 -0.0109939406493994 -0.00275334075473802 -0.00317706934675278 -0.00252813160509371 0.00093628629795845 0.0125149865504377 0.00755623765433405 -0.000451910642505968 -0.00316448077631671 -0.011890693749335 0.000482426552745282 -0.0123641460890265 0.0047584883906586 -0.000311414336028101 0.0101996991272702 0.00194654872762067 0.000363584913411223 -0.00406955641695239 -0.00990250811712376 0.000137485861827324 -0.0100566998327663 0.00415254591169455 0.000150543106458575 0.00220515920454495 0.00455874141326482 -0.0005532772042252 0.001341047746233 0.00181577491781416 0.00225785353123167 0.00194556546441689 0.0018912620600999 -0.00325700417816186 0.00501490255949724 0.00436998993046651 0.000541210766908808 0.02352082498634 -0.0212721399306815 -0.00152412809306868 -0.0280936395373096 0.0366418156723277 -0.00768823183198496 0.0301344294833359 0.0300903017656739 3.7100582382056e-05 0.0497326023522125 0.000172664249117668 0.00111612245905589 0.0334853036653739 0.0384494941212916 0.00116857907827593 0.038264292793463 0.000236755415042589 -0.00223595940778349 -0.0150592573898937 0.0236856654980559 -0.0168037606136344 0.0157829777536043 -0.0291130501062145 0.0107450775869105 -0.0271354160656887 -0.0324426250381381 -0.019916096532549 -0.0136714350734804 0.0362741757790424 0.0131615847604194 -0.0419175907444713 -0.0338259066266079 0.0236470346218609 0.0202453596461677 -0.0424169380944562 0.00437935877080661 -0.0283865525851678 -0.0679066138797287 -0.0451807684171124 -0.0235959352930288 0.0515827227994695 -0.0120072607416752 -0.0304294482644568 -0.0568968525091371 0.0509326668993484 0.0692901220996949 -0.026515227332128 -0.0570344329011639 -0.00493034040662039 -0.018297861118087 0.00031853101977355 -0.0211426217711614 0.0561060937592314 0.0152601001164744 -0.113410344010127 0.00023221131707287 0.465384840157679 -0.475780786503237 0.154471007924157 0.0353484566035796 0.0530712241992346 -0.0873211668179569 0.0238013095084326 0.000215618623011183 -0.000553605723985362 -0.000826518846476268 0.00429503589154075 0.00151454508358837 -0.000482899372823182 0.0067724801855671 0.00158826404658613 0.00321720776466924
  111 1539.88884781518 ""  0.958145673485658 0 0 -0.000577349868854144 -0.00138404366153901 -0.000210089689832734 -0.00608185907677532 -0.0060403848494879 -0.00141992384160801 -0.000907420849358542 0.000862344850228782 0.000529746317029753 -0.00160858505018131 -0.00156884276937636 -0.000321678721885499 0.00243796524184167 -0.00688383473609273 0.00164521117021818 -0.0103896562095082 0.00968958428267067 0.00444128782925219 0.0506169608355819 0.0481864062691524 -0.029241335211538 0.0296506390718931 0.0337234069919082 0.0573949099363992 -0.00197321904374669 0.0064866325019003 0.00646035492080514 0.00644970042753462 -0.0155761950363348 -0.00667056113325525 0.0147918066350336 0.00577852457620449 -0.00692347886051072 0.00861493529847653 0.038799037679802 -0.0198314743542417 -0.0332381306118659 0.0399142049384369 0.0203956007458873 0.00439204239036663 0.023168786459932 -0.0246967557601159 0.00350279384090726 -0.00264661769885247 -0.0039645889856446 0.00544507169709017 0.00239186641970745 -0.0013262325241576 -0.0190345676302717 -0.0154815673207328 0.000857660413921415 0.00375028675720741 0.025898772904356 -0.0011908110231981 0.0289974908140813 -0.0121957542150872 0.00131425147770642 -0.0172396179634781 0.00302669337279875 -0.00110737929865963 0.0117225591858909 0.0202374111669178 -0.000117469005948251 0.0119608672221424 -0.00855415993801938 0.000338615034007147 -0.0312008228929382 -0.0209270038063147 0.00412948481905886 -0.0113716242166585 -0.00304965283250646 -0.00997142523857381 -0.0252832505193468 -0.00336947683576437 0.0111106540355971 -0.0164147839638782 -0.0210732824562954 0.00519250120214143 0.000543239178779798 0.0113759194466217 0.0322272295885168 -0.0341467580430641 -0.00615184801846715 0.0192018172116085 -0.0703269608553651 -0.0699919096558269 0.00294224274233248 -0.100797601227057 -0.00388903250318926 -0.00658365183697991 -0.0725379077086887 -0.0891054400301588 -0.000880047194827545 -0.0620528993317275 -0.00287976017236814 0.00114399501372945 0.180829156628412 -0.109410356316653 0.0775552350514924 -0.0408138063053334 0.0683711954160014 -0.129244672204765 0.0913955651610496 0.1385422178367 0.168302278376783 0.302641809414806 -0.220767589168459 -0.0342161825743497 0.219185205510893 0.164409346125588 -0.265748590138804 -0.0945753197176674 0.160805373483295 0.147152008871807 0.0432446575387647 0.29878318286006 0.193470314905093 0.114089191096037 -0.235185397074591 -0.0336597402674163 0.175011454902814 0.273327335809517 -0.23989622661214 0.0119519330911831 -0.00448143243328662 -0.0100391098586239 -0.000761531150314008 -0.00341786882803231 0.000221330358519434 -0.00446756309338262 0.0112726020669455 0.00334694013213015 -0.0188967930070455 -0.000126251865241875 0.0783925216743742 -0.0797275156491265 0.0252717878833093 0.00535953058458272 0.0126546644598222 -0.0206114218578436 0.00491490363501382 0.000332391639471453 0.000557747943518339 -0.000771493447898384 0.00162863501883985 -0.00550394220738215 -0.000371241429987556 0.00394863853231971 -0.000701716911450819 0.00668018170688897
  112 1547.80389000266 ""  128.06293358268 0 0 -0.000412339484162726 0.00160135378355071 0.000190076737045101 -0.000356481494062719 -0.000302399459798214 3.85891873406349e-05 0.000115907073011176 2.94955380061768e-06 -9.69260444124295e-06 -1.38164943013777e-05 -0.000136008854316437 -0.000397076332087868 -0.000787748349614373 0.000924138207128282 -0.000704071699989256 0.00539216005496446 -0.00455302709463701 -0.00142521172349822 0.0076691702537738 0.00230650482516401 -0.00251304990854499 0.00227973772569206 0.00215584170156863 0.00384187399771405 -0.000887982163124481 -0.0041058865525867 0.00193303818585584 0.00249438874152967 6.95232444576933e-05 0.00245359619058808 -0.0029442982470142 -0.000682121039312192 -0.00331711803453302 -0.00210459009800656 -0.000349205551977975 0.00065214850977925 0.0119040712241822 -0.0046241645778488 0.00218615264844822 -0.00160548959766994 -0.00852652499704729 0.00957370922231551 0.0107261285246348 -0.00408743643431276 -0.0102251471442209 0.0197641246095992 0.00748106075124246 -0.00509833920426386 -0.0854662682062571 -0.03412739654687 0.00335451181376571 0.0275558244368548 0.0764835035024695 -0.00350096386054501 0.0739009722776352 -0.0307367271627603 0.00286693799014915 -0.0775454843205042 -0.0317396604897119 -0.00156313703383521 0.028910832055848 0.0696660259165484 -0.000950773759086082 0.0665433211199533 -0.0304241143192851 0.000445512501793529 0.031175581220085 0.00606094254362473 0.0029684567601612 0.00801652723383993 0.000717817103727719 0.000700905969189656 0.0124202612684995 -0.00261889222824916 0.000433796066445055 -0.00133679523314779 0.00416149887878233 0.00131410062128678 -0.0109333029940027 0.0445124114681195 0.0934612035776395 -0.0963543500135343 -0.0257500182847678 0.0612495950711621 -0.208184267762304 -0.230156978121158 0.00828599274739178 -0.313581538686227 -0.00380757278303574 -0.00704977650124645 -0.192879772090041 -0.213515055213912 0.000593965151880131 -0.232538739258659 -0.00593184085267825 0.00521191983103204 -0.128790351637521 0.0323274751441381 -0.0232695649360506 0.000811899573658385 0.0090410706852898 0.0972679578321112 -0.0171122457141592 -0.0437667651813108 -0.102348399989445 -0.187306642678357 0.0535358553846158 -0.0139645370770121 -0.0346026373564323 -0.0144322799173344 0.138785992898768 0.0114708711381607 0.00514008981211224 -0.129517451558483 -0.017176984320829 -0.0490499582250254 -0.0327071815357627 -0.0168445936350581 0.0358706090169501 -0.0300706795775543 0.0123080578306561 -0.0358374001132846 0.0363982081012619 0.00963989676769327 -0.00350594950923076 -0.00856101698756569 -0.000491783740424773 -0.00329215335729299 0.000498415446674714 -0.00584344693012844 0.0125903304888636 0.00450826210811254 -0.0131722778829699 5.65105690426414e-06 0.0583007914511706 -0.0578052022714496 0.0176079719090467 0.00252856838793196 0.0183821983010773 -0.0279788587148695 0.00546000777358391 -0.000918858260024735 0.000212691979895193 -0.000790500558812893 0.00376445425160865 -0.00880189933099531 -0.000999282684092842 0.00744971639478616 -0.000743036142859599 0.0128008821696821
  113 1589.92690888371 ""  1.28320134567328 0 0 -0.000214410643823399 -0.00098436598932533 -0.000596127185927675 -0.000491931927551662 -0.000616506558337213 9.0329146019127e-05 -7.70692011820694e-05 1.80967483112982e-05 8.15438611120705e-05 5.98787808935149e-05 -0.000332550063976248 -7.85422695929237e-05 0.00011552594760445 -0.000250823326671034 1.28693866432513e-05 -0.00151651239880895 0.00228272078540451 0.0016222709575848 0.0027236113474373 0.00747842436358768 -0.00334641225096477 0.0024364169989576 0.00344661443711037 0.005378398252812 3.35289781835417e-05 0.00221850508753754 0.000440803179057602 -0.000161131265940236 -0.0011877176407512 -0.00113020209699516 0.00236350862784354 0.000658583053919932 0.000551318171819806 -0.00138531689183805 0.00462615126382575 -0.00121988973716768 -0.000251590317451975 0.00222237363263413 0.00194472819103499 -0.000158697449780988 0.000913390376251492 0.000795820235374877 0.00482842158563025 0.000990384500859361 0.00266309157167139 0.000955544106937665 -0.010705451899085 -0.00328075388897937 -0.0586127523801156 0.133356919342663 -0.000843764294759879 -0.00334719380722708 -0.0985996157604907 0.00434211690663141 -0.0580806956347269 0.0565158758294576 -0.00358250948379568 0.0361595795592235 -0.117074016647239 0.003722822820855 0.0186536628098068 0.105025207387983 -0.00166037209681689 0.0639572161680753 -0.0727220988884377 0.000731252537778614 -0.00744864078273648 0.0177920487442606 -0.000760815727414968 0.00143839313658497 0.000477444859957068 -0.000718231343995376 0.00156500832838586 0.00136604073065181 0.000192937030236276 -0.00281908670092046 -0.00608529232154406 0.000940192430402634 -0.000216474385696998 0.000608255689924066 -0.0120013518036858 -0.00798730300638304 0.0132084586414918 0.00500805528976721 0.133744336273776 0.0731761736737007 -0.00307588374934077 0.13581174949641 0.0426656016508156 0.00318618725486242 -0.165263893935842 -0.130407409710626 -0.00039420040342287 -0.115115204187483 -0.060846727065514 0.00667883998913163 0.0195070149797222 0.000271087288923101 -0.000222350570585741 0.00763692966957297 -0.0113879192196767 -0.0142107383356906 -0.0110050891747934 -0.00639284381971171 0.026489536326052 0.0259557752802305 -0.00213877680888613 0.00333227217714794 -0.0102394633562778 -0.0152745680293464 -0.0299510378424062 0.00586150881037216 -0.0107326255541212 0.0235884593371802 0.00469618999136708 0.0134559859419419 0.0124394523358711 -0.00538202593471613 0.00227993659811477 -0.00904445549901146 0.0197559747379084 0.0132983886025604 -0.0139816479241383 -0.000691650855962096 -7.88960871305658e-05 0.000767129020592124 -9.63373662406984e-05 0.000319712144924472 -2.1724905623058e-05 -0.000683136537098831 -0.00075773581553097 -0.000468591466605401 0.00245157425713314 0.000307753697794933 -0.00772040204084751 0.00752556486613268 -0.0010657204387032 -0.000402697540898929 -0.00101639052132232 0.0025998209973537 -0.00144729855020132 0.00121807646746475 -0.000392422495569154 0.00101040679837138 -0.00636481421416261 0.00967478848710793 0.00127195451644221 -0.00750120094973954 0.000840591683902895 -0.0134678613223561
  114 1631.64267637494 ""  29.6853985021538 0 0 -0.00037623033322077 6.84566683946026e-05 9.84086880240639e-05 0.000205694025632988 0.000558378536506191 0.000340102112655118 0.000158074740414337 -6.23796426958089e-05 -9.47576231300919e-05 0.000108775384925984 -0.000104986020609992 -0.000170925454622587 0.00013628895983324 0.000268815025347336 0.000345704355714336 0.0013336408920762 -0.000462316089202828 0.00169428623822242 -0.0021432794901154 -0.00365974294263116 0.00194358548019054 -0.00255638699296238 -0.00265950589476612 -0.00354621985346906 1.89190299568253e-06 0.000843486156677441 0.00053093285981072 -0.000391230057062931 -0.000100743754558072 -0.0005679517417424 0.000290358749411468 3.70972457091762e-05 0.000195115936360151 -0.000265008737936936 -0.00145985993743097 0.001370367416429 -0.00192077653478046 -0.00149061630857374 -0.00216981228702386 0.000484987162420635 0.000802222667438798 -0.00183708167447731 0.00894747705187452 -0.00298133764613324 -0.00481743973400566 0.00694838380779954 0.00224502013604267 -0.00179002737244016 -0.0850487261702549 -0.0160234112909151 0.00283816754095307 0.0966182188896348 0.0657707704249092 -0.00178064888671881 -0.125892725183443 -0.0168528522521297 -0.00209816395964112 0.0766544807110429 0.0259096274350562 0.00123190187490098 -0.0911193457103435 -0.0653277749043976 0.00027595139466858 0.124341054008004 0.00983437692306253 -0.000703955002993089 -0.00999820124566798 -0.00230041442921978 -0.000463809521034586 -0.00117602743697583 -0.00170558457560855 0.00199641550191696 -0.000804375798086529 -0.00171693596563429 -0.00172342197028346 -0.000739134072491337 0.000650990746147159 -0.000207732168456675 -0.0113772864794344 0.0226814575614754 0.0285506890592349 -0.0454725853953669 0.000324249613225076 0.02361774177983 -0.0737831756049692 -0.170816726124992 0.00741629903433135 0.188713464683126 -0.0445644971222632 0.00786969184701492 0.065655166426014 0.142088880736165 -0.000234596280807518 -0.164803529956611 0.0426461398506637 0.00372106397620898 0.0128798403192493 0.00324937574837291 -0.00167679776331797 -0.00232522413703915 0.00136659254686384 -0.0163590132088628 0.00487434829449696 0.00456432785688915 0.00540495906288358 0.0147715061810514 0.00278980495139957 0.00358462373510157 0.00498249101078967 0.00230089596213248 -0.00648128771536526 -0.00422324716210393 0.00411081538698808 0.0168023492976599 0.00414187132858084 0.00158155752460843 0.000976637967102211 0.00392934331029612 -0.00939576960524391 0.00273145130022387 0.00220762178262106 0.00118698013015946 -0.000625044345224525 0.000203366362921573 -0.000135831210374396 -0.000837795831438414 0.000101043238118108 -2.41090359599495e-05 4.43425682803355e-05 -0.00178826318987501 0.00191464835740442 0.00179853702986217 0.000107071313192898 0.00179090095496222 0.0019660991685788 -0.000417115751432169 -0.000626604377839297 -0.000796339790953194 0.00545819616149347 -0.00512085131273836 0.000631339966445892 0.000678074813309719 9.90559417431788e-05 0.000169489294458438 -0.00635221573514363 -0.00121729364328679 0.000602359411720895 -0.001589267811831 -0.000380846191198786 -0.00197624974853929
  115 1669.6980283533 ""  31.1659367727857 0 0 -0.000772744145574525 -0.0237468514863736 0.00909701017946641 -0.00143446512206209 0.00854809886251832 0.0010140602370203 -0.00153313948920918 -0.000232536170790356 -0.00423175234099642 0.000151782943491843 -0.00192956392742969 -0.000911521985773005 0.000824943249266297 0.000606276613551108 0.000268970842965994 -0.0530632957932798 0.0134275952665261 0.0127637729919535 0.014592035347501 -0.0171920156385512 0.0123377350085531 -0.00190838217228415 -0.00159931836473838 -0.00640474696271977 -0.00254848632471959 0.0376528708231771 0.0122161254874633 -0.000307262439039582 -0.00999142896797607 -0.0145310403593717 0.0392423922632616 0.00506157737772523 0.0290461631966523 0.000107299569644384 0.0011348070790637 2.71014970668189e-05 -0.000399247720304073 0.000922541104512935 -7.26472822772983e-05 0.0016268155759814 -0.0049241284371992 -0.000625259644939802 -0.000597785073062829 0.000505272811401247 -0.00229353071769966 0.00142927641256625 0.000500862012539056 -0.000246805439558341 -0.000839677112986852 -0.00449165441232601 3.14938628279683e-06 -0.00213760332701536 0.00266173455199973 0.000343621054744903 0.00428659838696899 -0.000539127298402091 0.000246563220935002 -0.00169929934908587 0.00145430803202277 -0.000131163711626469 -0.000111483394877648 -0.000818621089802602 -3.62902600438952e-06 -0.000288059246026195 0.000942109774500543 -0.000100313504691404 0.000385947675846553 -7.78422202643437e-05 5.77571589382478e-05 -0.000141534816496566 -5.40517194126602e-05 -3.97322261141579e-05 -0.00018698568286375 -2.95815809003466e-05 5.55564153753535e-05 -7.60656489438985e-05 -6.411356402025e-05 1.35258378323962e-05 0.00837406290333988 0.000356366273741378 0.016733721410788 -0.0124858502753615 -0.0143628954310734 0.0132353168428621 -0.0032915472038402 -0.00132115806770169 -0.00336586715258294 -0.00856794003916079 0.000896130627757742 -3.87779629957634e-05 0.000571171005464863 0.000122424310441804 0.000372487103963254 -0.00160086213023662 0.000951630718076007 5.07832411966759e-06 -6.99801596514313e-05 5.15487439662892e-05 -0.000144926769479846 -4.08141928512032e-05 0.000121244025868924 0.000621200718941428 0.000407963289632422 0.000415777939286356 -0.000504148946463615 0.000320486619956528 -0.000401902149928818 -9.25364899146436e-05 0.000596364680035732 0.000714061440121074 0.000169484780226523 -6.59912016971485e-06 7.83577153106978e-05 -0.000538567298107171 0.000132266038174917 0.000236273506393488 0.0001926204749409 6.24879200905584e-05 -2.12262301886802e-06 -0.000165638804306933 0.000443632688039037 0.000261170214575482 -0.000194805871298329 0.0018694340531748 0.00013507508857188 -0.000935076655368809 -0.000993846696690358 -0.00184809919298679 8.44845203105626e-05 -0.00114148642335876 0.0034596067841874 -0.000223844540100634 0.000544420857739153 -0.00270112071887669 0.0016212519448856 -0.000420595119161383 0.00402657576655609 -0.000544832956024198 0.00344291277289147 -0.01171758365081 0.0021905465282207 0.059716885983276 -0.023503838997106 0.0326799503521833 -0.473723521657639 0.471968063188604 0.0466202631907104 -0.308290685795399 0.0441991974325691 -0.595354476050006
  116 2914.03114979044 ""  0.150095143795522 0 0 0.027673436171033 0.033133009696603 -0.034531260930529 -0.0223860999995866 -0.0339355083391491 0.0279666286289766 -0.00214419180237351 -0.00410112819098505 0.00103940106982652 -0.00228809527087749 0.000675378581275337 -0.000181390771900181 0.00192015990218718 0.0074326768068355 -0.000939328848030194 -0.359621046921069 -0.397996239605725 0.417794678691072 0.00716638541458005 0.0225241778141704 0.0998309901247275 0.300053156877624 0.381672999985538 -0.434775366517086 0.0187326349103889 -0.00433496342075424 0.00388770038417474 0.0208097024775095 0.0171932623057118 -0.021194819274892 -0.0125022768460186 0.0376848646994383 -0.000753060794773114 -0.0112684747143577 -0.0343913767924114 -0.0842627048353591 -0.0495163911368609 -0.0692592107596508 0.085743787585484 0.0399165376524736 0.00845971391786452 0.00557504953549534 -3.89237400212005e-05 6.19671205842074e-05 -0.000267063352064611 1.41765214573562e-05 4.38559793943953e-06 -6.12869360629068e-07 -5.84253789252607e-05 -2.48771899850221e-05 -2.65367892779102e-05 2.04268291925316e-05 3.60653407290621e-05 -2.35400520393414e-05 -3.52770499881018e-05 -0.000236525360196086 -5.43958310664222e-05 5.12958149557103e-06 -2.18023933372605e-06 -3.21379987445078e-05 7.29193727528966e-05 -1.94470696373527e-05 1.61717065578373e-05 3.22498210098886e-07 -1.44510543187422e-05 -8.23402656007249e-06 3.34160400374553e-05 3.8451459981425e-05 2.03990842660328e-05 -8.543565582387e-06 -5.57918995400923e-05 -4.50718005502362e-05 0.00059536315492245 -0.000245328123563334 -0.000850016021587331 -4.03703499525729e-05 -0.000116136660629311 3.66059573698712e-05 -0.000978450287962794 -0.0016443588461338 0.000701998262953224 0.00155875062880186 0.000674583159868446 0.00266044077868902 9.87287111611315e-05 -3.77079542769688e-05 -8.79205401451435e-05 0.000318731896236514 0.00294041176484083 0.000156655346191869 -0.000497776838901844 0.000327483228430642 5.32969292420159e-05 -0.000128802008895363 -0.00052327551976803 3.19590492650686e-05 1.19102391315553e-05 0.000474462497090276 0.000457541315004295 5.65075618020066e-06 1.80986294330614e-05 3.51617491489274e-05 -1.55428009684959e-05 1.93566863648487e-05 2.98106215925654e-05 -0.00231812175834893 -0.00462206277909925 0.00999935673887773 -0.00647526449750545 0.00662032109251403 -0.000706452143328128 0.00274008168091557 0.000800496961826514 -0.000145657527431758 0.000295514626466733 0.000815427719895723 -0.00149341521211787 9.49782164301349e-05 4.58916724206192e-05 0.00010114672321405 1.75304877621422e-05 0.00045172574136854 0.000774046069058849 1.47554846710896e-05 -2.75147874666595e-05 1.02476676388584e-05 2.7910511425438e-05 2.72595973084812e-05 1.6943277859151e-05 1.85879263513818e-05 -3.11898462302184e-05 4.4435719659804e-05 -0.000404171482772529 0.000185285770599652 -6.99183333787113e-05 -0.000176191460850727 -0.000120613314183378 -1.55991331020936e-05 -0.000256623763796538 -1.71154025484154e-05 -0.000540783432993411 0.00122655101627795 -5.92192990508285e-05 0.000827206720967311 0.00324570343372071 -0.00498296295206181 -0.00573451266782766 0.000510303196345119 0.00409434567745828 0.00408489493050842
  117 2927.19108255637 ""  46.6824742779171 0 0 0.0236263514089449 0.0271075920745605 -0.0290937577783648 0.015612015688368 0.0251804850798638 -0.0121403381238198 -0.00280142522082511 -0.00492879360596446 0.00231658039323339 0.00219621119727879 -0.00224521332844957 0.000165892031851656 -0.00909146029359912 -0.0330811269761046 0.0106265247263498 -0.291625664023434 -0.324077875508055 0.339278711440425 -0.0186790630474556 -0.0441850953241177 -0.14656503809663 -0.184861012909188 -0.244433730828364 0.278976077294631 0.00982602056975921 -0.00330147335684462 0.00188001851203041 0.0333779046986261 0.0318492530635727 -0.031771968089648 -0.0112967330476695 0.0298696647119317 0.00124417084695502 0.0355740780533487 0.118656322637924 0.292737527160002 0.213622407990742 0.329773957137274 -0.3893493608545 -0.158288762479076 -0.0246132868022321 -0.0224246134255939 6.84407298934919e-08 -0.00015314163809276 -0.000191180883405572 -0.000137386653869756 -1.60584618375318e-05 5.30398338855282e-05 0.000204812319551519 3.37851587838635e-05 6.67555604638182e-05 -2.92309478233632e-05 1.04498701467853e-05 9.19363606057869e-05 5.65383100227346e-06 -0.000217978258681238 2.3215399253644e-05 -2.48317258991502e-05 1.31654728076209e-05 -1.32039953666719e-05 -7.58821502425114e-05 6.62964972109967e-05 -4.52588948718853e-05 -8.83869750273781e-05 -8.3755489819762e-06 2.72474630692968e-05 5.13013222894105e-05 2.66042570253066e-05 1.12616801382848e-05 -4.49074531761087e-05 7.96091232249124e-06 -7.29811984827886e-05 0.000565856957675618 -0.00018469214206915 -0.00105393847818665 2.66660661820808e-05 1.216012416521e-05 -0.000204248531816192 0.00020957052975859 0.000526100646174056 -5.17335894214651e-05 0.00026748493198377 0.000445368941616771 0.000728598285965239 0.000419243759444646 -0.000112533428302097 -0.000274117063354297 0.000290194738852372 0.00239062718506929 0.000104042978853258 0.000541217860575274 -0.000371553340293933 -0.000491515663653261 0.000131778322330302 7.63128016204933e-05 -3.24859016705243e-05 3.92190086364131e-05 0.000722699379616509 0.000768530500926889 -0.000445594578879577 -0.000238478063377624 3.71445779223962e-05 0.000726577462878346 -0.000650665722099383 0.000114570162058093 -0.0031886805817237 -0.00616966860547587 0.0126637576348144 -0.00677055939602372 0.00696682914574597 -0.0008550565906259 0.00383436407492782 0.0012983847609321 -0.000191553075694758 -0.000164958975449133 -0.000919117576206461 0.00148613867484128 -0.000152320602134621 -1.03872019235661e-05 -0.000132640484200315 6.03071315021047e-05 0.000698217426518844 0.000778961936510281 4.71746116057703e-05 -2.58335912486469e-05 1.70071838237947e-05 1.62878887773445e-05 9.9255137086385e-06 2.59776602708511e-05 3.24902911007606e-05 4.70274423343362e-05 0.000136326860012359 -0.000669002336468495 0.000264341714269166 -8.90845116458153e-05 -0.000285312507741037 -3.74138845491287e-05 -0.000261473133833575 -0.000395363439273981 -0.000408447200503968 -0.00121721912219667 0.000645713411201204 -8.90612976876751e-05 0.000830971459248758 0.00315889670935197 -0.00411697239308634 -0.00393329048885426 -0.000746428081717219 0.00150514784956987 0.00263845441733791
  118 2933.31743348485 ""  109.545865762424 0 0 -0.0158294536923013 -0.0177903658331439 0.0197047658491236 -0.0212076952355096 -0.029268124243799 0.0209868433654256 0.00275017209718999 0.00345546164536911 -0.00257251192672296 -1.830413567837e-05 -0.00235960180721316 -0.000421397350029137 -0.0093052024737627 -0.0357410532469891 0.0156613528784743 0.193427097111933 0.217676753986653 -0.226493680938531 0.0170911906681795 0.0276494666581739 0.113852733075106 0.250543128115785 0.312739552868045 -0.356602109739185 -0.00455038683221048 0.00285307081288959 0.000248451481922022 -0.0323197585183551 -0.0320344018084662 0.0316741691832388 0.00605355595755907 -0.0114925538493933 -0.00113549775312076 0.0295714843934746 0.110783478568734 0.273096396176685 0.231680254412792 0.375121112239798 -0.432869268531929 -0.168530492587889 -0.0235080578929373 -0.023412436453603 -1.51551431852396e-06 0.000300615819170665 -0.000194511067273506 0.00017269518731768 4.2314207516809e-05 -5.48469587322062e-05 -0.000211743196080287 -0.000132773763702497 -3.06531720437953e-05 -2.12320994990102e-05 4.40373896722975e-05 -2.57286213386426e-05 4.96619375379015e-05 0.00021406421779088 -9.66113913335754e-06 2.44256673778297e-05 3.95194826687352e-05 -2.33551234060767e-05 -8.76690537660218e-05 5.31962529351095e-06 -0.000117685204431056 6.24609168756353e-05 0.000137423161596796 -0.000106228928842861 -2.5124724547622e-05 -6.10799237495656e-05 -4.09637731344448e-05 -2.96244786013739e-05 0.000114319663566477 0.000225436452273681 -0.000632443811081735 6.16176512976864e-05 -0.000920233399543572 -4.33071209393314e-05 0.000295304924164836 3.27896742668718e-05 -0.00217789802111001 -0.00386079695775829 0.00124799005765005 0.00141485313843099 0.000836495040030865 0.00243352013555658 -0.000261165545379536 -8.20793354223079e-07 0.000126229595486121 -0.000266966339510613 -0.00217853153593047 -0.000191840325722377 0.000505167732017586 -0.000411412242415573 -0.000429482451631136 -0.000187769551398217 -0.00161645790967063 0.000401238586898693 -7.29952474741508e-05 -0.00197659324120474 -0.00205550529916602 0.000935332318727869 0.000460892866026202 -3.66147974763337e-05 -0.000539006837850454 0.000556549461303603 -0.000178701379180006 -0.000845204778672139 -0.00523938139400345 0.0101089816971149 -0.000811110668777702 0.00115597466129134 -0.000672497101934653 0.00946339610679538 0.00426879501924807 0.00113596768401502 -0.000171051287381701 -0.00161244080518774 0.00249241459741801 0.000927407959312168 0.000494447711159038 -3.57940971982459e-05 7.99312568960559e-05 -0.00231338700657634 -0.00278534326064385 -2.20101454457472e-06 -7.67250350536869e-06 -2.27868096920889e-05 1.60234422020445e-05 1.69086346400324e-05 -1.87216583513672e-05 -7.72665527207719e-06 -4.18454757422125e-05 -5.48073823324377e-05 -8.84484737108512e-05 3.64131215782889e-05 -0.00012902795060718 0.000176777294545812 -5.52850964818349e-05 0.000533971657952056 5.85147025808372e-05 0.00019989909868039 0.000393107403545067 -0.000147332110686641 -7.76835548321929e-05 -0.000704611558419437 -0.00260530726824163 0.00265319300805667 0.00292650670473114 0.000912753495357516 -0.000397475030466151 -0.00101227469507146
  119 2974.04083725389 ""  50.4893298071692 0 0 0.000286636899108008 0.000245654453493808 -0.000484311157700026 0.00209802654716335 0.00227246427837633 -0.00190739459336245 -0.000195310684341492 0.000265824539455497 3.0690522733725e-05 -0.000414360780739506 0.000762040724737139 0.000188443146086826 -0.0149227346697494 0.00261956978426287 0.0842296041918613 -0.00321311578740137 -0.00280175424031856 0.00347905011687397 -0.00674893899688256 -0.00157387222589609 -0.010728957803753 -0.0159440070629615 -0.0249982196954565 0.0284713576204102 0.00117500021742047 -0.000439763378485549 0.00024670559639282 0.000397430198790098 0.000458614523199781 -0.000239880176410871 0.000910320276568932 -0.00380907055364787 -0.000421835704822274 -0.120042745005615 -0.334405243228566 -0.746672056975943 0.181745619541173 0.277719636051748 -0.302174321943885 0.119509563572333 0.0139232060963589 0.0440249796294817 3.50508429160656e-05 0.000261764401167854 -0.000256646358646486 9.73416479321816e-05 -1.1304195804247e-06 -2.19665563537348e-05 -0.000172291891284248 5.42984104462513e-05 -1.99154787098445e-06 4.259869673395e-05 -6.30705519898429e-06 -4.85319155666471e-05 -6.63533345128975e-05 -4.36721575121094e-07 -5.9395671149958e-06 3.46951312209079e-05 -2.7468613548186e-05 5.22658958232079e-05 0.000450649927437027 -0.000294772285485115 0.000292691410395824 4.40937977431666e-05 -0.00010023569129487 0.000159890714382089 -6.46194165074766e-05 4.17124526609961e-05 2.73281065202768e-05 -9.22940949744267e-05 -0.000459111754582843 0.000405729841877658 3.81632355950738e-05 -0.000648235588899621 -0.000273106850887052 0.0001681397793543 -0.00130606636634538 0.00125607413304146 -0.00237437343282847 -0.00393747850383692 0.00120635417034843 0.00142739472702722 0.00121794788338506 0.00239928433438174 0.000121379404365108 -0.000143517088162106 9.92539622406959e-05 4.29576578739883e-05 0.000303493094949544 5.55679476673135e-05 -0.00395247624888742 0.00271364946440397 0.00055699780344452 -8.42100142144481e-05 0.000278465825004072 -0.000343487052264481 -0.000184777425539857 -0.00368353990344222 -0.00430812245230939 0.00716264460601527 0.00362750750277782 0.00015123119559091 -0.00548494473374795 0.00510793188056366 -0.000861202991666966 -0.00115528825174437 -0.00165257236108356 0.00416658136394799 -0.00630345855475008 0.00649047813195806 -0.00112119930531872 0.00703185256615306 0.00297514558515812 0.00025855954816238 0.00402569409459918 0.0134864041558848 -0.0233692332890165 -0.00545600904977683 -0.00364998175898519 0.00075258148001606 -0.00032998217167691 0.00567670483979437 0.00786833218168431 1.68194543491385e-05 -7.62726148163871e-06 -1.74221841370596e-05 4.86614077551134e-06 -7.1996466834853e-06 -9.52023525791495e-06 -4.87334174964195e-06 -2.33232312668231e-06 -2.74785134332656e-05 -0.000253889761026189 8.45434077788741e-05 -0.000137103407128909 9.76600091126364e-05 4.13207458514814e-06 0.000384945666613163 7.61489750113587e-05 5.15440670234435e-05 0.000247010734674846 -4.62714326612169e-05 3.01578492330551e-05 4.15555422760369e-05 -6.09887808649133e-06 8.26925272183908e-05 -0.00033482849791323 -9.54498998728185e-05 -0.000121371993777021 -0.00012896964627537
  120 2984.94420321613 ""  23.7923174644169 0 0 0.000224141076515494 0.000263492788909954 -0.000237114154488216 -0.000180561210367903 2.2020750399834e-06 0.00076555076641577 -0.000115839085655176 -0.000104793121616737 0.00016884920244989 -9.06112142529818e-06 -8.15847000118125e-05 8.5206894219158e-05 7.09252227577425e-05 -0.000437032337666522 -0.000682041982760099 -0.00272643972426064 -0.00293119667583704 0.00308718394528399 -0.000878515229367623 -0.00255292010219034 -0.00648310607799132 0.00246572879968042 0.00281384184784032 -0.00302452533223933 -0.000590382849617366 7.25755463355281e-05 -0.000153738957086591 0.00179150542842176 0.00168121055669872 -0.00187549213211422 0.000177133600937326 -0.0005776617663706 -3.52208649595365e-05 0.00143207131236097 0.00441937080256159 0.0101503220569083 0.000295188016563648 0.001017228344394 -0.00105277386226178 -0.00264266795073809 -0.000317187000036413 -0.000662843698688519 -0.000127539009293718 -0.00289918931946547 0.00690476391001276 -0.000238866724157768 5.41555463268846e-05 0.00011164893451879 0.000160748800713422 6.48375599872499e-05 -4.82565742115746e-06 -2.71285575008887e-05 -4.20098333297396e-05 -1.10002733076531e-05 8.04955716609328e-07 7.2225755397588e-05 -0.000146187003048101 0.000222040321864736 -1.68710936782705e-05 0.000205681539267872 -0.000317335950566261 0.00012233950352779 3.55335390173735e-05 -6.07115054366833e-05 -5.94687399668708e-05 -7.5845880587129e-06 -0.000165510491281896 0.00023807523371065 -0.000850403471545267 -0.0185863424250077 -0.0201248285225681 0.0336364477912049 0.00833102839960773 0.0153941704823879 0.0106306857805437 0.00627695720083504 -0.00616613816753442 -0.000258061728366931 0.0403712532278727 0.0642540686656217 -0.0200228335268563 -0.0364957645454088 -0.0317192462014598 -0.0632968120868158 -4.42322057464152e-05 5.8532742315471e-05 -0.000100714689321223 0.000226740944746765 -0.000605770186576183 -0.000916973789364062 0.00252385308317524 -0.00174827269556887 0.000166925252244922 7.66740779430285e-05 0.000792081139253334 -0.000121649002558392 -0.0158631624021238 -0.314675340315201 -0.357083141945912 0.536510103877112 0.268600683062231 0.0156694707776426 -0.299868632787591 0.283584877399455 -0.0538422752023354 0.0350622875458377 0.0813953265914859 -0.142625884455821 0.139005846886882 -0.145564930055408 0.0287375925768611 -0.27243630703175 -0.117422728127847 -0.00995729127372195 0.0140510892181574 0.0458056345253401 -0.0826635331611832 -0.0844726497676363 -0.0495720978555086 -0.0031184301244291 -0.00289768702113061 0.0762771406167771 0.0893465149488498 4.05913641501189e-06 -2.54423837435624e-05 -0.000144110093579215 3.91365862313881e-06 3.65685915710154e-05 -1.51855099175242e-05 -0.000163021158855374 -4.89951961678547e-05 -0.000244318657566005 0.000123493776651935 -0.000184602653051595 -0.000153749021985358 0.000362008205551622 -0.000252218395188582 0.00181404962960287 0.00100619758133525 0.00083540190807441 0.00268567773243777 2.10042970723641e-05 9.13311125676316e-06 2.01862848223957e-05 9.50808894926951e-05 0.00022993948277999 -0.000216379325980968 -5.44807934240483e-05 -5.93146855343954e-05 7.99158943260595e-05
  121 2985.41329080647 ""  34.5703941199566 0 0 0.000133533454308784 -4.6575562840665e-05 0.00015917553329425 -1.16064754813412e-05 0.000200445324073275 0.00148280111006639 0.00120853275569018 -0.00135906683628381 -0.00308718692404527 4.63872716536767e-06 3.95148124883754e-05 -1.53883945369518e-05 -8.65360880979957e-05 -2.11957718800018e-05 0.000557457338027052 -0.000232146270612273 0.000322574152975088 -0.00070290515994472 -0.00227297412459533 -0.0057541182285944 -0.014091475730718 0.00256759435076241 0.00325191060670143 -0.0036715446363207 0.0238334310990052 -0.00213204894185938 0.00678627753305925 -0.0260642452952897 -0.0253967518421635 0.0277526338714553 -0.0124275408970733 0.0432055264761263 0.00186169315818268 -0.000654189074231713 -0.00213500426760794 -0.00439532768657022 0.00141001252675601 0.00216209068959361 -0.00249936875491258 0.000314577318356452 3.37365711255134e-05 0.000169619366952138 -0.00117305566327502 -0.0246365539089024 0.0594659703675637 -0.00164375283479926 0.000541557568937265 0.000933015750815501 0.00106240837024858 0.000514337986247929 -0.000311632534909837 -7.95937696684941e-06 -0.000226482379886901 3.54601614178864e-05 4.41654652206871e-06 -4.79365792207281e-05 2.48312466207985e-05 -3.44145273974261e-05 4.49081013989577e-06 -1.90353343613616e-05 -5.84470541702192e-05 7.76761899854993e-05 2.10400543004966e-05 -0.000304412023956579 -2.50966298073928e-05 2.24711254488536e-05 1.78320510255944e-05 -2.9602893721376e-05 0.000115243549663472 0.0017659835068229 0.00202583954139687 -0.00343860019401869 -0.00170896993995284 -0.00295919042545116 -0.00203061988205595 -0.000535937875543572 0.000467289965111309 2.13870924850633e-05 0.346324518144849 0.55050929355915 -0.171698701128863 -0.313899914411372 -0.273101412875029 -0.54474600279206 -0.00110210396761829 0.00110022355229773 -0.000185311864199412 -7.77754149740823e-05 0.000324215879688908 9.49849793414694e-05 0.000596890922064611 -0.000671030713740963 5.24562914916355e-05 0.000304097805954362 -0.000792540134681452 -4.48441683293347e-05 0.00165155547631832 0.0321684892905445 0.0363778409076716 -0.0537220049551829 -0.0269144532950833 -0.00155687713887559 0.0308687190302466 -0.0291575769792687 0.00549509739343875 -0.00663256714450501 -0.015354108054069 0.0272380882093258 -0.0261767333651335 0.0274207018788316 -0.00539249468583321 0.0527947251678768 0.0227656677871741 0.00192482100720986 -0.00110729614491746 -0.00356152788279212 0.00649212767699945 0.00697487831904121 0.00405546600641639 0.00024212092311863 0.000349505008226343 -0.00604704481513536 -0.00707719912965954 0.000181167232844862 -0.000281139184721785 -0.00128203043595751 6.38332298579072e-05 0.000305976929621956 -0.000131146297098593 -0.00136901261888585 -0.00037825081054341 -0.00201262118473244 -0.000755326462361375 -0.00096154268828738 -0.00207838478632208 0.00331915518786825 -0.00224493776335258 0.0168963341206118 0.00805848638743958 0.00683693258357046 0.021681837941234 0.000174612949951601 0.000227368620575093 0.000165250416741908 1.87598552093652e-05 0.00208757839551906 -0.00166032588689582 -0.000775028591484569 -0.00109506225342157 -9.97143749034967e-05
  122 2986.75551750719 ""  33.827227688194 0 0 -0.00145310082960532 -0.000556121834737935 -0.000118342347644534 -0.000581661528154071 -0.00186891541059749 0.00136743373060928 -0.0169783218895606 0.0218306572860843 0.0423410733719363 -3.72055681106701e-05 -2.51633376555796e-05 -0.000118851533323743 -0.000213000214031472 -0.000523583074870527 -0.000288278350474361 0.00649691857113374 0.00682798322733301 -0.00281618223545691 -0.000405587532089823 0.00242666342431674 0.00215430795744062 0.0111342548635822 0.0163453315035412 -0.0168803264307071 -0.331819770325733 0.0299052755887772 -0.0950584129983961 0.355015778078287 0.345689887444359 -0.378421287632545 0.18194248082353 -0.630297335802405 -0.0275779572301614 0.000908545242111409 0.00296905545759298 0.00671867543082277 0.00155475619323786 0.00311722603440294 -0.00337608558351913 -0.000370205285237396 0.000222165673124892 -0.000143310916353805 -6.75923468169881e-05 -0.00156116549161783 0.00389071264969378 -7.89015604360865e-05 4.20617765500124e-05 5.78015273705234e-05 2.55245722983222e-05 1.15032984253452e-05 -2.0812974600605e-05 -2.75266401899934e-05 -7.25864943739925e-06 5.96542879261428e-06 5.20952441308606e-05 0.000272780688688154 1.04755020964781e-05 7.57991075175927e-05 -7.82211467208942e-06 -7.95112940525749e-06 -9.8758434373892e-05 4.1219748533513e-05 -3.33357200283616e-06 -8.71989395660376e-06 4.53987812197725e-06 1.02950506510147e-05 -9.80393919221719e-05 3.71575352285367e-06 5.40335995998544e-05 -0.000497665302187338 -0.000472177469705063 0.00113317832083019 -0.00247842492020999 -0.00414820891283235 -0.00306917972626248 0.00220602167857419 -0.00183564267124538 0.000165036349090387 0.0224197837770773 0.0355604601680751 -0.0110504601138291 -0.0206573859927535 -0.0180192319525012 -0.0357893540171752 -8.77470804435339e-05 4.09839873835048e-05 -5.08605047519895e-05 -0.000160469870869174 -0.00278460699316045 7.39674476315049e-05 0.000854869162818644 -0.000591849138245683 1.02399441936285e-05 -9.90317934860894e-06 -0.000106934561390815 -1.59425197508298e-05 -0.000411836809776391 -0.0104401824464629 -0.0120628315226261 0.0152573386354495 0.00767449181312953 0.000340724339435027 -0.00891940139734936 0.00848272924998112 -0.00160619767266588 -0.00953582158434246 -0.0226434917383585 0.0406596710955865 -0.0368093936576608 0.0386149212306562 -0.0077722585140989 0.075741688239006 0.032926404917411 0.00305064492769892 0.00436225069671014 0.0159536827036562 -0.0281857540786572 -0.0295965210839306 -0.017356668534206 -0.00112726557876431 -0.000447248126937515 0.0232628427096085 0.0272800910124076 7.64022231127182e-05 -5.57261284608994e-05 -0.000124962180355606 2.40278277192633e-05 2.50940084005274e-05 -8.92457179287664e-06 -8.49594499579501e-05 -1.56562102887602e-05 -9.56277380577428e-05 -0.00100575952649751 0.000298075645499495 -0.00049892466736401 0.000306936992113591 -0.000192191354064372 0.00203277385846634 0.000385416969023127 0.000345922431294102 0.00103482217997559 2.29838671901073e-05 4.11120756962873e-06 -0.000144794414113772 0.00232063012377174 -0.000442282362724194 0.000827429633212489 0.00262297705003659 -0.000823233136426348 0.00259181977428099
  123 2987.35611972392 ""  37.284118935209 0 0 -0.000177763352027585 -0.000386947856353669 0.000431602043085212 0.000402817585488329 0.000241482709930941 -0.00129883796461824 0.00228010408639747 -0.00236528312546262 -0.00551738196588572 4.26366442898032e-05 0.000116966749667075 -0.00014454802904116 0.000482419368065853 0.000674965162354981 -0.00248335977273604 0.00374506892268761 0.0040052537583599 -0.00488052182415067 0.00148691304943927 0.00337152368617156 0.00908506467272022 -0.00559454510060105 -0.00648241595849017 0.00691834836466931 0.0417813311664636 -0.00380930648250796 0.0118928248848291 -0.0470831019792823 -0.0456845965791939 0.0501163846703694 -0.0223026718416097 0.0771680794182164 0.0034131409855445 0.00248337824390129 0.00680757950193572 0.0155626207777682 -0.00868403288424181 -0.0142707223241897 0.0154291817315475 -0.000591233439249589 -8.16994028654881e-05 -0.000723079017505436 4.54404274906479e-05 0.000893473891480747 -0.00233873463848271 -3.05440436294983e-06 -1.60754100405494e-05 -2.67760789931751e-05 3.13953745687516e-05 -4.41024814327638e-05 -1.87251104364238e-06 -3.9809392745572e-05 -7.63429700544004e-05 -7.11348451223038e-07 0.000349440085439082 0.00166186718074885 1.70102824589989e-05 0.000380298614881665 -0.000165098615657897 -5.34711450672593e-05 -0.000911613936655733 0.000408304188524415 -5.70360740103579e-05 2.69571143030475e-06 -4.66173769892965e-05 -1.8271347269467e-06 -0.000726570548864216 0.000150060454700465 0.000333088857891796 -0.00412378084343778 -0.00420558287976103 0.00939891627030925 -0.0150238136560082 -0.0285759944232734 -0.0206518674027773 0.0216386657935073 -0.018539297035154 0.000797158445111333 -0.0132784859316266 -0.0209691611391087 0.00655720326936371 0.0123527336163355 0.0107482230832542 0.0214272144122775 -0.000867685780604865 0.000746073964998037 -4.80235795075533e-07 -0.00084325286975542 -0.016903011134024 0.00115860437124033 0.0078519055746957 -0.0054092243200209 0.000464688259500596 9.9566740740309e-05 0.00163087618073601 2.24961920240627e-05 -0.00365313882496387 -0.0873789261906034 -0.100601874119584 0.129865026114303 0.0652077792182731 0.00316201442072007 -0.0767498552102026 0.0725267947763104 -0.0133792310651076 -0.0665325242610001 -0.154249445531839 0.277544764373937 -0.260316396643143 0.271945281541417 -0.0543475276942798 0.504387535774838 0.218392971295998 0.0193894718770302 0.0417247318151708 0.154839025137513 -0.273236307026318 -0.288480625840812 -0.168585265767456 -0.0111888650702299 -0.00549192816361296 0.234283045388279 0.274137321624714 -4.51384661781637e-05 2.73986497346727e-05 6.81424668871128e-05 -6.51989348216439e-06 -5.89569747612981e-06 4.44632385264338e-06 5.13145045874848e-05 2.2890981379822e-06 6.87255031925268e-05 0.000537403958178133 -0.000139434465299539 0.00028132005364352 -0.000192287690999011 0.000103555943331176 -0.0011010391095869 -0.000257163359073922 -0.000216676027302047 -0.000711066737759274 -2.33594115114718e-05 3.63500712227057e-05 4.48378534591007e-06 -0.000291343193555479 -0.000124131065691989 0.000134178980993031 -0.000268609583312864 -3.0401278999409e-05 -0.000438866505430621
  124 2994.35258285818 ""  34.4692287739658 0 0 4.03623749413025e-05 0.000102058489222454 -6.47715878141971e-05 -0.000361476663846603 -0.000175175507837449 0.00100773669950666 -0.000304886283627904 0.000201662541353777 0.000785421977134583 4.06117669167085e-06 -9.8672230312622e-05 7.26979927195899e-05 -5.55864811935064e-05 -0.000710722902004248 -0.00043629068586631 -0.000941074601164756 -0.000833735040050422 0.00111717390849646 -0.000898600530249044 -0.00275021729482253 -0.00661799046038752 0.00438386767904017 0.00513489683375222 -0.00564227406063379 -0.00592864137295461 0.000595795558734751 -0.00161355943289629 0.00690262294111408 0.00661090267415012 -0.00734037260174589 0.00281981405962813 -0.00958682532196912 -0.000443583857395279 0.00114349643695788 0.00455005046206924 0.011398797717886 0.00207816561966658 0.00394174433464634 -0.00442460184643748 -0.00312661859822856 -0.000434016482550298 -0.000528247741435844 5.22311048783399e-06 -0.000260364569552688 0.00101723515111618 8.32348236703463e-05 3.48428227907142e-05 9.15766507324729e-06 -8.88695082191201e-05 -4.01952567330618e-05 -5.31435117409438e-06 6.77260890913674e-05 -1.43910829089454e-05 1.28531730312124e-05 -1.86880133540635e-05 -0.0013649717114157 3.56989900419598e-05 -0.000889167829822423 -0.00042492455946372 -7.21146830433125e-06 -0.00131356281914784 0.00088935433261963 -1.08755536768022e-05 4.94866705675173e-05 0.000115173218801961 -1.29264987339924e-05 0.000103904809145009 0.000270618336358238 -0.00035579312085264 0.00771377296004611 0.00881154280809165 -0.0153565143203496 0.00943695504276288 0.0188389365502533 0.0139584245255656 0.0259624955676848 -0.0280355086152437 0.000826726053109711 0.00513728486436325 0.0079355374120197 -0.00249901178050421 -0.00546329283355431 -0.00478306716831371 -0.00951239256870755 0.000412153524616553 -5.28357134726362e-05 -4.68683723318351e-06 0.00030849725148525 0.0157086335285159 -0.000814271189955673 0.0147939181481363 -0.0108980644005438 0.000650074194886111 0.000363266338686823 0.000729096446716769 -7.09433115129858e-05 0.00628668136416899 0.137693046161288 0.159151459076777 -0.229275427328021 -0.115098150217527 -0.00549101962361876 0.132116615635431 -0.126733779459028 0.0262137967545061 0.0427929229766191 0.0995403855317292 -0.181629979124397 0.169630630709071 -0.179957804497265 0.0333726855270457 -0.323422287652467 -0.14029775981127 -0.0130394901754593 0.0541150170696759 0.210161083094781 -0.370062563752887 -0.34429174213045 -0.199601998098847 -0.0135457821833302 -0.0120910048847588 0.321001600993005 0.373648602628229 7.31504048754992e-05 -3.77550205961548e-05 -6.12156918859287e-05 1.46453760695102e-05 3.50602951495737e-06 -5.06149553244815e-06 -1.88308565005548e-05 6.44931053396397e-06 -1.00079915094105e-05 -0.000972226625240608 0.000325360581131269 -0.000414684985280291 0.000190236755598931 -8.45456979970102e-05 0.00115437191313271 3.77218306348971e-06 3.01906283036616e-05 7.46423433849975e-05 2.56977085738773e-05 -1.90354698927525e-05 -3.57167999502646e-06 -9.04798214580942e-05 0.000112570961198414 -0.000130700488528411 -1.22983642130894e-05 3.19918652064184e-05 0.000120577438593916
  125 3005.69766689886 ""  17.7103837470285 0 0 -0.00237614136967841 -0.00334042704030333 0.00420945491134301 0.00292121107302321 0.0180867102666065 0.0803905070016806 0.000963891762818154 0.00344359476144255 -0.00218774797952034 0.00113276625658848 -1.3084872788572e-06 9.82350538421013e-05 -1.9849745799933e-05 0.00195837502348633 -0.00135830372652261 0.0294177024387481 0.0362794243910207 -0.0366710903027891 -0.137926131946813 -0.325291624108456 -0.86330747900548 0.08364754387761 0.117231493613653 -0.108015575266076 0.00177258835249612 0.000264284953545078 0.000145915875130148 -0.0204609759454462 -0.0195444365243844 0.0206442137928557 0.00906731648813213 -0.0277414200786203 -0.00228753205033544 0.00310581877915934 -0.00930120897648996 -0.0115221579781466 -0.0128540794548714 -0.017560961931888 0.0217358130370263 0.0136117385819928 0.000609209142484039 0.000159543652617421 0.00102715767411962 0.00166218413372048 -0.00063059609782247 1.22101487294378e-05 -3.72718900575134e-05 -4.04754728383832e-05 3.38231187854344e-05 3.5846999173297e-05 0.000438843787206665 -0.000134752174504063 4.75676308241125e-05 0.000373478762187871 5.59891363228715e-05 6.84348933474536e-05 0.000200465229369909 5.57009460528034e-05 3.92376942203041e-05 9.21195735954905e-05 1.67188858445671e-05 -4.26349831210391e-05 0.000246196454946962 -2.16378172751782e-05 -0.000139630091519627 0.000438907011534628 3.11364198441271e-06 5.81129057820729e-06 -5.22006944513877e-06 -0.000178968037878939 -0.000117676262029695 -7.2946279381094e-05 -0.00107796453249284 -0.000834605275445159 9.88674357236877e-05 -0.00010992214448921 -2.06068826921625e-05 -7.23691934449816e-05 -0.012720832678509 -0.0205685829577403 0.00666050271390319 -0.000225469981200072 0.000708497832501842 0.000595439608762633 0.00101583154478614 -0.000742255956717284 -0.000392102180459496 -1.26610029334045e-05 -0.000377054077029098 -0.000191403184018348 -0.000187406164559595 0.000228768253628562 -0.000280216616089998 0.000317856425762003 0.00221243415993716 -0.000673821195640759 4.06529336430824e-05 0.000671044278383155 0.000708257174001044 0.00183026732098996 0.000914659061996185 -1.01074008279709e-05 0.00021010058063689 -0.00019843804134275 3.01875481266782e-06 0.000346631299807086 0.000578171407604233 -0.00119465036708043 -0.00271820278803982 0.00273132681095785 -0.000576264990035877 0.0152585486111253 0.00673444051443567 0.000729142502278399 -7.27457493066045e-05 -0.00049750502159709 0.000948492079715582 0.00130766586236455 0.000710410680049597 4.25400765356283e-05 5.58932952262743e-05 -1.70052158844678e-05 -0.000108907246223213 8.71928149186845e-05 -2.92107126980931e-05 -4.33119184852064e-05 -3.91936267948615e-07 -3.4636855294559e-05 -4.5960768149721e-06 -6.67859241235892e-06 7.48045013322875e-05 -1.68448789354932e-05 -0.0012936385166327 0.000465046267597111 -0.000499844639032502 0.000170697409792138 -9.37391072148872e-06 0.00110936902778143 0.000332999547637834 1.72145730341618e-05 0.000671593564171861 -0.000137627804197219 2.79772855272628e-05 -0.000566516360028669 -0.00273816516881441 0.00327900819740664 0.00256758624404046 -0.00130386832728304 0.000161478984884316 -0.00153113786188707
  126 3030.26878915933 ""  8.58222651000313 0 0 0.000157773202127554 0.000110358143452695 -7.91013806975533e-05 1.31958555395027e-05 -0.000293330727431077 -0.00149757989797543 -0.000154516910494457 -0.000480819838859238 0.000167325025883975 -2.90908816417533e-05 1.41526636651444e-05 1.52212125509018e-05 4.46131642129347e-05 -3.12810969589489e-05 -0.000109705083793447 -0.00155605413540542 -0.00148326955462352 0.0012901659204226 0.00240592486393274 0.00572051489317544 0.0153510613094196 -0.00179363460939527 -0.00252717289668705 0.00245070284905677 0.000722701923754092 -0.000186888286660934 0.000260272326170454 0.00232338146659513 0.002083357942274 -0.00240737061471013 -0.00123446290716524 0.0039618203976737 0.000299098733279699 9.32460135688653e-05 0.000630213382758659 0.00113883601196547 -0.000130426655143987 -0.000247233462740437 0.000276661911204792 -0.000580122427918845 -2.57353658532795e-05 -8.74779711258048e-05 0.0523811288045686 0.0648765759055035 0.0287810598331654 0.000609366451486142 -0.000623402489109714 -0.000303495115348376 -0.000947927926130946 0.000137329373893415 -0.000188809237076395 0.00037052402858976 -0.000282742123823992 3.17694994535995e-05 -4.65088510187972e-05 0.00014187579842265 -2.17160777047801e-05 1.6001546903836e-05 -5.13153996310417e-05 2.78803476690869e-06 5.43832749470633e-05 6.38011272511495e-05 1.07346135711086e-05 -0.000126590581119664 6.94972067144602e-05 -2.7819649147676e-05 1.21560477784165e-06 -6.12354661281306e-06 3.76381492970178e-06 0.000281388264917502 6.71689599671418e-05 0.000163021148807931 0.000315258846601368 -5.84056610312647e-05 -6.32079357419684e-05 7.61979722699376e-05 0.000149864310489526 3.70138536378957e-05 -0.333231094979473 -0.540913266319571 0.175865544217439 -0.290594053443812 -0.239559391642779 -0.513180661048 -0.00429072828720674 0.00241875613168409 4.40455271537628e-05 -0.000107444163792398 -0.00184025498920289 6.04338367491858e-05 -2.42765763832342e-05 -6.37302212902746e-05 6.57676186882474e-05 -0.000174763220200735 -0.00177816889628018 8.20303194491179e-05 -7.33651844251006e-06 -0.00139412464588386 -0.00159362859730487 -0.00180433225046059 -0.000929240568305831 -1.30985782828659e-05 -0.00152341345305105 0.00152538677946437 -0.000290874736214891 -0.000176095153604531 -0.000657781315569784 0.00114704208561077 -0.00187711840604555 0.00208868024256868 -0.000412970497801783 -0.00163443264269928 -0.000774885889227811 -5.06216038416623e-05 -8.33823435997296e-05 -0.000345276557829479 0.000627051907184176 -0.000873263158005914 -0.000469911118939859 -2.71803182437719e-05 3.77449851842224e-05 -0.000918590234706891 -0.00106812286263171 0.00326884394822467 -0.00135291765668857 -0.00260341729406234 5.50314602335897e-05 -0.000882043709294228 -0.00013045983081047 -0.00602256817028133 -0.00208632391967035 -0.0168193854313289 -0.0540451094622784 0.0184080646308792 -0.0206817350466259 0.00876312537407365 -0.00215098955190245 0.0552204162862283 0.077903362285478 0.0540747657183479 0.198684985485713 0.000127297936970029 0.000225628544866928 0.000100919563752311 0.000225599801374145 0.00102898654291329 -0.000619703725762018 -0.000145016851919239 -0.00113926256600889 9.74199029685742e-05
  127 3037.77611585202 ""  31.004359073787 0 0 -0.00377387163841185 -0.00571042932449122 0.00550169168433083 -0.000732292546327724 -3.71705222241627e-06 0.00393794261255114 -0.0111166230307512 -0.0790543875135181 0.0306619817942298 2.88188147272914e-05 -4.57733992688359e-05 -3.66588165301846e-05 0.000831617238683431 0.000318404602175484 0.00059165341806237 0.0455332803211386 0.0517919167416166 -0.0558009987265696 -0.00374251323567676 -0.0112583536184604 -0.0302482892651175 0.0115318728846291 0.0188642909486959 -0.0161258550048163 -0.0557100708319958 -0.0151477190474283 -0.00944641405022993 0.382039689439452 0.343346588926635 -0.402858613915562 -0.190555790655283 0.618370990515505 0.041777640220773 -0.000491127664034383 -0.0025226352543233 -0.00549698327414844 0.000127454712193039 0.000669747246027316 -0.000118646998411672 -0.00924846729813576 -0.00143503031741323 -0.00160383301877598 -0.000217672460747892 -0.000279517888013333 -5.69871214063268e-05 6.6566167805752e-06 6.07231111783209e-06 -4.33080339700589e-06 -2.78695383577855e-06 -5.70716645487493e-06 1.72254134701895e-05 -7.01479893770923e-06 2.63318799767301e-05 -4.3328850740759e-06 -6.71478312912876e-05 -0.000504701094523111 -1.83195910905281e-05 -3.28677844953031e-05 2.20591192602597e-05 3.74967639348297e-05 7.67615966642621e-05 -3.68827998299394e-05 -1.2157034979424e-05 2.02698570517584e-06 2.92566336195439e-05 4.96275404866158e-06 -0.000161721799741535 0.000105861372692403 8.26678952817817e-06 0.00640214377129097 0.00156919419796751 0.0027411440779151 -0.0163858171718817 0.00318493545610779 0.00045518051142954 0.00193230858857609 0.00216572679649308 0.000568707688622589 0.0016849261606998 0.00271670193484368 -0.000834105317677848 0.000910479402775132 0.000666727258062986 0.00168425060893813 0.000447484054648177 -0.000390985482568035 -1.06192039750359e-05 0.000494627063498747 0.00535815681832709 -0.000279910818383839 -0.000902578865318351 0.00050302631094998 3.048089697896e-05 -3.64154826109541e-05 -0.000321564159971148 5.86367295428642e-05 0.000934798377767517 -0.0232271052137526 -0.0269412138104296 -0.0489219807532943 -0.0250607329509541 -0.000589678305432079 -0.0282536785275044 0.0292460264470504 -0.00517363177442532 0.00209631961690281 0.0153138809522331 -0.0277932682302332 0.0900341632254849 -0.101898439201084 0.0186418029192197 0.104323767868369 0.0489611658029201 0.00379493814559627 -0.000571683029043742 -0.0034602906594636 0.00661417285713198 -0.0227577281188923 -0.0128170334853865 -0.000964434505373791 0.00112948650747437 -0.010013518177505 -0.0122552343885996 -0.000203265868308938 7.99508120547622e-05 0.000175131217842866 -3.89448880718007e-07 1.78471758527183e-05 -2.13237402216522e-06 3.18796459468277e-05 -1.5786642182208e-05 6.62552767935359e-05 0.00285397866503019 -0.00102260324784663 0.00104118703626489 -0.000456859424853443 0.000134501539297774 -0.00303680338367324 -0.00036207785579357 -0.000217571406923285 -0.000905057940820559 -4.76407314422535e-06 0.000176208183748835 -0.000413346636310697 -0.000428428817165548 0.00195333482303399 0.00271255832679093 -0.00328392230081101 -0.0011695878408303 -0.00139212886972159
  128 3039.09198120542 ""  10.813688098967 0 0 -0.00128001501959096 -0.00177103670000024 0.00171796168968132 -8.61302867845003e-05 -1.68986429250701e-05 0.00126555962685517 -0.00215562395280868 -0.0165421361804796 0.00653681135239385 -1.10676173114585e-05 7.28787573154776e-05 -8.23355305490647e-05 -0.000871090410355739 -0.00021599888764447 -0.000425459262390781 0.0148009234415009 0.0170515280752276 -0.017910281438452 -0.0014912771718501 -0.00387380063629752 -0.0101528567094571 0.00295792807047837 0.00522514788687663 -0.00458878912480666 -0.0142842196190243 -0.00303046585713153 -0.00274184204708732 0.0806429407286031 0.0724284623154156 -0.0852042106754588 -0.0397548817241853 0.128938064788747 0.00881860513618024 0.000419804060173127 0.00128958898635315 0.00330745230776127 -0.000367493696695133 -0.000132449287629727 -2.6874180655678e-05 0.0103753174045645 0.00148256240573235 0.00166269107156341 -0.000136544204146745 -0.000167751291927795 -5.23865450788759e-05 2.11076051036308e-06 1.53602303973151e-05 -1.57720162752716e-06 -1.55771909961201e-06 -7.74753420120102e-06 -1.66391147687617e-05 7.80288031017693e-06 -0.000125564452281208 5.41206183353625e-05 0.00039189609641914 0.00272700791491353 0.000128286584104565 0.000130845746482013 -2.97178768085172e-05 -0.000156113650326934 -0.000257483109834445 0.000108434668067496 8.48920368791594e-05 3.50520054300699e-05 8.47819678554235e-06 9.82080486834613e-06 0.000427880817483032 -0.000542779570486778 -0.000117380451359242 -0.0415444087353627 -0.0123594184699729 -0.0189427468926511 0.0687255291351786 -0.0158232691996275 -0.000881642182667722 -0.00336223251813478 -0.0037485942946337 4.20012429297339e-05 0.000965200534247598 0.00151346249709675 -0.00048179562151965 0.000628840717372761 0.000459033009316669 0.00110812986787885 -0.00203962011538225 0.00155698925311348 -5.82267745727047e-05 -0.00272127448990881 -0.0300749082225275 0.00100300276925923 0.00267811464953715 -0.00154229633282567 -7.51245403868897e-05 4.62798888439212e-05 0.000384287301535959 -0.000133570171635619 -0.00496570625585129 0.164220983895918 0.190914491747358 0.327213144942963 0.166883866018172 0.00312607973147507 0.173657919226072 -0.181635936149817 0.0318313488251651 -0.00599296323128268 -0.0612868551486414 0.108221463797205 -0.396165370699188 0.447292309063972 -0.0828427736680203 -0.421743372770539 -0.198716172960951 -0.0145403795721449 0.00267427859099668 0.0121696879011665 -0.0202262128350889 0.0371213296517966 0.0212222438354472 0.00263786822326844 -0.00247479022821611 0.0133245624271931 0.0170007944099471 0.00036189580084117 -0.000156520879569637 -0.00036976198152525 1.53203971677214e-05 1.58506459411243e-06 -8.55150690890844e-06 1.89332731292221e-05 4.43482789684118e-05 0.000102811110986788 -0.00524525980710225 0.00187845233771406 -0.00197924560313409 0.000975537024435434 -0.000378662326596321 0.0062797177374319 -0.00040942927979957 -0.000240176893500254 -0.00100211958815746 2.74741889670447e-05 9.04407024991634e-05 -0.00013067552246967 -0.000290953449017986 0.000296495496215407 0.000936843590484936 -0.00064953661110725 -0.000488123863752852 -0.000389415764171
[truncated: 74,297 more chars]
