# Supplementary material for: Cut-off Scale and Complex Formation in Density Functional Theory Computations of Epoxy-Amine Reactivity
Source: ACS Omega. 2021 Oct 25;6(44):29424–31. doi: 10.1021/acsomega.1c03229 (PMC8587129; doi:10.1021/acsomega.1c03229)
Supplement: Supplementary file 1 — ao1c03229_si_001.zip [file ao1c03229_si_001.zip › Final_structures/Primary/A4_E4_B3LYP-D3_CC-PVTZ-F_ canonical/Amine_frag4_Epoxy_frag4_reactant-2_isomer6.vib]

{ 
 s_m_m2io_version
 :::
 2.0.0 
} 

f_m_table { 
 i_j_atom_total
 :::
 50
 m_column[155] { 
  s_m_data_name
  s_m_column_name
  i_m_width
  b_m_visible
  s_m_units
  :::
  1 r_j_Frequency  "Frequency"  10 1 "" 
  2 s_j_Symmetry  "Symmetry"  10 0 "" 
  3 r_j_Intensity  "Intensity"  10 1 "" 
  4 r_j_Raman_Act  "Raman Act"  10 0 "" 
  5 r_j_Raman_Int  "Raman Int"  10 0 "" 
  6 r_j_x1  "x1"  10 0 "" 
  7 r_j_y1  "y1"  10 0 "" 
  8 r_j_z1  "z1"  10 0 "" 
  9 r_j_x2  "x2"  10 0 "" 
  10 r_j_y2  "y2"  10 0 "" 
  11 r_j_z2  "z2"  10 0 "" 
  12 r_j_x3  "x3"  10 0 "" 
  13 r_j_y3  "y3"  10 0 "" 
  14 r_j_z3  "z3"  10 0 "" 
  15 r_j_x4  "x4"  10 0 "" 
  16 r_j_y4  "y4"  10 0 "" 
  17 r_j_z4  "z4"  10 0 "" 
  18 r_j_x5  "x5"  10 0 "" 
  19 r_j_y5  "y5"  10 0 "" 
  20 r_j_z5  "z5"  10 0 "" 
  21 r_j_x6  "x6"  10 0 "" 
  22 r_j_y6  "y6"  10 0 "" 
  23 r_j_z6  "z6"  10 0 "" 
  24 r_j_x7  "x7"  10 0 "" 
  25 r_j_y7  "y7"  10 0 "" 
  26 r_j_z7  "z7"  10 0 "" 
  27 r_j_x8  "x8"  10 0 "" 
  28 r_j_y8  "y8"  10 0 "" 
  29 r_j_z8  "z8"  10 0 "" 
  30 r_j_x9  "x9"  10 0 "" 
  31 r_j_y9  "y9"  10 0 "" 
  32 r_j_z9  "z9"  10 0 "" 
  33 r_j_x10  "x10"  10 0 "" 
  34 r_j_y10  "y10"  10 0 "" 
  35 r_j_z10  "z10"  10 0 "" 
  36 r_j_x11  "x11"  10 0 "" 
  37 r_j_y11  "y11"  10 0 "" 
  38 r_j_z11  "z11"  10 0 "" 
  39 r_j_x12  "x12"  10 0 "" 
  40 r_j_y12  "y12"  10 0 "" 
  41 r_j_z12  "z12"  10 0 "" 
  42 r_j_x13  "x13"  10 0 "" 
  43 r_j_y13  "y13"  10 0 "" 
  44 r_j_z13  "z13"  10 0 "" 
  45 r_j_x14  "x14"  10 0 "" 
  46 r_j_y14  "y14"  10 0 "" 
  47 r_j_z14  "z14"  10 0 "" 
  48 r_j_x15  "x15"  10 0 "" 
  49 r_j_y15  "y15"  10 0 "" 
  50 r_j_z15  "z15"  10 0 "" 
  51 r_j_x16  "x16"  10 0 "" 
  52 r_j_y16  "y16"  10 0 "" 
  53 r_j_z16  "z16"  10 0 "" 
  54 r_j_x17  "x17"  10 0 "" 
  55 r_j_y17  "y17"  10 0 "" 
  56 r_j_z17  "z17"  10 0 "" 
  57 r_j_x18  "x18"  10 0 "" 
  58 r_j_y18  "y18"  10 0 "" 
  59 r_j_z18  "z18"  10 0 "" 
  60 r_j_x19  "x19"  10 0 "" 
  61 r_j_y19  "y19"  10 0 "" 
  62 r_j_z19  "z19"  10 0 "" 
  63 r_j_x20  "x20"  10 0 "" 
  64 r_j_y20  "y20"  10 0 "" 
  65 r_j_z20  "z20"  10 0 "" 
  66 r_j_x21  "x21"  10 0 "" 
  67 r_j_y21  "y21"  10 0 "" 
  68 r_j_z21  "z21"  10 0 "" 
  69 r_j_x22  "x22"  10 0 "" 
  70 r_j_y22  "y22"  10 0 "" 
  71 r_j_z22  "z22"  10 0 "" 
  72 r_j_x23  "x23"  10 0 "" 
  73 r_j_y23  "y23"  10 0 "" 
  74 r_j_z23  "z23"  10 0 "" 
  75 r_j_x24  "x24"  10 0 "" 
  76 r_j_y24  "y24"  10 0 "" 
  77 r_j_z24  "z24"  10 0 "" 
  78 r_j_x25  "x25"  10 0 "" 
  79 r_j_y25  "y25"  10 0 "" 
  80 r_j_z25  "z25"  10 0 "" 
  81 r_j_x26  "x26"  10 0 "" 
  82 r_j_y26  "y26"  10 0 "" 
  83 r_j_z26  "z26"  10 0 "" 
  84 r_j_x27  "x27"  10 0 "" 
  85 r_j_y27  "y27"  10 0 "" 
  86 r_j_z27  "z27"  10 0 "" 
  87 r_j_x28  "x28"  10 0 "" 
  88 r_j_y28  "y28"  10 0 "" 
  89 r_j_z28  "z28"  10 0 "" 
  90 r_j_x29  "x29"  10 0 "" 
  91 r_j_y29  "y29"  10 0 "" 
  92 r_j_z29  "z29"  10 0 "" 
  93 r_j_x30  "x30"  10 0 "" 
  94 r_j_y30  "y30"  10 0 "" 
  95 r_j_z30  "z30"  10 0 "" 
  96 r_j_x31  "x31"  10 0 "" 
  97 r_j_y31  "y31"  10 0 "" 
  98 r_j_z31  "z31"  10 0 "" 
  99 r_j_x32  "x32"  10 0 "" 
  100 r_j_y32  "y32"  10 0 "" 
  101 r_j_z32  "z32"  10 0 "" 
  102 r_j_x33  "x33"  10 0 "" 
  103 r_j_y33  "y33"  10 0 "" 
  104 r_j_z33  "z33"  10 0 "" 
  105 r_j_x34  "x34"  10 0 "" 
  106 r_j_y34  "y34"  10 0 "" 
  107 r_j_z34  "z34"  10 0 "" 
  108 r_j_x35  "x35"  10 0 "" 
  109 r_j_y35  "y35"  10 0 "" 
  110 r_j_z35  "z35"  10 0 "" 
  111 r_j_x36  "x36"  10 0 "" 
  112 r_j_y36  "y36"  10 0 "" 
  113 r_j_z36  "z36"  10 0 "" 
  114 r_j_x37  "x37"  10 0 "" 
  115 r_j_y37  "y37"  10 0 "" 
  116 r_j_z37  "z37"  10 0 "" 
  117 r_j_x38  "x38"  10 0 "" 
  118 r_j_y38  "y38"  10 0 "" 
  119 r_j_z38  "z38"  10 0 "" 
  120 r_j_x39  "x39"  10 0 "" 
  121 r_j_y39  "y39"  10 0 "" 
  122 r_j_z39  "z39"  10 0 "" 
  123 r_j_x40  "x40"  10 0 "" 
  124 r_j_y40  "y40"  10 0 "" 
  125 r_j_z40  "z40"  10 0 "" 
  126 r_j_x41  "x41"  10 0 "" 
  127 r_j_y41  "y41"  10 0 "" 
  128 r_j_z41  "z41"  10 0 "" 
  129 r_j_x42  "x42"  10 0 "" 
  130 r_j_y42  "y42"  10 0 "" 
  131 r_j_z42  "z42"  10 0 "" 
  132 r_j_x43  "x43"  10 0 "" 
  133 r_j_y43  "y43"  10 0 "" 
  134 r_j_z43  "z43"  10 0 "" 
  135 r_j_x44  "x44"  10 0 "" 
  136 r_j_y44  "y44"  10 0 "" 
  137 r_j_z44  "z44"  10 0 "" 
  138 r_j_x45  "x45"  10 0 "" 
  139 r_j_y45  "y45"  10 0 "" 
  140 r_j_z45  "z45"  10 0 "" 
  141 r_j_x46  "x46"  10 0 "" 
  142 r_j_y46  "y46"  10 0 "" 
  143 r_j_z46  "z46"  10 0 "" 
  144 r_j_x47  "x47"  10 0 "" 
  145 r_j_y47  "y47"  10 0 "" 
  146 r_j_z47  "z47"  10 0 "" 
  147 r_j_x48  "x48"  10 0 "" 
  148 r_j_y48  "y48"  10 0 "" 
  149 r_j_z48  "z48"  10 0 "" 
  150 r_j_x49  "x49"  10 0 "" 
  151 r_j_y49  "y49"  10 0 "" 
  152 r_j_z49  "z49"  10 0 "" 
  153 r_j_x50  "x50"  10 0 "" 
  154 r_j_y50  "y50"  10 0 "" 
  155 r_j_z50  "z50"  10 0 "" 
  :::
 } 
 m_row[144] { 
  r_j_Frequency
  s_j_Symmetry
  r_j_Intensity
  r_j_Raman_Act
  r_j_Raman_Int
  r_j_x1
  r_j_y1
  r_j_z1
  r_j_x2
  r_j_y2
  r_j_z2
  r_j_x3
  r_j_y3
  r_j_z3
  r_j_x4
  r_j_y4
  r_j_z4
  r_j_x5
  r_j_y5
  r_j_z5
  r_j_x6
  r_j_y6
  r_j_z6
  r_j_x7
  r_j_y7
  r_j_z7
  r_j_x8
  r_j_y8
  r_j_z8
  r_j_x9
  r_j_y9
  r_j_z9
  r_j_x10
  r_j_y10
  r_j_z10
  r_j_x11
  r_j_y11
  r_j_z11
  r_j_x12
  r_j_y12
  r_j_z12
  r_j_x13
  r_j_y13
  r_j_z13
  r_j_x14
  r_j_y14
  r_j_z14
  r_j_x15
  r_j_y15
  r_j_z15
  r_j_x16
  r_j_y16
  r_j_z16
  r_j_x17
  r_j_y17
  r_j_z17
  r_j_x18
  r_j_y18
  r_j_z18
  r_j_x19
  r_j_y19
  r_j_z19
  r_j_x20
  r_j_y20
  r_j_z20
  r_j_x21
  r_j_y21
  r_j_z21
  r_j_x22
  r_j_y22
  r_j_z22
  r_j_x23
  r_j_y23
  r_j_z23
  r_j_x24
  r_j_y24
  r_j_z24
  r_j_x25
  r_j_y25
  r_j_z25
  r_j_x26
  r_j_y26
  r_j_z26
  r_j_x27
  r_j_y27
  r_j_z27
  r_j_x28
  r_j_y28
  r_j_z28
  r_j_x29
  r_j_y29
  r_j_z29
  r_j_x30
  r_j_y30
  r_j_z30
  r_j_x31
  r_j_y31
  r_j_z31
  r_j_x32
  r_j_y32
  r_j_z32
  r_j_x33
  r_j_y33
  r_j_z33
  r_j_x34
  r_j_y34
  r_j_z34
  r_j_x35
  r_j_y35
  r_j_z35
  r_j_x36
  r_j_y36
  r_j_z36
  r_j_x37
  r_j_y37
  r_j_z37
  r_j_x38
  r_j_y38
  r_j_z38
  r_j_x39
  r_j_y39
  r_j_z39
  r_j_x40
  r_j_y40
  r_j_z40
  r_j_x41
  r_j_y41
  r_j_z41
  r_j_x42
  r_j_y42
  r_j_z42
  r_j_x43
  r_j_y43
  r_j_z43
  r_j_x44
  r_j_y44
  r_j_z44
  r_j_x45
  r_j_y45
  r_j_z45
  r_j_x46
  r_j_y46
  r_j_z46
  r_j_x47
  r_j_y47
  r_j_z47
  r_j_x48
  r_j_y48
  r_j_z48
  r_j_x49
  r_j_y49
  r_j_z49
  r_j_x50
  r_j_y50
  r_j_z50
  :::
  1 32.5571099686729 ""  0.196670980390903 0 0 0.0393858454033917 -0.0297780512544082 -0.0380981286932975 0.0613854729632229 0.00883879246450564 -0.0445801291104707 0.0619667582695938 -0.0632730943055743 -0.0487123795102528 0.0430697046498817 0.0416293879868677 -0.0275388613354389 0.0577370527228511 0.0799108044953876 -0.0237426241903477 0.0326570788121255 -0.0341109574567642 -0.0356741334229942 0.0657676417084354 0.00850157997374896 -0.0477756747898835 0.0856392041716394 0.0115804762346413 -0.0596958077553272 0.0836560411385719 -0.0645450607210069 -0.0581822972148824 0.0703467069231551 -0.0607666521060092 -0.0522811557638655 0.0488072483697811 -0.088050529793769 -0.0426038574840836 0.041658868347165 0.0997812225961551 -0.0138977783403932 0.0551101524883701 0.084136188659975 -0.0216730621447692 0.0871609798601553 0.084959879437662 -0.0320479744654231 -0.0261038373283028 -0.0220701038333632 -0.0099086365992325 -0.0329202941385512 -0.0401132002607336 -0.0226627835915514 -0.0280775685389853 -0.0288203654247084 -0.0101365491986172 -0.0196210495840483 -0.00971525864800535 0.0042704504648819 -0.0138281139083024 0.00687963695503179 0.0208032650103596 -0.0164874302795574 0.00464223589226928 0.023407105614352 -0.0261351059420304 -0.0187460734267106 0.00558577395241703 -0.0318855073969224 -0.0358062873196788 -0.0114563038321021 -0.0090288621541477 0.0271928401234374 0.0463798434338961 0.000450852732731575 0.0439952119228636 0.0587961706064419 -0.0320356080225272 0.0237615423262707 0.0683590898583481 0.0118022848882041 0.0370688330257524 0.0362701953380183 -0.0112945316550587 -0.0254825291668879 -0.00536598268354793 -0.0366932361843337 -0.0131423638931041 -0.00971458385460113 -0.0174167724067993 -0.00722530045988008 0.00329782868964413 -0.00715173365353926 0.0217284264855237 0.0318954752624806 -0.0288755747208296 -0.0221560118885464 0.00645189741917066 -0.0377584735187363 -0.0511533678783702 -0.0222121662119485 0.0130283315888594 0.0494439859091766 0.0464574709382026 0.00460654615986655 0.0558864720103721 0.0715606455481965 -0.00949933797674811 0.0393009518532423 0.0677836585012938 -0.0417482112355828 0.0144087625573515 0.0623249690604198 -0.0446888470040537 0.0182857686043111 0.0734578541026875 -0.0265940434969139 0.036168210981014 0.0853564567847244 0.0110573984343656 0.0280074571649671 0.029329366654149 0.0152016239423065 0.0529324851936083 0.0468446793292061 0.0245452795088201 0.0374834038960817 0.0253546392194297 -0.0285761023737612 -0.00231756508485779 0.00761540918435194 -0.0135682394798257 -0.000888391309871041 -0.00212806067122689 -0.0235015770716567 -0.00829968105718486 -0.00116964024711421 -0.0304675387146802 0.006871299325907 0.0164651318057608 -0.034540665396739 -0.00891048768293513 0.00621202313704459 -0.0217415471992076 -0.00293074304543045 0.00204245445421764 0.00265689165760804 -0.0293166084309366 -0.0224455839319823 -0.00183221179293103 -0.0246492313930785 -0.0179179006081203 -0.00306816133316184 -0.00928829180829148 -0.00981306623449216
  2 45.2262710322425 ""  0.596083695441064 0 0 -0.0113830411887725 -0.045033340772921 0.0396892108468848 -0.00279006080582438 0.00121815051797901 -0.0174432640625572 0.0498111318253606 -0.0810608132094273 0.0683285870436108 -0.0620944354340477 0.0411133360698798 -0.0372212811804641 -0.0427842148016833 0.104655730437705 -0.067885891624296 -0.0563262413371286 -0.0539255905505222 0.0629892313462568 0.0420119592086536 0.00800717498306455 -0.0422715551544327 0.00447618565797572 0.000614265470659804 -0.0195642479572447 0.0591638972292109 -0.0870754655151037 0.0732802992259367 0.0936498153825274 -0.0704523397432017 0.0481197812117317 0.0425686637159605 -0.112189751251128 0.104838285785136 -0.087690077175817 0.13421086025694 -0.0724661210710201 -0.0181580295904705 0.118333046346489 -0.0785622039771605 -0.00886384734574304 0.109295466404393 -0.0752891640149596 0.010133315568865 -0.00357522858689395 0.0245231260053329 0.0217160204448631 0.0181452894205629 0.0325298374707881 0.015597589792805 0.0199417381000569 0.0215327819437489 0.00450610584812198 0.0197587916447501 0.0191880960452247 -0.00146022199980977 0.0167128056502821 0.00459376526516089 0.00372844377279278 0.0146474608132041 -0.00773351294970607 0.0160125231581514 0.0183072782315248 -0.0022650857394305 0.0217772495620793 0.0210261813121608 0.0119829809934878 -0.00419074112418452 0.00641358406590547 -0.0296737694354343 -0.0176505635420467 0.00725584620528478 -0.0301684787160995 0.0164787470953138 -0.000922423768123657 -0.0436087344712393 -0.0193425935486323 0.00353998796715059 -0.0392029343619894 -0.0114234895441295 0.000837421091574688 0.0272201372606348 0.0231321812653189 -0.00716439069521312 0.022590959501563 0.000332984105819608 0.0210695486208046 0.0276537042794501 -0.0102939358347594 0.0153277389609015 0.00233698366347225 0.0206126424510481 0.0173511639405932 -0.0108453330518182 0.0290620689316566 0.0190143105788284 0.0124210920520063 -0.0290156872282637 0.0100886024101632 -0.0227805869946713 -0.0220497744217381 0.00387407945325382 -0.0430058695094138 -0.0114245817533026 0.00819073090299873 -0.0255198201462958 0.0259012104457559 -0.00142592191653869 -0.0440884862374438 0.0273256324293849 0.00113354682033483 -0.0381721682802319 0.0113870166739113 -0.00767628566135842 -0.0586880290102205 -0.0141009826804449 0.00157083232353185 -0.0406994841598254 -0.0236165723257606 -0.0030182444588586 -0.0510960817925682 -0.0316167814341574 0.0100326098685923 -0.0327512558511722 0.0214970904293972 -0.0408955608449834 -0.00192452628712034 0.00116187037304301 -0.0445662009404723 0.0141764609276435 0.00959680797993511 -0.0297920795508991 0.0138147434718515 0.0253196480205573 -0.0557121973797325 -0.0121727791849466 0.0307340061827342 -0.0305814997580466 -0.00500205381861247 0.0050245935246305 -0.0377517324122403 0.0138949026840837 -0.0201154533079882 -0.0409764128651391 0.0366174269853563 0.00126000345390379 -0.0325031006288572 0.0249152962532356 -0.0434682415461111 -0.0266910434684461 0.0250622455049124
  3 52.8080257343418 ""  0.200178385114387 0 0 -0.00461054342023827 -0.0375336396806075 0.0408418360101753 0.00283253168386514 -0.022942839466549 0.0364783514304381 0.0255283589341215 -0.0384805245100423 0.0728681485814915 -0.0265833708347953 -0.0226854778954765 0.00584156489358474 -0.0194849875951643 0.000500322905130346 -0.0039039249197672 -0.0247895103613375 -0.0666291685073668 0.0427359779292737 0.023715533427101 0.00480401572819995 0.0348123324755073 0.00984181143759203 -0.0400167898363965 0.0586444280683873 0.028839522646116 -0.050648020882964 0.0911331124866748 0.0470823239395209 -0.0176370688916193 0.067912136752001 0.0227057587332186 -0.0481235211719581 0.0819282642642452 -0.0396795641419606 0.00404772420646313 -0.0179970101233683 -0.00612316616603428 0.0214729486767897 -0.00804288942656824 -0.00772294517256875 -0.00534849641161866 0.00674202405059725 -0.00376367222206539 -0.0275498286606984 -0.0380532175347434 -0.00631461579804915 -0.0291765844589888 -0.0335758626166469 -0.00512577771901456 -0.0267900002113796 -0.0307017449234271 -0.0111249631303388 -0.0503546307067106 -0.0478847950904508 -0.00941340376927636 -0.0392506805081723 -0.0412534785216822 -0.00126258569751399 -0.00622492080409921 -0.0188684842757322 0.00404204644084006 0.0125762848150721 -0.00524791724698607 0.00205912188458501 0.00280648856671342 -0.0106257745103757 0.00263574687077449 0.016855803721366 -0.0057196970454872 -0.00826439260047109 -0.020770505914176 -0.0327153370104585 -0.0284036071866139 0.0787384162786072 -0.0136619622442729 0.049392007128605 0.020366388155177 0.0448782109998678 0.0137270373226448 -0.0292181946730539 -0.0757086355638193 -0.0258792861288544 -0.0570855293334006 -0.0265610589096061 -0.0171549379284672 -0.0752509414032111 -0.0650590202282738 -0.0140585162962458 -0.0553816535656277 -0.0529031344110461 0.00971354366718553 0.0361494418364894 0.01044900652316 0.00533736964191479 0.0161097627877128 -0.00169964364425061 0.00415518008746314 -0.0577068656377155 -0.0243632737573525 -0.00666205994656949 -0.0107278006825723 -0.0274093713404391 -0.029882847934002 -0.0207602492949001 -0.0657021043853084 -0.0217511526298675 0.105957870623276 0.00432791915471426 -0.0611269397695157 0.0772145216350221 -0.0474205936618363 -0.0258283822627421 0.097442547808318 -0.0035499130680403 0.0568415920302024 0.04552177854247 0.0640148786250994 0.0533857199552345 0.0380288332382214 0.0572269866315996 0.0725339828626542 -0.0202312962622693 0.0494217104154304 0.0104142034037642 0.0658861021300231 0.0666044412457013 0.0321072355692555 0.0990136619260825 -0.00638492037114044 0.00725955382774198 0.0232339938175729 -0.00399194609619096 0.0106272502004325 0.0842371888948714 0.104044165377039 0.00399006047437127 0.0584217110168271 0.0901847148227297 0.00545616816276571 0.0122916298177019 -0.0149530903143532 -0.0142475772053084 -0.0149008364896785 0.00805507769592533 0.00480539551872958 0.0119924616887944 0.00405327790291355 -0.0329197883902251 -0.0175734837466453 -0.0143545017178095
  4 63.0132574240518 ""  0.0590569751227727 0 0 0.0200546031031764 -0.0196322852988965 -0.0111583964900733 0.0210358915137738 -0.0173713530640408 -0.0140263446278902 0.018944962349266 -0.0249064052617869 -0.0179432919839334 0.0288425198285584 -0.0106363430734821 0.00142535533536703 0.0269356143033002 -0.0152578719081779 -0.000175955121356356 0.0217221419041664 -0.0139145607803014 -0.0102516281440561 0.0149035863746329 -0.0305780691658008 -0.0158827037563453 0.021061651496357 -0.00868222526400532 -0.0269868854013594 0.020607759035763 -0.0230117622391828 -0.0219422364756627 0.0179520682140397 -0.0283832368800508 -0.0182889465764739 0.0181888080612099 -0.0264306955856991 -0.0170514078436748 0.0315212762064608 -0.0126999504484148 0.00715429561254948 0.0243071202906619 -0.0261556269500646 -0.000245801092221216 0.0237747124424602 -0.0107326686933713 -0.00830483359903628 -0.00319316381935991 0.0458545800855116 0.0136560799608326 -0.00205639458650363 0.0554166570676857 0.0257482432545078 -0.00335302044016014 0.0394221647630104 0.0188233220154594 -0.000208367031761549 0.0282420744262036 0.012062893527684 -0.00198308088178833 0.00714552858308569 0.00380523744317594 -0.00660105372404665 0.000421796582353033 0.0048861375311473 -0.00876224912886485 0.0176934879681397 0.015473975950116 -0.00755977168543095 0.0338799421161766 0.0201691072874192 -0.005809184070812 -0.0123325574255217 0.00567971643713602 -0.0165514258465213 -0.100052784880493 -0.0557827414665405 -0.028892713280211 0.0822443924209557 -0.0274845871833121 0.029904815834049 -0.0257049053771301 0.106864266477448 -0.0185071796503777 0.048225563094284 0.0301452136578691 0.0190553800142598 0.0551170746601083 0.00678452690960048 0.00373762063867457 0.0346343656506583 0.0124798403849808 0.000347547193728041 -0.00330649224379463 -0.00298168652572818 -0.011361034134637 0.0174496043474205 0.0194806943754181 -0.0087658561157014 0.0410935258764405 0.0241956456566521 -0.0206417328185538 -0.157589379509996 -0.0248444643092862 -0.0185174238013522 -0.119233167232071 -0.062788344680185 -0.0187133544577324 -0.0873905344523202 -0.124492185096932 -0.0233776879779995 0.138261568496312 0.00984530624091646 -0.056565329161355 0.0907969626085486 -0.0925635271621997 -0.0272004737967749 0.0842403396126112 -0.0228046800766211 0.0382988823549946 0.0286928230977473 0.148019976589615 0.0325662358046559 -0.0271298358027911 0.113997863715212 0.0480189393023502 -0.0890806546031085 0.129059087148024 -0.024215572788622 -0.0155248134380752 -0.0665130194340798 -0.041778015594331 -0.0390262920736096 -0.0134028898839096 -0.0158469925957653 0.0141199762606075 -0.0159974382691834 -0.0259143387082779 -0.0273502657352746 -0.0984650804837954 -0.0204291927456921 -0.0112186787512545 -0.0785472521113496 -0.0118327497258467 0.0228336250708497 -0.0138300693565507 0.0150923649224728 -0.0251464615095328 -0.000487133452332332 0.000662930985548007 -0.0308548230941794 0.00718684346688415 0.0259733547070482 -0.0248582217859028 0.011358367748968
  5 66.6140656600746 ""  0.494635998753637 0 0 0.0469061477695029 0.0258828152766774 0.00320224434348136 0.00921603785659278 -0.00976740072933351 -0.0412274371172188 0.0530550074032791 0.0495860319037223 0.0344663835827601 -0.00512789785739343 -0.0441731026062168 -0.0964616546907745 -0.0157682615155365 -0.0641145520844072 -0.116194308340062 0.0248045638557866 0.0383908219728591 0.0203260580417141 0.0419492428722082 -0.00608960428450081 -0.0594254716168713 -0.0378828317153123 -0.014277649832584 -0.0129503579063081 0.0210149537337355 0.0517358559316056 0.0481690179687779 0.0726212461291882 0.0456707631856592 0.0225063225216019 0.0709833945014355 0.0674924643434166 0.0562696802410999 -0.0193090190242656 -0.0844033921774806 -0.144451858629001 0.00437894331730599 -0.0476702074793812 -0.123372708102087 -0.0384133732546404 -0.0772002095127184 -0.0933872545901859 -0.0131472174669025 -0.0108210993875065 0.00769872517444285 -0.00791377426102499 0.00974495459879374 0.0301521461869967 -0.00868684016349213 0.00562413899229069 0.0260414690229322 -0.0108436735459474 0.00498269271803124 0.0251624164800077 -0.0126206541876478 0.00180560049585101 0.0204342298526046 -0.012236492966869 -0.00070230758786087 0.0165519746083098 -0.00961473370600274 0.00129508710187714 0.0178940727269559 -0.00752588953199693 0.00368720078340879 0.0221028588647677 -0.0149387469759865 -0.00925067170029932 0.00973147569154866 -0.0155851742168821 -0.00685937639358003 0.0115547645541368 -0.00492221819405779 -0.0189421159921716 0.00647101681097185 -0.0279409244894961 -0.0123772534504377 0.00398626395981837 -0.0248716153038125 -0.00737072112783984 -0.0106317418863479 -0.00128830036034394 -0.0331835367640834 0.0103456791568417 -0.0108339686585608 0.00672208185545112 0.027262843768826 -0.0145535154736521 0.000884489242818468 0.0195066057961635 -0.00940208971422526 -0.000669376184410662 0.0154125301590859 -0.000515114351067967 0.00413522079231641 0.0231397488604787 -0.0203798482772582 -0.00225604502639801 0.0130118919725612 -0.0168464611348624 -0.0106187544944094 0.00766734116752195 -0.0103899406274482 -0.00600100793974254 0.0151101816424659 -0.00404424187338292 -0.0214890588675832 0.00473829920622255 0.00323014727860031 -0.0175224778220427 0.0110309246910663 -0.00648161556291559 -0.0247281816861316 0.00124795968783516 -0.028966002375838 -0.0141599767203275 0.00261991706706161 -0.0295007751761334 -0.0194314338338163 -0.000854984263289639 -0.0351443529122084 -0.00577541884719863 0.00612370424530251 -0.00744155555968611 0.0205354941746873 0.0452505453988977 -0.0315781895495384 0.0474746984634309 0.00445562721737828 -0.0173095561304599 -0.00355309920247776 0.00339788034852611 -0.00418581621423984 0.0138296490170068 0.0484462767059876 0.00227362937582121 0.0310430023612097 0.0773977843271795 -0.0206376214350878 -0.027357798097463 -0.0222375256462609 0.101816310429468 0.016655201704458 -0.00733494627384325 0.0996163167904754 0.00218992671460652 -0.0111100378716931 0.112642586006679 -0.00663697160406502 -0.0176321213258879
  6 73.6288126534074 ""  0.249284042134951 0 0 -0.0328325293510572 -0.00764982566791893 -0.0597292444821883 -0.0354435615330472 -0.0124840241272908 -0.0561920389172475 -0.0627989009040995 -0.00956398293456817 -0.0948822879381769 -0.0360032852768537 -0.0153121352839593 -0.0601922255333693 -0.0222090544729784 0.00699175101041735 -0.0190729220223713 -0.0121549755007612 0.0208095162338894 -0.0620914220742933 -0.0358155468194164 -0.00669625585092997 -0.0522360802999268 -0.0329715851657109 -0.0164248850891092 -0.0511531484851824 -0.0675664334110752 0.0056795410622249 -0.117415090036646 -0.0849673641938379 -0.0352673183157994 -0.0911287438690272 -0.0589612643597173 0.000389938945412077 -0.101210101368303 -0.0220073610959964 0.00670432667864543 -0.0191610952159597 -0.0428004829327194 0.0337385527658709 -0.00424408958524256 0.00903800390060678 -0.00233436605391589 -0.00154572600230583 0.0295241663032527 0.0268192765215249 0.0656881065978363 0.0196621503177198 -0.00987160549870715 0.0304911575792408 0.0156505253214244 -0.0152148957645806 0.0191180611550259 0.00972774569666096 0.000995881556814709 0.0290537365332243 0.004828323215062 0.00149132564571165 0.0180011805874122 0.00671234774330309 -0.0129864436801733 -0.0023247861709425 0.0124312321852512 -0.032837783335564 -0.0138429750588466 0.016364772043424 -0.0350484193534647 -0.00415726677765364 0.00471328374376898 0.00576907128223856 -0.00519757676631962 -0.0125618609873217 -0.00875634329432994 -0.0167105936352618 -0.00994820144268479 0.0390077089660862 -0.0110845874446182 0.0360690910290117 0.0125553141330487 0.0121061613309382 0.0553037578380592 0.0201916308366378 0.0873398957992977 0.00910286840589445 0.0564521945058986 0.0634309277862599 0.00876887201292098 0.0139218907725252 0.0449027497698006 -9.60926804764327e-05 0.014841370157688 0.0263873256942305 0.0144288283097085 -0.0433521720579842 -0.0281934959710803 0.0204146980625497 -0.046788541785154 -0.0105158743370018 -0.0140706301138874 -0.0249515256109238 -0.00775807705049468 -0.014936025927726 -0.00258281446054576 -0.0230672134926944 -0.0208375828225325 -0.00911752453046307 -0.0278093345358707 -0.00370068517213151 0.0512167437241457 -0.00292316951434804 -0.029476580331619 0.0366946947633202 -0.0260086856511043 -0.00959456511601204 0.0525081702971019 -0.00804231979394202 0.0500231961036496 0.0211677416640264 0.0185095813062262 0.03569644957667 0.0305397513436865 0.0131680227398753 0.0470831690565861 -0.00937339733773626 0.0158053586143362 0.0159373413535013 0.0308422705709053 0.0608149552656846 0.041998294872918 0.0180272318801249 0.0710787492655845 0.0320225254629553 0.0366723941890154 0.0729507055028619 0.0108777355778921 0.0455191191860832 0.0642108303507596 0.00321468292354461 0.0168773140445774 0.0476528168662757 0.0376777874156071 0.0553886537086478 0.0852683689166445 -0.0226508628787546 -0.0298077630858004 -0.0273289069393464 -0.0260360479308621 -0.0532473062077044 -0.031920498799764 -0.0155996781822375 -0.021527199086692 -0.0122005122137823
  7 84.7252091595768 ""  1.57277696827896 0 0 0.0114302109995868 0.0277053166406601 0.0344923620326363 0.00202748352480131 0.0201569622510338 0.0237446662316014 0.0289800895818728 0.0391630997395962 0.0655643960559109 -0.0131172112746182 0.00680610283894275 -0.00878127494924051 -0.0231994257082701 -0.00794888680163122 -0.0421289048737963 -0.00570842994091173 0.013475324908838 0.0397431111021319 0.0201496873450109 0.0355835262053924 0.0184033499275438 -0.0109142619608717 0.0108059308785352 0.0436457080618322 0.0214424920347073 0.0314534260127618 0.0824301874837371 0.0462039979288139 0.0523923200155919 0.0600827809399249 0.0323103784711936 0.0395906972694749 0.074280773403608 -0.0297813542845868 -0.0154139779016182 -0.0573570918401146 0.000294212747855321 -0.0127689698446416 -0.0545658904448007 -0.04719811891916 -0.00964459174084468 -0.0396175946520479 0.00866632315088892 0.0634976208189525 0.0396295857932843 -0.0162521660077396 -0.0170258205112053 -0.0341424169004253 -0.0168101309099586 -0.0230368634489661 -0.0346982410285697 -0.0108841043255634 -0.0162381764518173 -0.0289220587935118 -0.00862883048053806 -0.0177380069255644 -0.0238352015733635 -0.0136004114657923 -0.0264101141606677 -0.0237354706920818 -0.0224098955419448 -0.0423732458277586 -0.0364206049005288 -0.02419372533868 -0.0394570429330587 -0.0405610172827846 -0.00439093794252567 -0.00170500517234375 0.00412618678465693 0.00629370584533392 0.00492235806127929 0.00963733526637937 -0.0405752936035077 0.0127774550957718 0.0278449095019809 0.0317303706070122 0.00968566420225824 0.0100302068629226 0.0584566213676687 0.0495916541215918 0.102600993216899 -0.0290827732580835 0.140777825562159 0.0300419347167958 -0.00771909586801495 -0.00736040779375214 -0.0248483216561549 -0.00161242592426766 -0.00848091895668892 -0.0165259288430933 -0.0263134369858149 -0.0498699111865484 -0.0380833270717618 -0.029185625475007 -0.0426213275112195 -0.0434091935876271 0.022342987348697 0.00201343385904042 -0.00137362166095898 0.011497966411628 0.0172787560371237 0.0254374846120817 -0.00727498225414755 0.000916116395852461 0.00940527483244825 -0.0504999401038006 0.0100289747176479 0.0261526857239977 -0.0655377312688269 0.00582015048630389 0.0235887170383335 -0.0332412668161653 0.0330305260755074 0.0512502773669214 0.0301919765850132 0.00727596374682383 0.00815419925145502 0.0378541388254162 0.0314256121642071 0.0284200963690217 0.0546396951945584 -0.00155757497964139 -0.00254197490398529 -0.0148248878556136 -0.0128525852072688 -0.0642094146286857 0.0609377163145007 -0.0885133284792137 0.0434989384319525 0.017760670220263 0.0523144046829248 0.0491092154711922 -0.0257401356825339 0.0119502373690327 -0.0698445244795677 -0.0447468274100067 -0.0447937009739229 -0.152207480695901 0.0298192678036123 0.123684473139973 0.120610672496446 0.0261208174649282 0.0403086400671588 0.00766919596209377 0.0270767413034728 0.0499394931683372 0.00967091433024625 0.0231105575469576 0.026780540927509 -0.00807376643404254
  8 98.5893743204212 ""  1.54364325570931 0 0 0.00783470797127313 0.00968152019284691 0.0282237615524498 -0.0140545725362931 -0.00264968363457083 -0.0129825569479673 -0.00878635502280354 -0.000760395798318095 -0.0010380830280625 0.00108961254337663 0.0115870558423661 0.0194001323495058 -0.000757446547888326 0.00731906741346761 0.0186778061981708 0.00897357542925049 0.0588923703705647 0.0443303799121346 -0.0170392494924587 -0.0521851554503442 -0.0302844224067097 -0.0370773862148987 0.0283211791288938 -0.0483120386823103 -0.0222320569932977 0.0202290792323047 -0.0285812772369466 -0.0159266622394028 -0.0365884554806339 -0.00906284371115436 -0.000640120613785197 0.00481936028889758 0.0138482742669755 0.00568095360873039 0.0133250056543853 0.0319377628963955 -0.00660915453828059 -0.0084209739916694 0.0194597893257553 -0.00252697552442077 0.0152327666962696 0.00461698303707338 0.0429942121004407 0.0140557779096037 0.0204702396303209 0.0234793692729224 -0.000300693990795422 0.0505047586585358 0.0187483732127199 -0.0358269933978813 0.026075415572811 0.0053191362980712 -0.0425189089153444 0.0184527284056289 -0.00482885488160189 -0.0430159820914343 -0.000825292559401416 0.00539783991630814 -0.0374634461715256 -0.0156298415537246 0.018941344948429 -0.0506927669859801 -0.0203385241329411 0.0253844154446071 -0.0487323140970323 0.00129500690712489 0.00136944720789047 0.0129640484758332 -0.0203315982032732 -0.0284412835242549 0.0447953838227438 -0.00142287599957873 -0.0164855938747837 0.0220693867460698 -0.00989439045028262 0.0475116432358998 0.038315018600731 -0.0527188268684384 0.0558886616574636 0.010663396853937 0.0313349062899032 0.0769480688194749 0.0210015099434285 0.0118605601614825 0.00332901896058615 -0.0363727328222941 0.0300682599323209 -0.0189645728515567 -0.0387823660650069 0.000230933085897187 0.0252820798401087 -0.0547357764484487 -0.0346846134396376 0.040561139939122 -0.0516790189796642 0.00265605907015919 -0.0205951324703999 0.0465322903310266 -0.00828145175916904 -0.0304081749085797 0.0792112333390969 -0.00456014575559889 -0.0539013865142328 0.0325104141235486 0.022475843446701 -0.00129078629381718 0.00857836860433566 -0.0190513969428358 -0.044330030663124 0.00902062534821007 0.00499022142758888 -0.0178418591215083 0.0557929980381278 -0.00801960263507414 0.0657311081293367 0.0188307904026327 -0.0673885294540516 0.0471966536317532 0.0787548768376612 -0.0493393201938579 0.0633190675092952 0.0356266217842996 -0.0644075993280566 -0.0697118018620706 0.0354892301525557 -0.0540643499004994 -0.0908919820529503 0.0300905947200847 -0.0327971286130644 -0.00266516998249361 0.0336056060291648 -0.0418126493456574 -0.0872011313909321 0.0493206724309723 -0.114474216678526 -0.0791471018235129 0.0239455108606277 -0.00754972575698884 0.0260482038241916 0.0481166466246987 -0.0946672998522925 0.0470028819068436 -0.0300973204555018 0.0746929583006753 0.0483752425634621 -0.0769131044852859 0.0572579243449598 0.057264512368129 -0.0252027432402568 0.0902461654499395
  9 106.031487174112 ""  0.529653595080258 0 0 -0.00589509412613697 0.013278963825456 0.0136531890582813 -0.00282143650496664 0.0140957178036118 0.0217300050907605 0.0101327402382301 0.0192769346785787 0.0377215669923507 -0.00478003512495451 0.00891680812194576 0.014709787379781 -0.00638378262730835 0.00577558268540333 0.0122684750048935 -0.0162122026511369 -0.010172642344458 0.0117988925488828 -0.00277747970696389 0.0232867076224492 0.0248163964599713 -0.000510522084624331 0.00785152338699801 0.0298988180891987 0.0191354412888589 0.00515989045641914 0.0560869824628777 0.0185764907032744 0.0434477469304138 0.0407248571281855 0.00390353933251997 0.0115963812544839 0.0317628638393553 -0.0065325725948064 0.00320210259986473 0.00894617323969421 -0.00412246314138171 0.00738600607448064 0.0110967354689929 -0.00993445486989438 0.00442908588909091 0.0145148752568507 -0.0053166791492905 -0.0289427502845965 -0.0147521936742805 0.00463034012277046 -0.00755988886853251 -0.00343358083831453 0.00436744377658826 0.00115816397699881 0.000148238058559154 0.0236840435854671 0.0892978416748824 0.0627229333020619 0.0218272926052452 0.0820514066539146 0.0567703324361092 0.00064166807670579 -0.0133346450523313 -0.0125082918125796 -0.0164279636798936 -0.093361912842454 -0.0684390208069989 -0.0143994065129766 -0.0854145462445906 -0.0619013834381302 0.00144046414599922 -0.00703439194571177 -0.0103491786810404 -0.00470615288926749 -0.0267012915288313 -0.0246282123355093 -0.0202720957461197 0.0241345967961865 -0.00892107302386633 0.0325255014858444 -0.00151881425237851 0.0112691077226955 -0.0300367378289027 -0.0239472196385589 -0.0115055377040165 0.0146609091783258 -0.0346114103363105 -0.0178012614543791 0.0388929815025442 0.156099205957347 0.110791038641694 0.0357921866958911 0.146831589486463 0.102909259104071 -0.0299699376476225 -0.157414620726939 -0.114085669961097 -0.0261363606344152 -0.140694335687078 -0.0978976376171827 -0.0174771826802858 -0.0351942553689611 -0.010899076140708 -0.00789185054005939 -0.039105023988693 -0.0346226079246301 0.0069321957594071 -0.0206344352151295 -0.0390441599145819 -0.0301270568276311 0.0376639635483073 0.000678943399461833 -0.0375653078940135 0.0241433177832796 -0.0297900971811018 -0.0151774998518556 0.0311382003114903 0.00570826886049918 0.0489942871902901 0.00738225493275422 0.0175708874794079 0.0322122361366046 0.0172592461955608 0.0129181175255848 0.0448020897118566 -0.0254195936260635 0.0150866602024647 0.0289432213494144 -0.0178834182370969 0.0310528479854558 -0.02605464472844 0.0231833530022305 -0.0211018518733027 -0.00692075847752852 -0.0467022747316152 -0.0239537049315859 0.0399326616264302 -0.0441884022655956 0.0342068247252609 0.0539030223220924 0.00959133840908711 0.0727971599012492 -0.0204096546291562 -0.0938855626393387 -0.0570855808283968 -0.0107922260851965 0.0332913746990442 -0.0162086324360924 0.018072489946261 0.0566269159956694 -0.0275951803939111 -0.03635856544052 0.0353441045059861 -0.0414031231349029
  10 118.499387304404 ""  0.574864122500223 0 0 -0.00870043102795042 -0.00218013662224184 -0.0245549389997482 0.0142029508744923 0.0102363943953718 0.0171629973712424 0.0301839509707367 0.0143612845963876 0.0355082386205495 0.00646421924003619 -0.00471535519502635 -0.00864975217936965 0.00854934092600331 -0.00341015046359161 0.00123991359508999 -0.0253116674258773 -0.0713623971710682 -0.0382907370642529 0.011843320184702 0.0545247597074006 0.0345633574916462 0.0356937522141404 -0.0173095773096567 0.0482172830751678 0.0472699212155962 -0.0212370678552119 0.0851218670291008 0.0545591558474707 0.0752917607292132 0.0421837617154059 0.0189647105662774 0.00293254386410251 0.0218997940502073 0.00731988488166961 -0.0111117147381407 -0.00943036043375568 0.00763691954755762 0.012510452064812 0.0038225741923653 0.0120393374898498 -0.0118217375784523 0.0163070395295145 0.0305758126812348 -0.017274685466678 0.0183444157278515 -0.00378728559216286 -0.0896669885170934 -0.0121434868949636 0.0141378099634699 -0.0453112630352706 0.0277412328889719 0.00834679494522395 -0.0224389868783407 0.0421946918720489 0.00618154014134543 0.00962504660463558 0.0484719201278539 0.0164922345008329 0.0203092206372019 0.0396478286518256 0.0310314459787279 0.0180245540531172 0.0420925961237263 0.0282626969504173 -0.0163400041953468 0.0360657593499949 -0.000613969831579923 0.013159893564117 -0.00639058707868336 -0.0434325880493813 -0.00582439014505149 -0.0236059740581438 0.0447753781996517 0.0219701743096364 -0.0522366164426574 -0.0239247439825379 0.00532458952967182 -0.00812789419334028 0.0873582627704789 -0.0313528353914906 0.0536607052467415 0.0181247755315255 0.0303558816577453 0.0102065833939943 0.0016059750350965 -0.0362209635959914 0.0394163794829601 -0.00556496506064274 0.0172049901200821 0.0522585445717352 0.0412642712725387 0.0341975933125405 0.0430373692946016 0.0345998939982501 -0.0219729677883887 0.0338646926680074 -0.0700185447702475 -0.0175204494300379 0.00268291762529794 -0.0551079769630963 -0.012614310020396 -0.0575551655651375 -0.0348003595217657 -0.00211215032970997 -0.0296029286717935 0.0694934278217344 0.037269752954118 -0.042177790028346 0.065788090665004 0.0304281514336891 -0.0581927990728515 0.0323513186934644 0.00388267028770987 -0.0893751001788785 -0.00153282401667595 0.0142220974748382 -0.00140482665669213 -0.0362785749562908 -0.00684325738700495 -0.0418268787639148 -0.0525818550743886 0.00297911280677447 0.0172831121690488 -0.0782240405354119 0.0205035296355594 -0.03535126922891 -0.0203522992893603 -0.0113278304681576 -0.00065898840990465 0.00560352294867919 0.028759874986976 -0.0032164831072687 -0.102747964521176 0.0694294208406119 -0.0614218118200682 -0.115803050991965 -0.0217673638675513 -0.0367451008155515 0.0388902407518337 0.0852622596790249 -0.00750535462482447 -0.049759598511869 0.0536698705401621 -0.0951984555315757 -0.0344616744217935 0.110562410938331 -0.0856203464627947 -0.0722931656173831 0.0448542940928131 -0.127583418224925
  11 122.289766654343 ""  1.24709144569164 0 0 0.0130866706784475 0.0093845513067399 0.0314120435801164 0.000953596348693726 0.00721719653629488 0.00535739254122814 -0.0303748571971693 -0.0166327717302655 -0.0432521088677453 0.00963135547733638 0.0266393702966384 0.0376660981285384 -0.0220069082733904 -0.0243962024173534 -0.0531259224989163 0.0398640013925213 0.0771779330887753 0.0388127144491185 -0.00170651755264975 -0.0326009895321008 -0.00718015939533561 -0.00939966532713365 0.0327530020624346 -0.0281881638486519 -0.0378014054151682 0.0210547877412169 -0.101407536166712 -0.0622539280949502 -0.0803153848327127 -0.0469959330370053 -0.0247541327392737 -0.0106306938591201 -0.036576388094776 -0.0192110076333836 -0.0228846210748268 -0.048538969469295 0.0216740213755605 -0.0875827213606748 -0.0838722480511434 -0.0921325402659226 -0.00213487074319016 -0.0945889557443856 0.00061831015637849 -0.0165045870024044 -0.0262892582601475 -0.022961303689726 -0.0744174115750566 -0.06352626079251 -0.00773818050830442 -0.01755398446518 -0.0161147576900861 0.00547413330528157 0.0334645748125293 0.0201275109471765 0.0115119467728281 0.0623823247444422 0.0416004974003263 0.00563902625647299 0.0399307226855691 0.0265420053545813 -6.76749423090369e-05 0.0168625072754528 0.0103051093408886 -0.00766001403225456 -0.0122586549413535 -0.0114076943035533 -0.00263373560790991 0.00842596038688938 0.00126790383961064 -0.0120101577725672 -0.0208043484940197 -0.0199185802798354 0.0345004597827525 0.00734376304707891 -0.0315539161775739 -0.0433522885276315 -0.0101469408076956 0.0160185730583156 0.048721279200266 -0.0277360863143932 -0.00967287459098709 -0.0310982267255546 0.0138819980091373 -0.0266685947703501 0.00737493234843824 0.0384376950270185 0.0228028989745399 0.0180214892712251 0.0883620892748601 0.0603333331462975 -0.00121915393931761 0.0131575317191189 0.00823537305420857 -0.0133686863470917 -0.0371566099669622 -0.0275866624971041 -0.037444747663704 -0.0259710997635898 0.002209538360418 -0.0189827165117778 -0.0491459466441614 -0.0418912055528961 0.0138197338349792 -0.00994043681280963 -0.0363708687523043 0.0361955283518887 0.0249100043877523 -0.0196142659710983 0.0650393552110767 0.0210195403882589 -0.0454329053333881 0.0288408049824767 -0.02585474168201 -0.0526849417294495 -0.0355651179195956 0.00510565244706636 0.0273591099649415 -0.052178455311029 -0.0392121366911253 -0.00999665098033568 -0.0720774421719391 -0.00988887741020327 0.0399688113576924 -0.0269279918072808 0.0267828801776772 -0.0120101031149888 0.0521800206915468 0.00486475829789202 -0.00719694788319188 0.00802941685664414 0.0280615666658989 -0.00200046021225918 -0.0388008603116065 0.0700103788009306 0.0141478349863558 -0.0596463286100852 -0.00921767947680901 -0.0439580452302338 0.0210055793794599 0.073094141639994 0.0295986993107215 0.0350870745268604 -0.0461002047804866 0.110799392965346 0.0150562817598278 -0.106803208935029 0.102395943980805 0.0566383449863961 -0.0276682369435627 0.151143369481466
  12 125.369415442196 ""  3.77432506781048 0 0 0.00134752225695012 -0.00596896596361666 -0.00912845510181597 0.0470523028106801 0.0353350075484488 0.0542797609025558 0.00194832494543584 -0.0358375536107904 -0.0391385991424064 0.0465772641772344 0.045414731308232 0.0676944776540053 -0.024998382059648 -0.0750279066161175 -0.125826087358999 0.0271203160439167 -0.0392126295647092 -0.0354662387712466 0.0297138002832508 0.0645752739912958 0.0762077684671898 0.0935502943236028 0.017826315370018 0.057759222709693 0.0465449252403905 -0.0442720376057695 -0.0490322497198502 -0.0181925404925431 -0.0210550411186837 -0.0231402526405361 -0.0230927458407302 -0.0619273352547168 -0.0678773051860816 -0.0193694188004744 -0.0902980097059584 -0.139130805687506 0.0761529667462721 -0.189835926434765 -0.192439427221204 -0.185483711476564 -0.0417805099055697 -0.189431639123997 0.0065290418541949 0.0036975898429793 0.00658036939789113 0.0136023150341617 0.0365394001718153 0.0408675251912134 0.00652062290441179 0.00541487905493961 0.0202605323798445 -0.00134535628927526 -0.0126516987611107 0.00739952894378257 -0.00667085021184054 -0.0256273881065837 -0.00512657545001263 -0.00415829416561533 -0.0207100083505968 -0.00522594967445936 0.00129102340145746 -0.0160880554731852 -0.000307922193409085 0.00549693146789986 -0.00269438275512244 0.0132782734805437 -0.00490044186412145 -0.000427116722818933 -0.0036753639477953 -0.0141468632304288 0.0152368540843339 0.00619737797728431 -0.0171617389001581 0.0034008166327013 0.00496586819037637 0.0170325319545822 0.0112379617086961 -0.0170815240212174 -0.0161281333880083 0.00969194941300081 -0.0145007049971223 0.0252176823222035 -0.0248294460902586 0.00922244601346506 -0.00201802210237133 -0.0112584868110314 0.0103801590587659 -0.0113310801624834 -0.0334305535701939 -0.0109217641193363 0.00297574321267876 -0.018030658057955 -0.00496178675103433 0.00482755842837555 0.00500202875714541 0.0182875272718242 -0.00727775238674427 0.0165330573457484 0.000290741139005957 -0.0137781469966093 0.0319024657151504 0.00847145789121939 -0.0272575685983163 0.00916710109869814 0.0171814097621381 -0.0110463808374326 -0.00444913009549786 -0.000387402359080281 -0.0328918526815265 -0.00385976003940145 0.0129436002043101 -0.0169305798984586 0.0218266752198728 0.00868704181125356 0.0211228182631252 0.00200172675634844 -0.0239694765286103 0.0185955581484781 0.0293352414904437 -0.0111286308430159 0.0273179934780762 0.0106941756020825 -0.0254013879558682 0.0172856190647692 0.000443885022954543 0.00850549478529335 -0.00112902164632391 0.011075680646583 -0.00106370853567953 0.00397923906745135 -0.00397503220688518 -0.00141037269784599 0.0214283256482306 -0.0096006528752141 0.00882153384502156 0.0263037789576359 0.0104248970481999 0.0182721114676575 -0.000436028718722243 -0.0181438715264431 -0.00999744818796857 -0.0864749882360158 0.019825510898801 -0.00991071381763646 -0.08207021420571 0.0561642585802638 0.000336769824559621 -0.107173377132061 0.0542433286899883 3.36131530459246e-05
  13 168.772334174586 ""  2.0816576014533 0 0 -0.00913810553445286 0.00316382678377657 -0.000682074472935377 -0.0118299946038045 0.0108650883972055 -0.0210385913897723 0.0172421453658945 -0.0166449946214089 0.0084939632630989 0.0144640504750175 0.0257271309683854 0.0254661859499898 -0.0104475752451742 -0.0270615962888279 -0.0100229875129458 -0.0280710816067415 0.00584908983095167 0.0113788810046926 -0.0267388219075617 -0.0320948457184342 -0.0280056409488875 -0.0163855674566454 0.0371745937994405 -0.0583685676365361 0.026384314663065 -0.020024288511269 0.0088658927551756 0.0368857341373532 -0.0105758186907052 -0.000446207877223076 0.0109743939021893 -0.0349452604586958 0.0233182172032219 0.0171685242925926 -0.0298153433271697 0.0120469060680502 -0.00590739646972584 -0.0855813784936246 -0.0192694228168375 -0.0598712405433921 -0.00806288315011399 -0.0451944971256289 -0.00588116209984985 0.0286586716128136 0.0772911303122417 -0.00390069846299167 -0.0458615908896941 -0.039302787376116 -0.00232238067930998 -0.00252518232430061 -0.0429368781244908 0.00354364564923537 0.00236931411894624 -0.0421351013680154 0.0127807743528671 0.0165118062462542 -0.0347140864649165 0.0192543865938211 0.0284252651045594 -0.026786656498936 0.0112709220975487 0.0327287896150198 -0.0261909013863502 0.0074210922536808 0.0167102503434355 -0.0388594114166544 0.0342022704883238 0.00368294803047063 -0.00754293397312003 0.077879834108654 -0.00979115886143392 -0.0134019650319917 0.0370386878767725 -0.011863519994528 0.000356135632029479 0.012903265252662 -0.0107565528288896 0.0134531407469823 0.0211509409969712 0.0173136529842668 0.183798061173642 -0.0333018297498622 0.146163369294731 0.0564245459030204 0.00115013149423097 -0.00414837878987954 -0.0474913910490751 0.0131395613608004 0.0166902276001861 -0.0357865392566255 0.0102022161544974 0.0426555237726132 -0.0143662225001431 0.0110081688505372 0.0125075643264026 -0.0406647086615346 0.086041804377758 -0.00501497513596507 -0.0221289190160968 0.0856299065151855 -0.0323164890036631 0.00708425516565916 0.0920285568954871 -0.00249807717701205 -0.0283907564139331 0.0155002677781595 -0.00680950359113943 0.00389633147543663 0.0597190169907322 -0.00216291209465416 -0.00845653661439135 0.0417383519424317 -0.0390753704622361 0.00889327453131537 -0.00745188654890302 -0.00166972325055678 0.0202178054551206 0.018018173874255 -0.0315226342831451 0.0247599493433399 0.0144342357346475 -0.00831333496249089 0.0108090188552116 -0.0309140945354768 -0.0138421206123033 0.0569003375370799 -0.128812608347105 0.010534468776317 0.054133875177748 -0.0255397828776483 -0.0223581329950664 0.0406040462632482 -0.0296826055204029 -0.0498453330007296 -0.007493286146034 -0.00247919527265535 0.016902759026549 0.125723403110931 -0.0264745429758052 -0.0647363943181112 -0.0186911354017283 -0.00581505530339306 -0.00128438734869883 0.00449047807279472 0.0249318387409575 -0.00605388746704256 -0.0178938736711989 -0.0290034921220078 0.0135763891060592 -0.00621639124584079
  14 184.900346481566 ""  3.65587058628576 0 0 0.0418755740676651 -0.0163332057081957 0.0231421518351605 0.0713233552454891 -0.025621474964474 0.125416747676204 -0.0712330796526676 0.0403860746074631 -0.043967826473719 -0.0324205205796739 -0.0576538236343124 -0.0290454360399496 0.0112143832377512 0.0739720267162851 -0.0467655410570316 0.132070615638633 -0.0292287469824083 -0.034217295624035 0.11727209703317 0.135986973916082 0.155865537000974 0.112910358183483 -0.121888532740563 0.250238647640624 -0.0796040446275567 0.0552014465434644 -0.0635720459272113 -0.16866310583186 0.0161643914942029 0.00110136818831564 -0.0622468087454642 0.0973885915248337 -0.123273665355022 -0.100089652431341 0.0834476866843663 -0.137725964745487 0.0742591764321494 0.211816630191388 -0.0609752523088596 0.0944292190637776 0.0284951370506337 0.0360921989539668 -0.00520894837783583 -0.00637334025121016 0.0125533279142912 0.00114135165035455 -0.00769068294787264 -0.00214877976145826 0.000188589775654338 0.00113043679513153 -0.0076220491953025 0.00173460852688147 0.00131256416275889 -0.00861214878610517 0.00378627679799734 0.00321795743465023 -0.00928939922540705 0.00622962429912869 0.0051675084734789 -0.00962230563375058 0.00395178922707293 0.00659970645225161 -0.00887976227993533 0.00372085920697939 0.00516852245148565 -0.00896750697740801 0.0113157500843925 0.000523863576862695 -0.00399585949309551 0.0237995393998194 -0.00292165376019357 -0.00559057818982615 0.00971544789416014 -0.00154517094868876 -0.000835213395007523 0.0109171054074955 -0.00169198872632707 0.00223683711600864 -0.00829838047427296 -0.00628952875009392 0.0253609217917168 -0.00509983201074989 0.00729933325424008 0.00931231633668698 0.00144283270484291 0.000791180311345711 -0.00931532411248224 0.00277723030316933 0.00338213621399662 -0.0097663924166251 0.00357804047076413 0.00764611652493265 -0.00713144914078405 0.00416338730974138 0.00630025942598878 -0.00793385990210988 0.0271551353122033 -0.00206886848896472 -0.00863385531777899 0.0263242434694962 -0.00827706513181554 0.00117211779889798 0.0266269710870292 -0.00117365203363266 -0.0100310806867467 0.00415825094878357 -0.000256958442164488 7.86346414958521e-05 0.0134790977535321 0.000396809832975376 -0.00353709040971973 0.0112596967055397 -0.00677739812220781 0.00252144178157498 0.00504643959288671 0.000185510870450288 0.00364571916213195 0.0133209721070418 -0.00374663797964112 0.00830496123389125 0.015080490908225 -0.00261778968279758 -0.000680876622512603 -0.0302444715582712 -0.0110531830413669 0.00310890080365306 -0.0453335899856614 -0.00832547535992737 0.00552464723395029 -0.0136216294842241 -0.0141591628836501 0.00120129333173725 -0.0345246223691609 -0.0114583488926817 -0.0183813237989802 -0.029442028078636 -0.0107750662871009 0.0235942591184756 -0.00876815519512882 -0.01771729911468 -0.0171070930118128 0.00579814770268968 0.00258443703155898 0.0128695196373471 -0.0244096922270529 0.0207798561523142 0.0391548161138121 0.0249572009981374 -0.00768954047866305 0.0235467255096305
  15 198.913144471237 ""  4.28319564098203 0 0 -0.00502997254264626 0.00168382061402565 -0.00425518414432519 -0.00664847232669428 0.00365118100539154 -0.0113711839298512 0.00718713841164903 -0.00137537913049858 0.00579841546434007 0.00295809546761976 0.00708443459696827 0.00362340448095612 -0.00277008250402283 -0.00927444249086623 0.00103649697769694 -0.0140402075910417 0.00112296892115742 0.000948123524713003 -0.0112666218385643 -0.00927238025755911 -0.0129449150215992 -0.00874473977468645 0.0117217991886855 -0.0224049004816964 0.00701500813598667 -0.00402480848439928 0.0103988410526316 0.0181135149595133 0.00267213263650403 0.00132925131507134 0.00701556680979944 -0.00623811260092446 0.0143134511855703 0.00819522003399401 -0.0113193116345085 0.00876027075552514 -0.00638721280054038 -0.0245198450751308 0.000892567870295767 -0.015561785743935 -0.00449751037358476 -0.00759890049676644 -0.0377149848820167 -0.0937026249326207 -0.0344442650930283 0.0149603961434491 0.0316013148617605 0.0443810776800366 0.00597819929279311 0.0311470686831282 0.00990658905514283 0.00532436165812451 0.0296781371467375 0.00511646832480464 0.00491627663347528 0.0175539954414672 -0.0142000858594046 0.00857224634242199 0.00241208189949286 -0.0336846651426069 0.00612718009372153 0.00427264963834999 -0.0323671851500284 0.0137979895139 0.0232707641878075 -0.0107404734857508 0.0226724550115727 -0.00517989720544832 -0.0158752190574325 0.0594344964352433 -0.00383898249753725 -0.0124538029708797 0.000964275851845098 -0.0105952690992992 0.00784649020784717 0.0393667844373275 -0.00295470006939829 -0.00651898386524587 -0.0859525607674562 -0.07471745145838 -0.195876050434895 -0.0490684034801678 -0.251546470893827 0.00306286771311589 0.00511871398190728 0.03526270241686 0.0102097417199401 -0.000658539928709824 0.0199674024112973 -0.014644749966364 0.00301258358049829 -0.00991902680779397 -0.0424978445376059 0.023149122721682 0.0220040937733 -0.00943855612234155 0.072179538339786 0.00354185938954762 -0.02610272116972 0.0675838896193869 -0.0132161418671891 0.0100194134268089 0.0642980269032922 -0.00134431498278888 -0.0175006481981984 -0.0147601334413879 -0.0170556703273751 0.00357696162512468 -0.00577375721297159 -0.0132011432452015 0.00915013675908703 0.00787940281723002 -0.00621262332366745 0.0274861018061024 0.01856861991176 -0.00703938939256275 -0.0096571042570937 0.0508414375306277 0.00584463655958666 0.0245257867356048 0.0660388994777363 -0.00399006014161071 -0.0282554457975096 -0.152137946005068 0.0158400601289685 0.0238972040393472 0.0359089350144596 -0.0342014449735558 0.029741811348935 -0.0226345937875581 0.0065246767174831 0.0366732098710454 -0.193491842143911 0.136377239163605 0.0579854703793344 -0.239917076608596 -0.0839822534736997 -0.0126102802405452 0.0183474567901477 0.11293500517447 0.0821281472387176 -0.00122984822366718 0.00137915341186629 -0.00555412774704773 -0.0108424741083465 -0.00314071751781049 -0.000643450253434938 0.00815144130286315 -0.00505281193278083 -0.00167540509699706
  16 224.770013263875 ""  4.66806730674983 0 0 -0.000555163947882836 -0.049828554921719 -0.0192870483111976 -0.0097794436646865 -0.077278529275412 -0.0135894693740053 -0.0508022324431408 0.0548482961538452 0.0319393499328457 0.00168398693481104 0.0180694642642663 0.107187065469073 -0.00896315216397035 0.0626261133481953 -0.0480052509775134 0.00955974797073478 -0.0652266219595239 -0.0308466686493262 -0.0412889505414309 -0.157455967988568 -0.0234727538601703 0.00445763208948343 -0.0180502272992092 -0.107233794404754 -0.0821301533793505 0.0235601792564191 0.0993404450752256 -0.0851814573950697 0.108350714566008 0.0678265023786939 -0.0318703059099981 0.120323334129333 -0.0324717898305395 -0.0350017647617611 0.20316969452687 0.101333412968707 0.0283757699732076 -0.147019796723799 -0.094822859863204 -0.0184931368118594 0.185400973445561 -0.26746442187371 0.0105718549252415 -0.00144234057881543 0.00470907579074805 0.0065690130335794 -0.00325449230967322 0.00941938279971686 0.00445940045048116 -0.00291098184808537 0.00475359524854575 -0.00501142951338165 -0.00167217490903609 0.00393917390094483 -0.00830681097616229 0.0033449300453209 -0.00269433957849715 -0.00660968493075168 0.00609056240163548 -0.0045904778562274 0.00187245285764527 0.00412563271751815 -0.00523659123110503 0.00678890057541039 -0.00197213767702063 6.13099491352638e-05 -0.00724107240339189 0.00119009667712493 0.00193673231340166 0.00558626445050657 -0.00136129353991107 0.00197039721256247 -0.0151772310152006 -0.0015828742657622 0.0104039552102315 -0.0187474746634994 -0.00447174737438073 0.00852029687225467 0.0133900400285346 -0.00201357243708909 0.00379207192442099 0.0138181558364906 -0.00272941946591419 0.00442592054406579 -0.00893714479167433 -0.00407899286307592 0.00832762705039796 -0.0119964194574901 0.00363978960066708 -0.00329949435340345 0.00574740404662145 0.00635116958170345 -0.00984154088534066 0.0152582583687985 -0.00311840331126471 0.0003558225422592 0.00853747638136021 0.000561483745186391 -0.00130370396566586 0.00794622680230766 -0.00643171846394272 0.00836495754044735 0.0085693707032905 0.000170824116832429 -0.00105815262305972 -0.0238714379544189 -0.00138129608333522 0.0104461529012614 -0.016697310851334 -0.00132556847392521 0.00772582406680769 -0.0116885710115862 -0.00252287602950597 0.0198786514203623 -0.0264260239931881 -0.00168808551168794 0.0104234041425222 -0.0178088450182963 -0.0159752051059566 0.00983335482286463 -0.0222325708166897 -0.000893152753836144 0.00929299564136092 0.0037876190961327 0.00590434520749274 0.00206126571803305 0.00744005664099302 0.00632174059650618 -0.000584273949626217 0.00795237758126005 0.0039972755793195 -9.4880925409413e-05 0.00263880300606355 0.00962626548234314 0.00311656905433549 0.001458268446417 0.00339764530619376 0.00372824504342272 0.0101799420674147 0.00644868407590529 -0.00184225313448887 0.0696821237573981 -0.0322641664932807 -0.0841839208372911 0.0616926872287675 -0.0244019813646666 -0.0756988164842114 0.098442480401835 -0.0991692732070967 -0.114257898107642
  17 235.161623439208 ""  0.43343224348408 0 0 0.00228584222155668 -0.00693965092253492 -0.00169364106168937 -0.00197997134861372 -0.0136387597301144 -0.00615332676675657 -0.00673824903589843 0.00969709661704646 0.00534557186449007 0.00106211507736008 0.00132302314866854 0.0138732454934911 -0.00018266049927112 0.00889389692974756 -0.0087222881383974 0.0033379814816332 -0.0060159760002764 -0.00215387381954356 -0.00581466010954151 -0.0308514329815195 -0.0101032557292422 -0.00393206209598671 -0.00140186951812851 -0.0233629761055657 -0.0159658454854031 0.00704915143741287 0.0145781275425167 -0.0111378448604409 0.0140556801034987 0.00919328524762859 -0.00140194183873583 0.0223637422654416 -0.00166522261349491 -0.00174491194227255 0.0346019959579947 0.0215439118536442 0.00218624415815913 -0.0303244238302258 -0.014945666292971 0.000160053149753528 0.0315372954183412 -0.0491712567600424 -0.0735816587408053 0.02667700582509 -0.0192690590750201 -0.0512539038405653 0.0347918998200065 -0.0454672867885068 -0.028015332747754 0.0233088719842355 -0.0112424798104627 0.0256788401871017 0.00825806859641266 -0.00885986662994228 0.0436334808841298 -0.0313640520393019 0.0281086511598757 0.0336319154892646 -0.0448285280877277 0.0425621885399292 -0.0149708272871361 -0.0262970324005023 0.0468460778580103 -0.0430093224637975 0.0117230216506731 0.0138675838062177 0.0328783100528219 -0.0150936921161614 0.00213713195421828 -0.0638801625988083 0.00686883998056573 0.00713259236415 0.0852770969365431 -0.00286951034321815 -0.0503174668077981 0.106369520087292 0.0218897806891011 -0.0431401536422583 -0.0883804647109526 0.0295881670603667 -0.0191517206134877 -0.0981034176678082 0.0285515724079522 -0.0145516770533124 0.0501572465123604 0.0223963430301326 -0.0372523548959915 0.0641030396476639 -0.0397836966472721 0.0275800035202365 -0.0401578489296941 -0.0413132271970375 0.076144053993404 -0.0686583620898196 0.0206563830359673 0.014207172838284 -0.0868347189672844 -0.00630140222730526 0.0316530891827718 -0.0826642444746754 0.04990493217848 -0.0433389888752617 -0.0899263174159582 -0.00668064558455423 0.0349844674201422 0.148626095047175 -0.0135804539576784 -0.0570096063713594 0.0913013356738372 -0.00895305304595305 -0.0212670776408115 0.0607557213411359 0.0119883375279472 -0.115351584545891 0.161717179706866 0.00496210645915518 -0.0546465525165859 0.0980638753537792 0.0974211608246765 -0.0573036412882475 0.125219297242227 -0.00282706162988607 -0.0441261302195244 -0.00593365660917016 -0.0097767686468526 0.0228701636387557 -0.0061197285558947 -0.0102437963465057 0.0206561350074328 -0.048543718854956 -0.00168395451729233 0.0237062831161114 0.00624640137582038 -0.0271059412909142 0.0504533301805203 0.00521531844165545 0.00319689296922649 -0.00630619546515569 -0.0682857266060196 -0.0137438486742062 0.0565740171688894 0.0144465376775759 -0.00787389144023549 -0.00752229106717105 -0.0023029351872661 -0.00937475215344326 0.00276713839526026 0.0301664160323893 -0.0223798608844742 -0.00397356023435678
  18 250.707216036942 ""  1.78671455546567 0 0 0.000279541352610644 -0.000958732607126725 -0.00246079194504805 0.00146910569424395 -0.00048703420130729 -0.00267883011599855 -0.000688812456034007 0.000367466060413235 -0.00190475639741598 0.00284705847230725 -4.29358598377006e-05 -0.00171506903072302 0.00333839223830048 0.00075360455522636 -0.00100580122011055 0.0013404706583487 -9.02360730912637e-05 -0.00289204729598689 0.000760311992046965 -0.00126006787567528 -0.00263607421940395 0.0018507860202703 0.000218511300191609 -0.00396221547903378 -0.0060042397642599 0.00157327620137124 -0.00103089049496297 0.00176737287370105 -0.0010745356376283 -0.00355826811963599 0.00266489129688085 0.00485917070423797 0.000716929453526953 0.00341229175061999 0.00172346224619067 0.000189079068038618 0.0027372028549174 0.000122223450713259 -0.0007937420336151 0.00448743103741367 0.0013235152867304 -0.00205225772050115 0.0106256826515728 -0.00191677511819085 0.00504173048314671 -0.0154936754181502 -0.0802850346971602 -0.0598362182220135 0.0144789979773761 0.0412918957579743 0.0322377564788262 0.0145816618467981 0.0617260253608255 0.0460917871747786 0.000478799662044078 0.0132034952433202 0.00755592962499693 -0.012879768777921 -0.0412876283404119 -0.0311206737151845 0.00906918978543899 0.0323761206923806 0.0215279601565057 0.0240544997261274 0.086291645172538 0.0635587413632226 -0.0153165547464886 -0.0423712155438819 -0.0292274614790466 -0.00616043143181173 -0.0184668988615551 -0.0115628683038674 -0.0996947715908352 -0.0289032508341072 0.0338805374281568 0.0662751284841183 -0.00957888778462558 -0.0516620115034685 0.0527130997321598 -0.015223886080031 0.0840612325090094 -0.00407594231793795 0.0849450243621203 -0.0117231957217061 0.0143626997000897 0.0681393266789496 0.0538501131861601 -0.00171866183485638 0.00552016910430085 0.00204104367579835 0.0128871093325542 0.0395843776870691 0.0226034039789238 0.0309575513511303 0.113305977064463 0.0812752607971211 -0.00295448404230203 -0.00496052058526543 -0.0208637396055251 -0.0043271443204003 -0.0147368927574955 -0.00603440731274456 -0.00542386610797921 -0.0212596336448906 0.00281368066343088 -0.051375404295547 -0.102326679178236 -0.0161967307287537 -0.223807454617485 -0.0902805914916822 0.111388328281371 -0.0974411032177035 0.119601732434395 0.0649083676272613 -0.0136672159902298 -0.0608619085792181 -0.0902078400576087 0.110224609636186 0.049243959999425 0.069454105941116 0.172430702737413 0.0142599677495662 -0.155061047333429 0.00233541850070698 0.00123339307784845 0.00326267651293125 0.001296844471695 0.00705121248843982 -0.0075344160356798 0.00543770369787205 -0.00612627664212885 -0.0085779159982333 0.000903493528929737 0.00475723302801617 0.00311655184829003 0.000666422091196621 -0.000417205868470447 0.0115256540374053 0.00677514187697924 -0.00811167738323877 -0.0145870281034562 -0.00240194736689996 -0.00334718794193634 0.00214409999750359 -0.0175712398039009 -0.00895270303799342 0.0101559624338209 0.0103700213374639 -0.00780281723105609 0.0114744447949231
  19 301.23195723271 ""  3.30038971064123 0 0 0.00714968729959667 0.0180486937479403 0.0135243480562137 0.0100279822428333 0.00874874692928728 0.0261113325012842 0.0111209065156997 -0.00837165847904601 -0.009261602880286 -0.0104252176248144 -0.0480374197177583 -0.0589234414452062 0.0152947515118879 -0.0034725906111503 0.00422060607251683 0.0147300550396937 0.0148131761443397 0.00833474589471391 0.0361825920040345 0.0791837531168121 0.0360747818382696 -0.00763031834504793 -0.0400486354300983 0.106361426658509 -0.0364558112412859 0.0379604734931304 -0.0594556577771819 0.0360831304379618 -0.0873321795067576 -0.0485917129193085 0.0391495084834215 0.000396617058347766 0.0615453913940113 0.160530364271849 0.257661304985481 0.460045048162747 -0.187485087641471 -0.437032705629321 0.0513221703096468 0.112365069006453 0.23894094778085 -0.428517804177364 0.00088503494499612 0.000307027250396 5.51160539440634e-05 -2.42328681057218e-05 -0.000692822274671379 0.000683339926134327 -0.000462772889975021 -0.000949569949012095 0.000307216511489354 -0.000335909093218373 0.00045898912250378 0.00101882535630186 -0.00038018560221169 0.0021335744754134 0.00067249644260472 -0.000181954854586071 0.0010042948666261 -0.00107824174663116 -0.000458994323856366 -0.000852510858004955 -0.00171016974129655 -0.000159660665143417 -0.000970124850560312 -0.000188625109898863 0.000682986759632999 0.00103530386349521 -0.00100274466560742 0.0056241309065421 0.00107295468803014 -0.000986732175875546 9.35920798825083e-05 0.000565245683408315 -0.000213148439485572 -0.000851807879093212 0.000643702064128089 -0.00159134227727103 0.00195143314877072 8.87341016310451e-05 5.24107381862798e-06 0.00127099099074552 0.00038781780318776 -7.49923618761692e-05 -0.000508817250503285 0.000937096096415238 0.00188209950403772 -0.000526703522312644 0.00380728591610429 0.00164407603779644 -0.000189063892179034 -0.00142111773928165 -0.00274555156693067 -0.00173518057065374 -6.06780616112172e-05 0.000451505438692035 0.00771967916415264 0.0020403543867382 -0.00309007905240567 0.00696215133279616 -0.0007113432022614 0.00264787383564848 0.00666107736679397 0.00162784859609208 -0.0022032430125972 -0.00556482171680342 0.00421980089712679 0.00225938452322049 0.00371206465769735 0.00313245528058957 -0.00530108067202522 0.00158156477750553 -0.00540183869425569 0.00284465651958935 -0.00220037143803006 -0.000176057699186639 -0.00223372021409905 -0.000625629736276845 -0.000498639956142858 -0.00112260933307051 -0.0011537682508603 0.00223088894539055 -0.00227833327109313 -0.000827262070998641 0.00125908861937846 -0.00232435594033114 -0.00200772823325537 0.00123977816556196 -0.000761516829030287 -0.000278623048674554 0.00156102432636093 -0.00121301232298033 -0.000964417105833695 0.000871350694148525 -0.00371631906576697 -0.000551598244131753 0.00156994894089218 -0.00146798578457906 0.00038136695841787 0.00182259839365071 -0.00251414709871258 -0.0334818170778794 0.0235967631866197 0.0273631619954088 -0.0359489423994104 0.034853919827604 0.0328159717384732 -0.0437571390202795 0.0473874346863672 0.0376585468608645
  20 311.211935791459 ""  0.29379051858954 0 0 0.00584126014580292 0.00822949060367325 0.00609869171976444 -0.00329770777558447 0.00230047871362764 -0.016036008532599 -0.0024455829625604 0.0109392100806933 0.000711762535749702 -0.00083559967967486 -0.00709430540547614 -0.0250337522055564 0.00508769214611226 -0.00393670288482632 0.000704073723719929 0.0127510535490404 0.0191418739209827 0.00561784341093697 0.00570950749941994 -0.018765543142866 -0.0290440272122379 -0.0290606577088485 0.01437051060471 -0.0216745018798976 0.439621293934929 -0.257983328771363 0.206095489705984 -0.198225914253504 0.467513255238533 0.257396800585877 -0.259324646044881 -0.171612385607395 -0.458012784857619 0.0309364554127867 0.0244862463911982 0.0595254660242878 -0.0321061745949708 -0.0525380905609773 0.0133726902039302 0.0227061756824453 0.0230196795957995 -0.0472991611717958 -0.000207355689733647 -0.00181781167333796 -0.000783528950537465 -0.000850456722387865 -0.00238665346882222 -0.000219108745248574 -0.00097223850657438 0.00118230721066163 0.00185221578486052 -0.0011066786170537 -0.00113261918222108 4.23298043827697e-05 -0.00136925415364449 -0.00201536069990733 -0.00125775934242432 -7.41356253457863e-05 0.000753012568976035 -0.000216692123384726 -0.000199488600857747 0.0019130350660348 0.000793039715222869 -0.000524667691046511 0.00118312235458727 0.000543835691288101 0.000740820877412983 0.000615766125623681 -0.000287007765201801 0.00250255543863279 -9.35244840086658e-05 -0.000842606518914041 0.000990443160953178 0.00094646739352672 -0.000622866742223635 0.00192987552374012 0.000790393444940211 0.000451437991042062 0.000915821084848238 -0.0020148551893804 -0.00147136819036315 -0.00030297586297396 -0.00225077286618627 -0.000701498978265549 -0.00146746693032864 -0.00291210268467778 -0.0012883032393056 -0.00237085300470273 -0.0042477945038142 -0.00301576948697866 -0.000264727852842952 0.00128068417120212 0.000310662378192121 -0.00156168337268969 -0.00537797740387888 -0.00364810789190047 0.00362452145872556 -0.000408480651665006 -0.00156043147081365 0.00305798677453489 -0.000689303594517301 0.000693695849598325 0.00247565077098437 0.000118266323200207 -0.00193430295611609 0.00102119280220242 0.00148557138727034 -0.000250226325349123 0.00162791888299604 0.00129484936574693 -0.00116947739753486 0.00093364282252314 0.000159564247898471 -0.000879852177061265 -0.00100237590914043 6.595755577005e-05 -9.23299671154039e-05 0.00331366959103844 0.00125006335474034 0.0041290454128268 0.00477959833543353 0.00129070455594281 -0.00223251413917764 0.000881550226385234 -0.000587586387919654 -0.000866544171936137 0.00162404309442425 -0.000789055643369155 -0.000915288689885828 -3.48809779416779e-05 -0.000356845321616631 -0.000512166173191803 0.00112549576144977 -0.000626490450611771 0.00026997057431995 0.000988932894672042 -0.000419676568352136 -0.00196194147917105 -4.61441562628956e-05 9.73081188933952e-05 0.00016810240023628 -0.00580798765932638 -0.00796934180655653 0.0364995688463881 0.016592536012659 -0.020692521170412 0.0162183778268678 -0.03695055390646 0.0334943363908153 0.0423887681491122
  21 313.066611398778 ""  0.121117093329336 0 0 0.000341994256900297 0.00134668454935519 0.000927806396637021 -0.000415699681413653 0.00103908330462912 0.00123998843028604 0.000535838884277822 -0.000498439630589879 -0.000976700136686771 -0.00134427915616022 0.000768341564165654 0.000583244204128407 -0.00156779232209325 0.000637078183545835 0.000650317788418251 0.00033478485136738 0.00160599774675082 0.00106103259723437 -3.34328037224319e-05 0.00176454399203991 0.00131384419719935 -0.000467276560632011 0.000447280629111741 0.00215791992862165 0.00145224630809572 0.000965542875348742 -0.00389734314535976 -4.46257597605295e-05 -0.00323798312148884 -0.00164770798346269 -0.000103636471981399 -0.00230838673937537 0.000246050997316814 -0.000340257408828562 0.00209934992002341 0.00360453755884995 -0.00282955422808568 -0.00256790208581772 0.000891798538536033 -0.00150345676079304 0.00223187564263388 -0.00220875305575696 -0.00225776066431482 0.00113342896786492 -0.000642122386441686 0.00257681903298565 0.0200572758369886 0.0196885281673456 -0.00827335769932521 -0.0244740683258495 -0.0136435864108325 -0.00801043699652012 -0.0224635777006559 -0.0123934239772562 -0.00149449115181591 0.00737441189658908 0.00633973934861839 0.00348386853439865 0.0204126165804606 0.0128222702482125 -0.000592412255507733 0.00486145357220557 0.00219025799115302 -0.00811910968099027 -0.0307077662391347 -0.0204807122602898 0.00393928479678378 0.0123161578023592 0.00694966510459325 0.00216959613490517 -0.0131197806428124 -0.0112612591671804 0.0284032729298439 0.0112906714458938 -0.0107392170706843 -0.0168293910411372 0.00388669808606399 0.0190244349958472 -0.0105023656947193 0.00417600823841132 -0.0249580411941053 0.00154723422906752 -0.0250997186407505 0.00462498552120819 -0.00839807138831207 -0.0231860764389025 -0.0124909492459213 -0.000269546343139232 0.0216947450198749 0.0160361014775039 0.00245092588894574 0.0185240783340615 0.0117337957148921 -0.00761600748427351 -0.038307294078906 -0.0249899632926713 -0.141955596440568 0.0720360235626511 0.0595091924678071 -0.03295280337921 -0.176858558892581 -0.123691606291101 0.178257740118366 0.0358040106273996 0.00993249809428855 0.308409247613369 -0.178810449408138 -0.138793917023918 -0.162239865507039 -0.121353358156123 0.249170373409379 -0.0439663947252673 0.323855314955286 -0.15628639659296 -0.369680539520352 -0.0936682475349161 -0.056839943582028 0.115211348115931 -0.0549935026088367 0.357893627698525 0.189830639839101 0.151509084660206 -0.242244604182961 0.00574685503348921 7.93509831336124e-06 -0.00380747424450399 -0.00196173519189367 -0.000792750187500241 0.00205790386902989 -0.00131287563175875 0.00413405787822896 0.0022672552351511 0.00851050397125017 -0.0074109852714858 -0.00513523595686541 0.0106274427051732 0.00554613525163614 -0.00722389733783142 -0.00277675713971585 0.00182655201595748 0.00286628959877216 0.00189280025598661 0.0020652647015514 -0.000583758438177082 0.00988086828876563 0.00420778163177983 -0.00513488875619292 -0.00492398847049987 0.00463026652395643 -0.00538913641473359
  22 324.379094550268 ""  0.149299213084781 0 0 -0.000744405558466188 -0.00137752511614776 -0.00201534350270785 -2.67831113931336e-05 -0.00154755769274062 -0.00338539665576349 -0.000966258122833433 0.00316286897422006 0.00263455171131307 0.00266954757399805 4.45339528854005e-05 0.000579652290860616 0.00325499360211308 0.00074313290417693 -0.000445674048107717 -0.00157336790361905 -0.00227294262704014 -0.00190033897368665 -0.00149264505201397 -0.00565657264621943 -0.00402688922288583 -0.000613337165977756 0.00113794916401937 -0.00712775426694452 -0.0119227605136127 0.00552815325290543 0.0047083449465285 0.00353837474327195 -0.000645655775937837 -0.000972136208820715 0.00550199081446575 0.0104529103764295 0.00926267575110184 -0.00157706542318931 -0.00429219266475319 -0.0111222046073128 0.00817681153716169 0.0116558964481259 -0.00173409982068324 0.00262863553145523 -0.00473524109592559 0.00943140699055442 -0.0313678677333296 0.016799881172171 0.0017410554991052 -0.0581205301058985 -0.0195407648057001 0.0334476626942354 -0.0419685624678627 -0.0311431308719119 0.0562477788081137 -0.0422862476509536 -0.0283275715153735 0.0569812994800908 -0.0498960905944315 -0.00483528835695046 0.0252580512910336 -0.0164200395405773 0.00996759663610673 -0.0109374117427975 -0.0206859564898711 0.00907401826588207 -0.00190274236608411 -0.0149664824444797 -0.0152773607096111 0.0322258172545353 0.0145038473254503 0.0108258056772788 -0.0234570989955876 0.108812814644311 -0.00143206727051409 -0.0334435409673534 0.031848103344119 0.00318018313662537 -0.032327712738973 0.042116014848072 0.0192010145138476 -0.0268483869330322 -0.00644000666223466 0.00952229841656765 0.0212222598372478 -0.0078810205994987 0.0279269141084582 -0.00460291186764779 -0.0492809426273201 -0.0323007171271798 0.0652993033844172 -0.0790935705612478 0.00385268098429069 0.022849214014378 -0.013568261905922 0.0131399102597899 -0.00761933121559149 0.0250633359763371 -0.0221614144301286 0.0363112762802242 0.148466912369838 0.00947903736044443 -0.0697251712809179 0.134745272097343 -0.0430268436894111 0.0358681654353882 0.130982455481598 0.0121666403631017 -0.0682796451577889 -0.125413937826112 0.126891916037505 0.0513188654352377 0.179551958479684 0.0945276778589465 -0.192358426138526 0.0665586852069419 -0.213615178633558 0.0267526285109535 -0.123951410923183 -0.0434135243906776 -0.0747436432561731 0.112056824967617 0.0294876801284826 0.157451658146508 0.172481228817837 0.0845837207291669 -0.174999965818701 0.0421273055106132 0.00356813685184735 -0.0242327369927923 0.0251384142038367 0.00899777988577036 -0.0222664854038103 -0.0332796047953179 0.0177053333826305 -0.01247366945637 0.0660292278782063 -0.033976079505772 0.0177616314206751 0.0676610826693744 0.0342082839856287 -0.0722291892051615 -0.0498644203951666 0.00318696515486819 0.0110284381722937 -0.00306796766379554 -0.00134087030730648 -0.00161905243790908 -0.0181237092703462 -0.0018321129372518 0.00858681422459755 0.00947955601603106 -0.00706274463432771 0.00634290236226196
  23 340.679048953907 ""  0.045800177342457 0 0 -0.000889337568639058 0.000230415656908876 -0.000532191774664249 -0.000259540937352079 0.00138070856495505 0.00186087019360147 0.00082199886068459 -0.00223120452579456 -0.00142611953716365 -0.00176038350341606 0.00036679374385378 -0.000271702892466017 -0.00171701728179983 -6.97909080051522e-05 0.00154821471740627 -0.000868008944374126 -0.000485731940609132 -0.000740818496290744 -4.64616390211969e-05 0.00517080674938865 0.00318512130411256 0.00169281943459657 -0.001149703095076 0.0047363626139524 0.00170864754866253 -0.000969006546695391 -0.00400031898009961 0.00224698078797498 -0.00425185157885493 -0.00287840090424213 0.000312326182966729 -0.00448485362368595 0.00113017331532997 7.45455823318481e-05 0.000629869427034313 0.00407340392726246 -0.00381759859687969 -0.00219717506801785 0.00218206962372135 -0.0015083748411392 0.00095706493334101 -0.000303396444525544 0.0200557630499717 -0.00934198912590816 0.0175051169745843 -0.00317844573064699 -0.0278507502285389 0.0382180082465525 -0.020536820786068 -0.00804419487740417 0.0143233223592979 -0.0557437086094002 0.00548431655237018 0.0122784200364725 -0.0659684245319836 0.0319908079705353 -0.0204090183058535 -0.0352567828475885 0.0375861068874248 -0.0413619446303459 -0.0180390104425499 0.0390543154678435 -0.0449391931199122 0.000425594709964711 0.0121116748068853 -0.0146155567010679 -0.00560796484890012 0.00458625158846202 -0.00660391013381705 -0.0399178376197538 0.00749812401093193 -0.00179490994013995 0.0589442096568501 -0.099599191999308 -0.000601699755352088 0.0874010817868369 0.0133432947070501 0.0744661409836432 0.0375943944330211 -0.0139894169847219 0.032821828432656 0.0449833206123278 0.001198936752484 0.010337958213757 -0.0706821368922623 -0.00169882393648247 0.0310263992201475 -0.103047861929772 0.0419955241044847 -0.0201628510017296 -0.00263979300013629 0.0490878896988577 -0.0613710225932548 0.0325871586636345 0.00487389052042308 -0.012832705257624 -0.0602008637886319 -0.00438344882824311 0.0192153506725149 -0.0539526852631663 0.0396798218760696 -0.0383283724620174 -0.0652372200918313 -0.00336340444745618 0.0167117082544255 0.144799210208354 -0.236737787257818 -0.0920117788556569 0.0909883137213202 -0.137983920428191 0.176790482744013 0.0258061200131967 -0.0551732607205884 -0.0842351620431778 0.237440407353734 0.113279012957158 0.151323160730409 0.0561269006093862 0.0933893737433075 0.000745151845506406 0.0889443116649998 -0.151285889222724 0.171626335699679 0.0156776741678425 0.00534249297659071 -0.016780046584138 0.0159401864282204 0.00894917786518284 -0.0195232677726603 0.00786883279144543 0.00439463839003689 -0.0155118712691761 0.0180021269751495 0.00401261990140381 -0.00964564614931035 0.0171625379482022 0.00762358401362536 -0.0213126619067881 0.0117436984573994 0.00591901306317087 -0.022322985473899 7.24803959743688e-05 0.00149455276597523 -0.00221895837101285 0.00475627203752356 0.00192319983205768 -0.00482596584350663 -0.00259416746098084 0.00128004941268201 -0.00532546734582141
  24 349.52387107449 ""  0.10482409262785 0 0 -0.00076341597114909 -0.00108825180259645 -0.000455445477394092 9.26360776178553e-05 -0.00112407710630679 -0.00305418006286461 -0.00172604101422867 0.00289212740763298 0.00312680530263056 0.00241109738020361 -0.000635494532330323 -0.00113495499828621 0.00338507341359461 0.000745007339446325 -0.00189103940979842 -0.00154548504626691 -0.00124685073151318 -8.54489683336237e-05 -0.000314956843642927 -0.00470745855602671 -0.00417582223002304 -0.00165486115784863 0.00114373349037362 -0.00560832559283391 -0.00810924684487641 0.00282751737523072 0.00677539588452354 -0.000396421899768535 0.00312454247635953 0.00252762390978204 0.00205598051868342 0.00850974041628895 0.00443317100884308 0.000513716474741091 -0.000190012813172298 -0.00569543889693338 0.00560698056233631 0.00501558302552149 -0.00251355995937281 0.0042252547808734 -0.00102317865689114 0.00137805378960319 -0.0338802245635791 0.0142677687235923 -0.00708914068147014 -0.0377550080610705 0.000588096605942565 0.00617633150850777 -0.017463305564297 -0.0176158693357748 0.0292694969551062 -0.00346966244393791 -0.0207009543906324 0.0298871253829662 -0.00499136575589543 -0.0111065488245199 0.0195515208175566 0.00788223829684231 -0.00315505382734866 0.00205017400566295 0.00152200236165885 -0.00586849931819279 0.00725157940109509 -0.00324356909047456 -0.0137136238279914 0.0199864363505577 0.0165908055474746 0.00697139141333803 -0.0158999639336632 0.104579699168572 -0.00405634245133169 -0.0267771073629204 -0.0116403913244558 0.0339177915326132 -0.00655295872942149 -0.0186438620434363 -0.00156093050771415 -0.0316818181001071 -0.0252661746999087 0.0117349209270991 -0.00703870772487304 -0.0311519721591719 0.0113208075098786 -0.00641736146671681 -0.00369557803765055 -0.0214646796446883 0.0290401636064083 -0.0122999115179466 -0.0075206475670118 0.0182978981210296 0.00225856971901022 -0.00613046754582519 0.00680577571142398 0.0150336176811441 -0.0176534085133643 0.0216202785730032 0.139606262993336 0.0122018795563713 -0.0622351652313612 0.128809775595376 -0.0531518330899674 0.0399091149921123 0.135353165020575 0.0122169530852453 -0.0611921363511029 0.222783951206691 -0.122225001959489 -0.112475688644771 -0.229319005867766 -0.0925524989180148 0.199465855915801 -0.0632814896677352 0.34736227833762 -0.0963330773452152 0.266910512249163 0.0756352012534805 0.0277431986278578 -0.136644424542356 0.00474559958388417 -0.340370166177098 -0.228771726958802 -0.0936131494389205 0.199158657012177 0.0184175262551572 0.00132882747829443 -0.00959887206918416 0.00685268452313816 0.00222660467894399 -0.00433344494186517 -0.0301818569779073 0.0129133218850838 0.000816638929839156 0.0345632471872862 -0.0253001831096387 0.0167949021681282 0.0361419925626128 0.0223094345616446 -0.0437004538197284 -0.0425699500865277 0.00414796135766953 0.0207513945836046 -0.00437151469821444 -0.00168565402341383 0.00158341064421478 -0.0119228924584562 -0.00201895817729338 0.00649963497591876 0.000867324717532871 -0.00186326749884811 0.00696624967294185
  25 364.475150630278 ""  1.14306135048201 0 0 0.0211086712943286 0.0187991520348168 0.000520322742502958 -0.00894282273844422 0.0159563464984819 0.0615449200238841 0.0527984244537552 -0.0709632466875443 -0.0779038475374811 -0.0750060706027434 0.0222618865924087 0.0322138339714784 -0.0995551880030668 -0.00678924162154388 0.0457086467682126 0.0396764086235197 0.0162378115240012 -0.0110418497228328 0.00382472868283193 0.0874898367338914 0.0819862773259559 0.0346442295493783 -0.0287212965291583 0.107408429611249 0.191919283098083 -0.0661891721799925 -0.162081702689556 0.0335051320843955 -0.0844183624223203 -0.0719192364831013 -0.032232004672338 -0.201772739863592 -0.096429817700312 -0.0515065283072725 -0.0154812015305284 0.0797316254081256 -0.128635669501194 -0.0553134462194767 0.0544551369899887 -0.127174791341979 0.00483395803045197 0.0226942360709069 -0.00704607896983792 0.000587552285610822 -0.00376322159829185 -0.0052677616142983 0.00167819614737656 0.00110752724528826 -0.00169984254181821 -0.00247306500483881 0.00427638976005212 0.000421101213788484 -0.00095931746892828 0.00648618022833094 -0.00050905964831729 -0.00282082811054045 0.00372905451660261 0.00209485865402269 0.00237600559944476 0.00421373463641642 0.00367008424600025 0.0094317943844709 0.008813239547059 0.00137556721468197 -0.00139148279802906 0.00205899971670673 0.000994461100518213 -0.000489571033147817 -0.000233980027325169 0.00320544362434812 -0.00630182682846663 -0.00429942945125283 -0.00519319637746366 -0.000647389371498707 0.00493143898919688 0.00264301588398183 0.00182655370352929 -0.00867995808400987 -0.00536148116762509 0.0004039028076296 -0.0121788680760894 -0.00760040660036382 -0.00824974137176342 -0.00151924489425038 0.000586362174269657 -0.000750317488939487 0.00645751321811709 -0.00314791730882917 -0.00757720155147962 -1.51514648078542e-05 0.00444123888735201 0.0146944151406356 0.0132484302566849 0.00949499412030049 -0.00540221109292113 -4.61168911747661e-05 0.0155891080917342 -0.0202960687606827 -0.00718538857404028 0.00653680287725482 0.00197298349435952 0.00581038710004723 -0.0102227642952774 -0.00800730513728312 -0.0164023823717689 -0.0104944627829953 -0.00135403285884739 0.00443354898944173 -0.00936943614173638 -0.00173176001100257 0.0039929066028133 -0.00255516257083891 0.00174343543035875 0.0126367060031516 0.0118558512099824 -0.00292937641060268 -0.0122174329752481 -0.000854082126377746 0.00787419713981622 -0.0172492188233597 -0.00184787589195738 0.00408970970565366 -0.00626972110972177 0.003262741931165 -9.60844543544985e-05 -0.00555541392554761 -0.00221421709070177 -0.00174275500269946 1.06026753729835e-05 -0.00581444941319974 0.00411338158455967 0.000639278236329498 0.0066202319221066 -0.00822439048304808 -0.00484188094940922 0.00823528111701409 0.00570126204183202 -0.0123877977989518 -0.00749769568530185 0.00274221450543902 0.00291059971110627 0.110283028751544 0.0349340106587274 -0.0574318479876732 0.141275675801011 0.04261371470522 -0.076233864972585 0.10989964619695 -0.0372687530565885 -0.12464810967399
  26 380.275762351713 ""  2.83969134079936 0 0 0.000801143282927441 0.00137743565248427 -0.00268630600006831 -0.000248096583786039 0.00242618818877408 0.00453346753230527 0.00526765346703172 -0.00350433909885316 -0.0049720165060555 -0.00564754156884527 0.00267415264150222 0.00153171166769662 -0.00749199788292535 -0.00101698856521012 0.00475454295848764 0.00248747289926173 0.000293102146349432 -0.00409284376417252 0.000312654114939226 0.0112062461155238 0.0075715165888463 0.00558719017239204 -0.00276395279245679 0.00946737137559471 0.01316091863898 -0.00425114546122268 -0.00794967781486386 0.00760314833615831 -0.002476152322945 -0.00576248537707524 0.000279990167183736 -0.0120685059238892 -0.00413487576033496 -0.00194141950333607 -0.00222477632331451 0.00842827589812651 -0.0114558058428833 -0.00541817426050113 0.00587196232337839 -0.0104594803129767 0.000112402567452363 0.00252532733063028 0.00387479751230727 0.016822519204423 0.0175694158911167 -0.00808377224980375 -0.0198432739546848 -0.0161271065893905 0.00670319226894555 0.0401177195668862 0.0296844137847024 0.00658053085319575 0.0339390064471786 0.0253528012364322 -0.0116171253124299 -0.0464629395210038 -0.0313532313849986 -0.0133631216934416 -0.0559848266727721 -0.0383900377443225 -0.0111181390717614 -0.0401536581458957 -0.0270117506297217 0.00293912050193817 0.0241964919257251 0.0183682927516798 -0.00562873715375659 -0.0244583176940678 -0.017796878721178 0.0231638078470982 0.0892865987087386 0.0627293077794448 0.0249405027623577 0.040757521075309 -0.0830877732893589 -0.0255015762508969 -0.0547808119056852 0.0685805093666585 -0.00433078081153002 0.0130851579368543 0.134191936734708 0.0407445424459111 0.121168187815031 -0.0131477784917603 0.0116594563943013 0.0537350895080091 0.0386187951002619 -0.0158699554651812 -0.0668295667013408 -0.0459493492463198 -0.0131088837831267 -0.0492973762721312 -0.0332010282616299 0.00554326641814121 0.0338803581763357 0.0247606496254066 0.00293592302488383 0.24296197636225 0.0047439346865038 0.0250339690252344 0.0905137591116874 0.0680659305098412 0.0772870481177119 0.0761783256808108 0.216332393395235 0.119659855984844 0.0854231134596051 -0.054386090489434 0.00364722866381489 0.0416300735110905 -0.112016616620167 -0.0068689286174818 0.0705918085278179 -0.165731569291955 -0.0891341668811267 0.0106963011832515 0.11825219315974 -0.00569031439142337 -0.125696746574975 0.113342505416753 -0.0125056541482107 -0.0897920795036611 0.0783543168295026 -0.0305796549101293 -0.00688914211830171 0.024870347269557 0.0334289638471052 0.00295046267114817 -0.0309853400621893 -0.00726569182007928 -0.0348809565916153 -0.0244610462542884 -0.0448281014704006 0.044995441861656 0.0608214606637478 -0.0634964374222345 -0.0438664538110267 0.0341191802611713 -0.00610111238727543 -0.0276307213916211 -0.0189924158484349 0.00720165739368161 0.00110113196965207 -0.00501276692943211 -0.0188482129608898 -0.00561941710533819 0.0101402880254099 0.0349478066401808 -0.0194630445172266 0.00508266636275883
  27 389.939934040361 ""  0.191242241707646 0 0 -0.000268554694880629 0.000329312689862034 0.00125304691707389 -0.000278772939188226 -0.000540486209160863 -0.000984754333007984 -0.00092156904495082 0.000410263971976759 0.00135233995307533 0.00180740388612071 -0.00151301683215249 7.74570101619981e-05 0.00314308219405059 0.000817389174716174 -0.000423323275174005 -0.00108321166127187 0.00117841393449131 0.00208357709024493 -0.000956203526018162 -0.00340868033954303 -0.00161924235798752 -0.00288521142936788 0.00098477512481457 -0.00207314167527026 -0.00375322206536541 0.0019319301137865 0.000367109353687338 -0.000601946255608338 -0.0021612237999412 0.000277240961017278 0.000620181838782213 0.00196436286908511 0.003128782302731 0.000603016393687525 0.00221898578612405 -0.00103685080441547 0.00430345747202103 0.00261597908049106 -0.00100658932748688 0.005042573771414 0.000920542092807859 -0.000531926697305293 0.00424060540036388 0.0126574256467058 0.0125709185167412 0.000630053295669148 0.00406544872214742 0.00356427391729998 -0.00196961122193436 0.00306306430923638 -0.000271173880547658 0.00276571066330752 0.0188306603079614 0.0109125173377628 -0.00209029311894721 -0.00926927110778726 -0.00597953085054218 0.00177649361636578 0.00998306640216585 0.00904846461672614 -0.000345544827167644 0.00952164467219996 0.0084799981890662 -0.00854831919502983 -0.0213075582903076 -0.0165134164987255 0.00150160543366546 0.00599895667698975 0.00571287520336399 -0.000675926147342748 -0.0127056816337858 -0.0068887217258463 0.0232495384669229 -9.91282520916613e-05 -0.00636721328368422 -0.022227038527083 0.0011295738093544 0.00189792225050652 -0.00882194265617287 0.0128241756996752 0.0728913425654649 0.0317155698168837 0.0634949489478159 -0.00419866387373887 0.00679385152678891 0.031519484924701 0.0181668846065291 -0.00810907284079881 -0.043436217288101 -0.030123391050664 0.000630034648989525 0.0188135600756227 0.0168073692811875 -0.0151484397962091 -0.0415463370375592 -0.030240682098426 0.388194969462851 -0.31729108769451 -0.160553456763097 0.0927784533880392 0.401636219446606 0.290388056624592 -0.481097502638962 -0.1279129749747 -0.153816889848048 0.125967292433565 -0.067659204943593 -0.0518370639216982 -0.0315867406400885 -0.04376117543289 0.0898437037753755 -0.00574318171706399 0.100461918746952 -0.0674907790325492 -0.142141395589546 -0.0357985956545302 -0.0267984345798973 0.0190863791738762 -0.0303903380639441 0.105208786564311 0.0335398146302169 0.064358774302738 -0.0820958404608354 -0.0192431802792911 -0.00371123785268963 0.0154851549687132 0.0202934466350434 0.0017753801153606 -0.0182729382641731 -0.00288950868113824 -0.0204610209311309 -0.0140822397470322 -0.0288272830228946 0.0293181100734431 0.0359004010815326 -0.0401472412808654 -0.027251845156199 0.0228184832439436 -0.00174292216291429 -0.0157950755280018 -0.0116726938826061 -0.00165317296329424 0.000467234155445819 0.00197414483142439 0.0105279788141372 0.00214467916382123 -0.00582695507270035 -0.0136913982126685 0.00858603421869552 -0.00319861911409188
  28 394.847162667124 ""  7.56866700486796 0 0 -0.000851540752516165 0.00187462482957636 -0.00174006400455078 -0.0012745987094433 0.00118131496816363 0.000997695985878603 0.0029118922117117 0.000471645482153428 -0.000118802619267805 -0.00130919195175435 -0.000555896739015279 0.000769907581910077 -0.000300306293126982 0.000105870802113177 0.00280595647303823 -0.00104191399898534 0.00156773662366216 -0.0016994447126044 -0.00250182777841852 0.00354123968688564 0.00274131348365073 -0.00089788312868962 -0.000350197059142142 0.00296145067687846 0.00635832946090708 -0.00120803780384938 0.000944799002068041 0.00578750389539131 0.00258387637638939 -0.000904815966717239 0.000518085465153926 -0.00406356110537641 0.00101573775557752 -0.000186950143808959 0.00143591513755546 0.0046059113161543 -0.00156469255841444 -0.000117151214216234 0.00255424275429509 0.000157661161330842 0.0012347000737294 0.000768755881452405 0.0167562985766702 0.0534360017210686 0.051683811600052 0.00359844225474213 0.0232919473877797 0.0200745805012479 -0.0111816343301326 -0.00543841683883336 -0.0123913300306383 -0.00708963162950469 -0.0108795349229161 -0.0163496109568529 0.000403574408430483 -0.00564727800948492 -0.000352166450964223 0.00320393926086222 0.0154155519992219 0.019672730255903 -0.00571862567187189 0.0139679018357511 0.0178641193436123 -0.0167835572380886 -0.0121705102001017 -0.0131882720252765 0.0052818805144986 0.0150376412227264 0.0157334865703701 0.00152648835417149 -0.040008656071626 -0.0230428123095851 -0.000869337136738463 -0.00298086765437785 0.0348188667992199 0.00831294087577262 0.0312796419990164 -0.0359849159114121 -0.0369467629436383 0.0547686802811599 0.289836638217992 0.125359823922066 0.253964536688162 -0.0141992223036757 0.000776029705973946 0.00392743180634142 -0.013261437058175 0.00771760986622447 -0.00521029691842055 0.00089533805519856 -0.00792749729982912 0.0220274096922406 0.0305829575459767 -0.0268230989755819 -0.0150349992651725 -0.0169180365297866 -0.095105367021637 -0.027641252130608 0.0455375902045627 -0.0231236594129581 -0.168933126202119 -0.102936281231957 0.118033008782712 0.00256355602478344 -0.0638108244754323 -0.0418100594360815 -0.00680498183463392 0.0328354616825061 0.0154983644936398 0.00357719823549974 0.0302035768155722 0.0116522445123397 -0.027760086195428 0.0647537859004396 0.0667679032170711 0.00102627902997589 -0.0587531214234018 -0.0144333316238375 0.0641756776797036 -0.0920660576164864 -0.023920442454352 0.0471367253332892 -0.018447317783677 -0.0743314361750286 -0.0187469201295223 0.0619524308092535 0.0783663019948842 0.00509362404374192 -0.0741272704685284 -0.0124302386737698 -0.0855361545003235 -0.0577172731003813 -0.111724678711939 0.110542513019685 0.142880744753252 -0.155916380501532 -0.110684505204102 0.0928273079034487 -0.00989093719221365 -0.0713618303748042 -0.0493329745989367 0.000860071550757856 0.00141839727182641 -0.00138036540430812 -0.0196890172543126 -0.00460457933028698 0.0103502586146079 0.0234601765736192 -0.0125576707328953 0.00928268770231776
  29 411.50118909773 ""  23.7022166722575 0 0 0.00154690664936145 0.0584035328011137 0.0370210653620807 -0.0621631356700223 -0.0579460072521169 -0.0135661093015208 0.0255780014411495 -0.0355608586836371 -0.038029171927508 0.0107143108491691 -0.0943209434601884 0.0545745895894453 0.0438416443521374 0.0393720536528207 -0.0410858963602374 -0.00190730566793393 0.0798779227883888 0.0472756085852421 -0.106132605621752 -0.212956122141309 -0.0437998671697206 -0.206509619767398 0.0304078761232366 -0.0803925508378874 0.104228817647101 -0.00400723925997553 -0.134285068651309 0.0283218358345477 -0.0949270946209285 -0.0596673681789312 -0.0227497117400969 -0.132834589358514 -0.00694302637136735 -0.106766169356056 0.108530224615483 -0.0954591261330023 0.14875902263549 0.113981466790361 -0.0851558029885231 0.125183374278997 0.0409927062457061 -0.0416930286039429 -0.00453618013490992 0.002038671199236 0.000355729510464107 -0.00225795486561248 0.000649628500330415 -0.00047231828674209 0.000208138397417381 0.000556398132290651 0.00260714962402282 0.00222371209107537 0.00682157348098992 0.00778252605444652 -0.00214922639816513 -0.00830922634553978 -0.00467500396645643 0.000689152492091366 -0.000362465333868772 -0.00109364281106107 0.00445437513578625 0.0111866067059492 0.00670110049511054 0.00129369729957915 -0.00451044346603571 -0.00320505410730401 -0.00038113583166204 -0.00290526817486581 -0.00305781901144126 -0.000138507184087693 0.0043540105354035 0.00198047404349626 -0.00409245481053156 -0.000369729023676772 -0.0023915734933061 0.00213920311443435 -0.00399787972988102 0.000984958063814431 -0.00428540560203255 0.00168247200398939 0.0029541402067996 -0.00273586554999194 0.00327780237406988 2.24556094121942e-05 0.00315523139842313 0.0129519624255021 0.0130412809654521 -0.00599279125542729 -0.0182406932680746 -0.0119712897550302 0.00609476138331121 0.0190751238143593 0.0121027727425477 0.00611902031903376 -0.0229356452794148 -0.0140158873622606 -0.0116726857888348 0.0204221974689687 0.00314528137542488 -0.00292914396181681 -0.00561234284491944 -0.00660388291823033 0.0145287452404511 0.00622922063127674 0.0149748370734007 -0.00786775563609787 0.00489576861878851 0.00102618305599738 -0.0038144721890091 0.00156211823859961 -0.00926361706488273 -0.00256501508152488 -0.00363200275478058 0.00139262972742811 0.00491379876008065 0.000829504706448658 0.00473882640826814 0.00149391490250315 -0.00338590046281381 -0.000474784351126106 0.00220832402383198 -0.00979058956919337 0.00435171784474199 -0.00308349338469961 0.000295368572573073 0.00124932301462992 0.00676096798406548 -0.00201144667277097 -0.000965126930684471 -0.00359212280295706 0.00172877852302847 0.00212198921171981 -0.00355592140662907 0.00506942164602492 0.00841939077015698 -0.00481548615508327 -0.00137211545513758 -0.00304758810396341 -0.00318140849618675 0.00662268138648262 0.00787349966149024 -0.0129298781878084 0.0793170500327398 0.0266847619417081 0.200775744652526 0.141130446837083 -0.0983124786856268 -0.232050540319842 0.20011581351199 -0.0930400887553747
  30 429.345757512884 ""  31.4021577381629 0 0 -0.00895503800305432 0.0401346330503318 -0.0339366649265812 -0.0358644980858733 -0.0230768632103142 0.00948118035648996 0.0620451851937187 0.00675088254133872 -0.019094345146912 -0.010621342450078 -0.0457272068338735 0.0352241091637562 0.000538362406480193 0.0195140336370854 -0.0136792062067265 0.00250574289895332 0.0258733028708856 -0.0459900999292521 -0.0733760974570754 -0.0481516674700607 0.0229478254384651 -0.0733888780891376 -0.00602226422233414 -0.000139796005676466 0.119639465087996 -0.0190126257181722 -0.00579555936878985 0.12552950211771 0.0427838691907113 -0.0403576825450743 0.0250311426189846 -0.0741205814354454 0.0183767772932495 -0.0702574480929677 0.0541913965887742 -0.0363701769505899 0.0514184768556252 0.0470597307845815 -0.0362124746663016 0.0337063807512701 0.0234494773568807 -0.0196417607558847 0.0180277480480846 -0.00743313335623802 0.00487470240288578 0.00768448620999023 -0.00791200951834133 0.00290393748139932 -0.00146124316629186 0.00794223219512006 -0.00471830365130505 -0.0146264119465762 -0.0310308748299836 -0.0352183568556954 0.00607445495108977 0.0382818454465651 0.0233312085800309 -0.00695230158415066 -0.00448497005207777 0.00186741409870807 -0.0223085529251472 -0.052098790221765 -0.0306969811312816 -0.00352750901071776 0.041578587397969 0.0270754792015162 -0.000646729673192672 0.00619156743879484 0.0105919601869419 0.00513696908172572 -0.0105662453390074 0.000116773792200609 0.0158235903737121 0.00629525682674479 0.00028823144449738 -0.00569357215254146 0.0109623212354232 -0.00360533471915648 0.0225476668095295 -0.00748270547045653 -0.000939417387930975 0.00969015611778518 -0.00740219622446099 0.00590390110842457 -0.0214950871572234 -0.0698185614039948 -0.066476072373454 0.0243301634877768 0.0833260212937709 0.0565621568299628 -0.0325429180228312 -0.0981539852190999 -0.0619124554368357 -0.0200967428529715 0.109136366555815 0.0667582521753266 0.0337620880687941 -0.0441738353440698 -0.00575700255262777 0.013530395935459 0.00855880990440709 0.0253485781446858 -0.0240637290383914 -0.013266789721383 -0.0309550430933151 0.0357373995381406 -0.00260630906028435 -0.00535573169655112 0.0153295936350608 0.00216129059095694 0.0152650427962484 0.00765160401055525 0.0161497030093275 -0.0208605744504815 -0.00775454794905675 -0.00503098870931176 -0.0159951570437223 -0.00530214700461741 0.0130229173750075 -0.00252833152177922 -0.00680378169690853 0.0272100658045694 -0.012243300699406 0.00418930427850129 0.000897077918010601 0.000827997025757994 -0.0078452302561695 0.00414057048779553 0.00449419155983733 0.0163902210140531 -0.00253890547344114 -0.00130292289950309 0.00136174783189591 0.00116536835587504 -0.0142919248345533 0.00365216867542234 -0.000183074455681384 0.016529170331744 0.0189280641047379 -0.00606244635493893 -0.011637539021476 -0.0231163611763307 0.0299902211432282 -0.0126413415868162 -0.448249104416996 -0.0453249191569158 0.252588152261092 0.395631831284367 -0.201805697716987 0.211999576448362
  31 440.06029425669 ""  3.41427854054403 0 0 0.004318141371228 -0.00976438092482527 0.0158361893415897 0.00825602750982144 0.00414793457672364 -0.00359261526824627 -0.0193060963808099 -0.00867412913125369 0.000909438320288336 0.00298245234627412 0.0100855482063719 -0.00827940773732109 0.000832728105009223 -0.00432245667930245 0.00299015634795949 0.000639176275441632 -0.00356701516233816 0.0202466731957714 0.0195405079831524 0.0016675064409875 -0.0112956126810123 0.0109512676488689 0.00463065792822554 -0.0052039886961638 -0.0271085764572071 0.00240734221875446 -0.0140665626629603 -0.0445852318790843 -0.0249575696268792 0.0088921295754684 -0.0134370394838469 0.00894996903726652 -0.0138177966805931 0.0164946251297701 -0.0122722693538113 0.00762820664206923 -0.0104742132509318 -0.00947218789187838 0.00806517859826647 -0.00579964984884359 -0.0056147190459525 0.00499646987690146 -0.0353690591415168 0.0289264332596368 -0.0107929383562642 -0.0211463983472865 0.00768843062072434 -0.0316623646075643 0.0249174356478695 0.0179366613201186 0.0443219603721314 0.0106120056997323 -0.0856523179903177 -0.0224294322868746 0.0205675207838168 0.0397850543195047 0.0334776605462291 0.0156847068291519 -0.00220818465240221 -0.0180527310204371 0.0103011045444207 -0.0954179721669673 -0.0804731352167356 0.0550699940589912 0.0685276558597749 0.0694543064917605 0.00822706854819152 0.0390983752889869 -0.00527964940904343 -0.0190460621987229 0.00673740302294 -0.0381852823402031 0.0129427382106662 -0.0176642300607917 0.0301127192458399 -0.0330929737608314 0.0265102950187076 0.0336328349798519 -0.0378684555244383 0.0265852282751063 0.0311593215785853 -0.0403128239881321 0.0671171744018064 -0.017154794837863 -0.0210429825164733 -0.182810898170328 -0.0768021398019928 0.0130867839097194 0.10227818508224 0.075086396191553 -0.0061014955871957 -0.199990662883298 -0.165320390034105 0.101924256425041 0.0977586333770952 0.0962477298070821 -0.0106573613578115 -0.0582012039537164 -0.0133495740200908 -0.0221262143652187 0.031866683679327 -0.0453822539751782 -0.0598929518274912 0.00381974284997482 -0.0857675797615031 -0.0268231477036617 -0.0715382185657133 -0.00488811818699593 0.0423542382252375 -0.0226590605510139 0.0838789336441771 0.0217323757980223 -0.0344305869192423 0.0513261922232936 -0.0852087774243731 0.0432573011636547 0.0450710651410033 -0.0184289323807241 -0.0284273528645001 0.0667175552944119 -0.0298504675186876 0.0358863653462402 0.0255929303670644 -0.0107497916710002 -0.00503923980077419 0.0117823149527692 0.0103422436945524 -0.003835617143016 -0.00793595109413545 -0.0327730452733089 -0.00589923669745944 -0.00156462136444542 -0.00589676519583846 -0.00164408123707729 0.0455221983283133 -0.0121987479880516 -0.00617033290320616 -0.0105895407955352 -0.0437802991820072 -0.00894829318203347 0.0204686925732354 0.0102275584844014 -0.00350504146365272 0.00505122796219987 0.169869604775195 0.0270120372969922 -0.09442428693934 -0.147684043522011 0.0803470730727796 -0.0831421193628438
  32 447.465728474144 ""  3.47899635073428 0 0 -0.0061519410991935 0.0124543561152444 -0.018143649591635 -0.00963423644433624 -0.0029935099370858 0.00531024780175139 0.0217793714688562 0.00907224868495448 -0.00218025232449926 -0.00282250645959757 -0.0123543104181512 0.00901506700142039 0.000293747699371751 0.00494895294593734 -0.00386441301366134 -0.00168353759668775 0.00809696816857089 -0.0222657166368517 -0.0234105295034042 0.00251720163363761 0.0157576029706549 -0.0116735522355635 -0.00579737493615639 0.0100180717969845 0.0326990044210223 -0.0045996410873998 0.0155542710431262 0.0513696944533723 0.029212303030791 -0.0110363542741373 0.01425379308246 -0.0121415850907291 0.0143726062014965 -0.018567892997901 0.0149988163928949 -0.00883431075808446 0.0136429314777429 0.0109580227691365 -0.00997598514136991 0.00878051057779974 0.0067652978187027 -0.00673797258238071 -0.0496681730265623 0.0353500933404732 -0.0283388813869821 -0.023343704075194 0.0310196694778015 -0.0398260551795734 0.0299924695143987 -0.0255940086462911 0.0275386702048046 0.0566100561061909 0.00691472888679673 0.0632108360352549 0.0155993634460777 -0.0539946769064318 -0.0265281262906782 0.0311505544227347 0.00677607563042493 -0.0167250894156599 0.0584095513990549 0.034075067107612 0.0144071037627683 0.0431187432188082 -0.0733296005406701 -0.0122694939153099 0.00190892904970806 0.0389151768294952 -0.0456750934923774 -0.0212531575238283 0.0447226722066906 -0.066339018271381 -0.0315331652158951 -0.0508116437509562 0.0243783258827698 -0.0211401048624487 0.015233537060185 0.0547588701196409 -0.0709153216658526 0.0380866466904305 -0.00880604687875719 -0.0614801450225365 0.0502951317981702 -0.0286836836164464 0.0535035777478208 0.0442868890238898 0.108555622671145 -0.0231442393186643 -0.0968359529044195 -0.0610062116391718 0.0761074529528403 0.0851057719960994 0.0377356853093997 0.06450573491828 -0.108831819147563 -0.0285309514696609 -0.0525727353780049 0.0433119078455082 -0.0416184653775345 -0.0334682051725622 0.0323949540318141 -0.102921458256533 -0.0103651474332361 0.0468351519712859 -0.0601327048535628 -0.130505810461672 -0.113410674716687 -0.0169790024648778 0.0119888157285173 -0.0506934267199555 0.0752113813124418 0.000246781536988357 -0.0955757911446693 0.104312660702494 -0.0781676936899752 0.0949601450844857 0.114670486868249 -0.00178618806374552 -0.0524692016355961 0.0982491762501979 -0.00452271987209257 -0.0384341795771036 0.0727338856503319 -0.00608217673190291 -0.00422215359196131 0.0139811883144197 -0.00106581914446274 -0.00454277594016234 0.00560364488566687 -0.0409748156501608 0.000233801647079329 0.00668480750510531 0.00557680730545427 -0.0177559348732646 0.0471477780498338 0.00245946097819922 0.00569694698294797 -0.0173126316928454 -0.0578841281686749 -0.00773087466564014 0.0375398907084112 -0.0116631287685487 0.0012376406280775 -0.000389483942642947 -0.178627499289847 -0.0392119722861199 0.0994611673749411 0.155532194683665 -0.0845885178673324 0.0956067657336128
  33 457.366721240139 ""  0.220572763626901 0 0 -8.20825087885786e-06 -0.00100504377444946 0.00181937514288421 0.000778169110854478 0.000670315126175211 -0.000523564530897821 -0.00179819379543964 -0.000751027301355717 0.00114241195888572 0.000680368161584235 0.00104047709907111 -0.00108031209435674 0.000837403810853446 -0.00035349501452506 0.000374185452680432 -0.000813192631876789 -0.00143014290555937 0.0021262240289929 0.00210434499806293 7.32640656139793e-05 -0.00155025026898504 0.000641814844889764 0.0010374449898639 -0.000962722061076617 0.00192925116464249 -0.00251591078859789 0.00200918452254859 -0.00605779435015068 0.00164391325874439 0.00416335142350003 -0.0035952322503858 -0.00101398235692281 -0.00395277556135149 0.00227040980887687 -0.00104046967723628 0.000870265926620427 -0.000433355093703012 -0.000640504103425469 0.00086089129501403 0.000213324568802207 -0.000424002942142315 0.000515924835961522 -0.0104089088782538 0.025012871834986 0.00351175329515594 0.00199617219231844 0.0437190330999541 0.0199435319525029 -0.0133668838383149 -0.0839139498819707 -0.0514814159780278 -0.00198365492491652 -0.0702476295738718 -0.0379808923004317 0.0322897925546384 0.0966623032558691 0.074267106265204 0.0160529327386384 0.026233995368786 0.0159184359971651 0.0213328307167641 0.0401976689270512 0.0282394591183496 0.010324197417753 -0.007876891932624 0.00088463837860734 -0.0110822891992475 -0.0503468513055684 -0.0546691021615112 0.00253665735844318 0.0502170288592043 0.00943227999787381 -0.0718583867343791 -0.0225866026149534 -0.0517617736134526 0.0386636006358184 -0.0710844855490162 0.0106363763297922 -0.0355386241417218 0.0300727962573613 0.0199266671340622 0.00838834081970331 0.0318011884753512 -0.000791612924550464 -0.00394640221797231 -0.0758891907402672 -0.041205221154657 0.0467420200042797 0.184097269023406 0.136075094734269 0.027158092606434 0.0699300828559424 0.049899281193261 0.0276852031595482 0.0411680359835562 0.0345570098666362 0.0542961077132091 0.122798738684294 -0.0655432846142182 0.0204920670898874 0.144361643001405 0.0673649673454668 -0.0473745713973979 0.0140727335131579 0.119575996797663 -0.0945260030329025 0.0049948508134597 -0.0341844424614999 -0.125937746223085 -0.0293084473335583 -0.0915175367577812 -0.0547852145277934 0.00968665433693179 0.000318395819776798 0.0362205573025379 -0.0120533124350175 0.0561303219892939 0.053317844932923 -0.0493993056067109 0.0513919231893439 0.0886742112731513 -0.149328913775152 0.015174416906514 -0.0105103347046525 -0.00474756931895499 0.0121975933571268 0.00917028342733481 -0.00143160045550083 -0.00898690356821261 -0.0133965631881215 -0.0107608272430741 -0.00538284432923848 -0.0124671207238982 0.00860542122939879 0.0315400940329542 -0.018484624006992 -0.0136618200203428 0.0090345368066603 -0.0189465294644638 -0.0136536291274417 0.00321613832505495 7.75492654623274e-05 0.000368837370091596 -0.000114077943812652 0.00275993800989933 0.00230013656259088 -0.00132204006342681 -0.000988821257084504 -0.000782149973554252 -0.00240973347574231
  34 482.061115573332 ""  0.0217078771183154 0 0 -0.00740946100209857 0.00574556399149114 -0.013770404446287 -0.00447683972129402 0.00227528987799269 0.00486300679997308 0.0096535703418227 0.00611290639742965 -0.000655589736929664 -0.000393686779078274 -0.00586696962910662 0.00368949123419415 0.00164464445494615 0.00216762586826022 -0.00199060136027832 -0.00560388634248474 0.0080707012756468 -0.0136713783066314 -0.0148128540721668 0.0166519337571179 0.0167183696653471 0.00365828046840692 -0.00735681308716559 0.0153894864648472 0.0107996967964486 -0.00334012503292655 0.0148658635279886 0.0307011218560274 0.0207993541593759 -0.0069413455145659 0.00927418502644568 -0.0016273315153188 0.0123007859580269 -0.00766782670506917 0.00763381977427656 -0.00379177355886311 0.0079876128659393 0.00468650928445016 -0.00508548450619118 0.00606808489402992 0.00343643712825987 -0.00404053461478202 -0.0471043558828892 0.0112694949468385 0.00838044208684617 -0.0298810353849 -0.00730377127600336 0.0187899668471728 0.000985509715263245 -0.0250565465586356 0.0273472025889804 0.00420827848964756 -0.0174233291209732 0.0268528644091809 -0.0143450057242052 0.0246556039087334 -0.0325252571464813 0.0248745267013317 0.0364174794833197 -0.0566041367520628 0.0354525508347954 0.0497300242672633 -0.0715432772353149 0.052911784828368 -0.00333305171252766 -0.0255189320426025 0.0637954586310761 -0.0428600338210301 0.0376645679832187 -0.0512584484141268 -0.0397595911197574 0.0735074338027093 0.0305865656503489 0.0554304954592293 0.0472309259390374 0.00652515611264663 -0.0716219377521032 -0.040930712098342 -0.0410457171689023 0.00720281585924441 0.0322712372862146 -0.0271859278447604 0.0257436009458269 0.002752607267974 -0.0137058833229401 -0.0217892703093366 0.0505290949845644 -0.0864559862335106 0.0393628901365879 -0.0336172327652997 0.0621668228509997 0.0690375496806253 -0.0948783371535211 0.125332402812204 -0.0238957702035728 -0.0235763468981897 -0.112054661086477 -0.0627048636922657 0.131718765330779 -0.0920449692129328 0.0472896797816479 -0.0357680063810085 -0.112108237188515 -0.0695351087437723 0.132691593058347 0.0496039104688389 0.125965488355453 0.0935461877587685 -0.0517067900031999 0.0518648144274097 -0.0372264994114991 0.0332364820501654 0.108329011372828 0.063114929384283 -0.00327875392076068 -0.137787045317554 -0.0914732607824928 -0.00847668160226117 -0.0995747528715598 -0.0833651234237469 -0.0510177363487204 0.026153655376971 -0.0508944360501953 0.00914401335218641 0.00169630273421487 -0.00909197789098839 0.0139403723162329 0.00571856308803233 -0.0140604623980737 -0.0619492302427439 0.0135421203097832 -0.000134627594885944 0.0364075306421184 -0.0315403602078726 0.0579437137231927 0.0322717739578073 0.0293251198364762 -0.0788655488850523 -0.0725433534117888 0.0139227377646522 0.0274428832541422 -0.00559125603053127 -0.00616639169252743 0.00367597784250618 -0.0363422451403656 -0.0312459003656355 0.0163207433337122 0.0315641642381441 -0.0181528448628944 0.0314189394053112
  35 498.290193337984 ""  25.404658042732 0 0 -0.0311510151739158 -0.01084033772252 0.104911181549955 -0.00511727447655013 0.0290772596584679 -0.0139253512808057 -0.103053855094611 -0.0887617551160961 0.0373460178552199 0.0406154545269637 0.0205750096412498 -0.0391690870094311 0.055531491883462 -0.00948323418240359 -0.0167363764816282 -0.080979689642204 -0.0468599307756488 0.119584861199483 0.0354712348985631 -0.0267798019668791 -0.0622976023890882 -0.0510021509667719 0.0712021874400384 -0.0514535537872595 -0.0300121000428205 -0.0338062746799943 -0.0944579378774768 -0.22399367844141 -0.178998036939535 0.0714088077016298 -0.156398273511578 -0.13158232966732 -0.0417099674313452 0.0727050145726063 -0.0179610874924413 -0.0115611000330024 0.0364982344713478 -0.0105037148047388 -0.00793438069716243 0.0490437616824479 -0.00998964925042612 -0.013176282084054 -0.00176452696282882 0.000678298979391859 0.000116307646848826 -0.00247987561946289 -0.000498859798215256 0.00125106286798583 0.00087248118734786 -0.00561330685658267 0.00010964447070374 0.00271277314522871 0.00205189704416852 0.00548499345920123 -0.000299700235152698 -0.000915490032242257 -0.00411689318223612 0.00191922513489589 -0.000192714393468848 -0.00607999146336009 0.00290111094087311 0.00390332566178946 -0.00393827568908301 0.00330645985071574 -0.00435946424981236 -0.00246045521226113 0.00511083372132482 -0.000399760450107377 0.00188470698115271 -0.00344487327478022 -0.0016315059954546 0.00213840201773635 0.00323378008443448 0.00274922181046318 0.005075709576725 -0.00106732560308358 -0.0028173871448112 -0.00111999435500567 -0.00275021042132527 0.000888923661173447 0.00171214576789934 -0.0017911647093616 0.00278864776001688 -0.000420204313462649 0.00359169191853606 0.0109357114562346 0.0134915820448635 -0.00547661586736113 0.00198369229975732 -0.00296102978311671 0.0073612560705744 0.0153578420685635 0.00108994422030658 0.00336538501049916 0.0182352745775687 0.0115520773132296 -0.00860968873551316 -0.00555118251012447 0.00801461471980053 -0.00664243807604223 0.00338832977690992 -0.00673174940892785 -0.00781379435169234 -0.00327917047221144 0.00381162814614147 0.00187552396610719 0.00473895283867061 0.00634916139564334 1.50486852051496e-05 0.0024584848374787 0.00225494306776754 0.0041032067815695 0.00440624269851945 0.00756947429572258 -0.00431937664884018 -0.0049357414900467 -0.00275721994280312 -0.00186016401388393 -0.00901303375955863 -0.00402411979220893 -0.00652674069595851 0.00361785112417503 -0.000404153131739373 0.000640611713905429 0.000354837390124608 1.61306351217334e-06 -0.00136005848351599 0.00101466479215072 0.00111023057771775 -0.00337145438693422 0.000500484378346522 -0.000205444249034306 0.00283660754775695 -0.0029954092221344 0.00365364978841156 0.00350466715336003 0.00361886985215609 -0.00366780864630314 -0.00430832144965436 0.000169199337552118 0.0022895705098998 0.038841163465771 0.0780263418649829 -0.0492798189391376 -0.147200091521941 0.136620736288635 0.0977789978881804 0.265675680171192 -0.19659661339736 -0.0698486607266676
  36 524.310641610099 ""  3.83815129957852 0 0 -0.126872138426249 0.0428401680940577 -0.0615594369384288 -0.0522780265214096 0.0743831610934831 0.0490807202653128 -0.0209451470364322 -0.0265106505474789 0.0225694419775925 0.0399456246148127 -0.0278726658792083 0.00283780079152337 0.0664109792880248 0.00746804101580159 -0.0326799933481886 -0.170500384807701 0.0817014438645427 -0.0195898584913942 -0.148726028737306 0.260112086825064 0.178289357037913 0.0783024421492489 -0.0477057129181072 0.174459762746139 0.0291465995194298 -0.0737068446466227 0.0740017027888308 0.105954483126625 0.0494959817760319 -0.0211898257360564 -0.0519923257092008 -0.122354856253562 0.107235223190975 0.00181567389427456 0.0516892817854229 -0.0383591968226587 0.110332705210864 0.0200704784068842 -0.0541348049405151 0.0989157176169459 0.0220281630341043 -0.0558292386650834 -0.00137561293642955 -0.00902683311479832 0.0106740151367113 -0.000222493854793318 -0.00897644498190744 0.0127847049330245 -0.00868070399231556 0.00984658748064696 -0.00459087785081763 -0.00223280421511518 0.00355529367092593 -0.00930166159719564 0.0083985915807296 -0.00640899583606835 0.0087441507752993 0.00694837926175386 -0.00603131443037078 0.00841291697966059 -0.00155774204016957 -0.00622548883546184 0.00652125658579949 -0.0072869477513648 0.0122890534409956 -0.00746011441697275 0.00149234719883932 0.00348345302186092 -0.00583653664623543 0.000833930807003217 0.00694271195577098 -0.00985874246737087 -0.0035624501532099 -0.00243703353525324 -0.000580901548284926 -0.00193418889675087 0.00150885774573545 0.00305169352138479 0.00582203159833404 -0.0107818482695646 0.00847034145305907 0.0073868148176731 -0.0124949100790601 0.00983884658098129 0.00763243512645434 0.00438194669285292 -0.0250905147780152 0.0188102501004022 -0.00966861918936555 0.00830405816996873 -0.0145411936966277 -0.0177445742625803 0.0155399965402844 -0.00464379431995212 0.00348069690055348 -0.0139060713990841 0.00252004705281415 0.00762036124647544 -0.0114692332241648 0.00183769849772792 0.00563910832887746 -0.00725417532085465 0.00205873381478075 0.00737007483901772 -0.0103001119417062 -0.0132595789722793 -0.00875807481647918 -0.00463770373654114 -0.00376133811991757 -0.00384759046149755 0.00430155381566258 -0.000123921444223343 -0.00275425163484908 0.00888882567340417 -0.00812884758366088 0.00998151075995865 0.00952034021233831 -0.000161653373918707 -0.007281280782503 0.00690414518014537 -0.00158466779425198 -0.00319119524058281 0.00554177121832846 0.00434318202072606 0.00111980259827401 -0.0060980218690035 0.00248365771985829 0.00179278977259228 -0.00500995987023178 -0.00706216694091257 0.00369097969699999 -0.000103785448993371 0.00949420031897029 -0.0073078459959559 0.00184412521555372 0.00880357832034313 0.00653597551408345 -0.0184288430703061 -0.00512451681063455 0.00498703390875491 -0.00338225853932282 0.0572725339923517 -0.0509478821132297 0.000996806611118735 0.170736519037921 -0.196015463322925 -0.124437202951279 0.0281441053067911 -0.0627833300092781 -0.0419227192353702
  37 526.816301530708 ""  1.54453450555889 0 0 -0.0186082990666629 0.00708885940814253 -0.00783497663069834 -0.00806928587377486 0.0112681525625895 0.0074407902129779 -0.00342502971074627 -0.00456538240115748 0.00340231170543207 0.00616944159274039 -0.00404057163861639 0.000311017326372394 0.00972234390115185 0.00110160501400692 -0.00542125163832952 -0.0253990915691915 0.0127704304147568 -0.00155071950180786 -0.0221928448937706 0.038261013716984 0.0262544172710058 0.0108445081888813 -0.0063606670262728 0.0254784663842393 0.00541154407326743 -0.0114159854365918 0.00993114731980608 0.0140277741344197 0.00657500111072368 -0.00243682648152352 -0.00880841666846912 -0.019283936633733 0.0147492719992543 0.000381086471541069 0.0079270902228475 -0.00578460992169393 0.0163784021798865 0.00249201251676164 -0.00851267648079595 0.014686975794619 0.00348818645913733 -0.00936518101918368 0.0112036660164219 0.051409282300786 -0.0706130759344172 0.0129411318612138 0.0615040726211174 -0.0879063496557678 0.0528907298345418 -0.0252631189287733 0.0280871675914183 -0.00551496557375338 -0.0260658992034909 0.0326849401222399 -0.0543517121089098 0.0320131372168579 -0.0238307675300211 -0.0595189283757338 0.0291402775369694 -0.00780092508184376 0.00243089929390922 0.0117298112470375 -0.0095596642104671 0.0346843835005295 -0.0526119561839079 0.0500964788780369 -0.0552169027769767 -0.0182448262535907 0.0370559429000952 0.0170527219982139 -0.0452506607373014 0.0602473774716342 0.00206962459482357 -0.00172342430447225 -0.0324583915161074 0.0143243929107697 0.022599221332891 -0.0122211168942423 -0.0272448406627906 0.0611022174645371 -0.0807301020232043 -0.0471750547676517 0.0464818627762321 -0.0585191036277631 -0.0676078447857647 -0.072210209828549 0.0887846172069716 -0.0796273378413759 0.0301260764877074 -0.0298032316890629 0.0593393786974584 0.0387610761333225 -0.0755001586736432 0.0599386681501757 -0.0666563166854894 0.0463495454688252 0.0457055811017756 -0.026810280112692 0.0290277203966368 0.0358275124182885 -0.0850816709535022 0.112560044911915 0.0470081624678565 -0.0316752165107691 0.0371326775316841 0.0871997366092598 0.0319408413311887 -0.0111769662659637 0.035806650792714 0.0125084486111854 -0.0448170641395814 -0.032669975081682 -0.0191592216788838 -0.130561180916665 0.0844253209527497 -0.0287751243559229 -0.0512887216389994 0.00658344904651336 0.135069583792295 -0.0207366239498892 0.0506107925959847 0.0144728222600455 -0.037745032258321 -0.0226283164114915 -0.00863657882378984 0.0364979051097414 -0.021655881338837 -0.0197932961712746 0.0268426369640903 0.0567333429573595 -0.0229346959197578 0.00290740817944926 -0.0596290171692149 0.038617207221641 -0.0428181767978667 -0.0572055012916743 -0.0498221433627212 0.125206861569565 0.0448364741441859 -0.0418047051207467 0.00396440458820497 0.00954552778584236 -0.00836781901401863 0.00142083633682016 0.0227917403740877 -0.0296547454403592 -0.0157033666643651 0.00573608561918534 -0.00974604076479729 -0.00384105386276445
  38 582.182111986772 ""  18.3970459080926 0 0 0.00152960994123478 -2.7941664377211e-05 0.00279810839433884 0.000485226277032432 -0.000555524790483339 -0.000769133039445462 -0.00100689252601073 -0.000797479859308931 0.00118227629378532 -2.61939559433526e-05 0.000597001084561989 -0.000704224491827985 0.000374096699293094 -0.00026171304265859 9.72319127377806e-05 0.00112495355190529 -0.00308300018374912 0.00192966625212998 0.00294812431768062 -0.00550790253240863 -0.00429551545611888 -0.00447391625084595 0.0031738274091502 -0.00399312132923909 -0.00424590789667128 0.00424292055987306 -0.0051629433961332 -0.00363471943477971 -0.0087217211834193 8.32946191037289e-05 -0.00134852750756423 -0.000986563627579147 0.00104120554029736 0.00112572739635674 -0.000830083603420207 0.000195038637556711 -0.00070523680020883 -0.000218496279548041 0.000559635022509571 -0.000388707620228247 -0.000355339803060143 0.000422751036347727 0.00176677141237624 -0.00625343799809251 0.00552627845643074 -0.00394544848283344 -0.0220272769910036 -0.0112899836092247 0.0248180211182115 0.121254775602207 0.0846680319574405 -0.00896273134419483 -0.0280836963067591 -0.0224863321117575 -0.000894852626963564 -0.00307319101051148 -0.000774609438795818 0.0282471493497094 0.118044495329409 0.0851599802602637 -0.00281467485624336 -0.000506353179567088 0.000966998373827893 -0.0129877869862473 -0.0345272667877818 -0.0282482353284929 0.000757175566515822 -0.0204607875739746 -0.0172895263204392 0.000620026745781529 0.00818137903278251 -0.000966247985581347 -0.0351709848985991 -0.0112474766702588 -0.0221011931103491 0.0264644813585987 -0.0408217952703609 -0.0105603860756654 0.020136529694509 -0.0110427085938778 0.0121570857914409 -0.0114046631193638 0.00736558738442119 0.00484157720853929 -0.0608444456261541 -0.256610402305704 -0.186928780412111 -0.0435075178012248 -0.192078213297624 -0.135669648304738 -0.0478609852240671 -0.192879942073333 -0.12893846262745 -0.0631249142388257 -0.244683734707604 -0.167134914263457 -0.00197048899561113 0.0505527292233728 -0.0193644248239276 0.000447285337112587 0.0195326598988872 -0.000777335307803669 0.00556622679103538 4.18726995930954e-05 0.0490247675317617 -0.0616973568786197 -0.00717737040049159 -0.0186925109720344 -0.0864721374638 -0.0244021445613592 -0.0342027304638871 -0.0204953237678633 0.0276155082810057 0.0247329950814773 0.0441505207704938 -0.038282173896494 -0.00893673133741067 0.0329722508399935 0.00127137728366319 0.0106579813321061 0.0617518519664002 -0.0667785893986878 -0.0245401508739752 0.00089820514816791 8.12087828301493e-05 -0.00246256163845615 0.00125284205394937 0.00169453003123035 -0.00311702033094746 0.00109509148183161 0.000368254520795853 -0.000449204222210546 0.00106819399217584 0.000477924535672253 -0.00164199490695504 0.000883732631362485 0.000154957480798932 -0.00185794795632462 0.00263221430315905 0.000261252204357664 -0.0045413452037269 -0.00120377451655858 0.00401362393356027 -0.00239921335703107 -0.0311269455734089 0.00452736356543072 0.0183912416484625 0.0281035880463324 -0.0144475639112317 0.0112271079559886
  39 591.905415878271 ""  1.87486327468368 0 0 -0.00242241293960501 0.000894034098897078 -0.00130483384623465 -0.00133728563662469 0.00149186628342088 0.000951198016204798 -0.000852105896896988 -0.000912015898956516 0.000105715444540536 0.00090943244735127 -0.000265712176066572 0.00028497821053813 0.000688377181664619 6.31787840587595e-05 -0.000692338051373062 -0.00378511950792981 0.002699899210225 0.000101753677215385 -0.00417361563889464 0.00684666412091021 0.00472995230260991 0.00344145862228494 -0.00195702919975731 0.0039229098059261 -0.00096781995201677 -0.0014144774090925 0.000837194606222735 0.0022278695494707 0.000646854981124717 -0.00113277946434644 -0.00083278722343918 -0.00181140839581891 0.00205169084459534 4.72088763810914e-05 0.000940336034517405 -0.000324933602842125 0.00158409202531632 -0.000202603382573914 -0.000945252815506616 0.00146598988085973 0.000476360666947376 -0.00153306031113693 0.0472866159135873 0.0285568962851372 -0.0530562229541062 -0.0261139330087098 0.0207319038542725 -0.0189178812486744 -0.0431215662748651 -0.00899721209525424 0.02365523978869 -0.026861350457934 -0.014756071104783 0.0342224715834883 -0.0277539816179542 -0.00941283893123015 0.0213024699441467 0.0146646576102912 0.00233397447196098 -0.0160401649956683 -0.0574312474777237 0.0158219162142587 -0.00634177460467914 -0.0553351057496568 0.00348679124071182 0.0190785200524695 0.0900272048472669 0.00453942216913459 -0.0325061907193293 -0.00659096544842934 0.0448741971168498 -0.0613715124070209 0.0385976180675294 0.0298806918912911 0.0572258009781154 0.0148840389525151 -0.069684733797312 -0.0140374495192928 0.0464358187897283 0.032558818965841 -0.0872875433227929 0.0151776066731788 0.000867750441870282 -0.042569072296372 -0.0196262593222667 -0.0110212009646899 0.0278657933285106 -0.0748068387865541 0.00474015574001901 0.0223580066125863 -0.0763095299227975 0.00745268430236485 0.0183236777413841 -0.0330639730050094 0.00341153414388267 0.0233388056330628 -0.0612121996788738 0.0216308934606572 -0.00833967826884053 -0.0405003750614998 0.118933421769728 -0.155248317401696 -0.0631932513040265 0.0190822731196401 -0.0139529878615122 -0.0372125589446498 0.0132945732424761 0.0478264821567251 -0.0316237969295011 0.00952029844781286 0.0491611986035624 0.0746838798984737 0.0776745533660346 0.163034405160583 -0.0517680725455799 -0.0351305645105381 0.0129516405642333 0.0145914286377417 -0.193745256167227 -0.0287735549309007 -0.0461152826939903 -0.0352546971315402 0.0164240592371277 -0.00680567374081707 -0.00385622588842239 0.0247872422204824 -0.0180696558448342 -0.0174682590877339 0.0245666937018155 0.110131444819232 -0.0247796165243309 -0.00885218505016163 -0.0684650950341408 0.0712753696280716 -0.121413414101112 -0.0618524069171794 -0.0681521660964402 0.180073477596601 0.101216232143032 -0.0560608472859183 -0.0299313185779816 0.00389977143308117 -0.00283175906533019 -0.000231635644138734 0.0190254311170681 -0.00026980713454297 -0.00977009424556042 -0.0168222197843966 0.0101601883910204 -0.00944549718932611
  40 653.747645313658 ""  0.192792597626752 0 0 0.0014536721843509 -0.000651799234319922 0.000726696135029967 0.00109614319352551 -0.0011349623494138 -0.000432013357717955 0.000587820858286241 0.000812193964534491 0.000315293866655711 -0.000446901082130188 0.000125545220807742 -0.000221852911187717 -0.000341191760148821 -0.000138035862510798 0.000130287135120055 0.00266169202610839 -0.00247431438002013 -0.000542838751427644 0.0030230764454776 -0.00537199106424701 -0.00329280810920697 -0.00308616026449436 0.00175838942625054 -0.00279787175477375 -0.000171053272569401 0.00161120308817816 -0.000413710650765619 -0.00107606778369454 -0.000894103139338078 0.000579514359675514 0.00024116930721589 0.0011128644037965 -0.00122016674413391 0.000193576485782692 -0.000465203545185508 0.000300094166719718 -0.00117311590795013 -0.000166915159576018 0.000512287376111311 -0.000884596564827046 -0.000161364043531892 0.000270019878183443 -0.00633328297553321 0.0208251497049624 -0.0224165572436446 0.000486874450506162 0.0141700201187901 -0.0221456292426099 -0.0133503413464001 0.0206906973460386 -0.0289175618598498 -0.130074783599847 0.0343352510669223 -0.00415758262766782 -0.0823672121254331 -0.0549141763440344 0.102345756092333 0.00828668183897279 -0.0223688330959092 0.0301920048115759 0.128439330720208 -0.0399045007991947 0.0151553754392589 0.0775980117004063 0.0451940688375543 -0.0876968426558496 0.00152547006902821 0.00176779915980391 -0.00305614519339765 0.00762883730953379 -0.00414193103753142 0.00344934645153478 0.00488566802760716 0.0030162998347973 0.010212224167138 0.00180748884852983 -0.011684192364546 -0.000235892200090198 -0.0140021109863004 0.0225136823940582 -0.0236277973616441 -0.02368079676252 0.0186665787683058 -0.0183749214338595 -0.102564361846124 0.047829961383868 -0.0323546425669133 -0.0425674126493975 -0.0663692229100515 0.0997033427281626 0.104990135702043 -0.0536599791640236 0.0383118796124529 0.0389304703036876 0.0475368018176939 -0.0944973234997696 0.00366126393378267 -0.0033659521130566 0.00591840811981818 0.00736860881270216 -0.00338231213168957 0.00201888535343936 0.00355536293672858 -0.00543154359151731 0.00468511828502792 0.00346078725621748 0.00761005016151035 0.0128805900175236 0.00468510485292164 0.00410946093722188 0.00617107459879432 0.00660414381712514 0.0013880547154324 0.0146746825737964 -0.00102014128976233 -0.0151304854322134 -0.00326158967256794 0.00301887522642454 -0.0153889087394118 0.00257043054329498 0.00236680215380756 -0.00844242595968992 -0.00272097153496869 -0.00227060435351931 -0.00065885693714426 0.00663476738423271 -0.00308440935300594 -0.00448902146340039 0.0036404006863427 0.0113619074028964 -0.00265089558320108 -0.00136105741428404 -0.0120266755365461 0.0115607542828732 -0.0144522050001759 -0.0110336402505113 -0.0108665059052275 0.0289863387059164 0.00368039521274685 -0.0120139768508936 0.00389512341884482 -0.00314498482961045 0.00212348544453064 0.00068133648274918 -0.0139706944971349 -0.00182469408071604 0.00698693058325699 0.0125524284934471 -0.00723005090726601 0.0081267563697834
  41 705.923243312698 ""  10.9830512376583 0 0 -0.000466836983147018 0.000558413415367955 2.65859610019864e-05 -0.000571456461267851 0.000616006384533342 0.000145959828862303 -0.000151104389068477 -0.000238141305822961 -0.000200865204922519 6.27935801693729e-05 -2.79772991961675e-05 0.000100060575415221 0.000220358171592954 7.69730015313585e-05 -7.31378364269176e-06 -0.00125773268437714 0.00140121825996633 0.000717657706264938 -0.00121366827879746 0.00244398848959962 0.00126570432196609 0.00123229220987895 -0.000656867899385499 0.00114964527193255 0.000998624918302004 -0.000979749975457592 0.000308654945055603 0.000182268550265954 0.000482607239580466 -5.01776130394995e-05 -0.000382438235605192 -0.000628554328429959 1.12941087308571e-05 -0.000220536005375214 0.000190607689538678 -0.00029052295758737 0.00065752168625979 0.00021327794682198 -0.00028999290692761 0.000279828565749945 3.11886473846997e-05 2.67363424945201e-05 -0.0111722529016792 -0.0316871404152333 0.039314622402133 0.0773474862215469 0.0180023981159774 -0.0466752060639416 0.0742228714105297 0.00413059191225627 -0.0282431149969776 -0.0495334053422984 0.0296945819307953 -0.0320521156241795 -0.0587376347390878 0.0373833449080373 -0.0305036974463533 -0.0700059865470681 -0.00481234974737127 0.0206234006763286 -0.00848811605552008 -0.0383826405635496 0.0598636657968026 0.00300173914899065 -0.0566662488182935 0.0723723989101286 0.0137301072365323 0.00105614968444718 -0.00553446218886654 0.00328254112914823 0.0414578846483391 -0.0594998816225808 0.0446410933238374 0.028191235431685 0.0504467475360183 0.0236188548565893 -0.0660886674121275 -0.0168230471813726 -0.0499862466540911 -0.0252435213031806 0.0676383696023575 -0.0256416815987988 -0.000233767872133842 0.0360790332172369 -0.118181248475621 -0.00216509138588527 0.0489692293921788 -0.012072654002061 0.0368303684081909 -0.0247970819679562 0.040473434296321 -0.00392948096274746 0.0178201378026494 -0.0788786387224095 -0.0208617221475249 0.0799139137915571 -0.00665347755058028 0.0387407237093391 -0.0514685141426427 -0.0032534964964709 0.057736784776729 -0.0793198080229248 -0.00805821963763709 0.0377125562503283 -0.0537121143388369 0.0306018644324199 0.0254171034645836 0.0499830976509376 0.0326752845958468 0.0241782326961921 0.0528246536943701 0.0534431199279943 0.0384690716059346 0.074668802925092 0.00984822877040409 -0.0601488122684684 -0.0110038882128428 0.0241735572907065 -0.0954785077269791 -0.019990999149595 0.0118615348947759 -0.0635447428281462 -0.0091682680322919 -0.00736370501233803 -0.00377786395511314 -0.0173183109416895 0.0063378821300862 0.0175965534282703 -0.0149150591558476 -0.0653856033369194 0.00986081819765347 0.0164893157922669 0.0439061877240033 -0.0636250928579593 0.106572273733972 0.0407348202212285 0.0514092749092347 -0.141864448588735 -0.0393421897259042 0.0546587613912218 0.010897729764143 0.00161464991532155 -0.00132473599924796 0.000104396544392213 0.00489836593413079 1.85059657389995e-05 -0.0024964020876058 -0.0026713286795401 0.000424797446074492 -0.00271159563898243
  42 757.269384034796 ""  0.813597505819307 0 0 0.00034881595102082 5.4774647124897e-05 0.000123336049677287 0.000158006100471343 -0.00016836232819035 5.55055875015603e-05 -0.000134657926954269 0.000154601014770513 0.00036788856851238 -7.7139125078663e-05 6.73950137959958e-05 -0.000105721050727051 5.38981345746375e-05 -1.63731176653647e-05 3.21762209429516e-05 0.000528221963439756 -0.000683838276346234 -0.000190814007421278 0.000687686591943658 -0.00126840559636422 -0.000723946378840033 -0.00124542353513635 0.000717122297525964 -0.000563839076365051 -0.00146970700929946 0.00161026599180357 -0.00122712707183002 0.000129275113089479 -0.00230599979340269 -0.000419510999795559 -0.000498482218438857 -0.000786980803816543 0.000935400259970385 0.000174136725327181 -9.24456972582985e-05 7.19042309351182e-05 -0.000197687212541153 1.4199030254824e-05 0.000140118947449076 -6.68686063432618e-05 -2.95678383106416e-05 0.00010661160886626 -0.00431263599557917 -0.00455237530594449 0.00765994987277763 -0.00361524107572645 -0.00849447912607949 -0.00945332218888966 0.0226345850979031 0.110172108410104 0.0791503308672025 -0.0135750504841623 -0.0602156654379117 -0.039639803498809 0.0130389940688297 0.0525750212484323 0.0434245579207989 -0.0251239293687508 -0.126790165428798 -0.0909202846384628 0.0134546567188356 0.0623737939585725 0.0400631517263093 -0.0151706341132716 -0.0619586940347659 -0.0492222039784938 0.000945047463371051 -0.000308475124971056 -0.000546646835981812 5.29549364800402e-05 -0.0020298274705371 0.00168587223201692 0.0135828488605534 0.00602207673930099 0.0134795573643739 -0.00969396071460334 0.0224197618945083 0.00457260586137927 -0.00113411225209816 -0.00556429427417771 0.00388811933635485 -0.0229608447049348 -0.00328170444128001 0.0107803419743522 -0.0314480270609558 -0.141139965181075 -0.0987171936690879 0.0410270650924849 0.185406738600668 0.137921315308109 0.0387775298153928 0.19118114791697 0.134753955809205 -0.0273047538577262 -0.134470770423889 -0.0965611707360261 0.000468601370745141 -0.0146308404755057 0.00735220948953643 -3.39474774303018e-05 1.33286923713052e-05 0.00164058192151681 -0.00427616709372109 -0.00112175172951624 -0.0103438115154569 0.0408319160810483 0.0114565206920102 0.016243664109488 0.0438774022594399 0.0162438379153758 0.0106374230986809 0.00279256785476088 -0.0176885214186805 -0.0210483465072917 -0.0343774379412291 0.034543095479704 0.0142356497215171 -0.0129834192754131 -0.0209687932192065 -0.00748561702619478 -0.0372074061028023 0.0323988355621859 0.0213078480029485 -0.000801295515686902 -0.00506711583231238 -0.00801759873555133 0.00216826614612514 0.00768068550448205 -0.00423945507968031 0.00795212219339405 -0.00228132548084745 0.00689513138371902 -0.00669862641333782 0.00640334313372439 -0.0179268199562835 -0.00426813255209537 -0.00827823212326401 0.00903515861528566 0.00774355196227908 -0.0102273670918639 -0.00583654885336036 -0.000499976947187746 0.000824488921698144 -0.000363577157330826 -0.00624133752017698 -0.000483066876381597 0.0032579636883708 0.00591058436138144 -0.00207679846191478 0.00367179590258554
  43 778.521801785508 ""  15.2501609522969 0 0 -8.31958028360211e-05 -0.000385031950717915 -0.000255861514881454 0.000463712931534187 0.000137363130783553 0.000316871587202972 0.000209299452098269 0.00021953349982347 -0.000235093644530612 -3.22275610991852e-05 4.56943862928909e-06 4.05921857043247e-05 -2.04439496513641e-05 -1.73085517201755e-05 -0.000151849665314759 0.000528695568252868 -4.48453337357043e-05 -0.000469307886064577 0.000264553866066731 -0.000378830344119687 -1.88429140063481e-05 0.000230111854249435 5.99575059154859e-05 0.000496325425246968 -0.000433662012286795 0.000140479997341955 0.000262842004130008 0.000407067545368032 0.000447742636910399 -0.00026339555945707 0.000602456870430125 0.000574982161166707 0.000211509367547028 -0.000121495377612326 -0.000127007622753483 -0.000364664114606328 0.000282797245435045 -0.000277735830007494 -0.000394854985874985 -0.000622015620657289 8.25124185486233e-05 -0.000398895046087629 0.0650312486464526 0.0289958166306077 -0.0793748246675706 0.00821573083815865 -0.0241042862304337 0.0285887112683786 0.00653109674796654 0.011127658686391 0.00619340617999221 -0.00552946404059196 0.0046211913186923 -0.0172680930036653 0.00114403003264237 0.00919560259451533 -0.00424717950483654 -0.0101123385920891 -0.0108891274315924 -0.00214192815157251 -0.00285183981774245 0.00198860047806431 0.00956710089362841 -0.0040548601155168 -0.00230673656459479 -0.0042798789311325 -0.00534503956687954 -0.000479464810793802 0.0019852525230941 -0.00100605185436409 0.00538394486239917 -0.00739550258425881 0.00552013705068972 0.00395094432905313 0.00725709117142687 0.00134864060430075 -0.00636806946440778 -0.00151940904356904 0.140515000754774 0.0105682435018142 -0.0386142735191253 0.203029466846952 0.0578855081272336 -0.11461636281573 0.00927335318757542 0.00844281205985348 -0.0351184363709101 0.017886320853001 0.0167120144390937 0.00339835602501609 -0.00214695556858292 0.00444168596098946 0.0106918963574968 -0.0206451189877324 -0.0145973066909897 -0.015071359252784 0.0038323272025151 0.00655520270397688 -0.0118302548192759 0.00149852091275195 0.000472042310287186 -0.000681610571418447 0.00350698100755936 0.00778130934574721 -0.0123230679470507 0.0118396117156752 0.00490212869069213 0.00797899221625266 0.0124357916719953 0.0059983680057128 0.00818391215920605 0.0027188531418875 -0.000486735747927723 -0.00124525549595287 0.00343647477968169 -0.00739932510519797 -0.00206891016857518 0.00122966178838753 -0.00278571153606852 -0.00136080330341547 0.00333666704118197 -0.00843540846884974 -0.0020891220891702 0.015887916994526 0.0754390562349066 0.106768647600575 -0.0256678874458586 -0.109035014714485 0.0382274040213007 -0.0806514832296159 0.0350055616000136 -0.100636434782606 0.0801604983915942 -0.0584537348822331 0.207251042653126 0.0432519536970722 0.0957738837547564 -0.0838967524068521 -0.0724454734671309 0.127022887762888 0.0362972003182515 -0.000612455649100181 0.000637067421900105 0.000470932142092221 0.00335669235981169 -0.001715978234676 -0.00252980970980534 -0.000245533881314072 -0.00200111486862597 -0.00197010994302215
  44 832.5901925423 ""  22.29768982307 0 0 0.000193024610255287 0.00023867149485289 0.000686083507628473 -0.000625935929016383 0.000660232078291124 0.000470304817488239 0.000433761432917698 9.08789214301105e-05 -0.000141038640992171 2.38011769154491e-05 5.24259494981214e-05 -1.74996000193007e-05 0.000251882278648289 -4.42073009135814e-05 -7.87273788444384e-05 -0.000483537226145142 -0.000588267527959737 0.000621742705413514 -0.000890121818001022 2.46686395818984e-05 0.000171473261508306 -0.00167618770264861 0.001267583560731 -9.02676699885349e-05 -0.000277421474181365 0.000907248354937958 -0.00122269450291892 -0.000553932455492816 -4.27005689010842e-05 0.000221759928695298 0.000659138917159518 0.00125190523545549 -0.00124002142122637 -8.96001539364026e-05 0.000156921311194006 -0.00021344486288099 0.00042968349424988 0.000212232441544495 -0.000242229688734446 0.000139463432752465 6.6128714653037e-05 -0.000411325781325603 0.0289709434138029 -0.0283506424423637 0.0156777690770746 0.0701043650531773 0.0281428276806264 -0.0566300175807137 0.0139107473132538 0.00220003000035263 -0.00482610207576496 -0.0298255184338259 -0.0214151576008799 0.0313346777144958 -0.0342606755767011 -0.0308151774992432 0.0479994023143575 0.0309501006759564 0.00792871519288854 -0.0122912394396959 -0.0512360055190938 0.0186039012606461 -0.0136600266288042 -0.0347539363711613 0.00230928596376454 0.00700751084883786 0.10807144562594 0.000970393578119009 -0.0324185911047914 0.0239510050001293 -0.0438531035019627 0.0549063392487933 -0.0306125753303464 -0.0340425535516329 -0.0687015741061484 -0.00439728469618363 0.078367686538674 0.0126035483465248 -0.000196652893454794 -0.0225770947082498 0.0406883780890214 0.021732505143713 0.00272474381459049 0.0102513507399258 -0.0362565272851292 -0.000926853185553748 0.0710255323237345 -0.0974934092438856 0.00164043620965862 0.059337156301581 -0.0848192732797106 0.00375413501137251 0.0271372570358957 -0.0407105035659566 0.0173252497125819 0.0136418510461289 -0.0638555864559188 -0.0797104535826741 0.141089624410809 -0.0261155445263842 0.0630112513824512 -0.0807430041792286 -0.0656572270915057 -0.0862713045949878 0.131941970806392 -0.131238030785649 -0.0483078778988078 -0.0779904614156084 -0.139672025540994 -0.0652633777479972 -0.0865778349186038 0.0167190333530978 0.0365529721276885 0.0727166127553093 -0.0923676642082566 0.118042441263476 0.0416423270755872 -0.00723525349678149 -0.0821356451812531 -0.0118000546345438 -0.0940837492170949 0.134602605698874 0.055550703998349 -0.0115172586937472 -0.0055692559875343 0.00704200994342431 -0.00590518728008852 0.000246710499349218 -0.0111545898439923 -0.0331979035168591 0.0110019679578965 0.00863246256862241 0.0471467681437749 -0.0805657550632308 0.143488301864931 0.0417365614763692 0.0527440267294535 -0.117412697706069 0.0137187092668768 0.0930062177322705 0.00666205984436228 0.000370086584083761 -0.00109278200214935 -0.000348475345772776 0.00137005768993211 0.000177030907075252 -0.000671277706559178 -0.00226448043024382 -0.000556516912214911 -0.0025221419629877
  45 837.982305805534 ""  5.9513241974618 0 0 -0.000553439663713603 -0.000540036351500531 -0.000567760781920744 0.00157803385776301 -0.00118427103008501 0.000125844528395982 -0.000668925589384272 -0.0002971036820418 -0.000266291072807885 -0.000252555184261807 0.000108824900854841 -9.98784897364875e-05 -5.22562396307389e-05 -0.00021652467411646 0.00047836506474559 0.00126806760638023 -0.000630826147505599 -0.00165590016765629 0.00186905706079406 -0.00100013927234462 -0.000451009767549657 0.00240130067700847 -0.00110841231996451 -0.000672862338665211 0.000511179380273965 -0.00285086399425065 0.00318993648359987 0.00278367057713484 0.00337010490463621 -0.000851693851556371 -0.000125261123497638 -0.000992389525252732 0.00252171166036306 0.000448461203997949 -0.000627143295163462 0.000380332557411086 -0.000474293361099113 -2.81151616011355e-06 0.000315883338599184 -0.00123594664439832 -9.61395909588262e-05 4.77663121333834e-05 0.0152813069771386 0.0282657305219769 0.00413289468367259 0.00412208643172301 0.00215121456050627 0.00857401369330315 -0.00925928745838284 -0.0432909137870662 -0.0316237826815024 0.0170274806320207 0.0790397768820689 0.0540835751388492 0.0122759103285655 0.0504625647558062 0.0351296199410038 -0.00817736116490942 -0.0380994209215648 -0.0266299620118658 -0.00405409589399708 -0.00840801707196894 -0.00561493340575616 -0.00315211764346403 -0.00732576752506672 -0.00580453452775865 -0.000530650310046924 -0.00804206708145809 -0.00576207731641469 -5.74369197329031e-05 -0.00159489498465971 -0.000713787279716004 0.00872921787209133 0.00396690621622532 0.0106427626380728 -0.00493900059927962 0.0151000212606007 0.00188331971905264 0.0789571692144415 0.0205789359898643 -0.104499821342971 -0.0484451093560454 -0.0548463147801817 0.0372818010501063 -0.116669729740008 -0.499396451479061 -0.357732237500702 -0.0716374163224634 -0.323107549223914 -0.231403144643519 0.0151226532017819 0.0838927631526216 0.060834558836556 0.0159634897476283 0.0868923431488503 0.0559159384478357 -0.00279952480365894 0.0093314662392128 -0.00466660707567597 -0.00261051712700235 -0.00977119023303671 -0.00865719142641329 0.00310232328425456 -0.00370613554038083 0.0116401047009465 0.0196650490647712 0.00846154279755717 0.0134343823460266 0.0166484837813821 0.00782859146348169 0.00446769653719558 0.00466706204191569 -0.0033131822602004 -0.0028019994669382 -0.0158756862456929 0.0229146449138085 0.00791762657366773 -0.00586158221545761 -0.00484410942959117 -0.00164402165880433 -0.0151566594276318 0.0144518767737381 0.0103487269641169 -0.00717655328873026 -0.0423032723405312 0.0310670056443667 -0.0104291073844711 -0.0100656229090829 -0.0595037445646919 0.00101558572281293 0.0394779447154949 0.0330037615669277 0.0068390064373474 -0.0395298785054276 0.10825132778675 0.0112291537291765 -0.0222896245427746 0.0514944849908643 0.00230046465114587 0.0474568444383907 0.0292846917275782 -0.000952133327108803 0.00154242054029137 0.00137828831724794 0.00548252063857975 -0.00348993893781098 -0.00435986811044193 0.00314079169145246 -0.00519740135092252 -0.0012548569568099
  46 852.081951188386 ""  25.8071311898589 0 0 -0.0189686562116421 0.00760138923163494 -0.0421301880654045 0.0422386242544332 -0.0495946083193859 -0.022359285700855 -0.0375420956484933 -0.021309517986724 0.0122484082461776 -0.000704501236857054 0.00463680011913799 0.00150891264858855 -0.013026137709987 0.00331223003390197 0.00421101558790786 0.032381117615857 0.0432267834545539 -0.0562238138306874 0.0398490755023594 0.00530784460464725 -0.000429266581667386 0.128943109177172 -0.0823459495151915 -0.0153966507100314 -0.0235679743944801 -0.066754886915071 0.0785370964739731 0.0686810875964361 0.0313731244275108 -0.0267262671324043 -0.0447657995007643 -0.0775548041469376 0.0975549468267968 0.00920167047869154 -0.0143163132125458 0.00298151005256912 -0.0228852697890966 -0.00561033391027548 0.0081226920790835 -0.0316859842538849 -0.00205802825374314 0.0114419244821964 0.0314512475298399 0.0260909390802483 -0.00377269460686421 0.0129890581286056 -0.0058157280719714 -0.0119387820026458 -0.0018715416874304 0.0125674000542496 0.013235719132994 0.00934448566965164 -0.0414831948274521 -0.00107848855799501 -0.00100927644079437 -0.0380021067595646 0.0068310726067877 0.00436155366322452 0.0123234670576589 0.00910751544241272 -0.0155538359886783 0.0216939071113563 -0.0140817605448121 -0.00547645386360766 0.0240513651987814 -0.0178775372702114 -0.0314623003043281 0.0035238358218889 0.0116974198464585 -0.00639069969349927 0.0113277628063628 -0.0127112990266713 0.0037712251889083 0.00821880154996942 0.0138923430545596 0.00184349951605317 -0.026221768930207 -0.00427591035954206 0.102427300753114 0.0182655453066042 -0.124052498414841 -0.0354052747872071 -0.0723768333923744 0.0338651926820861 0.0726404591546463 0.175851351597515 0.135278003090267 0.0213719683148982 0.117735178435939 0.117107383692183 -0.0376857007338165 -0.0345756540394623 -0.0396506223543863 0.00220198869962368 -0.0402442920819628 -0.0581136680955391 0.0217915420823717 0.0181056714437465 -0.0376318756732706 0.0112238449070007 -0.0211161056502128 0.0354272667363792 0.0201095224256165 0.0255036188888836 -0.0428438681518407 0.0296319330485431 0.00808890307565284 0.0139027645424987 0.0349587751388541 0.0162070879033954 0.0228818956049389 -0.00992631286576267 -0.0109813520809512 -0.0262877321524097 0.0334065811837744 -0.0399256297625288 -0.0143131966181132 0.00269924221890178 0.031621582776844 0.0037921610091029 0.0327848623502418 -0.0427124092585844 -0.0204820621172055 -0.0161592629831804 -0.0797556082602261 0.0476287744814858 -0.0219246332426746 -0.0106233954503713 -0.100382175643046 0.00606014795481992 0.0739517629352126 0.0708252142215526 0.0249598385624366 -0.100198555584502 0.208799928263269 0.0371788996305987 -0.0211154115393543 0.0641047488957429 0.0277811625251328 0.125559633994417 0.0691972699755302 0.00803839360146996 0.0571638600843285 0.0305080658697698 0.0249200175268079 -0.0140150104623307 -0.00246963055855305 0.0442502783352068 0.0377419922432386 0.0463718915885957
  47 852.885096759111 ""  27.125017152783 0 0 0.0336025081059465 -0.0156161494912875 0.0736825762707164 -0.0721586862031908 0.0873993765190166 0.042923548877951 0.0675451429934587 0.0381941114608692 -0.0219260082097959 -0.000260338703614474 -0.00685975983160141 -0.00372774225103934 0.0245096072850157 -0.00665271290378035 -0.0063391393613015 -0.0535395804932002 -0.0857583575831846 0.0939525877653129 -0.0663958039034696 -0.019615847553107 -0.00299623051603786 -0.236421314837876 0.15272556963887 0.0239794650794826 0.0379476002568049 0.119460619046 -0.137988827341853 -0.120538638122656 -0.0563542719678254 0.0465334874163502 0.0804070204147902 0.139728613184459 -0.175077864894415 -0.0142010823981375 0.0242754618164133 -0.00412304702961066 0.0397132144655308 0.01051777483124 -0.0136713843576235 0.0531963205534663 0.00403820995295876 -0.0216119447771106 0.0185871005467678 0.0159389034579559 -0.00241071605534858 0.00472595638304553 -0.00428316662267534 -0.00467022888901728 -0.00109750710198814 0.00679400603390295 0.00715349430746793 0.00464370363322476 -0.021450263510588 -0.00163141405003455 -1.41708278645571e-05 -0.0199457226040649 0.00264360703343059 0.00230038779368725 0.00624172109547771 0.00461323481314267 -0.00662928315225507 0.0115889537370234 -0.00680808924744725 -0.00208334811458444 0.0128611504779913 -0.00929025985666685 -0.0175669390243973 0.001929551993855 0.00635855319292062 -0.00360021253982372 0.0061794901837592 -0.00686564071823015 0.00223221549050023 0.00460198569919917 0.00787024875077804 0.000947632262912694 -0.0144031357292728 -0.00231561255074632 0.0609754254926968 0.0113895531231025 -0.0740078582931328 -0.0210489857151537 -0.0418923091227572 0.0196512738078363 0.0397467664235434 0.0967897028315325 0.0711540044229307 0.0135110851730202 0.0647017390333806 0.0627500663552454 -0.0186017660580467 -0.021540847696645 -0.0232854744506359 -0.00296075011620496 -0.0220129567811523 -0.0317874095750955 0.0119245210320327 0.00996207638002908 -0.0206144357244141 0.00611180008996008 -0.0117365741655388 0.0196165593080266 0.0110093456776375 0.0139985158425861 -0.0234752119323546 0.0164634800913166 0.00435940568265965 0.00775456475956854 0.0196612390503614 0.00911169013057108 0.0128106208225191 -0.00529496210858093 -0.00622117417660935 -0.0143282766870197 0.0181281034741822 -0.0218971709172907 -0.00783370059748143 0.00146037601833072 0.0172258506237204 0.00215476756491189 0.0178872767675873 -0.0235172957640885 -0.0111397409753355 -0.0093004691072617 -0.0468725858479538 0.0277749583450976 -0.0128703382791894 -0.0060160889198573 -0.0580933141776647 0.00419314717149858 0.0430459536339129 0.0408748840008702 0.0137340078369942 -0.0566537524865405 0.121192089964756 0.021232432680868 -0.0132580578042009 0.0401907852330471 0.0158983344666932 0.0723308908766296 0.0414253985680419 -0.0194841445001575 -0.0944393647503455 -0.0520192444689687 -0.0399666784203432 0.0043191055012619 -0.00679571312755937 -0.0449639882261908 -0.0977586964838789 -0.0775252611372666
  48 860.604984589706 ""  10.5832072335634 0 0 -0.000598622200704669 0.000435912068510753 -0.00152413555738843 0.0013726459840591 -0.00142570206070933 -0.000623002362865135 -0.0015241532575095 -0.000858935041713146 0.000128409638552686 -7.45948453118927e-06 0.000210132816080166 4.06993954315261e-05 -0.000421177821603391 7.36426970126339e-05 0.00044601166762027 0.000849600390290867 0.00292619687112767 -0.00141721326985543 0.000359393540436249 0.0019485077962927 0.000985596781857361 0.00580424378772244 -0.00352531570587263 0.00032835453365278 -0.000239355945294969 -0.00334077366933477 0.00348496040377313 0.0028954835309554 0.0010699988084257 -0.00135337927366545 -0.00174543301682909 -0.00294905288017644 0.00350868234005777 0.000228513665337673 -0.000424470675684292 0.000335817716537091 -0.000467218759066431 -0.00020657805512646 0.000198743441822067 -0.00123090197851944 0.00010797416564967 0.00019327105069215 -0.0136192427746774 0.045251863858423 -0.0174808368753504 -0.0602616607924503 -0.0349381509136713 0.0515465326578312 0.00488239258225315 0.00886920425803796 0.00535034991021529 -0.0424095818351218 0.0450822151142206 -0.0741227922234503 -0.00354255707500505 0.0491257454643805 -0.0897722124220018 -0.011793567922898 0.0034788850802423 0.00965072618175165 0.0559423707542413 -0.0510789302550754 0.059642548796573 0.0215908671620046 -0.0452508996807254 0.0589550624696692 0.0731551728990039 3.25699713120421e-06 -0.018042369012695 0.0143090999710183 -0.020563893002974 0.0256091946746892 -0.0155229778733981 -0.0224771329818315 -0.0415539526437698 0.00192612846211022 0.0437141497902306 0.00852844563570824 0.0579974505798754 0.034745164367156 -0.113971674092277 -0.0445790050941232 -0.0453585748901284 0.00984905095437078 -0.0456310302056857 0.127654633355247 0.0119340158699285 0.0744607702844557 0.110008829775442 -0.0398440671468605 0.0864213077459148 -0.0536143940485329 0.0132391634942136 -0.0356971147276666 -0.0500610914923086 0.0504751286806449 -0.0481111778253735 -0.0503630608458881 0.088793929876724 -0.0246373285101828 0.0645032596568242 -0.080055168549476 -0.0498432819576818 -0.0504289381020136 0.0798741658855022 -0.0871246924128235 -0.0258137981697403 -0.0436991446434755 -0.095595287759442 -0.0449007863803008 -0.0555138309690842 0.0205541279336456 0.029416167616169 0.0656062773491076 -0.0621467794352701 0.0636420728698461 0.0228431147883261 0.000419951671488241 -0.07584899229603 -0.00856528191325785 -0.0636038525119199 0.0876841296955798 0.0379800442587997 0.00682313519079232 -0.028880467618003 0.0253824355461764 -0.00650021135760342 -0.0149424432452916 -0.0437498310478003 0.0289056110908302 0.0333947000233854 0.0212061852693119 -0.0321613497851676 0.0353791642226971 -0.0319126291749466 -0.0223092055580402 -0.0613559182505454 0.156506509184676 -0.0120060070857033 -0.0261621569917417 0.0301720144374159 0.000736267429755002 0.00143091999864102 0.000869568193854757 0.00316751240767223 0.00120673325172269 -0.00111829170621272 0.000843629571299106 0.00124945201401204 0.000684400740779791
  49 886.61412065548 ""  37.8645307695879 0 0 -0.00104313960679996 -0.00187062804063684 0.00130295230262018 -0.000408970763118818 -0.00032598241260627 0.000530418696740446 0.000897205969023758 -0.000215792481097755 -0.00285234647501881 0.000657001365586438 -9.43143924899059e-05 -0.000237815084398123 -0.000601627117849559 0.000212806129875692 0.000103849109196332 0.00132004161957477 0.000858672326688606 0.000604619350562578 -8.43715377048208e-05 -0.000566843949509538 0.000245984973013784 0.00145312684556675 -0.00054351024959152 -0.000100635484704542 -0.000128789191062318 -0.00428515457240176 0.00405317894932976 0.00368377131740952 0.0094288848212579 -0.00118120662937572 0.00671182289773916 0.0070520844060541 -0.000100093336440112 0.000312440123707916 -0.000247525248437204 8.86299231097557e-05 -1.37880254470012e-05 -0.000121587258619168 -9.60778473309082e-05 0.000264283083403669 -0.000109043783765124 0.000299148387798247 0.00164807048991499 -5.09402339064174e-05 -0.00109453649659187 -0.00570833789022197 -0.0110749883970479 -0.00569821505011234 0.0111239921168213 0.0553121979138211 0.0386418046128089 -0.00311088392174613 -0.00630553016333808 -0.00794629905887003 -0.000231629057656719 -0.0121975728399256 -0.00385787507137148 0.014771306429179 0.0558459628864191 0.0397105245862028 -0.0171598789132594 -0.0753061889835377 -0.0578659175819159 -0.012968169670631 -0.0626682172012789 -0.0436223256082273 -7.91918084678534e-05 0.0191922563256452 0.0143267842008564 0.000212554458506284 0.00798591555863177 0.00424338506906485 -0.0200180431611594 -0.00853496761805868 -0.0152399273018051 0.0126915352326286 -0.026544208972549 -0.00719183764862637 0.00771095408416742 -0.00103121516407327 -0.00876061660405391 9.40934309652884e-05 -0.00586326788254661 0.00027820197228241 0.0100735678110293 0.0273592691266863 0.00678888121396618 0.012148864133934 0.0257683030542455 0.0238405916059697 0.102308507573062 0.473201086272087 0.327391301425467 0.113723548018646 0.452490136652318 0.298979965709644 -0.000509062822512384 -0.0334450707961499 0.0253070689472308 -0.00114137553757591 -0.01554410028482 -0.00133198221782241 0.00251374563869553 0.019405476200649 -0.048969014594821 -0.0126379212111651 -0.0111245464469024 -0.0171428306197267 -0.0120254838466477 -0.00742499793095797 -0.00851861292236389 -0.0178296616034202 -0.014667014774338 -0.00891308999941923 0.0117992101041347 -0.0283797410241224 -0.00850835240898523 0.0106567286419027 -0.00839346304730363 -0.011871767974603 0.0147758144585828 -0.0236465868317132 -0.0102767582020257 8.70455941161538e-05 -0.0021539659036804 0.00370054586776981 -0.00139053122694117 -0.00241407081762462 -0.00466427227906889 0.00168752520019445 0.00456377268567192 0.00136300021551065 0.000199764608183556 -0.00122259866599718 0.00683434829276919 0.000539658415701447 -0.00197490643121905 0.00707249568525436 0.00194877815359941 0.0060599360618731 0.00244360668855161 -0.000734054855249259 -0.000864151834386027 0.00299211936763282 0.0195366420538755 -0.00191082345351357 -0.0115713596331171 -0.0161058512108613 -0.00174779717763045 -0.0145817500271008
  50 931.791439291881 ""  2.05270796658706 0 0 0.000736593257442318 -0.00141314040156103 -0.000923284826845877 -0.000495220312349248 0.00159122976352865 -0.000358100805748693 0.000288111872062 -0.00175870115957339 -0.00071648224652209 0.000349289395348263 -0.000858018169169971 0.000358914798624756 -0.000695269779686166 0.000146869154943019 0.000201597099772258 0.000225807161226624 -0.000256728390475855 -0.000256762995971241 -0.00175037361429679 0.00137786774904094 0.000368345179358914 -0.000790090243169343 0.00113273912417023 0.000295933905193555 -0.00570304171933263 -0.00342607004719831 0.00529268624760544 -0.00133396717022299 0.00326939219441525 0.00178515146018179 0.00477561787998654 0.00668235690475266 -0.00278374515300608 -0.00212409002837713 0.00116784460653564 0.000107628602671516 0.000420351532807277 0.000499581028231049 -0.000262234321391815 0.000552251802886441 0.000366312605556586 -0.000321737036093813 0.00124612375028215 -0.000779656189211877 -0.0031819005233128 -0.00195454655865896 -0.00245476476975544 -0.000795934449801978 0.00192194626924541 0.0113560023012567 0.00833248696589106 -0.00455594968664255 -0.0151305852332109 -0.0127266599665977 0.00224943454107491 0.00820790136193852 0.00606178601582134 0.00405843372401311 0.0148055042947072 0.010223568801595 -0.0013762176245045 -0.00786708810117355 -0.00589696812457058 -0.00301471256121711 -0.0144118357953601 -0.00851164176432386 -0.0230317036687281 -0.101860130499853 -0.0748002748331585 -0.0107573359319574 -0.048154307069246 -0.0317885405595103 0.0856515017929927 0.00719516148268802 0.0537003876648484 -0.0674915970692532 0.0744174413560024 0.00282322791222557 -0.000298951257050439 -0.000687245045285407 0.00429881174763977 0.00750217808263057 0.00392701014068435 -0.00547636606322096 0.0224288193552863 0.0929939194421877 0.0608616508157805 -0.0126677239499796 -0.061638097545513 -0.0436912549077987 0.00878743558663959 0.0377454077176666 0.0258853422880759 0.0225917021857079 0.0914995561850177 0.0619935174705015 0.0198625683888508 0.220851855298471 -0.185586854217259 0.0180813560272423 0.0776543405001414 0.0598571170288724 0.00823324100492815 -0.101709935235616 0.272859282013637 0.00287413314755239 0.102545111761797 0.119033002554159 -0.138123247205816 -0.031757824840827 -0.0689149715594906 0.133400809775593 0.166081222973651 0.212966201332119 0.0464260704763679 0.146649984252856 0.0566594283959713 -0.0355570362472251 0.274621767272029 0.105515788494622 0.109171516680246 -0.11742675270379 -0.0312385321326378 -0.00109945273898542 -0.00285484185379162 -4.18432303714543e-05 -0.000673748334095823 0.00120476193363477 -0.000557262631541154 0.00108368492060657 0.00131227993323365 0.00244348769645056 0.00123131300254698 -0.00563332310494065 0.00538928146017558 0.00216791660152024 0.000810880274021637 -0.000166982228158383 0.00269738324431749 0.00622386441490467 0.00519511637247767 0.000157481655816644 0.00113066932175762 0.0012604334405773 0.00457865394774506 6.01634894175037e-05 -0.00209545713678923 -0.0017234972022914 -0.000510820598922683 -0.002531704282756
  51 933.503010043418 ""  3.57415314631046 0 0 0.0671097763040511 -0.0486317880915812 -0.0722044853829553 -0.0182046652194318 0.108813048720933 -0.0334018391451175 -0.00127155668279139 -0.0975775329042703 0.00550594308614559 0.0121435067512103 -0.0602786803630669 0.0275812895435912 -0.0432182815085265 0.0042167852233023 0.0121275015814666 -0.00651881787984813 -0.0310107499459435 -0.0223582545066253 -0.0985954503524129 0.0920138080265781 0.0122053753579225 -0.07637623153961 0.087168387157125 0.015483547570209 -0.309320537841136 -0.131969034547276 0.232985714345953 -0.151687888112678 0.0447096069339128 0.132324330111774 0.171249776634817 0.276868722508859 -0.154957233815123 -0.152671978314159 0.0790928320392288 0.00525581336740667 0.024390393072827 0.0320787213873474 -0.0171620192640146 0.0275140189551324 0.0233075138950799 -0.0260573593297929 -0.000475629841491679 0.000157065148886101 0.000414802750287573 0.000421370231592323 1.62637433571975e-05 -0.000286342487827492 3.01160612110181e-05 -0.000203168204651038 -0.000340355802855679 9.45979463774706e-05 0.000210492511164915 0.000250951671277506 -8.92930106931041e-05 0.000144298148336893 8.5904198617034e-05 -0.00025118643919103 -0.000547621109304209 -0.00037765192608681 -2.03299564933001e-05 0.000564984549602895 0.000587541931151355 -0.000189424502096729 -0.00019809625237049 -0.000160802895516339 0.000514070446630376 0.00171000762099606 0.00119061835992809 0.000225401143520824 0.000747349240563372 0.000594401889545508 -0.00149747683679947 -5.36333765066659e-05 -0.000955371779594431 0.00118487366788458 -0.00122117994478999 2.45245528491745e-06 6.02682843556437e-05 0.000115874299470989 -0.000938619826980704 -0.00122884428900277 -0.000564486905876289 0.000760105512658883 -0.000578097363601952 -0.00163171713867448 -0.000626119386077783 -0.000252775169436346 -0.000543836844513992 -0.000396040025368412 -0.000942693101160932 -0.00359746094990429 -0.00223061519234662 0.00136250764635866 -0.000393989992082807 3.35399994849168e-05 -0.000394992823545294 -0.00395345482558401 0.00334825105616405 -0.0003541211494167 -0.00137642583844201 -0.00119110231859104 -0.000177585004540139 0.00162067102486035 -0.00456615009475298 -0.000102855394404521 -0.00221988254053334 -0.00238863290208203 0.00277630870614507 0.000706272456664527 0.00131705238709756 -0.00222792787395727 -0.00316660067168617 -0.00347755840785182 -0.000983631521766445 -0.00259087311425359 -0.00101252755811439 0.000586110105935686 -0.00524063826751961 -0.00191206779619998 -0.00219619137870664 0.00241289937581693 0.00068197990647574 0.000165892720932882 0.00035818092745771 -0.000266532552910715 8.67922472811031e-06 -0.000434204522576199 7.6528937450372e-05 -0.000157506185715584 8.51327429475684e-05 -0.00018921721997957 -0.000420588665503976 0.00114717111907751 -0.00171970526540506 -0.000495432519844635 -0.000286810431871556 0.00154092316390702 -0.00058835428479277 -0.0010800098071962 -0.000814237888285765 0.0181431131943864 0.0589671970008073 0.0266499308442537 0.0223263880871297 0.0134618738657017 0.0120545130077897 0.0571864233867006 0.053090281492724 0.0566435135827092
  52 946.606793428605 ""  0.842064442896356 0 0 -3.97442397063818e-05 -0.000283381169517095 -3.74410667071813e-05 -6.81556491259255e-05 0.000150142336675462 3.78546153467786e-05 0.000152208369055487 6.86329326740744e-05 3.47825150315973e-05 -0.000122918392319992 -1.74460936152123e-05 -1.63061177092313e-05 3.43488439437479e-05 -3.71622997207646e-06 -9.37345766003871e-05 -0.000155125040383464 -0.000617629623179337 -4.62181034161468e-05 0.000133322718956309 -0.000431175818731435 -0.000233612958511249 -0.000617904293716924 0.000352071488322364 2.83598004748046e-05 2.78162610479988e-05 0.000296026575091656 -0.000259638757928227 -0.000339908703707949 -0.000231926814166859 0.000188639610455177 0.000175590488974564 0.000281476558872373 -0.00039867142175853 -5.12641777920253e-05 0.000100738397642312 4.8406363579533e-06 -7.33219172334346e-05 9.11937444282795e-05 1.34512240439903e-05 0.00014486902086256 -2.30756867755173e-05 2.05214970141307e-05 0.00388066787324221 0.00338453498767887 -0.0108361827891796 0.00118470421666194 -0.00137152502375352 0.00209664046113991 0.000521150182201474 -0.000682387909702857 0.00172832695383768 -0.00157785293803706 -0.00219852750075945 0.00238776911434722 -0.00138215123664655 0.00131166734720627 0.000569487105264693 -0.00600742842097019 -0.00385272359082421 0.0079363536378935 -0.00146798050427756 0.00459996237154916 -0.0075817661262928 0.00564684468596126 0.00568171933760941 -0.0105094611241903 0.0321735712310126 -0.0771059169373219 0.0959303932485117 0.040234833609749 0.0555670364220711 -0.091928476834236 -0.0340426336376092 -0.0637513047330191 0.00166688805128014 -0.016382744120505 0.0283401522096571 0.0656195855146187 0.00498397035167399 0.00224228771120884 0.00522564789568274 0.017294102035789 0.0138009017921679 -0.0155486684177578 -0.000633406137604599 0.000469450142398039 0.00417649320930073 -0.00894821817663846 -0.00448417431106472 -0.00300910598466947 0.0136637590416833 0.0173468450039333 -0.0191857927708809 0.0161843941570588 0.00537127375307266 -0.00951578177030824 -0.0762125242919914 0.0314742591495446 0.0086081312481454 -0.027171280872993 0.201735177271107 -0.273625101494701 -0.08296365358982 0.00272604763121971 -0.00485451359389143 0.181350552400793 0.160516133427007 0.147879403311382 -0.107081538841254 -0.0269512307723569 -0.223072370792766 -0.106105267941985 0.0172046843302473 -0.183753637136715 0.0976132232135486 -0.227907071172895 -0.129311304109448 -0.0690643350795439 0.199133032996959 -0.0558816015883543 -0.0463329695359757 0.238781508197319 -0.0333045641149817 -0.00476322218962767 -0.00833637750473102 -0.00511085358701586 0.000773530708174935 0.00792968618032353 0.00566021549624455 -0.00268049896277647 -0.00327551802810605 0.00492572097102094 0.00144901202074892 -0.0142107835604058 0.01180614138397 0.00209055326203053 -7.39045241254102e-05 -0.0125105541614797 -0.00524757709698227 -0.00316087144951194 0.0111414438165092 -0.000210904873065414 0.000170120357352247 3.78772758311329e-05 -0.000324770977604075 -0.000742737581882479 -0.000124562261941984 0.00056586872377952 -0.000252308918130113 0.000397382554582861
  53 950.668214274619 ""  9.04080391093381 0 0 -0.00176851932244676 -0.00917678467809116 -0.000481261880448082 -0.00581961076586488 -0.00308037417866748 0.0195236425438096 0.00155539882876001 -0.00135842411413887 -0.00986158549697112 -0.00437395562021049 0.00957775768809842 -0.00649927227304379 0.0103571740365335 -0.00200084272504323 -0.00241154662347764 0.0372379436128277 -0.0179308433934552 -0.0262289827425594 0.0125811835212213 -0.0502897375227974 -0.0119531767034554 -0.0535067035432884 0.0316702060180782 -0.0092733833331277 -0.0171234600153368 -0.0200244125362012 0.0319822885496686 0.0299181936910201 0.031200812234539 -0.0138275325210085 0.0164859398312721 0.0133783966712677 0.00885489080779879 0.023863793104384 -0.0101115930195586 -0.000227338546764429 -0.0013423259727591 -0.00300135572762155 0.00210396375203596 0.00208940027658495 -0.00319107989930468 0.00106892023653258 -0.0580610616565284 -0.0283037200176149 0.120404727310804 0.00458162423613482 0.0168038234520939 -0.0347012456508045 0.00489360259837432 0.00172174628012055 -0.0100513725036306 0.00702325467938905 -0.0053843831365028 0.0164304029601456 -0.00428662312782494 -0.0169131516207726 0.00162554021338543 0.00296781845366076 0.0046449242951164 0.00039022805971861 -0.0024824458859123 0.00409489023708108 -0.00444890347524482 0.00187372943421754 0.000676575045770602 0.00236462113135687 0.000116841651850027 -0.00815272317883179 0.00571753984432181 0.00291909173203533 0.00272311321837091 -0.00828907865839884 -0.000352908171290343 -0.00486544756183581 0.00194068814574211 -0.00433593421558067 0.00233568896977873 0.00521596602917221 -0.0851647108214347 -0.0130990955305126 -0.0684332801784768 -0.231552245055762 -0.155047965068723 0.180861535480292 -0.0242910768373228 -0.0370407654448635 0.0331915277450151 -0.00324998670698994 0.0568896948825194 0.0525158794230777 -0.00062756264557135 0.00243481685505944 -0.00952311864103177 0.00837865572332135 -0.0117263928560898 -0.00477177913468258 -0.00503006578530517 0.00958173405296795 -0.00535854417117685 -0.000392165588279721 0.0190005946858604 -0.0164219176275367 -0.00612212336631127 -0.0028198886116238 0.00724202029046955 0.015192278118025 0.0163768899160255 0.0158725464038548 -0.0126175911348584 -0.00291337847418148 -0.0198406989112004 -0.00521945437513121 0.00662831578499129 -0.00932412134944739 0.0145336082603562 -0.0175854888263431 -0.00998645029942833 -0.00723380408992492 0.0328964243270453 0.000466900334454491 0.00472779039501345 0.0102573237069334 -0.00689167487906456 0.056377283132213 0.101509811808632 0.0557700761584714 -0.00673550040076968 -0.0904422614636767 -0.0638665999510654 0.0257715672662691 0.0355161971970817 -0.0558185218070609 -0.0255784504627281 0.183189843292695 -0.162276753368947 -0.0325955679290855 -0.00419753346305133 0.144922850239723 0.0425899416935213 0.00922558235167183 -0.132807929356316 -0.00834412709769249 0.0122601974978898 0.0081523746016389 0.0433321154140629 -0.0384803825132281 -0.0395714746426185 0.0426941197123162 -0.0698803906891896 -0.021540038923288
  54 957.522846829826 ""  12.1904200981108 0 0 -0.0322136432232095 0.0024208557656504 0.0213358814197358 0.0375064474436537 -0.00684035346925902 -0.111463790482848 0.0467819334353638 0.0354409169861209 0.0263957788886589 0.0179847412725995 -0.0443001439434589 0.0341076960284481 -0.0441118310545297 0.00815252539886836 0.0147160159218966 -0.328083569396675 -0.0100102049489293 0.190725164677591 -0.0547264136692511 0.285040846778896 0.0652902070594808 0.348087071955861 -0.216771903116241 0.0518559000230316 0.0971284449500458 0.179121756930229 -0.244294296692642 -0.217038308402497 -0.17283052944844 0.0941373893326411 -0.0192514768609548 0.0371401108812519 -0.178779561890891 -0.113076131433566 0.0422939118245083 -0.00540465225897213 0.0145286499282226 0.00690238977089922 -0.0126424833745782 -0.0265554847391699 0.017216359293475 -0.00837585618040109 -0.00742089038353962 -0.00424721355433298 0.0198581337205856 -7.49638838524369e-05 0.00263584243268434 -0.00575512009592959 0.000963461728192419 0.000555219507831693 -0.00159737450755923 0.00154716883828718 -0.000380155126051014 0.00377280236806273 -0.0010909644517311 -0.00431809831905266 -0.000450369433104029 0.00120985036575716 0.00176677554345886 -0.000161686469075264 0.000657804978581556 -4.02950578643999e-05 -0.00162004369462623 0.00027206921203747 0.000347448347424567 -7.54940324316006e-05 -0.000533283576551259 -0.00139324866667943 0.000720588207036198 0.000397696974182175 0.00029254042046961 -0.00134109436925054 0.000129659172043239 -0.000801898953429521 0.000657251417787774 -0.00113079849447674 0.000184718691428479 0.000811135038497497 -0.0106099195928224 -0.00151954859227526 -0.0150085781376233 -0.0383294785846827 -0.026118285590785 0.0303835161759036 -0.0043907842901244 -0.011159920871704 0.00172716990149001 -6.36309744274891e-05 0.0176466477008484 0.0147110948771252 0.00264783709886716 0.00575309483050624 0.0012843348201383 -0.00601705579783643 0.000735853192771479 -0.000776863524697524 -0.000789385883685368 0.00193202658278928 -0.00117143015731128 5.15537082707298e-05 0.00328676599306148 -0.0020599447585545 -0.00105164751939782 -0.00066351086877626 0.00160907951480607 0.00313239416622911 0.00352132687831619 0.00347612441303796 -0.00259077654314889 -0.000407068473234869 -0.0039130147580118 -0.000705125583617679 0.0017211618263082 -0.00115401023065733 0.00353398762538642 -0.00282677329994944 -0.00152493740235649 -0.00136258986177491 0.00825617357568295 0.00092800169887599 0.00241400894259074 -0.000258371470468707 -0.00184222542157762 0.00828363905816547 0.0141724129686711 0.009085093775712 -0.00174295535989881 -0.0145301025921555 -0.0111327333428965 0.00353998412336322 0.00642338473581992 -0.00886465061171857 -0.00315317198842982 0.0263332755132356 -0.0196917772052805 -0.00389590846140848 -0.000460788010907433 0.0239679165316755 0.00723719411643638 0.00430451992535571 -0.020905816783722 0.000515047071974843 -0.00158443738205641 0.000897889522395616 -0.0577843681306884 0.0323676817523281 0.0482014343698161 -0.0291031608257705 0.0673075472379025 0.0395135355166021
  55 968.626033068317 ""  1.01082781964409 0 0 -0.00753701701290317 -0.0104940040639242 0.00253939115257012 -0.00522895701574918 -0.0079644995158364 -0.000139403255731824 0.00969198068618761 0.00281561374057947 -0.0070483619000759 -0.00244906806702799 0.0052669515414042 -0.000922531874465194 0.00618127153464646 -0.00105263679702633 -0.00124132317424104 -0.0204391241673253 -0.01144304237562 0.0101209071146245 -0.00630482429255782 0.00914859245670546 0.00691312543326575 0.0144074970338962 -0.0183562591631995 0.00705478654426352 -0.00539450163137057 0.00548625792119075 -0.00325924252284824 -0.00528577136637612 0.00771282068288224 0.00220828019774747 0.0184144152895232 0.0256034318661473 -0.0226632519858637 0.0119644136005822 -0.00594327848913429 -0.0019194947740843 0.00238938001301727 -0.00317129534191565 5.29852025266792e-06 -0.00108460153570647 -0.00163212878950324 0.000619489540682277 -0.00657420952844479 -0.0123118474842929 0.00728400056831633 -0.0060802787783724 0.00139143063818865 -0.00557193983331511 -7.04561548199896e-06 0.0115237535227732 0.00837114863018448 -0.0151766200978134 -0.0635660479851814 -0.0469203514340848 0.0212187942040233 0.0903399476911464 0.0640271809389266 -0.00432875414162219 -0.0241093026294555 -0.0177790621940015 0.00429932523794834 0.00859982677955649 0.00544325519294683 -0.00184055108061139 -0.0144148453608276 -0.005643503470522 0.00115600912627799 0.00831779707896308 0.00610192559994234 0.00122496210178815 0.006422771975476 0.00429517732966042 -0.0131763254141307 0.00596649302562659 0.00133125620654256 0.0136903744757822 -0.00137159119656728 0.00276529428903681 -0.0278886961849552 -0.0078330960382669 0.0256338341954394 -0.00535789119436589 0.00187373502288274 0.00356307221855478 0.0847607509761887 0.362850917670085 0.25401625008602 -0.122928786999571 -0.540118311732316 -0.38613925780836 -0.00977044579769293 -0.0675016077259544 -0.0517894440548201 0.0284910341507607 0.0912784851642322 0.0658680999350836 -0.00167392263427795 -0.0203245661023427 0.0181359742229631 -0.00568223319554072 -0.0263274689682953 -0.0177904313954937 -6.56540437863335e-05 0.0108940095919117 -0.0261769530338841 0.0212346272667579 -0.0207736462526904 -0.0169261367185512 0.0592429498359077 0.0202579301543489 0.0326359734926894 -0.0315987273328664 -0.047550953953104 -0.0602173661352346 -0.026802782954884 -0.0182925217123122 -0.0100574032862959 0.00404996650713744 -0.073452362341575 -0.0279713553678084 -0.0420425715585208 0.0510699678612185 0.0175396320522925 0.00455758192359257 0.00753497796115433 0.00773684414122663 -0.00415795124309878 -0.00971704441635122 -0.0110181749139921 0.0114024106049778 0.00806172209324598 -0.000851055340472186 0.00423728111515401 0.000587637995810638 -0.00643395438209542 0.00838314654786379 0.010791096737854 0.0169586454904356 0.0296065684061993 0.0410819307336896 0.00100571742141524 -0.00361714676551326 0.0107029913924758 0.00868824257653542 0.0270249402983139 -0.00988251947492137 -0.0167670884895985 0.0169111359375997 -0.0364470479644026 -0.0173952203266932
  56 972.886872245764 ""  93.0299487111181 0 0 0.0497208239739362 0.0890519426929253 -0.0114254565808069 0.0584660655089192 0.065287006252529 -0.0127902069875397 -0.0725555455208605 -0.0148286108423579 0.0568945147027588 0.0267940489373034 -0.0537252211420272 0.0111058037525763 -0.0645306950053596 0.0110805507638882 0.0140076309221372 0.126710870971715 0.0935139560343048 -0.0587218705362148 0.0603437984436141 -0.0548068960752694 -0.0583978734722423 -0.0675573501925977 0.133661185039929 -0.0650620847444022 0.0685882241309004 -0.0215755010322169 -0.0103079362761546 0.0280060662825129 -0.0709944577007398 -0.013788748420946 -0.150831112771252 -0.203937413468149 0.168970344006466 -0.122173183646524 0.0569426080019135 0.0165452589212041 -0.0229532556148666 0.0282901112163289 -0.00133052620306926 0.00102189422274658 0.017196857879968 -0.00674318013462851 -0.00273919438436438 -0.0093930733539164 0.0180079705322568 -0.00594647115926683 0.00523133972438024 -0.00585644097481175 -0.00173325652042431 0.00166394933498779 0.000623164045377658 -0.000853758616845289 -0.00911857367493376 -0.00335177373799255 0.00268198435527427 0.0100773890570902 0.0069039012684815 0.00182278688460821 -0.000465275304198997 -0.00314785176706786 0.00475090388004403 -0.0029189665874343 -0.00221398399890724 0.000913360889600637 -0.000574233892666543 0.00033828355514094 -0.00132173420713392 2.60247802381653e-05 0.00126531324523341 0.000440777382932105 0.00127980350485274 -0.000232481299285431 -0.00167249411088912 -0.000268635827444114 0.00147308265396976 0.000260507026026165 -0.000450257171457572 0.000662754841831997 -0.0153020336400765 -0.00468486774467096 -0.000292857510878645 -0.0296038855394338 -0.0156998424788744 0.0237335181828151 0.00888980407662263 0.0411619193816204 0.0349725848884094 -0.0179098362745352 -0.0588426974245762 -0.0431144222618018 0.0101107007346703 0.0115459973168565 0.00464444587165912 -0.0138661629513429 0.00798534271424174 0.00319551833329354 -0.00108945318440143 -0.00218006908517157 0.00246376994838751 -0.000884376989638697 -0.00151241304486486 -0.00419349995795462 -0.00116221726407081 0.00132367186303518 -0.00342539187984002 0.00783015713112592 0.00242872727189048 0.00303324980585594 0.00521431998880936 0.00243743561252901 -0.000375860462827074 -0.005640548922884 -0.00451699527632505 -0.0104656291984612 0.000303472444792299 -0.00370720747851168 -0.00191249928202708 -0.000633401917800812 0.000444275296605731 -0.00158034777508842 -0.00122634670248118 0.0026946183568063 -1.83637309948941e-06 0.00543172784185948 0.0101937818579546 0.00856557329697295 -0.00337701927261907 -0.0117738589191459 -0.0106783494696855 0.00724971405822738 0.00595496727300025 -0.00831100236250528 0.00447515304260976 0.0100441663027585 0.00517197214924077 0.0045566989794637 0.00793034043956262 0.0135371428484358 0.0246141823195476 0.0327410487416165 -0.0124948769098828 0.0231022077630945 -0.0893262633093573 -0.0662287897518238 -0.187227697959469 0.0586146305221832 0.108300485123828 -0.148122236713541 0.266541589716135 0.113043506137553
  57 986.8575969845 ""  0.274339855966341 0 0 3.8812295000127e-05 0.00111874210397969 0.00038949049640919 0.000941888479640511 0.000905147963622643 -0.000406958874621557 -0.000708101496333303 0.000232516469750613 5.80249674246686e-05 0.000523195834195447 -0.000620179272267485 0.000139938617119412 -0.00108178142155185 0.000340421546096978 0.000183801192242935 0.00110856602111834 0.00185279677767763 -6.66340682226935e-05 0.00113139017039061 -0.000451472781786064 -0.000983260370735648 0.000160595951931519 0.00157307971450904 -0.00117288398487069 0.000970471290889514 -0.000332029453615296 7.61306115068917e-05 0.00103432018252855 0.000673530530374983 -0.000716145407077056 -0.00100759363738537 -0.00139589637547753 0.00209596247242351 -0.00178353826110309 0.00094229740847689 0.000250487421316092 -0.000400022605385293 0.000402397900307935 -7.9170478342127e-05 -0.000161669402265352 0.000423771722775533 -0.000148050769591624 0.000325031975236585 0.000973202068465756 -0.000188966757982833 0.000404999908143591 -0.00106265245513125 -1.28358776965229e-05 0.000916744906806897 0.00213929828260509 0.00133014427124469 0.000109662890694122 0.00362657494498239 0.00147600694259163 -0.00100132651365361 -0.00600660207966872 -0.00243293629140849 0.000850882483064935 0.00152593655329445 0.0010469782724574 0.00032976467811798 0.00505865930534824 0.00206527735073762 -0.00167086031787294 -0.00851022763427462 -0.00477056059060956 -0.000194236127795297 -0.000642569330307433 -0.000375507247701411 -0.0123390474550533 -0.0561368102677854 -0.0400054013154009 -0.0155528550344586 0.0613768132573946 -0.0220065468602688 0.0271884749325707 -0.00679018081690603 0.0610034179758174 0.00243730513976981 0.000617811724679642 -0.0038019339111671 -0.000179344608637265 -0.00205257370337897 0.000606264011775871 -0.00348900638131326 -0.0170817239806389 -0.015270223407927 0.00902709314791555 0.0331509954738991 0.0257397133902857 -0.00213678334232022 -0.00904959318611572 -0.00882513294406387 0.0123838881684741 0.0490032169249362 0.0335684698647269 0.0137352916596787 0.280793131477697 -0.219815035437114 0.0264686936837421 0.120083296001902 0.083795981804433 0.0218635527675981 -0.116592660529557 0.337058074714566 -0.152273453967521 -0.22777765440229 -0.210322339838784 0.204486781691487 0.0467164836557883 0.286957345790563 0.0239092463580555 -0.145050519516565 0.050925190753052 0.0390137005627475 -0.30190784487449 -0.165543659434599 -0.0527457600780121 0.0121921230856002 -0.145514968959595 -0.12264131649101 0.333574387148919 -0.0179252885768259 5.40374259004583e-05 -0.000524055960765554 -0.000231585542058598 0.000341970421597941 0.000225112079690872 0.000478940681016626 -0.00108368514146779 -0.000406196395831189 -6.28738630916202e-06 -0.000864332471396235 0.00150203321774807 -0.000677130401346011 -0.00126635921991384 -0.00194329388957996 0.000343526320281226 -0.00354084560215565 -0.005174141403659 -0.000741569751172334 0.000102543964718904 -0.000933380429019516 -0.000309288315966089 6.66395178970955e-05 0.000595482745672963 4.24051263403454e-06 -0.00263964547381548 0.00128811950012852 -0.000947187465079461
  58 996.562313674149 ""  31.5484146730488 0 0 0.00544249528569012 -0.0053862778464347 -0.00381581788406393 -0.0207445593859269 -0.0138342520787709 0.00182914992229674 0.00272008871988204 -0.00579347838779179 -0.00222420595799786 -0.00614922218007873 0.0139123005589299 -0.00183057043536236 0.0150425555149918 -0.00224973333163429 -0.00332823089635842 -0.00340683835932427 0.0101691301019478 0.0071336685381526 -0.0333105667055479 0.0311536273067895 0.0256876366313769 0.012879009793042 -0.0383994270008028 0.0253761797212234 -0.0173830243985353 -0.00821701178152563 0.0128800701589316 -0.006165867811206 0.0054708100933448 0.00618685689645525 0.0146386474318882 0.0197239541592329 -0.0133117427306129 0.0296432177848567 -0.0134170853574656 -0.00406605413997753 0.00688696889415739 -0.0062536046103537 -0.000435653846084311 0.00110068757202435 -0.00361155770739286 0.000918108255618595 0.010297545035954 -0.0924942909134732 0.0154594983139458 -0.072642252623258 0.053148851642009 -0.0139388019356797 -0.0430548293951346 -0.00212101785392701 0.0101178710680707 0.00150630681253849 0.00653679502074852 0.00588557688498947 0.00745425620373283 0.0160724236060237 -0.0368018093848991 0.0084480294365497 0.00373852456493192 -0.0059498732518706 0.0443992160833428 -0.0241412889372182 0.0151591724415435 0.0050643151574535 -0.00318294365857133 0.00713983698446377 -0.00418076759347686 0.000962433213190252 -0.00024840217466311 -0.000681228912480288 -0.00123914085746604 -0.000168012910295863 -0.00273586460722034 0.000389261443486845 0.00286060088205276 -0.00371323057339759 -0.00265709778019385 0.00242394085645434 -0.118953783167189 -0.0680436383922987 0.247778762712833 0.0144913930032469 0.134380312061157 -0.040943617872621 -0.0200782986158603 -0.0558311295566712 -0.0325719875761357 0.00831803851527131 0.0603080812510156 -0.00822031780695396 0.0562637618149657 -0.00242658405733103 0.0224269960376478 0.0088223873160688 -0.0224751977694921 -0.00106543318589735 -0.00196319422358062 0.00260414208985743 -0.000848925339430263 -0.00135935754463537 0.00539278366399424 -0.00105834638578563 -0.00176904999113963 -0.00291447178754199 0.00710742007993586 0.00953787152268224 0.00228726338533411 0.00361066488819327 0.0101124014924672 0.00426292917752466 0.00366107225903876 -0.00758338312515452 -0.00816344521112946 -0.0119112420689897 0.0115528070574656 -0.0132561004792621 -0.00605677096423629 -0.0042795692034309 0.0233947213408169 0.00337841169851001 0.00894034509374604 -0.0044942746061383 -0.00697177736962183 -0.020526252356232 0.00983914895562652 0.0150952110697721 -0.0256893013821161 -0.00505825112036652 -0.0146913443794507 0.0863999194393463 -0.0123282939877439 -0.0154612872230277 0.100213073417067 -0.19897017326135 0.18697560502119 0.119804814623297 0.161580689430924 -0.135305672601469 0.311056132905779 0.411668005649406 0.0392645302318429 0.00849509663120174 0.00124763340316942 0.00073629753467716 -0.0262273247953902 0.0483608626921692 0.0377048836697893 -0.0267939017176044 0.0471054371651201 0.0109442293665974
  59 1007.4587158247 ""  41.1242942309149 0 0 -0.0583984562424592 -0.00407899486398866 0.0315307013737698 0.103925540880494 0.063610509939794 -0.0057988329016989 0.00544029761356605 0.0361621365308403 -0.01897978967738 0.0308607931411673 -0.0655353099704829 0.0058964257464396 -0.0711094416765137 0.0101794184671222 0.0154956272636588 -0.0197861598463899 -0.0719594414773648 -0.0160185327718166 0.1696483303401 -0.165569158494739 -0.128823262037986 -0.03308917693283 0.182502639539259 -0.13204534983098 0.057325965269758 0.0303652060506995 -0.0367052210871633 0.0685962834518969 0.0380368150918993 -0.0522720804194198 -0.0192642040486811 -0.0332990840506663 0.0360481191865709 -0.138708268973554 0.0644958675670715 0.0223419789836316 -0.0373300750837162 0.032600794342447 0.00456329624540212 -0.00506878996346359 0.0171308415093324 -0.00557218228903472 -0.000696668993950777 -0.015963725790298 -0.00982210096255743 -0.0105975332244158 0.00784972958415059 0.00128734546704416 -0.00748313723048674 -0.000232763736233665 0.00278996782652649 -0.00267291870893591 0.00708216075390639 -0.00296444881796315 0.00226014910803717 -0.000459576703975047 -0.00594832705512263 -0.000236344960014326 -0.00208169463737152 0.00106190447333729 0.00237772325313566 0.00464557754191814 0.00553280075320355 0.000914594625099441 -0.00800838973983974 0.00130053673124439 0.000796395315541791 0.000171873494499572 0.000270978621999074 -0.00103681334739821 0.00081135325039542 0.000559934885806819 0.000423944622000472 -0.000511496619305902 -0.000581735895365433 -7.37099242739977e-06 0.000404733161810786 -0.000493618468561216 -0.0202736086078178 -0.0146293519652554 0.065506385882266 0.0247876347221267 0.0463011739263674 -0.0288040498495804 -0.00461108210608699 -0.0126133598318466 -0.0224978175566747 0.0171953361066173 0.0160469441446651 0.00739833793085651 -0.00540597076932961 -0.0356393120453182 -0.024199174250276 0.0486476767094891 0.0143210798705628 0.0241672941646262 0.00184065958502827 -0.00249321598862576 -3.7088137666223e-05 -2.08356330348369e-05 -0.00344730933957995 0.00312558492133494 0.00210373366595651 0.00289972143506196 -0.00556998046074119 -0.00177808340321027 0.000767711530635222 0.000273213735319159 -0.00294963465990801 -0.00123093616547828 -0.00199219536088973 0.000967593290686257 0.00205915112446374 0.00155427145187947 -0.00109555109589378 0.0031012368216233 0.00163022596482127 0.000849421113579264 -0.00357586117917866 0.00154620956114397 -0.000209869053038235 -0.00162157599910591 0.000908591062576172 -0.00602140971925656 -0.00174870443672779 -0.0015434966023478 -0.00333349062952157 0.00430992073696754 0.00239761544218647 0.0161918008450609 -0.00532454939404322 0.00354898730961876 0.017733816520734 -0.0470463421764792 0.0232786546402191 0.0206284970475221 0.0278647179261703 -0.034746427294613 0.0540735873348496 0.0694070870445004 0.0166900408709122 -0.0472505388734797 0.0207812323144337 0.02203724859415 0.212114501019635 -0.241784806509292 -0.221209133280159 0.163462961173683 -0.362629222693365 -0.146818657213781
  60 1017.69944489461 ""  4.98821738221908 0 0 -0.00412708013241348 -0.0031760723451184 -0.00219339007381955 0.00681934999120877 0.0043396128990143 0.00211225930874977 0.00293559522067825 0.00395139919533126 0.00196560267883012 -2.11687563558374e-05 -0.00318265835741151 3.75916157555942e-05 -0.00217404640045032 -0.000102366785577241 0.000481161166971655 -0.00707091236023215 -0.0225492720544462 -0.00676083211903388 0.0128725764417762 -0.0194714272442539 -0.0105680141777958 -0.011772191711585 0.017674928669079 -0.00983576572294871 0.00412828207930761 0.0127553891103646 -0.0133806221676466 -0.007200807561404 -0.0122921817857543 0.00176568899440957 -0.00537618895481062 -0.00471984483295859 -0.00699952666252457 -0.00622673150891268 0.00333401726482349 0.00147960774722651 -0.00268774407700371 0.00210809215757727 0.000936140641779752 0.000405150873067205 0.00049435156935084 -0.000411427598444505 -0.00203496751342612 0.00286437837436961 -0.0033509877164303 0.00725837065369837 0.00137100923007384 0.0026853346862855 -0.00232129643680212 -0.0128119485557912 -0.00787612866733404 0.0149574268247486 -0.0338790948671865 0.0159904451566588 -0.00437275093816952 0.037454276520986 -0.0128211399417948 -0.00948192143154048 0.00906470655373941 0.0109544813986567 -0.0064528016877082 -0.0942503503366886 -0.0277372248780884 0.0101471063104185 0.0983378197938412 0.0228824732976237 0.00108619789929276 -0.00232518730937255 -0.00353203124359101 0.0021186136918795 -0.00834830295395567 -0.00449543287917044 -0.000617847794119994 0.00346718134466511 -0.00178415175672469 0.00448695471809596 0.00119387817321502 0.000438308612845884 -0.00300137589412824 0.00238318347218731 0.000363177270969187 0.00154884711797387 0.00183783752391516 -0.00322651880808254 -0.00817944273745798 0.015996524155478 0.111839795676095 -0.0707883241704205 -0.0606410202013096 -0.0902497954678799 0.0742692689525043 0.410855567661484 0.374865651360133 -0.156522914243689 -0.446110602882194 -0.348638964920268 -0.00361323963803063 0.0293161604576684 -0.018240170272157 0.00118337913335146 0.020992621004996 -0.00503917194489294 -0.00412381992027914 -0.0200180380610207 0.0476505027668657 -0.00811506266206836 -0.01289853516061 -0.0120788364009996 0.00785113182052324 0.000791461733625579 0.0176900091108234 0.0086243901010448 -0.00811479194637839 0.0216394063648216 -0.00961271550118137 -0.00326641769031352 -0.00307696992808104 -0.00128076592076287 -0.00198538874355743 -0.015192798054624 -0.00876422338769686 0.0176746671696455 0.00139699475790306 0.000825205923094863 0.00026559587733571 -0.000817766857427574 0.00075297659327524 0.000236389206226574 0.000511696903034502 -0.00279113161648571 0.000744946513116504 0.00204078945276581 -0.00274644979614549 0.00455698589468642 -0.00979431960459672 -0.00296063372904051 -0.00363750877323238 0.00489471049641333 -0.00961229994205434 -0.0113219188357835 0.00123584104723967 -0.00480563997501284 0.0072609208399161 0.00198146933380148 0.0151853000033298 -0.0379115439536039 -0.0231300974784335 0.0363563364347689 -0.0325715429025665 0.00419065321922978
  61 1031.91763326112 ""  5.85499866572093 0 0 -0.00359993238842345 -0.00175454832516781 0.00453727593996415 0.00280967408811603 0.0023899138744026 -0.00164667108545751 -0.000540863129413461 0.00136894158692298 -0.00464702720415324 0.00202552984827186 -0.00262004413362301 0.000340387916831851 -0.00301584620152608 0.000439917612514934 0.000732187171125454 0.00250650374310311 0.00985247143662796 0.00468928232440009 0.0042292630778053 0.000592524171335245 -0.00301606722714587 0.00493621108595542 0.00296177445614936 -0.00390224686090379 -0.00133435649449252 -0.00626662287668879 0.00884154937304913 0.0147805502517736 0.0163253884517294 -0.00798707390270818 0.0042985203401294 0.00218085752526361 0.00842645659524943 -0.00660447794570134 0.00293919529616391 0.00046974895107505 -0.000106734228752004 0.00107612593848524 -0.000451666107907124 2.28562153299489e-05 0.00089716291136867 -0.000642534078649707 0.0076888377554822 0.010254070898153 0.000622862106775268 0.00811884120413797 -0.00501811884622515 -0.00295486813441382 -0.000726053999095163 0.00690909562658334 0.00348170486677335 0.0585321748427995 -0.0693394755225383 0.0828634760889659 -0.0284213811011907 0.0580458118872255 -0.080574604328147 -0.0257824139949686 -0.00270224346731797 0.00636924659070698 0.0506862950910326 -0.0426220310986953 0.0898876411122049 -0.0343422121966902 0.0490285065530894 -0.112870159734369 -0.000381777290046257 0.00411385587168253 -0.00409055538543899 0.0152582898820482 -0.00260803587013478 0.0026623732281518 0.00204663949793392 0.00351403247418062 -0.00137435512171377 -9.96077804689758e-05 -0.000442871644857535 -0.00440391348374844 0.0112152169603902 0.0106273299241363 -0.0379742119241208 -0.0068675206929319 -0.025636025300715 0.0118130878795673 -0.0640293432302012 -0.145301513982591 0.211678019780807 -0.179047667786164 0.115713828755783 -0.0670000820686775 -0.0890449904398014 -0.248280293659841 0.10448364391328 -0.161757424948718 0.280381987363462 0.000103376315612453 -0.025014698402706 -0.0207457706621958 0.0417700559076405 -0.00616617281332864 0.0362083422777604 -0.0551881063010816 -0.0268590046043071 -0.0180721843225448 0.0201514863071966 -0.0103961535303608 -0.00639862443893839 -0.00759805841306638 0.00625542530670497 0.00235571454201202 0.00875029572380739 0.00428886388095248 0.00192828243022542 0.00337894417334138 -0.00347278780598653 0.0132569341521056 0.00639473494828544 0.0041058507835684 -0.00939259631543523 0.00466139591526292 0.00550406283616142 -0.0161981392510118 4.42766330216874e-05 -0.000369076022475057 -0.00166439716834893 -0.0021638139698678 0.00207424250776632 0.00177503348144411 0.0041100784075861 -0.00934821363478612 -0.00131695898365186 -0.000549349757861028 -0.00383261644491712 0.0144219852607838 0.0126505781875179 -0.0121976734418161 -0.0145133818409432 -0.0163734395803959 -0.0265664576338074 -0.0437518254079843 -0.0187687969436056 0.000504016057633571 -0.00196446044865741 0.00118247664917916 0.00758434752941809 0.013578981762917 0.00141622702686498 -0.00925333364410989 -0.012489503195132 -0.0189945024956291
  62 1054.49278694578 ""  21.8099472586704 0 0 0.00684977599273656 0.00508960072476369 -0.00773710211572912 -0.00322569239826489 -0.00272462994032651 0.00182038087098057 -0.000466280213356315 -0.00183570868172304 0.00880395155146315 -0.00214028175555892 0.002977678288009 -0.000173362191003971 0.00309132254384094 -0.000329252979963785 -0.000585728447490597 -0.00038115515380061 -0.00994129808322042 -0.00865111633921917 -0.00703116730715409 0.000753239398961423 0.00489546178705161 -0.00787473318230613 -0.0030229019640481 0.00472234935590917 0.00511857666697759 0.0102243458590864 -0.0153181089550513 -0.0232547313345575 -0.0246098274732841 0.0131497829571342 -0.0087797024403526 -0.00718998637977833 -0.00698465118872642 0.0069657476157483 -0.00341214668082929 -0.00108480849347172 -7.25364386734414e-05 -0.00132120540910961 0.000462406130805131 -0.000853497940425728 -0.000505112805426081 3.20161615421853e-05 -0.0854165338662251 -0.0360415133003043 -0.077933669392963 0.0540373755929344 -0.0179129746985347 0.038182785359178 0.0367544982971768 -0.00338999301256535 -0.00838630445053819 0.00943853572455108 -0.00473402611674831 0.0112622219995537 -0.0113825553258715 -0.00218428919773118 0.00344177335143418 -0.0173841660638566 -0.00900563652536597 0.0166170540947246 -0.0247266382395854 0.0113179037312752 -0.00331634428155742 0.000314702877855919 0.0120637658327829 -0.0257397842506777 0.00736110902565338 -0.0100791279685972 0.0134688509599241 -0.021344116161902 0.00906488408859738 -0.0053571849786837 0.0143557331492859 -0.0115257255131288 -0.0127404048194317 0.0174251153847628 0.00936832590745547 0.00437583749769916 -0.0818992847477139 -0.0582878859543901 0.298048907209896 0.0324559860851513 0.280571706424549 -0.163549864812345 -0.0316210318110889 -0.0594372505203081 0.0240927993746146 -0.00167147980438271 0.00868084036781106 0.0131967342693256 -0.0446259201482591 -0.0100218107912711 0.00305719439899598 -0.011540906563563 0.0458921858635686 -0.0109834793961527 0.0429324364531775 0.0217751714566252 -0.0607071691759125 0.0127372497369293 -0.0618950319058056 0.0828092828940733 0.0463658542337617 0.03837227129521 -0.053858609642369 -0.0414813651626124 0.0109855360388987 0.00353101413708321 -0.0744363238457912 -0.0320905368532584 -0.0406372100871438 0.0395541943524798 0.0483865854404251 0.068919396973085 -0.0358853944981243 -0.00162627146577745 -0.0033633374026702 0.00835648932090231 -0.0770694194034307 -0.0262490799152838 -0.0485224617943972 0.0646220627883772 0.0261736398482349 0.0180371761691833 0.00700313669788179 0.0143790196900093 -0.00124768763602866 -0.0161571321960524 -0.0328632548348302 0.00131402982609719 0.0375288004967275 0.0286814999495473 -0.0418589225169991 -0.0297686616555494 -0.344366298556946 0.0614373526270328 0.0558462204098604 0.340768782199539 -0.00596678178503016 0.181384901138178 0.248347200551996 -0.000441672945750118 -0.00123179139026003 -0.00265695717042483 -0.00585336095989174 -0.0150546510459347 -0.00341380899843335 0.00346283074282796 0.0241882954871642 0.0259263918128593
  63 1059.59521913779 ""  1.1463883404591 0 0 -0.00301741725091819 -0.00395317932798157 0.0102275080655602 0.000303746915733502 0.0027482063420633 -0.00543811667660346 -0.00205191320923712 0.00138814145091954 -0.0101499519741622 0.00178076714750558 -0.0024726264461161 0.0011791975203786 -0.00198742615702995 -0.000152793107548782 0.00120797057588613 0.00580836850006036 0.0278960241745473 0.0156844056378017 0.000433853451944467 0.0167469263774343 7.67913118502492e-05 0.0145586117220687 -0.00610710705300967 0.000864744834825756 -0.00624815027998064 -0.0176983451359948 0.0252266953143228 0.0316046130339263 0.0312162061944234 -0.01761038354713 0.00809725408941197 0.00492385811689428 0.0148510308176479 -0.0101190973956367 0.00436387394806408 -0.000685829169151568 0.00418119205668632 0.000433580416207138 -0.00182081671342775 0.000544931446230361 0.00166244127530926 -0.00240802280130809 -0.0209444463183549 -0.0150461936237813 -0.0230858332797552 0.0162074125024926 -0.00459377018013621 0.0117034931626779 0.00373281787625653 0.00827039602803515 -0.0139812188583928 0.00836155695784375 0.00273504226101838 -0.00468756158431124 0.00685195316172178 -0.0192811308058321 0.0241062968104528 0.00110692762181773 0.0164392957026199 -0.0225259819799357 -0.00298770631406346 -0.00765090690133251 0.00928244944058964 -0.00750553773888584 -0.0102707541796398 0.019481374423698 -0.0166435814735209 0.0327083957425316 -0.0420583088542869 0.0867316522797058 -0.0305813357825463 0.0156537748762547 -0.0356037124453802 0.0417093687223339 0.0277376510008245 -0.0491388893772695 -0.0264579234095005 -0.0223386504326893 -0.00330951286581681 -0.0249855267063068 0.0917888861647937 0.0316023726016657 0.0863449052942243 -0.053920964698668 0.0490924319004881 0.0145318692569222 -0.0577090458948752 -0.0169377579498166 -0.0105662279635976 0.0279624212422797 0.004488310236212 0.00230805332826388 0.0088440654451987 -0.0570589012150697 -0.008507442051821 0.0129321643386808 -0.162673695161163 -0.083654109982334 0.231501177079171 -0.0445080277003449 0.241642999911512 -0.326609089985395 -0.175764921402077 -0.14115072350848 0.19164535568769 0.081298834315077 -0.0580637093675172 -0.0404056770930426 0.215499139594922 0.0905407050506641 0.141952430504005 -0.0912253800932099 -0.132475721408047 -0.161846228775254 0.0953706046016996 0.0365680571383059 0.025176882396195 -0.0157360153886229 0.203090064622455 0.0815504650648936 0.146366821880573 -0.214678723444782 -0.0726937095926568 0.00722601106185614 -0.000263953801961016 0.00359122982305727 0.00161456035664122 -0.0048155362537222 -0.0103397738648854 -0.00751234347487276 0.0157947042139896 0.0113574226067566 -0.0199395974472783 -0.00200637470395406 -0.129733054225378 0.0160821196702606 0.00986064744603799 0.133699579235707 -0.0227309133653206 0.0406874308699771 0.0831713526955101 0.00137694564381255 -0.00357375195840146 -0.000112845379537651 -0.00636039154295239 0.0471150843780714 0.0211110360086953 -0.00880082654770742 -0.0186754279022813 -0.023961689922219
  64 1063.61212116423 ""  14.6083828584736 0 0 0.0256889094333786 0.0380397570152191 -0.0906875059097544 -0.000246269048566774 -0.0228057383197544 0.0478342225089198 0.0174598928298874 -0.0114931599645116 0.0891047610461762 -0.0143351231721684 0.0204289350533166 -0.0103689420215138 0.0151180466273704 0.00215638197854416 -0.00970794028409756 -0.0521356692509005 -0.241404385597811 -0.138875199566747 -0.00192141081922521 -0.146822519128944 -0.00127476139057237 -0.127961198023092 0.0588577877761787 -0.0127902666259875 0.0532316493001349 0.153015718419531 -0.215767758693989 -0.272720050018677 -0.274933086400735 0.151563491592409 -0.0751233073891651 -0.0473646988377543 -0.129584664813423 0.0838837121554836 -0.0366998251226049 0.004921794848266 -0.0373452222850277 -0.00357627565810595 0.0155178388617957 -0.00662417949778519 -0.0126698310582739 0.0192306048144382 0.00184280544728845 0.000139370856027539 -0.00135626888106976 -0.0018993409189568 0.00119840798105217 -0.000580251553677702 -0.00465739840546261 0.00208075457888708 0.000799384139471379 0.00202850355511837 0.00021192243208899 0.000862896038142339 0.0015904367232445 0.00145571990347003 -0.00350726237157768 -0.00289844876369012 0.000113259136757654 -0.000302475283453415 0.000258958025700416 -0.00113191476643009 0.00908035589691934 -0.00197916409068824 -0.00429122014120368 -0.00424373934824276 -0.00151452488421166 0.00531374003963688 -0.00553904185427105 0.0136215958648944 -0.00386284632473269 0.00272034379497047 -0.00412386734674242 0.00663037745619641 0.00218298316293737 -0.00785052084476883 -0.00417128707930885 -0.00347164017012833 0.00313659623128975 -0.00066813404907265 0.00107180315107057 0.00840778496270935 -0.00305711725923781 -0.00184504330445415 0.0017740264014053 -0.00378476386534697 -0.00304252746147099 0.00114911151570762 0.00388860480631424 -0.00184949281819673 -0.0133541431966162 -0.0301703478229195 0.000941911928269994 0.0410647279907055 0.0316396453368453 0.0252326776924198 -0.0247735718369162 -0.0153463816379689 0.0374846370039359 -0.00712853696308191 0.0368453999618937 -0.051654136343915 -0.0266541064043002 -0.0201614637946093 0.026255257088434 0.00427745620655329 -0.0120524382352001 -0.010254438546071 0.0285877716856956 0.0114651374860436 0.0225859764517367 -0.0090726101725456 -0.0172246791494618 -0.0162094961827245 0.0157239360629397 0.00519201063109899 0.00371780182168769 -0.00240758106514325 0.0313362687559116 0.0133113266503131 0.0232292310925269 -0.0336760229133547 -0.0117153381829235 2.32386575796124e-05 0.000121796444190069 -0.000512535454445967 -0.000970878912809061 0.00247955828634666 0.00254072041502095 0.003467918856751 -0.00261422308503616 0.00149621255894462 0.00518062889152988 -0.00131432914571215 0.0204749143968534 -0.00776873060875169 -0.00869414553763839 -0.0379428373070795 0.00618033050901661 -0.00779744538140905 -0.0123155642103859 -0.0138687908790433 0.028559032786321 0.000980838676673119 0.0762595135267341 -0.403366190803991 -0.194594117510596 0.0900897144533395 0.13897703311582 0.203431025807834
  65 1068.91291462123 ""  0.0321103299846709 0 0 -0.000468556572952842 -0.00062924302042668 0.00133085702689856 0.000160726639122219 0.000418804579523885 -0.000690063366244757 -0.000188025499413002 0.000220612709164617 -0.00132179660335745 0.000122323650092249 -0.000299407084668012 0.000191439913897632 -0.000106675953281504 -5.02164522456185e-05 0.000155165056022775 0.000646343973827252 0.00325321507948957 0.00198501897613941 0.000306567405769522 0.00191875259500122 -0.000160684743116743 0.00179616302035702 -0.000622329565426378 5.52725920026013e-05 -0.00067320804918765 -0.00214194639982364 0.0030578728748805 0.00392455227235793 0.00390155897020675 -0.00222476219312884 0.00103950923280393 0.00058770740304682 0.00188092141421345 -0.00129207321915387 0.000643677505310547 -4.04718594148672e-05 0.000605155864015754 0.000122864213333459 -0.000188909758284105 0.000205613933201242 0.000203256770461088 -0.000296622984129198 0.000657749848790925 0.000341688220348096 0.000797820066132493 -0.00044383932713184 0.000320427550382478 -0.000191048430481116 -0.000540581538721165 -0.000687476974617532 -0.000539182862974295 -2.55152106292238e-05 -0.00102304219377889 -0.00114994635329718 0.00253743660392012 0.0102144573900924 0.00784903295226239 -0.00731435404404573 -0.0314810559773286 -0.0227912941931884 0.0014163640464883 0.00499250525899657 0.00363308034113898 0.000341974219359343 0.00130224704594835 0.00164440194529186 0.00960720506961443 0.0457561576961817 0.0316575311145138 0.00867324900786827 0.0339087333753326 0.0245493776789517 0.0481277790180034 0.00592585128052133 -0.0775376354592058 -0.0602792536774775 -0.0564187269714571 0.0415597699689977 -7.73281293035156e-05 0.000689729745424792 -0.00273022350615083 0.000440711886375059 -0.00291272224948417 0.00146701946721811 0.00323873541440227 0.00886804544418342 0.00423530685508844 -0.0120784174861249 -0.0549526285250228 -0.0385997536639492 0.00191886906008061 0.00385548599797756 0.00161528785931571 -0.00503977208154737 -0.0191650533243464 -0.0119945216667993 -0.00849171945261506 -0.124257508369168 0.112798228836979 -0.010597553197569 -0.0418234619162136 -0.0359011993361135 -0.0090054476075732 0.0614236375272855 -0.150099082944683 -0.300799192219849 -0.103804410757975 -0.144573633876258 -0.180115126448725 -0.0949467016114829 0.0270786311795504 0.183524023974224 0.121401728518376 0.327341908638074 0.228346338297153 -0.244939438652658 -0.103416692495253 -0.0750019064032856 0.390336225184846 0.0353616006895594 0.15260822255447 -0.0581782632719836 -0.133952562358214 -7.9004968250348e-05 1.63507863760971e-05 -0.000102009254359026 6.42273159596441e-06 8.61961621038936e-05 0.000196273721501355 -3.76639893480398e-05 -0.000116479081893031 -0.000134716839592953 0.000205676454949578 0.000742563222631143 0.00265678416667906 -0.000593773372747795 -0.00055922607147893 -0.00218082082833248 -0.000137092649462362 -0.0016933150191181 -0.00213121202173574 0.000150816000075003 -0.000259655040674011 -7.20531459602819e-06 -0.00107373756507482 0.00551237907271428 0.002682134533729 -0.00048777739896281 -0.00266924838284583 -0.00284044194694091
  66 1114.54736756525 ""  14.7814366387104 0 0 -0.00332666829347008 0.00300505775162498 -0.00175954016596966 -0.000886304569796171 -0.00480621546769533 0.00583990465851814 0.00259375978804635 -0.00189034128767725 0.000673533692066893 0.00760287904641446 0.000223634864543849 -0.00358675617424738 -0.00628987222323242 0.00431523505362668 1.91729426167719e-05 -0.00908839930770916 -0.00960478085971571 -0.00267100827399887 -0.00156133667907837 -0.0130140333288095 0.00254709007300909 -0.00461276136884715 0.0044411695614653 -0.00536398731752499 -0.00649610775565515 0.00336464945938207 -0.00329746134568611 -0.00745618626048963 -0.00243441239710473 0.00557509079491634 0.00428909286554207 0.00753170747612018 -0.0104424419573577 0.00861481380759591 -0.0057216368040351 0.000222739475861798 -0.00779992414821677 -0.00138579942838049 0.00084848667943465 -0.00806085099688532 0.000835421991336052 0.00419349609047604 0.0934792944666254 -0.088596851196722 0.0176685894195721 -0.0337638123162986 0.0631014530472852 -0.0485459372050173 -0.0551643419410451 0.00661094491065997 0.00608292518365178 -0.0270765760094225 0.00113545375346007 0.00841189173157427 0.00605500406614156 0.0127012733972264 -0.0195880828509727 0.0677002017617447 0.0163891408040585 -0.0449716626199286 0.0394515540283767 -0.0210563346610376 0.0163281403974261 -0.014379727246971 -0.0181420448677689 0.0320933488607011 0.00245498833761998 0.00188943783206101 -0.00341825053516267 -0.0259420438438517 0.00392250412210303 0.00260531889423506 -0.00779453128225845 -0.00802278252668616 0.0105459465680936 -0.00732963424096827 -0.00525412156760075 0.0127293681133421 0.192413844815683 -0.10673714120429 0.0984732987137157 0.200568996873529 0.033410674863943 -0.0368991056903912 -0.010735077994298 0.00331302267582535 -0.0189114419437664 -0.101028308847338 0.0408938090489634 -0.0222260300038178 0.0259971161072306 -0.0303204332042344 0.0398243559537837 -0.0317613093505824 -0.0205149397471943 0.0331255962421211 0.0390540707294221 0.0139361423823149 -0.0506177149477066 0.0105931461694232 -0.072835178971209 0.0993160152632687 0.0430207846264592 0.0311160450783532 -0.0388399424359859 0.0417018315180677 0.0239334935483975 0.0293302633809716 0.00310752588478925 0.00585264902863534 -0.0293502047096745 -0.0298432587622738 -0.00775511677095913 -0.0508850881903821 0.0273604406751245 -0.0461346733847434 -0.0202709447991315 -0.0162051148496928 0.0580219025459362 -0.00493403774568487 0.00744641418574129 0.0243439001728216 -0.0165956900401501 0.0216866640842182 -0.0167575509729212 -0.00706861539340265 0.0178590445231272 -0.00451292313062117 -0.00241223346366516 -0.085144070631321 0.0516451276537444 0.0302218586064202 -0.0528408030972843 0.0641246909298244 -0.205570382585117 -0.0231791205948174 -0.0677924359053101 0.267568727915771 -0.174471006854453 -0.116848432616474 0.00507841306952019 0.000146041181614531 0.000987465668319808 0.000829622572034198 0.00657115153359084 -0.00988008454320463 -0.00651375025350696 0.00308400448661202 -0.00216890052623177 0.000647858951692987
  67 1129.30713610971 ""  16.7242495837876 0 0 0.0102753624375372 -0.00810946484491376 0.00200175702597123 0.0098665091383151 0.0199050050794771 -0.0213469423148003 -0.00796327845468233 0.00616167872268686 0.00126992267962579 -0.0407443983059407 0.000834884603294283 0.0169864293250298 0.0331894247824043 -0.0216793414462528 -0.00103223412825855 0.0259920606963585 -0.00122108801344783 -0.00575240121163836 0.0227065532231412 0.0385282040821104 -0.0200899479354485 0.0103087224839921 -0.00424301392374471 0.00840958443843618 0.0214633820877876 -0.00156422483423616 -0.00262852216708503 0.0194693918404759 -0.00186639832408478 -0.0154643924521917 -0.0199734697505523 -0.0275005868340685 0.0254256123794447 -0.0343619056985626 0.0239978477995113 -0.00185613154937852 0.0364020164404269 0.00424720932453505 -0.00297365279043875 0.0440791026953701 -0.00682437330456536 -0.0185087578372581 -0.0265578118810582 -0.0548835963333237 -0.0482286818237092 0.00631585623441204 0.0128242759827778 0.0150952273278973 -0.00010502404148879 -0.000819331484301703 6.86059044649145e-05 -0.000543947087004302 0.00129407580203553 0.00056423473066303 0.00130590324178675 0.000109107182345667 -0.000769523662022651 -0.00149278743989399 -0.000691411316247101 0.00129929457954787 -0.00195579211200175 0.000354901235668281 0.000167913946843328 0.00118354351980712 -0.000387685529797293 -0.00147436620296499 -4.41448232350873e-05 -0.000193832792151089 0.000309833861771803 0.000748958297604101 -6.53009017870058e-05 -0.000125887390293099 1.37351698247383e-05 0.00055215019407348 -0.000295738611179041 1.44357124688468e-05 0.000198188197882534 -0.000527651366335776 0.0228425580505214 -0.0782186624647352 0.225031437672065 -0.0295070033162615 0.217646411579383 -0.106030542497617 -0.0049396455802816 -0.0112298193056003 -0.00596937503053332 0.00850040072736474 0.000807846197768775 0.000901683689114424 -0.00357868760843012 -0.000235055661298636 0.001936095908385 0.00935588692651468 0.00335160697796605 0.00216847827042124 -0.00121998599975686 -0.000486863269682579 0.00155073030661178 -0.000481505263289076 0.00256528390829226 -0.00336099378386783 -0.00129995502618312 -0.000870999528115227 0.00111253141042094 -0.00114912884346743 -0.00120793408146501 -0.00136335259953011 0.000778503981105182 0.000287071856748554 0.00157193684868959 0.000512911008119038 -0.000412015913440653 0.000944107697987451 -0.00048413149750665 0.00204447677068667 0.000969307699774435 0.00050128445333225 -0.000976501084706578 0.000671330520030716 0.000342427946027477 -0.00169073677097404 0.000327472223090727 0.0656692326273052 0.00692278659902828 -0.0104209968042333 -0.0484415982056887 -0.0198228605858166 -0.0110536998699971 0.0380677913073895 0.0545792378435771 0.0495004126189578 -0.0134948732180017 0.406786544769558 0.339854491056202 -0.188437750192418 -0.281503708123127 -0.247489504292104 -0.0437836401132115 -0.235337880639432 -0.15798742383015 -0.00138854612463441 0.00156591931599399 -0.000335350474044218 0.00246619103516011 -0.00526202630136411 -0.00445980695467277 0.00276352444523077 -0.00220910620297339 -0.000234587975773236
  68 1132.7711674594 ""  131.735519522427 0 0 0.0256568361123098 -0.032262794075897 -0.00542894993704835 0.0359453394966156 0.0671320918196325 -0.0606674462147256 -0.0224769097304873 0.0237923673791496 0.0102471240778542 -0.13252604768781 0.00265844472977108 0.0529307569897309 0.105640558240406 -0.0710381878676888 -0.00418163942357637 0.0728557066838648 -0.0521476018713105 -0.0426972613738862 0.0821150500887023 0.0923927655802635 -0.0722338515676138 0.0210101519615918 0.0128557445159505 0.0076561448435818 0.0823056508810007 0.0144344447150108 -0.0350408697702074 0.0484139753706441 -0.0289042322843957 -0.0441362362282646 -0.0745909252579693 -0.0976404690683578 0.0702355371916597 -0.109755037014762 0.0806025206532609 0.00133750911840882 0.115748115061672 0.0154659883809721 -0.00946589527353522 0.158233780418991 -0.0265507394787024 -0.0536747532917411 -0.00507362459283412 0.0256614427578917 0.00599200184465107 0.0146783061546302 -0.0111794886453359 -0.0017175065423917 -0.000792717110534475 0.00124895329120998 -0.000265854607581187 -0.0325062814344662 0.00422319420489382 0.00346125303896884 0.010261083068687 0.00570372534605856 -0.011503403283397 0.0586217144274693 0.00655726895933931 -0.0275440599051578 -0.00299408233163426 -0.00636794352957987 0.0106569250636475 -0.00723411518945373 -0.00779274305367277 0.0122361014266751 0.00731580502431572 0.000215943238405633 -0.00265436704118717 -0.015166189826822 0.00226458169724285 0.00164298142331515 -0.0108325313746137 9.72438064377404e-05 0.00876168715742297 -0.0119928476073495 -0.00495332224806886 0.00524930567243986 -0.021490596071296 0.0311950467942806 -0.0642145301861575 -0.0096711413101951 -0.0537618545639003 0.0255918949397374 -0.0710198290623219 -0.0111494384061853 0.0483547811581704 -0.0346435818047813 0.0173402308189742 -0.0142466441281911 -0.0602927864795189 -0.0424837327876565 0.0728803883489224 -0.0158739273693265 0.00163875658307802 0.0175685348201905 0.0223511042684741 0.00606712272324566 -0.0277898335076764 0.00545553222406503 -0.0410512576260259 0.0560504417145637 0.0248909564809766 0.0173811045513508 -0.020193580541369 0.0326784394987753 0.00310731711641125 0.00911174237830157 0.0256396329627991 0.0146327823001551 -0.00443252287678698 -0.0318542866242321 -0.0226593414761921 -0.0543484141251996 0.028406915332807 -0.0187165255326681 -0.00638367403294814 -0.0130592081535907 0.0652500455729898 0.00813647305051379 0.0210659590740933 -0.00707136456233293 -0.020052642807321 -0.0191781381614901 0.00116527893248822 0.00537247400335254 0.0103658621153642 0.0055680581926421 0.0021455517108562 -0.00311022390313944 -0.0197316643212335 -0.0129418809180766 0.00549133135679722 -0.114816434476501 -0.0907290501350939 0.0516703082559512 0.0819205954265676 0.0325417966595549 0.0195512467550832 0.0649434523964065 0.0517226360840953 -0.00400592220114289 0.00980420107738286 0.00392829841407007 0.0252897871986513 -0.0391799670392883 -0.028770680195038 0.0259916680753195 -0.00381773668421027 0.0188751170698874
  69 1133.98776696023 ""  30.3223104005132 0 0 -0.0100670393218524 0.0134406020580718 0.00129540530559706 -0.0130249013625424 -0.0258052565458197 0.0238429680697758 0.00883834888350506 -0.00948577008900361 -0.00328317443171185 0.0507059556511228 -0.00113961240780026 -0.020335793561529 -0.0404660720363025 0.0273789624903062 0.00135255604757324 -0.0301225339454028 0.0211388866241963 0.0168346794595393 -0.0318254506975985 -0.0380759945742464 0.0279833160956365 -0.00876192789424677 -0.00372732856110164 -0.00357777154167473 -0.0326523722439148 -0.00500169655100919 0.0133511181257552 -0.0197476263056188 0.00884227576868726 0.0177223651038971 0.028062167553585 0.0381143060071851 -0.0298446108505127 0.0433984167380729 -0.0314043999430347 -0.000348700494185896 -0.0463725600939125 -0.00539220826670431 0.00436155138102891 -0.0616858843749307 0.0101208951193912 0.020751519988255 -0.0505981836210099 0.0377380905652701 -0.02664440698803 0.048719226036661 -0.0305250262099075 0.0191451317758631 0.0127673583541997 0.00104265151868492 -0.00506487102699778 -0.078344598309718 0.011476316471156 0.00810251449728893 0.0248965691603254 0.0103583616782965 -0.0226921700292463 0.14070540294832 0.0151183471663726 -0.0659522172157851 -0.0131895160642111 -0.0127750394800828 0.0210936521091213 -0.0163322484714907 -0.0147736319422362 0.0286642998468791 0.0173013987700525 0.000257490108290483 -0.00580271648158407 -0.0355557579055263 0.00539860637950339 0.0036848311941589 -0.0259114148938693 0.000625885782446932 0.0209176167537127 -0.0289636908662406 -0.0121705083963488 0.0122036546969691 -0.0758706775419409 0.0374104804009468 -0.00188519968644978 -0.0966913864139919 0.0326800785746068 -0.0115839694813897 -0.181052324210742 -0.0379703481117655 0.119236071860766 -0.0754145018556127 0.0372656870412493 -0.0285137039653708 -0.149647781686923 -0.0900108640717404 0.17799390944586 -0.0820298739866762 -0.00825871646404587 0.0234268780059601 0.052115557506338 0.0142554300725059 -0.0650833463598593 0.01310305753501 -0.0965939650689197 0.131756945058532 0.0580696396540628 0.0406988921266631 -0.0474179211777706 0.0773468537396018 0.00635240345356255 0.0207761031743593 0.0620066869151101 0.0351699703191115 -0.00919676811025035 -0.0760568224214013 -0.0552705854212705 -0.1303314165948 0.0679038799906115 -0.043510793915639 -0.0144514329140855 -0.031129354592199 0.157717323588118 0.019875296748926 0.0510706101335484 -0.0187053481393032 -0.0482983062340828 -0.00108753500426334 0.00938583577905378 0.00473902130512402 -0.0118328966024879 -0.00132452065646967 -0.00384655281763351 0.0341904434571856 -0.0124216167494447 -0.00184092113185687 0.0111803273802986 0.0223301474417706 0.0830750588443972 -0.0102892800430484 -0.000120830215911362 -0.127480280393123 0.0407016296015908 0.00369884403871912 0.00754670224148151 0.00169792447956119 -0.00397966351609313 -0.00165088659189798 -0.00788059123702194 0.0133170007776941 0.00917056491838556 -0.0103484030898616 0.000488353200773018 -0.00886054555007628
  70 1163.2635643487 ""  24.2444242372516 0 0 -0.0686912385863827 -0.0943708665192724 -0.020599544446807 0.0106728646841958 0.0290199512203227 0.0456566234160801 0.00600559894063511 0.035487443828038 -0.0188969277233347 0.00980915064661814 0.000158861066635941 -0.00968614471876142 -0.0165241668315579 -0.0193088634828186 -0.0143179054799483 -0.146958655750636 -0.249737343632018 -0.0251124821256465 -0.0184903438443346 -0.155163443319768 -0.00808038992306388 0.0426411847372481 0.148652875683567 -0.149101343433447 0.0762645522007489 0.036319217015456 -0.0610368312788543 0.0739660831990867 0.0101163051159286 -0.0666807677339362 -0.0213631185259403 -0.0247249477764795 -0.000171605450204308 -0.0440363332846726 0.0546913536097051 0.0509649997161752 -0.0653478563038522 0.077711955998938 0.0245080967509496 0.1605570955877 -0.0280177057257499 -0.00123071526923181 -0.0168580225517915 0.0104114459487266 -0.00108898754054863 0.00697797264285648 -0.0130103632929379 0.0116292740995004 0.00785994604783325 0.0109360613723915 -0.0169357481260672 0.0396784344607456 -0.00382668740640624 -0.00724162843864713 -0.0349727094296301 -0.0123105835137179 0.0283128345022888 0.00664965806695758 0.0186224480439093 -0.0281808765874634 0.0380571857084156 -0.00696826934679049 -0.0030639594662403 -0.0360832093232462 -0.0108160587674638 0.0270425140333608 -0.00434384003296441 0.0132933815046667 -0.0168125350092949 -0.00806739557160399 -0.00197658394356159 0.00506044097175409 0.00373722204081176 -0.0131479893538693 0.00676769406210502 0.00586535651409302 -0.00353192802374522 0.0135219841140968 -0.0285358046592184 0.0123934932655398 -0.0117331429555174 -0.0125684939671783 -0.00237148577304797 0.001752188945011 0.154929249680462 0.055522774347467 -0.130569685361546 -0.21666809416047 0.0299674710295853 0.0285693627394605 0.134755529247121 0.0451127328293808 -0.103159970752218 -0.271836632310196 0.0469617899239429 0.0216749660028555 0.0108021824422733 0.00278657984057729 -0.0110516610687579 0.00754090862178193 -0.0348672494425276 0.0474587995923905 0.0118431444812892 0.00584118074224044 -0.00754626269437062 0.0242772873762755 0.0360357260623488 0.0373364601684866 -0.0259321361100508 -0.00874906256606401 -0.0415610721878098 -0.00321203043288926 0.0251111443525683 -0.0063452060880172 0.00580684294796868 -0.0509816443349575 -0.0244299727810133 -0.00850519329430763 -0.000771521408455476 -0.0242520843953418 -0.0135187177545382 0.0474543932603884 -0.00164888066278412 0.00643444013023523 -0.00272248344508117 -0.00500264828439542 -0.00538127685828492 0.00116291525301061 0.00184182299857614 0.00750113755173749 -0.00343719531580204 -0.00856003352952462 0.00435864859761268 0.0330235329746425 0.0505979144297872 -0.0137765600893419 -0.0269194488251168 0.0110993114973276 0.0230676571351075 0.0457543832851134 0.0243351610190445 0.0558369006681663 0.0259230845108633 0.0178181578980324 -0.0872767651377377 0.0871012043542504 0.122529237502029 -0.0776207040812559 0.257737494645575 0.115972394380693
  71 1165.87508594777 ""  18.1747538602172 0 0 0.032329555226606 0.0886621733743443 0.00986171249890204 0.015572657318272 -0.0216588265433448 -0.0261890041671156 0.00511053562211948 -0.0359527390239693 0.0137537284391102 -0.0250901574351917 -0.0015395161429996 0.0125467766150525 0.0230961647388405 0.0106234626720049 0.00241986387597127 0.0662172588764136 0.196184944931613 0.02479897791498 0.030303338717671 0.0591064977431584 -0.00202699618084385 -0.0281238906414972 -0.0801049659923875 0.079312536842012 -0.094503590142518 -0.0251282337826571 0.0526516921941635 -0.0863767721896262 -0.00680312709847912 0.0739594700956055 0.0396018457685704 0.0533655804574893 -0.0336770365839399 0.0641720175911922 -0.0472090148514356 -0.0290751834226218 0.0170350916542068 -0.0508706258341019 -0.00432162907927974 -0.101240441130203 0.00707816689926174 0.013277783462302 -0.0188289707933482 0.0134998621746271 -0.00420056850638141 0.00826417856376761 -0.0150487703309796 0.0141210669145572 0.00242558008746942 0.0148508043654872 -0.0207514386696406 0.0542097424059062 -0.00542213564656326 -0.00970895766732997 -0.0471505204780715 -0.0141944577273891 0.0349482286684911 0.00733781707678257 0.0249665569625229 -0.0373755745575734 0.0510448977602174 -0.0129747271574961 -0.000616473374065983 -0.0473661432514422 -0.0128417200596546 0.0362370630937069 -0.00711070403813166 0.0182705038633144 -0.0236817946593471 -0.00997015071594736 -0.00288535996965268 0.00700669993856785 0.00561790044293927 -0.0179223094757577 0.00922340381623437 0.0085430098197692 -0.00487284012742153 0.0184194282680504 -0.0193858383280593 0.0127672699244408 -0.0143465614224682 -0.00118444729452887 -0.00199333424808398 -0.00259251047747196 0.220278774046511 0.0804300757543183 -0.187748041222168 -0.300538048100243 0.0447129910731574 0.0350395963116758 0.174837470916855 0.0583348486750281 -0.122894205409042 -0.331284441218802 0.0459681414339832 0.0250145795642156 0.0130437180205568 0.00268585246551549 -0.0124659011539862 0.00986393751066153 -0.0454146525480541 0.0610627826192389 0.0141392748025496 0.00670068843477197 -0.00918331652315683 0.0327166724519632 0.0487121440858398 0.0507677038055868 -0.0356978451796406 -0.0119102792347096 -0.0573720866128018 -0.00327076849115153 0.0354467926840648 -0.00675268756187472 0.00665169473040333 -0.0696905452437194 -0.0333783809336515 -0.0115315869851507 -0.00285220248128592 -0.034395373481629 -0.0191852630888703 0.0656174341381168 -0.00182684568360154 -0.00297018146195625 0.00406678066445782 0.00838167846393827 -0.00328988735277793 0.00172304980643463 -0.00370274388845914 0.0152222539771494 -0.0094036318715582 0.00203918501554347 -0.000131086858459246 -0.0128728685217817 -0.0130631120204603 0.00116213035734085 0.010025251201042 -0.0808804433873473 0.01820415142085 0.00408886029737748 0.0163394719335299 -0.0371668010341218 -0.0220085465914503 -0.0133651142743626 0.0753190117749147 -0.0807577472395829 -0.10114950341704 0.0473247270497257 -0.192208385908856 -0.0992124293144567
  72 1171.95563976019 ""  13.1057276331842 0 0 -0.0835126852059891 0.0878339930739014 0.00991485315095984 0.0970443160347331 -0.0116024262974495 0.0281476510776917 0.0380725454371789 -0.0525775995827177 -0.0248224895846623 -0.0669436401670047 -0.00431355171628879 0.0252003867386046 0.0376908583390109 -0.0145236581020813 -0.0436136971898995 -0.21756248811954 0.118778918883655 0.101021652099386 0.0593050076763058 -0.215017578768822 -0.0192605558165557 0.0498069258659849 0.10135241722497 -0.128583751669525 -0.195644603017066 -0.0404617625828557 0.0916296200976462 -0.0967100081452553 0.083754042894502 0.0906664654424321 0.150021334274089 0.200331943776353 -0.125854853359991 0.156428128520324 -0.0291548644671206 0.0528037119144178 -0.177630360006099 0.0486383212733368 0.0724104445036161 0.111325529137862 -0.0720633762867725 0.0690687630290294 0.00116624195605613 0.000629697666612904 0.00568390976911962 -0.00107986411203496 0.000420651485978984 -0.00281943963444301 0.0036404973417611 -0.0027428401528095 0.00222890251191644 -0.0110486972998744 0.000609887008420302 0.00259621542855728 0.00976800159755615 0.00167719862170012 -0.00541106087307369 -0.00148909924244661 -0.0047685603637793 0.00727340512072921 -0.0108524688260945 0.00329210073736854 -0.0016209947387005 0.00960813371691845 0.00316843895626177 -0.00721918459164093 0.00134230776743462 -0.00434347856110756 0.00490174230189635 0.00190694018612515 0.000790541502075292 -0.00137465734443719 -0.00111832419990545 0.0037085249062315 -0.00183674207865298 -0.00161280721498413 0.00113912889954457 -0.00365775613884283 -0.0182100026148442 0.00577111807035263 -0.00921922668996783 0.00329441042813135 -0.0147459920745835 0.007890195384344 -0.050927340158905 -0.0201528712989336 0.0456744125544171 0.0651926751733905 -0.0111312678986172 -0.00520536025659709 -0.0320871388020647 -0.0058832953101329 0.0223556920909563 0.0487887771362257 -0.00940843176066905 -0.00880123255806009 -0.00232106246700597 -0.0007072552363331 0.00241763748536655 -0.00202528764736021 0.00864884523944255 -0.0121534682846869 -0.00268678306683895 -0.000871073788560401 0.00087409712245777 -0.00623199026647926 -0.0104909673253296 -0.0106391833942417 0.00729648827042466 0.00263920965936385 0.0112852018840674 0.00104562830925169 -0.00731798207807763 0.00238489554420066 -0.0017888910498671 0.0140837000286547 0.00667949583043486 0.0023588678266535 0.00030214867869714 0.00682269966104942 0.00336552106803304 -0.0127177245496938 0.000759711011435301 0.011538269469336 -0.0106466483880356 -0.021017934444893 -0.00175247617114961 0.0018569606030637 0.0111600992807331 -0.0107003070564721 0.00242389847163631 -0.0166361645326597 0.00944905710135825 0.0500688414884888 0.0856327191397953 -0.0198322328159102 -0.0499076458524786 0.129544710096412 0.0207724141603106 0.0825068719406531 0.0167404650800862 0.0214794590380669 -0.0245682771071522 -0.0218282696754312 -0.0861485819878268 0.0267322374754101 0.0562643075919672 -0.0584964187449381 0.0816562182739867 0.00913510009636606
  73 1175.98130021259 ""  2.66191546089692 0 0 0.0256682576894076 -0.00734718761619342 -0.00114114477486577 -0.0212097580103038 0.000474179038410896 -0.0121817057564533 -0.00823347860164038 0.00765564337812872 0.00881035992476397 0.0106266891760382 -2.05000231436117e-05 -0.00478638588916229 -0.00344584728884681 0.00701815906758364 0.0136477835888788 0.0695960999353615 -0.00251577538737319 -0.0260466800649248 -0.0047226176194562 0.0607275084579689 -0.000128628735376419 -0.0192552819945957 -0.0417300313722687 0.0515130165289719 0.0344749347018721 0.00716038179887312 -0.0155822061771606 0.00766549505643141 -0.0236900099214762 -0.00927819210559247 -0.0312422633039455 -0.0422070068488386 0.0262528758784691 -0.0273218968090498 -0.00456357093453096 -0.0229005512596281 0.0611238132041045 -0.0315772823880699 -0.0241187451849206 -0.0598844143042913 0.0219612678499443 -0.014455975101114 -0.0109121261794907 0.0127211287657696 0.0195035627977336 0.00135418672347703 -0.00939864047867093 -0.00236401594884128 0.0144324411409098 0.0026887740339737 -0.00848269652693678 0.00124638545219737 -0.000665634405845073 0.000554095575355518 -0.00349917178216667 -0.00274728754376228 0.00493670669597485 0.00611637192629758 0.00137384416756511 -0.00391267573679864 -0.00252371116103045 0.00102967326556104 -0.000572531483256379 -0.00222065237935536 -0.000775010627609287 0.00253255708588869 0.00235455926682261 0.000998274388980971 -0.00171152879577367 -0.00218482224903976 6.94454883291572e-05 0.000451954998865888 -0.00129840681430944 -0.000614839217386558 0.00139823479642295 -0.00134144951485319 -0.000769436589823641 0.00122328520066075 -0.0974792188891401 0.0337782126687863 -0.0443339964200271 0.0317755800051375 -0.0693045953355415 0.0276029724885056 -0.0134683436528351 -0.0102620803059842 0.0159087937735683 -0.0223215331768364 0.00164605010240456 0.00500881044352289 -0.00463608099780188 -0.000578239353823881 0.00139350098416072 -0.0294424089556446 0.00414323956914246 0.000221435284439799 0.00336649475959855 0.000896160033156605 -0.00397790663954436 0.00131509853995638 -0.00684434101297773 0.00968889376110858 0.00382527359600995 0.00217668752468961 -0.0021316744549584 0.00528611984426275 0.00178352095655748 0.00264511273343323 0.00205490014071436 0.00154905242455111 -0.00296567733757504 -0.00434578792491006 -0.0015269098472907 -0.00742384673173369 0.00421325565166383 -0.00408405582756964 -0.00154550190910546 -0.00207955794640034 0.00826005106000209 -9.42851775258759e-05 0.0023409331575511 0.00141729157958115 -0.00303068305455808 0.044412657200797 -0.042336830468383 -0.0908915200093908 -0.00917890736521367 0.00963323775217844 0.0497193127972827 -0.0313039977595431 0.00336151133986794 -0.0684919643273032 0.0501466840606704 0.195386889613501 0.39470266836156 -0.0820659111135662 -0.200834779697119 0.507138258748202 0.111333054567188 0.348125606683471 0.0579855554564567 -0.0130668157533418 0.00337429978043242 0.00418254024375522 0.0435627740691153 -0.0267373043452939 -0.0400605526130875 0.0311477972029853 -0.0601149579721337 -0.0162887026753482
  74 1188.25792630033 ""  0.198754631997979 0 0 -0.000241146234137428 0.00103075343197892 -0.00197348841062935 0.00147853130289184 0.000223190072163527 0.000385400295340151 0.000469073413470521 -0.000256949709939208 0.00137686927226622 -0.00184803810402978 0.000256434301888196 0.000964933729224463 0.000939740337804507 -0.00117226510810345 -0.00152912771229048 -0.000168708072902636 -0.000756241078840106 -0.00275701266419684 -0.000792144992951561 -0.00257455809609788 0.000717161011208582 -0.000152366846484621 0.00305700200264514 -0.00332716445945624 -0.000215372351152592 0.00209859523412102 -0.0024453149310637 -0.00367329510689617 -0.00345971925792367 0.00241869822645764 -0.00101428047341589 -0.000713386572775882 -0.00209404363682691 0.00378685853032966 0.000837877709586883 0.00385085480612759 -0.00467925313496245 0.00388102650651082 0.00188157674527927 0.00715938351425054 -0.00294977718153859 0.00203404002276349 -0.0197286732540044 -0.0126320336853663 -0.0125781134948414 0.00410178905035785 -0.000622234532966968 0.0118444011893456 0.0071926165208225 0.000649640113359119 -0.0036078329508634 0.00283933815623465 0.000216312245768707 -0.00095647685579137 -0.00228730011091263 -0.00194059362190414 0.00354488457705324 0.00145309446954199 0.000964877465011964 -0.00169876529728926 0.0008587550699603 0.000658050313356148 -0.00155932103135114 -0.0034410843112178 -0.000690455545737693 0.00158507607787585 0.000422871104902846 0.000941518704764855 -0.00184356056866115 -0.000672047010627194 -0.000102664317014876 0.000547413356326212 -0.000179355669321132 -0.000814341044384235 0.000783867538364066 -0.000158415790377864 -0.000410713347964359 0.00103165821991525 0.0140428391556923 -0.0246080931837562 0.0699623069446127 -0.100626243353251 0.0851645181083556 -0.0166167808915221 0.00238569773753833 0.000801204090699021 0.000556743080330085 -0.0126688024357632 0.00040225910869206 0.00366333333853221 0.00943466981808149 0.0057714517485041 -0.0103131886579159 -0.0338047375021697 0.00891640720246572 0.00179731349644751 0.00101800629038705 -0.000290107355300362 -0.000578863831704532 0.000552065768091468 -0.00307388617680353 0.00383000471122051 0.00114383239306237 0.000598613885020184 -0.000687593519589806 0.00278001726526975 0.00191262703889362 0.00239859113153193 -0.000121154475454548 9.86882911942442e-05 -0.00239804830744082 -0.00123603620323009 0.000548981434374021 -0.00202995275351319 0.001395569115725 -0.00390545961388314 -0.00181178780669169 -0.0011001759681975 0.00214864874319556 -0.00129169052168707 2.9804944037258e-05 0.0026032575967306 -0.000945905309974981 -0.0781265689798454 0.0394834032270322 -0.0651242567879832 0.0298914814154441 -0.041771192613712 0.0120255482371776 0.0393070125912891 0.0506272328551184 0.0127131521118767 0.108456190558031 -0.249564678403697 0.324919339479065 0.174488220218129 0.326679689130476 0.372693922262182 -0.0810284764159595 -0.389548948434015 -0.321663370263791 -0.000539658172584318 -0.000606445267614923 0.000376271743530025 0.00360430463669823 0.00245064353013971 -0.000885112338361763 0.00216953782747052 -0.00350213874982282 0.000157987265292528
  75 1200.06591687599 ""  4.9532126688253 0 0 0.0461881988257443 0.00539831028325912 0.000633074090305656 -0.0339530198773141 -0.0119385359260487 -0.0142936500088199 -0.008909869632108 0.00277111509502162 0.0160871299199658 0.0371050115589485 0.0302332896210104 0.0345908370237579 -0.0504304065131529 -0.049020409167814 -0.0873961592050012 0.115591083688139 0.097043710911886 -0.00866336705765922 -0.0830329083836502 0.0868608230553501 0.0580552929087326 0.0607939899310097 -0.0610099799563952 0.0312093291552691 0.0293017378539352 0.00583683602778653 -0.0119223257851432 -0.00982031854862326 -0.0359095449153513 0.00504088631583975 -0.0321584693465463 -0.0424851008525142 0.0246879460361031 0.0354742881120119 0.118783985032918 0.196715569440662 -0.413003814914488 0.299915300490113 0.149644655884539 0.527540931682748 -0.144257105693973 0.0931687439688761 -0.000394870517221564 0.000556196016380937 0.000690719666971214 -0.00025076231047724 -0.000247446364225233 -0.00030486973039069 2.091125811991e-05 0.000398136411810955 -0.000640265742202576 0.000948495056157774 -0.000108170561463251 -0.000191223757580922 -0.00101792856169677 4.44701314707458e-06 0.00033062110092555 0.000374153711680813 0.000351528705321242 -0.000663883259714965 8.53313132737665e-05 -0.000573308031252536 0.00073714209324422 -0.000123821450968134 4.59728181781083e-05 0.000583627756729629 -0.000114590556107586 0.0006032912957248 -0.000519523597718262 -0.000116789053708384 -0.00011593675146459 0.000131347625198759 0.000118935362575279 -0.000317195322739592 0.000267223052605656 0.000182644332309558 -0.000172344403640063 0.000403182790928353 -0.00271720412708205 0.00122549278716413 -0.00231646154734095 0.00595056872169498 -0.00400530890660858 0.000412499430596342 0.0043687111927261 0.0014488378596234 -0.00407447520610374 -0.00834870254233758 0.00163322039484668 0.000233374602947196 -0.00143110104146583 -0.00116200675017688 0.00277872044184529 0.00219007536108708 -0.00275737157650988 -0.000306869633221026 0.000139390571425563 9.98820961150962e-05 -0.000145019127613939 0.000264876523965445 -0.00073725132818028 0.0011910248742508 0.000154640950422875 -5.64566907546789e-05 0.000156070373140206 0.000639746929721844 0.00110886323775399 0.00114744691584527 -0.000686547665923368 -0.00013636892927248 -0.00128160685878535 -0.000271056717660689 0.00086473091073001 -0.000624385730664804 0.00030779812572649 -0.00132521615371522 -0.000520280998890621 -0.000263843597291265 0.000375850541705871 -0.000743938455685287 -0.000103508607055331 0.00122668192233985 -0.000227845485555949 0.00183293881826379 -0.00198198769014946 -0.00172528552517167 3.94214849919514e-05 0.000462781373548185 0.00120816279166602 -0.00130088444133897 -0.000425909147718355 -0.00180790949517659 0.000412547427706554 0.00574849198870502 0.00667319907778567 -0.00473952959407615 -0.00982655545013774 0.007826007011188 0.00576328984017849 0.0142899295888764 0.000473127529076597 -0.0262427389578446 -0.00179680100877971 0.0026611052202991 0.05823352543343 -0.00928112591537667 -0.0491900852420241 0.0435303769093851 -0.132572185080913 -0.0593439078805799
  76 1220.90069056465 ""  79.200585275561 0 0 0.00129315081337919 0.000410487524725724 -0.00385293344115299 0.000381934120220946 0.00112412666913034 -0.000172512153390971 0.000786661632732746 0.000778588663259921 0.00288221221156154 -0.00127679488197296 -0.000737121345871358 0.000502915544886539 0.000942700532681211 0.000864738223962181 -0.00059765007593133 0.00949982228952238 0.00382602701741165 -0.00766809545325531 -0.00337688524135216 -0.00173203921297132 0.00123423766025862 -0.000774332916501654 0.00121989365563718 0.000222372970677577 0.00174469959360124 0.0043659509242694 -0.00421549684972375 -0.00890501407576283 -0.00964148226002929 0.00475265689884462 -0.00390948713698971 -0.0056815090789093 -0.000523883372134056 0.0057502655878943 -0.0026054777913868 -0.000261690334133316 -0.00237553221003603 -0.00210342625618149 0.000733981137375748 -0.00326000182992554 -0.000726440459930887 0.00258825340930087 0.02373263636389 -0.0123569361062254 0.00212261675216892 -0.0442999206029658 0.00671995635887072 0.00894787637518448 0.0764844831884915 -0.0185569557549837 0.00128151115687621 0.0134646791561599 0.0109605198161915 -0.0194080599957262 -0.0396159383491698 0.00593481603095444 0.00477995856095104 0.0262862245043776 -0.040789503177131 0.0478957153188934 0.024984353254501 0.0296233088584075 -0.0510701864519489 -0.0435651766623418 0.0120379330210875 -0.00174639593839604 0.0860789132812051 -0.0721935995289322 0.0837006676604647 -0.019900729664421 0.0178636961442102 -0.0231336296617249 -0.0391601170462517 0.0429259152138005 -0.0214193065980888 -0.0451348809907812 0.0165229034928022 -0.0414581907980815 -0.0186901601562283 0.000141625012542016 0.00965868936441375 -0.0163970575127405 0.0071419119791059 0.00198864330312857 -0.10832000816005 -0.0552320916182639 0.114437963630204 -0.0348913275253301 0.00357981674345551 0.00429703995866396 0.130318835619514 0.0909511347369126 -0.163500630521689 -0.269983347175299 0.0648292126498234 -0.0137247426797943 0.0524887789921262 0.0335734759427911 -0.0851946463962015 0.00776574189762358 -0.023172789255434 0.038876945822896 0.0596146297575563 0.0473849772177481 -0.0561506533689263 -0.0343144900494918 -0.128275616782782 -0.131067932548636 0.110046661580437 0.0392695143168104 0.143718013449668 -0.026551456319851 -0.149777531074146 -0.0222914757733355 0.0311290531166099 0.171466500335534 0.0809908698419364 0.022888196398451 0.0702995315298519 0.138489488036185 0.0683704851418858 -0.18332839592637 -0.00830778012911544 0.00111123761352719 -0.00375229847231916 0.00478468901038172 0.00156446792227566 0.00127063341410876 -0.000493002592470551 -0.00485044721691525 0.00424747346977327 0.00189394890881744 -0.00667986723676716 -0.00274762481754522 -0.0294097295733242 -0.00298133211063632 -0.00786918019024095 -0.0125685643853461 -0.0113295169885372 -0.0115087246457039 -0.00547117635289441 -0.00127657053339157 0.000397485593965445 0.00290988683098049 0.0147357750187069 -0.00517280111613913 -0.00987925400268467 0.000693661589865974 -0.017263363518166 -0.0133999088723347
  77 1225.41752886668 ""  3.56369154386961 0 0 3.49312185722418e-05 -0.000153129935081525 -0.000171455609400555 -0.000262748002711981 -5.06084925504046e-05 8.04326210709698e-05 -7.36659008898278e-05 0.000123496209452856 0.000196090803544054 0.000230013984050265 0.000182225398747072 -0.000181800130139883 -0.000208285928669169 -0.00023545986656316 0.000181663484825157 0.00102379541466731 -0.000531823639493901 -0.000900790861625105 2.28071271050052e-05 0.000126651240421036 -5.78301623181736e-05 0.000243894526722008 -3.5727416665519e-05 -0.00012147420300159 0.000866819315712434 0.000360262857144888 -0.000746092766449649 7.24159072806695e-07 -0.000441001788023506 -5.39534822265642e-05 -0.00033175917238379 -0.000333418814319234 0.000252125349887624 -0.00159660403311575 0.000727595732909036 9.24927713984619e-05 0.000836591512569146 0.000355523578504229 -0.000276417815677157 0.000769485636263289 0.000190982409242803 -0.000576451499349747 0.000744194937492523 -0.00038922845577048 -2.97792875892447e-05 -0.00130625133160135 0.000265150019191864 0.000423293976418732 0.00249038645107203 0.000337256265172012 0.000318726049233536 -0.00020376001941617 -0.000846344688761541 -0.00102762774325871 -0.00184700437527841 -0.00537903069711294 -0.00354870503445233 0.00552558155978131 0.0203544247686635 0.016276281070398 4.61049000081036e-05 -0.00220616156998111 -0.0037796210480108 -0.00157082221141762 -0.000467675599380354 -0.000501329447639612 -0.0326519791512 -0.158306143930601 -0.109216145583393 0.0154387327075257 0.072150659206587 0.050407674386804 0.00778689967524515 0.0574355292007576 0.0156336384045172 0.010361910597329 0.0340691145807844 0.0468164972006336 0.00195085862859223 -0.000556964354802258 0.000295603420601503 -0.00299485558985522 0.00116029584904896 0.000254650420016748 -0.00509081085829701 -0.00397712958534721 0.00385189057447041 0.00821881345152613 0.030205862292673 0.0222090408932039 0.0087407673462347 0.0199871164449908 0.00526978336525636 -0.0102115479883803 0.00262662954937951 -0.000252701740588385 0.0231923592040987 -0.239690691330819 0.181983857072344 -0.0325285269216232 -0.146597727628323 -0.102956902973966 -0.0503553049478126 0.106457289882198 -0.280996554008887 0.00579594558721417 -0.0822057275803389 -0.0704802720383766 0.130396591555999 0.0528118963496138 0.161567203500488 0.0325230707826654 -0.0853549479074419 0.0486121948831156 -0.041842765710697 -0.0790754637877556 -0.0459224047888886 -0.043079445998049 0.0297463307696308 -0.0828788594423333 -0.0749028412370019 0.193010834404776 0.0182432185116233 0.000122657745015414 -0.000356531406676595 0.000159844759755276 7.14483139870392e-05 0.000197125755373502 0.000149847588751111 -0.000313408188890116 -8.12500911184495e-05 -0.000282163160844337 -0.000277786294235474 -7.15768242406476e-05 -0.00114551148991275 -0.000414527445740431 -0.000981764280115015 -0.000482696798801235 4.37575880507771e-05 0.000891246938156547 0.000145957308369854 -3.78128876083779e-05 0.000108268547181241 0.000195711553310624 0.000792612739687194 -0.000301778132184778 -0.000472238435150467 0.000148249089163403 -0.00073214364298444 -0.000482508832136347
  78 1230.6975769836 ""  76.4857095790507 0 0 -0.00163143079064533 0.00062001035956221 0.00613235844431755 -0.000267441973934603 -0.00205717106033146 1.60666909474798e-06 -0.000984384382222675 -0.00131360421377241 -0.00482156948835352 0.00172115832801336 0.00126933328164748 -0.000444054559770403 -0.00133980262638396 -0.00129792297381953 0.000722618348521326 -0.0158645978993386 -0.00484778532615584 0.0129686306783555 0.00813179705523257 0.00297268529605849 -0.00335571217497236 -0.00133685834600538 -0.00371229336607765 0.00307788668505493 -0.00382662512057045 -0.00860598754495735 0.00993119529808102 0.0108224440787042 0.0124903146831549 -0.00620835062634975 0.00693395376188218 0.00902920830245749 0.000930216783967764 -0.00757946652075628 0.00363962829812143 0.000840592965359263 0.00293157665348955 0.00313478882795967 -0.000835704473446126 0.00563882531845332 0.000650033182012501 -0.00299947765164932 -0.0229609596107959 0.00824001674986597 0.00330930635331076 0.040776867581142 -0.00314537193486804 -0.0132445306234814 -0.0537918847366235 -0.0124820102758433 0.0332771329747905 0.0293763045344871 0.0132417814244495 -0.0270781400143191 -0.0551658741637519 0.0241017626900789 -0.0167239758164032 0.0156444392913118 -0.010589871212667 0.00988537967284663 -0.00519102099389354 -0.0135765905707917 0.0220944879232868 0.025775905124104 -0.00615138700896905 -0.000337517566223864 0.022524081167518 -0.0543310339394957 0.0670565792051667 -0.00102630742689272 0.0143570652563951 -0.018833696889249 -0.0103798093293351 0.0275176623142226 -0.018415757368737 -0.0136496709482186 0.0123574305362163 -0.028878520374778 -0.0102642371374592 0.00270976335393279 -0.00798730587165438 0.0257742795942384 -0.0118520314724994 0.00194566701213355 0.301765937010645 0.159801158149643 -0.330106696266505 -0.397691544661851 0.106837803835543 -0.0199391566331792 -0.170616585373635 -0.107308346857698 0.202443677245408 0.358367012092645 -0.0875533173073334 0.0130721034675849 0.0131908245407987 0.0234277938422163 -0.0347455580930925 0.00952086578340796 -0.00584637929301651 0.00325342530575806 0.0119619077110509 0.0226419277788396 -0.04007650804232 -0.0562912530811321 -0.0794875359598123 -0.0848851302586328 0.0362262397481464 0.0107730731603215 0.0852654664798719 0.00726330792484118 -0.0689390987089749 0.0149305381372575 -0.0148756811067375 0.115391760721231 0.0535744600441103 0.0222752851798164 0.0048910703837828 0.0655943071137176 0.0133012406309905 -0.0885551012340581 0.0131788213642615 0.000216086607004549 0.00782811562119631 -0.00647584169265363 -0.00191882811841376 -0.00341605382676145 -0.00209934368404066 0.00364052927815049 -0.00485592309209251 0.00238687261611611 0.00669932222055305 0.0121692563070886 0.0302501196959638 0.00550286130749865 0.0136071580814572 0.0204642959201163 0.011226450618888 0.00901104534394085 0.00397991827854046 0.00152247617179222 -0.000658771358989386 -0.0045547483595265 -0.0205631044817179 0.00257272144993419 0.0112073485041526 0.000287078003273172 0.0249491171627412 0.0206372253612998
  79 1238.74821793162 ""  17.6894151849581 0 0 0.0262809093402547 -0.0544265683114292 -0.0133235006881746 0.0117784507570644 0.0574522321858141 -0.0283920214489556 -0.0201241735460338 0.0271816772751185 0.00678453178300198 -0.021007901041101 -0.0688827366722151 0.0408838007996669 0.0293161631033939 0.0898090443390393 -0.0639657269865487 -0.00685855003542883 -0.0294022435874742 0.0148191286705515 -0.185304092688841 0.0107170916313224 0.0813728336104761 -0.044294241955958 0.0391654853334506 0.0116460394870657 0.0859106159068214 0.0118820984484831 -0.030527686503828 0.0533726291321477 -0.0309402438493339 -0.051221294864021 -0.0650282761836596 -0.0785946649341659 0.053258583795659 0.496597532157294 -0.224209450229124 -0.0196451205233093 -0.322235120910749 -0.0978796758669581 0.0927690184009735 -0.26659673308276 -0.0584606246440098 0.196868757941081 -0.000366093072879609 -9.12441145365123e-05 0.000268788256944781 0.00097784480470988 0.000255443553421771 -0.000812549159489782 -0.00192602402419218 -8.16363801081099e-05 0.000903837427212454 0.000374457829328988 0.000221184897895106 -0.000452134545502169 -0.00068533178186534 0.000460769288795977 -0.000500561182233878 -4.36135287222222e-06 0.000210935732599828 -0.000154418159067081 -0.000778158432447999 -0.000473449148222665 0.00116336830519541 0.00147485230384969 -0.000560146771415224 -0.000139740529311382 -0.000570167568613167 -0.000493580932708992 -7.23092636349049e-05 0.000293475897532292 0.000163986833372765 8.51976395226804e-05 0.000306027136950436 7.89801698824246e-05 -2.56916198739081e-05 0.00027382768351023 4.75030023065671e-05 8.5509135560487e-05 0.00253340782740472 -0.000721654921868882 -0.000259325764128619 0.0006748191741567 0.000124490729078329 0.000139474943563732 0.00764985093730737 0.00434587852256562 -0.00829499764822368 -0.00743138696398741 0.00220360087127948 -0.000496852961153917 -0.00728275736436299 -0.00494224889608039 0.00721092444092589 0.0137637203314441 -0.00113120568147646 0.00168001594383518 -0.000250710426686956 -0.00059316569736193 0.000812229311280061 2.34017363564993e-05 -0.000205121706520412 -0.000631059516447768 -0.000506298138813646 5.52550752532006e-05 -0.000641987851574182 -0.000809624167920653 -0.000119538964892756 -0.000123863289459066 -0.000207476467581415 -0.000217018393433274 0.000453428320107269 0.000397995770990305 0.000283159746320212 0.000331135021463878 -0.000644106590406166 -9.64280788580882e-05 -1.53696255917483e-05 -2.12988482710387e-05 -0.000625373892784673 -0.000634712301660442 -0.000612106587581792 0.00095327851083776 0.000248998425214975 4.81882073837581e-05 0.000249004486232665 0.000324976690447239 -6.82259450687269e-05 -0.000137066535540033 -0.00051331119313172 -3.80715075934085e-05 -0.000119106941138237 0.000304119626955271 -0.000860738227801649 0.00153647732185822 -0.00220747096601894 0.00012949074832031 0.000448860939798263 -0.00148208263345462 -0.000226014803278529 -0.000104280484611115 0.000928335275416287 0.000344101572918988 0.00647042110364918 0.0132030127525607 0.015226781694614 0.0698133388719183 0.0259404035357881 0.00348853235841031 -0.0362570658323872 -0.0273361541432235
  80 1259.59055977363 ""  208.262445279033 0 0 -0.00141301341347777 0.00093157059307482 0.0058319878543753 -0.000541507012282889 -0.000780875993788861 -0.00319615829110315 -0.000977097998818558 -0.000558593410283551 -0.00579911881652678 0.00091617762563623 0.000200011124993379 0.00256912005953098 -0.000405827168578919 0.000919347064712422 -0.00118778869738485 -0.0139386031350852 -0.0201049360959863 0.00631828896765303 0.0295418344041462 0.0105879856884884 -0.0166004310698175 -0.0217943971452944 -0.0139454965516858 0.025399140997708 -0.000298763385868718 -0.010505392686556 0.0112765655737922 0.00209877461926891 0.0119017419784243 -0.00237858406677822 0.00883917156533253 0.00543194647457813 0.0116215961743422 0.00698185226581898 -0.00227145551084521 0.00173585259250248 -0.00335561207632438 -0.000736845298782708 0.000892945781270641 0.00249511440905379 -0.00225826146125691 0.0052736155319381 0.0340140080336009 -0.0230352590101348 0.00749610053013862 -0.0940223938509722 0.0114455617372656 0.0231906713784075 0.150124939545723 -0.0166749711669911 -0.0262407226293453 0.0449281057973467 0.0264545735986976 -0.0510952843082113 -0.066439762762329 -0.00517481419464587 0.0286333044862838 0.0207001983367631 -0.0204605786814898 0.0218853769583961 -0.0424965426005134 0.0166518553355854 -0.010084203266569 0.0181063301088176 0.00749913517307729 -0.0156374425915803 -0.00252593419480548 0.0388735316183032 -0.0543323760606229 0.000980283141753828 -0.00748536203788205 0.0104430345132666 0.0023806088969934 -0.0169905015244683 0.0197789903718977 0.00300161744809254 -0.0137930006478039 0.0221403793878704 -0.0147283141277243 -0.0050426752659843 0.00814402510141032 -0.0574627271314791 0.0290404351666841 0.00557670106756303 -0.00840300883929086 -0.0044911645577386 0.0125931665145439 -0.211235293774326 0.0277791025717075 0.0288062511958258 -0.293216933468942 -0.116834567981913 0.257483364474207 0.122530920697392 -0.0205535800608927 -0.0202348067646028 -0.00560951791324948 -0.0145923336381091 0.020419288910508 0.00780174465944117 -0.024608494655258 0.0317430564933759 -0.00530527668251625 -0.0125515082685738 0.0208449678264442 0.0432581898284267 0.0416279989926036 0.0543157740050183 -0.00530409984153818 0.00806282490200913 -0.0738920760669565 -0.0274614723973281 0.0452012913419196 -0.0549770874845768 0.0188123597468354 -0.0740851196701227 -0.0278027721269917 -0.0276020590465608 0.0445134071696029 -0.0550819362332321 0.00724747532043748 0.0673027724881389 -0.0323481363553322 -6.98889090448947e-05 -0.0149838456856279 0.0107309423466425 0.00515806799460838 0.00407183336043535 0.00459595225696564 -0.00434341615260782 0.0134142819315666 -0.00625384803071578 -0.00930276602578316 -0.0249395059386884 -0.0457734606447016 -0.00681295274440732 -0.0230095440039189 -0.0196636598153267 0.00491188701068248 -0.00445103395524434 -0.0607343098374414 0.00099994375199646 0.00094240362998277 -0.00226570364416024 -0.00810962653260313 -0.0215122577821199 -0.00557727618935836 0.00149595923047258 0.0234104232487793 0.0206061419590252
  81 1265.58817515615 ""  5.30637228626515 0 0 0.0112096660473421 -0.0169410394733642 -0.0526247692841422 0.00864893073299304 0.0145909440459165 0.0469758435971904 0.0137861585585516 0.00437550155547721 0.0488992385438996 -0.0257471153607485 -0.0031852648116701 -0.0373339629285212 0.0111501380125775 -0.0122029307642532 0.019265904895392 0.171949425267614 0.318334119521826 -0.0305381440985784 -0.386057330177361 -0.191448018995196 0.209962413886415 0.368721127201173 0.179812902627438 -0.348846098406105 0.0387601756512981 0.0766511937599123 -0.0911689830724393 -0.0866548710867497 -0.116165459323773 0.0594047411146979 -0.0396495097647673 -0.0305699367806595 -0.0565158829658534 -0.0844555076810646 0.0244873021728869 -0.0221726200754136 0.0890058839761087 -0.0230417419409141 -0.0287605475137024 -0.0169203300983768 0.0260197070091681 -0.055799011283547 0.0044322717184298 -0.00131233046233132 0.00130971972411623 -0.00754669183489463 0.000860364892991913 2.50370945839524e-05 0.0101968199569483 -0.00215089005717668 -0.000430128011502897 0.00239840824803527 0.00284749427351244 -0.00448435130157193 -0.00510544708779126 0.000202419145204695 0.00143872768119257 0.0031812659017104 -0.00120504624769329 0.000610124902601716 -0.00504812689540659 0.00125852314800575 -0.000206577404886485 0.00552088031720727 -3.21041614603668e-05 -0.00149082139584314 -0.00469622074978398 0.00150232612663281 -0.000533707922503126 0.00187694241250116 -0.000333169758226619 -8.81422988876935e-05 0.00174073566871458 -0.000721506704347582 0.000376499956112913 0.00174674560800036 -0.000581366157380087 0.00041587469154519 -0.0126354827500545 0.00276345817002267 0.00081329633371371 0.0105865900948142 -0.00650018812632403 0.000926783749478363 0.00730568362560454 0.00445159632879413 -0.01071431614078 -0.0236646661419016 0.0045789205347378 0.00136061520856664 -0.0399648368607123 -0.017359369166643 0.0375224690720866 0.0231031242191339 -0.00532883105620273 -0.00155190843347581 -0.00361404316855438 0.000195109525334027 0.00379645098964513 0.000493330373754804 0.0021427535003026 -0.00308610482906188 -0.00420271307657384 -0.00249021112698641 0.00210611069780374 -0.0029116829464497 0.00182672405189673 0.00206648836938776 -0.00404727985576964 -0.00129356830213076 -0.00360375230128074 0.00112304250261609 0.00470836381383564 0.000148576148307531 -0.00367932794221359 -0.00165608302497996 -0.000463960969627072 -0.000289698870788339 -0.00193285566855688 -0.00452356527177138 -0.00262847551150856 0.00460724872822265 0.000708435700216494 0.000640159129073715 0.00301362238366522 -0.00174645272185289 -0.0012405988576694 -0.000680191753883357 -0.00174510716368669 0.000264984293466643 -0.00261409269330274 0.00302806613614019 -0.00194389753701428 0.0141492069880891 0.00484057227250394 0.00277235930896402 0.0060099636177788 -0.00139957203361924 -0.0080293013176789 -0.0068141650887152 0.0201659552112088 -0.0152847326413032 -0.00784632239908188 0.0224624739942977 0.0390868832825288 0.208770965310907 0.0589325053439334 -0.00866146588043775 -0.195512824344207 -0.158820280062246
  82 1275.54786551003 ""  21.9233635624099 0 0 0.000154191017000908 0.000926409707039708 0.00220190139362207 1.31647167688754e-05 -0.00078908488611349 -0.00167605231395027 -0.000948836520495477 -0.000240433311025225 -0.00242996313160037 0.00151811398774552 0.000252115776685092 0.00145626597784807 -0.000913124889994032 0.000416229081646054 -0.000820930568890955 -0.0124408576593719 -0.0146878378535024 0.00421446941278427 0.0139909189681848 0.00753308660358418 -0.00760110633394474 -0.015594241434192 -0.00823551631750542 0.0158737726159462 -0.00130322409191112 -0.00425297230108411 0.00469586629099665 0.00402350017774584 0.00559874349315767 -0.00295257657516743 0.00192445604710009 0.00135614822570749 0.00359648805767489 0.00342934727957829 -0.000680301557255673 0.00156311667628604 -0.00604022691131566 0.00307408621701462 0.00204214475156913 0.00119912513216708 -0.000988052302112535 0.00182183865397467 0.0348993234727911 0.0132953436774445 0.0102646368223452 -0.0205145969233276 -0.0120088245868652 -0.0189875775983387 0.0113203109187172 -0.00928387536405311 0.00739093125207824 0.00418803769170055 0.00502924055589475 -0.0064144507801712 -0.00893947727435455 0.00322599076013305 -0.00147610041768248 -6.98706686270491e-05 -0.00835928709933264 0.0115259763448729 0.00167609584292295 0.00404334182973177 -0.00575857439136372 -0.00579254175861061 0.00471704700104526 -0.00382787837588711 0.00672263535350103 0.00945568228737915 -0.0167371767697457 -0.00233465611037049 -0.00179764160532291 0.00372471607052386 -0.00242893752166616 -0.0037781108261517 0.00560331919528509 -0.0022145455673282 -0.0030947434977754 0.00609394562844954 -0.361360557019422 0.101397566518443 0.00217977702785233 0.399022351101383 -0.187016283242304 -0.00975629214781162 -0.0158259210920697 -0.023291283725461 -0.00364307940057672 0.0254000947247991 -0.00324561424291253 -0.000568763771696409 -0.0173911612623702 -0.00690658044929931 0.0132732914172278 0.0132071377314306 -0.0022279635964564 -0.00540290489392341 0.00427040620001525 -0.00627591853524316 0.00127146090278815 0.000158369766403818 -0.00780196764733313 0.00994188865596639 0.00517934217741625 -2.94976046633515e-05 0.00383930652703202 0.0181549557433228 0.00880580019066287 0.0126329487280851 0.00714258192318522 0.00532666137772822 -0.0152742796255599 -0.0101749982598507 0.0055507662301228 -0.0163898546167452 0.0115367083828207 -0.0194785970340824 -0.00753829954357785 -0.00809967667839145 0.0159716878397568 -0.00941698959782103 0.00754458116643332 0.0117137482634378 -0.0113565235682797 0.00426114665180171 0.0882389202875207 -0.0461132812304569 -0.0284718556462308 -0.0270658569391658 -0.0485178665226351 0.0239609408871053 -0.0539225483778592 0.0750707880454172 0.0262270240250895 0.156937226428769 0.156076642247347 0.0519234493369773 0.152743091859596 0.0430915784344364 -0.155550651432466 -0.150279100547162 0.434582618543892 0.000665372930701386 3.49465349063398e-05 -0.00119645218128129 -0.0037745713244769 -0.00765395014078695 -0.000940229994434073 0.000608914607214368 0.0101897011643331 0.00896642552303838
  83 1286.97737788599 ""  3.25018755012612 0 0 -0.0018643691170036 0.000568533528267916 -0.00105361181248097 -0.000166666752203134 -6.75576876683268e-06 -0.00176352068216064 0.000530472543665233 3.22939079515367e-05 0.000179625651802263 0.00046172772422363 4.48279673000795e-05 0.00170578405785665 -6.32316390657996e-05 0.000348860153297634 -0.000637211269977212 0.00237216053039288 -0.0131720063912466 -0.00873909946750883 0.0187137647593838 0.00716626264813462 -0.0107983624397836 -0.0167340006663022 -0.00632012736935512 0.0141406469283219 -0.00013370756399771 0.00151527308840341 -0.00225872293565731 -0.0028043604932056 -0.00026158583141773 0.00174055793169055 0.000153242087782574 -0.000667781551965557 0.000396182614416393 0.00312478068754428 -0.0008557660492212 0.000770306935417706 -0.00219867071846385 0.000267101591477419 0.000719546030997073 0.000639674560290576 -0.00106572821353716 0.00221374146509058 0.011733818675378 -0.00208893183492614 -5.39713901868402e-05 -0.0195755304072278 6.758156686079e-05 0.00414883245171394 0.0328698992985996 -0.000441036065972171 -0.0099883073236743 -0.0247105852017047 0.0123540630194529 -0.00943541095861056 0.0131050712241746 -0.00619692041326543 0.00447026356345525 0.0926504093210151 0.00278519765808179 -0.0331407008144809 0.0104496441627901 0.0103918065505042 -0.018686020536488 -0.01235328189113 -0.0107937333814325 0.0206643138683063 -0.155730087135563 -0.0293089816862429 0.0905969825500704 0.0558400673510765 0.00277542908664858 -0.0216163766645153 0.0464676532020001 0.00918094693201602 -0.0326734614543912 0.0476481883762835 0.0138390563541272 -0.0294445110093333 -0.0362318276684813 0.00946915608862375 0.00545462375745295 0.0162614615301207 -0.0116695910207515 0.000341560039901541 -0.0963877746754123 -0.0264429588834912 0.0668620020344949 -0.132304670268502 0.0279192162255841 0.00377610716246097 -0.0569105456261258 -0.0260088864304364 0.0564138279808878 -0.139972816068714 0.0151843216514121 0.0152726696812021 -0.106023828316136 0.0330278562305558 0.0823526589687725 -0.00451223930008798 0.116210914483707 -0.162093140548821 -0.125785213383235 -0.0546363764262453 0.0213381121741479 -0.168182409705622 -0.0023006583308443 -0.0320426524821441 -0.119081595652344 -0.0672190320723491 0.0624523962312575 0.0959487425006341 0.0443018289474721 0.138215159000447 -0.151333943321244 0.0768321430854175 0.0243858690637111 0.0512395231065948 -0.166016738900226 -0.0105142192848586 -0.105592457114467 -0.00634949233851413 0.107071071674312 0.00023080855726919 0.00416457661401175 -0.00183509921024923 -0.00153175062166997 -0.00117656432977082 -0.00276231270852036 0.00104697050795397 -0.00182489803031812 0.0044394085202365 0.00088173762721156 0.00694620245353087 0.00510944162247054 0.00210405064652027 0.00706515645179099 -0.000368149050675401 -0.014933506487731 -0.0144368114839731 0.0296900658219497 0.000768022991496546 0.000528027552697382 0.001684661535784 0.00580675516195252 -0.00570974708182504 -0.00412746517167947 -0.00238612540059942 -0.00203543073798146 -0.00425257731059611
  84 1302.80412162865 ""  1.71243079764365 0 0 -0.00392020652691999 0.00014833585892571 -0.00178048059104443 -0.000302348434577704 0.00025919344224256 -0.00139628865071482 0.00186448897571053 -0.00030751773347454 0.00216996461141785 0.000775757589492688 8.35842389586582e-05 0.0011087692982286 -0.000633852604115343 0.000222552742830119 -0.000464918954857755 0.0176308528119441 0.000134585126872959 -0.0149624516712341 0.0160530220158984 0.00437597940715242 -0.0101872809224102 -0.0112518267804673 -0.00630601818466466 0.0124896107705829 -0.001605465259101 0.00581566146574934 -0.00631168948402467 -0.00453802953161704 -0.00328410475688309 0.00416274339669303 -0.000357618120175491 0.000491643344040069 -0.00630239115838704 0.00202402353284593 0.000226153562582744 0.00212735369828351 -0.00139035402822786 0.000864844428160348 9.70833363215399e-05 0.00165796971618188 -0.00133825767110325 0.00273633734729794 0.0212910703572478 -0.0109779786661748 -0.00388925277332302 0.000322890987746712 0.0255457591159469 0.0140355239960256 0.00163334634686717 -0.00332508678168198 0.00684092146602353 0.00389610440259681 0.00199088215819351 -0.00661929352177304 -0.00547021531786015 0.00211737243142517 -0.00157512246181685 0.00383488548609935 -0.00615309986502846 0.00780011451386963 0.00388883419600636 0.00196963365635904 -0.00463145366223753 -0.00609386081679484 0.00137398855821708 -0.00109790182926541 -0.00224847659939887 0.00365433854434777 -0.00324640963351018 0.00128966300373891 -0.000742058679222551 0.000301641771003385 0.000315789700436981 -0.00123793124833038 0.000889640105697691 0.000336506872731091 -0.000742656560794604 0.00126289053064818 0.527685880780976 -0.128531908954034 -0.0331296240084271 -0.486296884100621 0.13294738028779 0.0586510078624331 0.00536774252345273 0.0269871306082339 0.0170718497796167 -0.011152980690698 0.0019472109234481 -0.00281062022817875 -0.000476388921396967 0.00114567010148131 0.00146887533939166 0.0128128018660143 -0.000504574117383614 0.00125481084734861 -0.00253440694885019 -0.000801803549829847 0.00336899415055704 0.000622259661788718 0.0010765524270553 -0.000813629667038868 -0.00247397841703511 -0.0024839223589569 0.00354864063430466 0.00130518637930475 0.00340914190274834 0.00371146132533387 -0.000648565288084852 -7.63615509770274e-05 -0.00350644251170216 -0.00073297733762381 0.00385032086719643 -0.00109035151466665 0.000193310152769544 -0.00458642258242035 -0.00188602519320342 -0.00135542293348118 0.000417210812438529 -0.00314522257370894 0.000735590044233772 0.00239253857440027 -0.00124155941320576 -0.00100854569449988 0.0547515718589365 -0.0414761182599905 -0.0142990921400544 -0.000860290771148677 -0.0198226891568374 -0.00134997239732778 -0.092613293402802 -0.00201171810546611 0.0272341360499883 0.0832985351242578 0.130932221455258 0.0205794315777976 0.0841991655107436 0.0428626052339646 -0.11083632407435 -0.00473245025550593 0.442184118309321 0.00034736719153922 6.64138758709197e-05 0.00169334258772593 0.00310096180341391 0.00361072919872843 0.00135671416264986 -0.00294227424879952 -0.00785159451715356 -0.00938836506329369
  85 1304.22184921524 ""  62.8533728889344 0 0 -0.0025239834805823 -0.000590783995003235 -0.000831128751668891 -0.000167475578751834 0.000467805937149296 -0.000616945364607377 0.00128591778157454 2.10648229123459e-05 0.000327952703654051 6.11954763000254e-05 -0.000154789068282019 0.000680200107294608 -3.66386938498166e-05 0.00028245412443122 -0.000198919156639861 0.00841904579868536 -0.00065663939908122 -0.0074291070323068 0.0103576639663137 0.00148135192147974 -0.00663835057011113 -0.00577818153402834 -0.00298819019820684 0.00663500493911196 -0.000227836113636513 0.00234577632611818 -0.00266311679029289 -0.00618974611817818 0.000696991239688877 0.00412063068876104 0.00122882862561937 -0.00109657956268203 0.00223717011395444 0.00198916543743287 -0.000583855247961032 0.000661269316693898 0.000191277001666682 -0.000762444374671968 -0.000217176154275713 0.000445358054885872 -0.000616106623034682 0.00169149429400776 0.0101225726838916 -0.00551035630639935 0.00514030499709308 -0.0529722365540522 -0.00225739449476608 0.0204289628675444 0.0289358989399205 0.0785654435214011 -0.118057983933823 -0.00933056231778243 -0.0356477721847997 0.0521467409218773 0.0536678279582292 -0.0411940789172179 0.0407455498002326 -0.0659710454981736 0.0788033461499031 -0.0899613735552176 -0.0589485960348497 -0.0286934559629061 0.0598252919023575 0.092774400764109 -0.0251325289958096 0.00556638927676389 0.0385715394694954 -0.0418179755697616 0.0468697806879094 -0.0160806845041925 0.00844732861953841 -0.00692416632683608 -0.0034330460550497 0.0149037586263445 -0.0137452370567168 -0.00470664071201488 0.00928876233451208 -0.017678334263245 0.0343906567008017 -0.00620324737104327 -0.0162751431479579 0.0410890141111132 -0.00312274279554134 -0.00548105364419713 0.037268283778039 -0.0167310069643077 0.0130803220333433 -0.108891468282425 -0.00715900151869891 0.0446041213796592 -0.0288984313116877 -0.0136905779802989 0.0239704025164807 -0.034026715532834 0.00614903001468776 0.000289281770744224 0.0313242806477052 0.018228888919077 -0.0480898353079939 -0.00069452583213835 -0.0191437984664409 0.0272988222434341 0.0340020959480845 0.029631732524636 -0.0398616881783793 -0.0203844809481371 -0.0450001473553898 -0.0500312227185066 0.00336834595801753 -0.00078094796252013 0.0386618977266632 0.0119977490372978 -0.0436818070771596 0.0207007851797425 0.00327684007120163 0.0646077065002311 0.0278247335634058 0.0191717170992438 -0.00944620023886695 0.04469271133787 -0.00413224775232117 -0.035718712267262 0.0133563289871726 -0.00307512633406649 0.00430354497799504 -0.00246202941404659 -0.00342581122037877 0.00061468754247129 -0.00335996477744028 0.0129492329384654 -0.00541557847049668 -0.000277252952505045 0.00422766365423033 -0.00144265735731349 0.0216491315406843 0.00319617024777684 0.0127050315267189 -0.0161756164582802 -0.0306974593039705 -0.0328933993641641 0.0820990467908799 0.000573292925704026 0.000115558719846943 0.0011773903376549 0.00056614298495744 0.000425432787324037 0.00020274680973875 -0.00195329911731836 0.000428758119854931 -0.00112808653965947
  86 1324.50885019992 ""  5.03426646004083 0 0 0.104996989584952 0.0300131225219107 0.0594124789474641 -0.00456109494564417 -0.00411488411279175 0.0119675175335698 -0.0461916669455616 0.00188531239132159 -0.0551271595715491 -0.0116752807522912 0.00307776376028343 -0.0196421950291782 0.0030864604351706 -0.00509137647847791 0.00591270847466181 -0.341068500814933 -0.174896475998234 0.261833241756398 -0.318502052153915 -0.0866973590984157 0.18289164922173 0.262184600237819 0.0409990648159674 -0.15717874714877 0.0291326050863056 -0.140329513147268 0.145414719665426 0.0836162560589949 0.100133005403113 -0.0785644441355927 0.0222434788106585 -0.0129948425852532 0.187993116455953 -0.0296737659586332 0.00677740230741436 -0.00960446334361482 0.02035632879457 -0.00330247647063855 -0.0063711149722705 0.00550329207185637 0.00915005312149947 -0.0242003966627312 0.000589729540579531 0.00023301535136516 -0.000767532585482624 -0.00183544183295724 0.000540446676635712 0.0022167787697959 0.000465891693286878 0.00527016552925745 -0.00727493032680765 0.000981949098103535 -0.00102438239972929 0.000835129574476113 0.00237273843267084 -0.00152980390538149 0.00137021896820447 0.0025814463791615 -0.00026707948400438 -0.000353365352568881 0.000672319633438083 -0.00103953283270403 0.00121072528291461 -0.00414462686111389 -0.000231138463106866 0.00185192995497259 -0.00255014658054525 -0.000549781243059575 0.00159780170437588 0.000992114148189213 0.000223425571018714 -0.000603282723178678 0.000505091204058168 0.000170652004349722 -0.000868977871792292 0.000593151648252018 0.000597594743196167 -0.000588292187462312 0.0280966641273265 -0.00611837230485123 -0.00145125825381345 -0.0138967100995602 0.00257316868910152 0.00125040886650101 -0.0178345467385579 -0.0100678794646144 0.0233555733665104 -0.0212104758437166 0.00378578130914234 0.00141208944085234 0.0236809777475014 0.0113333037003653 -0.0236979852632264 0.00200357868606051 -0.00297411104594005 0.00195423023275737 -0.00235848675265999 0.000618472268608635 0.00178273486638991 0.000680292611346783 0.000503626265487487 -0.000846606736721721 -0.00272089416169381 -0.00109166986892685 0.000570394432117771 -0.00212714239503497 0.000626713537929765 -0.000384890418819743 -0.00160000100667704 -0.00143570152015161 0.00271281203411959 0.00197567461198638 -6.21806860294921e-05 0.00373101068397107 -0.00192908763521536 0.000793371334813455 -0.000271448384814786 0.00123047124809585 -0.00392103962963892 0.0011960299474456 -0.00174632643294531 -0.00147639328727132 0.00257331253870436 -0.000589141678868827 0.00277554223187881 -0.00275776689448351 0.000143785856845075 0.000682151460122997 0.000451678280174796 0.000591419905396142 -0.0046867710646828 -0.000429875981495935 0.00539694889031768 -0.00732759668195198 0.00760572626688942 -0.00259679896248275 0.000636528999866205 0.00370686865504809 -0.00302946526339132 0.000836711843048255 0.0183383019951978 -0.0255320486590422 0.00892893736529444 -0.0329953535017343 0.035523250506269 -0.282536612283836 -0.158188360388635 0.0864794119605911 0.0946532558890968 0.157057767574198
  87 1352.40872996914 ""  13.0350557939237 0 0 -0.0536099613704064 0.0292838557170786 0.0976050677788489 -0.0607539800795906 0.0214578292561392 -0.0227147787517983 0.0171299418278576 -0.029653052783517 -0.00531213702703898 -0.000497876988543173 -0.0279813778538979 0.00635896704530278 0.00413223151638901 0.0173700879980058 -0.00939811721307797 0.499364933539216 -0.220931055118504 -0.315799460282161 0.00394893245402188 0.0638224054093637 -0.0399771128679217 0.415998723838346 -0.0169095300406364 -0.18294698109858 -0.0222253111021692 0.0153887578852887 -0.0389787532744543 -0.00322842913287796 0.0860077949017993 0.0438033116511069 0.101333584437585 0.12692438755973 -0.0347083361171216 0.0770320162091074 -0.038709445994396 -0.0132845202927663 -0.0216387726126285 -0.0458673832558247 -0.00247319986632199 -0.00293621044905431 -0.0145317870264839 0.0350713064927596 -0.000161114685984931 0.000464119159107391 -0.000549945207031828 0.00123850496066854 -0.00118398993465902 0.00106249278615302 -0.0022721465961493 0.00308002699883511 -0.00392497702145158 0.000760579155089399 0.000127356673857352 -0.000392003919482502 0.00195503364744282 -3.78323332187007e-05 -0.000536554690193313 0.00244156518561489 -0.00338630109317648 0.0039007068339024 -0.000613044387339568 -0.000626995983516759 0.00101962034061481 -0.00286452914679104 0.000634494699359603 0.000648730840877942 -0.000495003346141118 0.00118368649049244 -0.00137470363623764 0.000561229720976376 0.000208511965341778 -0.000481778167722918 -0.000424953512572249 -0.000345100826663828 9.34499023584133e-05 -0.000293590797280018 0.000199504590825838 0.000430130613709436 -0.00959024616997605 0.00259866254129818 0.000567723303224587 0.00236846752245664 -0.000272259175248657 -0.000800777290649634 -0.0136652956588738 -0.0078756190137248 0.0148501514456855 -0.0265315159655497 0.00671837783681378 -0.000691001973067631 0.0212820136795805 0.0118425501411406 -0.0219515265627973 0.0182629951085027 -0.0090754578853361 -0.00131961012425066 -0.0021882445853549 -0.00131897268794577 0.00260058205222481 0.0017473586983479 -0.00252230705540834 0.00314145175073693 -0.00217627618035632 -0.00139465120207104 0.00274391478996907 0.00239181461494455 0.00149029526252424 0.00131595624714161 0.00121541332664685 0.000220057146311415 0.000325722814872175 0.000123577376907705 0.000298449382248844 0.00135022367511075 0.00124820556174029 -0.00240424795639167 -0.00152583147955623 -0.000240611738529135 -0.0012580472501519 7.32321063706745e-05 0.00115674114910039 -0.00121585012312536 -7.33590601758666e-05 -0.000557556296867661 -8.14523786044528e-05 0.000544964071138942 8.16794568934717e-05 -0.000143966001955344 -0.000360426738759801 0.00123204691229933 0.00156319985867514 -0.000616631482541048 0.00144549818261727 -0.00630452300901396 -0.000731035602654457 -0.00141723651816211 -0.000895437593294078 -0.00128634568367087 -0.00399873723844681 -0.00445417302126193 0.00437807273211807 0.00702117024285998 0.00591667912202005 -0.0226692138640532 -0.0327787962101316 -0.191262109237006 -0.0604747229971414 0.000346653065218368 0.141401046815747 0.107910299360332
  88 1358.98365887863 ""  1.90682655944243 0 0 -0.0035564728501262 -0.00758695319465767 -0.00704298271268675 0.00412820198054153 -0.000831137862963611 0.00162911408006562 0.00124512846413792 0.00149451815536876 0.00323749094887437 0.000895446846035401 0.00134110033190874 1.56727422720043e-05 -0.00057933100482457 -0.000617404177878207 0.000328399318767732 -0.00798527074565313 0.0543098623573043 0.0169397330114647 0.0122061643511085 -0.00230241407858728 -0.00467223134774654 -0.0353746824068802 0.0009617953002867 0.0162477459038074 0.00322416366061585 0.00566985250312399 -0.00557429221507805 0.000802815473313495 -0.00973089898539337 -0.00110595657729461 -0.00514656303250577 -0.00199663457204647 -0.0116998709290355 -0.00331210511112161 0.00196567138456463 0.00113045297157544 0.000116368486890398 0.00307382141992164 0.000459362279299889 -0.00123317530897875 0.000820103027495118 -0.00129135301210562 -0.00186752215164637 0.00439011380316299 -0.00436757269484397 0.00291663007175699 -0.0100894375895285 0.0106704433817768 -0.032966990885261 0.0555430818534889 -0.0671353201707667 0.0155005869202528 0.00496511959956547 -0.0120756795425222 0.0337016787950118 -0.00281594616611488 -0.0068625998263691 0.0329043612068008 -0.0554523190423407 0.0677017694946888 -0.0307560554556769 -0.00538763231575754 0.018105307384672 -0.0126204012582923 -0.00169984030788595 0.00587288349013772 -0.00918134213324925 0.0191295902883662 -0.0240640969304478 0.0107255479029031 0.00404229545332249 -0.00899671409725813 -0.00593565258639398 -0.00627493748004525 -0.000198847514694509 -0.00383536308967894 0.00361776147060395 0.00680051570068014 0.00458058945981272 0.00249222982477588 0.00844042593134669 0.0282388771852621 -0.0159366352303369 -0.00542608978297272 -0.224045735018072 -0.124130055625213 0.247543245343475 -0.480061348717925 0.11716403004616 -0.00989470537486145 0.261073740133673 0.15371782763403 -0.300098000357784 0.358372548403645 -0.093997952002764 0.0178914474070035 -0.0401173004203899 -0.0257307511393127 0.0482752058136088 0.0297147849180608 -0.0431342789751643 0.0512743824162665 -0.0400563871442252 -0.0251231846076064 0.0485406845688001 0.0353953860748997 0.0278762523864016 0.0227612291105238 0.0225970380191911 0.00245189737415699 0.00830169375400453 0.00395060352918157 0.0131485348064193 0.0259823173269106 0.0210727813384045 -0.0388058684358304 -0.0246200462346589 -0.00506874135465468 -0.0287272721141932 -0.00384684645037058 0.0190637196580151 -0.014741673781316 -0.00389634564129956 -0.00273603262405235 -0.00459059377634825 0.00216254721200658 -0.00077070928484767 0.00201989150629422 0.0023330155289149 0.00777958599520166 0.00618477379328269 -0.00725463299553967 0.00119335035545162 -0.0147227550885842 0.00556603639794543 -0.00432322084210092 -0.00683603280547404 -0.0116333017177493 -0.0189218148239707 -0.0188353499381261 0.0281608860443455 0.000229032748413784 -0.000717087624503698 -0.000368845012355236 -0.0111403095310065 0.0305110779153234 0.0170638103145094 0.000515301345558064 -0.000673603355236926 0.000610773445259571
  89 1416.48896484827 ""  3.72321753683074 0 0 -0.0154416525377608 0.0462012569011806 0.0119261942025051 0.0374726149664541 -0.0125335978628744 -0.0304606457983229 0.0517510825837515 0.0373367821688188 -0.0467381542303513 0.000243865952742163 0.00961670062812338 -0.00541110029755479 0.00431623224025094 -0.00911237088319303 0.00313077570614854 0.0571815937345575 -0.397939136677655 -0.187852948856297 -0.238475653358814 0.0434096999751154 0.155227081813065 -0.11701131007806 0.00059667324737202 0.0243878554689556 -0.227511544747528 -0.0555528780092924 0.241131030995019 -0.284572681580051 -0.101508302109474 0.101073457012073 -0.0893120852835419 -0.282151155328428 0.167507002825646 -0.0664878516410713 0.0369735992720367 -0.00315971896463263 -0.0322984825186374 0.0272213729423885 0.0220110578533388 -0.0353682581436624 0.00712248165009994 -0.0185527639136145 0.0101926319702102 6.29964105392399e-05 -0.00339111488907742 -0.00128333358888282 3.79334514849682e-05 -0.000200018972862239 0.00405640846056613 -0.00697500467841605 0.00878297442714952 -0.0146959613745994 -0.000568752809528713 0.00541870024228018 0.0124482050221485 0.0019963792376758 -0.00689938600588825 0.000795475721328812 -0.00420639876622289 0.00577881279400871 -0.0126372300370405 0.00110497358182605 0.00237621331307117 0.0153081788623123 0.00121999588566621 -0.00656487484988997 -0.000207656206875466 -0.000231790854486154 0.000204640920842812 0.0025180197660931 0.0207390514883111 -0.0299144509485934 -0.0098429891255371 -0.00557862357826936 -0.011322000456974 -0.00644068382433901 0.0173179215981618 0.00407159458862429 -0.0351524960954533 0.0106366936379422 -0.00401221136888341 -0.0363121723282626 0.0150709451177367 0.00195817186472172 0.0294816750763233 0.0245482161746071 -0.0438315313252968 -0.0254761209661475 0.0116338549709306 -0.0079904021033316 -0.00408500947098357 0.00730049015971143 -0.00832102295098693 -0.0404627278060914 0.0158570551491998 -0.00915412169453029 -0.049798715584787 -0.117855892112435 0.084877122985855 0.0495796253461189 -0.0929264392447913 0.114459958165346 -0.0305891022735484 -0.0294251293821176 0.14763514731165 0.0474035128647113 0.0466190617848445 0.0258309005540226 0.0519337954759685 0.0017655196399079 0.0458438156910128 0.0178895886329757 0.0238095830926869 0.0616699878019035 0.0310292774265733 -0.058135144132506 -0.0494556847938266 -0.00339160488496063 -0.08172673833493 -0.00733521323353189 0.0486033437452643 -0.0660730796714502 0.00282600619825485 0.00184737323396133 0.00155963058287224 -0.000670340767519152 0.000594345091834898 -0.00189658439306086 -0.00164646260962727 -0.00819258936016385 -0.00485389498156444 0.00782587263164018 -0.0078184727290672 0.0250224571565834 -0.00784183128689891 0.0120736832492371 0.0140336021895853 0.0033605014974225 0.0153827314455433 0.0147206916155742 -0.0290716308871891 0.0119831580253705 -0.0131989239586151 0.0261549396914681 -0.00970515168359012 0.121560484439613 0.0809219390111102 -0.0583081250574889 -0.0983088276298539 -0.123076700405222
  90 1418.27407890944 ""  6.92987743519147 0 0 -0.00950580167357854 0.0159413911293645 0.0069911273070833 0.0178257981839706 -0.00535023014892459 -0.0136874356775502 0.0238869526334872 0.0171213363917103 -0.0204813141805315 0.000646159288182736 0.00443750682842037 -0.00264900547942676 0.0019823338390735 -0.00413704108241942 0.00141520085798361 0.0351673060012181 -0.147725194104033 -0.0771700656335925 -0.108544669358184 0.0175907051959794 0.0705104418403908 -0.0586589005002561 -0.000262210983053656 0.0151109113383308 -0.0996579960865983 -0.0248691387362767 0.108370681340695 -0.125332671406037 -0.0493849775865004 0.043482643982323 -0.0394498564100546 -0.123483731717566 0.0692496020236227 -0.031044370814142 0.0174385226460049 -0.00139082908666531 -0.0161438611113261 0.0136421664267238 0.0108550072149363 -0.0184284397386043 0.00366577233841852 -0.00897135691886587 -0.0112334238161223 0.000230771695478551 0.0036893373538303 0.00398459244043335 -0.00238604595837777 0.00160902969267456 -0.0131500077014986 0.0147850861956986 -0.0166051716190396 0.0234219957748517 0.00204766114413235 -0.0104278402174004 -0.0146683721553663 -0.00257198696771553 0.00838040480513204 0.000126296537668807 -0.00123677194008973 0.00163903119470766 0.0133708223458393 -0.00161363217281205 -0.00182903928511291 -0.0183430942237906 -0.00225525959521393 0.00910366815037641 0.000577931315545841 0.00520282045778631 -0.00742210207881363 -0.00453137789974719 -0.0515745275552157 0.0740770720014543 0.0256040914843874 0.0142951257623605 0.0313544761640063 0.0142130304844324 -0.0409792387279841 -0.00741089270605756 0.0326479157228369 -0.00915310870308597 -0.000966780936300616 0.0409928127741161 -0.010926503746137 -0.00380610252697918 -0.0601196949393486 -0.0442278543471912 0.0817391607449437 -0.0162481453422731 -0.00336278451710713 0.00953607503094154 0.0252575676607762 0.00329743687012226 -0.0121231022139839 0.10054046839192 -0.0329768954251378 0.0147120084470805 0.117883604278279 0.292961903373152 -0.20495397441905 -0.119377090450423 0.224292119635227 -0.278331382070487 0.0679733237510895 0.0691143571837156 -0.363924028599416 -0.120603330100631 -0.12073872959946 -0.0649850821586968 -0.138461259509114 -0.00440066343933537 -0.123609824121863 -0.0491484354389494 -0.0649379464519508 -0.166637069402611 -0.0682891443476219 0.131442765410391 0.114619071592727 0.00466884254445296 0.189557450818555 0.0113541651912269 -0.107083994043494 0.156545147265229 -0.0126193600052239 -0.00256831836937143 -0.00464696407764536 0.00181253337405529 -0.0006935301111912 0.00200928167544403 0.00232882597636375 0.00943053315635868 0.00680862624424538 -0.00998749552170567 0.00200313134313465 -0.0156224341354953 0.00725239738563297 -0.00567479677050091 -0.00879780264031132 -0.00913899778277737 -0.0191591968447272 -0.0179582042867295 0.0324149765280485 0.00514472159682996 -0.0049813802345683 0.00903801077261265 -0.00909150979544821 0.0483469887762292 0.0343322658325801 -0.0226008844099592 -0.0326412977414754 -0.0435669012933868
  91 1418.92817189629 ""  6.48216968777314 0 0 -0.000125394314804162 0.000973575799368695 0.000145471100431529 0.000621158500653018 -0.000239768527532347 -0.000516180989491723 0.000579545412271583 0.000343578188193125 -0.000434799605362392 -1.84898968147079e-05 0.000164857570197316 -9.45017973055414e-05 8.27617361634401e-05 -0.000163558557457325 5.7097999868807e-05 0.000675751425561864 -0.00758317383671152 -0.00333621392901069 -0.00413592324253945 0.000761558079500362 0.00272253777442665 -0.00178907640066394 2.24123532235877e-05 0.000276384780064665 -0.0036017830492631 -0.000192532092373409 0.00253080012884947 -0.00241433483976163 -0.000717536258955198 0.000969212792907712 -0.00153225875556273 -0.00359630587155502 0.00106925450326349 -0.00114934486245406 0.000625154941791187 -7.08764821803698e-05 -0.000553061295641686 0.000468210519953176 0.000386432983609047 -0.000582765318823415 0.000128916241327003 -0.000341372212341276 0.000186715160912944 -3.29898748042903e-06 -6.57190021114504e-05 -3.04608706298925e-05 6.44786043663225e-06 -8.54300226052562e-06 4.45669846431712e-05 -0.000379385125073378 4.4503255435587e-05 -0.000236476314711745 0.000197418709283825 0.000228087834314102 0.000382047828293257 0.000644112142166671 0.000324269039965424 -0.000302250841321775 -0.00152600159612263 -0.00104893032190515 -8.65577381226884e-06 0.000896676316332678 0.000635984613787873 0.000266792272266523 -4.86239015819039e-05 -0.000164040715394447 0.000635402269002119 0.00295507702711965 0.00215566200692401 -0.000573129618711143 -0.00216526760542781 -0.00303027741181037 -0.050881899572357 -0.038128956602343 -0.0574524203457822 0.0254697485545006 -0.0768536535260861 -0.0246240175783497 -0.000586891210726511 0.000159423219098809 -0.000102548911640676 -0.000713873897595571 0.000301570700866866 1.14729954540156e-05 0.000521051528383963 0.000461954414257381 -0.000805493151892082 -0.00112198997969014 -0.00372092013404788 -0.00290320716892776 -0.00342633530079568 -0.0134823580475238 -0.00903051977589373 -0.00055575003728665 0.00178258511000236 0.000820957102371076 -0.0134730537417296 -0.00113344746810773 0.00643022668588337 0.00543174422132761 0.0137562824698676 0.0158691218370615 0.0118145019852486 -0.000203959597278747 0.00381249020055027 0.213711331868983 0.24517403566624 0.142811160621886 0.311833994314613 0.0182032881728529 0.223871909375707 0.0846859509096293 0.191404542951525 0.310803515385697 -0.102140604064716 0.257782123854881 0.213962147843933 0.0342080516418293 0.35924147660731 0.0829197234582519 -0.240904413790403 0.292741078246047 -0.000577859550190414 3.77810902180776e-05 3.81199438541426e-05 -1.77167387081584e-05 1.14387731123606e-05 -3.72460811217135e-05 -3.35317217905993e-05 -0.000162260303895942 -0.000102121536165401 0.000161905793715418 -0.000152257219990504 0.000507282770146908 -0.000144843674161059 0.000235569055614952 0.000279305892361891 5.88785846274862e-05 0.000328111632392403 0.000300429469598507 -0.000607160157613736 0.000186637883784301 -0.000275082109195209 0.000507836883422227 -3.41238333650244e-05 0.00242590268288726 0.00148103741513662 -0.00100810275047955 -0.00203862715374778 -0.00235143813941177
  92 1429.57601162539 ""  13.4448578190656 0 0 -0.00808661762386581 -0.00909994685263605 0.00706600632536255 0.00503820375577147 0.000278200418122946 -0.0027728018382346 0.0105320353829958 0.0078947386791973 -0.00707155432450781 0.00171281904462304 0.000917528965479531 -0.00115931552237222 0.000848383141637474 -0.00103566905924925 0.000303006649433671 0.0324165531088441 0.0431131220010868 0.001955954222995 -0.0262941888870023 -0.0036968651325778 0.0151871209381839 -0.0209764302779811 -0.00267185870665852 0.0131478376873185 -0.0301074638751085 -0.0102749707160981 0.0425107573694712 -0.0429710292060313 -0.0281939302077549 0.0118450488275536 -0.0128746192500783 -0.0402652730167056 0.0154832017668342 -0.00934882542252676 0.00574110843658031 -0.000403642551102758 -0.0088462022284784 0.00831689203760426 0.00570748284767725 -0.0128040813116795 0.00271469572282385 -0.00503953886861884 -0.121735297255114 -0.00886576568659024 0.0540096150746222 0.00108622600503495 0.0151466222893738 -0.0182396902156771 0.00409902174537828 0.0048382426447114 -0.00960765787220221 0.0301519317494718 0.00263147705353059 -0.0134468522073856 -0.0353181287050084 -0.000757866889856116 0.0126085622566226 0.00181993816217 0.00246090291972745 -0.00406271634206719 0.0235507221648035 0.00857107993034258 -0.019569043156813 -0.0118495481563286 -0.00628264488483301 0.0128904176031078 0.000499300395198874 -0.00453299398816823 0.00602577573363348 -0.00029372831279495 0.012157201019647 -0.0169711983694528 -0.00334405456323541 -0.00165799380547452 -0.00524495887433953 -0.00168000867593897 0.00629364777675386 0.000423822603596479 0.404686006578875 -0.116108677825588 -0.0733032073185538 0.456716568543025 -0.0668101268186946 -0.0481935257536205 -0.069886086620105 -0.0542932551616077 0.0971315220793039 0.093175271795256 -0.0320472663674547 0.0148411341872814 -0.0715253116412935 -0.0444417759647817 0.0858562429255417 0.00533131046787378 -0.0117525157423707 0.0150424324519627 -0.0202485710070472 -0.0717614854997703 0.0426111291842356 0.0244223335608259 -0.0468247695584061 0.0579853908185954 -0.00718823518563988 -0.0124936811716287 0.0846712341049087 0.012254242733417 0.0188983228757563 0.00935181947712196 0.0202963000091657 -0.000229463827044471 0.0223848210675707 0.00675087771908715 0.00981888100750342 0.0214021596146553 0.00482646598233601 -0.0172263034852645 -0.016287300686869 -0.000739789231768892 -0.0250599985341062 -0.00324814493465247 0.0152232779807649 -0.0257420748936632 0.00351620024456383 -0.0167334482516892 -0.02448102143119 0.00815503558742869 -0.00515996909111078 0.0126645957507668 0.0135178148189169 0.0724483478143686 0.0375979418398388 -0.0634752974450204 0.0243353883669104 -0.113821907785293 0.0630705291763028 -0.0417661946403279 -0.0566897229352556 -0.0499587170109616 -0.0963109979472508 -0.10699921019036 0.202371929897856 0.000917724133937865 0.00210512012993511 -0.00464488319223295 -0.00985753111985535 -0.0217011656342058 -0.00678444024096157 0.0020012261137412 0.0256169235196937 0.0201032490921139
  93 1433.3010262775 ""  7.97484067623816 0 0 -0.0230526321485346 0.0189731230376665 0.0250408940313655 0.0799749779759687 -0.0191214693234311 -0.0448478856316739 -0.0455116281864232 -0.0501942368643627 0.036842360887041 0.00324993304301074 0.0230590727009823 -0.0124829408953068 0.0111424309493071 -0.0191511518617807 0.0064871718537897 0.0967493870572772 -0.175555354464837 -0.117379411694905 -0.414693197334621 -0.0151675270383889 0.261456144595009 -0.291806334598786 -0.0370042822563539 0.145208563795947 0.165280773468697 0.0843849345704557 -0.276735138919741 0.256902482075134 0.202079833143374 -0.0517939476078926 0.109873334560443 0.275118632324676 -0.119293553243784 -0.139629454146053 0.0799707530411787 -0.00566099892095417 -0.0787629717570212 0.0715733004460106 0.0552925862698825 -0.0988664119385333 0.0197488029981198 -0.045763293776351 -0.00212345292782255 -0.000781709551856591 0.00165138903210931 -0.000295045394017719 0.000199204321005606 0.000108068522551722 0.000125193847783619 0.000555188937791549 -0.00115288015217483 0.00255697857915911 0.000455532916992818 -0.00154388524918425 -0.00184708279216777 -0.000596833407317079 0.00141490942044066 -0.000605805400693773 0.000570202584455651 -0.000739924058045425 0.00128788310182812 0.000312564256011771 -0.000987936195017473 -0.000362500274584262 -0.000323702533904355 0.000927759921335323 0.000360179969605483 -0.000399995218137812 0.000581602993594072 -8.80446016407794e-05 0.000547876844184458 -0.000869088453224803 -0.000384262894457586 -1.69101623983964e-05 2.45513417014678e-05 -0.000240444661707046 0.000609152384131543 2.53736428348279e-05 0.00239441210227274 -0.00181868843931389 0.00136840491683812 0.00551546656232903 -0.00318002417068135 0.000594048300433061 -0.00538671728554999 -0.00398399151082646 0.00723425980357161 0.00276948048929255 -0.00164936307605882 0.00170274056914137 -0.00417326984185946 -0.00216769174680062 0.00573784442303722 0.000301884662907219 -0.00376460927364662 -0.00125565903960935 -0.00118795775490325 -0.002865879553307 0.00187068821348471 0.0013625638470606 -0.00244899249184752 0.00347188633304424 -0.000448194707124324 -0.000530046274753875 0.00365363589707703 0.00171769668883554 -0.00220426265243491 -0.00145836469528935 0.00225857152572933 0.00153822621828762 -0.00221832750650045 0.000421558711667118 0.00152196772045258 0.0020912026840475 0.000670172364573525 -0.00180902107761584 -0.00167090097606804 -2.42393434151432e-05 -0.00234753790438804 -1.82041633723256e-05 0.0016400599857789 -0.00291350543788536 0.000449773041855887 -0.000821441360868794 -0.00197833057792607 0.00061568938850434 1.31819115228965e-05 0.00109633127659279 0.00129349514908014 0.00309827533049538 0.00350610640338328 -0.00490555080616022 0.00186944596518375 -0.00971964401258696 0.00161080988722957 -0.00511077269893913 -0.00730397984493897 -0.0023275036353704 -0.0107347816485182 -0.0079923276067595 0.0153363707040111 0.00587952573702387 -0.00322556016513939 0.00527795173185804 -0.00061553437440335 0.0199487425163442 0.0169928065611748 -0.00699822505000208 -0.0149973043774761 -0.0170056136267282
  94 1440.1136390079 ""  17.69876210656 0 0 -0.0189924489587886 -0.0350453987455505 0.0200517482153949 0.0171333380111722 0.00230416276662844 -0.00751735181960018 0.0185566498572079 0.0134221621177515 -0.011523026565689 0.00301683959522465 0.00387927313866265 -0.00328550058469552 0.00132382316230271 -0.00211694847052313 0.000635793955923866 0.0843711642470932 0.187244523266737 0.0381975283936538 -0.0786959524547374 -0.0240234744775641 0.042860022197664 -0.0717282754410671 -0.0127634988151317 0.0535429634587415 -0.0380153841326917 -0.011052545844963 0.056598979970031 -0.0706085219640787 -0.0398706095467032 0.0223296812060581 -0.0145274225767053 -0.0603500564934343 0.0285483853901337 -0.0238584621453484 0.0160721079855106 0.00118048996463623 -0.0145015535185263 0.00956915401668704 0.00902461494943197 -0.0214698745627551 0.00170154293813387 -0.00225134876303548 0.0607380270137211 -0.0215145668553067 -0.000182218601980363 0.011677320341642 -0.00901386890039723 0.00560926013005933 -0.0193103016786446 0.00673531651493269 -0.00348509841320617 0.0140177987646054 -0.00269611248748923 -0.000132089113684794 -0.0150599179348383 -0.000854990921627844 0.006073783315866 -0.00548989953762989 0.0153025037217279 -0.0198547934265537 0.0252112200327228 -0.00590265772575474 0.000528661431750128 -0.0301976339930866 7.58050133074319e-05 0.0095340634152371 0.000947574851432314 -0.00575833516445134 0.00769287160118489 -0.00266220488483966 0.00368791831089029 -0.00427609341522309 -0.00288725452933549 -0.00138085987030763 -0.00657239170150874 -0.00113382399135227 0.00704619492252614 -0.000436321297794594 -0.356861788919504 0.0606144976155864 0.105748773999569 -0.306069710724996 0.0113853290946191 0.0701385277646561 0.0154603139712394 -0.00449736957613104 -0.00242567511098471 0.0885208048925658 -0.0257644414719293 0.00765631484484268 -0.00189449728601771 -0.0234038461624551 0.033306480151946 0.092709108599119 -0.0308412493840999 0.0166436402206092 0.00441458563678392 -0.0254128035258479 0.00519245586113419 0.00195508073199124 -0.00746159494953408 0.00946068110815806 0.0101463782364366 0.00123340905835751 0.0242237947268169 0.0123053360333327 0.022092963541753 0.0102372707016878 0.0153020500295922 -0.0041687374404118 0.0283953269463268 0.00886362339171109 0.00404335272070985 0.0253444784027742 0.00430364407394241 -0.0178050572420208 -0.0179172110046471 0.00193313695830813 -0.0273315921917658 0.00279731529850846 0.0104471614454486 -0.0273843179873535 0.00915890267205621 -0.00904148299885768 -0.020290140704983 0.0134296612012574 -0.00153231415331944 0.0175713823556879 0.0142124365659718 0.0329973508504884 0.0722348246017888 -0.0813648550787626 0.0628601674090078 -0.23867382885381 0.00845551187397185 -0.146119862831735 -0.186835552060283 -0.0230824506833682 -0.251833013296099 -0.168139227851126 0.319057187324533 -0.000520480131496808 0.0110034714086773 -0.017622793888842 -0.0180265076016958 -0.114457539984557 -0.0459991564316796 0.0113155510354085 0.0853794960484756 0.0675529873346334
  95 1442.6284692227 ""  0.571299063503006 0 0 0.049471895211293 0.0825029275967653 -0.0498681701890255 -0.0409645760932471 -0.0033699922791945 0.0174883723150764 -0.0382254023670739 -0.0250324298116608 0.0221753183566424 -0.00857012605474841 -0.00891189644370994 0.0077239831221477 -0.00602592788086457 0.00634996785754886 -0.00206716921128504 -0.20913240269694 -0.437121064863217 -0.081839831991305 0.188038516194976 0.0446908583303035 -0.107584097414237 0.174897412849681 0.0236254336280994 -0.115500084144248 0.0652416086126514 0.0173097314808084 -0.099945901365247 0.132076806286032 0.0721256995617452 -0.044091221799997 0.0174282958038053 0.100497283101162 -0.0466235143270434 0.0652180465921346 -0.0385785683695446 0.00585819396339189 0.0533421789974069 -0.0373743262311147 -0.0338152597478639 0.0685458193692282 -0.0117244296044199 0.0217159819494772 0.00539635071092976 -0.0135641549836594 0.0125043544129817 0.00457786848598564 -0.000395061626696696 -0.0020856239477507 -0.00639753252694628 -0.000353993390162718 0.00203828159644696 -0.000795358189327576 -0.000716457296373742 0.00116861306969176 0.000836690999869062 0.0016201094074703 -0.00257066290346062 -0.000855310056074183 -0.00371642975869136 0.00535173272744574 0.000359251083411183 0.00171679112469124 -0.00275388055730151 0.00378547051083571 -0.000481170190314557 5.91485263716945e-05 0.000448335735210355 0.000916135238972239 -0.00134885040399142 0.00015931906218061 -0.000819444394278512 0.000983821353237866 -0.000660908837421396 -0.000403875764065394 0.000443693465671432 -0.000457867470759415 0.000319352077766544 0.000650368741698378 -0.0990204371616838 0.00822968636881829 0.0230370906145195 -0.0575740937794583 0.00580302409865517 0.022053023576357 0.00724087768977518 0.00358011182429465 -0.00904824850572506 -0.00633760717352834 0.0035382971112143 -0.00271145260884688 -0.0070932585807854 -0.00127133831995524 0.00596977849156797 0.00864063229467671 -0.00745661607136961 -0.00178746893515039 0.000874896728999422 0.00402088753491416 -0.00204062927476221 -0.00119724674239854 0.00275488688120286 -0.00313797364237618 0.00025115490897991 0.00047256075886176 -0.00460598883653354 0.00244556016902612 -0.00207481841485502 -0.000856809598470475 0.00460824275634582 0.00267060659807849 -0.00400888946917909 -0.000275392190124056 0.00418408377846922 0.00157117840143283 0.00150566710678922 -0.00202139615858249 -0.00115661689900356 -0.00135267492272391 -0.00234671102297777 -0.00255018036475765 0.00393680320939757 -0.00156758699642655 -0.00211657857107032 -0.0080046666461219 -0.0184039386171724 0.00911736442373081 -0.00177018720670032 0.0105496367530637 0.00977240887852462 0.0297797949738471 0.0428403803639121 -0.0525809333405405 0.0235491843575021 -0.112540283244809 0.0157946302028951 -0.0639196617254865 -0.0872557661505079 -0.0276816657638617 -0.139903744887819 -0.101078079665386 0.190722001052353 0.00159485474108603 -0.0231590957857913 0.0445285528049251 0.0318241436954328 0.246799620535942 0.11159188689437 -0.0498913891346391 -0.22221229515377 -0.203636679144808
  96 1449.75108672223 ""  9.77434598825297 0 0 0.00544747793792148 0.0148569008906234 -0.0068469500014052 -0.004927668598488 -0.00188337568260862 0.00176201503164806 -0.00340018195513005 -0.00150767801190105 0.00250015121224512 -0.00118606432276116 -0.00130161850324166 0.00116624579619235 -0.000762880628306739 0.00077932968338763 -0.000192829388091655 -0.0267674165811691 -0.081204575340568 -0.021931195512936 0.0232623433985647 0.016719202671896 -0.00971778605388448 0.0210911711865602 0.00826403716457449 -0.0236716586327163 -0.00235567531729132 -0.0026783071446163 0.00307423835141745 0.0177079530728814 -0.0053220553020226 -0.0108749689490824 -0.00573258114116471 0.00537963448850132 -0.0170337701140491 0.00802061159959534 -0.00567090933787131 -0.000479722989315292 0.0058449464175173 -0.00487476934970545 -0.00388940914441388 0.00963133821199094 -0.00111604452255261 0.00179670526133813 0.0225581529653873 0.0158066736355555 -0.0259618910052837 0.00995608903809326 -0.0159090264023706 0.0173007200144685 -0.0417525908339935 0.0414983769450968 -0.0442386656427576 0.0914360546778935 0.00687290405064789 -0.0391226519436876 -0.0706726760471466 -0.0167255374282336 0.0461904879136931 -0.019527104976151 0.0452145303752071 -0.0575364322181899 0.0754385368806013 -0.00954082320628874 -0.0103461280267627 -0.0786612604661561 -0.00934365243842652 0.0385572290877333 0.00657934574131964 -0.0180111356414258 0.023140421182683 -0.0070575809099659 0.0200237820230546 -0.0260246293275401 0.00515561163757612 0.0062181862015504 -0.00264118382220665 0.00367186881175887 -0.000541787959002061 -0.00756279478279135 -0.0290322948219275 0.0223469549112872 0.0376790360838972 -0.0682006109451359 -0.0236444148231167 0.00218305158905837 -0.153571693800055 -0.130924751097223 0.236254533097895 0.208313050602105 -0.0865322658060247 0.0538765722627183 -0.0522651416929788 -0.0866031098691858 0.140893287965777 0.276787807026409 -0.103205587115039 0.0590678640047038 -0.00974842038404464 -0.121916892521527 0.0496272527082761 0.0305778035771774 -0.065869641398361 0.0830222014942429 0.0156798096751817 -0.00757449503185904 0.131012668742777 -0.0233049469478416 -0.00569495495496073 -0.00980843415882609 -0.0364233775582739 -0.0136752226464541 0.0168253091847426 0.00174501066877988 -0.0350670556365201 -0.0154780111460962 -0.0186780559719486 0.0161958226305737 0.00563076451563864 0.0143100051164299 0.0232940827981894 0.0260155779938719 -0.0333111144202073 -0.00247378211267553 0.0260747049130312 0.00560413712350372 0.00919784283281739 -0.00441830876714776 0.00154414335554593 -0.00728592494921396 -0.00589515809395876 -0.0268875145699593 -0.0268459518120485 0.0357117625680272 -0.0251661893914326 0.0922385018750482 -0.0182270614512393 0.0515163006665982 0.0650016054574734 0.0134189175451029 0.0838520381094636 0.0670050977147271 -0.129677761018474 0.00041476087194387 -0.00526186215596604 0.0066157363615437 0.000802860177266075 0.0603304623129201 0.0284412900915421 -0.00446040496744212 -0.0365736751605494 -0.0283615149262376
  97 1450.87538836896 ""  2.48004277772859 0 0 0.000949849771335082 0.0031475855678565 -0.00123527617591355 -0.000992544788930153 -0.00040545791218568 0.000323673130091555 -0.000517145182090076 -0.00022591175811625 0.000567543822862425 -0.000159528094556892 -0.00026060016801454 0.000182131006538615 -0.000105393185394089 0.00011739501990142 -2.84463947670451e-05 -0.00479012525937063 -0.0173420556349627 -0.00506489614741727 0.00418139780139907 0.00330605080578024 -0.00165565547721203 0.0044583459772776 0.00161970240956754 -0.00482633179041308 -0.00206619614506272 -0.000358970344847287 0.00142869889827277 0.00441233254432107 -0.00167444175123157 -0.00269818769190638 -0.00208140223554467 0.000276682068634566 -0.00507474144669598 0.00126929467939714 -0.000942311407951558 -0.000130930928549489 0.000725262692983204 -0.000558262708132118 -0.000486244572102379 0.00133207909609565 -6.88670924688855e-05 8.27348893201583e-05 -0.00209987941915923 0.00342429347753275 -0.00298749354042287 0.000370432481968807 -0.00205153953888519 0.00267710851854381 -0.0013080272434846 0.00596364490318766 -0.00794638925446743 0.0139253816531995 0.00319193681637071 -0.00899071126029323 -0.011782677479966 -0.00422856983686291 0.00971541454431549 0.00471190095648321 0.00977872522972191 -0.0152234037691343 0.0146981032651581 -0.000842116786304405 -0.00351454989718191 -0.0180629136381887 -0.00213622848592553 0.00896364370754575 0.000269534068543266 -0.0037211662680995 0.00505667795548439 -0.00594122002408083 -0.0365259712207707 0.0534185159224667 -0.0431333193866537 -0.0298959580402752 -0.0478059614249628 -0.0226622414534764 0.0645409435704133 0.0191437246640994 0.0215169248388439 -0.00172274702079318 -0.00129875169414657 0.0142017374654046 -0.00523683783565187 -0.00447416632447227 -0.0342371813620658 -0.0236917193603663 0.0451183609132482 0.0108274314132836 -0.0105058317287053 0.0110815360828725 -0.0375247128142609 -0.030489403863077 0.0552235377068975 0.0529541054757243 -0.0210987766552607 0.0128876773675105 0.0943299903487594 0.208668279849165 -0.152823771364735 -0.0933898512370195 0.165767406432622 -0.205139407408799 0.0588394882730421 0.0523114790407668 -0.263396786844673 0.176931020268379 0.195054336232871 0.108907789101073 0.258429006280468 0.015538745055011 0.182572241653023 0.0665041597846341 0.152255674114616 0.25884979011693 0.0889360309093685 -0.205957017283784 -0.176006948190652 -0.0304555669576781 -0.299329310402909 -0.0621685806176573 0.202202716273634 -0.244038722368058 -9.77033403296228e-05 0.000921011600709446 0.00159998256320316 -0.00111539780530769 0.000241723755402617 -0.00174531704624427 -0.00129230933955042 -0.00428498104365991 -0.00693885483161884 0.00822789698038061 -0.00734208221484534 0.025396831456641 -0.00208110190996595 0.0156784361745583 0.0194580287147619 0.0020558451352811 0.0237323683714047 0.0166646287539784 -0.0322682305651419 0.000125005125496504 -0.00117398313085817 0.00132899112367373 4.5052698421408e-05 0.0131146614983721 0.00601791900434975 -0.000592200780722261 -0.00720428930329975 -0.00515721783484379
  98 1490.66915555748 ""  2.0423460272142 0 0 0.0113824995693624 0.00822689841553381 -0.011306847492315 -0.0421358257313571 0.0239906727726946 0.0163130053150393 0.00223883973179386 0.000361722973291232 0.00128416167549975 0.0236586783908118 -0.00203416849939428 -0.00677489295531225 0.0855353909451033 -0.0160030584390721 -0.0231292523380549 -0.040536106945259 -0.0133689852987254 0.0131078186675415 0.0908753367549372 -0.246833146496977 -0.150943218414247 0.193575225627995 -0.147278494013718 0.133682206275704 -0.036208467364128 0.00698262017244293 0.00907637483314739 0.00594909962785586 0.000311948803403898 -0.00254463568852011 -0.0217481033110301 -0.0292344005596861 -0.0149468902401249 -0.393015931915143 0.321764511831019 -0.0186193310678832 -0.393549892778815 0.0375497320445023 0.223983020013865 -0.447351774058869 -0.0640179022876938 0.0786690918359943 0.00121725895200255 -0.000160593620340275 -4.53769855617973e-05 6.05102934558887e-05 -0.000206197706635841 8.85537792653875e-05 -0.000820210877366803 0.000315555798293758 -0.000141126231227041 0.000569063539236479 0.000170828129240952 -0.00042924824001345 -1.03067261922988e-05 -0.000137541402833753 0.000194761648198377 -0.000388925934387293 3.02317795068019e-05 9.58912590855491e-05 0.000221842969016881 0.000144411734037735 -0.000291790066219557 0.000305785129391685 -0.000290853517929432 0.000173406989631768 3.80052122176062e-05 -1.716561129806e-05 3.86221807487261e-05 4.29374231145529e-05 1.11582056633802e-05 -5.32016673749129e-05 -9.46033462342266e-05 1.11681915970253e-05 0.000145890740128582 4.92892485606329e-05 1.07176443577659e-05 -5.93086830970432e-05 -0.00391020797159439 0.00113735706842796 -0.000672509058025378 -0.00401068676046795 0.00170779708604773 0.0006058943382155 -0.00139643291595552 -0.000847554397386149 0.00176139077961224 -0.0010344006104677 4.99597046531036e-05 0.000229067875952384 -0.00141782176018962 -0.000715278342169284 0.00154699424077594 0.00146481828061131 0.000184379117762555 0.000915604341990447 -0.000409155286423387 0.000210002337199251 0.000211729205104547 0.000168839230620642 -0.000116944968388925 0.000394188634715548 -0.000316496776022198 -6.89299173159824e-05 -0.000111947643656436 0.000664810208136055 -0.00163591068663713 -0.00101149160115027 0.00074533290154945 0.000832751307174 -0.00201161544571744 0.000154752396277389 0.000841120085045468 0.000800007910368638 -0.000175207114845707 -0.000181470361782273 -0.000169824687850801 0.000166413581787407 0.000251950567580801 0.000365184261816568 -0.000433700275060681 -0.000133254499070622 0.000445742089535529 -0.00013867400805052 0.000326479584237703 3.18850845668674e-05 0.000256444763056728 -0.000191470119828335 -6.17515016780508e-05 -0.000552764520697521 0.000216860185935907 0.000197977773248991 0.000663392989237165 -0.00294686589522799 -0.00182919056613462 -0.00129190877050856 -0.00108820939572807 0.00172929108022704 -0.00075648437208199 -0.000802831991443633 -0.00121941449391944 -1.49255885413319e-05 -0.00309147032142146 0.00269283689945801 -0.00289477589206982 0.0262711283023491 0.0130563903128391 -0.00843541918771875 -0.0121627697145756 -0.0146335624806406
  99 1496.91346814043 ""  0.009462755477375 0 0 -0.000419097955697378 -0.00013513985038773 5.92867741871457e-05 9.72440376368374e-05 -0.000202055961140817 2.45318674132501e-05 -4.32416933542505e-05 0.00066524445652714 -0.000390651419406702 3.5211002930391e-05 -1.76694519766144e-05 -1.40741388908869e-05 -0.000107500464371895 -1.9866430723875e-05 -8.73865753955422e-05 0.00105345320368766 0.00106286915568336 -0.000416975166535561 0.000317471261167126 0.00176252512456975 0.000522516093258693 -0.00104376768126475 0.00101715362664661 -0.00117369959344518 0.00472198489970694 -0.00413828979340132 0.0047358106310152 -0.00314958374283204 -0.0067141692800253 -0.000861619493659181 0.00162165505875593 0.00238888163060249 0.00134063030850311 0.000623378041632063 0.000507078294554696 0.00123911705917612 0.000972758254385418 0.000406646403433232 -0.000531007226915986 -0.000429597057886438 -0.000375658113614048 0.000648324402367761 1.64830492714938e-05 6.35303078023086e-06 -2.27418661876125e-05 1.68548572980252e-06 2.92222740103352e-05 1.28462387280512e-05 -8.02220822406779e-06 0.000108138531740402 5.34887983891765e-05 -3.21413735140736e-05 -4.4721799683588e-05 1.57217738154729e-05 -3.71789953158378e-05 -0.000170970319514561 -0.00014767175447336 -3.13186043522536e-05 -0.000185127065229367 -0.000112655554692543 -0.000114538877378023 -0.000189257596625387 -5.13329759744431e-05 0.000105748396951362 3.28454782201569e-05 -1.39742900377071e-05 -0.000166926301360542 -0.0016413202221809 -0.00102776220207115 0.00360531282865874 0.017195116592629 0.0120776855062452 -0.00635941413768113 -0.0263535091998591 0.0280675878989315 0.00438255141942079 0.0162115959049184 -0.0350472772992898 1.1637318943348e-05 -3.09195564913479e-05 0.000245438514231761 -0.000122652489453917 -0.000237273840817992 5.70382141982002e-05 7.90091612824458e-05 5.30969911885897e-05 -7.09789167533881e-05 0.00117212668483945 0.00569540591404544 0.00401711237056603 0.0023272698725989 0.00969327532801729 0.00638299479941429 -0.000357770669182089 -0.00102895270181014 -0.000767500405947675 0.1305611990385 0.00650659982870694 -0.0891612577192749 -0.0424530088457458 -0.189006264925502 -0.134754961451489 -0.135372683683433 -0.0414042137972601 0.0661122015650625 -0.16465527750782 -0.191923326862663 -0.100931903718351 0.309858300650263 0.155000340299518 -0.242199910051894 -0.0519652088596845 0.408439478000903 -0.0463592981370629 0.0775812305784377 -0.193307147088255 -0.172554616586239 0.151760560646453 0.0642081782182733 0.377006846422492 -0.294775020726898 -0.0927000406846877 0.287652804837981 1.47421082336698e-05 4.79526454610222e-05 -1.0553678881157e-05 1.16678306785654e-06 1.95423443223601e-05 8.44094930095024e-06 -5.95702129045505e-07 -5.98251114069749e-06 -4.67485655325363e-06 0.000173239327345326 -0.000392764166135505 3.67336581634834e-06 -0.000327289250242047 -0.000359158693487072 2.98714936042953e-06 -3.25586300145796e-05 -1.35643046412861e-05 6.07186649284569e-05 7.67273996800966e-05 0.000108453157443764 -3.64097069950746e-05 -0.000370621453892993 -0.000749541391712068 -4.32838446460338e-05 -0.000191618473271728 0.000303424942386231 -7.41609429664327e-05
  100 1499.29860880022 ""  3.67548528927381 0 0 -0.0030335480907537 0.000226635142337043 0.00179786525075836 0.00408378252131965 -0.0157264526478145 0.00205927678126312 -0.00438591990374151 0.00243990113165115 -0.00280572408851072 -0.00284622450458445 -0.00255184380533566 -0.00883885778615276 -0.00952704736281698 -0.0173309944400401 -0.0503243088731668 0.00819590416610892 0.00470477934539891 -0.00378712634952809 0.00616368042914177 0.119332433455555 0.0431511275444364 -0.0486405636246192 0.0680504839966823 -0.0938250307443577 0.0684104065880566 -0.0393479344149336 0.0272631030917765 -0.0234253590598627 -0.0502389206681708 -0.00715765750748027 0.0327596543351586 0.0493101501962449 0.0186805480213364 0.106985100622483 0.374007323054325 0.551482219360011 0.337743091995147 0.103103931511246 -0.186335940257009 -0.290612316553674 -0.238022357474306 0.387021295686066 -0.000410488786837819 -0.000215323784299925 0.00019287353536103 7.49505150406327e-05 1.8691637040785e-05 -5.49276886742948e-05 0.000385866268231008 -3.26603438156189e-05 -4.60166529186013e-05 -0.000480092896051136 -0.00027953594166225 0.000546039137246811 -2.87514100053495e-05 0.0001765134442806 -0.000229257279898631 0.000304577296839833 -2.81651488517338e-05 -7.64906208628583e-05 -1.87051391423248e-05 -0.00016280322438072 0.000238041750155544 -0.000506511364430399 0.000237283675760422 -0.00012120201928214 -7.39609146204273e-05 5.35429878806898e-05 1.60186231235201e-05 -0.0001320617722168 -0.000175279891582291 -0.000116809164710536 -0.000120024167290808 0.000184422273930998 -8.41436009808929e-05 0.000263655543793791 3.01796707368692e-05 0.000118354661109745 0.000152194080845647 -0.000186073805345002 -0.00174313569673579 0.00191657306602031 0.00184954163474825 -0.000802829301087383 0.00142837311501436 0.000717177377853829 -0.00151133055656571 0.00130373093648239 -0.00018517981750392 -0.000306947519773823 0.00132212863678383 0.000466419801543489 -0.00131366392909212 0.000768113049777556 -0.000536880611073484 -0.000408826642173024 -0.000761443114974036 -0.000948536848035464 0.000882380519897287 0.000223582181268997 0.00259003654735143 0.000985048249741984 0.00246869685120258 0.000682023637742973 -0.000177452814356372 0.00238911135614304 -0.000202460324842061 -0.000278996211243061 -0.00138817459027648 -0.000262131546396508 -0.00024240793872814 0.000680108298564136 -0.00225803043092787 0.00159620542263157 -0.003436892277024 -0.000532145569904224 -0.000365959253664871 -0.000762010425214084 0.00172185775655129 -0.00210057857071792 0.000433198679673657 -0.00171045195005595 0.000851293778422396 2.20500367869415e-05 -0.00120363142606064 0.000372582873230466 -0.000194975312717028 -0.000113326375909424 3.31471057049499e-05 0.000182805219337871 0.000154839665295448 -0.000247731758521618 -0.00340293039802854 0.00842562316455859 -0.000822080538544162 0.0057463333559723 0.00570632587542197 -0.00257972368908724 0.000251345639697915 0.000256252548004177 0.000164680924479909 0.000284441835017385 0.00124495974906461 -0.000489603941970878 -0.00198583975922121 -0.0100237041333681 -0.00264719349856106 -0.00136432925373208 0.00510340757393982 0.00174561178879861
  101 1501.24065587712 ""  0.0417656412152778 0 0 -0.00118889754312066 0.000190668684381415 -0.000143487793245315 0.00020285042962208 -0.00046796707917026 8.51962407995349e-05 -0.00116461407766768 0.00177012179306837 -0.000857491975399817 0.000176204500090915 9.38907746030784e-06 0.000125881414342115 0.000342914655962899 0.000173673120063113 0.000601678034628912 0.00222008787653966 0.00128907666183043 -0.00195065057602263 0.00131077042232047 0.0030163553510006 0.000582160387814566 -0.00208218488131408 0.00162343651036045 -0.00185640503557004 0.0216830353582948 -0.0152619024766609 0.0145297161772578 -0.00801839439427119 -0.0234954366881641 -0.00465811210819595 0.00820603408417687 0.0139299834253594 0.00350263987880227 -0.00257600724534973 -0.00395762859313999 -0.00724292720099272 -0.00569272645489369 -0.00110832880726604 0.00317006573129402 0.00232562664091846 0.00296298712812264 -0.0048770439644109 7.01008783742525e-05 0.000108225752428512 -0.000152517177607078 -1.27931642125937e-05 5.62124200082623e-06 -3.13763034451043e-05 -0.000161517831836425 -0.000224472961154377 -7.8413552441198e-05 3.62022953535645e-05 0.000163470073866706 6.11548188004445e-05 0.00019687667590675 0.000179281449220906 0.000162522937493032 -0.000384360099446668 -0.000976488232741342 -0.000686727854717352 0.000182871721064203 0.000757081385041325 0.000380044489234874 0.000217338537500297 0.00015847180990246 0.000142669588442477 0.000565520362223995 0.00255981651093149 0.00178312933928022 -0.00409808716073284 -0.0200068244666597 -0.0143111547078916 -0.0293627335157568 0.0156513628163791 0.0151382242465383 0.0345047930805188 0.0100368570597257 0.00323714413838434 0.000227613624885882 -0.000115858272429954 0.00158175912224271 -0.000445602182817036 -0.00154918989515245 0.000373075157886358 -6.14854376422645e-05 0.000509105232615775 0.000578905056097115 -0.00188977188142268 -0.00794710940668474 -0.00567856012393931 -0.00319468850451195 -0.0121222549063018 -0.00777361359071702 -0.000732947538406415 0.000412243412035208 0.000183035919779844 -0.167111471980971 -0.0126509805061331 0.121635561535519 0.0549905285613 0.240940688853682 0.174093201679761 0.170781720000137 0.0579394482990129 -0.0912579071656373 0.32384899211385 -0.256922412588095 -0.172420326027649 0.0136850009223474 0.106225897150306 -0.316171837533771 0.0826522377994407 -0.0657277999523938 0.263496626757911 -0.404541475801995 -0.141244972793665 -0.109599258718638 -0.0436130058279901 0.243113101713398 -0.134225019602368 -0.045404828777126 -0.251255446051015 0.207959076582479 3.40656275202532e-05 0.000154188378518626 -3.50428965989853e-05 3.78611292268444e-06 3.21520562554105e-05 5.12699262044135e-06 -2.25103135426427e-05 -1.75398877118266e-05 2.07942145932262e-05 0.000464637360837505 -0.00103770096272079 1.1334266424829e-05 -0.000842460574472044 -0.00089177183336018 0.000123823391960773 -1.77731835047497e-05 1.86042518959096e-05 1.54848954195189e-05 0.000296058977891215 0.000174461844683811 0.000125113537386149 -0.00133605991739839 -0.00116024820862521 0.000623092626624938 -0.00125497615271967 -0.00027226337175599 -0.00174191339725471
  102 1503.50757791382 ""  3.33392453391156 0 0 0.0238283284861578 -0.0137074647274087 0.00605025193412214 -0.00505503382294489 0.0128730054187436 -0.00172880299887403 0.0333424004763636 -0.0293481143485299 0.0141524127171029 -0.00242977198245717 -0.000690662333592601 -0.00158936709055218 -0.0113042301497763 -0.00101944833422957 -0.00516497645492711 -0.038179995294313 0.002101611600812 0.0530364035968045 -0.0284174432444404 -0.0691057605176629 -0.0151433096496057 0.0433228461880584 -0.0352967411328768 0.0458442185819755 -0.510067616568717 0.32872326688915 -0.279762988043656 0.155085082979035 0.486662723927932 0.100739758573362 -0.211248232803886 -0.360623754229604 -0.0695348378761276 0.0695707562892126 0.0165913170672891 0.0889259319150776 0.0981999219672174 0.0242123781110359 -0.0539086090099745 0.00185483729156516 -0.023963278425369 0.0414264474839352 -0.000644666254359374 -0.000214175663543132 0.000376860849346056 -0.000337209113077871 6.05277036647389e-05 0.000253825850709472 0.000865785599213969 -0.000449152418914767 -1.6767983155814e-05 0.00107886137209448 0.000641970543032865 -0.00116867778842054 -0.0012327117529644 -0.000101916139166662 0.00054061244890115 0.000602780218662265 4.19639333601792e-05 -0.000305396270889289 -0.000651840960550623 -0.000242687950121111 0.000736920876555784 -0.000260968613514888 9.82373839146072e-06 -0.000191225094886072 0.000328675682997613 0.000217943292132135 -0.000342464964103135 -0.00203528013880781 -0.000472026259952724 -0.000347248412820069 -0.000162961547484584 0.000239800239527854 0.000264902172131258 0.00290163521821367 0.00119723738160932 -0.00048871882936802 0.000115775344960987 -3.59159305392903e-05 -0.00314389330585406 0.00206194631878989 0.00257612404007071 -0.00105147567651045 -0.00156307981133616 -0.000733776539863155 0.00173528571443016 -0.000923155548999626 -0.000454811085692198 0.000345000428898129 0.000998354927845628 -4.68298331968326e-05 -0.00143469691390845 0.00373954794578655 0.00237224911404379 0.00177232617459317 0.00670465842386638 -0.0161726315869537 0.00155844604877637 -0.00211302881050763 0.0169516375685739 -0.0019385574535575 0.0245829561471298 0.0062075674140112 0.00641073175012335 0.00168739352809986 -0.00233859740715202 -0.00169939755952505 -0.000451268951322646 0.000796649513734556 -0.0025163735812491 0.00022266913935996 -0.000922839064818852 0.000760655967200693 -0.0320801309188904 -0.0160964514908516 -0.0130925342475021 -0.000346762008981827 0.0222339104419459 -0.00286160840888457 -0.0103708509482566 -0.0231881520727079 0.0237207953296742 -0.000328497809330744 -0.0015583075050701 0.000352819775076481 5.6181882277576e-05 -2.09179521320208e-05 0.00030277161330687 0.000386067223302652 0.000406309989204613 -0.000675846151298889 -0.00386917394839466 0.00790102924520764 -0.000354571891883668 0.00618849936709196 0.00625208332967047 -0.00247739479233515 -0.000472389274095594 -0.00042085139483148 0.000509788125526732 -0.00655185733084438 -0.00104761517552491 -0.00533817202296964 0.0301837345867153 0.00590737780667162 -0.0234026211645865 0.0336215429722902 0.0196884183883424 0.0526846617438008
  103 1504.94287469729 ""  4.8956839308655 0 0 0.000996960731451426 -6.75437988965011e-05 0.00286454176433718 0.000210439930224475 -0.00026561618673606 -0.00037122616292415 0.00265679463647647 0.00133504866569858 0.00316606853199543 -0.000158905130496456 -0.000104493599590233 -0.000173380296474226 -0.00058660394449634 -6.18076208800201e-05 -0.000442856301971174 0.000356801425225932 -0.000279241593691026 0.00376936098967148 -0.00398073569575476 0.00349259432520636 0.00377119815168758 0.00102003833561017 0.00199285855625983 -0.00326859328992425 -0.0460563907844824 0.0113235253524651 0.00993663110576723 0.0359775843656852 -0.00293177524633082 -0.0184987095107925 -0.0299212965183465 -0.025500553931848 -0.0480021773491352 0.00339713622717004 0.00228683617464511 0.0060626607706003 0.0057309220143589 0.000825526330382807 -0.00329888375131502 -0.000751304663558672 -0.00227277578745365 0.0037871839486509 0.00199536996079934 0.00714956121712849 -0.00937858557957003 0.00233063802443147 0.000231412477298866 -0.000834176250189103 -0.0134945194730758 0.000389254084383604 0.00390092860628354 0.00886740271000841 0.00498118360994025 -0.00980790275736523 0.00533585531719959 -0.00480783834022201 0.00504877184627937 -0.0134054978060796 0.00573897920805999 -0.00377242620836442 0.012728081298403 0.0053311354285713 -0.011718245781664 0.00472880975431224 -0.00560794007777241 0.00638452366911996 -0.0036226773659887 -0.00397581196448928 0.00620153937195661 0.0377912185298681 -0.00564753859531087 -0.0038445676836811 -0.0207129548837885 0.00736605226748601 0.0144287318365381 -0.0249331560531238 -0.0094147108014089 0.00192504498114896 0.013224305691704 -0.00480136189062374 0.0933455394911206 -0.0187671428554894 -0.0902003873131191 0.0211038471227434 -0.0331150933149749 -0.0175605296512003 0.0347025711955522 0.0039304535453507 -0.00542333375704003 0.00640713527039474 -0.0473751140056106 -0.0265137956389332 0.0529387301825362 -0.0421560192592925 0.00577397451326939 0.00706028650915632 -0.275531539179947 0.319149473479792 0.0704998842920297 0.0894227355824183 -0.152543530806658 0.187423376765293 -0.363438420279002 -0.0766766953866372 -0.211636858633484 0.214448597275839 -0.213115976075759 -0.137024743393561 0.0478732468021506 0.0953949896654936 -0.266362682702166 0.0563090025839619 0.0071042642968151 0.191317601249185 0.296410009917598 0.127662992148177 0.104269811705612 0.0162285173800695 -0.197477606695787 0.0567745490218812 0.0680398031590569 0.206310704803798 -0.189876878396313 0.000327255492064338 0.00131503913863797 0.000157652962527739 7.64335714492899e-05 -6.16125793283939e-06 0.000222600310362288 -0.000747784305102444 0.000351909150754206 -0.000103199125603314 0.00408500362768869 -0.0100206115436613 -0.00126510161864736 -0.00807520344191514 -0.00868799951173591 0.00116814710197488 -3.13369562529729e-05 0.000989733189416237 -0.0032122043246194 -0.000198516120860156 0.000295232959698304 -0.00105879216374806 0.000912517022325773 -0.00751894824142777 -0.00402031720293909 0.00111744188509143 0.00426967845275509 0.00406436449414208
  104 1510.09078267145 ""  12.83478516046 0 0 7.22276631727641e-05 0.0169237566750173 0.0256744519303337 0.00526379029167541 -0.00857859863920469 -0.0037254678004214 0.0059245900713482 0.027942539024808 0.0349966414410736 -0.00114746916826128 0.000291507580471874 -0.00136014362865779 0.00102122988100949 -0.000268643769319857 -0.000219880818248226 0.0117284569860807 -0.0444517523370341 0.00138750190433432 -0.0356664104962247 0.0469691704096905 0.0446734982963183 0.00198356523744788 0.0244526020724004 -0.0421891131980893 -0.230153318211677 -0.0556641980705283 0.263772460295183 0.367316535404823 -0.313493318182813 -0.290915270272972 -0.220776582155314 -0.0582792528863741 -0.555346963754397 -0.0110524163262977 0.00820286933687698 -0.000183368134823416 -0.00424260622684598 -0.00792889596542107 0.00134574129305493 -0.00238111330962412 -0.00471697722088531 0.00704791928079948 2.76017905792016e-05 0.015585248757368 -0.0189467464424222 -0.00257124441837384 0.0031522153524585 -0.00215923183499184 -0.00380103734128683 -0.00131629249537686 0.00304171718148081 0.000194581436366904 0.00291400682076212 -0.003933840618934 0.00742032732931339 -0.00185074899850495 0.000242906375630605 -0.00526215696622823 -0.00314985705041301 0.00617651396889777 -0.00460290243897826 0.00420265351317311 -0.00476015260713747 0.0161147393502765 -0.00381960792090439 -0.00074710714223093 0.00180855129997992 4.7149367664791e-05 -0.000600527494676175 -0.00482818794982612 0.00108627842652599 7.60758886670937e-05 0.0031045259311143 -0.002790032631042 -0.000192502833250894 0.00359217807269594 0.000214466923964515 0.00208843912867414 0.0503665499837752 -0.0166650078754335 0.212315008806936 -0.0252652563105839 -0.211730253668975 0.0467977789554377 -0.0101896701298338 -0.00285073512516333 0.00532715909734103 -0.0399669821774877 0.00894730795063507 3.88919723177245e-05 -0.0206130113669617 -0.00331133071878357 0.0113470939856786 -0.0525715039576753 0.017724457007078 0.000569274847368301 0.0381269965079199 -0.0449263039914859 -0.00930916838650269 -0.0115720721129656 0.0201942732088987 -0.0257724716316223 0.0499057213713957 0.0102751770486754 0.0302612060781211 -0.0480421290954046 0.0191005288405152 0.0140062931841548 0.0145656879524038 -0.00376965931774068 0.0248658841155172 -0.0133340096626411 0.0284601622686185 -0.0355931948014688 -0.0525500298680527 -0.00492307072338872 -0.00285939573507592 -0.0140266591476344 0.0267058263542942 -0.0373033660866057 0.011624628450526 -0.0256541427972728 0.00783918039986687 0.000769472431244143 0.00349974669975163 4.57327231591995e-05 0.000199820705002303 0.000124287756174505 0.000418873257011824 -0.000402409077264526 0.000228522649291664 -0.000293308872917985 0.0109376432246665 -0.0260205544588397 -0.00141317685290064 -0.0206622608213089 -0.0219074695088157 0.00317231084900287 0.00246487979614523 0.00290918637559548 -0.00813740238355153 0.00059905778008354 -1.62508830762632e-05 -0.00517772118023121 -0.0079788927364135 -0.0473045431875318 -0.0150879993054111 -0.00499601910428015 0.0175474130346007 0.00704315267055294
  105 1513.77346078569 ""  38.6791304987488 0 0 7.46014359951969e-05 -0.00635949999157708 -0.00957775119582223 -0.00191443420613119 -0.00013880780207541 0.00216094318552414 -0.00176171135641016 -0.0110883248756248 -0.0140604931891547 0.000648252839652653 -4.76977536764717e-05 0.000659942847971961 0.00161146053451218 0.00304025827125884 -0.00109766778019538 -0.00532173385828277 0.0148530422974832 -0.000576658235859905 0.0203883995517023 0.0113472212395776 -0.00942131651057012 -0.0104572787443024 0.00710419129702123 -0.00558526236314077 0.0847900842915516 0.0234321990452971 -0.103401132434805 -0.143956759825605 0.126206168703281 0.115007159051243 0.0847375249113026 0.0196577430779253 0.217507468418506 -0.0184971823808754 0.00741422759651675 -0.0117597615686393 -0.0114365571763003 -0.0359691423306738 0.00120936044610618 0.0103968646099696 -0.0119783906832651 0.0228439649548889 -0.00347027067518184 0.04297199663771 -0.0505836596946462 -0.0023123806139702 0.00705317973486212 -0.00664747197581992 -0.0131092076182562 -0.00202929790398798 0.00723134926216849 0.00540227861526661 0.00701586137191662 -0.0112107108481162 0.0112786615293938 -0.00498676904039041 0.00330366020380255 -0.0118634880709861 -0.00255327518716243 0.0072936506107194 -0.00187045325839998 0.00736709363414653 -0.00984330093247185 0.025014001809916 -0.00696426322084701 0.00209124569748601 0.00464158338461554 -0.00314209474738224 0.002988595434165 -0.00462635264876749 0.00193740352026945 -0.0013785976120953 0.002478517315368 -0.0072730701268591 0.00259167256561268 0.00377492329364199 -0.00106184982755635 0.00712643947108731 0.139880325755614 -0.0453459279888411 0.577393046098921 -0.0640238398015268 -0.57570249460299 0.126946328157854 -0.0281064828823539 -0.0111149668123551 0.0207448972310152 -0.0646754899646646 0.0126224676548955 0.00369490133006011 -0.0386429881071346 -0.0114945014750732 0.0286625761952686 -0.0897134282811088 0.0204172676544759 -0.00227936721588462 0.0334005163296525 -0.0421830300926053 -0.00767485220953782 -0.00799486704267979 0.0159521796175441 -0.0188802385202025 0.045658774698374 0.00976818481585488 0.0287721422688064 -0.0886796309276342 0.00170239077475377 0.00599739756589286 0.0681321823611104 0.0167794961611402 0.00621758161492961 -0.0252093489969508 0.0965353829805857 -0.0537446440581902 -0.0844036305619021 0.0195410787732227 0.0188357342767283 -0.0401216228116611 0.0279082836772709 -0.102670335577397 0.0586306172020388 -0.0283693707992275 -0.0276268188146036 -0.00020252561813541 -0.00136053122247937 0.00265877685015613 0.000498198287280307 -0.000158106024517371 0.00270309204550041 0.00078811120041872 0.00413603989381442 -0.00558840491576589 0.00183883842015672 -0.0134833341856069 -0.00497213165085092 -0.0100584992394572 -0.0137067043621108 -0.000504999089055713 0.00268394854758383 0.00582821186216108 -0.0197366576969722 0.0001436495517583 -7.31870094102277e-05 0.00209838416735398 0.00292767073504823 0.0177717267058036 0.00527677386528274 0.000907107891489577 -0.00546211936450648 -0.00271285975854196
  106 1516.78236733512 ""  4.1314731725246 0 0 0.0025108120134618 -0.00705981659858917 0.000864582169823784 0.00655646900982269 -0.0457529231441572 0.0128815511423711 0.00337457135974526 -0.00562791689113759 0.000422912169947911 0.00282603249424834 0.00466163574660389 -0.00122878192180989 0.0243817236202286 0.0406264917210724 -0.0116773866405592 -0.0139110244720452 0.03095099120716 0.0249498098792055 0.0656295574833037 0.355913203006607 0.116416125011312 -0.148161852996792 0.214662727355217 -0.26737241382775 -0.0473460702540264 0.0418336692265281 -0.0490790160973256 0.0128490735197604 0.0738197730993192 0.0203692540890451 -0.0123918475475773 -0.0311361717776232 0.00672199196586273 -0.308187086400773 0.119035755138222 -0.183581456585634 -0.178537105817812 -0.536141674247552 0.0251737930719814 0.153520526227989 -0.173053651093356 0.326531637464903 -0.000871095683676535 -0.00224327072202199 0.00293742718189165 -0.000506917188041188 -0.000162616251318544 0.000452001456838659 0.00279957089078046 -0.000778408134452042 0.000121624083886154 -0.000523632727362062 -0.000249258583509877 0.000520258205931549 -0.00133935946307495 0.000382211026865495 -0.000103956548649189 0.00165080129191828 0.000425234056733592 -0.00111051897221516 -0.00103366545737378 -0.00108766834682664 0.00190186886950989 -0.00209298421270107 0.00107263462944544 -0.000884190433619932 -0.000515033928015466 0.00127482747196527 -0.00164255939855973 0.000137716056571524 -0.000515554153355562 0.000684896866862255 -0.000243715560119805 0.00195012862084453 -0.00111407691289474 -0.00050338562821787 0.000567552061003643 -0.00216646567608867 -0.00249984576437654 0.00165467101434481 -0.03730461380094 0.00924437670787045 0.0353352113703085 -0.00931673051642599 0.00285821830581017 0.00156074647180753 -0.00283742574145409 0.00600223372472741 -0.00124643149595105 -0.000188673640138541 0.0045588840752416 0.00179000473414382 -0.00417469562252645 0.00650911524530718 -0.00036242168225478 -0.000584579666307391 -0.00130027123185532 0.00350697087855104 -0.000303541241855692 -0.000272341382672589 1.79177160904884e-05 0.000154861080439674 -0.00209780796976336 -0.000322612926677302 -0.00309623464388066 0.0209857659085463 0.00631852708382575 0.00273062473189004 -0.0217027893058316 -0.00783393233484879 0.0063632484484623 0.00567517345881361 -0.0296111790211493 0.00985518857780383 0.0169026889413311 -0.0106679489105382 -0.00940548320721935 0.0117068426171783 -0.00162748640376172 0.0296536755163998 -0.0198576050553672 0.00188525337325824 0.0143168755071652 0.0010819594968973 0.00572176004925915 -0.00128808935943594 -0.000244016487353324 0.00035810970792411 -0.00143920447187517 -7.92477811891298e-05 -0.00226066829576992 0.00289651776801502 0.0136020151542935 -0.0265059718107961 0.00408210991448651 -0.0222577839214398 -0.021606974418128 0.00461072391029091 0.00370982136157615 0.00156415383402174 -0.000409541455501118 -0.00231319356508278 0.00229651045459023 -0.00265359084687914 0.0118405103381776 -0.0155841012982516 -0.0163983173904608 0.0119257427752248 0.0182491347183526 0.0255315643333193
  107 1518.05774391893 ""  7.63348463084901 0 0 6.96972782191623e-06 0.00139921274712515 -0.000773575290343404 -0.000582667773315117 0.00251624197194453 -0.00071264898868898 -0.00069907977770684 -0.000170097796394945 -0.000361785957534999 -0.000165532397039058 -0.000252061816161367 0.000122739305919267 -0.00120315040252877 -0.00199204740185925 0.000591124163422179 -0.000771282458680161 -0.00719051565939027 -0.00346253846771908 -0.00249209759001049 -0.0198749591627119 -0.00744488432427536 0.0092754231473446 -0.012322347684845 0.0148355519377206 0.00782583588406874 -0.00296417230131596 0.000159710915259895 -0.00474694625792095 -0.00145294063140806 0.00162655651501329 0.00460646677974069 0.00498216404434931 0.00628117230908146 0.0151100773503642 -0.00607818939658148 0.00872690515682379 0.00864640711658625 0.0262613387492782 -0.00118054535591537 -0.00714015135166495 0.00861956289712939 -0.0162023259703889 -0.00518705133089324 0.0114299329526902 -0.011951045777608 -0.00452765958032801 0.0038240628032185 -0.0027600794108885 0.0177775089653798 -0.0106389465605346 0.00897752163944263 -0.00311066514679728 0.0012352375699577 -0.000538256188720512 -0.00576560895520148 0.00177883798064949 -0.000714746023279624 0.00958365908888836 0.00158142527990303 -0.00531538856675638 -0.0136434833108246 -0.00747162210381484 0.0149922419700445 -0.00606714615149642 0.00821701144094419 -0.00982109517542446 -0.00482304028691114 0.0204296190833193 -0.02643414953325 -0.00279895652417029 -0.00618141496043134 0.0107436115962142 -0.00189284370226236 0.0276744138192582 -0.0169692706387786 -0.00575647370252106 0.00784306161395592 -0.0308860486340871 0.052678299955738 -0.0170425939088121 0.163672534269583 -0.00571850165364221 -0.167341751588775 0.035530817150279 0.0209264090030461 0.013683999841643 -0.0271084808569646 0.0209338013003017 -0.00332908868535423 -0.00149512031776077 0.0174330482240186 0.00952837039020505 -0.0196372957540723 0.0317623166305602 0.000497692705197853 -0.0105268690003796 0.0248234534509507 0.00784163133141667 -0.0185020531504297 -0.01737215848598 0.0127909497029263 -0.0286113799244208 0.013970772327426 0.00366172515539736 -0.0124916093494184 0.289508881169356 0.10965592432523 0.0518488648528037 -0.318537538136949 -0.120530058033774 0.112541969142679 0.077321663251687 -0.429824116652534 0.126506579748021 0.226519123556895 -0.159425509263189 -0.139342807984623 0.166062698642027 -0.00979324615710043 0.41973474336757 -0.287321830884233 0.0175271129188959 0.213269681782098 -0.000742496624400336 -0.0030591242292624 0.00123894274722344 0.000152870986424559 9.80879914851651e-05 0.00140319338550821 0.00203996036581002 0.00239325271661743 -0.00388388060773167 -0.00486017008787996 0.00640241170648018 -0.000418933670133791 0.00615895768660596 0.00478183625769825 -0.00244281320067106 -0.00105399072215882 -0.000132849017622638 -0.00207636801951378 0.000226879995558597 -0.00070791192805526 0.000717047793795382 -0.00149382478957782 0.00777202447430186 0.00405428099289319 -0.000904839369109284 -0.00362596811266598 -0.00309148016290304
  108 1524.03044400271 ""  5.79171947640112 0 0 6.32468623025816e-05 -0.000123588715251377 7.17553944716988e-06 -1.79080904898282e-05 1.7553259153737e-05 1.69603974415263e-05 5.15645653247116e-05 -2.79017263179492e-05 -1.40597838042967e-05 1.22257027890845e-05 2.12477029049465e-06 -2.69585395416624e-06 -1.86560600455746e-05 4.30456404005741e-05 -9.93478057016728e-06 -0.000138655788562987 0.000266049802934249 0.000268901934608224 3.22493993632133e-05 8.59033847064537e-05 3.97230369943048e-06 -6.85692681444167e-05 8.66055362248286e-05 -5.10575734912948e-05 -0.00076987187202195 0.000626904443016084 -0.00062923523552498 0.000101921177264649 0.00107390915304597 0.000274994097055616 -0.000383110956634026 -0.000834266053928676 0.000377503528153488 -4.39965122887628e-05 1.47599633897849e-05 -4.56342993073338e-05 4.87596622866568e-05 -0.000384982032041878 -9.09884370488516e-05 0.000216466645885873 -0.000132173329589967 0.000270452557570896 0.000103916095749295 -0.000114245136580782 8.75619798673798e-05 8.46514389405662e-05 -6.25533456177703e-05 2.8778056046779e-05 -0.000440640124197932 0.000155605003303422 -0.000121339649101247 0.000116072420891972 0.000221721020419497 6.77828366594813e-05 0.000168681561563823 -0.000420819300566097 -0.00023046768599663 -0.000681453959718902 -0.00196683110236958 -0.00119261360368215 0.00034782279767628 0.000465363202605394 -0.000258355385037354 0.000337070089171427 -9.38715333857933e-06 0.000370665770839764 0.00536389701516764 0.0248647913946298 0.0182300541583444 0.00746903566179488 0.0334462063784354 0.0234142014776767 -0.0154462929965189 0.0120411599401257 -0.00620140331240312 0.0163108608823779 -0.00706714540210844 0.0110584176879689 -0.000514445721515308 0.000173323995649869 -0.00169413693131291 -0.000288096299053247 0.00178803829050689 -0.000340792406925286 -0.000796119695749349 -0.00114289090645522 6.26903789812079e-05 0.00182438094746391 0.0122912517688324 0.00868104365360342 -0.00333560035023334 -0.0111630215113434 -0.00653212199340592 -0.0011112669113007 0.00153139391822669 0.00115142712063476 0.322272216326111 0.0460042466739012 -0.247773711732338 -0.103061689150439 -0.464561939864013 -0.328685741876599 -0.339232075819411 -0.120832559782699 0.196073779021647 0.234164495615004 -0.0455493829117702 -0.0402023603844616 -0.110507873427641 -0.00797132984596368 -0.0728651194125998 0.0597087245847885 -0.178061335369062 0.159300111840886 -0.240559949954509 0.0222821425522476 0.0250364551237679 -0.0785538342772783 0.107507526702367 -0.217646902119585 0.0964072177176753 -0.0949226930119788 -0.0138566362560167 1.83967595682385e-05 8.23302375022692e-05 -2.30151176244191e-05 8.05340759244628e-07 1.58047479687811e-06 -2.20180552522963e-05 -4.95384522787027e-05 -5.49909392076716e-05 7.21565936136403e-05 0.000164395961542256 -0.000292362721216552 -1.45245196159284e-06 -0.000257648826811211 -0.000237205427382686 6.79123190913557e-05 4.7572444780917e-05 4.42070843191871e-05 -1.99074917312278e-05 -1.36836143675003e-05 3.15131461796509e-05 -1.91098394912149e-05 0.000113639715166185 -0.000228647303447922 -0.000169834076584067 8.37786685330145e-05 0.000135196513478075 0.000170179462197347
  109 1529.47187362957 ""  5.48266405244091 0 0 -0.00612363766709398 0.00555820725213718 0.0012271454551016 0.00955645777431078 0.044354481082119 -0.0184199684271258 -0.00302105056482673 0.00552445349368851 0.00121026351580953 -0.00451656195163306 0.0171451035501903 -0.00762379584555329 -0.0280645421076105 0.0333766853866108 -0.00695982430163463 0.0186479568105327 -0.0223827440229568 -0.0244641958868611 -0.149485313469454 -0.418195806485063 -0.0805606488437362 0.093527499432777 -0.244462708948221 0.339052584022756 0.0386196726941728 -0.0366952174861598 0.0462332329705882 0.00125833238376415 -0.072335107946636 -0.0262591729005891 0.00622896143999005 0.0286993888785053 -0.0229970587922182 -0.0461345681781785 0.0277464459841734 -0.00977061308023178 0.138872915790826 -0.408552804919799 -0.138848395323793 0.284033015131896 -0.151683473345955 0.297102164741699 -0.00018545624335331 -0.00244818288920167 0.00256377932788294 0.000706737556833956 0.000366428146280824 -0.000631135632477028 0.00258560126780327 0.000391644974883328 -0.00141968065264419 -0.00292403277964513 -0.00257449047238854 0.00461942731023236 -0.00199775240950798 0.00182391931122412 -0.00191814364394267 0.00275760805568699 -0.000147086159686208 -0.000709472184861035 0.000297612176937361 -0.00142602994740587 0.00194161200490215 -0.0048167847091312 0.00160151388828585 -0.00060319992317148 -0.000689241125980553 -0.000444209034464398 0.00083752505341907 0.000645351670051166 6.02668960201411e-05 -0.00029716858669533 -0.000100128549560286 -0.000440019813264908 0.000393319935790173 3.23396163616644e-05 -0.000183820319934957 0.000530416137502016 -0.0146584386239088 -0.0011421224484091 0.0189068463482615 -0.015431702189635 -0.0130995947115362 0.00878465954879958 0.0141159207525593 0.00609444812047517 -0.0137066955663534 0.0149257342089817 -0.00196112033907101 -0.00210405543335189 0.0100223923771201 0.00367438731685858 -0.00830930509438421 0.0174347290253795 -0.0051661158509389 -0.000667350662555045 -0.00448650944891308 0.00377125275596524 0.00170785715641207 0.00140935355190672 -0.00214753915236395 0.00276219522984831 -0.00550030227162992 -0.00131492795415602 -0.00204205817553595 -0.00368413999986851 -0.00428628811691355 -0.00250587650857735 0.00600310968043905 0.00297877175700614 -0.00473809100272425 -0.000738060713882663 0.00798279325038722 -8.37022120829493e-05 -0.0025849804502632 0.00410616167981539 0.0034179218579648 -0.0028376771748641 -0.00138285275510283 -0.0070969404409043 0.00529068938298261 0.00123965922451839 -0.00485530960909559 -0.00818488294487551 -0.0388267859686512 0.00818948111192822 0.000589893639703583 0.000240570752093441 0.00752460475859981 0.00665795399858727 0.014308137634581 -0.0221657657704276 -0.0938837590372478 0.19086584650215 -0.00047802865690579 0.15800305320511 0.155354124023165 -0.0336182308581811 -0.0299430617457694 -0.0158942350908912 0.0307687240591478 0.00123500878980092 -0.00226889752346399 0.00143116560244619 -0.00357819916760985 0.0157692139572359 0.0102733680155125 -0.00173680407387561 -0.0182602752302985 -0.0153215533819843
  110 1536.02051139744 ""  8.75780473247937 0 0 0.00148684290268571 -0.0027771742042772 0.0020119720962374 -0.00197957295025163 -0.0170026277506005 0.00638282047027376 0.00110680034152749 -0.000316193007988235 0.000704880706506435 0.00160156200927412 -0.00529839285357289 0.00237926260138383 0.0113095151016527 -0.00933684521273075 0.00241612700540365 -0.00416480759493116 0.0168592419955044 0.0130905901803858 0.0502765015789919 0.154995168939183 0.0344958048518425 -0.0397776665469819 0.0905778262134209 -0.122668634669189 -0.0185888952222639 0.00701147877651555 -0.00168436557865452 0.0146083647991399 0.00726581005326384 -0.00491049632951366 -0.00938571632524565 -0.00925728390739713 -0.0156218119655185 -0.00378905134870209 -0.00617704250873854 -0.0124826196099619 -0.0628500305117401 0.111480756380916 0.0523609310142086 -0.0872242699823443 0.0457809760058634 -0.0888946496713911 0.00179814099030978 -0.00557411557678674 0.0057703039895093 -0.00211664442825408 0.00156713396849545 -0.000843133911368623 0.0170379979112643 -0.00263782380686015 -0.00189314054415135 -0.00728885460896901 -0.00752620196127128 0.0130438843391727 -0.012612674878325 0.00605102335039444 -0.00449601845089938 0.00774614062892148 0.00380817835893743 -0.00789138339560753 -0.00620302238766666 -0.00979251997896179 0.0159781022174322 -0.0166344246104858 0.00881641712348747 -0.00727612205834222 0.0194971801442104 -0.00245812665153608 -0.00243662251149739 0.0173229494327947 -0.00335193933502658 -0.000435020966802448 0.00670623901924317 -0.00467427670170014 -0.00598399189969622 0.00888537541922072 0.00493932182829755 0.000963983602403657 -0.036405638079607 -0.00197511419585083 0.0534061530287603 -0.0481244759587665 -0.039481173394986 0.0250394141727989 0.0511992807441721 0.0225069356493722 -0.0485199403383041 0.079507420296905 -0.014619318492005 -0.00486559648592619 0.0521287009032922 0.0205644629005494 -0.0456304303722938 0.0672077137204068 -0.0111122982717478 -0.00615281634319382 -0.149450962287567 0.185127550670297 0.0328264013684204 0.0523415930496826 -0.0971612904493796 0.116777703983846 -0.202115397126898 -0.0411015485659405 -0.126033230521533 -0.107563917737292 0.0961513610132311 0.0625646252992716 -0.00235410887711108 -0.0391347030857196 0.122565820602005 -0.0332832068644103 0.0094622419866 -0.101156954104168 -0.141798440192402 -0.055416273455109 -0.0448710601580086 -0.0146003842593306 0.100324662075177 -0.0389676758169049 -0.0149668704796502 -0.100763585563676 0.0791267866726247 -0.0173607800247272 -0.0849399056988714 0.0158873491391771 0.00103503151430347 0.00175881423996271 0.0185136742013413 0.0152810507793172 0.0322704560520964 -0.0529887440050704 -0.198053486151528 0.400839809463925 0.00564632706823744 0.333721730967036 0.323482063109634 -0.0670195498771612 -0.0744407055909425 -0.0338576378066073 0.0842339379584505 -0.00243259976485139 0.00119133510269429 -0.0027203737701066 0.0113713518007553 -0.0152424327011562 -0.0152525618762729 0.0132310539387809 0.012843987372513 0.0232043066069112
  111 1536.40465901715 ""  16.0940165318639 0 0 0.000767097860041597 -0.00282426449740244 0.00140367144293486 -0.0011393608673642 -0.0101794238204243 0.00391155191054256 0.000958411092986179 -0.000244829136575851 -0.000155134952728799 0.00105258121059602 -0.00315517677674188 0.00139342011212703 0.00673040301819747 -0.0054072418181694 0.00142186393414357 -0.00142394980960314 0.0149357975786431 0.00945896308347332 0.0302535871446972 0.0938405443651903 0.0210354299983609 -0.0252105319703799 0.055051658654701 -0.0738526266220615 -0.0104801961636482 0.00544396799188748 -0.00359982727906937 0.0041841898074977 0.00812911718092338 0.00064611946767959 -0.00445465304782747 -0.0073297144175207 -0.00274279917850963 -0.00276270480298208 -0.00367908485004825 -0.00799731832521526 -0.0378911245725281 0.0650931736284485 0.0312210074394191 -0.0514504502240422 0.0269744368632058 -0.0522502989044978 0.00357463894132651 -0.00504711844770459 0.00463552221806568 0.00132914456893076 -5.12336661068677e-05 -0.000293483785847171 -0.00265377968233503 0.00274982365155179 -0.00289997265024027 -0.00520502673186819 -0.0010071561395049 0.00308759831839645 0.00659234625415335 -2.94634081099656e-05 -0.00209288370585571 0.00730065950575563 -0.00438811644037645 0.00391609896246654 0.0047213930039059 0.00439450791927073 -0.00778812308812323 -0.000184781840021632 -0.00301793682374993 0.00446937282116771 -0.037374950086303 0.0017314667145669 0.00897597309325333 -0.0263357003447576 0.00598056958518898 -0.000554729300304702 -0.0116559918572632 0.00583977412828221 0.0116051065276918 -0.0149441636188485 -0.0090141142074566 0.000845212175388874 -0.0364604380403281 0.00276254740304273 0.0101249487479963 -0.0345722917051258 0.000970165751854204 0.0111347663073681 0.00195024824243934 0.00312082266458743 -0.00513014903772023 -0.0406314509934016 0.0111434465392844 -0.00260532237011228 -0.013882826211744 -0.00483456438691707 0.0113983342251695 -0.0141646307277022 -0.000480079166475066 0.00449397775721211 0.231553258753307 -0.294209480129206 -0.0478997399622467 -0.0822637664020777 0.153446081970152 -0.185006345873015 0.314439772086083 0.0630387860139874 0.203168986280932 0.162094646262227 -0.180426563275145 -0.116298466813233 0.030932458504691 0.0786939855383612 -0.225891754881199 0.0524232236270033 0.0204618086509509 0.169240861572569 0.226871925787715 0.113514000056971 0.0921032568445193 0.0111082801984477 -0.176699281443155 0.0320565683401801 0.0507776377643685 0.17552366034458 -0.156526965768487 -0.0109616854792279 -0.0539422616437727 0.0100104070210733 0.00065676568538309 0.00107587351889516 0.0116257915863905 0.00895204949383645 0.0202718731808757 -0.0330972011722034 -0.126419168301013 0.256529511974349 0.00320733938507762 0.213320449477063 0.206977375620883 -0.0424944290568884 -0.0477648780237576 -0.021457108859851 0.053862510305012 -0.00151056930295381 0.00119331775658132 -0.00201350751869035 0.00795727712134374 -0.0144401394977367 -0.0119249014463759 0.00843074254463004 0.00970112614797596 0.0154626061575565
  112 1549.17771856032 ""  106.403981018144 0 0 -0.000464037662640055 -0.00432313212034357 0.00126273283721455 0.00036728797063656 -0.000550037800146821 0.000379135479995876 0.000256029775065817 -0.000116702968726131 -0.00148539567176328 0.000190024098658194 -9.51871102795768e-05 9.60921618552716e-05 0.000572152980335712 -7.23921609153228e-05 -7.15192758091442e-06 0.00463551183910664 0.0218422462794701 0.00723519076975044 0.00157611549598431 0.00779263277628536 0.00255547816460376 -0.00660138268110002 0.00502092571906048 -0.00455060672813824 0.00854760926506288 0.000167106575278717 -0.00561569564769116 -0.012603513975035 0.00535506905627753 0.00820531584445761 0.00674653744477501 0.00185430104840765 0.0168418397712679 -0.00153760465573883 0.000321954801222783 -0.00151173055935506 -0.00342323319370385 0.00127484519926236 0.00207755793851192 -0.00266730180961516 0.000716754513431075 -0.00154854249625763 0.0139242837296334 -0.00936959270047729 0.00613988501191762 0.019153713320696 -0.00338768351544854 -0.00299593596947958 -0.0888788620210591 0.00511600410252723 0.0223306635746663 0.027747595974716 0.0293897667622799 -0.0505203508264031 0.0653987984756076 -0.0248701354357936 0.0140699873848905 -0.0750115857154834 -0.0118476486464062 0.0404883893142116 0.0369195004886089 0.0436301557590727 -0.0740795412576495 0.074130781216851 -0.0372695787942581 0.0295193941342973 0.0208781878009185 0.00628883896064682 -0.0153961449818694 -6.14308687432197e-05 -0.00159266792357058 0.00225919526554232 0.00383476223587931 0.00278830685766207 -0.00385768605635492 0.00351946420080087 0.00168762454317757 -0.00467359081807973 -0.0842565003060234 0.0203268011012261 -0.101418527720072 -0.0393077248907652 0.119425540219806 -0.0150561634884371 -0.183288960297185 -0.0779758040770048 0.168458029133449 -0.273134308541805 0.0503718584408069 0.0170878648527092 -0.241370602951123 -0.102342872757639 0.221633947618176 -0.311671257188021 0.0540532974724971 0.0247854913763234 -0.00368064382431025 0.0185706838367779 -0.00424917155041613 0.00546904286408472 -0.0106077780937475 0.0134904101785418 -0.00770995550432313 -0.000334580606392987 -0.0178284121352233 0.00412019475077209 0.0685483815995809 0.0435513407288701 -0.0591169943939614 -0.0386317407511804 0.0766355461272631 -0.00471090682037029 -0.0729946559560055 -0.0357072123061164 -0.0229291844522912 -0.0608390680855757 -0.0483551021021282 0.0230452722979858 0.0548798446868383 0.0559073697741531 -0.0601796569841949 -0.0421375808402955 0.0737123671241236 -0.00338287747586529 -0.0176603083354771 0.00309512597281125 6.84344150763152e-05 0.000477334771593484 0.00359145217902408 -0.00016323410255772 0.00746414885969488 -0.0103854817966108 -0.0419182333194044 0.0864760948412818 -0.00023219932322059 0.071818290940005 0.0695109983604944 -0.013803425848237 -0.0247153806003902 -0.0109437871761356 0.0280854395028801 -6.33508915091037e-05 0.00253187712226699 -0.00171460163093899 0.00469306733369417 -0.0310622168539783 -0.0140586779947812 -0.000659926110330909 0.00851668789474166 0.00304218252394888
  113 1596.62785140217 ""  12.1072070608097 0 0 0.000303306884865555 0.000522195983219195 -0.000166396591953152 -0.000194253202560561 0.000121640244942059 -7.23550056872071e-05 -0.000107281849269645 0.000412901391355019 0.000184290220878951 7.28317387670576e-06 2.56569149051489e-05 -8.01129734521779e-06 -0.00018316313165738 0.000120747469466186 -4.97967483557916e-05 -0.000419993241310761 -0.00126294729514204 -0.00039918197612025 -0.000229026590893602 -0.00179482769084545 -0.000781251697132372 0.00164277129825164 -0.00123872247309423 0.000985119298905172 0.000906398621031779 -0.00208276351119706 0.00329102936548921 0.000585578094657693 -0.00494026796706324 -0.00205762099263047 -0.000422436545780114 0.00092746702001539 -0.00244880230873782 0.000154560096069398 -1.00538092322597e-05 0.000154257520838277 0.000713036350982734 -0.00119355847337203 -0.000691247437859852 0.00110321416043813 -0.000522878488929719 0.000938749709467013 -0.00876065641161147 -0.00472525171247554 0.0084284025639225 0.00337738754906363 0.00989379834758511 -0.01397126774196 0.0307682737627095 -0.0913332864866784 0.117485457868537 0.0149620638613559 0.0638280562103674 -0.0941120482608694 0.0682347950637849 -0.04797559125345 0.0454781305867101 -0.0468201187484861 0.068974960684815 -0.0820943041975031 -0.0207837695556262 -0.0462801621874254 0.0725235454934294 -0.0374629493920523 0.0446644784072682 -0.0520486272740444 0.00658228402138763 -0.0105395457893551 0.0127650547844734 -0.00573811400554897 0.00203149940398275 -0.00108065974019215 0.001477413080733 0.000371793962927485 -0.00046681867135034 0.00140620459880785 -6.78367627642959e-05 -0.000778696615677845 0.00603216162056132 -0.00608689668259806 -0.0201719473207129 0.0196723904087652 0.0170354027625587 -0.00273404677030781 -0.169872589088345 -0.0280221902675094 0.0938550992669101 -0.184666610569965 0.00760410705388022 0.0474941452950295 0.123578991403007 0.0302828458165096 -0.0836661018484563 0.0656718863497831 0.0279119933322349 -0.0545133027390165 0.0141488241750029 -0.0123853128959337 -0.00851148364800313 -0.00205558241496402 -0.0033049357339389 0.00510654352212538 0.0184335640302239 0.00717002865265777 0.00560851123995885 -0.0176016229526207 -0.0171521955256631 -0.0124354244414443 0.013497909597855 0.00626700421456301 -0.0104568730143956 0.000524967682337336 0.0198655584181067 -0.000113609418849791 -0.0094930153957183 0.0212789236159863 0.0148838099053536 -0.00511689631266323 -0.00591034127212101 -0.0187058872745417 0.0132129500166707 0.00401901074550617 -0.0121869454515934 -0.000951760392208233 -0.00313209221589764 0.000627504485313325 -0.000136737437305317 0.000710191111822141 0.00129411401321661 0.00349877529773002 0.00473419869954687 -0.00661716989996882 -0.00253429010430237 0.00173278686710517 0.00282369912699104 0.00332412308664352 0.00153756131944149 -0.00182458155834573 -0.0127796265435719 -0.00895284365953726 0.0190685207322253 0.000201433829684705 -7.30841058846686e-06 0.000166255746217714 -0.00361653240843129 0.000178306813966371 0.00297012219680515 -0.00293299870499245 -0.00199575010275377 -0.00467075645722226
  114 1636.95379010601 ""  41.1792954286485 0 0 0.000601846720664733 -0.00146056847415142 0.000464171171687312 -0.00015562313329813 0.000306087825127522 -2.0735717877921e-05 -0.000165313300194543 0.000157497119419103 -0.000241503746669164 8.56520501284163e-05 3.58308441443596e-05 3.5497871577393e-05 -0.000151365268400091 0.000139372201767985 -8.26494654394501e-05 0.00113651478801043 0.00775430345474902 0.00313851450750839 -0.000439155829372885 -0.00149580646302642 -0.000583732906019644 2.03174432825554e-05 -0.000937196957040085 0.00123047031379233 0.00350973380737225 -0.000723305518019219 -0.000721641364607988 -0.00292926179925919 -0.000392581531316456 0.00123139852507613 0.00180888102222072 0.00157954766089411 0.00404895353354174 0.00031822967227026 4.14775588539934e-05 0.000208797582873747 0.000739506785355423 -0.00120709558934471 -0.000752386825040246 0.000882940270967538 -0.000650939391725533 0.000994418641264963 0.0101883055798032 -0.00383752615585717 0.000840853856535332 0.0056882961775757 -0.000316538195910153 -0.00168392003843568 -0.0778863655791179 0.00150869758018587 0.0235671249301865 0.08781577791081 0.0187888104266871 -0.0547027827985094 -0.118727257184292 0.0172348772216091 0.0138170437440764 0.081649462010794 -0.00734081803026028 -0.0152253676720328 -0.102605090289247 -0.0193294517681081 0.0598666925093278 0.131228607220032 -0.0148862707134399 -0.0215244354575788 -0.00944050605028363 0.000884509754352548 0.00161975399327209 0.00112863278494974 -0.0010153354936463 0.00107736274731513 -0.00249832315772718 -0.000999034455104591 -0.000921454942752053 -0.00187906414693978 0.00179045945870429 0.00108443288030976 -0.0389415935890746 0.00697379779860935 -0.0230159993842451 -0.0268072504476739 0.0333421038809768 0.000996362076127048 -0.0687971098511157 -0.0656160748155581 0.113560936484062 0.172598184456401 -0.0499737575148056 0.0142696402538259 0.0730891153105693 0.0778136441534854 -0.134717015308665 -0.197765660713245 0.0719904008975259 -0.0351175262489114 0.000848353180212584 0.00162960322167005 -0.000193009509566843 -0.00342367049296038 0.00727268416074653 -0.00913216720995895 0.00037874160525148 -0.000522974123127137 -0.00172833419534069 0.00680646681269941 -0.00123056059291199 -0.00142037384441824 0.00935947399382537 0.00291902063458124 -0.00288127324474169 0.0012519336841568 0.00721885686169486 0.00985939402075396 0.00696971791188898 1.82931067460127e-05 -0.000543847302228833 -0.00283339693420375 -0.0116185108415515 -0.00361088605589157 0.00872178915271377 -0.000619226591307922 -0.00575961708062313 -0.000491145774955429 -0.00254135225688256 0.000517605977159646 -0.00011915281742686 0.000192182630636172 0.000698942292735419 -0.00102741382447326 0.00204419357111606 -0.00235442233189294 -0.00549020469820786 0.0116270756378618 -0.000320798493225135 0.0104136597815725 0.00962508522182597 -0.00281680584952141 -0.00943493364918917 -0.004571205898496 0.0111466084013409 0.00117288106493029 0.00198995358348101 -2.65216801306907e-06 -0.00804081081788471 -0.0256436411975096 -0.0018154283572976 -0.0112396055781819 0.00102588849035014 -0.0131041122438404
  115 1691.68175778778 ""  22.2371707936375 0 0 0.0261157745268717 -0.00978767231102376 -0.00292647496611424 -0.00400192364158278 -0.00022455963420892 0.000701445951365975 -0.00304873205434898 -0.00193108126654472 0.00382462280646635 0.000234998232821479 0.000404064328465055 0.000376053299543426 -0.000364580072606361 0.000172241879094088 -7.68213275935823e-05 -0.00788792440424762 0.0475045717291373 0.0372811274784363 -0.00527256038012499 0.00585818328055644 0.00533234351214814 0.00438706468826853 0.00263341201491635 -0.00585058247956285 -0.0125501921309188 0.026152598800209 -0.0366621257231033 0.0201811597592131 0.0385765890095697 0.00923532111735704 -0.0110142215094247 -0.0175981280996096 0.00784436886521161 -0.000871019629260001 -0.000177311543852025 -0.000466329499021956 0.00143129182676766 -0.00507548752718046 -0.00211520171427842 0.0045984951676947 -0.00176592812348443 0.0026184186589711 -0.00235877916519234 0.00116735112572577 -0.000114078368497039 0.000545250676981821 -5.66168973678447e-05 0.000851554309253378 0.00329483487286677 0.000847389346672329 -0.00300049619501924 -0.00208136880586972 -0.00113239951547811 0.0022028138730967 0.00159862387343267 -5.66497949158e-05 -0.000402625782919361 -0.00123548206676466 -8.56694378693058e-05 0.000341981739211253 0.00276241433493664 0.000112414007210922 -0.000977686305949728 -0.00509633292862094 0.00109545266967132 0.000818129015422331 0.000218850749646674 -6.17940277134868e-05 -1.35589587827697e-05 -8.23585554884441e-05 2.93476057514924e-05 -7.70956772856958e-06 -2.10913991064035e-05 9.48764083595744e-06 5.16012755396633e-05 -4.432647865234e-05 -4.25626720230416e-05 -3.79567455064917e-06 0.00694992368711207 -0.000960375756113182 0.000592536678533799 0.00758134003037229 -0.00449827302021281 -0.00140460279943796 0.00292510960658387 0.00136150664622779 -0.00308293118889678 -0.00117035756533143 0.000726176738262097 -0.000371783334983922 0.000480851974792292 -0.00115975498782878 0.00230891659962045 0.0195399225261437 -0.0112704662169754 -0.00289827729088435 4.91433054835526e-05 -4.3916733054975e-05 -8.54811359952467e-05 9.89678567129714e-05 -0.000180951026725995 0.000254716026635852 0.000102530650120945 9.06836569549188e-05 -4.64429315119924e-05 6.06459473453333e-05 -0.000110668662685101 -5.81086276563076e-05 4.0528379353253e-05 5.29425671970104e-05 -1.65423613676917e-05 -1.8873436707378e-05 -0.000169115295406983 -0.000214546990892052 6.40501836856704e-06 -6.95360527174951e-05 -3.68726756813829e-05 6.12525676133361e-05 0.000306599529819421 9.99980682918575e-05 -6.56472230454453e-05 -9.73384341247736e-05 3.51201115229284e-06 0.000480750791765212 -0.00111714549595844 -0.000100645680231841 0.000153259853104537 -0.000315256215316553 -0.000528158997253106 -0.00135700409409953 -0.000625897077500071 0.00124586228763024 -0.0043348403197124 0.0137883964427051 -0.0010774229517076 0.0137109031678629 0.0129751431553171 0.0112195018438054 0.00547681550568672 0.00506902022026692 -0.00813907727305919 0.0438250703643499 0.0442991326407691 0.0235611446059006 -0.445322658326837 -0.5203481717263 0.136567637660711 -0.398884631098959 -0.0690917457529499 -0.507904805794536
  116 2903.68873158646 ""  55.3841524545658 0 0 0.000392594640723823 -0.00134520963723336 0.00256967655804085 -0.00474307597756406 -0.0630496433062831 -0.0252938630200837 0.000825240415159224 0.00215018258305241 0.000218514820763053 -0.00245524375396469 -0.00152640297952695 0.00197886414304403 -0.00383975048045018 0.00970004222024958 0.00147775630443422 -0.0199342265241579 0.0119254730830583 -0.0365722957250134 -0.135689898587008 0.0629721506517135 -0.234399024852205 0.226623036898449 0.710433768584808 0.506826473951439 -0.00760910352048133 -0.0277192920370766 -0.0184821783020616 0.00757419707196372 -0.00320740798743753 0.0124181520364169 -0.00481943807396627 0.00657541074019451 0.001735665938346 0.0228268528847007 0.0372454302043343 -0.0249949075242454 0.04274260769587 -0.00704327662284003 0.0904371821216599 -0.00928980149515931 -0.148323063627397 -0.0837993421126172 2.5570121609377e-05 0.000231641253129853 -0.000152224298388099 2.05426443387019e-05 1.68684084758911e-05 -2.75241880987799e-05 -5.61429144602714e-05 -2.75094721096211e-06 1.47088194514288e-05 1.00583108193698e-05 8.1031090258334e-06 -6.88224720702417e-06 5.35722654465974e-06 6.3692167445487e-06 -9.83967621424081e-06 3.00751618084645e-06 2.822525490491e-06 -2.81147869638753e-06 9.9258403290114e-06 2.96882984116466e-06 -2.77716052119232e-06 8.07535915306707e-07 -8.47111379511259e-05 0.000110850525069397 -6.79144228849999e-06 -1.2371070438381e-06 -1.15202540857929e-06 1.82301696031993e-05 1.1937871813795e-05 6.37248823715709e-07 1.87435382515143e-05 2.22695928422721e-05 1.96794127752082e-06 2.47811672733366e-05 8.43691404041316e-06 -6.70133967693156e-06 -0.000759012565554851 -0.00358370706949173 -0.000335089984699652 0.000536608241978748 0.000667404897154865 0.00210012612246221 -8.44887878627005e-05 -6.30174286062385e-06 -3.16538905155536e-05 -1.55949745488363e-05 -6.72148423250791e-05 6.48907461282647e-05 -0.000119250411163356 2.10423520318788e-05 -4.42891849880418e-05 1.81891510303579e-05 0.000747809255973752 -0.000904390357577281 -3.56051600653427e-05 -1.6696415322364e-05 -2.91606092436832e-05 -0.000184801132841988 2.79897009030319e-07 5.64125684105512e-05 4.04283413716757e-05 -0.000161970593776398 -3.75715665519069e-05 -1.03357238680044e-05 4.2992588793344e-05 -8.1452458676852e-05 0.000108302250116904 -0.000328541290682444 -0.000107193764275764 -0.000288843306126363 -1.08132137896017e-06 0.000121885630464918 -1.3455938421856e-05 -5.52157855821684e-05 8.16053925792868e-05 -0.000182378736022353 -1.56063046210595e-05 6.48697088133636e-05 -6.17890325521531e-05 -3.05754295517536e-05 -5.79576808066437e-05 -5.33933340823116e-07 2.85486534969417e-05 5.1219096616311e-05 9.9733493754995e-05 2.61740009403907e-05 -2.75068130330237e-06 -7.59947081182623e-05 4.24705978004335e-05 2.80766946692044e-05 0.000302007991099734 0.000115278459122243 -7.52835530305468e-05 -5.70963830916262e-05 2.14886318217229e-05 0.000137039828915713 0.000876942371409923 -0.000438524410602575 0.000141178518788229 0.000359622542558288 0.00026754588607148 0.000273185502976094 -0.00153122684168497 0.000721035787202869 0.000124641447869534 -0.000934588233092934 0.00167679217158866 0.000997662962838736
  117 2925.43735891821 ""  112.570890992241 0 0 0.00107001028061758 -0.000731407469225936 0.00203967595818218 -0.00678924118989298 -0.0129581715538729 -0.0121082685364858 0.000453827701117255 0.000632867093188423 -4.24583833263278e-05 0.00299089652746896 -0.00135068918633096 -0.000365929931684706 0.0174086859441292 -0.05047892523004 -0.0175980951143611 -0.016924080138305 0.00976293238432301 -0.028622676123129 0.0253278046858759 -0.0159543699800045 0.0312506064184934 0.0589698227589614 0.172948404566079 0.115027591997856 -0.00299886097672407 -0.00978333348152875 -0.00626298402327438 0.00282184020638965 -0.00146662886258474 0.00526131837090837 -0.00316250020659358 0.00315589276907903 0.00111203828053819 -0.104959059404663 -0.149571098680339 0.104773497459732 -0.159537521360898 0.0213584026240598 -0.313543159365693 0.00827504856278028 0.743589547395023 0.42246810336634 3.57464609440479e-06 0.000241585895998314 -0.000543825252525004 9.44493604553921e-07 2.04601816816432e-05 -4.38320018501571e-05 -5.3803000283159e-05 8.17774167526508e-07 2.17906247729456e-05 1.7837870741021e-05 -2.15286006487331e-06 -3.20627488797622e-06 6.79138274775715e-06 9.38571144731922e-06 -1.68626321712208e-05 -4.11585485840606e-06 5.14440113201178e-06 -2.64800660770356e-06 2.22250893966948e-06 -1.93045620550518e-06 -6.89342682377013e-07 5.28375531749441e-06 -7.06088380773086e-05 7.95978984401745e-05 -7.54155999707492e-06 1.93328418458705e-06 3.22246191101988e-06 3.80991024873345e-05 8.83580515372325e-06 -2.54033432042624e-05 6.52230366042834e-05 2.01354138717603e-05 -2.92354929432431e-05 5.39626961522342e-05 -2.18259063065359e-06 -3.5717663904374e-05 -0.00101132704322947 -0.00498286511643481 -0.000467209597716073 0.00151390389956579 0.0018123202793982 0.00690971273819595 -0.000162121070863027 7.61874200197562e-05 -4.23047956575457e-05 -3.12520501339134e-05 -0.000105738431861238 0.000148767984173022 -0.000124736071913634 5.83436957902663e-05 -1.40478484629888e-05 2.4630320700719e-05 0.000694386280371252 -0.000645205016932945 0.000100076228285616 7.55891493539049e-05 0.00015019284485612 -0.000548850117000098 -6.67367653636712e-06 0.000181204683550371 3.91602861124528e-05 -0.000193157960515121 -3.33374656756811e-05 -2.91853795457912e-05 -2.24738045450628e-05 5.50547579472359e-05 3.15258653094652e-05 -0.000155185884401638 -3.59142173687738e-05 -0.00075286036338089 -3.19196395459585e-05 0.000283275744000426 -1.61582779876623e-05 2.41327208254875e-05 -5.76458147462185e-06 -0.000694688848792662 -4.67561630995225e-05 0.000257477617814565 0.000137923269607626 0.000105301983879292 0.00017278380872909 -4.14548306493003e-05 -1.92188796555107e-05 8.06983129225835e-05 -6.5264128642476e-05 -2.50086070457148e-05 3.43159743193325e-06 -0.000161892039609657 9.32446833022831e-05 5.84173698622345e-05 0.00131610238614301 0.000355073821691113 -0.000371676609214268 -0.000530943446911203 0.000339923574777668 0.000112356897320957 0.00196309644858639 -0.00102446007864595 0.000360059689369644 0.000184408926134778 4.58165137267322e-05 0.000104396514749698 -0.000818368630131491 0.000881718447735897 0.000334968716253896 -0.000912866101155526 0.00209314605419721 0.00103933523566328
  118 2942.1160356963 ""  32.4696980275686 0 0 0.000365091424984062 -0.00031046769051289 0.000635965799833974 -0.000729016633789176 -0.000243565689766528 -0.00129213716597954 -3.64813992217307e-05 0.000191885522985298 3.7153024001314e-05 5.09410205376282e-06 9.9821382477184e-06 -8.13174908889035e-06 0.00011159998559462 -0.000323944365716773 -0.000107054267338859 -0.00479305225476191 0.00306499401706802 -0.00811754049004706 0.00685728103639671 -0.00432172065481717 0.01096406153784 0.00200650659029464 0.00709648403238533 0.00480813855521454 -0.000469694148325803 -0.00149630811992572 -0.000846007852586429 0.000387945143654947 -0.000490077415219391 0.00072860583262708 0.000525102956474821 -0.000369828550627073 -0.000230841924093461 -0.000531337659643734 -0.000771382119449755 0.000548504347780717 -0.000811436987088246 5.49789904602726e-05 -0.00185879772197869 -7.81584691074698e-06 0.00461133097528107 0.00265337516638761 -0.00179994959378752 -0.0335226426968301 0.0535911013387431 0.00310701775346822 -0.00148532105855733 0.000457374310787431 -0.00143000716039221 -0.00044348769431954 0.00101823096247094 -0.0013950408560173 0.00103168222024269 -0.0010298114949143 -3.62154846558666e-05 0.000141165666943242 -0.000123467615183215 5.87567656679193e-05 -7.81774104620089e-07 -1.38456042150597e-05 2.73512290202365e-05 -8.0280563313136e-05 9.97420854721114e-05 0.000464932072176329 5.24847432648344e-05 -0.000217272962273385 -3.78917193607124e-05 -5.20885982249797e-06 7.24695117326763e-06 1.87985834267284e-05 6.3382923997381e-05 -9.209569341094e-05 0.000174484020326344 5.02937974666706e-05 -3.9656186863554e-05 0.000161316482851092 -3.17317951487469e-05 -9.97852606006416e-05 0.132075118075015 0.604028300030944 0.0567672427148479 -0.14740200718271 -0.184147919723848 -0.705225250375321 0.0194883015605613 -0.0123517539528291 0.00970649884255194 0.000408246305832103 0.000334825812065897 -0.000665728304961339 -0.00121776068534676 0.000942947719339105 -0.000981142275182732 -0.000948743948527841 -0.000301103004043829 0.000844405499420602 0.000790484403731925 0.000499692765339304 0.001025525224886 -0.00124987149490326 3.02842649507137e-05 0.000351069946443996 0.000396262853761674 -0.00133349687873413 -0.000263852424217218 -2.12189925441418e-05 0.000273670489429219 -0.000433791697464404 0.000232343805957152 -0.000777863465684318 -0.000217526770351716 -0.00204200878826757 -8.85208652040883e-05 0.000899286632451245 -1.06157878244412e-05 0.000355201296055259 -0.000441052051829976 -0.00214154703239711 -0.000248411471515696 0.000820326732087669 0.0005435010908082 0.000406969682805675 0.000663814581003338 9.1764583821092e-05 -8.04116985546879e-05 -0.000364516897123195 4.0423500927614e-05 0.000165218912536903 -0.000440440133570773 -0.00462576576947618 0.00301168135078108 -0.00138695425395772 5.54242085287881e-05 0.000185780411044169 0.000306322865064408 -0.000754548758813244 0.00141719572526581 0.000377571999694438 0.0508915359301464 -0.0332780575989025 0.0255096187009054 -0.000155664666018357 9.95663554090018e-05 -0.000178549194820027 0.00225383124678283 -0.00101344716414245 0.00183708340465156 0.00021210199025668 0.00025401929607237 5.36871701672209e-05
  119 2954.46285825023 ""  6.06197581045859 0 0 0.0159324410051667 -0.0104748627810434 0.0268563706817988 -0.038538534023726 0.00687788617302111 -0.0638054634442771 -0.00190716162777974 2.80590491339722e-05 -0.000600664200227746 0.000167766916085587 0.000667875229433948 -0.000875316253068038 -0.00281429015831986 0.00503330579207756 0.00175673136755593 -0.196976704330872 0.115717018142653 -0.337053303555487 0.417731587404102 -0.249534035854521 0.677527288058376 0.0389662910452275 0.160845507880606 0.101381469572883 0.00278733790323857 0.0123567101432366 0.0081510010363888 0.0018870333113871 -0.00199248378256983 0.00659210918478485 0.016127527000814 -0.0119525425078513 -0.0032350517557427 0.0172976934511511 0.0209873851740259 -0.0145370238650305 0.0282493227856829 -0.00373479337481468 0.0425752279403589 -0.00231450212969564 -0.07635400688531 -0.0439682534108033 -0.000407473280578987 -0.000661759211126882 -0.00193838922939495 -8.37122712933899e-07 5.49667090293665e-06 -3.24857571191159e-05 -4.35617846962801e-05 9.5359635422857e-06 1.50023689114472e-05 6.18011391721559e-05 -3.25481321018177e-05 2.14701140050211e-05 -7.99348948102617e-06 -3.69627756997368e-06 5.09720560353133e-07 -7.82251909023157e-07 -1.57353487934292e-07 -1.73836372545716e-06 1.13996253372566e-05 -7.99291564595425e-06 1.36702699491736e-05 1.87293613724511e-05 7.31921005952078e-05 -9.82736263565344e-05 -2.4942708633222e-06 -6.56822162625842e-07 8.00111777743484e-07 8.9597741787892e-06 -6.02024106488076e-06 5.23289901700145e-06 5.87139631027743e-06 1.30630216432244e-05 1.6999236988949e-05 8.25620570074656e-06 -5.53600114183841e-07 2.31834302858749e-06 0.000669998336333146 0.00220492986740324 -0.000237755273039298 0.00474448563779566 0.00551431686344002 0.0236799921646661 -0.000621386431335447 0.000394747175458576 -0.00025989161845626 -1.79306871066434e-05 -5.65395461736965e-05 8.23788976526549e-05 -5.62904320479723e-05 4.48254007541306e-05 -5.51678076757719e-05 -5.73035991804983e-05 -0.000797287121231673 0.000939892616561088 -9.63076681165658e-05 -6.1910274789794e-05 -0.00011487124168552 5.36955985377826e-06 -3.41435222531152e-06 -6.03289657985617e-07 -4.764978337991e-05 0.000133282803546387 2.56064423041905e-05 9.1801268554396e-06 0.000150638921576164 -0.00023240202824222 9.23638209857895e-05 -0.000265517883842275 -8.87790356776451e-05 -0.000164444456189008 6.32732459427249e-08 7.44732621048408e-05 2.57733523796609e-06 3.21301177260418e-05 -4.22545627749846e-05 -7.19243655982453e-05 -7.16042045377553e-06 2.77683755910845e-05 -1.11139587205943e-05 -3.3087288469637e-06 -9.50150760417609e-06 -1.46588766396172e-05 -8.95058698548934e-05 -4.42236711760943e-05 -0.000281779976871064 -0.000227196543950104 -0.000283698888489974 7.97991635028412e-05 -0.000107099195623238 4.35562646645122e-05 0.00054150013018876 5.92596489264597e-05 -0.000217915791758872 -0.000832606946787349 0.00062477789456969 -2.94105944000501e-05 -0.00138110933419173 0.000828547809643875 -0.000755922489531021 2.19550104047996e-05 0.000732678121221913 -0.000148778032640541 0.00486370294298312 -0.00038976633963206 0.00835547064755817 -0.00106511772925469 0.000255715442535669 0.00195789684588529
  120 2971.1647420172 ""  29.4424511882256 0 0 -0.00111650601423365 0.00064786774302747 -0.00187381392065083 0.000294474274096671 -0.000224861615897673 0.000464817792536612 4.49040606250444e-05 1.78592218908541e-05 0.000246310012265941 9.48814991539775e-06 1.70988253457669e-05 -1.15013888894472e-05 -8.92483035970333e-06 3.6597094936054e-05 -0.000139158053984536 0.0133432220441148 -0.00768048308862103 0.0223684762335485 -0.00372285807849025 0.00211754552309308 -0.00589935407892397 7.76666458795229e-05 0.00064430871685385 0.000488102814833101 -4.49408333948893e-05 -0.000346344678817747 -0.000346448771798137 -0.0010403403015317 0.000627506296368352 -0.0020978525750918 0.00079505754157937 -0.000364391746934019 -0.000389351121986154 -0.000572851967850472 -0.000746735495515368 0.000537711398316291 0.000455947500984104 -0.000221787926456473 0.000859685490836296 4.95282297596177e-05 0.000520038760228601 0.000312479976160635 -0.0227284255671168 -0.0700788564684979 -0.0513571594680472 0.000237166756361414 -1.26518376593856e-05 0.000146982405400918 6.41241923164886e-05 0.000247394592390041 0.000276503851798328 0.000177591820275457 -7.63651897734411e-06 9.56464024082089e-05 -3.98801985283666e-06 -4.55391516987286e-05 -3.63804805128363e-05 4.75131116352441e-06 -1.61241448867433e-05 -3.9733899373885e-05 3.11545222605904e-06 -3.30085713150696e-05 2.0233523194907e-05 4.76695000149511e-05 -3.62186464189393e-05 -8.13442801113275e-05 7.52513286868389e-07 1.55973221621377e-05 1.59886903700399e-05 1.57882535851977e-05 2.83020435504963e-05 1.80882437256184e-05 6.87650986177529e-05 6.77692357997003e-05 5.60626316911036e-05 2.09764113947712e-05 4.57765106028463e-05 2.65748328544077e-05 0.161947274349528 0.710241049264795 0.03483077213732 0.106757818503227 0.127139382178792 0.57949049789019 -0.00103938898125178 0.00157775813393198 -0.00048309440436745 -1.09776973455342e-05 -0.000105009108327527 0.000308717972052332 -0.00024969447930801 0.000228391891535115 -0.000177927300380588 -8.91159698130948e-05 -0.000217282996308939 0.000105133013064034 -0.000183437140654246 -0.00011188865135911 -0.000206233140160871 -9.21594892495766e-05 9.54913143126121e-06 3.78570370259792e-05 9.17492808533442e-05 -0.000272253446332508 -6.15416971496725e-05 2.36481220638769e-05 0.000611688155214663 -0.000878010089462913 0.000481182397397328 -0.00135610186254028 -0.000367628937672375 -0.0012274952381792 -4.19019926708403e-05 0.00052886371234263 -7.37068954801296e-06 -0.000245134250674636 0.000356750744220267 0.000262522132292473 3.7343180585204e-05 -8.763553139423e-05 -0.000507390482391151 -0.000329126607038836 -0.000562383088234102 0.000203212728327127 0.000527542957617265 -0.00061068831236569 -1.13886109817657e-05 0.000107933240264586 0.000806982709721047 -0.000756749826702339 -0.00108432209976038 -0.00124801870798808 -0.00054426134753142 0.000679746493561657 -4.89086727082088e-05 0.00134067411013853 -0.000648723708213057 -0.000356785705128995 0.00182970349146684 -0.000866492546620294 0.00169394751419966 4.70496223307606e-05 -1.23439279211744e-05 8.51814945368011e-05 -0.000651145839715163 -0.000110532455521558 -0.00095321064076222 -4.37352321078517e-05 -0.000191752714141187 -0.000197625364327726
  121 2977.62866012946 ""  45.4278803550369 0 0 0.00526900020135212 -0.00313079007693671 0.00898134100011339 0.00135748177584852 -0.0022128662758889 0.00301266802357187 -0.00106775280813503 0.00101298957117992 -0.00270280334606511 0.00108088674630739 -0.000377376241524463 -2.8178668873161e-05 0.0376269328709118 0.0288872824648473 0.0677106134326879 -0.065664166565735 0.0383434069671467 -0.108265445035198 -0.021090159693562 0.017172017351768 -0.0435736493003766 0.00107555988749369 0.00440367323456933 0.00567326746629197 -0.00221201218939513 -0.00412160760116061 -0.0026786239518123 0.019571135961389 -0.010987849890025 0.033981715545785 -0.0040881788531193 0.00226577555685473 0.000221726696073844 -0.0821836410267076 -0.112595689009761 0.115136637708779 -0.37441929529452 0.104440751519999 -0.752675934011262 -0.00270682731889003 -0.328733858060947 -0.169680789030283 -5.22952214680875e-05 -0.00032107584313877 -0.000257853103856415 -6.46971484795969e-05 5.09546693305847e-06 1.04128741108613e-05 7.39968338114353e-05 6.90905474698441e-06 -3.33448835771828e-05 -3.31075272495853e-05 4.647989459099e-06 5.61875521322699e-06 4.31550245124091e-06 -3.36856920834924e-06 4.2902750512051e-06 -3.37103579760617e-06 9.61159476354737e-07 -1.17401077013773e-06 -1.42059852793087e-05 3.72722233762173e-06 -9.46447677995701e-06 -1.36634024709722e-05 -2.96112752687011e-06 -7.70457152282422e-06 1.71564514530353e-06 7.12548775420083e-07 -9.26755733229285e-07 -2.27757046342888e-05 1.0314542941084e-05 -2.78348850932168e-05 -8.73915041835203e-05 -5.27433094867797e-05 -4.83803764240051e-05 -3.69027145270768e-05 2.11505214816711e-06 -2.44175271793382e-08 0.000586517831078687 0.00295414520543841 0.000121911768202107 0.000432178782817965 0.00072903203161102 0.00310301301071196 0.000229868206826253 -8.83222129146998e-05 8.05886086245732e-05 1.22209344290134e-05 6.15819237955991e-05 -8.19019201091028e-05 0.000101824576539512 -6.4832413617421e-05 8.28761665487902e-05 3.11034023596199e-05 2.95498352193791e-05 4.0849185115056e-05 0.000289664220124707 0.000188598592249463 0.000350431013755637 -0.000136604335281836 1.05134713511748e-06 3.73339055679308e-05 9.82858077602173e-05 -0.00030728389385186 -7.0185466888564e-05 -1.55013237109263e-05 -0.000586103300776272 0.000850555115093978 -0.0003881812698586 0.00110872868134977 0.000293857853149815 0.00141268678374943 6.30596611018599e-05 -0.000561647752943119 -1.81092664760727e-06 -7.92699507863449e-05 0.000102565273451205 0.000369712184708966 2.51179388093877e-05 -0.000144049641471255 1.57475456634241e-05 6.38315989032144e-06 1.22163971467295e-05 -0.000117354037991326 -9.98518884782832e-05 2.9100388432011e-05 -6.59067535267405e-05 0.000102497097698224 0.000373963422679203 2.01702047652456e-05 1.83454856679923e-05 3.13386486813129e-05 0.00189716088361988 0.000608936986640083 -0.000638222686067005 -0.000334241690558336 0.000256076223205682 -8.4480515204897e-05 -0.000162722797078827 7.28409335354433e-05 -3.78052390216119e-05 -3.90260727141722e-05 0.000163587561818844 -0.00024649139344436 0.00196054451855953 -0.00128306058125617 0.0018092634621904 -8.03257617716319e-05 0.000881390838803669 0.00128501709143382
  122 2980.28111208724 ""  37.7337410380624 0 0 0.0337881062236154 -0.0199599117632251 0.0568853736731459 0.0179537860582045 0.000136750020674995 0.0317618762347617 -0.00828231284993875 0.00574599718491522 -0.0168812956928744 -6.77360291192166e-05 -2.97966161682468e-05 3.1582926420778e-05 -0.00512104668826548 -0.00502499422998985 -0.011482465983618 -0.404604656070598 0.237230740983086 -0.674885588254664 -0.184877518543828 0.108565584338881 -0.293229059475467 -0.0273221047873559 -0.119233497286661 -0.0808915594201109 -0.00835594439961131 -0.00846876711256238 -0.00613377639526094 0.119191730786741 -0.067105491774384 0.206723016696454 -0.0134091576922368 0.00435658175543659 -0.00242270660478408 0.00681685821541148 0.00956682137929846 -0.012409843927547 0.0510072973340976 -0.0155177800599484 0.110727557030625 0.00136971783923941 0.0653311793136915 0.0346567402742348 -0.000527507318932218 -0.00147411371153336 -0.00125493050263855 -5.71467536047317e-05 2.29637133969736e-06 3.82598601991493e-05 0.000134916109953963 -1.00473295845825e-05 -7.08983896388817e-05 -2.44952562413201e-05 -1.42269840449292e-05 3.34151934714249e-05 6.85690602379897e-06 -1.17373272465037e-05 1.91099928334337e-05 -3.61757075929481e-06 4.39718464355336e-06 -3.06012491258535e-06 -2.20883155807245e-05 -1.51791849379701e-05 1.41666063778917e-05 2.71054887208526e-05 0.000175255847746185 -0.000294856057025922 5.23491093702039e-06 -5.46929576346342e-07 1.66930227671946e-06 -5.43179658922699e-05 1.38228214990542e-05 8.59886179997701e-07 -0.000236587796355119 -9.99996781231606e-05 -5.349215563693e-05 -0.00015813592761748 0.000111289626907233 9.25055986598033e-05 0.00329751712582961 0.0143642869450621 0.000574948077644899 0.00273339627059347 0.00326173909632632 0.0143920701887727 4.76944832650885e-05 2.54545896843772e-05 -1.14169053332609e-05 2.74860005915116e-05 0.000105482724970776 -0.00016253328145439 0.000111270129791994 -4.07248945328445e-05 2.78541674015856e-05 -0.000226457009714116 -0.00195897243961707 0.00253841452164416 0.000174276392377773 0.000114792283186173 0.000188345941345611 0.000338340302263016 1.23099566512417e-05 -0.00011899159887218 9.78487985335294e-05 -0.000263688579929252 -7.13886469396008e-05 -1.21563453921349e-05 -0.00105013780608092 0.0015066566316637 -0.000708515278520202 0.00203928075072144 0.000527647932324887 0.00349443503260995 0.000170219216685295 -0.00135272010388492 -1.82435877331557e-05 -0.000850589317167183 0.00117307430643541 0.00285468825167645 0.000186173994531525 -0.00107615028683703 -0.00101868927336543 -0.000674875699418734 -0.00118018033165087 0.000109308917775039 0.000171983684463751 -6.31630945883024e-05 0.000158156066430032 0.000105412408939989 0.000137777030272241 0.000167959992368461 -0.000128742421273125 -3.06537239438056e-05 -0.00245308143219996 -0.000844799126119245 0.000663063420692077 0.00106914867958286 -0.00101217628488492 -0.000164619955395258 -0.00186184591379161 0.00105500566591053 -0.00048655835547471 -0.00079068609194725 0.00139448845408627 -0.00138262497031426 0.0131440768879768 -0.0106312690637698 0.0139276363330609 -8.89491041295059e-05 0.00331628939663279 0.0042624860782155
  123 2986.49047559893 ""  28.9566872127944 0 0 9.07667860182651e-05 -3.21218085625615e-05 0.000131153959849218 6.0796510564804e-05 -1.31451746505312e-05 9.04790465936821e-05 -0.000206387347350416 -0.000321875038072089 0.000204982239307758 -5.46856819398085e-06 -1.3096432728253e-06 2.47539037911695e-06 5.11294743425564e-05 1.3242230074781e-05 8.94354357311724e-05 -0.000972858963757856 0.000535103555265366 -0.00157400967370146 -0.000591286433960356 0.000356495306287053 -0.000931492017883358 -5.62143881778298e-05 -0.00026806326457295 -0.000182078447131375 0.00146687558071737 0.00449021994332291 0.00282106625473225 -0.00240588610523565 0.00137478264426533 -0.0042699316509504 0.0033408232484122 -0.00206831838584788 -0.000994329577452427 -6.91837988694786e-05 -7.91131306816818e-05 9.36381085886301e-05 -0.000542643445708417 0.000144843623475034 -0.00105153850438268 -5.78441592605438e-06 -0.000231107998772154 -0.000110900395204638 4.97301484522505e-05 0.000148699481342977 0.000117076616437575 -4.56845187049988e-07 -2.86912066550392e-06 -2.11047815221608e-06 4.38847249892074e-06 2.36771502346617e-05 1.88224080992236e-05 -2.98356215380715e-06 -1.47950645327089e-05 -1.68271329954288e-05 -6.12892559689543e-06 2.82144415324551e-05 5.24237681152321e-05 3.78384850885197e-05 0.000162790940614971 0.000105079877039904 -2.41831820150283e-05 -0.000126486698122503 -9.31145007119696e-05 -7.17367907917489e-06 -1.95757718165173e-05 8.31099662762464e-06 -0.000125051415662207 -0.000606368297903647 -0.000399312318246699 -8.21908140952006e-05 -0.000179009425684485 -0.00123967864363063 0.0273596130653943 0.0154781579832352 0.0138990284402715 -0.0189034344618251 0.0258877505833324 0.0152766469696292 -0.000333434316211297 -0.00146212188377682 -6.5404083422775e-05 -0.000243804380511806 -0.000290386956851838 -0.00132785607468597 2.39736324584955e-05 -0.000109958585289759 -2.80892870076428e-05 6.23526195342407e-05 0.000189983568980771 -0.000196398774993207 -0.000197050238974572 -0.000942927156276927 -0.000656196209774322 1.00112493862048e-05 4.87302181918067e-05 -0.000175581859781127 0.00969511844453803 0.0060029371517255 0.0134838693671769 -0.0101761538135729 4.18068189149717e-05 0.00335654786567533 0.00163870348820693 -0.00343201300718075 -0.00187649197618005 0.00666648861779287 0.176949009570358 -0.252986053066065 0.120357065736762 -0.335881564938352 -0.0855898305984877 -0.450690377048704 -0.0226179501807938 0.175920009301388 -0.00687622933243334 -0.185391095094268 0.261656645988335 0.464598985326277 0.0306804954810744 -0.175618748585513 -0.233350039712493 -0.149318360369505 -0.26601976568804 -3.55273362959725e-06 -7.53945625787654e-06 4.83967646647774e-06 -6.22936912236844e-07 -2.56466662154576e-06 -4.02951958867737e-06 -3.76136539539209e-06 6.38518052634761e-06 2.13170872624542e-06 0.000105178300426606 3.4492837051493e-05 -1.97662830180882e-05 -6.38591033552187e-05 5.77108907960708e-05 1.11696270994105e-05 6.22235528388479e-05 -3.2116518348278e-05 1.94707549108024e-05 -2.17471874480142e-06 -2.90467294470451e-06 -1.0701407315622e-06 -3.77548286869326e-06 -6.26607273899086e-06 7.80964162240145e-06 -1.57251655832578e-05 2.84860894499466e-06 -8.25041486548378e-06
  124 2987.00922544023 ""  26.234458456833 0 0 -0.00014397051362513 7.67402376020779e-05 -0.000238603478216184 -9.54926101386193e-05 4.32334343216769e-06 -0.000168319003972961 0.000136526051641291 4.35406703451307e-05 0.000111679015689085 4.2110097480365e-07 4.4357548068662e-07 1.10283194734233e-06 -4.52299840506543e-05 -4.17081267580202e-05 -6.22442785254171e-05 0.00170674864814494 -0.000992772833097221 0.00285649482282962 0.000976489402424245 -0.000590337645892046 0.00155894623760601 0.000146082226994424 0.000615852887869252 0.000421761545919435 -0.000379706212478652 -0.00121764872452997 -0.00071699069973673 -0.000470293862609233 0.000272819862785989 -0.000892756260292108 -0.000776700996620468 0.000460907962120727 0.000254592615624015 0.000165499691000613 0.000220581584639878 -0.000199504009025403 0.000393435688959355 -0.000112014038216331 0.000738979406630715 1.99968906035704e-06 0.000377006074382742 0.000202132994137928 7.94211057965166e-06 -6.26864144807689e-05 -7.65716795973937e-06 -4.80363593665209e-05 -1.06083861186236e-05 2.99920837681703e-05 2.06163482119094e-05 3.42254539065134e-05 -5.30724570338633e-05 -4.40637038536951e-05 2.24082136334231e-05 -1.92280863266789e-05 -0.000408354036593186 -0.000615673730697957 0.000990004767772264 2.73672370175078e-05 0.000213887915329956 -0.000314012565173257 0.00104324727330264 -0.000523530433769579 0.000430033105232796 -8.70970938713096e-05 3.35731551396707e-05 -2.4096585378225e-05 -0.000171917589807483 -0.000460064005725031 0.000728612176535421 0.00182067880699252 0.0205631585837565 -0.0295308054551279 -0.0184670556897101 -0.0111103042982953 -0.0100804879481051 -0.0110964577249668 0.0163739269560961 0.00952770246866452 0.000103839422412754 0.000603359347000902 -7.45645408816489e-06 7.66135300740372e-06 6.37600854653576e-05 0.000124639944498712 0.00131586595090302 -0.000886895468081123 0.000826309463417172 0.00209361827856102 0.00668460942059825 -0.0100236272308742 -0.0084636565234314 0.00588476724296418 -0.0056800449863574 -1.87713305195562e-05 -0.000484712768188999 0.000741405650298345 0.251373008477249 0.164350448628344 0.312168798274042 -0.394363815984962 -0.00171010043101034 0.126306455089773 0.124450901610285 -0.404764100890457 -0.0915833495640297 -0.00533060713118431 -0.124243429632584 0.17602624713067 -0.0845979576304568 0.240212165515478 0.0616060618164752 0.308395601436422 0.0155857206797889 -0.119944464732605 -0.00462169553263817 -0.114747916266923 0.163752561725301 0.283762034196737 0.0183078897722511 -0.107257666154087 -0.147654348419298 -0.0960371293806409 -0.169902987087078 -1.68519415511451e-05 -1.50654811159359e-05 3.77119604972128e-06 -2.30106761681209e-06 -3.71038671328088e-07 6.15039228090738e-06 -1.61299461087613e-05 1.32073057409573e-05 -1.75621400710894e-05 0.000256866035895393 9.99511828579662e-05 -4.30239777788993e-05 -7.22040359203084e-05 8.41748987388638e-05 -1.29343742756046e-05 0.000240334827002857 -0.000153798211981592 0.000120740793719476 -3.89796623936433e-06 -2.69282985301029e-06 -1.45132390730072e-06 6.90131086315917e-05 -1.25829199852813e-05 2.36726367457582e-05 6.45373623456263e-06 2.18906390179639e-05 -2.07818029841119e-05
  125 2992.35946155218 ""  28.7181611151936 0 0 -0.00757085748295247 0.00356091814773143 -0.0110207486147458 -0.00412308774763104 0.00287150825273527 -0.00585003851936289 0.0149833455625735 0.0378934734456934 -0.0277037503852832 0.00017994643660599 -5.79279185999531e-05 -7.23468511844132e-05 -0.000457926064999327 0.000524158708848347 -3.80283539474812e-05 0.0813853304353195 -0.0452926035706607 0.131829175419176 0.0476155981877774 -0.0272881160764964 0.0734526642499506 -0.00249289694194476 -0.00251217492816213 -0.00222709888779209 -0.156178541444153 -0.482414852126064 -0.306824801757692 0.306121384636653 -0.173730436516424 0.544120831830442 -0.320719018315513 0.206874563447974 0.0931728390262837 0.00205683814289307 0.00211589334694649 -0.00168295472241972 0.00441808718542185 -0.000767788099434132 0.00664194183655561 0.00012832771809731 -0.00725317532408615 -0.00425037736775451 7.28692359422545e-05 0.000194401055616807 7.43544677456537e-05 -3.28332561432638e-05 -1.62119413613813e-05 -9.36338496576846e-06 4.9787907699552e-05 -5.19394658091068e-05 -6.29008802281281e-05 -1.78971439147027e-05 -1.9092829525915e-05 3.50179874753699e-05 1.75426832233897e-05 -2.93204608512291e-06 6.24141987580581e-06 -1.27258949279765e-05 1.05150278362833e-05 5.14969965929192e-06 -1.26202681294595e-05 -7.91722876469468e-05 5.17516515478407e-05 9.45360648907055e-05 0.000218349959772384 -0.000532023647413952 1.80710137148036e-06 -7.88444407099595e-06 -9.94019852752366e-07 3.02421912172836e-05 -9.67537277912695e-05 2.27583450521388e-05 0.000389695919000669 3.98609071180757e-05 4.6959274931365e-05 -0.000177011964143472 0.000223004510138582 0.000132980557831296 -0.000532322988835205 -0.00223378988612709 -9.74969756084298e-05 -0.000113009892134481 -0.000134945701949419 -0.000681218156635876 0.000121920902708381 -1.95979491969607e-05 9.11585453402188e-05 1.20074141383916e-05 4.06263302248546e-05 -6.03211385599315e-05 -0.00060772006328728 0.000478172819509492 -0.000505946064883661 -0.00079389598861082 -0.0028052387409502 0.00433899010275173 -0.000359734467366227 -0.00025328694191359 -0.000436598070985045 0.000424388585789701 -1.96714474299503e-05 -0.000127872501581019 -0.000429993497593757 0.00140797871760018 0.00031395867889903 8.09924499413948e-05 0.0015552330529564 -0.00223370288460017 0.000580645077955998 -0.00162956806031687 -0.000338028960312329 -0.00531854599759994 -0.00034520721989211 0.00203625411758187 -6.46445599335148e-05 -0.00158620632794788 0.00224296402659128 0.00415390368705959 0.000273461399740057 -0.00156944147065623 -0.00199307949609081 -0.00128359050928889 -0.00226554513515735 -1.42128838870689e-05 -4.82743521833561e-05 5.83210500640369e-06 -3.31377702928124e-05 -3.00534596657513e-05 -1.64521820091777e-05 7.42113020566179e-05 -2.30952626712726e-05 9.86027138387081e-06 0.000470653887287567 0.000109154919662724 -0.000111496364616206 -0.000492237405780699 0.000365852057311247 -0.000106213514206954 -0.00070148475633301 0.000353322890965435 -0.000206192759550745 8.9975792594951e-05 -0.000376592317718026 0.000144364738050078 -0.000867610256249488 0.00375930268541627 -0.00192053153594075 0.00141329395226324 0.000850269634076055 0.000592345935174651
  126 2994.45363384424 ""  34.0719152521433 0 0 -0.000129944871767187 6.77652585883322e-05 -0.000217745823670597 -8.14186313884476e-05 -3.18758842235353e-05 -0.000167901326382105 0.000118507712093521 3.72276418585084e-05 0.000287943810467349 -8.68316516277737e-06 -4.44247645701633e-07 7.9845427165533e-06 -4.19242943767384e-06 -9.23677471720995e-05 -8.43975781870238e-06 0.00153263898628974 -0.000892504703996683 0.0025908809555255 0.000794519730610058 -0.000495356017834105 0.00124836187116334 0.000248778416515822 0.000952201895130041 0.000674963420331083 -0.000321868621961969 -0.0010417286155012 -0.000549628479019651 -0.00151648924036118 0.000864933797638393 -0.00280474625672322 0.000414420286991852 -0.000273027732177352 -0.000129441009987556 0.000179700299663379 0.000261923289709876 -0.000223380231638946 -6.89495006312518e-05 -9.58824099401784e-06 -0.000162715342760969 -6.43848945199753e-06 0.000820982234092848 0.000472760871541722 4.75345377383813e-05 -0.000220120374423266 0.000203264996505659 -0.000140297604996266 -8.63792726297907e-07 4.56371256113139e-05 0.000125476033512109 3.42059319130949e-05 -8.71230300741268e-05 -0.000181812329007011 6.26401673052802e-05 -2.59358973306985e-05 0.000222095934053897 0.000729069275941347 -0.00109734581709086 0.000917823590777349 0.000107995409065601 -0.000439936085854988 0.00100006401281617 -0.000699888388401254 0.000685290518084653 -4.47611426247069e-05 1.36935239396564e-05 2.41501387478232e-06 -0.00014308196718223 -6.92536031997643e-05 0.000144239923010805 0.00122306265451982 -0.018821981258833 0.0261453610491081 -0.020988379677886 -0.0121626724394226 -0.0114885350534346 -0.0136806518235512 0.0200156440595075 0.0112755398220262 0.000567673502607355 0.00289474090654187 0.000160714827745755 -0.000551021345498091 -0.000556441375136916 -0.00240579439989042 -0.000115481167058597 -0.000155754250362049 0.000249681463760969 -0.00228334134924149 -0.00880371922955599 0.0130727336249855 -0.0110706960776367 0.00803345328737222 -0.00798696304226179 -0.000363557544825536 -0.00056714444769455 0.000862930166985371 -0.225115994407414 -0.146094607902692 -0.283481022708187 0.319343369176802 0.00218797847017339 -0.103408871889165 -0.110923639432433 0.365544870992839 0.0796507529094266 -0.00352156351294299 -0.136392906794423 0.197849000867435 -0.0909047173049539 0.260968312741035 0.067676070619589 0.341094339673462 0.0177351027128531 -0.131950582093452 -0.00409782780947698 -0.141024369953967 0.195339724284342 0.338229055772768 0.0211077843012702 -0.128159726642706 -0.172877139883915 -0.113790869351275 -0.199693659056804 -4.31466719934775e-05 -4.48281530262093e-05 1.24337343370416e-05 -5.77291074191945e-06 7.14771139370529e-07 6.99457667015046e-06 -0.000121008100158004 8.06512098013772e-05 -6.24274386329384e-05 0.000703073443346783 0.000283370960677314 -0.000131076332303347 -0.000190312492922675 0.000223699201088994 -1.58242141483478e-05 0.00146749831835017 -0.000886743538185408 0.000645423635569203 -1.42302826916618e-05 4.22487677370031e-06 3.90262825026387e-06 0.000213080510097351 -7.11291088953826e-05 7.40919213878618e-06 1.18372668550092e-06 3.20602889975411e-05 -3.11627851268147e-06
  127 3041.15082815274 ""  5.53822527350774 0 0 -7.80547851016048e-05 6.15154335617389e-05 -0.00014476763836062 -1.79711955723461e-05 -1.33063897567856e-06 -4.59662533978373e-05 -0.000589446722870295 -7.697187047985e-05 -0.000672364201976353 -7.76554643706959e-06 -1.12433088271895e-06 4.08181024602236e-06 -2.37384576513837e-05 -8.09675051579965e-05 8.22228280500401e-05 0.000889037692972992 -0.000564253416511713 0.00154250766626878 0.000285512432989752 -0.000151907152314912 0.000400005167077475 3.39935640042713e-05 0.000148757564714167 9.37423127762938e-05 0.00131557704867256 0.00436859046092701 0.00252224819045294 0.00357646231347397 -0.0021797027481501 0.00649094119032131 0.00215610022326341 -0.00131176434939347 -0.000916153394001212 0.000549281156032571 0.00078235090893889 -0.000615345222784426 -0.000231457173329658 4.28404279343026e-05 -0.000447382221715781 -7.22388349443492e-06 0.000117314206145469 9.04861299797371e-05 1.20067452557842e-05 4.48538528474711e-05 2.54331359597172e-05 5.6582889769983e-06 -1.8332793792641e-06 -3.36251362020459e-06 -5.46307902224885e-06 8.0530097780571e-06 1.45705067942834e-05 5.42169198079934e-06 9.09646258564422e-06 -7.55292569623016e-06 -4.93906323520229e-05 -0.000114083293072462 3.23170943241572e-05 -4.89558946034305e-06 5.02704558376589e-05 1.70309239456197e-05 2.46178620996981e-05 -0.000158263932029274 -5.35285895361314e-05 -1.0462027077888e-05 -2.774205633461e-05 6.60034464404322e-06 0.000178077838130653 0.000501604988003264 0.000319057379634921 -0.00604995912872979 -0.0108140834947192 -0.00794536119814441 -0.0419618097810261 0.0159349272932508 0.0352909146362797 0.0578032424010377 0.0283073729174447 -0.00620085480174073 -9.23032481594143e-05 -0.000439173691529678 -1.92350737559714e-05 -5.71921043105541e-05 -5.98619447979836e-05 -0.000275852664356792 0.000152733893702322 4.60490670504049e-05 0.000167693422066995 0.00028676704407639 0.000733195328061006 -0.000836446074652186 -0.000513508899268999 0.000538431469392141 -0.000206445090147109 1.84246673643742e-05 8.72209632110062e-05 -0.00015250793446002 0.0726560655931739 0.0440671274514519 0.0896916424172223 0.0293559147339053 -0.00317100115503117 -0.0128101405417988 -0.0302224431381647 0.0871186291532463 0.0174909429998258 -0.00977300005284333 0.138673976493906 -0.189295310057573 0.10947329307252 -0.354736784277807 -0.0838184053134818 0.401351520160445 0.0246884159429769 -0.149516917301066 0.0123074338508923 -0.148147795375249 0.208827461192728 -0.455814191282068 -0.0211805794381303 0.175893984146276 -0.24756944832373 -0.16992133407833 -0.31104090566052 -2.13224139805647e-05 -5.44583184645377e-05 1.63123818407117e-05 -1.1926964635144e-06 -5.00930132646118e-06 -4.20579359536849e-06 -5.26778035178685e-06 6.10443314843008e-06 -2.4602363350393e-06 0.000711569366480171 0.000254466346010523 -0.000142111745723873 -0.000464746917860019 0.000392878798191252 2.20591423361975e-05 6.89395156581965e-05 -3.49844951169662e-05 1.79841148906267e-05 3.6063437468819e-06 -1.19557573635314e-05 9.43971093726123e-06 -4.63935656197741e-05 0.00011501488537652 -7.31296082377157e-05 -3.77576512214027e-06 -4.15805619460901e-06 -8.88547717026441e-06
  128 3042.26380625436 ""  6.66572847675968 0 0 1.28124672620107e-05 5.58310129409582e-06 2.51039510361295e-05 1.51438220053143e-05 3.53321226063489e-06 1.23697255481729e-05 8.52737913059282e-05 0.000338342700453816 0.000392129299586986 -7.83440363868281e-06 -6.45416144802784e-07 3.23771156392159e-06 -2.81665431758134e-05 -0.000100911347116445 7.71652944953161e-05 -0.000134350329334643 7.5063997413423e-05 -0.000224922122623131 -6.99222444719703e-05 4.59134469410559e-05 -0.00011195815470984 -2.34552825283222e-05 -0.000106849988251712 -7.11846268925573e-05 -0.00130810605399181 -0.00411366287580885 -0.00250716157704721 -0.00103584339028902 0.00071690267901234 -0.00187760853024334 0.00136395244687573 -0.000679543029560987 -0.000364736180706126 0.000604641356205625 0.000858341757233048 -0.000683342232604318 -0.000226987847426061 3.14688698095134e-05 -0.00042234696745503 -2.19214085356868e-06 0.00027758935699596 0.00018439509560321 1.98074713375484e-05 -2.68195168526919e-05 4.36713769351108e-05 -2.85398239268689e-05 7.23596943636288e-06 -6.54563664816258e-07 3.65981093866315e-05 4.53974039332385e-05 -7.26484032069653e-05 -1.99815982419353e-05 -9.2154623896972e-05 0.000137338316685086 0.000504438294459659 0.000751453721976196 -0.0012162287809238 3.59117128301454e-05 -0.000197522046652755 0.000276840102744832 -0.00115827176493416 0.000752877733971617 -0.000734219198556236 8.86786465658582e-05 -6.23682862978105e-05 6.91914098307026e-05 -0.000529222055259966 -0.000135678919105204 0.000358233700009472 0.0548359867952696 -0.0123147414423756 -0.00501712210999462 -0.037839690245062 0.0175319491155081 0.030237465514053 -0.038930643774672 -0.0184700288356891 0.00130926860489051 8.38121383240144e-05 0.0004166773687483 4.7163225887303e-05 -0.000129170949320961 -0.000150329643672252 -0.000540698749331107 -0.00191201436622274 0.00127084793065694 -0.00114763684429645 -0.00397623238965673 -0.00924220696302178 0.0142263394843755 0.0121286858834541 -0.00774070281132096 0.00729530613453629 0.000233294455685042 0.000969698512194914 -0.00160192229433879 -0.109186919334392 -0.0824140022967605 -0.157132281204 -0.48343260016543 -0.00932859858245502 0.163492610460245 -0.0599703621595947 0.240338312921779 0.0505512704970916 -0.0104194379865497 0.108183536485163 -0.144880665030131 0.107319899635191 -0.340768700575494 -0.0825393994126675 0.356925007755647 0.0243843250915169 -0.133287098839501 -0.00984488942921322 0.0841429041731016 -0.119324524352818 0.298216325192773 0.0135662205775515 -0.117312964878827 0.177811633926708 0.121759031192369 0.219805890535616 1.90428627042424e-05 2.58041051255357e-06 -4.74966920627391e-06 2.70531954182214e-06 3.42185008290093e-06 -5.26689838842791e-06 -0.000315181196446879 0.000179325278592514 -0.000106549649928202 -0.000326196542521757 -0.00010639307669514 4.26844170240421e-05 9.18510858312856e-05 -7.5673711777133e-05 2.03500109573765e-05 0.00365506842169168 -0.00204272505573204 0.00135981465660539 -6.60099830745163e-06 -3.36139381203857e-06 2.58987794659112e-06 3.17381000576428e-05 -1.76729733020016e-05 -2.30580318975958e-05 9.85223234130543e-06 9.80194583554316e-06 -1.01870107454416e-05
[truncated: 74,230 more chars]
