# Supplementary material for: Cut-off Scale and Complex Formation in Density Functional Theory Computations of Epoxy-Amine Reactivity
Source: ACS Omega. 2021 Oct 25;6(44):29424–31. doi: 10.1021/acsomega.1c03229 (PMC8587129; doi:10.1021/acsomega.1c03229)
Supplement: Supplementary file 1 — ao1c03229_si_001.zip [file ao1c03229_si_001.zip › Final_structures/Primary/A4_E4_B3LYP-D3_CC-PVTZ-F_ canonical/Amine_frag4_Epoxy_frag4_reactant-3_isomer5.vib]

{ 
 s_m_m2io_version
 :::
 2.0.0 
} 

f_m_table { 
 i_j_atom_total
 :::
 50
 m_column[155] { 
  s_m_data_name
  s_m_column_name
  i_m_width
  b_m_visible
  s_m_units
  :::
  1 r_j_Frequency  "Frequency"  10 1 "" 
  2 s_j_Symmetry  "Symmetry"  10 0 "" 
  3 r_j_Intensity  "Intensity"  10 1 "" 
  4 r_j_Raman_Act  "Raman Act"  10 0 "" 
  5 r_j_Raman_Int  "Raman Int"  10 0 "" 
  6 r_j_x1  "x1"  10 0 "" 
  7 r_j_y1  "y1"  10 0 "" 
  8 r_j_z1  "z1"  10 0 "" 
  9 r_j_x2  "x2"  10 0 "" 
  10 r_j_y2  "y2"  10 0 "" 
  11 r_j_z2  "z2"  10 0 "" 
  12 r_j_x3  "x3"  10 0 "" 
  13 r_j_y3  "y3"  10 0 "" 
  14 r_j_z3  "z3"  10 0 "" 
  15 r_j_x4  "x4"  10 0 "" 
  16 r_j_y4  "y4"  10 0 "" 
  17 r_j_z4  "z4"  10 0 "" 
  18 r_j_x5  "x5"  10 0 "" 
  19 r_j_y5  "y5"  10 0 "" 
  20 r_j_z5  "z5"  10 0 "" 
  21 r_j_x6  "x6"  10 0 "" 
  22 r_j_y6  "y6"  10 0 "" 
  23 r_j_z6  "z6"  10 0 "" 
  24 r_j_x7  "x7"  10 0 "" 
  25 r_j_y7  "y7"  10 0 "" 
  26 r_j_z7  "z7"  10 0 "" 
  27 r_j_x8  "x8"  10 0 "" 
  28 r_j_y8  "y8"  10 0 "" 
  29 r_j_z8  "z8"  10 0 "" 
  30 r_j_x9  "x9"  10 0 "" 
  31 r_j_y9  "y9"  10 0 "" 
  32 r_j_z9  "z9"  10 0 "" 
  33 r_j_x10  "x10"  10 0 "" 
  34 r_j_y10  "y10"  10 0 "" 
  35 r_j_z10  "z10"  10 0 "" 
  36 r_j_x11  "x11"  10 0 "" 
  37 r_j_y11  "y11"  10 0 "" 
  38 r_j_z11  "z11"  10 0 "" 
  39 r_j_x12  "x12"  10 0 "" 
  40 r_j_y12  "y12"  10 0 "" 
  41 r_j_z12  "z12"  10 0 "" 
  42 r_j_x13  "x13"  10 0 "" 
  43 r_j_y13  "y13"  10 0 "" 
  44 r_j_z13  "z13"  10 0 "" 
  45 r_j_x14  "x14"  10 0 "" 
  46 r_j_y14  "y14"  10 0 "" 
  47 r_j_z14  "z14"  10 0 "" 
  48 r_j_x15  "x15"  10 0 "" 
  49 r_j_y15  "y15"  10 0 "" 
  50 r_j_z15  "z15"  10 0 "" 
  51 r_j_x16  "x16"  10 0 "" 
  52 r_j_y16  "y16"  10 0 "" 
  53 r_j_z16  "z16"  10 0 "" 
  54 r_j_x17  "x17"  10 0 "" 
  55 r_j_y17  "y17"  10 0 "" 
  56 r_j_z17  "z17"  10 0 "" 
  57 r_j_x18  "x18"  10 0 "" 
  58 r_j_y18  "y18"  10 0 "" 
  59 r_j_z18  "z18"  10 0 "" 
  60 r_j_x19  "x19"  10 0 "" 
  61 r_j_y19  "y19"  10 0 "" 
  62 r_j_z19  "z19"  10 0 "" 
  63 r_j_x20  "x20"  10 0 "" 
  64 r_j_y20  "y20"  10 0 "" 
  65 r_j_z20  "z20"  10 0 "" 
  66 r_j_x21  "x21"  10 0 "" 
  67 r_j_y21  "y21"  10 0 "" 
  68 r_j_z21  "z21"  10 0 "" 
  69 r_j_x22  "x22"  10 0 "" 
  70 r_j_y22  "y22"  10 0 "" 
  71 r_j_z22  "z22"  10 0 "" 
  72 r_j_x23  "x23"  10 0 "" 
  73 r_j_y23  "y23"  10 0 "" 
  74 r_j_z23  "z23"  10 0 "" 
  75 r_j_x24  "x24"  10 0 "" 
  76 r_j_y24  "y24"  10 0 "" 
  77 r_j_z24  "z24"  10 0 "" 
  78 r_j_x25  "x25"  10 0 "" 
  79 r_j_y25  "y25"  10 0 "" 
  80 r_j_z25  "z25"  10 0 "" 
  81 r_j_x26  "x26"  10 0 "" 
  82 r_j_y26  "y26"  10 0 "" 
  83 r_j_z26  "z26"  10 0 "" 
  84 r_j_x27  "x27"  10 0 "" 
  85 r_j_y27  "y27"  10 0 "" 
  86 r_j_z27  "z27"  10 0 "" 
  87 r_j_x28  "x28"  10 0 "" 
  88 r_j_y28  "y28"  10 0 "" 
  89 r_j_z28  "z28"  10 0 "" 
  90 r_j_x29  "x29"  10 0 "" 
  91 r_j_y29  "y29"  10 0 "" 
  92 r_j_z29  "z29"  10 0 "" 
  93 r_j_x30  "x30"  10 0 "" 
  94 r_j_y30  "y30"  10 0 "" 
  95 r_j_z30  "z30"  10 0 "" 
  96 r_j_x31  "x31"  10 0 "" 
  97 r_j_y31  "y31"  10 0 "" 
  98 r_j_z31  "z31"  10 0 "" 
  99 r_j_x32  "x32"  10 0 "" 
  100 r_j_y32  "y32"  10 0 "" 
  101 r_j_z32  "z32"  10 0 "" 
  102 r_j_x33  "x33"  10 0 "" 
  103 r_j_y33  "y33"  10 0 "" 
  104 r_j_z33  "z33"  10 0 "" 
  105 r_j_x34  "x34"  10 0 "" 
  106 r_j_y34  "y34"  10 0 "" 
  107 r_j_z34  "z34"  10 0 "" 
  108 r_j_x35  "x35"  10 0 "" 
  109 r_j_y35  "y35"  10 0 "" 
  110 r_j_z35  "z35"  10 0 "" 
  111 r_j_x36  "x36"  10 0 "" 
  112 r_j_y36  "y36"  10 0 "" 
  113 r_j_z36  "z36"  10 0 "" 
  114 r_j_x37  "x37"  10 0 "" 
  115 r_j_y37  "y37"  10 0 "" 
  116 r_j_z37  "z37"  10 0 "" 
  117 r_j_x38  "x38"  10 0 "" 
  118 r_j_y38  "y38"  10 0 "" 
  119 r_j_z38  "z38"  10 0 "" 
  120 r_j_x39  "x39"  10 0 "" 
  121 r_j_y39  "y39"  10 0 "" 
  122 r_j_z39  "z39"  10 0 "" 
  123 r_j_x40  "x40"  10 0 "" 
  124 r_j_y40  "y40"  10 0 "" 
  125 r_j_z40  "z40"  10 0 "" 
  126 r_j_x41  "x41"  10 0 "" 
  127 r_j_y41  "y41"  10 0 "" 
  128 r_j_z41  "z41"  10 0 "" 
  129 r_j_x42  "x42"  10 0 "" 
  130 r_j_y42  "y42"  10 0 "" 
  131 r_j_z42  "z42"  10 0 "" 
  132 r_j_x43  "x43"  10 0 "" 
  133 r_j_y43  "y43"  10 0 "" 
  134 r_j_z43  "z43"  10 0 "" 
  135 r_j_x44  "x44"  10 0 "" 
  136 r_j_y44  "y44"  10 0 "" 
  137 r_j_z44  "z44"  10 0 "" 
  138 r_j_x45  "x45"  10 0 "" 
  139 r_j_y45  "y45"  10 0 "" 
  140 r_j_z45  "z45"  10 0 "" 
  141 r_j_x46  "x46"  10 0 "" 
  142 r_j_y46  "y46"  10 0 "" 
  143 r_j_z46  "z46"  10 0 "" 
  144 r_j_x47  "x47"  10 0 "" 
  145 r_j_y47  "y47"  10 0 "" 
  146 r_j_z47  "z47"  10 0 "" 
  147 r_j_x48  "x48"  10 0 "" 
  148 r_j_y48  "y48"  10 0 "" 
  149 r_j_z48  "z48"  10 0 "" 
  150 r_j_x49  "x49"  10 0 "" 
  151 r_j_y49  "y49"  10 0 "" 
  152 r_j_z49  "z49"  10 0 "" 
  153 r_j_x50  "x50"  10 0 "" 
  154 r_j_y50  "y50"  10 0 "" 
  155 r_j_z50  "z50"  10 0 "" 
  :::
 } 
 m_row[144] { 
  r_j_Frequency
  s_j_Symmetry
  r_j_Intensity
  r_j_Raman_Act
  r_j_Raman_Int
  r_j_x1
  r_j_y1
  r_j_z1
  r_j_x2
  r_j_y2
  r_j_z2
  r_j_x3
  r_j_y3
  r_j_z3
  r_j_x4
  r_j_y4
  r_j_z4
  r_j_x5
  r_j_y5
  r_j_z5
  r_j_x6
  r_j_y6
  r_j_z6
  r_j_x7
  r_j_y7
  r_j_z7
  r_j_x8
  r_j_y8
  r_j_z8
  r_j_x9
  r_j_y9
  r_j_z9
  r_j_x10
  r_j_y10
  r_j_z10
  r_j_x11
  r_j_y11
  r_j_z11
  r_j_x12
  r_j_y12
  r_j_z12
  r_j_x13
  r_j_y13
  r_j_z13
  r_j_x14
  r_j_y14
  r_j_z14
  r_j_x15
  r_j_y15
  r_j_z15
  r_j_x16
  r_j_y16
  r_j_z16
  r_j_x17
  r_j_y17
  r_j_z17
  r_j_x18
  r_j_y18
  r_j_z18
  r_j_x19
  r_j_y19
  r_j_z19
  r_j_x20
  r_j_y20
  r_j_z20
  r_j_x21
  r_j_y21
  r_j_z21
  r_j_x22
  r_j_y22
  r_j_z22
  r_j_x23
  r_j_y23
  r_j_z23
  r_j_x24
  r_j_y24
  r_j_z24
  r_j_x25
  r_j_y25
  r_j_z25
  r_j_x26
  r_j_y26
  r_j_z26
  r_j_x27
  r_j_y27
  r_j_z27
  r_j_x28
  r_j_y28
  r_j_z28
  r_j_x29
  r_j_y29
  r_j_z29
  r_j_x30
  r_j_y30
  r_j_z30
  r_j_x31
  r_j_y31
  r_j_z31
  r_j_x32
  r_j_y32
  r_j_z32
  r_j_x33
  r_j_y33
  r_j_z33
  r_j_x34
  r_j_y34
  r_j_z34
  r_j_x35
  r_j_y35
  r_j_z35
  r_j_x36
  r_j_y36
  r_j_z36
  r_j_x37
  r_j_y37
  r_j_z37
  r_j_x38
  r_j_y38
  r_j_z38
  r_j_x39
  r_j_y39
  r_j_z39
  r_j_x40
  r_j_y40
  r_j_z40
  r_j_x41
  r_j_y41
  r_j_z41
  r_j_x42
  r_j_y42
  r_j_z42
  r_j_x43
  r_j_y43
  r_j_z43
  r_j_x44
  r_j_y44
  r_j_z44
  r_j_x45
  r_j_y45
  r_j_z45
  r_j_x46
  r_j_y46
  r_j_z46
  r_j_x47
  r_j_y47
  r_j_z47
  r_j_x48
  r_j_y48
  r_j_z48
  r_j_x49
  r_j_y49
  r_j_z49
  r_j_x50
  r_j_y50
  r_j_z50
  :::
  1 21.2682786361604 ""  0.0201066859475184 0 0 0.0688322529973451 -0.0120793873824144 -0.034571218667372 0.0733864434247987 0.0160265104623125 -0.0311555322744446 0.0656441306130332 -0.0338081280612197 -0.0369174605665678 0.0616850045189727 0.0245674374848215 -0.00964013603203847 0.0653391024340837 0.0519795668159092 -0.00537463420519053 0.0658843609120092 -0.014986883982267 -0.0170057362470307 0.0753936523669451 0.024746465854318 -0.0316224274424483 0.0828798652123954 0.0227766431884365 -0.0453011283645548 0.066663505252108 -0.0360063911542721 -0.0241471449787802 0.0641455536845108 -0.0337537887467534 -0.0520404289112554 0.0643318443524356 -0.0468737399173487 -0.0368264172343662 0.0549435375172566 0.0572485703656983 0.00937371046231856 0.0675306808037485 0.0599638881635948 -0.00568251921366521 0.0757580529796083 0.0595514864803505 -0.0164190505538058 -0.0325165641993462 -0.0280927529093105 -0.0195792445446716 -0.0314904193356405 -0.0172685657497792 -0.00711499396701239 -0.0304128198215919 -0.0092289277137907 0.00274309980062807 -0.0316518533592635 -0.011958705903247 0.000475007659696135 -0.0306870511167412 -0.00219931017402291 0.0124868228516372 -0.0286603794751951 0.00992491661738703 0.0265178969083357 -0.027391193897343 0.0124544407401857 0.0281770390108303 -0.0282052783795409 0.00333032060114283 0.0167516882928452 -0.0281414698900808 0.0187375039856381 0.0378027255495098 -0.0391507232909722 0.00737955743899932 0.0442189050817852 -0.0178008756058592 0.0252551715805034 0.0273265889937595 -0.0266492284824502 0.0314380841006296 0.0522916417394595 -0.0328425399724501 -0.0242534992654509 -0.0333434380009004 -0.0317752371620901 -0.0411452116560237 -0.0183714794583329 -0.0333851004922034 -0.0203806228396559 -0.00900463753883122 -0.0316451614739127 -0.00433232142036558 0.0108736765854671 -0.0258323198238169 0.0213823772257983 0.038312673999813 -0.0273821932140603 0.0054585578165534 0.0184642556943845 -0.0422122725185415 0.00427951972744162 0.0505194127361468 -0.0392033623538937 0.00864301638376198 0.0513645900821564 -0.0433304737080708 0.000985689090094914 0.0356935700300225 -0.0122569682248476 0.0316959608812495 0.0238960642383049 -0.0165284299972599 0.0175049020974476 0.0191961257164772 -0.0173593162144271 0.0313276897147523 0.0315206859899078 -0.0187150678056364 0.0396345538222972 0.0485732575612732 -0.0264485009407089 0.036568001159433 0.0588669352954665 -0.0337478368350334 0.0275193385834301 0.0601780605579381 -0.0307627013720733 -0.0271189907581938 -0.0148280968634592 -0.024687963608578 -0.0280035912532173 -0.00214468427268771 -0.0315295308659457 -0.0219254588758757 -0.0140204874755769 -0.0321448047702186 -0.0193230266620925 -0.0144237715498929 -0.0316430605515499 -0.0381764961061299 -0.02032797958493 -0.0333496369449069 -0.0107239875755438 -0.0127118377128536 0.0718055411711472 -0.0116117337037792 -0.0579968195156322 0.0708148109507519 0.00122432158680232 -0.0525806792374284 0.070381705814599 -0.0291857211577357 -0.0607754646984816
  2 39.3126993070356 ""  0.195227010585067 0 0 -0.0200797727151502 0.0510528552916938 -0.0163088729564624 0.0284428784018644 0.020349043366382 0.0169594745802104 -0.0714750735098513 0.053954635903491 0.0190220050083797 0.0586965259162337 -0.00732542825449998 0.0455809353105137 0.099043394010147 -0.0411301624940417 0.078860488238101 -0.00875719996416888 0.0587533139810059 -0.0451958104316849 0.0644697991124991 0.0343115378387901 -0.00677449852515493 0.00243486895173421 0.00371089424855868 0.0414417276557918 -0.0664594978650127 0.0461595336534654 0.0426991142210336 -0.0795195193438333 0.0492647455884767 0.0446048901275919 -0.105216042438208 0.068293501385237 -0.0045520339454418 0.116142414007987 -0.057833966083626 0.0959155394373486 0.137049640700032 -0.0349783018184146 0.0599090595883261 0.0759585604340308 -0.0578650413686327 0.107254258222074 0.00218158488118034 -0.0154616532144754 0.0148187877394295 -0.00180686929882763 0.00354147456109935 0.0306526851375785 -0.00144975442261306 0.00760476055430411 0.022477371433028 0.00602791064621161 0.00745017801890057 0.015699722831931 0.00536718004517205 0.00609120820282559 0.00128328604210527 -0.00240182692754466 0.00559596578940421 -0.00618578283326944 -0.00961393448249973 0.00968507908550115 0.00504321528332177 -0.00899207523720982 0.0108805920055103 0.0192271646204041 -0.00274050744737539 -0.00161926600891613 -0.0293928461476883 0.0208550316226558 -0.0125362874442892 -0.0361691230131595 -0.0166027384600372 -0.00150012695977126 -0.0440602304031445 -0.0119147907002562 0.000370575355322903 -0.0333889617115773 0.0281352921421076 -0.011570602492887 0.014394257890072 -0.0172101857158664 -0.0115436880478732 0.0190921550529899 0.012059929974424 0.00720446806269928 0.0201256358202869 0.0110059368726567 0.00448207067192827 -0.00506282018886925 -0.0157192384462306 0.0104920861177451 0.00121887212224201 -0.0144384730367673 0.0119503150243478 0.0253694426837591 0.0330817691045072 -0.0119829426246267 -0.0270272078745465 0.0207337036080241 -0.0202615386884497 -0.0524167785609355 0.0265149879706162 -0.0132152517460234 -0.0339074524368104 -0.0301564837853213 0.00675296709624837 -0.0410169955405236 -0.0128765856350127 -0.00335187326392092 -0.0440542384825804 -0.0170788521895174 -0.00768010716964141 -0.0578048524594318 -0.0245457671007052 0.00483291343640261 -0.0302818623299996 -0.0117384408605693 -0.0025117105252931 -0.0465692544972119 -0.00600411040264469 5.73206025838596e-05 -0.0266592634522832 -0.0119602107267599 -0.059209012997033 -0.0244189726496477 -0.0359828211209695 -0.0507515077461582 -0.0261548072989012 -0.00202325521009563 -0.0454826404451409 -0.0099856313797804 -0.00381181793753928 -0.0812288166786329 -0.039576180621121 -0.0174410353184796 -0.0475110940920077 -0.016726447002658 0.0128475785042089 -0.0584590150555222 -0.0150219256034993 -0.0294858267418677 0.0637687795645738 -0.0413425909260711 -0.00498917170823124 0.0632704153965007 -0.064639405859754 -0.0583125711413918 0.0764367628844256 -0.0574771029509262
  3 50.4819561718351 ""  0.404340752311623 0 0 0.00012213589823535 0.00153625198351359 -0.00523576906568555 0.0108471837764203 -0.0451525962916667 0.00187452240873679 -0.0161980115447476 0.00822689059708497 0.00708475003172067 0.0456007206562797 -0.073951550598693 -0.00733233153057942 0.0531403509655187 -0.117645565380019 -0.00235134300690673 0.0216026148240449 0.0133042987491782 -0.0288260407332508 0.0210457961472026 -0.0385172023825419 -0.00477085604615392 -0.0192734519151269 -0.0634941559858934 0.0207072370851776 -0.00696974624596808 -0.00186758757722453 0.00471370160245641 -0.0290403379313847 0.00176356985320809 0.0261520758228798 -0.0246118943543471 0.0293515373252385 -0.000105656089507318 0.077794054500218 -0.135417712628558 -0.010095037554325 0.0628941581960203 -0.115864814236534 -0.00690096618711124 0.0249934907900383 -0.136148102130221 0.0141916573792883 -0.00766935325122903 -0.00595491667843061 0.00404578427838272 -0.0135279034489999 -0.0418883613063476 -0.0394461228459232 -0.0121421696405593 -0.0301890727380461 -0.032383354878122 -0.00534142987225864 -0.0128775427910307 -0.0182380693430138 -0.00375465330408756 0.00730133925893568 -0.00580253411655776 -0.00912934233393387 0.0106039579319136 -0.00723402543104991 -0.0163857583397028 -0.0147532825089663 -0.0291391606338682 -0.0175817224302652 -0.0345772523080377 -0.0413784123765674 -0.00710061383125572 0.0447819812889795 0.0166360986584715 -0.0325238703963163 0.0699100531059614 0.0213105606974753 0.030272746009622 0.0504255442219281 0.0371626301690461 -0.0157194091746839 0.0501089789278005 0.0165331155619342 -0.027956503332137 -0.0172191644047926 0.0332534687283671 0.0136421915236078 0.0222143809303158 -0.0042742484413442 -0.00148489706610214 -0.0135447776328987 -0.0158275281406807 0.00148436383665074 0.0223755410900865 0.00698338873076848 -0.0208568378950319 -0.0153756003899286 -0.0331336604868219 -0.0228674538442113 -0.0494311249733375 -0.0538442855365098 -0.0493922553455648 0.0697888022000164 0.00575993229228437 -0.0320776464339381 0.084679447657439 0.0369209131954511 -0.032751044658817 0.0733765179858717 0.0245707538938449 0.0481117830634914 0.0326389117591733 0.0346985525457715 0.0375497607193243 0.0490386392023334 0.0397794733260653 0.0319223576043193 0.0734401401040998 0.0522231966269318 -0.000190148220185792 0.0369793332684727 0.0139885048244303 -0.0145046268466828 0.0709543464148415 0.0297945531666537 -0.038566457632866 0.0470557100723539 0.00639706002147635 0.00676091729684195 0.0588755844323205 0.0486760923344468 0.0263306528216098 0.0453356591844967 -0.00504386392077625 -0.00647358345603886 0.0082757104243267 0.0193859260974218 -0.00152651068262048 0.0651138145134672 0.0719584025972044 0.0159991048637739 0.0845831158804763 0.0592949327746784 -0.024251297014326 -0.0199833106780912 0.0220723362204284 -0.0225898260292618 0.0213819383546177 0.00748154814970382 -0.0122801935085457 0.0230059248947588 -0.00174160119855295 -0.0295077617309262 0.0468679836145459 0.00608790561675624
  4 62.069086882663 ""  0.0694238255946484 0 0 -0.0158406491432656 0.0191952898099719 -0.020132299447355 -0.0167704563259845 0.00854863687004644 -0.0210736118393909 -0.0148021879393428 0.0294881440164327 -0.0187336604698365 -0.0136624913378846 0.00643841723822002 -0.0268582686860205 -0.00798234651167197 -0.00411682707337742 -0.0220982185454005 -0.0152995459596135 0.0202020994700759 -0.0281084490186661 -0.0167360009057005 0.00528293030044491 -0.0214129268612276 -0.0195738141040032 0.00633749785255218 -0.0156497237349435 -0.0159837118817642 0.0311709555836004 -0.0236008891208453 -0.0133002094969494 0.0298295153475931 -0.012076655191466 -0.0149068910621525 0.034443006331362 -0.0191604911880385 -0.00678402058195728 -0.00455772950903682 -0.0245013862963256 -0.00241303657211187 -0.00953357540217963 -0.0256313956735463 -0.00979279280213624 -0.00601691878218331 -0.0126575759850405 0.00560571566020067 -0.0132271295247534 0.0168345712438469 0.00310016067184588 -0.0246209031294852 0.00262425340578098 0.00344506558534096 -0.0203681068813541 0.00287769225732306 0.00573274204478907 -0.0293317022619042 -0.00961099356112355 0.00629194590884912 -0.0222998760800857 -0.00783864850074043 0.00437502445216136 -0.00336824625904758 0.00948752501625805 0.00174969086415718 0.00279003912887331 0.0188970263290613 0.00145125464170301 -0.00607250162509198 0.0150266235916779 0.00450082777594279 0.00018829716432278 0.00552448135017491 0.00839531274141112 -0.121625448948168 0.0284094761505693 0.000756592888953501 0.0369142867396854 -0.116673198587484 0.00383825903481134 0.0844774455523763 0.0947408039650381 -0.00322097334042827 -0.0169061464129191 0.0253241000254594 0.0145600528743359 -0.00436840736836278 0.0136740511141251 0.00716469184927073 -0.0422164969802451 -0.0207822348283061 0.00798370742235671 -0.0318066685581159 -0.0199764602472086 0.000183279854861038 0.01568042262603 0.0306327077125072 -0.000539978169256056 -0.000285837980144475 0.0235667529242555 0.0120457300716404 -0.147465299282053 0.109548316146608 0.00822970629530645 -0.125408943689426 0.0202466082246573 0.0111459062587758 -0.178806286906352 -0.0271984544043833 -0.00584061271135007 0.119022616456224 -0.132610696795277 0.00054235809696339 -0.0151733607291563 -0.175926645622026 0.000636381229636391 0.0342781240521461 -0.128420348630162 0.023460686941046 0.157744896104828 0.0770482537668182 0.00455682570997407 0.0974407856998834 0.104172624183515 -0.0168821048932407 0.0595287351998982 0.168045866437304 0.0122639657049073 0.0212705451628786 0.0377844358481347 0.0215922801755479 0.0141066863113443 0.00640319882004034 0.00624825041498663 -0.00717159826236137 0.0227301844566867 0.00834705404712494 0.0230341116096812 0.049432370046817 0.0165741968926395 0.0374820411747414 0.0449238576872668 -0.0021380071244957 -0.0244956881594913 0.0236976536146112 -0.0162272763497596 0.0184209305306417 -0.00924487475977383 -0.0150214656560711 0.0103545302674367 -0.0130960860138605 -0.0168286733904502 0.0281510103711447 -0.00852114143086073
  5 71.5496776680055 ""  1.02187622339762 0 0 -0.0166300446680347 -0.0229016346998368 -0.0272513875285021 -0.009096718161918 0.0247222430872457 -0.0217985051599151 -0.0268735494352437 -0.0994500399543488 -0.0364553247751233 -0.014594714201624 0.025833324069101 0.0273248025891505 0.00546726813334712 0.061089094726346 0.0455664446962948 0.00172004284391739 -0.0186013593884362 0.0173362455239624 -0.0024505824704175 0.0554161650569959 -0.0233097575131936 -0.00430580876321831 0.0300931045433391 -0.0532362623166278 -0.0111126171302413 -0.11988081513068 -0.000919076979101574 -0.0491245558540625 -0.106981725463466 -0.0807600544971217 -0.0276906042721936 -0.126965002344214 -0.0349106953860137 -0.00770544558354552 0.0654259887446532 0.0761644249989865 0.0216972133246716 0.0762018710738634 0.038659828461968 0.0174122765117292 0.0690134807837011 0.036646311547539 0.00176901494518706 -0.03049684718075 0.0369880404356381 0.00302228961016624 -0.0429911500199857 0.0249964617221863 0.00372478848944164 -0.0287887418204871 0.0278198134895549 0.0163294471467747 -0.0248831559997141 0.0212550221044457 0.0171696448915479 -0.0124259329074626 0.0114667184157206 0.00409203021626994 -0.00440737918240906 0.0072925078949756 -0.00887481635701048 -0.0029848335166447 0.0208745527526312 -0.00831828804686509 -0.0148006910738953 0.031265993789625 0.00457443834377939 0.00447828589084482 -0.0162789832807256 0.024697294503441 0.0283546402365733 -0.0289615235666952 0.00705880844186998 0.00142610796712329 -0.00397412431302235 -0.0162182573608362 -0.0063419851445242 -0.0419669568260877 -0.00514833106925863 -0.0354093773683306 0.0505339661551594 0.00247369033643724 -0.0147881087020341 0.0345585411524195 0.0246335542554506 -0.0326685966431376 0.0205337972448399 0.0277491486766518 -0.011009013925213 0.00466327515520374 -0.0192760218631884 0.00462635242505531 0.0207010079840483 -0.0186893001140556 -0.0161242863478816 0.0391334212600817 0.0249574400069377 0.0320205897165174 -0.0395099616868184 0.0251806746468765 0.0328831322576072 -0.0430186261425404 0.0366925019005934 0.0374346708760778 -0.0135692332687779 -0.00300374457145488 -0.0122001620535679 0.00268784018348205 0.0193329299838877 0.00680320556128133 0.00905445693390901 0.00741212400163804 0.00746924751442509 -0.0155127381638402 -0.0346217749909616 -0.0206992022162295 -0.0340814207067768 -0.0154147828125196 -0.00323572711744737 -0.0601621985440533 -0.0130192114075093 -0.00321098272649282 -0.0507221846619101 0.00464856045927838 0.0828485092300137 0.0519153436886153 0.0398011698724802 0.0572957106514153 -0.0510730932502793 0.00689165273592917 -0.0196843564485794 0.0225557278877739 -0.00136821339436158 0.0865006418366133 0.0693044280030402 -0.00174242041964576 0.142497859979224 0.0848244215180546 0.00118478641462408 -0.0842880920709356 0.0192235249468163 -0.0358020246728017 0.00434388177658766 -0.0798679701225489 -0.0166272106866116 0.0377416928546916 -0.0864652560435377 -0.0536758183464144 -0.010463673975431 -0.0923578422548883
  6 79.8094693138857 ""  0.356106892194765 0 0 0.0154724770077352 -0.00904716851087248 -0.00679245642067071 -0.0295655092169523 -0.0139069900290044 -0.0371790680203057 0.0523173882760055 -0.0900175183438859 -0.0483612930423599 0.00947150584138568 -0.0460495076294038 -0.0504294086705877 -0.00481139192730429 -0.0777330485786644 -0.0639822952591816 0.0666234786037789 0.00972762780953222 0.0403018460687173 -0.0552276123747152 0.0195795672225164 -0.0155434854268966 -0.0618884900847153 -0.0282558771920315 -0.0680628730233487 0.083645300966727 -0.124105659892735 -0.052407749724213 0.0106008235528688 -0.105537677479759 -0.101457660269898 0.0897974559309337 -0.099117513581404 -0.0227384585326647 0.0184142507911162 -0.0930245107440119 -0.0786696351721029 -0.0148195651372466 -0.0712107453418229 -0.0575432301928431 -0.0290819796081887 -0.09266121076898 -0.0659742825775734 0.00206205608413387 0.0304490161684959 0.0446458425399754 0.0103300608333965 0.0414791666966324 0.063006778888503 0.0079139548560198 0.0271997542330425 0.0467768273089964 0.0129149017878444 0.0393911079336598 0.0570958285165971 0.0124171585592035 0.0340716442542604 0.0447455777721607 0.00691192884666676 0.0165286260069103 0.0215743421435157 0.00133593450779512 0.00105944394291836 0.00971178874855816 0.00230427592775563 0.00633838136916365 0.022299456589146 0.00680758217504414 0.0116077459817175 0.00315699432103286 0.0281714597670694 0.000413740487221037 -0.00264181740058057 -0.0060248023641531 0.012398304219461 -0.0120119563234958 -0.00126921602643131 0.0159481942226521 0.00216719025600146 0.0285581188185229 0.0323357968782551 0.0516835575003363 -0.0296039642260891 0.0395845140295095 0.0511731273260227 0.016581502776956 0.056187123336171 0.0762407503761966 0.0164894644050816 0.044461528622521 0.0531961707572222 -0.00342566206546148 -0.0126790769651352 -0.00760863187298387 -0.00131502147571082 -0.00277283443127491 0.015043875271308 0.0365325185182577 -0.000611266038689745 0.00789135498295743 0.0281787714294845 -0.00351549499605743 -0.0188854399780818 0.0370266974487815 -0.00273748968061943 -0.00125673100581685 -0.0172977348016103 0.0219057687154265 -0.0100803488107881 -0.00527942499807159 0.0105447520016811 -0.0135475175545867 -0.00651297621580051 0.00537579212715773 -0.0231083752978326 -0.00724843311665375 0.0193427235253093 0.00348557100805 -0.000965937055930538 0.0170043903749235 -0.00542046750555275 -0.00107575789359953 0.0145490745247073 0.00767251553075905 -0.0271574470891155 -0.0186818143191124 -0.0380844240613527 -0.0511179329509652 -0.00824587000988316 -0.0230439152232727 0.00126073593599017 0.00240750391706349 -0.00197433261457542 -0.0125952965681881 -0.0416473869899421 -0.0732283014015007 -0.0488763471292667 -0.0109384560424335 -0.0275884744139627 0.0349118398405432 -0.00588326737503377 -0.0117464029918648 -0.0409064759094358 0.043672013455015 0.000727245895036341 -0.0367719859946476 0.0756655181482024 0.00803178504385306 -0.0351769110184018 0.0628412522120941 0.00623375275564368
  7 87.5800976620696 ""  0.219730323997223 0 0 -0.0300153393869363 -0.00884502949376288 -0.0552456519897877 -0.0226296353911352 0.00602394155492132 -0.0501702274535785 -0.0356035313087734 -0.0331242013987834 -0.0569941702588349 -0.0111328794364896 -0.00566746499530542 -0.0209130752884015 0.0318462710850606 -0.0211813162130174 0.0157189837464151 -0.0256783798146403 -0.00795231508665672 -0.0419605385400873 -0.0138158491531458 0.0284537982372485 -0.0537105498816252 -0.0315533664725703 0.00222649617168728 -0.0617997050378674 -0.0312071341720355 -0.0395167320929053 -0.0419357077607078 -0.042120510981201 -0.0353268354169143 -0.0718528707016509 -0.0386250235886838 -0.0443785896553205 -0.0581306284154854 0.0375602583352734 -0.0303163285316822 0.0400820120744075 0.0719829674304022 -0.0158274129834249 -0.00443279209602827 0.0205900127982809 -0.0299106506173451 0.0408151665417108 0.0191502867733222 0.0353959043534433 -0.00109730956798726 0.00284912282448093 0.0488391719144635 -0.00488820307909118 0.00228118858587883 0.0354271414671176 -0.0184176872482528 -0.010106295880828 0.00615403657543762 -0.0410935873841437 -0.0117643281342604 -0.00933336160647192 -0.0360877898564276 0.00247267377826473 0.00232998273183277 -0.0107741300955747 0.0164535815630417 0.0290760084978582 0.00613216491527736 0.0157125255582387 0.0457242896568515 0.00237738145915602 0.00189465170587496 -0.0110701983830534 0.0135748804883841 -0.022474828228804 0.000266437520301327 0.0209542989940108 0.000918553427277919 -0.019270690687066 0.0386490608495892 0.0257484789728219 -0.0272127679294719 0.0128656903622446 0.0130210535587637 0.0410782691578656 -0.0240360172617769 0.0455209020611819 0.0174727216545784 -0.00573576878445697 -0.017717324912512 -0.00430315627397225 -0.0576075464359468 -0.0235039921762222 -0.028968012331648 -0.0488750668540695 0.0276191816827746 0.0383197322068773 0.0236122884241987 0.0277438705431033 0.0673693828749608 0.0165596960226845 -0.0221652481812328 0.00527005971052614 0.0059909167426238 -0.0230530274629239 -0.00631209021555452 0.0413969607260442 -0.0410630866463364 0.00943987496937547 0.0204881604914586 0.0130532778461082 -0.0310896790405045 0.0369346590365143 -0.00908442289512763 -0.00983234779158121 0.0435088255616675 0.00064396495137845 -0.0231663044801202 0.0534639831052559 0.0323419926723195 -0.0307206302671023 0.0113391023800823 0.0243596791551902 -0.040785263557231 0.0239862853670388 0.0367270807461664 -0.0217162633729694 0.00273920345468855 0.0503436584712431 -0.0481298855047296 0.0779456246964028 0.000924120520882748 -0.0262646897379184 0.109993325948888 0.0072177873142367 0.0217770061459227 0.053340956214632 0.0440337179609971 -0.0679042853701486 0.108039094010797 0.0980553849100372 -0.0718109350298847 0.0514414266086769 -0.0293781263250203 0.0511934981971036 0.0655187924467318 -0.0327267031742128 -0.00205608397012369 -0.0703307850687353 -0.0338662141826605 0.0037666595138059 -0.0663045786918235 -0.0323894316369959 -0.0122255438485626 -0.0713037391338733
  8 99.0493680048525 ""  1.69352670437748 0 0 0.0161991311048761 0.0392191992925834 0.0540125253359532 -0.0231844215729754 0.0627248374410791 0.0265639272499081 0.0450376514462355 -0.0785015440002775 0.0110617158578648 0.00943928744103028 0.0340049893520692 0.0417099260661161 -0.00819273616748421 0.0345782767910494 0.0261026155636936 0.0746631077301552 0.059486193848246 0.122896443345468 -0.0460827693347073 0.114646822981012 0.0467776553833975 -0.0517332630437127 0.0506926009885136 -0.0274178703347575 0.0823864078216353 -0.120944907298519 0.027805950220186 -0.00591891546166384 -0.0969361186432803 -0.0626498887616662 0.0786365144112825 -0.102535511770878 0.0352024260821514 0.00371628776142036 0.0257176430690145 0.0230281953441206 -0.0233077801814521 0.0497350766179759 0.0355315870945158 -0.0190910085351469 0.0283769956749945 0.00747320550980208 0.0138819597006294 0.0170077044299961 0.00063991795417181 -0.00382038082586043 -0.0226229887524307 -0.0595836430339844 -0.00207408273617433 -0.0134633688422687 -0.0486717267212598 -0.00559411752542524 0.00443091748245909 -0.0242235909658647 -0.00575606333872327 0.00393210611492537 -0.0122796189573912 0.000398871375176648 -0.0118292504972645 -0.0216378677287881 0.00536827988333484 -0.0331201427857966 -0.0510573448895899 0.00378265244684347 -0.034447253193227 -0.0652698175117989 0.000694425481925315 -0.00793754784807213 0.00501650484975207 -0.0250715011416896 -0.0171070494339796 0.0167868947060927 0.011248507553791 -0.00440417049036657 0.00382422575195217 0.0152748167308483 0.00131618519057926 0.0249687492636548 0.0213971271221291 0.00201498771720613 0.0569342316436214 0.0253140346967014 0.0779880797227591 -0.00855059308603261 -0.00804116315706203 0.0159166080467985 -0.0155379558248462 -0.0106684183857628 0.0164618232077227 0.0057059798606072 0.0103261415877575 -0.0475360367980329 -0.061959556870525 0.00826092987088516 -0.0498235372588686 -0.0872535747213262 -0.0358342381211324 -0.0214176695233769 0.0200464029105575 -0.0250930222394404 -0.0111285735657536 0.0334828793499046 -0.0313501755188992 -0.0249189022345473 0.00553530881335496 0.0272753232395599 0.000150753424739249 -0.00296384853657068 0.00155107166030169 -0.00829910346459569 -0.00598231551201227 0.0115012959601298 -0.0023091997880459 0.0204322841445918 0.0378031335004234 0.00608544291135382 0.0174003933629171 0.0150944636805517 0.00728116000842235 0.0463643391456198 0.00270479907668233 -0.00211667081216847 0.0260883684073079 0.0229813185078271 -0.0429841057983607 0.0187761076385418 -0.0251175952633638 -0.0283977663463122 -0.00757704692613144 0.00308338553136072 -0.0224507260416665 0.00420539267424377 0.0254062205647626 -0.0833144769591224 0.0307117163804592 0.0485695804049459 -0.0186431063295793 0.0238833941580962 -0.0081201532911417 -0.0503343773978597 0.0050617323922514 -0.0452130659231735 0.102632363654533 0.0296626155048244 -0.0234505136392355 0.1404456833164 0.0223684955815271 -0.0588445080684429 0.116132054121516 0.0226354050625447
  9 101.510724814587 ""  0.123565380805283 0 0 -0.00745841632740118 -0.0250599218015075 -0.0132486210151621 0.00696194879092837 -0.0101225089373849 -0.00276516647292899 -0.0174266189199672 -0.00718752340401655 -0.00318972560439756 -0.00906688574585947 0.00269368225324054 0.00407340033474997 0.0143990879366896 -0.00285714593424141 0.0230018595714598 -0.0298651778018433 -0.0347268226661053 -0.0188300721158394 0.0151941404064934 -0.0205347160644186 -0.00974994687598038 0.0216419142501908 -0.00148930196353766 0.00518252500360293 -0.0285007059056617 0.00451415650787315 0.00234396849690362 -0.00232009186545451 -0.00112743625789521 0.00533853949006501 -0.0280186572611412 -0.0123159436604242 -0.00985715800929042 0.00564033644839095 0.00298607326370802 0.0279426133689002 0.033912345626524 -0.0163102430066901 0.011066838171559 0.0215506155560875 0.000169766125250941 0.0454504437152718 0.00332024977357478 -0.000751724460838311 -0.0287833078188667 -0.0107743655657389 -0.014524432499063 -0.0577101661942329 -0.00562297089887113 0.0177965695949931 -0.0177424408102323 -0.00505949677785295 0.0923976664792907 0.0686243924729188 -0.00460074783608112 0.104235257561142 0.0944996272868865 -0.00284638144318625 0.0413423422829235 0.0335452568584384 -0.000573470110410529 -0.0211915758762689 -0.0391738069837175 -0.00288657155151601 -0.0321400544703944 -0.0638613270098348 -0.00555254742226952 0.000471412147858252 0.00845512662036245 0.0426373679091091 -0.03709262192924 -0.00272072754213802 -0.0708814558151225 -0.0118782991213146 -0.0207264238593956 0.00622422807409641 -0.00890132201374367 0.00667559868692993 0.00079315757616761 -0.00502507242845361 -0.0157883303208274 0.0210593279495291 0.0138210524492055 -0.0352020967665615 -0.00663974668183468 0.136252826746784 0.108834874634681 -0.0063387465800251 0.152954972031476 0.150661210736402 0.00202632522111332 -0.0656311506640003 -0.0818231656425997 -0.00180088278904372 -0.0816428555143079 -0.122367093493313 0.0783402330133291 -0.0343105613136522 0.0213196350265917 0.0416229546839183 -0.0656512728086982 -0.0360684458608994 0.0486398572643681 -0.0381508676457737 -0.000998950478089045 -0.102962853247 0.0152751586646944 -0.0152266003922912 -0.0891853781803059 -0.00326706793493312 -0.0210321388354002 -0.0738342982879496 -0.055673425197323 -0.0463294385255308 0.00160274634067503 -0.00338210848941796 0.00736103925231504 0.00514128725683236 -0.0246309454026069 0.00207015637083756 0.0196752016558206 -0.00580863835768666 0.0086370934589539 0.0287254818341214 -0.000470328497242219 0.0358632198085689 0.0208243056187859 -0.000411252432328211 0.0122794832781295 -0.00179493509921169 -0.00502493141923392 0.0023106430928277 0.0193790352599693 -0.00430001624197989 0.0676206283712433 0.0577142960450906 0.0057084007432407 0.0305034501205037 -0.0315763968923377 -0.0118809041928122 0.00994076023348551 0.0164969408642561 -0.0466665063191197 -0.0252880751492048 0.0093229775548531 -0.049736806203191 -0.0195745700852997 0.0201027764381738 -0.0674618807565226 -0.0253395310713319
  10 113.582069390111 ""  0.857126981304985 0 0 -0.0107332097646545 0.00746169869898833 0.0107978193747068 -0.073894975713556 0.0577003835808076 -0.0324081451366162 0.0725240032576875 0.0149976761616615 -0.0431265971523473 -0.0792472022719433 0.0630407635663247 -0.0346358399994365 0.0748926742695449 -0.0682455688704503 0.0933512095615449 -0.0428915704235365 -0.0107209548256211 0.054513981006954 -0.108354290002977 0.0734014452432566 -0.00674696661408654 -0.0672536981614925 0.065350292976904 -0.0752260448465681 0.0509605321209456 0.0413242578462129 -0.0770179565019274 0.10317923222112 0.0302434080084229 -0.0862798754235748 0.122413083869834 -0.0223692705262845 -0.00713430486274025 0.0866164510369925 -0.0814209509646543 0.114477541237573 0.218262390371633 -0.130558383052604 0.011024829369792 0.0448324425133525 -0.0980372925577148 0.257199883111605 -0.00934088276570138 -0.0138302603057316 -0.0117107125794593 -0.00124421885466257 -0.0221135270556673 -0.0112743091942823 -0.000680746831489274 -0.0150100950569522 -9.03820136178107e-05 0.00118648138352143 -0.0152018633286501 -0.00190237924201075 0.00239507604333737 -0.00772192784499139 0.00123420628956486 0.00026387319239187 -0.000668533050221249 0.00588142672352575 -0.00220274710574793 0.00190691787770203 0.0112596601433706 -0.00201259481606129 -0.00498953819780188 0.0085496501450743 0.000668151561890575 0.0031549906807445 -0.00184211693287627 0.00963847536496928 0.00790648411828514 -0.00642195486814176 0.00157458231951551 0.00324017754799433 -0.00120904121149664 -0.00723290974414423 0.00164076776417746 -0.00900563931101172 -0.0216693585346308 -0.0153950897777543 -0.0125768700786562 -0.00788378329895814 -0.0184533101715693 -0.0112838219636151 0.00166546772514388 -0.0218978674355594 -0.00766486110993899 0.00451940719131041 -0.00894324246246703 -0.00173646789167363 -0.00416633566290644 0.008052529568332 0.0160941298902809 -0.00415488030492327 -0.00399245355291948 0.0116556449846333 0.0153417906223619 0.0105807101975585 -0.00949562162481038 0.00956397408147846 0.00431722251247369 -0.0119710529852543 0.010657146750423 0.0124404142266348 -0.0012855949107403 -0.00352635000784126 0.000294507632060417 0.00129978525832861 0.00739320301095451 0.00359984738814424 0.00248495762440116 0.00172267280013444 0.00592840677737406 -0.00719503894852419 -0.0136043276610837 -0.00168867834372201 -0.00651800318911942 -0.0069127096119399 0.00317632539485652 -0.0155903881310493 -0.00654066642921443 0.00212929668723654 -0.0102393312430367 -0.0161802184160765 0.00889899627503887 -0.026655750745411 0.0090317279741002 0.00341897909475055 0.0037696921870177 -0.00335665858977924 0.00990005097134327 -0.0123961997693548 -0.0164346667646047 0.0326535193597335 -0.0376152403160127 -0.0322527200972622 -0.0138171091377566 -0.033676035716113 0.00564470815232584 0.0339772031335978 -0.0130047992201988 0.0213582328836946 -0.0290624880178748 0.0490412156798048 -0.00996524245692897 -0.0515136845002039 0.0706900357013641 0.0535907364963432 -0.0431730833439646 0.0670983343769766
  11 116.778719568307 ""  0.375729267962007 0 0 -0.010329691611727 -0.0152434758521038 -0.0187708941030514 0.0122863559420952 0.00387137309627687 -0.00334463557395629 -0.0298463849331576 -0.00628539504961066 -0.0042536250409094 -0.00595733945584973 0.0183242411968248 0.0156037431862786 0.0124667259388847 0.0313271800128922 0.0314747402496839 -0.02870099935609 -0.0232004208005214 -0.0230740130466579 0.0265721963737246 -0.00368984351382374 -0.0138342846884217 0.0290550564653463 0.012748360165382 0.00296547975590178 -0.0376388127830186 0.00100553589976271 0.00984535281087107 -0.0195107357587993 -0.00226629732722287 0.00337053268621862 -0.0463634719461751 -0.0118344919632318 -0.0148228121571653 0.000483758910908547 0.038245902679771 0.0437333551382352 0.0273591092089082 0.0269718838741188 0.0226561717661357 0.0241196804076552 0.0376849882528558 0.0401212841919085 -0.0132611596635283 0.0364862236274442 0.031882416298229 0.0154016972111632 0.0275454752518166 0.0497239068422367 0.00894685709365778 -0.0225065026341686 0.0107483888958912 0.01483036552541 -0.00195706222419728 0.0300058708544126 0.0155375774320877 -0.013202432674739 0.00901985825473318 0.00843967634370913 -0.0423636758217529 -0.0281957154574184 -0.00170721498477349 -0.0881028935540388 -0.0704324518019435 0.000118637798653957 -0.0802431698171547 -0.0526544683021242 0.0120696591786497 0.00281247845437043 -0.0107087987886372 -0.0162474106318977 0.00858904077693344 -0.000939955662613117 0.0682168785602668 0.0233881200131128 -0.0174813835759995 -0.00759327124739355 0.0373482525703617 0.0119327021168016 -0.0320450664686512 0.0375163513920132 0.0188594993914278 -0.0233238090468383 0.0165663482785997 0.0361645193791242 0.019535357995321 0.0316462142092925 0.0665535853001823 0.0216988370230897 0.0100239836220281 0.0305443863644088 -0.0101465284519195 -0.1218266141634 -0.110342539718036 -0.00571605434312473 -0.106655460027021 -0.0780602703442918 -0.0517770214539325 -0.0034114071594992 0.00285261184546726 -0.0148488908957359 0.0433627583749192 0.0114178698212907 -0.000383940054003395 -0.00869608664179771 -0.010167849332199 0.0967062531628146 0.0225122394415207 -0.0275853206239331 0.0758470603470636 0.00537384940426534 -0.0331089209219515 0.0707193287084556 0.0572278453318068 0.00510859887146581 0.0217189674184674 0.0364526472286459 0.00330001475205277 -0.00514983644501673 0.0769783895206119 0.0331430249968223 -0.0524210323681985 0.024477140092471 0.0173733792384066 -0.0460829657604545 -0.0011175353566793 -0.0521062917515732 -0.037279582458345 0.0102927114572672 0.0707333759371011 -0.00422273628062732 0.0710972689857676 0.0141614841762747 -0.0337212879563754 0.0248683245597294 -0.1042824851533 -0.0853611497425187 -0.0700322841239254 -0.076227562815189 0.0356618339652038 0.148663473337275 0.00930240342833233 0.0102165620592404 -0.0313178683839882 -0.0388141847070346 -0.00284651357315509 -0.0261961991011948 -0.0241598905043175 0.0190285334928982 -0.0627148358711063 -0.0369314884380773
  12 140.518175413874 ""  3.692154139513 0 0 0.00418251076534393 -0.0190754263974703 -0.00109483535813944 0.00397650879152816 -0.00767900984784123 -0.000758427121569521 0.0109115704005713 0.0147604983508502 0.00119430980714021 -0.022219575204379 0.015218712017424 -0.00841803152806465 0.0153481065296865 -0.00640874245514235 0.0228183153518883 -0.0221048808021967 -0.030435619123487 -0.00938717275302254 0.00326542992003222 -0.0316302754782182 -0.00186550050549107 0.0277692820085491 0.00492558478401595 0.00974203555468274 -0.00548767442358417 0.0337708203939358 -0.00967863829510126 0.0338943170982447 0.0240926492573673 0.0132386787217645 0.0110109426501781 0.0127567121887496 0.00138198505357295 0.00695355377277346 -0.000507692401927188 0.0260307617287117 0.0488707547918905 -0.0314225646852938 0.00229004427163119 0.020636425714318 -0.005872647004996 0.0653007145241563 0.0297609104786081 0.0159470029685239 0.0343532546873516 0.000819129674963193 0.0793337559418801 0.071292521372366 -0.00511169404987135 0.0443441765391125 0.00914025566852902 -0.00946757072773501 0.0342887183162597 0.000390335229500884 -0.0156584447452717 0.000541138985352072 -0.0286347985592007 -0.0142615953154393 -0.0185276668755368 -0.044691491203339 -0.00912861460689431 -0.0245592829708996 -0.0564173041060355 -0.00860545577061663 0.00629196831480459 -0.0305391443364583 -0.0154656088096081 -0.0123754376893866 -0.0026682396054923 -0.0731878721036558 -0.0140874398744401 0.0204288864715675 0.0132586143866736 -0.00674113714396167 0.00942108419603456 0.00849274447105551 0.000501553876302446 0.0285310524529942 0.0969198439980996 0.0300109355239861 0.0194586633994261 0.00203864654270502 0.0125006954736106 0.0407697974868295 -0.00720854022732767 0.058373173490265 0.0241569336444167 -0.0188039204976958 -0.000129673920243794 -0.0273045678847192 -0.00587920258039541 -0.0473841446261733 -0.0773019608410061 -0.00624447917463555 0.00522489868160419 -0.0339591460823971 -0.101748679588545 -0.0214223840203966 0.0162946880334983 -0.0729419867642635 0.00432732032972032 0.0595473470554888 -0.0861367932121336 -0.0249000365132685 0.00243210842526516 0.0508866081075454 -0.00776013078399113 -0.00393460107503418 -0.00387307743001405 -0.011688223773047 -0.00585007857099781 0.0140845823605501 0.002861891154991 0.0478067656737308 0.0442013742448817 0.0066363358751152 0.0166375553124598 0.008225447312198 0.0105295605447373 0.0634807261914173 -0.0116537887769037 -0.00464186589339214 0.028709607513845 0.0387952486370953 0.00715425479706387 0.052186290998295 -0.00707950847457235 0.00464489744957351 -0.11010638644674 0.0154202363421014 -0.0721712447817213 0.00244787936622814 0.0402063026560296 -0.0624396988071359 0.0822904061598635 0.0670446638976242 0.119803341672649 0.102362121285473 -0.000243990552023253 -0.196877654409179 -0.00280489018252748 0.0281470787580214 -0.0454014969206456 0.00601697431892671 0.017694002968043 -0.0486327756584072 0.0136125849369791 0.0374211684194626 -0.0554104322008784 0.0107572196630342
  13 169.677666141763 ""  16.6823661427714 0 0 -0.0166839407166297 0.0274720450944368 0.0123499708864746 -0.0406743682360164 0.0541151923295135 -0.00220886457919433 0.00579305852454589 -0.00405717412475339 -0.0090538279127318 0.0380290368061799 -0.014797245069472 0.0296810266971741 -0.0177955059827575 -0.0183377263719368 -0.0182120851452084 -0.0232771352720382 0.0221122704945481 0.0470145978443286 -0.0530548211149275 0.139899868786565 0.0147193931541944 -0.104574669923481 0.0236960649420675 -0.0621442444524055 -0.00494890680389337 0.00603197747568736 0.00929081190158047 0.0206468149631479 0.00457648239479442 -0.0532655995229365 0.0152565490433735 -0.0497492148051228 0.000793386743351119 0.0349053923853495 -0.0591523244642099 -0.0206546413917982 -0.0633026659144264 0.046852169378242 0.0133414096307711 -0.0688354379924802 -0.046914266098247 -0.0872095455434245 -0.0013994301514936 -0.0804805569626024 -0.0799808922114743 0.00422691711307729 0.0397448258905545 0.0598643601507754 -0.00235944956178522 0.0167396661407936 0.0282439033421755 -0.00578199775396513 0.0165799761965914 0.0296554024411947 -0.00939314502646087 0.00144502685599955 0.0105158113650672 -0.0165936471580287 -0.0143163547474536 -0.0110648037577042 -0.0156045171745314 -0.0237461688712294 -0.0210887707606892 -0.0126949676250576 -0.00674129828989622 -4.57611850956746e-05 -0.0193728660106382 -0.00411427785608841 -0.00346316386418027 -0.0411013928153666 0.00283105084795919 0.00330839750078814 -0.00249983074050506 0.000768532747192231 -3.33555822169628e-05 -0.023481049519091 0.0051484184366843 0.00457562965348233 0.00605403217570881 -0.0390195549850961 -0.221381325641173 -0.0240681666874133 -0.218884810627583 -0.0579753904883397 -0.00537216179964976 0.0318615584923842 0.0443133814586239 -0.00554014712430958 0.00752304796941594 0.0139187695228674 -0.0168201495892746 -0.0424405841558213 -0.040405352231569 -0.0175549840084124 -0.0141676685434129 -0.00408952729803555 -0.0636228788564322 -0.00327713892216607 0.00104866677437782 -0.0403897025510975 0.0226807149066903 0.0162715749092094 -0.0359783510593382 -0.00464540341730166 -0.00176822965560654 0.0112484602314684 -0.000393410582314873 -0.00479610872229342 -0.00543186973019692 -0.00291340836918051 -0.00577701487332338 -0.00189515593818195 0.00872157451309913 0.0129429449425545 -0.0119486777246665 0.00358962280803105 0.00131725724296131 -0.0227503381896084 0.0184545605688549 0.0136954837358946 -0.0389194411732191 0.0011378358898358 0.00473674454638773 0.0275280240928513 0.0103034924395593 -0.0224822386972395 0.125746638400639 -0.0192602256964948 0.0353011774909031 0.0162830706045273 -0.0128698187274983 -0.0396119063097442 0.00510366043451597 0.107076466159387 0.00168911812588327 0.0216833342049917 -0.0624793136561202 -0.0589244710466234 -0.00429158928094619 0.0653820415479584 -0.0280511090186098 -0.00430016169853143 0.0191251735756918 -0.00353068678708205 0.0275130035427023 -0.0126390101877372 -0.0441984790018655 -0.0428081321471481 0.0394790468053888 -0.0246926173780892
  14 184.265281349093 ""  2.05707092997669 0 0 -0.036171701506442 0.00580084107022285 -0.0194760223157039 -0.067778510089119 0.0585033913649839 -0.0401339720311977 0.0263785456375579 0.0529802268875769 -0.0533052615354706 0.0755423113113994 -0.0725160131666676 0.0810599373031993 -0.0175773269989552 0.0148325072573069 0.00545385328129261 -0.0998192387620594 -0.0251921226453567 0.00578604280330926 -0.0720282765537788 0.242365902825773 -0.0197114140313132 -0.188098049372512 0.00180603132208613 -0.158655146128863 -0.0388440389083517 0.123129363167997 -0.0566509008883223 0.119187869683298 0.0948076279699855 -0.0925363578612202 0.0432896220443922 -0.0289957578005528 -0.0357481713093956 0.0646272308067068 -0.0628188068513901 0.0741180042535455 -0.0929483533529557 0.202693417144197 0.0677291209264316 -0.097590870279201 -0.0246857675599236 -0.184694724631869 0.00237055092596512 0.0255923215863616 0.0336345666753799 -0.00136659115608815 -0.0159936855560989 -0.0169921948074676 0.00100713792960384 -0.00622181535686585 -0.00799413475614671 0.00387691483037235 -0.00312883214577092 -0.0059411399089478 0.00485279187216452 0.0023364984580131 -0.00022581228328035 0.00657590868864391 0.00373318760424519 0.00255870726186825 0.00498708103507011 0.00303028860855765 0.00230407919726187 0.00366729403070302 -0.00186574327985655 -0.0029702499964505 0.00775451248496874 0.000123059096340838 0.00235503686440937 0.0118212049182288 -0.00130137311721508 0.00126601311742615 0.00276094106663595 -0.00192217550339681 0.00298775252645821 0.0114594790201227 -0.00366024769111281 0.000537043642951997 0.00155086537811797 0.0108080641032198 0.0847488299960656 0.0113506591871773 0.0752410325832502 0.0252374916855418 0.00489887274261842 -0.00545418916346031 -0.00732104451522158 0.00406934809647541 0.00348422351566396 0.00171069070308387 0.00473976621298696 0.00628119739153957 0.00510006787567299 0.00498488421246377 -0.00177718267067652 -0.00411058794105879 0.0144040628558695 -0.000975199397764888 0.00273577507484913 0.0117620307880482 -0.00381941138742657 -0.00177093059461712 0.0121781541344369 -0.000988062307647323 0.00180816346450306 0.000897594262030224 -0.00186397824243703 0.00364703219204457 0.00152696574419872 -0.000209770422336274 0.00420452087568701 0.00255396237275403 -0.00498238145848642 0.0017056682144645 0.00965662918059089 -0.00335414809759443 0.00101704682947063 0.0111209454150372 -0.0084951622242728 -0.000291560046806087 0.0162973513915313 -0.00215749857678911 -0.000360399923150866 -0.0116130475490249 -0.00029591102988178 0.00994877237949351 -0.0454453118237449 0.00872234812428197 -0.021301076542919 -0.00455210886089866 -0.00187721365687156 0.016097123179125 -0.00274801486218494 -0.0372074732964269 -0.000192787822116397 -0.0128835479222781 0.0336172081797823 0.0281162942557717 0.00418522104451572 -0.0384085879685481 0.0109649667283064 0.0256123941112717 -0.0603093326706208 0.00814917326407022 -0.0257968146634936 -0.0804942135503564 0.04906422061079 0.0731237878105853 -0.104355916331825 0.0322992318878799
  15 211.383165329786 ""  0.264352358724217 0 0 -2.62500795310979e-05 0.00485321328114585 0.0141343637539975 -0.00447202618970439 0.0214670102988144 0.0122405687208704 -0.00328836471174412 -0.00353943899404097 0.0147807813362 0.00549730016035515 0.0137194783228691 -0.000881568860966549 -0.00663594322147344 -0.0210233340451632 -0.0138039260319354 -0.0141699271455577 -0.00266171879921284 0.026688992024156 -0.0123924467784885 0.0273352793377916 0.0180553077928164 -0.0110744209049459 0.018621548669533 0.00227031614207878 -0.0113935155674463 0.00455317033173894 0.0284013283421532 0.00831911618594116 0.00209846468256114 0.00333810391005086 -0.00839929364728024 -0.0221951447495326 0.0128031536363577 0.0080341972489853 -0.0274585143367167 -0.0405921858276221 -0.0177392984430513 -0.0341748699891621 -0.00959950894710531 -0.0213499080957556 -0.0312607428449826 -0.0022964870024399 -0.0373959134122751 0.0338963561250085 -0.0831951351299672 -0.00893611147896715 0.0524820637163957 -0.0314390351368101 -0.00758689229339062 0.0107925532476456 0.00958013925409486 -0.0289093754898068 -0.0038152561666533 0.0191324941239675 -0.020239167734855 -0.0389846056897083 0.0356215903248704 0.00643840140185861 -0.0548901211907435 0.0387935091863759 0.0201372572925136 -0.0427858233240209 0.0392662268181982 0.025701738314183 -0.00724111208478673 0.0239746793782853 0.015197783027699 -0.0126264565023524 0.00201550520461413 0.0617940029779796 0.0078834356179789 -0.020795630054303 0.0845261486771419 0.0152863674028111 -0.0146129405702753 -0.0657890130609898 0.0215124545159299 -0.01936364886089 -0.0388185381448424 0.0440306419447611 -0.121580615450444 -0.0382831214029271 -0.0131704976575843 -0.0774774629446756 -0.0477783887112586 0.00538649014999689 0.01389311125332 -0.0419246777487633 -0.0500517726412331 0.0428673587896809 0.0310917327031375 -0.0512220918496598 0.042017894312008 0.0525942138605589 0.00618228253818298 0.0153021770933912 0.0428515671282901 -0.00221528494703053 -0.00770583321893502 0.0641753497156726 0.0431773144860569 -0.0652898748044088 0.112860863084585 -0.00687371095226804 -0.00774473202591101 0.0876937268243924 0.000651900076068922 -0.0124318808114369 0.131972003492117 -0.00809975449502153 -0.0129945456678256 0.0886296646917933 0.0756700639122972 -0.025571706871843 -0.0915841012622343 0.0104181031625446 -0.00943216271708026 -0.0611054648042057 0.0685726017984158 -0.0569331665410617 -0.0983090990921218 0.00948638328694698 -0.00688748741086005 0.0460045150610528 -0.0171606621847779 0.0686808955844466 -0.0458235803820827 0.00444104802827315 -0.023855425536611 -0.0535292789370871 0.00690464503687542 -0.0325132423161963 0.0262853812970076 -0.0872696083554273 0.166919914359407 0.158921764257494 0.0303661659274984 0.060155296210846 -0.134430700807034 -0.0429586064824409 -0.0142470157818835 0.0151691288309462 -0.00814248812545509 -0.0112619355912036 0.0195333503001358 -0.00269659472927009 -0.0140462576356984 0.00669796685352025 -0.0260111848238039 -0.0183330040220532
  16 218.947394718041 ""  5.4148354637107 0 0 0.00470330951474345 -0.0174332087500298 -0.0469157017847618 0.00894515224327337 -0.0949468351591236 -0.0471370423365665 0.0465607246141848 0.0354832016356879 -0.0638237151465811 -0.023022011454862 -0.0705183174753869 0.0134363322069006 0.0213813411416972 0.0890682768813746 0.064574647111596 0.0659392868753347 0.0151593004628937 -0.101204197957215 0.0382263847768618 -0.107197468276383 -0.0670418860501592 0.0272184212634815 -0.0868676498847956 -0.011452279536853 0.0743185325726156 0.0107032916600408 -0.148109247022457 0.00735561765128149 0.016047145859537 -0.0156846664231983 0.0886732774175675 0.11732102721387 -0.0421347502521095 -0.0416942474749324 0.116053183829735 0.183804951497361 0.0633899642689729 0.155505181721309 0.0503330181492702 0.0861270748392285 0.134101064190409 0.00276160074316598 -6.48338978564245e-05 0.00254973286276992 -0.027460711036851 0.00333403154466932 0.0242509959690223 0.00404800207436944 -0.000313085178180807 0.00166751112191212 0.00131168766045948 -0.0103900996929943 -0.000340190791769581 0.00856986397417484 -0.00929492295596194 -0.00743021607768445 0.0167439378743556 -0.00569994391817577 -0.0138374899288007 0.0134269732380712 0.000982169983616991 -0.0176989689415775 0.00376851927515969 0.00369309744023603 -0.00890459931457178 -0.00245031262381804 -0.0066406335055763 -0.00180791413757933 0.00239411549848261 0.00675618558710256 0.00422836066138899 -0.00449960408435153 0.00506177151564407 0.00458847273585969 -0.00443252948639175 -0.0325929941791834 0.00781944532216779 -0.00484543851203304 0.00705508280983736 0.0102123896033637 -0.0508232774118103 -0.0112455809864314 -0.0229659887001664 -0.0210776786201478 -0.0170286174842555 0.00744335197986653 0.0108275945110902 -0.0134404599097727 -0.00502447126308301 0.0231774655516879 0.00524897759429346 -0.0264684581343517 -0.000556871331645586 0.00849066367126722 -0.0101541454633683 -0.00811244760491353 0.000627939954379799 0.00134909268830944 -0.00133589609688382 0.00744040325662796 0.0149501697228016 -0.0169255029249248 0.0217735242309724 0.000461876926541355 -0.00020847526952474 -0.00216720896546359 0.00212288597371608 -0.00127578246109724 0.0191463183033433 -0.000102888103942367 -0.00147464409721778 0.00583011979502624 0.0164120045993699 -0.0149438035023794 -0.0398278272142048 0.00266126034204969 -0.00169481559559219 -0.0310386098699695 0.0241670556328248 -0.0161806983833275 -0.0445931372807014 0.00395023770351288 -0.00222090917147195 0.0241423177247961 -0.00739134146138963 0.00139856770794187 0.0182221222681084 -0.00490873202411322 -0.000164227195723785 0.001585036024615 0.00276631609123692 -0.0180314617618399 0.0173126501583735 -0.00652782523483713 0.023278443135703 0.0474142012747099 -0.013145004583048 -0.00858371765247716 -0.0133333541322349 0.00902040189618818 -0.0134693692189437 -0.0674243312129494 0.037532778238415 0.0783639637361317 -0.0633792703927343 0.0105681129621563 0.0654548045771263 -0.0540539045057063 0.158371459160224 0.100065098855826
  17 242.211719314704 ""  1.26254411836136 0 0 -0.00213784653000736 -0.000802303369776715 0.00210791948026111 0.000224776530030787 0.012073591073742 0.00318422676375886 -0.0114720155036809 -0.00508782866516953 0.00695646200070681 0.00478190132436294 0.00828205630810957 -0.000334497412221269 -0.000772516152835515 -0.00842012747111479 -0.00684281246367625 -0.0140892466486009 -0.00694303099885614 0.00807977090563561 -0.00206995116900219 0.0163261382358384 0.0048570198887719 -0.00237485317127169 0.0107129716010754 -0.00305843876566572 -0.017187218493038 -2.11820136680255e-05 0.0215872084696718 -0.00326573221364305 -0.00137034899925502 0.00260470775904168 -0.021221507024927 -0.0173203228754018 0.00142890182384008 0.00680806171296824 -0.0119895705441333 -0.019765703584421 -0.00631662084363444 -0.0145958798518188 -0.00473396978531788 -0.00885485787412838 -0.0138330988444637 -0.00121576279170381 0.0744276146943165 0.0622388710568414 0.047574319177833 0.0348612307686036 0.0139802089990734 -0.0203481974936801 0.0174997692878312 -0.0124616656127458 -0.0153760016015855 -0.0214608158894544 -0.0350239335986552 -0.00921321212533453 -0.0251522970981365 -0.0396841951195376 0.0217054590591361 -0.0306578074489749 -0.0201507946650504 0.0418718064495805 0.000917905862342633 -0.0180714890347707 0.0235491099209653 0.0120016420812149 -0.0138399705847642 -0.00896109950889008 -0.0495310705903344 0.00381404411290488 0.0182278255514747 -0.0181674665044468 0.0201614567487974 0.000780155598888498 -0.07002457184871 0.00794724232047567 -0.00554840175006728 -0.11826028347727 0.0199315725526928 -0.00630873000514822 0.0918397131659109 0.0422302832044603 0.125107443675265 0.0732346739488701 0.144700568216919 0.0385444028356268 -0.0438397881420252 -0.0317986736935445 -0.0252867692746778 -0.028240522660601 -0.0432268313759848 0.0200585617736168 0.0192975308847683 -0.0212807190386674 0.0384470788161699 0.013937384396157 -0.0128900349879263 -0.00888584880645991 -0.019076236061254 0.0215586997864969 -0.00388258148480336 -0.0174209999405989 0.0286552874280387 -0.0209615851112047 0.000214820588838643 0.0251657995096664 0.0157056587183816 -0.143708022112723 0.00527919217935135 0.0215900086895522 -0.0226400613515792 0.00990377638667667 0.0236740466463519 -0.070401602568285 0.00765013204546868 -0.0834889364645902 -0.149398830500495 0.00680152800376803 0.00563688009319043 -0.11437499075891 0.0570790283702028 -0.0468941627386256 -0.140729149889551 0.0117666159021808 0.00185975480958648 0.0704547613201981 -0.0234428083194969 -0.0492820284514738 0.0348001231926145 -0.000216904758648699 -0.0108156855951716 0.0873793876497471 0.0248942515921904 -0.00377821547988308 0.0852172360232296 -0.0481779597130655 -0.0820730478088365 0.058047359562194 -0.0296634286097553 -0.0488654950532265 0.1305907071437 0.0283846793888336 -0.015003845995388 0.0108727905377325 -0.011206274426429 -0.0137974174238771 -0.00922770752351989 0.00272904789574104 0.0102720110895541 0.0315870877872412 -0.0513309719034726 -0.0058398522353898
  18 253.92167786233 ""  2.35225223898913 0 0 -0.000217037997816271 -0.0027150434992008 -0.0049009404304581 0.00354838488515159 -0.00743128982108275 -0.00224162303351323 -0.0013561569992468 -0.00094315860035523 -0.00419821618982521 -0.00126177172645824 -0.00376861449149227 -0.00528887553361715 0.00386335320788754 -0.00125294390923937 -0.000845199240072651 0.000678533617134339 -0.00222747817245061 -0.008015602983016 0.00597727869958003 -0.0150276520418234 -0.00506505054713617 0.0077713967229021 -0.00472878045117003 0.00652690180757135 0.00422854425830763 -0.00672856320766845 -0.00951961688724079 -0.00868951380773588 -0.00444742881572107 0.00129464269696905 0.000219272733284433 0.00914288112173909 -0.00396902510589173 0.0181382508233277 -0.0160025579112434 0.0174173733025357 0.0103183015297868 0.0248646770354318 -0.000683988618416472 -0.012591854511162 -0.0105324569518243 -0.0147126788577562 0.0165089247531669 0.00743639427609846 0.0159543253317131 -0.00492041533593654 -0.0655459877710587 -0.0788660442812806 0.00590972476276276 0.0351748016736628 0.0334990688519236 0.00194028160719075 0.0685051211252505 0.0746759994004046 -0.00360952836698299 0.0188254019587619 0.0291496347412129 -0.00904650806049216 -0.0391854516260554 -0.0325793421544226 0.00095237334041392 0.0151609262068443 0.0207813107674796 0.00704750005577964 0.0599100598221415 0.0609991193837602 -0.0126952490169988 -0.0358890950866614 -0.0357901309940904 -0.100903627357601 -0.0167430553491102 -0.00873404824344275 0.0821462193513351 -0.011027861789128 -0.0236862789463595 -0.0256548729875106 -0.0127344345840883 -0.0185474505210788 0.0100467226244903 -0.0185855980490093 0.10285495130811 0.0326121610499341 0.0957114666979673 0.00169112381440091 -0.000161450011877182 0.0953954573322204 0.0982242486247145 -0.00417562715964224 0.0208017228862777 0.0317228387135909 0.00444836930664665 0.014299103108873 0.0233771379049487 0.00882361101626694 0.0738568284964935 0.0757263691978467 -0.243746297328707 -0.066592506605801 0.0108760520761022 -0.0951886970768251 0.120370413972752 0.0405418006428938 -0.0419541128840595 -0.0879235096166951 -0.0493244440821407 0.212601404546773 0.00284214655687433 -0.0740374017569222 0.0307556852593238 -0.043861706839165 -0.0897754372695319 0.0856730936147986 0.0320834431802462 0.103695972857563 -0.0272268558142353 -0.00218493309543265 -0.0199318869473602 -0.0246801451720143 -0.00153697259180096 -0.023251975936898 -0.035056416300588 -0.0193907492881688 -0.00377290747760513 0.00459662613384324 -0.00247784795317279 -0.0194593930857016 0.0137766950289768 -0.000926863111092172 0.00868965193741109 0.0205130174534136 0.00588339236846279 0.00374138572018395 0.0090763170694608 0.00729872999337841 -0.038483470490738 -0.0137582513312549 -0.0166642487894645 -0.0213491739200465 0.038365720964716 0.0186416043421599 -5.84430904256063e-05 -0.00120458884716089 -0.00214398567944041 -0.00169617472509165 -0.0166810007887874 0.00598717254684841 0.0160810289622124 0.0172595202885008 -0.0187392603846964 0.00753995600184578
  19 298.443053328056 ""  1.0043770681958 0 0 -0.00883601395383218 0.00314392320910037 -0.0065858110460115 -0.00597656321618534 0.00430420825651406 -0.000610398605121625 0.0129440765833484 0.00810748630036159 -0.0220829499444701 0.023298052972948 -0.0236936670371975 0.0317832490600075 -0.0134482154444028 -0.00311479066487391 0.00261761372503706 -0.0110672317548437 0.00191448508863084 -0.00170312627885403 0.00589230164002312 0.0498557493540683 -0.0044060011935569 -0.0374588020424562 -0.0117904384939263 -0.0203788237772183 -0.0677145698473628 0.0920136016612253 0.030293247034859 0.126194613174988 0.0602576230026829 -0.089646296018935 0.0026442492656317 -0.123613311325335 -0.0188278079699907 -0.274967345056733 0.245635675904425 -0.22629534750494 -0.075946661779254 -0.405712826957691 -0.0137893213995255 0.271464680952753 0.165949973033977 0.217065656249747 0.0173604453418412 -0.0128550568235307 0.0321907962704804 -0.026724842034642 0.00640994441965167 -0.00470450813545035 -0.0237037659159821 0.0304530613958707 -0.0249671062318047 -0.0286563343057415 0.0289791321238049 -0.0249771923625591 -0.0287695909089054 0.00786825019737266 -0.00779527654236176 -0.0058986103082195 -0.00385804223031814 0.00319433987091511 -0.00291625566839943 0.00393514987858729 -0.00141875260087191 -0.007327142240975 0.0239656921887606 -0.0205607422082608 0.00520694292858933 -0.0103858969898937 0.00795137043933088 0.0513870824933289 -0.0345796502853067 -0.00323823791538773 0.054748037507042 -0.00324151427627846 0.0297840420328087 -0.033818917645373 0.00278142043958848 -0.00174507863011575 0.0460258054626596 -0.0115918578004326 0.0458414527329169 0.0286157720953959 0.0173708398320656 0.0254886778336373 -0.0364767726282872 0.0341611943292792 -0.0271922079180579 -0.0473746292474985 6.23498785984079e-05 -0.000556331710754777 0.00378415879089675 0.000491947978958528 0.000980258378022325 0.0137500749329961 0.0313594044322059 -0.0315692444227806 0.0853559838660477 -0.0357624097079984 0.0301435938952664 0.0509937021195852 -0.0576324337021828 -0.0462333413049178 0.0652499401131412 -0.0451495177480779 -0.00562639283318271 0.0712032207806325 -0.0458718322455377 0.0336736451524812 0.0861478885381206 -0.00181624518660405 0.050337806803481 0.0581009500070289 0.0450252932224651 0.0387223436150701 -0.0498268121703841 -0.00620807589053912 0.00465097593581644 -0.0309424965593816 0.0327724400803401 -0.0237557737136995 -0.0559365568162208 -0.00434468844922521 0.00325846475715343 -0.0381253967408593 0.0131573559963847 -0.0174576375318079 0.0322710366116508 -0.010485206198103 0.00740401025190316 0.0160308317075317 -0.0313660129557852 0.0247921968517643 -0.0296802915218021 0.0624209116365949 -0.0702874004482064 -0.109044926528719 -0.00118208803564575 -0.00425790489472028 0.0463191413863197 -0.0206393880020347 0.0170423680448742 -0.00735429753462746 0.00276228179399279 -0.00481172333636141 0.0010067254966204 -0.00487150909186101 -0.0153038927503399 -0.0180235512669854 0.0142345696787393 -0.0100537143568088
  20 299.295674250211 ""  0.587481938888218 0 0 0.00556861967427611 -0.00233999976335074 0.00367372649363477 0.00356600771445545 -0.00212369661133115 -0.00199154548095285 -0.0158413843786935 -0.00979840173751508 0.0176808158360379 -0.0168576638219456 0.0178417015234301 -0.0265033107551136 0.0119184921663574 0.00525911295275988 -0.0042425321589334 0.00748418093687527 -0.0012939580442184 3.13176431000364e-05 -0.00723545698178625 -0.0340735371717973 0.00240284006775926 0.0260179023046619 0.00948937477924387 0.0105135545309534 0.0559458202112974 -0.0850044408466944 -0.0240288158023316 -0.116925246824577 -0.0562220850433993 0.0751868497807741 -0.00911216215126262 0.103932343270998 0.0134844136207118 0.208979484358924 -0.182966077031101 0.172457981284112 0.0598380847571595 0.313120306631201 0.00833651237889652 -0.202434849065689 -0.12206235299928 -0.169076842945996 0.0206256589216527 -0.0196883409911641 0.0396136839322464 -0.0339013757315514 0.0112650804908527 -0.000104622582903025 -0.0306169835115206 0.0353979091893172 -0.0349295711452137 -0.0360822640383854 0.0310145355603094 -0.0382019723617071 -0.0354453622753651 0.00955952853596272 -0.00972882636968764 -0.00562142180832316 -0.00294517067957897 0.00709350768623896 -0.00354914017719639 -0.000136915776478944 -0.00629108567622665 -0.00934905323326386 0.0256348262382131 -0.031127187809361 0.0092962392489783 -0.00990316700221845 0.0139222249364159 0.077428927139815 -0.0402611620935082 -0.00329666933505769 0.0629096073976455 -0.00314129056008545 0.040463136638745 -0.041028753998566 0.00610280424725958 0.000207695993325738 0.0589183834909461 -0.015915599138743 0.050507878630129 0.0333780892178536 0.0135052902266003 0.0321365303211713 -0.0460494420957454 0.035886071151122 -0.0426678344239896 -0.0592589758583919 0.00171330166534084 0.00197964543186382 0.00447435701918079 -0.00557097451233321 -0.004727963233153 0.0187345403035689 0.0371772491840215 -0.0435226072049256 0.113318185094099 -0.0458316623976598 0.0453214734320022 0.0775298935637404 -0.059958997551497 -0.0687630167284628 0.108722851318893 -0.0603952790765011 -0.00561418871725663 0.0677503786502506 -0.0600251293504907 0.0518228332154589 0.11027005803004 0.00258636033981478 0.0752833508959211 0.0668496383684789 0.0543840278086523 0.0357948280690607 -0.0634644710171075 -0.0039035331056613 0.00879182479865008 -0.0374476189052246 0.0426958372313595 -0.0299771189294484 -0.0673252940954242 -0.00277323161314363 0.00786134351765203 -0.0497591678959584 0.01539057118189 -0.0190708065757891 0.04045537163137 -0.0159599579287333 0.00804745549450376 0.0179375209863092 -0.0444530695082548 0.0316660033812951 -0.0395921982298519 0.0775630345906478 -0.0843734528796546 -0.138974181783359 -0.000823540387062732 -0.00148850661295559 0.054084569311243 -0.0333664288610911 0.0222197548888971 0.00572651288462585 -0.00262783488596973 0.00456593370595697 -0.0046963778288931 -0.00133307807840293 0.0153923386675628 0.0190088264670891 -0.0160870212823964 0.0110623783854869
  21 315.483344058374 ""  0.268934142776348 0 0 0.00797984215147927 -0.00260425008812038 0.00282290421249071 0.0108373980007394 -0.0185807217712368 0.00490506517997627 0.00651578650368761 0.0014638509653683 0.00492584518097402 -0.0150800557843506 0.00284295138165764 -0.0125873577256947 0.00107558591063752 0.00103164997039231 0.0023529579027637 0.0193203890429591 0.00340316809952409 -0.00216675915763572 0.0136874729800583 -0.0534859922907758 -0.000668731507879188 0.0315970855710032 -0.00950928218697374 0.030007737341166 -0.174206695055906 0.187454831781754 0.161979261027963 0.25621370293733 0.115670991167614 -0.121777310296113 -0.060355327325008 -0.287769788443102 -0.0170561890426412 0.0524352623077948 -0.0495117000595731 0.0560811776842827 0.0228216161618817 0.0834000536974257 0.000824858787301139 -0.0554972824213257 -0.0326235551386726 -0.0374302360105702 0.00207469670588093 0.00165805712581307 0.00373444115556625 0.00195780816372405 0.0142174470820732 0.0168129198770523 -0.00213984004282438 -0.0139099957051297 -0.0172813644744339 -0.00302480286862633 -0.0186628265494048 -0.0223876025442186 -0.00116310828112501 0.00327737671374259 0.00257972073042342 -0.000118441849831156 0.013109696511472 0.0138819388006079 -0.000676788926856948 0.00399087177232813 0.00330105244615743 -0.00252216258913532 -0.0149088557284232 -0.0185626948690315 -0.000145202209526614 0.00777925247251819 0.00938906936508373 0.025615658022622 0.00364166917651085 0.00249053398206044 -0.0192085332952378 0.00221155927941914 0.0139402089824533 -0.00600669415241984 -0.00793905687193926 -0.0107600126781371 0.00382285255485308 0.00593286583554294 -0.00980868616201835 0.000556539132649736 -0.0126241343538776 0.00582794735857238 -0.00403694308202853 -0.0240888748516998 -0.0283891144135114 -0.000939683841703859 0.0121454277083827 0.0124423210326707 -3.73996384576723e-05 0.0128948114318129 0.0129068214876244 -0.00213791023730028 -0.0161634867187862 -0.0203444210359301 -0.209407905368795 -0.110214425207028 0.130014615905208 0.0398129864862012 0.283926332406978 -0.0811224222666621 0.265345067970469 -0.175562176129765 -0.0484268906900019 0.225224138062135 0.118436576728136 -0.100672544576154 -0.269877059417037 -0.0169863861663609 -0.152917704960286 -0.0247351455814311 -0.100849752751088 0.294506044758555 -0.131253234320737 0.0668028208557188 0.0158246152276919 -0.0104824355093564 -0.113093971451412 -0.133716490487108 0.117945898925375 0.0045523660842123 0.0624461498099195 -0.000129733407183305 -0.000107945412824578 9.46560758081862e-05 -0.00111528071091394 0.000374372145873711 -0.000324653448884574 0.0021613362451353 0.000259163531962291 0.00264487189217441 0.00114028381989234 -0.00150562609274937 -0.00320027240066525 -0.0024095517842942 0.00175852855990877 0.00165700202041044 0.00460472186991115 -0.00109703618018913 0.00186820766302158 -0.00804981687867202 0.0153440898745589 9.9109225697901e-05 0.0351822086705344 0.00523016828893701 -0.0448104796461183 -0.0580584783502719 0.0694971029608743 -0.0242045861497711
  22 316.031329938925 ""  0.416847668977358 0 0 -0.00984219639359279 0.00538211650364483 -0.00332605850367819 -0.0157252581498143 0.0291637517227436 -0.00729542470767675 -0.00841802237526845 0.000131327206365594 -0.00548982451433504 0.0216635674062355 -0.00139219188931598 0.0183062165240122 -0.00179434291725278 -0.00411888430966989 -0.00259485649822877 -0.0260916314665477 -0.00313216402268422 0.00389323789444368 -0.0206130476332427 0.0805479001813658 0.00156749988443931 -0.045733007014163 0.0155986876316502 -0.0462324414278659 0.246032537668471 -0.261708850904174 -0.226372377374731 -0.36029558216455 -0.160822332814983 0.17415853912175 0.0848953246468506 0.408280020540362 0.0248412887522422 -0.0795107771348574 0.0733281879491671 -0.0892194624770687 -0.0329592857527773 -0.136605113303507 -0.0023344198575355 0.0832795742457223 0.0464048363485036 0.0639674909489107 0.00024125778585655 -0.000104011372520335 -0.00079944906989487 0.00197510061394274 0.0104982363216357 0.0129281572506003 -0.00143051296988045 -0.0104070070420311 -0.00959911729825476 -0.0012390334052854 -0.01446847065055 -0.0143141150243263 6.70009957467327e-05 0.00143913655657596 0.000881441977085026 -7.4823916394317e-05 0.00987493330144871 0.00921923139904139 -0.00116663325342723 0.00363434916010649 0.00321498793566208 -0.00240946499934859 -0.0113617485389405 -0.011174326956016 -0.00011077279328474 0.00676469525953235 0.005990975702117 0.0159649404579583 0.00450725804929343 0.0016909201457117 -0.0141802768546212 0.00300093989620255 0.00822239496742093 -0.00123959255521899 -0.00493433477957296 -0.00714110152879047 0.0016679670796209 0.00349989878564379 -0.0127365252180142 -0.00252182218779347 -0.0100968407946994 0.00105095339951976 -0.00115824295771233 -0.0186901133336903 -0.0183030317481763 0.00117787122294798 0.00721915958453121 0.0065246663914402 -0.00135557799098101 0.010357000657201 0.0098152162235053 -0.00356127382759497 -0.0135942466384978 -0.0127896871501416 -0.144497474483587 -0.0728116333914992 0.0873830207612021 0.0256433491722586 0.195863071944626 -0.0538535131149755 0.178407570486385 -0.116824388641804 -0.0327484910908455 0.164572001421762 0.0895506279924374 -0.0759522820822287 -0.197905015988539 -0.011863235401485 -0.114998535017569 -0.0182495997136578 -0.072799791708502 0.213378089500097 -0.0884234736355905 0.048795231241969 0.011084564146622 -0.00459084194521605 -0.0813988948938061 -0.0922544450742545 0.087871131754343 0.0043125991513428 0.0444787588534363 0.00272719544879113 -0.000311106512069931 0.000802421976406727 0.000236891909841806 9.76404959531057e-05 -0.00258021714755905 0.000725805626497099 -0.000620861844801662 -0.00127871011714124 0.00239843889691214 -0.00291234714212232 0.00321697773486256 0.00537755487279158 0.00154149476140592 0.00103843599405981 -0.000639312707456288 -0.0025021968849715 -0.00105533995413393 0.0132902622634857 -0.0199145643539113 -0.000950747300635347 -0.0408846155350655 -0.00907223603231951 0.0546256305992249 0.0754103690086699 -0.0890613342740108 0.0290874806490982
  23 341.566211084562 ""  0.112298677282752 0 0 0.00034580125267737 0.00042275567841095 -0.000227989737105117 0.0013434859331688 -0.00153859695794312 0.00372190502206022 0.00714824793799028 0.00386762047870573 -0.00382483326567245 -0.00216380594074495 0.000329228282497809 0.00587775527398057 -0.00539044498210711 -0.00552212831947413 0.0043923099306669 0.00115947674948284 0.000897227090677528 -0.00090403573281274 0.00531003890619043 -0.00467575413405868 0.000681892122929467 0.00402082380162709 -0.000494716076303433 0.00748134919781685 0.0126968186680728 -0.000917365636282228 -0.018424038725261 0.000100840577949785 0.000619834122185928 0.000333387817021566 0.0167704871126783 0.0160531689306252 0.00150692458905625 -0.00660316468687419 -0.00267523945141772 -0.00595761248483336 -0.00836132661150063 -0.0168694534403397 0.00454992394502905 -0.00395391869603709 -0.00486518028570123 0.0105572482654047 -0.00726961354606736 -0.00962272036526949 -0.0114958953192247 0.0128234308614191 -0.00788190214185075 0.00708603510193732 0.0160792366856279 -0.00301748418484951 0.000467810760702181 0.0281523121734574 0.00332182921182214 -0.00467003201519306 0.0267774585745105 0.0154728670354798 -0.0137179697969828 0.0111922194454182 0.0175712023175443 -0.016833872472764 0.00559562382931471 0.0176201757726219 -0.0158913533635957 0.00514877416279367 0.00506592679898869 -0.00456505727313402 0.00209261761795201 0.0025479493695664 -0.00234540126013064 -0.0168229981077826 -0.0335109510750325 0.012451076528577 -0.0128405184878768 -0.0137634488850347 0.0336976868482193 -0.017422317387862 0.0070352597289928 -0.00711304522031551 -0.0244429003848681 -0.00651380431252026 -0.0318060368512955 -0.00550913357855605 -0.0359900977607892 -0.00892570955719255 0.035614417158011 -0.0012752754590315 -0.00273707650328155 0.0385272799032066 0.0213691433782847 -0.0178841773134012 -0.00475515946422676 0.0220221011869428 -0.019028812369614 -0.00592361277229107 0.000793236920577711 0.000394766945162339 -0.328857311631838 -0.188746274165176 0.193851358056612 0.000846410918488694 0.320297378196084 -0.049588178148191 0.259140051046283 -0.283106540582572 -0.0901981904625827 -0.321961056975445 -0.191133309478042 0.185507159088272 0.276741075909335 0.0502289551762913 0.273243422700026 -0.00783566183976257 0.0809974537048463 -0.308230253377488 -0.0358095527186506 0.00407381636872667 -0.00132015736538389 -0.0162740963596449 0.0239185721497249 -0.0279120741603783 -0.0296689156042075 0.00272525343176728 -0.00161959701116924 -0.00680633779930635 0.00339050634589223 0.00834938246406137 -0.0190699332265097 0.0053695818086054 -0.000124460138036242 -0.0115084593957661 0.00625242515033841 0.000506637689857064 -0.00729806815105742 -0.00749456918926591 0.0148926816426768 0.00215446636664643 0.0104217690524999 0.00946303221102127 -0.0205683474907737 0.00309950364487672 0.00272338076742804 0.000249040367283409 0.00179702845138858 -0.00633879474120677 0.0121392529030849 0.000215309453723799 -0.0184595171083283 -0.0147576002703582 0.0110381501384188 -0.0142965310158767
  24 353.601408267627 ""  0.726796528028099 0 0 0.00358009977262707 0.000571882899883723 -0.00508289454602972 0.0278721518783447 -0.0308968601090901 0.056266542854407 0.0917194133813361 0.0502443343166146 -0.0527756136889164 -0.0448862611769625 0.0118321217224808 0.071495344922049 -0.0904976210224953 -0.0602372016443644 0.0442657942388418 0.011624667577448 0.00517041694932032 -0.0163892392958225 0.0844488343543069 -0.105839248677522 0.00905277009573184 0.0845494259764584 -0.00762522805468796 0.132852078851899 0.114359415191138 0.039212064370445 -0.206081191172122 0.0720620078247409 0.0404104706058215 -0.0330326070237126 0.202712287942102 0.131212781454144 0.0131278402602334 -0.00532368141190031 -0.119068248643754 -0.000522260371707633 -0.12953373076123 -0.0286265054111028 0.06799799806949 -0.17651240868465 -0.114785960359396 0.0210457851421632 0.00588630249362916 1.281264787779e-05 0.00542255832831396 0.000262476061767547 -0.000241281148632397 -0.0036688886861719 0.00132406311694259 0.00342569453073672 -0.0039104793086707 -0.00213290838578334 0.00208023536593538 -0.00280207790125594 -0.0025493924338176 -0.00338553623821653 0.000783642153432299 0.000500456726895074 -0.00351973923714407 0.00330531753100632 0.00463784589377986 -0.00175218193906175 0.00240692148577594 0.004681182364588 0.00218811762924676 -0.00256771134742947 -0.000326220963530945 -0.00160458348809887 0.00177580055135825 0.00126635956830356 0.00501779914239066 -0.000152503971374828 -0.00154588531538227 0.000173575566890677 -0.00499604913006672 -0.00420018743701569 0.000239942177851876 0.00155740434408143 0.00385881491566947 5.8068530107625e-05 0.00473747804762802 0.0140200678524033 0.000383210282707008 0.00283490688535405 -0.00549786566348128 0.00296602581726574 -0.0047794948655847 -0.00602501030508984 -0.00574902252249689 0.00106354350237411 0.00813335440162866 -0.00250465359709168 0.00461432157952247 0.00898154812564367 0.00388496215371374 -0.00445572653432038 0.0231591762844628 0.0176969348406238 -0.0178917645865012 -2.63785365141718e-05 -0.0204014673519661 0.00503444705112232 -0.0193094233720746 0.0260567943827626 0.00996890897764658 0.0162132599657788 0.0162732526552398 -0.0150641425755605 -0.02093629504608 -0.00573637240796007 -0.0228821867963885 -0.00204236179676903 -0.0081185554806564 0.0149068480939701 -0.00456252011811813 0.000275849905472892 0.00171665711647974 -0.00394878446881422 0.00256624266549551 0.000455620949040493 -0.005823107462711 -0.000552429595063249 0.00272837187903968 -0.00657516847108148 0.00109155661559725 -0.00119863934686583 -0.00301890141973184 0.000147401971735597 0.00353801819301967 0.00419394641761278 -0.00106672489202868 0.00864488823095613 -0.00302334377217249 0.00292628062585382 -0.0137303948932303 -0.0191296517574477 0.0018091999336286 0.00276434302593813 0.00943192083339119 -0.000453376710695328 0.00722504402294849 0.00504106755158312 0.0212663674414516 -0.0973503722232792 0.103530473074249 0.0440456404863983 -0.184455823556047 -0.119797207232683 0.0482524277298138 -0.169396347381596
  25 359.418131817554 ""  0.044780760152575 0 0 0.000111153382043536 -0.000419604545237924 0.000678439946981329 0.00100032787574792 -0.000811271317415933 0.00272604150342342 0.00393010766591823 0.00244852552567301 -0.0011361626652332 -0.00188367560820169 0.000861098746447506 0.00233970789783178 -0.00341313635351801 -0.00159435690980848 0.000925312168971823 -0.00042815947367697 -0.000746264266801743 0.000787306638495233 0.00261702288090008 -0.00434678576062264 0.00117634446104115 0.00319670025949075 0.00011559505779427 0.00567126545635969 0.00347642782163679 0.00352595928493975 -0.0074453041154935 0.00531542050190866 0.0029720983855524 -0.000256128381779855 0.00831076972318363 0.00468212565223885 0.00153029417030149 0.00362095944128033 -0.00759192755462106 0.0033517727794887 -0.00481626774950019 0.00711917675175568 0.00274781170277968 -0.0103234932966108 -0.00598063676031825 -0.00452175094803411 -0.0163684520004182 0.00751874214973287 -0.00875253051719518 0.0217697344366746 -0.0290983589578569 0.0193674983359301 0.012267302740988 -0.0294281431927724 0.0257017950553362 0.0372242492997081 -0.0137796418923551 0.0155401854196252 0.0317659684724638 0.0332925381302603 -0.0316978522863779 -0.0092248596136165 0.0466283891046906 -0.0426524863344572 -0.0401326225597212 0.0430535847783781 -0.0324449546415752 -0.0375869546124144 -0.00629820293584973 0.00951381498195464 -0.0140791246812296 0.0123955435745622 -0.0133233266086681 0.0139102553922353 -0.0971813586970566 -0.0017816011639327 0.0197652193026749 -0.0111533983737079 0.0946415704700262 -0.0640711504984093 0.0285025336888732 -0.0200852808043853 -0.0550850890598106 -0.000762422050896419 -0.00458630033756408 -0.0365751507750117 -0.00874510808367851 -0.00118467323538712 0.0660971409242588 -0.0266709462343526 0.0265113130914155 0.0707923941358117 0.0473297241206747 -0.0496976218541881 -0.0782500707289773 0.0608148671376681 -0.0435592123013209 -0.0884574736715738 -0.0267762770159573 0.0318998682644975 0.168500374333969 -0.0711046687886418 0.0583683394086512 0.00593154946642848 -0.269475520558165 -0.0111500237530698 -0.0864945715009893 -0.0825436442562992 -0.0402702584666499 0.152989950743326 -0.0880159637821432 0.0643172849911709 -0.0609307492455809 0.0366410064533262 0.102678574353718 0.0205114120073335 -0.00958702693674087 0.247464745508952 -0.0946561036826483 0.0138956817730106 -0.0085678422030752 -0.0585276209658027 0.0864177073864621 -0.0581714119423209 -0.111500972430877 0.0135945105253771 -0.00937882782860557 0.0631847632511172 -0.0186845984641341 -0.00285935467955135 -0.0217131494618755 0.0174357741464182 -0.00822059631681382 0.00259833236130907 0.0500127455196147 -0.0334330555793813 0.0546283401029771 -0.0742603130240003 0.0559765016589482 0.148067059466993 -0.0152120375532843 -0.0257600954573456 -0.0070050482184404 0.0525881776513058 -0.0297629542539948 -0.000149575851399997 0.00010783749318359 -0.00423041346788249 -0.000890773516962789 0.00713864716294545 -0.00134706395532152 0.000467102205654758 -0.00496464568849909 -0.00439349827717673
  26 382.243464606196 ""  0.53430484657732 0 0 -0.00223028332504628 0.000697972925289829 -0.00106753648677029 0.000966306476002032 -0.000766412214462836 0.000569853033841208 -0.000989898495834231 -0.000986948446705189 -0.00278142342400465 0.00118347043151023 -0.000374218754437371 -0.000809709098606076 0.00150407668581897 0.00197161368870642 -0.000941651167892603 -0.00212307144162479 0.00067692042074161 -0.00126131553894176 0.00322221025120702 -0.00319346771413168 -0.0012241767866278 0.00150453066591208 -0.000422769766753727 0.00516427507683794 -0.00165273917735487 -0.000429200575390501 -0.00144562768821309 0.000231217067187261 -0.000291030355996941 -0.00683742685487063 0.000195191318367724 -0.00491595485206697 -0.00170251448275013 -0.00315724274768153 0.00581420209852769 -0.00195585267130913 0.0014033574601879 -0.00244498755557779 -0.00126976148545792 0.00666698594029042 0.00482099046155386 0.00110709831510077 -0.000505731621025094 -0.00914900946864372 -0.00942501372989782 0.00359982612073272 -0.0221592736578239 -0.027669262724547 0.0153613961848282 0.0357124663352295 0.0315869293764465 0.0147888226265584 0.0253292405440248 0.0203630047333304 0.00887598200138908 -0.0328388671429204 -0.0361586137403948 0.0057368534848978 -0.0508649468608028 -0.0536844689637612 0.012175585687643 -0.03520811435994 -0.0395903284169183 0.0188423359010507 0.0378093324627295 0.0343655273765554 2.0299737457265e-06 -0.0269457000274794 -0.0262903643854325 0.0469916880349904 0.048317151599557 -0.0613950751145024 -0.064523176695146 -0.0722124011129345 0.0460144093256757 -0.0151471907250347 0.0847819339057535 0.0845907904862795 -0.00552447870406312 -0.0127702931274333 0.000555754795493499 0.00817102903884821 0.000852793233455648 -0.0129852354658748 0.0142462663253471 0.0349413418322977 0.0292134274099214 0.0076201791722409 -0.0382148556079656 -0.0413174866690534 0.0115281016343538 -0.0555881581236544 -0.0596540882112782 0.0236843952034512 0.054000814595285 0.0488336085428095 0.0394034551012702 0.0619449942447791 -0.108849515532132 0.0499545579424674 0.0881168735414616 -0.128782147340331 0.11536866040526 0.0830034711454398 0.00883419689404568 -0.0485666094901111 -0.104618526051387 0.0474717636303199 -0.159793242523548 0.00298038312486116 0.0770506844538692 -0.0711316843403321 -0.170969721680517 0.0982587903079035 0.015733757025673 0.237457032873004 0.0513931258882903 -0.0124417940275705 0.126136033526739 0.0993082480503871 -0.0630853897871014 0.0307261183023225 0.24230134850196 -0.018024389023847 0.0057874276760743 0.0062603627381314 -0.00576192036173601 -0.00166438932529814 0.00377731886889106 -0.00885245304922615 -0.00761758204443877 0.00600767487532999 -0.0174753616140135 0.0130644162009151 -0.000498199103100008 -0.0300278951916893 0.00722830261028096 0.0106136732540638 -0.0152560458036903 -0.00834664893396915 0.0074879956436418 -0.00211712801096849 -0.000293978530326431 0.00235383934758427 -0.010226175765691 0.000740049207355024 0.0105793046112321 0.00820693144170838 -0.00762677909819011 0.00770239304339213
  27 384.429040914363 ""  1.26867216193583 0 0 0.00482794805069869 -0.0020319027568369 0.00594133501458534 -0.0103645665377025 0.00326875145789878 -0.00749867994623294 -0.00159382410438303 -0.00112460306017946 0.0128018817190513 0.000318479051768072 -0.00569817558115561 -0.00777639584749576 0.00710075836207377 0.00644385545634206 -0.00170589767426866 0.00478564546500453 -0.001631741184343 0.00711554543390028 -0.0250517031567003 0.0214287631640611 0.00432046047432633 -0.0210148985114709 -0.000795182521931019 -0.0292272975138211 0.00484951187632168 -0.00799756060492539 0.0137157960489621 -0.0135393190526415 -0.00662141480393142 0.0260166017163086 -0.00897630921661743 0.013474887018889 0.00686575722880701 -0.00468018927396773 0.0140496503785807 0.0073681379607352 0.0141764071904315 0.00451519310062181 -0.00567902290438324 0.0190497978004726 0.0140424163156292 0.000167668147203639 0.0172514813183881 -0.0401474445922541 -0.0314127491847531 0.0419716117008259 0.0045131713753278 0.00198114423166156 0.0565503379085573 0.0134374502502035 -0.0294720291859223 0.0515398002170735 0.0120392488784023 -0.0271937538748702 0.0450061633651838 0.0128902800171781 0.0106393587088735 0.0361824798355796 0.00566527028824688 0.0127100960660075 0.0682359830143523 0.00733953916754304 -0.00420406442399529 0.0692979248870177 0.0176749181444518 -0.0246720573460676 -0.000256989684357528 -0.00748818620112253 0.0149337607315821 -0.0465499479490845 -0.0128264407530318 0.0340442590066491 -0.028648941541152 -0.0098038867209546 -0.00576428479928016 -0.104751407670052 0.00323716484250733 -0.0284495491978222 -0.0134176540467752 -0.0187686933945644 -0.119703428549127 0.0580257116506575 -0.129418273920523 -0.0320319238162618 0.0354836967185176 0.0099971022333851 -0.0417065608104793 0.0380868242349309 0.0166188646878317 0.0190282489177152 0.0774289853203033 -0.00343811380334211 -0.00325511309534657 0.0863305843631861 0.0231396181967087 -0.033487797866299 -0.0081994709063854 0.0108643959383323 -0.00194056087274845 -0.050975036575844 -0.0811770997710483 0.102645624057628 -0.137482356774386 0.0262010832185899 0.0243998438842863 0.0265834075898878 0.0513566138618669 -0.0395484972436897 -0.113980558079902 -0.0194797941067392 -0.0663890417581202 -0.0319631236446172 -0.0626795769292614 0.0639470347203788 -0.117930240354185 -0.0849032397450261 -0.0100545802475774 -0.0949907663231508 0.121179512448908 -0.0559787963674405 -0.205305576283608 -0.0107577353123997 -0.0743678425573518 -0.0797176764171455 0.0260722531761051 0.0290081796053784 -0.0472271502932405 8.45200788774585e-05 0.00780479510392219 -0.0201552309326385 -0.0282781359960955 0.048083648784386 -0.0643326406137669 0.0310700300613516 -0.0286594913595594 -0.149530525082662 0.0568269706373254 0.0655712896773442 -0.0367804413955374 -0.0467707888578345 0.0501351788424354 0.00413509961838121 -0.00253007303668997 0.00785584722241206 0.0588488761878567 -0.0377651431870895 -0.0575623394966809 -0.0660912438807984 0.0742342075776365 -0.0254973934393003
  28 392.878351517195 ""  0.0134525014355703 0 0 -6.71420941503847e-05 0.000266503038076353 -0.000371146412644673 0.00162156130570372 -0.000593903541079173 0.00126665067030628 0.000735289019720209 -4.26995332057452e-05 -0.00127201395363988 0.000343437505358972 0.000442869622831426 0.0011303747411438 -0.000721139825673272 -0.001367617060554 0.000307094776577239 0.000175329537664057 0.000307759168271055 -0.00036884510646644 0.00307763693527623 -0.00248823490615032 0.000110865403194256 0.00253361564896786 -0.000378886697064136 0.00362521922284653 -0.000119938698901403 0.000870200913979516 -0.00137354056406745 0.00235808608041457 0.000703975870032379 -0.00302104365295931 0.00167979772169339 -0.00193071066459673 -0.000507469796530982 -0.000186280789364011 -0.00134156389840864 -0.00218406338225352 -0.00181328218277925 -0.00330548084070371 0.000680822906875174 -0.00120420071852127 -0.00167923859462656 0.00122981793509263 -0.00193534475573183 0.00449791443503961 0.004413496223485 -0.00568465098828232 -0.00229109379096093 -0.00152998485899367 -0.00684970912055329 0.00233528500850329 0.00742980096954068 -0.0086883312702764 -0.0185158195702226 -0.0153744436351442 -0.00548848423155856 0.00592054093390741 0.00683456200941889 -0.00402774287434445 0.006404556338664 0.00650931726071526 -0.00876128695031674 -0.00856352715758888 -0.00734019549539781 -0.00653151798946771 0.0164798009862218 0.0223863216559283 0.000425698103621091 0.00541435879034723 0.00237516698999039 0.0286631710573104 -0.0018565787999822 -0.00465457758426489 -0.0208304004949658 0.00233268363350928 -0.0016523621284392 0.0131531192043518 -0.00695547300781202 -0.00484458357372317 -0.00165388070147959 0.00143239668427157 0.014951821460209 -0.00390485636891734 0.0151945617586309 0.00385502704595819 -0.00905075947060017 -0.0395149516109803 -0.0357279267172421 -0.00454210372321795 0.0122620685497371 0.0134189148479956 -0.0115890011044887 -0.0381747119024676 -0.0398785929273345 -0.00765523715721824 0.0224055643860097 0.0302687379899221 -0.0684387048865082 -0.0533926797311411 0.0624220624360106 0.0347085749252891 0.120848314217344 -0.0598584191668861 0.146723803061005 -0.0846347393846026 -0.0242349023776061 0.0616780934126327 0.0554578780438171 -0.0431799555288358 -0.119432158544812 -0.00326082522774192 -0.0650855422251085 -0.0232772604313434 -0.0484548513168467 0.0954934339621508 0.417734647680638 -0.339949613452539 -0.075200911700395 0.028130586793736 0.343103891368445 0.397962038690169 -0.394189746976543 -0.024487093312575 -0.329452662173198 0.00976996287408438 -0.00286968704053802 -0.00354644009668396 0.0049211500465587 0.000864009969563027 -0.00089525581499673 0.00301235986387004 0.00440651164281188 -0.00481072076168781 0.00829450650839799 -0.00445235426972146 0.00272768769028804 0.0179795726393638 -0.00599290500263052 -0.00759455182104428 0.00578147034144132 0.00623548330785277 -0.00530755042421863 -0.000123100247143915 0.00063660106367568 -0.00125575544242728 -0.00870862731243261 0.00660181800282002 0.00916044189150178 0.0109192142253967 -0.0120447408670097 0.00390964388158789
  29 406.05934866415 ""  12.4877963328816 0 0 0.0451071902310277 -0.021875436918669 0.0417247971691083 -0.070190028716095 -0.00351606828249905 -0.0365240555936471 0.0210773759575894 0.0192906344917592 0.0849352747639253 -0.0277707211036118 -0.0598044275958354 -0.0347899373079249 0.0147795343328913 0.0255056279187285 0.0118812916824106 0.0442227881249822 -0.0208586252798922 0.0539031648261129 -0.173090483000928 0.104425079379988 0.0426729092399546 -0.136238918524943 -0.0282458047346162 -0.169966593209127 0.0298388640376076 0.0139251124967568 0.0575982419580044 -0.00137308688380525 0.00591811593898697 0.188819060239219 -0.0146510277870134 0.111284889578269 0.0542257289871611 -0.0531937304353024 0.0656133635774452 0.0824834492972138 0.061722343504691 0.0314674372374499 -0.0122707650510776 0.0822189841019438 0.0688073966438848 0.0115150541879805 0.00427121894219189 0.0112927016876225 0.0135666048369735 -0.00567581384456481 -0.00502172482495393 -0.00391300361726877 -0.00803716836591505 -0.0027570405791899 0.00120780259166279 -0.0104690948146055 -0.00215628859702621 0.00327271887537589 -0.00948073545977472 0.00202303284686922 0.00488578337323997 -0.00859712169969422 -0.00304920901036251 -0.00236867629296093 -0.0120766798997187 -0.00244336293399582 -0.000342660247241688 -0.0116349627498522 0.00239154825598314 0.00609987256211971 -0.00257226853542679 -0.00201679447590811 -0.00552856597679943 0.00653973307648376 0.00380462206489128 -0.0113243031596388 0.00600627084394383 -0.00196602072008583 0.000754569301218053 0.0158404258300247 0.00160774135940682 0.00830964623111079 -0.00327011243373471 0.00582069246162323 0.0281503919861409 0.0126105576195926 0.011323608104934 0.0108803296214456 -0.00925959681665923 -0.00106582579316277 0.00516224756280669 -0.00855065923737336 0.0069793271663092 0.00984613529584952 -0.0116547516328583 -0.0036187377293906 -0.00185296253808027 -0.0139270657854269 0.00520960023474292 0.0114609577169139 0.00179515085196652 0.00198037255533152 -0.0102792717938095 0.00725876783342042 0.0149296429210332 -0.0249319725926365 0.0231952032561767 0.00186784115434458 -0.00449821095545791 0.00374316396174774 -0.0140394893746314 0.00429346017333977 0.0167229484445592 0.000287540372894231 0.00967016305224748 0.00666908499744911 0.00831329785398517 -0.00357338875870939 0.0316838773718286 0.0166342755235375 0.00103644530848103 0.014533962846058 -0.00867871559787303 0.0257423413985909 0.0211280822929435 0.00100717790205046 0.0159358119158841 0.0150924349930733 -0.00739004522312564 -0.00751096543632394 -0.00630521276139671 0.00586693759469181 -0.00164918810417699 0.0111330738795168 0.0134086663453028 0.00162843433686054 0.0187335520215032 -0.0220572558737425 -0.010094555384789 0.0219507466946648 -0.00397538288180612 -0.00804209302119472 0.023714553125862 0.011348120052032 -0.00161267623158186 0.0397303082555807 -0.00162159628698808 -0.040136560185372 0.301654823777774 -0.0745516076562649 -0.319930970037595 -0.300163573775793 0.265349266158573 -0.213580536668076
  30 437.733386007414 ""  1.06788411608563 0 0 -0.00437629612717662 -0.00317978776177597 -0.00654490301423891 0.00989619496838215 0.00495692262473696 0.00148839109338511 -0.00400583135768624 -0.00276589914330653 -0.00916189711736961 0.00594972782190318 0.0132227079129912 0.00590765493760195 -0.0012933340181417 -0.00412450771055215 -0.00350975870226164 -0.00680270123754188 -0.00381067616872375 -0.0113591914457024 0.0201910929441923 0.0024429549119758 -0.00566657009411627 0.0190261740539332 0.00934204664182657 0.00466217574683349 -0.00114153505604281 -0.00597403862831186 -0.00909399344631181 -0.00917147665337738 -0.00471847007224045 -0.0127858613090339 -0.0016279588783613 -0.00332625709412444 -0.00757409306402824 0.00645706873326099 -0.00684942130404694 -0.0217549954596062 -0.0103639323218532 -0.0130885327029392 0.000332894613774854 -0.00899095413530192 -0.00925865686522102 0.00201508355114253 0.00619860684873591 -0.00845873803469493 0.00243403879216751 0.00105627128687809 -0.00509602844289665 0.00727948742588486 -0.00247278554801659 -0.00389891246167556 -0.00621687430705711 -0.0145759198881327 -0.0820446304548394 -0.0895500064611995 5.10007528925624e-05 0.0882478671029246 0.0946881243735956 -0.00525746263634162 0.00403206108125584 0.00499302333016422 -0.0105000909918971 -0.0754031782800107 -0.081630665962791 0.0034168136991952 0.0806988488078402 0.0806900800489116 -0.00355998191450893 -0.00578796408634349 -0.00552545585946645 -0.0107033054764075 -0.00125813678094258 -0.00711728880961819 0.0163098559476007 -0.00290355452331004 -0.00441970032036453 0.00496885825926328 -0.00165520670600033 0.00464056385230947 -0.0234000801507556 -0.00583947219120657 -0.0229316234388414 0.026179385335589 -0.0379190832492429 0.00134258788013491 -0.0259772120495739 -0.165841459239402 -0.178717897054637 0.00632057768326542 0.182795622999607 0.196092787004033 -0.0148712546069056 -0.16502297467499 -0.174982165480895 0.0110015899893537 0.159940702625239 0.165873919501321 0.00376601647314586 0.00797614853149803 -0.0221940703620723 -0.0117676152435766 -0.0189803671321639 -0.000200394818666841 -0.0208816391042986 0.0149473096632439 0.00297878252953208 0.00559686513951784 -0.0194284445904685 0.00299541832075282 0.0383944790757501 -0.0022639446355681 0.00973348699945485 0.0179182178778528 0.0202639149565209 -0.0216164043714476 -0.0405020040495425 0.0542221840925225 0.00955410868774419 0.00201761282240269 -0.0591951686275355 -0.0447758554779609 0.0628662317948792 -0.000318298193796622 0.0549977540743683 0.0104656640982623 -0.00380837211370573 -0.00420145172465297 -0.0121654942289808 0.00770616113740756 -0.00437917771493567 0.0124149278225061 0.0112842571115213 0.00745672096185544 0.0163749748112031 -0.0250311773211924 -0.0115168848042972 0.0130286620272916 0.00723357775597852 0.000697481178239522 0.0211648015118484 0.00661939420619375 0.00481146564063342 -0.00565385831980716 -0.00795742379092502 0.0153519282991428 0.01460965143704 -0.0357839523790247 -0.0143791309923883 -0.0320463435907907 0.0484128276045995 0.00621006629500989
  31 439.475736060377 ""  37.7216104918494 0 0 -0.0226965210478286 -0.0261441849168418 -0.0370236554919858 0.0468803030879865 0.032599263583667 -0.00222361339547052 -0.0250848575478467 -0.019476763169323 -0.046801647259755 0.0367891089697179 0.0679839665999278 0.0267399675008209 0.000979046583247316 -0.018672655360105 -0.0220037991186973 -0.044364838956877 -0.0327362948774874 -0.0653105230937001 0.101591128636696 0.032443263459195 -0.039737804644195 0.0967220504703998 0.0598109525090733 0.0024430962223877 4.55744296392749e-05 -0.0470382587335304 -0.0477655985635808 -0.0711229574414024 -0.0379657781491155 -0.0526792920720635 -0.0174059211045438 -0.00487222656156454 -0.0431036937387627 0.056150337289297 -0.0479514250259657 -0.0988377126553358 -0.0438205314669618 -0.0418188352733855 -0.000932362193768008 -0.0553621525129505 -0.0551784754624744 -0.00693912359526715 0.00785913451989488 0.00379903497185017 0.00654558611746024 -0.00142719277723774 -0.00374608950130986 -0.00250703332838437 -0.00267065598469254 -0.00501648247870786 -0.00592027942187593 -0.00561061796313136 0.0120312106832604 0.0145604803440553 -0.00771849589827556 -0.0106251218375452 -0.00883736120390289 -0.00682928810406049 -0.000739468233208861 0.000525325445359116 -0.00559598103233159 0.0183566145679618 0.0193415050675978 -0.00804138821617041 -0.0117723221084424 -0.0147617980374657 -0.00384833265726444 -0.00415659180729756 -0.00464221514090985 0.00344642756405952 0.00276265755285331 -0.0105071712791778 0.00469932578485143 -0.00405054424331097 -0.000420327774439881 0.00650034322201444 0.000505977231143496 0.00691165707727978 -0.0072640958804275 0.00272778538374085 0.00166679052786153 0.0245142424980034 -0.0240908912303226 0.00497384925185462 -0.00452527717469838 0.0272016334522789 0.0297657804795862 -0.00823857829883973 -0.0217881931495836 -0.0210207723810631 -0.00190136349222184 0.0375035545331959 0.041082741768856 -0.0109143157345699 -0.0221739916030732 -0.0241994408836195 -0.000226160760985976 0.0024143665788253 -0.0126597799732266 0.00395047853660409 0.0114571860313735 -0.0203161121489731 0.01510437209387 0.00348387243012892 -0.00359862370211826 0.0109654249790898 -0.0111014145746843 -0.00106089377367033 0.00979213491967249 -0.00479116251870409 0.00173303239737971 0.00527136206236886 0.00528665593161346 0.00431023876681085 0.0311234445857735 0.00240694639932818 -0.000919658971861451 0.00627483437755149 0.00833393194346731 0.0329407482995349 -0.00497177359050392 -0.00181605056249585 0.00479779296174362 0.00843049961669237 -0.00470295559047477 -0.00454937427973948 -0.0140619976195513 0.00883247213891993 -0.00370056717001943 0.0111734026751427 0.0118376900431423 0.00854494222249491 0.0153583698295692 -0.0239960624245827 -0.0153699905785164 0.00795418040543206 0.00787469049691225 0.0017839284509257 0.0229899350821334 0.00537004770320311 0.00515820342666769 -0.0270798343597694 -0.0607657086433577 0.101653022368273 0.194123364373813 -0.288055294535957 -0.194324052099108 -0.315895415535068 0.423069501450809 -0.0144407671415373
  32 456.217267590737 ""  0.544981932165452 0 0 0.00393347879917209 0.00516062420728065 0.000851436854088103 -0.00188760832345834 -0.00214415861365066 -0.00089809084034792 0.000240367707148373 0.000568601411244948 0.00313192679468335 -0.00311346136600649 -0.00333674340195037 0.000552368060899318 -0.0033310792694886 -0.00165342034737699 0.00331520832025864 0.00820926396096635 0.00685707213116594 0.00284070557242561 -0.00407867219889108 -0.00425762393349701 0.000558181565183637 -0.00443596975369119 -0.00416071843276887 -0.000650700004927727 -0.00153124876127494 0.00167734765439159 0.0107309881605158 0.00343922308258179 0.00186922359145628 0.00111921849266883 -0.00485916793962514 -0.00456655591109165 0.000247166601872356 -0.00221782923720496 -0.00269107116570199 0.00473857650507745 -0.00227777716028631 0.000322183463217563 0.00273652027286963 -0.00480320395016972 -0.00222392061207037 0.00257500326494316 0.00542527379052534 -0.0162711657893644 0.00246549162096774 0.00815007880335498 0.0179314316684093 0.0451566862975732 -0.00817156228076152 -0.0632806635990628 -0.0787595171906575 -0.00615658630615156 -0.0135823658557968 -0.027074482898343 -0.00224517803080496 0.0583126696212247 0.058130114786832 -0.00438929369736111 0.0242714104584074 0.0249037320897979 0.00143555272059777 0.0746459446489875 0.0709981107565398 -0.00986012684578896 -0.028750269199534 -0.0487591531369992 -0.00719454166440237 -0.0626252111479949 -0.0467433690033274 -0.0337201991224762 0.0188260999921671 -0.0749733545333323 0.0452343020483398 -0.0840672422712599 -0.0131246471605138 -0.00506175371414702 0.0180723062120596 0.0495652626065428 -0.0182725989527131 -0.00258445971430004 -0.0579235247909471 0.0103127373195629 -0.0751692318426687 0.00844600072391416 -0.0101218631755878 0.0183954187659669 0.000186107193954027 0.0011192488077914 0.100983929504873 0.103704803793287 0.0102541391362371 0.13413498920011 0.137254491578176 -0.00794766258892556 -0.0126463903108611 -0.0319424861156128 -0.0770963026292388 0.0355546158946123 -0.163782561367757 -0.0318973880059749 0.0653867528511225 -0.049844170404917 -0.0194705958262303 0.0692015406306335 -0.0184111444478488 0.0772501938453811 -0.142837476359363 -0.0114866767722712 0.0674060121930228 -0.0705385355294089 0.0163159296587964 0.0489178763873125 -0.0314892980093233 0.0131743908600407 0.0825314923372625 0.10052180912025 0.00979298632522957 -0.00181718774790381 0.0925560645672985 0.130686051516304 -0.0900602924263455 -0.0255241954676363 0.131247906130747 0.0122162593006928 -0.00240442827788355 -0.00265945506640369 -0.0154700093701575 0.00954093573626174 -0.00439162003226853 0.013555869539058 0.0133538436360375 0.00817841843573729 0.0186385822429218 -0.0292803518858622 -0.00886602770867167 0.0176973247055758 0.0103803801203507 0.00240109378956891 0.0215305850522293 0.0104997843006601 0.005980133469574 0.00422860549219344 0.00925583525432623 -0.00711434532375473 -0.0325194605980633 0.0345864372470123 0.0375547242752938 0.0526563807619492 -0.0535386237237513 0.0144989511971613
  33 463.783559922777 ""  0.335050462906857 0 0 0.00358939763440207 -0.000242148316276828 -0.00430123687802399 0.00094043543793978 0.000599188838650343 -0.003962951970115 -0.0028267708110659 -0.00135998625413394 -0.000998177267760868 -0.00158290468858152 0.00128383729362261 0.00336449565215743 -0.00427783573976518 -0.00283426612081455 0.00224942272968572 0.00451349456784022 0.000634248576769513 -0.00678957505034667 0.00147065519472763 0.0048847077841789 -0.00409088674538416 0.00264100853511295 0.00177284414222761 -0.00893132571948252 -0.00117312248069178 -0.00399684505788751 0.00685744987655058 -0.0070271486524006 -0.00322114730049361 0.00157532410368033 -0.0103170630951161 -0.000607517318817511 -0.00595601579105923 -0.000185895651991359 -0.00527894576951525 -0.00191839828224084 -0.00687996146489762 -0.00288625656416912 0.00337395729178459 -0.00830685781248783 -0.00539655608677142 0.00232708650582111 0.0154227698540506 0.0527956533833962 -0.0160578419111653 -0.00233956222434614 0.0600595190571399 -0.0374821786712936 -0.00167018046566081 -0.0291327360021702 -0.00342399480238548 -0.010619902387588 -0.040011422263034 0.0118852300519643 0.00214329886874754 -0.0124754290364234 0.045792302208227 0.00732696469428288 -0.0114635878919202 0.0254196227851871 0.0131039221609123 -0.0219480670851739 0.0420577095914625 0.0209757708210514 -0.0363470823700257 0.0233917831198944 0.00497849364002489 0.0507309489281972 -0.069440691070627 -0.0507213043645161 -0.0541015031440036 -0.0531771676012021 -0.0247444060111714 0.015278987168489 0.0581547118902486 0.0577932255500653 0.0787938285537167 -0.0623946074942107 0.0901785205856574 0.0534574277339913 0.0246516318976817 0.0144361884762854 0.107362117866481 -0.022446792416956 -0.00690626883208522 -0.0413015420117033 0.0135386822591241 -0.01178911402829 -0.00339638939639664 0.066397046380738 0.0206375936060625 -0.016640150705227 0.0534366435011347 0.0297499760947082 -0.0246499384587596 0.0297781846313905 -0.0312527019201781 -0.0757559956846672 0.0281746051358984 -0.0543770588173325 -0.108766221333564 0.0122711834123188 -0.122774467372549 -0.107618048772395 -0.145046312626348 0.00464486499339717 -0.103686373418658 0.0745400623609946 -0.079788082972383 0.117835996136795 0.143271993456032 -0.0277768325625157 -0.0319449912440891 0.118872093377359 0.100891623442916 0.106506736476306 -0.08011430976338 0.0545629565566201 0.0507920476768861 -0.0116446961233415 0.0713219197811129 0.0794563454928244 -0.0513371838586055 -0.048152453356624 0.012930457098891 0.0106051285424469 0.0342860969339886 -0.0271760420126433 0.00775826570880887 -0.0159871950254012 -0.0481627718538212 0.00618479471033174 -0.0498147915246387 0.077201069350463 -0.0209470275758659 -0.109594860052065 -0.000457163748519763 0.0213974193319772 -0.035980880772183 -0.0555572275571229 0.00977230551838289 0.00505583020149577 -8.65418471985967e-05 0.00302838657043593 0.0174874658350828 -0.0139000517975785 -0.0134427417019853 -0.0110713472557483 0.0231250395165698 -0.00399665693094341
  34 483.256918046953 ""  4.23691252659643 0 0 0.0402594868988546 -0.000328830572207716 -0.0361356975356883 0.00584725718980303 0.000987084806192683 -0.0374332039784845 -0.0209601730244242 -0.00737858282934112 -0.00133241966621194 -0.017266658019401 0.00303354608152883 0.024431984164209 -0.0342455207596462 -0.0204485649277325 0.0215456828418245 0.0550220635896902 0.00939235620245981 -0.0531386990375236 -0.00211062388669602 0.0405808522056318 -0.0295536254220368 0.0136257803937008 0.0093540874374885 -0.0867219860768378 -0.0163096157773575 -0.0204973407929137 0.0741336062586851 -0.0417078350480225 -0.0174788760754108 0.029058245770132 -0.0969256788565908 -0.0047386061782521 -0.0512298974867208 -0.0147111871762145 -0.0299809351299233 -0.0108386658851356 -0.0499748842369714 -0.0345423754601793 0.0274326403195836 -0.0536701591677607 -0.0338129217892039 0.0282798187976086 -0.0616292098747681 0.0705054675308658 0.0372992042572056 -0.0171372722720498 0.0144253864796482 0.00468437183132862 -0.00653720639151186 -0.0196295941404343 -0.000933629635315973 0.0292665331375768 -0.0133185671861911 -0.0196903152069041 0.0361913829297913 0.0370438550601342 -0.0121834716942553 0.0339526246303187 0.0217676167995108 -0.0146379067267826 0.0120454522193615 0.0146000446314752 -0.0127822480245754 0.00659739307941166 -0.00839263612453972 0.012112489580294 0.0292504401643451 -0.0288078796583672 0.0168655303955608 -0.000953950496156785 0.0181872016050224 0.0303256709671673 0.00521246761087733 -0.0406196000157199 -0.022971320811635 -0.0408382172286458 -0.00924116907081338 0.0137230691328571 0.0594996580407769 0.0386153657468749 0.22027201912387 -0.170915937276502 0.247094339310802 0.0440157811201448 0.0569346430788104 -0.022364074646451 -0.00493032479948546 0.0491325357747465 0.058097401943173 0.0010738302077253 -0.0209071604846074 0.029542554572268 -0.022689429323679 0.00297551086395016 0.00294051220712781 0.0278747279050686 -0.0303226056623269 0.0284176553446865 -0.026262049545199 -0.000363708858580408 0.0411033205188654 0.0648640223114847 -0.0118346167719128 0.0473310226044626 0.0532164023645145 -0.0166440404252017 0.00560353244164419 -0.0255985953378185 -0.00479448875588898 -0.0558622432142979 -0.046189418136653 0.00360566789255088 -0.0635712352666925 -0.0448899355572999 -0.0842519141501221 -0.0162955542310713 0.0281617483586614 -0.0342855979673895 0.056886370669795 -0.0406245988647847 -0.0920358459968311 -0.0283903936013975 0.0359735629082106 -0.0142825134815944 0.000112843105190145 0.00861578432870469 0.0739152519322398 -0.0379400118107741 0.0100330053369922 -0.0707757790073866 -0.0340834208028981 -0.0715829409416736 -0.0593977244865732 0.10479247784592 0.100908169282762 0.0354761114604948 -0.0722174838841572 -0.0434023252293816 -0.0938287112358304 -0.0118622781505415 -0.063255088544094 0.0384261745706822 0.012835453628221 0.018163623932364 0.0556746261179619 -0.0264090123427872 -0.0115689748428819 0.016452455301092 0.0917431424142274 0.0139667015986832
  35 488.198764101088 ""  2.62760657378676 0 0 -0.0752650132834796 -0.04445379803025 0.0680942214605287 -0.00256746167983705 0.0109872120395146 0.0631916335934507 0.0470065652281248 0.0214529783372932 0.0125825344123773 0.0457724682576779 0.016755793269517 -0.0403203501990637 0.0711315351521992 0.0350033036313262 -0.0504430097650232 -0.112005016436312 -0.0664542148373358 0.100783549373717 0.00574196187821677 -0.0320496167342197 0.0565390945919411 -0.00499787353126862 0.00620698181055023 0.107979965096448 0.0191189053166315 0.072170139144989 -0.174252681420994 0.113345265496003 0.0500978012429833 0.00899791342812893 0.194725234547671 0.0537135463745463 0.106568704665215 0.0484076112375542 0.0460881843006437 -0.0121159040262096 0.0897968504075514 0.0510748518538577 -0.0566021364962166 0.0918110760605751 0.0501822389787093 -0.0547170387921233 -0.0260174543791606 0.0322312564972896 0.0174872757296469 -0.00820993092885481 0.00995471650170872 0.00213374827277468 -0.00434632034041298 -0.0114801794804628 -0.00314831734906611 0.0113838131772319 -0.00973251872560815 -0.011624469882136 0.0155457558150791 0.0178198485579319 -0.00125657868575859 0.0159972678330602 0.0109505171469112 -0.00249144948348337 0.00654377681271569 0.00765901706585029 -0.000270745504761551 0.00382103345985747 -0.00801402353363294 0.00336537781310059 0.0139440212498201 -0.0123623714455769 0.00256494840725931 -0.00484791422631718 0.00630418894438442 0.00887977310749256 0.002811122946493 -0.0206117361592548 -0.00836876777836008 -0.0150032093028289 0.000381733073431389 0.00374823237685452 0.0299499382432346 0.0188134248490377 0.0974642900717077 -0.0757071098880122 0.113795418777591 0.0200497338848598 0.0231884023929448 -0.0160224595659725 -0.00763117129373201 0.0197249275370984 0.0272002478434161 0.00599031037642127 -0.0074864916808642 0.0156994757038812 -0.00283530270669222 0.00356014106595614 -0.00340316286738427 0.00864074300185671 -0.0210682802585446 0.00935689223599498 -0.01481932973477 -0.00459011337904379 0.0180718184916379 0.030530757402359 -0.0126968474671335 0.0171240359158791 0.0152678710689064 -0.00507922711393666 -0.00717382942287254 -0.00858287030791721 -0.00408153609218377 -0.0217664168153882 -0.0136699525222974 0.00203158073326804 -0.032303845603202 -0.0147350014912361 -0.0302674449105322 0.00103665153315904 0.00834241871824464 -0.0120776741860895 0.0311288101873412 -0.0161476770207591 -0.0399025409020166 -0.00945891078738709 0.0166888820056671 -0.00783831445620753 0.00088437260111858 0.00358150478965448 0.0354876563497219 -0.0177857653386924 0.00667253287303645 -0.0303847962178535 -0.016781184700939 -0.0307292162905705 -0.0281744149766064 0.0521882713071909 0.0430179978538953 0.0117478926139251 -0.033540760702567 -0.0200007983882787 -0.0406483664122245 -0.00364354965804599 -0.02678185927736 -0.104759278038609 -0.053401055632181 -0.0339519559610992 -0.0553053662543369 0.0204594133529481 -0.0570420261357466 -0.163790065406698 -0.0692383672701108 -0.0699893010554958
  36 510.763769550898 ""  2.47216328620841 0 0 0.0589187702442787 -0.10785273009662 -0.023921030705576 0.0220903166471634 0.0199064343229475 -0.0575437822062113 0.0192337465899924 0.0221043550861641 0.0495341519439451 0.00782907914514149 0.0437310981739659 0.0273465067014222 -0.0160868720937599 -0.0206480749907274 0.000490214096489252 0.100013230590531 -0.0876054829670346 -0.0188934402419575 -0.0288755378847542 0.136779771367991 -0.0102482873991578 0.052943628838894 0.0533558600788911 -0.232876469378178 -0.0563120946141833 0.109608860880356 0.0122626035314198 0.121755552527531 0.0575905266715663 0.236748060476045 -0.0580844435367232 0.110335732987985 -0.00799263290980609 0.0277184862481449 -0.0427695266686919 -0.0664207945842675 -0.0472187465776043 -0.0486237245643609 0.0133041618180587 -0.061201572187448 -0.0506570642791745 0.0203298315254056 -0.028978284553941 -0.0390659957860081 0.0289273119208784 -0.0121960816754104 -0.036650951537205 0.0358141707786437 -0.00792734771963929 0.028700166637118 -0.0238472342047959 -0.00842467744846652 0.0355614429263946 -0.0242950041390256 -0.0114184987104793 -0.0171093601760601 0.0110371449964152 0.0150556565065826 -0.0247227991836214 0.0186520669721074 0.0263705890085629 -0.0239620731261652 0.0202220953832584 0.018803186548906 0.0208051985722838 -0.0210993839181626 0.0174016127720812 0.0153882992799067 -0.0128388323398083 -0.0119000790285864 -0.00835282963083038 -0.00109680745426031 -0.0132237883080848 0.00424139924190256 0.00939493276337611 0.0126139152525771 0.0294469857957862 -0.0283820503876909 -0.0560533386462886 -0.0426670941731484 0.0281201129505731 -0.0596351771887059 -0.0374646673255955 0.0367941504698439 -0.0405918177981326 0.0549133219477409 -0.0300954123949649 -0.0539076306886457 -0.0341268186188087 0.0265446997299167 0.053543582127535 -0.0351393429463157 0.0305687870052928 0.0672460048940418 0.0385642017029265 -0.0445346287993698 -0.0178066419713413 -0.0153485904260764 0.0145532420779686 -0.0130377457081746 -0.0198624227076103 0.0385164732399485 -0.0456595510799494 -0.0236459334879161 -0.0339100964195297 -0.0222612099720709 -0.00903481116704153 0.015657410483431 -0.0442939908855254 0.0360692317788519 0.02794041541825 -0.0160932514968841 -0.0380923452131057 0.0148321356448827 0.00959205229867778 0.0266465130840225 -0.026923840470664 0.0130185866061672 0.0301387465229323 -0.0317186197910975 0.0128382291365072 0.0294472577456886 -0.0284864001296465 0.0280563355419456 -0.00854931202718482 -0.00741636823598828 -0.00326959019162018 0.00956731624602879 -0.0011176161981915 -0.00306371603733274 0.0228051864689063 -0.0166771993690375 0.0189526054275703 -0.0259238543074469 0.0339031035120037 0.0811140643256393 -0.0178035511540859 -0.0275796390464606 0.0134627853915278 0.0393297459622629 -0.018831080364853 -0.0800516584222953 0.00055862013205395 -0.0111162177463408 -0.132324350664265 0.150120142371267 0.0911744602178065 0.015321533591454 -0.00523921726413859 0.0460157402116626
  37 514.053447625032 ""  1.9584027882658 0 0 -0.0373557533062081 0.0699593673796717 0.0145660858257964 -0.0138864498764783 -0.0123020266208872 0.0367588354002098 -0.0134324351291376 -0.0142562715489548 -0.0327107756776544 -0.00511287029379726 -0.0273961313560792 -0.0169830439705284 0.00980080603870213 0.0128155653945677 -0.000183468154981524 -0.0664893943370741 0.0557166722512081 0.010451366557482 0.0191336795941781 -0.0879352087609711 0.00622818833980392 -0.0338055098865675 -0.0338866760162119 0.149073806038576 0.0363742736464006 -0.072111383681583 -0.00671688459874721 -0.0813099451530782 -0.0378459957738402 -0.154361568324929 0.0353410517468147 -0.0716654302586031 0.00371977755575041 -0.0182394760974704 0.0272218100757011 0.0414321597869386 0.0292968168735231 0.0291729540109441 -0.00828435984965696 0.0383451538255085 0.0318691984216235 -0.0124871090361987 -0.0548146507159439 -0.035343084817608 0.0587959961574797 -0.0273135836396947 -0.0531227033741122 0.054235399784914 -0.0159985082577604 0.036338064300779 -0.0384679747494918 -0.0093750596534256 0.048024404126409 -0.0446237752415772 -0.0113652680624195 -0.0169545305321511 0.0155583824684253 0.0302553379530521 -0.0323883638957505 0.0269559201028846 0.0402190460117856 -0.0342895464650265 0.0304606552442889 0.0268683377596725 0.0268720996176823 -0.0297689008032191 0.03551951334045 0.0177575962998151 -0.0178068692062219 -0.0187332737683264 -0.00917730361210898 0.00446743565590832 -0.0178587964412076 -0.00420751218875257 0.00936056957296394 0.0139073849432818 0.0453278849260401 -0.0424901391001926 -0.0754526156341428 -0.0508835024891897 0.104578422280369 -0.107189748317769 -0.00778558653783387 0.068404480395081 -0.050258045606125 0.0714282458684997 -0.0526085134866419 -0.0749838823788956 -0.0373853023078232 0.0444695933769424 0.0733102156897272 -0.0466123665166378 0.0446162655394021 0.100760537106513 0.0575352618903372 -0.0614856188557074 -0.0369007946655458 -0.0189058674343929 0.0170772599508238 -0.0203010407269135 -0.0199342675321436 0.0760727103774421 -0.0739885596739541 -0.0277159815177097 -0.0429105484316442 -0.0370988872431916 -0.016587244100748 0.0190710667457674 -0.0688574843373347 0.0437516755450043 0.0349174219677473 -0.022723671167627 -0.0758801742943725 0.0130020446280363 0.000427864424090224 0.0404292524931099 -0.0374723934767244 0.0160214224073346 0.0616004929841957 -0.0586600604251062 0.0020152802391503 0.0406473771214198 -0.0369108571018406 0.0439861590342666 -0.0155220457103349 -0.0106944658759749 0.00300008906847281 0.0121788966101043 -0.00494248672150605 -0.0170089130725361 0.0320113985736139 -0.0375356479900766 0.0228733335586754 -0.0300056846305627 0.0711016561333581 0.135772546701584 -0.038972049098027 -0.0494337653046993 0.0101873458417659 0.0525157416312104 -0.0412667368260046 0.0537571577325543 -0.00217781096181119 0.00855635427868441 0.0904426675413676 -0.0980361334049435 -0.0604890794229696 -0.0121998030602619 0.00981906260462118 -0.0298412737847601
  38 559.164275499694 ""  8.43116174865747 0 0 0.00213403670495845 -0.00130753502174864 -0.00105871745261735 0.000663790476458829 -0.000412320491306921 -0.00157161639215743 0.000458752705937435 0.000312377101095385 0.00115362450155913 -0.000411998675407588 0.000115487816107605 0.000291020980998242 -0.000627085534851076 -0.00051694634016487 0.000504512368072204 0.00529907442357276 0.000222453476301274 -0.00122113351002447 -0.00139831426167364 0.00333109745283877 0.000177209703524529 0.00109756291870245 0.000349715198009511 -0.00531951054569304 -0.00115790548085391 0.00199465031178808 0.00230451236017696 0.00247321065541943 0.000978785429617438 0.00511755620845952 -0.00267162780899954 0.00168240283524512 -0.000993613824960007 8.22411038203363e-05 -0.000922314486719265 -0.000233815894006588 -0.00046311052972435 -0.00133662479831012 0.000317709817181677 -0.00179797132127712 -0.00117193523632626 0.0010561858537519 0.0249259402166783 -0.0108733323491959 -0.0141720477108883 -0.0647962251513254 0.0311836698892539 -0.0315781178123012 -0.0668265434594838 0.00118349436887304 0.035763253966422 -0.0185149806493394 -0.000870030801253311 -0.00058454782547259 0.000355715165058074 0.0305879540713782 -0.0309359740362928 0.0547034814425497 0.0226713914764621 0.00165062227618967 -0.0269509183183666 -0.0163720839531624 0.0178641831728161 -0.0355152363598779 -0.048113319500951 0.0387990488286311 0.108199380246487 -0.0124199973598041 0.000471227085345232 0.00414050278177755 0.0145138490214379 0.069761319463285 0.00750706086175983 -0.0795157916020737 -0.0228547175555947 0.00464940870770882 0.0495500971492675 -0.0441558005796758 -0.00671019367383084 0.00802523402784305 -0.101871444514939 0.111061615392383 -0.078641147307186 -0.0275996939427075 0.0433889617917468 -0.0652395404882781 -0.0143058551519786 -0.0235819661471713 -0.00461359396438396 -0.0496169975227542 -0.0990569980649454 -0.00734427323192775 -0.0296856740645988 -0.0285795089018047 -0.0730786229459592 0.00273607891768808 -0.0732520919470338 0.00884097065745086 0.0176414088318162 0.0038063347934349 0.0468929208364927 0.211988638194898 -0.0772139986159849 0.0188082439572054 0.0316706911259055 -0.056521301075965 -0.0335197365680513 -0.0102335543151927 -0.06594253535951 -0.037727025677379 -0.01706954006576 -0.00105801976454382 -0.20623499030726 -0.0587669580486995 -0.0832670900330714 0.0319513172706385 -0.014757164598011 0.0169868233237629 0.16303092990406 -0.14682127074346 -0.0856540826965529 0.0175225328384168 -0.0101148567294858 0.0226932989537675 -0.0104758289324471 -0.0188784229558988 -0.0120641456340317 0.0194112198487804 -0.00962968459241608 0.0494503952289923 0.0121480171249036 0.0430066241824092 0.051636886200162 -0.0582718326610879 -0.0848756933229569 -0.0169133305497582 0.0254707006635082 0.0104535350882073 0.0761300217854319 -0.00333664781685866 0.0341419137019431 -0.00176345387567302 0.00227224889808683 0.000195245950728702 -0.00853718215651905 0.00484084012248904 0.00747206470278539 0.00756822041060355 -0.00461653161279099 0.00489034166225786
  39 578.409075975445 ""  16.6195884309575 0 0 0.00158463675060235 -0.000554147103410205 -0.00165857099834753 0.000569686435769418 -0.000627993398708139 -0.000740351985447308 -0.000698985785140984 -0.000129136194532986 -0.000899447718549589 -0.000846878307164228 -0.00117065422050176 -0.000265374671486413 -0.000286994595420568 -0.000404256003834278 -0.000274398622335674 0.0013281272696185 -0.000511412838021292 -0.0028598791141416 -0.000967859461812625 0.00210119383586047 0.00055085152405752 -0.000350758494780647 -0.000758764951738242 -0.000947152975646768 -0.000608185882739998 -0.000436787636061712 0.00103501300495086 -0.00140886070640047 -0.000413536478038906 0.00030577838004607 -0.00327796061945493 0.00052361467094418 -0.0025975683130671 0.000765513543171231 -0.00173247038515411 0.00224467018969447 0.000990075091581555 0.000472479059119296 -0.000592112200697173 -0.00153322427681733 -0.000846795473691987 -0.000389237613192346 -0.0060985361692995 -0.00157292738220582 0.00361219416521329 0.00393435881947175 -0.0229027754293651 -0.0142606838303335 0.0207229615868939 0.10362572614058 0.104671571105685 0.00206349171683947 -0.0201807310100703 -0.0253198702844846 0.000655628490645106 -0.0075949718530331 -0.0003133628029019 0.000492166417881212 0.0971121019954402 0.107408514308364 0.00545218843886858 0.00238788319323318 -0.000992652072529334 0.00442526908527384 -0.0185443829627324 -0.0327305919798713 -0.0170073955734283 -0.0166919800022479 -0.0194889262191874 -0.0279437066109296 -0.0043335414708854 -0.0489880521294256 0.0222978360472433 -0.0269793862995328 -0.00404303416274661 -0.0022143544236203 -0.00408327591839289 0.0123376760314258 -0.0149461634632357 -0.0109352378518796 0.0307980541653473 -0.00662082257038935 0.022347045446967 0.00102763521126402 -0.0264672912554801 -0.216443114377169 -0.2351524034266 -0.0100540764710207 -0.17291457648114 -0.1784557699876 0.0038519082933214 -0.163424708077216 -0.167979790438088 -0.0152150857489777 -0.218122063831712 -0.246379624529363 -0.0584649727622809 -0.00594800969576357 -0.0712794962881912 -0.0272198898765422 0.0207516460089684 -0.0230028345571592 -0.0355145566082338 0.00324896295827853 -0.0450876180912756 0.0704505280201571 -0.0641834977566212 -0.0128396542527644 0.0542896813638647 -0.0375134075662277 0.00180430436486845 0.0267612966731171 0.0363973124280629 0.0327697112475354 0.0220440366709738 0.045238760191241 -0.00277515836451364 -0.00369311028696082 -0.0139874465864736 0.0333351021366126 -0.000137900605472852 -0.0145215198300818 0.0535110849271766 -0.00208060239886412 0.000211832258394679 0.00170804656652401 0.00246086691694346 -0.0024210177090556 0.000756536725567832 -0.0080790362325164 0.00011406223306297 -0.00709859325287124 -0.0074707193375929 0.00774141994318453 0.0151322350367707 0.00765543548203964 -0.00598833286486798 -0.00425934283052291 -0.0102400321999902 0.00224658695989323 -0.00635339343199323 0.0014046989589051 -0.00063372768180229 0.000823653931675665 0.00404192370383682 -0.00173223796682312 -0.00213635358133384 -0.00238438038535108 0.00705836077890174 -0.000497061901321243
  40 652.66652236387 ""  0.481149969876648 0 0 0.000319303441895376 0.000528035243899804 -3.93903327873895e-05 -0.0004689674606827 0.000207865061927587 -0.000381124101257104 -4.31530591579588e-05 -4.20672639208861e-05 8.07217223259089e-05 -1.6580365622252e-05 -0.000446873856163847 1.16960223188014e-05 -6.65784799823818e-05 9.44417907845625e-05 -0.000143085654019667 -0.000553037905362357 1.59972147747649e-05 0.00018080197359805 -8.71024906176789e-05 -0.000565843407466439 -0.000586782636256148 -0.000148374697459052 0.000437852450738443 0.00135100267433187 0.000353171180135997 -0.000578816097297099 0.000820290558008824 -0.000435859854452335 -0.000214753078620701 -0.000185121291314426 -0.000421120691869698 -0.00026590330195139 -0.00014211438226925 0.000354560176020512 -0.000424642468975689 0.00101495873883363 -9.49077551400763e-05 0.00109116360776662 6.72225516925465e-05 -0.00025813143966562 1.82986747359911e-05 1.07280337111806e-06 -0.0143644950580736 -0.0218121415255969 0.0200250645924928 -0.00459863833035372 -0.0110432287335602 0.0118568447286462 -0.00582042627746818 -0.0280614297258125 0.0276281690895725 -0.10593716624882 -0.0403918852564844 0.0483936735220191 -0.106749879135116 0.0653864963175364 -0.0541528558949259 0.00705980969972806 0.028308299988407 -0.0282420888141195 0.118736511614945 0.050595937210116 -0.0548256143395947 0.11624783824204 -0.0605110628830786 0.0440106789538269 -0.0047478407468524 -0.00177292855062906 0.00208550170928877 -0.00172197427787204 -0.00104989106050569 -0.0139252705086885 -0.00125570874382311 0.0135668478233856 0.00249305268471871 -0.00667959677203507 0.00348037112944483 -0.0028694780443235 -0.0293148419226319 -0.0215731753552651 0.0128564859593122 -0.0181296130343593 -0.0265967421538693 0.0213987404015153 -0.0584994107901834 -0.0567801273038915 0.0679660847689938 -0.0756483223860301 0.0765595854864068 -0.0662139839166105 0.0771570804858852 0.0707261188330518 -0.0650906911592212 0.0935750870548092 -0.0704736578245878 0.0523160580183568 -0.00195988634771085 -0.00264177706065738 -0.00962398703774723 -0.00148354218537058 0.0013972160201815 -0.0216043794615484 0.00229874722990805 -0.0054144327858731 -0.0156879034491554 -0.00155820402056588 0.00964331610856525 0.00356122924535845 0.00261438908887411 0.0146364370570312 0.00637708140494443 -0.000764598327358472 0.0207951450239044 0.000940835220579132 -0.00160712313819073 0.00291008722496274 -0.00414189313399419 -0.00721595327692288 0.000930477419275411 -0.000751998570949934 -0.00128516787359232 0.00457918329065025 -0.00243815444411993 0.00727077307494214 -0.00479437388549405 -0.0033877491887914 0.000333578650542115 0.00424770922763476 -0.00256833871044092 0.00202088891651866 0.00507621022921391 0.00233467154987903 0.00701847565207608 -0.0114644458885699 0.00297027499810043 0.0181917784579985 -0.00356124711140753 -0.00602697649789819 0.0169581539411563 0.00621831472632289 -0.00106369277704103 0.00023908651462928 -0.000148317555737322 0.000190489498894161 -5.35218812579902e-05 0.00161016326818933 0.000945010347667188 0.000389984243856978 0.00110504660402682 0.000507346145968356
  41 683.001338062047 ""  7.91683478146406 0 0 -0.00016501072393942 0.000113298998775589 0.000155084212659915 5.14256246336216e-05 0.00017705717116378 0.000215553987227888 -0.000214389341825913 -1.01887648181208e-05 -0.000251937171332431 -0.000173213505981743 -0.000161905821970042 0.000124250936082433 0.000248100086544933 -0.00013671522192421 -0.000237413930527902 -0.00104035859056408 -0.000303295811100023 8.05542564049422e-05 0.000157705810717928 -0.000119732799623136 -4.63986893341642e-05 -0.000223535088045332 4.85758889176237e-05 0.000450997384832981 2.94640689567673e-05 -0.000288667534788948 -0.000435383274451972 -0.000487377602940915 -7.86248137233938e-05 -0.000828969198191004 0.000146078186553927 -0.000224058621299038 -4.52324336264853e-06 -0.000711637210473581 0.000607088556276144 -0.000358667807758714 -0.0002608228782142 -0.000693977965081586 3.91335840446991e-05 0.000551913954986149 0.000242721646841304 -0.000393584297161024 0.025676476144698 0.0145644647533366 -0.0181071282524739 0.100651560445549 -0.0351717483753569 0.0210876429710152 0.0641367222456267 -0.000410199034567821 -0.00207202096758706 -0.0627096254288136 -0.0328596927075942 0.0361325869516656 -0.072453479490796 -0.0275029581274907 0.0274099464393523 -0.0651760492065623 0.0032273096385685 0.00929306231375095 -0.0360864749712428 0.0406541110628629 -0.0380349300806564 -0.0289947010104686 0.0538447090666303 -0.0444797523684319 0.0363239876458943 -0.00251008566992012 2.96312274450873e-05 0.0272215662791555 0.014029410252191 0.0687469757177044 0.0240946440203693 -0.0704323906292839 -0.0221098622900404 0.0344432483600601 0.0573497566445099 -0.0539445622883558 0.0362828425710838 0.000444825602865819 0.0360974285475253 -0.0355086051885799 0.044345921655122 -0.0057929747783794 -0.143471079391615 0.0143770688439864 0.0170098340326414 -0.0475745530269511 -0.0228177799168165 0.0141840163997715 0.00654446338040081 0.0144901608155043 -0.033110833959572 -0.105393059697762 0.0198000648959604 -0.015101210563597 -0.00369540883578787 0.00894789441948439 0.0577263095288112 0.0275659561016652 0.0269653001473859 0.127359418850167 -0.00521587496837834 0.0114445677387329 0.0510481015505298 -0.00350613924170962 -0.0597567931442117 -0.0150321545449062 -0.0055733526003414 -0.05216170692244 -0.0163781798326387 0.0209446632381803 -0.124731655059089 -0.0382148217124799 0.0103440361585289 0.0536087639713034 -0.046712031524438 0.0388756264709001 0.0909251820381059 -0.085220736862264 0.0105871707770571 0.0501468718926265 -0.0472192494854556 -0.0233704239033183 0.023446927761802 0.0194267969937105 -0.0104704652089733 -0.0197232602339583 0.0115924395302636 -0.0176474009750049 -0.0104492200219257 -0.0290726136688372 -0.0387118521697324 0.0458977058210986 0.0497220938618063 -0.0158056301157907 0.00476415123390658 0.00935596478915645 -0.0530974019744802 0.00388250540914675 -0.0183162049622549 0.000466337171486972 -0.000679323723098948 6.27278491052443e-05 0.00252161798331916 -0.000102874347696774 -0.00160226854439235 -0.0026040857572494 0.00230330168587304 -0.00136859043122615
  42 757.484464660435 ""  2.14007605116884 0 0 -0.00094969728023343 0.000868641202516953 0.000635354620883371 -0.000245789818535523 0.000203178053950065 -0.0008037798779288 0.000459284085332166 -1.57420902019481e-05 0.00108117590390956 0.000515322906093109 0.000410395764613533 0.000361108602775372 0.000120752420236631 -3.48822520296936e-05 4.56489972550988e-05 -0.00131045389319946 0.000627312713607949 0.00123874467269547 0.00170872669725421 -0.00247480840519177 -0.00265547129252932 0.000210831957633718 0.000136635671021591 0.000176282526382655 0.0010347912631479 -0.000603626339688617 0.000613081137531867 0.000151975869212693 -7.83200982172923e-05 -0.000522341041449916 0.00176878282721993 -0.00077676062353922 0.00202739215891997 4.74884286416799e-05 0.000390603395015881 -0.00182425177189202 -0.00051660219618913 -0.00060148194045042 0.000185409667203464 -0.000498673758719769 -4.20185973072338e-05 -0.00043271079484724 0.000639366681023982 0.00145372042779854 -0.000282788497767141 0.000545649182098056 0.00931040633210022 0.00996880152079785 -0.0129635821245187 -0.0936866898093775 -0.099651847374025 0.00536335728160204 0.0520764649347054 0.0548906671820129 -0.00385894538756398 -0.0467058374036416 -0.0541221595114665 0.00941067276340382 0.110089032690012 0.116599889950168 -0.00363874163117617 -0.0531937067078777 -0.0530529895680352 0.00526534632740506 0.0463193470478156 0.0525960784582338 0.000839570677596022 0.000228207801817183 0.000483383200975391 -0.00987523966041373 -0.00252349261151191 -0.022885878842012 0.00751305245542209 -0.019131492178382 -0.004016906704439 -0.00092011167066137 -0.00155786803908473 0.00234936008219762 0.00789093136170755 0.0045458245207734 -0.00578820699892413 -0.00548225736553103 -0.00409315227841983 0.00203952555065053 0.0149448895434128 0.116575512325032 0.123929313558535 -0.0124243298063451 -0.164608150897308 -0.180061687437774 -0.0122372525819919 -0.14335530268018 -0.149883526517636 0.0177219273225853 0.142870218100474 0.153486571021957 -0.0416893091799344 -0.00825454389719261 -0.0334849685182024 -0.0100532873319841 0.0156158847401279 0.0180242539348571 -0.0348263153314399 -0.00316224247594292 -0.0360662752307867 0.038055455264833 -0.0300542621174472 -0.0122138533698566 0.0324271314029256 -0.0336083781437509 -0.00698218387677881 0.0106809594838105 0.0210297727667117 0.016351605805221 8.85927183916798e-05 0.0107392035932855 0.00026736476054644 -0.000847183160050183 -0.000627691348741782 0.000909931064452837 -0.00405554771335092 -0.00562332451149543 0.0149309958170573 0.000929622122405291 0.000974840929789391 -0.000275386332117951 -0.000667428677239535 0.000227671675375194 0.000723720888928467 0.00134329135958479 -0.00119908017034698 0.000242528950579191 0.00223024978632798 -0.00117818025801822 -0.00356795476674489 -0.00148349280570501 0.00124128137194385 0.000619603871264753 0.00123618998310812 -0.000569599884042676 0.000434006961707594 -0.000278019054108269 5.89557930203928e-05 -0.000218368970126542 -0.000364285836321878 -0.000613892619454439 -0.000300236003239511 -3.22634331527306e-05 -0.00267455265668125 -0.000408321224643055
  43 788.309560493579 ""  12.8477717949377 0 0 -0.000325853944664872 -0.000520747310174719 2.23046143147897e-05 -0.000442842653139325 -0.000253774082626989 -0.000171820618118956 3.2635692164432e-05 -0.000176191937320926 0.000331189132893708 0.000188020998317888 0.000276464530820471 9.38030579323273e-05 0.000151571378863941 1.97995119682095e-05 -9.17528375592109e-05 0.000675170176597027 -7.84239708841033e-05 0.00163379210449057 0.00025715482436406 -0.00144971893980733 -0.00061718670812418 -0.000806570053361725 -0.00021514903888826 -0.000132551493710184 -0.000959162834065681 0.00111701651229685 -0.00153331582771559 0.00184639838606209 0.000542744671555412 0.00159875687384584 0.000647540429766943 0.000937197281762376 0.0007335581638227 0.000149777454145415 0.000200198206127168 -0.000571317227394879 -0.000159135793587775 -0.000136622583346652 3.84114478335595e-05 0.000250457673230669 0.000107470822055333 -0.000499055180684416 -0.0736215864864006 0.0398094540880615 0.0127053577008436 -0.01423562739478 0.0031001935592207 -0.00600449786477783 0.0187301845642762 -0.00540637966804433 -0.00592607683344171 0.0106433157818296 -0.0152132638485921 0.0292713941849025 0.0157721489771488 -0.0279948876560223 0.0287121774062669 -0.0241742729339407 -0.000933172678172207 -0.00166262470439655 0.0155149138620317 0.0272162966551165 -0.0287578043976137 0.00904835811536553 0.0263200725371721 -0.0253330653859736 -0.0189404808526015 0.00187097545254361 -0.00120707032032637 0.00531247046915019 0.00439459921052436 0.0225542911790973 0.0029217233826785 -0.0205537508603041 -0.00609821719091911 0.0039951421934458 0.0157192139805463 -0.0146708998961909 -0.235135468533755 0.0475274612317221 -0.0930415900793001 0.0121935461206921 -0.0727523458826548 0.0027642253312842 -0.028612447440517 -0.0432920208448428 -0.0248584334897436 0.0495043006734946 -0.0371629069176638 -0.00824611319220808 0.0516637160127704 0.0173636106271399 -0.0113771296544701 -0.0118363151699108 0.0249702620653799 -0.00997483983244981 0.0198898894868315 0.00572194803221261 0.0323981897471935 0.00548136821203554 -0.0022468703597331 0.000355768373013176 0.018159559739096 0.00469193553586342 0.0299582847611231 0.0163011843880299 -0.030293983760718 -0.00897713354285706 0.0154443894992604 -0.0288405177102101 -0.00798497551649276 0.00441816881873663 -0.00084959044105387 0.0020999690079931 0.0211154355657551 0.0208620491372493 -0.0209840356317963 0.00230179144384839 -0.0016269655466272 0.00148443792010331 0.0208073728515205 0.0215077010074477 -0.0192743653389349 -0.031882016950459 -0.130841627428779 0.0087088760565354 0.0932824773802882 0.0145401088555651 -0.076478188411534 -0.0213784027250505 0.0806695257820632 0.0984001800043601 0.00101504854311677 -0.0628962284137014 -0.104761684599378 -0.127060862116036 -0.00237957881066121 0.0918465063210956 -0.0341203777595421 -0.0823480825749678 0.079858771929273 -0.000580658222783744 0.000766794959560604 -0.00142296722032744 -0.00375621591591106 0.00255959565557176 0.00302039552453548 0.00633417329696494 -0.00660737218679614 0.0018291188274256
  44 826.400966902955 ""  28.9229771579624 0 0 0.000338317335739966 -0.000720203215228315 0.00055008703550079 0.000593418066494313 0.000155584831392113 0.00148101019990935 -0.00103659368086319 3.40472228252426e-05 -0.00143711878536723 -0.000550306838019778 -0.000340220007562965 2.49833462803747e-05 0.000383874683602885 0.00013178374935483 -0.000466882578607955 0.000178708281012029 -0.000761421793553691 0.000458040684272922 -0.00171249713484092 0.00339971028222208 0.00287756230300157 -0.000805034656895366 -0.000371396954598843 -0.00147622191188265 -0.00184526126243745 0.00104141382652413 -0.00316064590979929 0.000136633431468079 0.000576191601202888 -0.000624290068719835 -0.000559546342842472 0.00102418229734086 -0.00123240083627361 -0.000241425342795991 0.000246840465474048 0.000640857030430855 0.000597902400117113 -0.000132956530318063 -0.000454640742419419 -7.71315266205739e-06 7.62373748149749e-05 0.000281736235891343 0.0171580802013581 0.0437153079468661 -0.0244122982114536 0.0849807688613781 -0.0403303909531673 0.0228818091950826 0.00585433964655191 -0.00211567065606203 0.0020194479148942 -0.0356132392728347 0.0379584422954832 -0.0265034589953971 -0.0494783923942143 0.0454221959864435 -0.0360182999611639 0.0386095244873265 -0.00848575266467437 -0.000599912089546181 -0.0426719182710995 -0.0359986605341781 0.0388543051693444 -0.0325530858575954 -0.0136082436169701 0.0170443603190211 0.0944971610637772 -0.0114792053969829 0.0064163883805132 -0.00703262314689792 -0.0156107177831267 -0.0707176389676399 -0.00261697907402581 0.070031461662833 0.0229125162938057 -0.00354322749866607 -0.0471244075161449 0.0433283558917265 -0.0601927132316141 0.0360744166557895 -0.0378097129355022 0.0162815373861385 0.000265113238322449 -0.0190257085419376 -0.0461439755989458 0.02944072142174 -0.0475593098939382 -0.124576425061636 0.0101378668918779 -0.0150912528241724 -0.0939570265599701 -0.0166486651568342 0.0182621386698021 -0.0297917185749119 -0.0183349438756653 0.0123704605546728 -0.0876334221482237 -0.0239331575806658 -0.120359598297174 -0.00733123090803356 0.0189763104135994 0.0595140885377057 -0.0829513899939139 -0.0136701496319367 -0.109661066392594 -0.0835777318300258 0.125698266726666 0.0403095580467779 -0.0784882518593794 0.112693154051418 0.0270530746365257 -0.0117837880613819 -0.0610199497751975 -0.0248873909527512 -0.0961301651272281 -0.0732771328043926 0.0764558695441775 0.00747009890967962 0.058171863234098 -0.0531075712488571 -0.0960011289876415 -0.0786744230913582 0.0700280948472309 -0.0400255185234362 -0.0339028179160381 0.0299641168688342 0.0301197189199894 -0.0302604441167399 -0.0341121546663166 -0.00889578075615045 0.0523638869773591 0.0148931004572689 -0.0448081620873732 0.0249114220002814 0.0190329389810961 -0.073498769422705 0.0230642990772338 0.0664918422626692 -0.0419048483433099 0.00388148142912046 0.0144478005969406 0.000480572961688506 -0.00037883046536997 -0.0001811793679152 0.00145251050482435 0.00411517296434264 0.000887188237463949 -0.000607545597848116 0.00234124823131231 -0.000391173336111073
  45 844.438108920132 ""  6.15453251688908 0 0 0.000744574750437757 -0.000964765718452083 0.000142059598981051 -0.000706897843717539 -0.00163301769341959 0.00136276874889677 -0.000925012032442439 0.000254063674136836 -0.0016694556166457 0.000631112434624433 0.00109277411640862 -0.00053582451486516 7.66775910581582e-05 0.000165380420154214 0.000527087331742357 0.00129107819380097 -0.000497336923086292 0.000679908102713015 -0.00397772028595661 0.0033925227446725 0.00378136181054352 -0.00416360953395378 -0.00181122809815538 -0.00245010778762408 -0.00221952117109194 0.00184268734998497 -0.00290510536159863 0.000212299363071862 0.000853442856595426 0.000213915454937185 -0.00200926103821679 0.00257718896905629 -0.00249797175378807 -0.0004119475844574 0.00118449689223496 -0.00195664511098211 -0.000857230994427823 0.00200944446478239 0.000460849078776484 0.00147997782439673 0.000947525350221487 -0.000168802783227417 0.00792086352792556 0.00424388718832021 0.00684299327290959 0.00340242187648591 0.00320619355894343 0.00651798927865858 -0.00540671276750186 -0.0217386196586253 -0.0266134488553068 0.00879539929287223 0.0714113806977556 0.0658594292929338 -0.000572286104478793 0.0511005926689693 0.0462680754392607 -0.00223605456564495 -0.0255737262787905 -0.030061809161143 -0.000788829828971221 -0.0245992959400319 -0.0158720749333174 -0.00196502199088518 -0.0328107950108263 -0.0229942105985639 -0.00975692365088458 -0.00126824907172758 -0.00335385366408101 0.00636040108907304 0.00417627365783534 0.0144823561106465 -0.00501892256031976 0.00160789821960635 0.00116457079963768 -3.36288642362155e-05 0.00287160441569868 -0.00504421019946247 -0.0145796459357088 0.00535802841273361 -0.00962761709814562 0.0271173577437342 -0.0116453050040268 0.00446143617326312 -0.0393831961210771 -0.45005562669487 -0.471361182541096 -0.0290821265437683 -0.284606786394168 -0.309809590857148 0.00936471683366246 0.152150301558002 0.169349271035036 0.0252759500947686 0.186513537214303 0.207263093765156 0.0181963999283218 0.00416299522270857 0.025232251879081 0.00673112358500935 0.000710544859378074 -0.0118662178043688 0.0130146533492528 0.000759180473742278 0.0147635343992731 0.000479608344618512 0.00123631790331016 -0.000801163494391558 0.00487838145077759 -0.00606393724330486 -0.0016441911942315 -0.00493448053312026 0.00528340300151391 0.00477835128274882 0.0151827467492117 0.0120809437825933 -0.0111544907208323 -0.000941903922937214 -0.000977757848243556 0.0150990861194474 0.00505029054064855 0.00330387642059211 -0.00145848694481639 -0.00288554080583582 0.0153242436891645 0.00397693879431951 -0.00554855985482581 -0.0153169407917443 0.00110371808184075 0.00259471211740594 -0.000863480040364703 -0.0134011852074047 -0.0164435940606866 0.024895439611561 0.0398840928595099 0.0226318122541961 -0.00184018931052326 -0.0108731425813003 0.0219837643097972 0.0198548200629281 -0.0166902037651094 0.000948969186929837 0.000258982321680426 -6.39091632197758e-05 0.00135653488530339 0.00212963572240414 0.000354998779584375 0.000900869167891813 0.000961728190209168 -5.73730881338853e-06
  46 854.889211519554 ""  7.45517124434836 0 0 -0.00128126663163431 0.00268444654289538 -0.00130640829127738 0.000107073626004264 -0.000249672955810665 -0.00339253130730073 0.00260096307315932 0.000213113504713049 0.00391061211724852 0.000748773927734713 9.16615055816565e-05 -0.000224505239340589 -0.000742388711934295 -0.000142989251378758 0.000966315584930176 -0.00262908728389895 0.00197281805463495 -0.00236059486452469 0.00475758218571785 -0.0039836901084574 -0.0067015457720915 0.00119945766468131 0.000203965972625438 0.00191329793491144 0.00574746926854878 -0.00362790883666146 0.00821127010612146 -0.00113050346188036 -0.00124477374836196 -0.000922742291662274 0.00281926057067649 -0.0035089118782396 0.00441263037609016 5.1443015767828e-05 -0.000174380637593151 -0.00163810734214358 -0.00159615967499725 -0.00117579115463017 0.0010245116103409 -0.00122317132603557 -0.000544217711248365 0.000774872701471018 -0.0257903940415008 -0.0196570070979197 0.0110487736779736 -0.0478442798288932 0.0239946630511243 -0.0130304746578618 0.0127289707588714 -2.89522368210779e-05 -0.00182534984887554 -0.0135941845036253 -0.0601983282719033 0.0661816881931405 0.0209717266175184 -0.0598082041136908 0.0632001194167041 -0.00823134269442372 -0.000620950088962488 -0.00103014284670283 0.0162453706363523 0.0588468079682176 -0.0645218518949379 -0.0157352827977801 0.0540169004987672 -0.0601455898733401 0.100636949684126 -0.0124140234101315 0.00811956392660286 -0.00198339824065789 -0.0170158030527541 -0.0628023869910868 0.00276442852086628 0.0595950818999915 0.0229897371163903 0.00164826065508278 -0.0390672322015419 0.0358370348329065 0.0116230552394047 -0.0176573713142351 0.021947433735401 -0.0311990861849173 0.00490428638802935 0.00944400131135568 -0.0629289068559921 -0.0854813260338907 0.0102533011683056 0.0640133498102304 -0.0785592647198312 0.0126337082292746 0.0549126597892449 0.075829928652256 -0.0223936252945327 -0.0714052661569188 0.0720688955686926 0.00415141622078578 -0.0938606981032048 -0.0261021854924739 -0.119785393101238 -0.00231080574118752 0.0209299229021431 0.0923021104191373 -0.088263141831911 -0.00794198769435439 -0.100379359612535 -0.0878378622438984 0.124137177937093 0.0416992569435778 -0.0819048254996999 0.100206421259675 0.0195289833601523 -0.00775352569807874 -0.0942345858534695 -0.0300902826959343 -0.108932053258936 -0.0721719853696802 0.0753276358923764 0.0158654109262221 0.0964729467265607 -0.0872647744623168 -0.108457077326977 -0.0763222136316448 0.0680881987116758 0.0332823456412137 0.00963392825358337 -0.0259782921592559 -0.0114703270022881 0.0352587124434434 0.0250700890810693 0.00104398403953284 -0.0454907183506746 0.00236919757197073 0.05747604615308 -0.0412204420718274 -0.0784470337778478 0.0108266212877695 -0.0174897434275074 -0.0333370921559253 -0.00768548819781821 -0.0564917568207226 0.00729732774707242 -0.00156443837010505 -0.000875213336849602 -0.000468124386405586 -0.00321446571762376 -0.00567303041680797 -0.000851613154086554 -0.000187058605081508 -0.00286022687573739 0.00011187733602832
  47 859.609805288819 ""  0.237302940260679 0 0 -0.0440386101910991 0.094913906305656 -0.0374811437728423 0.0233443467904227 0.00674832101445581 -0.10890356057608 0.0825134164252521 0.00858283845645186 0.128037754423846 0.00349285970826451 -0.00534640751961193 0.00362913878748068 -0.0205122767152058 -0.0048584372679163 0.0212599859849656 -0.102736890675192 0.063883957308728 -0.0858451556742162 0.176995503761976 -0.077001812410889 -0.226187417075268 0.0546964692915155 0.00896522651509092 0.0553589196243735 0.191205123248584 -0.124001666362442 0.264321598957115 -0.0475149953885611 -0.040752735991918 -0.0533148280122129 0.104790100408818 -0.125067378109544 0.154167781602345 -0.00329139805915307 -0.0108604385053607 -0.0185039676280046 -0.0435556199373155 -0.0214766136711581 0.0293130050063329 -0.034554402538995 -0.015851645254858 0.0148093964589797 0.00156775890729131 0.0011831193182851 0.0019462346103053 0.00157860542185079 0.000624626883873939 0.00081618636454241 -0.000215094863420632 -0.00485276815758855 -0.00501355891473605 0.000449725131317864 0.00481220693328398 0.00126323891672602 -0.000859823045647524 0.00416019959883523 0.00069309115603957 -7.75825514822099e-05 -0.00530055284123546 -0.00559164408121091 -0.000754846618671077 0.00256271971036028 0.00659162418884742 0.000352321450607178 0.00388973815852189 0.00746784326262649 -0.00168924607589871 -0.000973593869598774 -0.00145942363178857 0.00110856600488644 0.000559724034569171 0.00335025847346285 -0.000877663264571367 0.00136541239643201 9.87014717197195e-05 2.16362875021203e-05 0.000334977312862263 -0.000959648614937376 -0.0014772296020412 0.00171243370959348 -0.00104720071514857 0.0062266608892963 -0.0020581088978768 0.00103676223982974 -0.000882292551896164 -0.016496455597671 -0.0204729063424986 -0.00358916861961752 -0.00843992510352739 -0.0114813377993062 -0.00459683313499332 -0.0274600003592659 -0.0262452035977928 -0.00248804987226128 -0.0363317167008931 -0.0364462506400189 0.0036330886069396 0.00112989425790945 0.00375307286251481 0.00116864294300239 -0.000846147114645172 -0.00177709109808742 0.00334328632985649 0.000682284897007912 0.00468578519940892 -0.000385930489001336 -0.000122311899639173 0.000194865918097752 -0.000261332818149533 0.00151267180193539 0.000665772445235767 -0.000896465242811321 0.00188930861206107 0.000544268591859213 0.00270887967874298 0.00353614603360407 -0.00238296675936872 -0.00023813699746878 -0.00229917216945785 0.00105325548960285 0.00112778214446081 -3.71368638989767e-05 0.00115433200420825 -0.00229059704728139 -0.000347212127792063 0.00135155872241716 0.000736020919921162 -0.00206286316205378 -0.00145769224034476 -0.000476185556853643 0.00220310544602001 -0.000949541210838036 -0.00662610592816656 0.00656529053845125 0.0122879664009063 0.00476170039757748 -0.00133597587673743 -0.00114039742564848 0.00424650090427612 0.00712223284463036 -0.00189794370192474 -0.0516872882318706 -0.048983486558565 -0.0157435706554568 -0.0788236183735677 -0.111231304345871 -0.0146390264345654 -0.044283080827805 -0.0561492310867526 -0.00996528266744999
  48 865.877654700222 ""  44.6016368874885 0 0 -0.00408734596373912 0.00844646123790446 -0.00375963020194387 0.00325789025150477 0.000744184601496953 -0.00917065331595011 0.00756344015420006 0.00103300614965258 0.0112733501157179 0.000301183587594207 -0.000920048258058112 -0.000682432655126528 -0.00227832673889835 -0.000369399411321718 0.00323155026758904 -0.00810116138022804 0.00638883492751167 -0.0104743587786535 0.0133594049908169 -0.0024398107722849 -0.0169992384796175 0.00678993461646112 0.00184093974664413 0.00169433551035795 0.0177252616477488 -0.0114268991185483 0.0245460738427505 -0.00472682586258121 -0.00365125278690795 -0.00532180951230637 0.00955628433322555 -0.011510175535421 0.0135305485583123 -0.00328322511445051 0.00113233121454998 -0.00173865463044728 -0.00509990038925384 0.000207705663929025 0.00357151619571673 -0.00185028762004659 -0.000437191639493979 0.00212905862865335 0.000529801667810911 -0.00323136313837473 -0.00368573309267384 0.00278497886719928 -0.0137024897050905 -0.0129999700883632 0.00924641558309932 0.0652820201565124 0.0689071598520544 -0.00203884506506725 -0.0236662794521568 -0.0322501228196434 -0.00327754423759541 -0.0128842492823876 -0.0203058388560323 0.00371865189828728 0.0500893742640649 0.0529159178368438 -0.00595289338705662 -0.0548950289416213 -0.0506842824378064 -0.00625844203235075 -0.0655095335053105 -0.064224691576093 -0.00194396001538637 0.014123694813747 0.0146385076173449 -0.00959844950257349 -0.00186698115583127 -0.0222664313522774 0.00827700594795555 -0.0259966502913011 -0.0058297714870311 -0.000173247164378918 0.00426141389016781 0.00325421067733852 0.00616457188062144 -0.00467507498174465 0.00400919777360916 -0.00566558331666296 0.00316457608639457 -0.00323665376415786 0.0152380932608528 0.137412689119718 0.134968478849569 0.000942563697302659 0.0859507672078223 0.0874744549655719 0.0199898330743752 0.314124922648851 0.338917541539278 0.0416319864362144 0.381023752881986 0.410705528277041 -0.0176635626038505 -0.00599722305669428 -0.0155963473542302 -0.0103708849916738 -0.000624751194824685 -0.00473849163162421 -0.0169740660683545 -0.00629402347008773 -0.0304257767429652 0.0214659948909664 -0.0229889233399157 -0.0107739001046638 0.0197634526417697 -0.0359745379402912 -0.0106941160427232 0.0106161726758357 -0.00014468994171047 -0.000192469755930898 -0.00653732981013231 -0.0260695440922649 0.0108546641803224 -0.000425706596615453 0.00311443741051767 0.00840437392088104 0.0108707271440532 0.0162267984179553 -0.0276011621074752 -0.00265806266545275 -0.007876510731246 0.000500128676207615 0.00275136952434728 0.00470761541716445 -0.00230644824666857 -0.00319759948810626 0.00379339810504014 0.00403041210561349 -0.0020391103659927 -0.00466325343679108 -0.00170561600432417 -0.00522321217106541 -0.000695584947153676 0.00438412830341642 -0.00940918820592778 -0.0014115856440613 0.00497529049561645 -0.00516977362061548 -0.00408540401853609 -0.00126010194149831 -0.0078381927482214 -0.0140958361483236 -0.00252373491441721 -0.00408970850293486 -0.00561793445555342 -0.00074664254436035
  49 881.745225378679 ""  32.3750628248962 0 0 -0.00174522739267566 0.000389396795477558 -0.000646387239837507 3.4494894080209e-05 -0.000485764883190284 -0.00180308957027667 0.00135682829586924 -6.09824384447665e-05 0.00215314420297088 0.000367742106129553 0.000388841619173013 0.00015091259487676 -0.000241549673255611 2.76015397661646e-05 0.000344781030879152 -0.00153317539310723 0.00062928996053174 -0.00169333406258867 0.00255993860676225 -0.000604015450407012 -0.00352762310097167 0.000791191413394922 -0.000296891497239918 0.00118727857976564 0.00254738704885604 -0.00143425569258061 0.00332313357597457 -0.00019310181247065 -0.000664939256692658 -0.000185960235194556 0.00217374427057652 -0.00184379201490418 0.00290340851835049 0.000668420549714397 -0.000341597182808079 -0.00106443594892297 -0.000617040456088999 -0.000249613048624518 0.000417755807154146 -0.000528149899320062 -0.00031586792126612 0.000307815808753204 -0.0470977092127089 0.0372633002433926 -0.0489141677121194 0.0406901960336037 -0.0263542573393698 0.0258747201947711 0.00886211394502438 -0.00461306581006956 0.00080137947744842 -0.00197581876120071 0.0305948819305459 -0.0208398416440536 -0.0182498931120317 0.0306458598679141 -0.017598672312493 0.00615762667869445 -0.00575282192099686 -0.00184280944127032 -0.00969737846744338 -0.021656888306514 0.0215372124123032 0.000133721415203952 -0.0122231288770377 0.0101420258365678 -0.0120842115004793 0.000108064477995161 -0.00153009694779177 0.00081993103253428 0.00246313772462468 0.00773829738420063 -0.00142942534528059 -0.00436963000916114 -0.00241748184928786 -0.000655682774628732 0.004224799075929 -0.00462995358132264 -0.0205540162542696 0.0113652152481744 0.0464812051373111 -0.139840073061447 0.0844845376874385 -0.0312571149233984 -0.0149260448797774 0.000649940498092843 -0.0616672756183861 -0.0497484413212007 -0.0098854909911003 -0.0397543122269498 -0.019833158283824 -0.0156301661590685 0.0210701112403666 0.0138110760625324 -0.00442019416341695 0.00963196576910581 0.011791557239651 0.00345738090878408 0.0146213522961782 0.000909858858627273 -0.00165483371621214 -0.0130411748146061 0.0106408213426398 0.000356915413231867 0.0110829097297086 0.0093525184451304 -0.01234338755199 -0.00458072056975956 0.00891018859514873 -0.0083837192000814 -0.000786265196388914 -0.00021778519297917 0.0142045884330522 0.00398794156239078 0.0169073808672754 0.011653772430467 -0.011203306281302 -0.00277814311730927 -0.015562354974522 0.0156851682739907 0.0146374601832404 0.00870412510478123 -0.00683023197159071 0.0671330675960054 -0.016630796994157 -0.0416428367972327 0.0042157997745892 0.0895885207274563 0.0545756308713134 -0.0179189766328057 -0.0932437713614504 0.0207178330048513 0.197150308374953 -0.140395997670467 -0.399501925415006 -0.197553649237882 0.00501647315927393 0.041372130626311 -0.240564353538849 -0.296074166999061 0.0672357567740281 -0.000306107141373697 0.000180351837173752 -0.000438511781428216 -0.000523590695401736 -0.00647832992811841 -0.00235921353117946 -0.00101615483586699 -0.00132351325781158 -0.00110227215152135
  50 928.148235085848 ""  76.7982414463117 0 0 -0.0277472484984176 -0.0144382135841061 0.00798731643261958 0.00143593119484531 -0.0143498853437665 -0.0244485035526131 -0.00704222269992156 -0.0134953778488218 0.00835028237877603 0.00277944983451243 0.00867734502918506 0.00720284900657156 0.0039265436744983 0.00165111335394065 -0.00250457783750283 0.0319438241335467 0.0153726616607003 0.018537423113391 0.0197613975030418 -0.0026811651223258 -0.0356358449620998 0.0193771526041489 -0.00306229038661586 -0.0283150935819306 -0.040272362998138 0.0319128316180256 -0.075687763463831 0.0470892469790173 0.00922473095771449 0.0344420395850476 0.0408444021604454 0.019707675924811 0.0377228026514998 0.0180964931163607 -0.00450773896465635 -0.0269573125992921 -0.00773041241984427 -0.00786301847854551 0.00236994630964389 -0.00839591998903386 -0.00649901989822687 -2.80267249180908e-06 0.0715543255251505 -0.0473033356066525 0.00865622550139733 0.0174866702515126 0.0176469611902027 -0.00900126932945465 0.0112169594276392 -0.00017334887351585 -0.00379085613284444 -0.00243785173906998 0.000510458531619427 -0.00130811920701543 -0.0090733550824686 0.0139790583316844 -0.00304712007213605 -0.00187362973966158 -0.00132315305181137 -0.00129956534044965 -0.0123777261485105 -0.0080778380156292 0.0113326161175723 -0.00238109944285413 -0.00755807327346835 0.00539401672978793 0.00208166601223406 -0.0110477282906303 -0.0117052965192187 0.00815852248885058 -0.00145680520890371 0.00958578309291237 -0.0064504027372675 0.0116745358135151 0.00010983666088417 0.000964128661499293 -0.00582748951292426 -0.0046409896559397 0.202138129615547 -0.0453197610829443 0.0709579040970409 0.0943571371226013 0.0435079342168038 -0.00502795264342523 0.0161397794375565 -0.00772820620880232 0.00230631720948614 -0.0156021483379384 -0.0192162180842741 -0.0358997876324479 -0.0218788951909536 -0.0149110088662924 -0.0020018983754271 -0.007872369483312 -0.00244287310815147 0.0179760620485121 -0.0129771179884411 -0.000118350469114008 -0.0135501431127202 0.00843370707704937 0.0136967954040848 0.0340229380992419 -0.0047532048930088 0.0090427101984045 0.013516705680433 0.00877140704279361 -0.0101032718841632 -0.000477452989176566 0.00268466921509336 0.017084561421363 0.0114698406207909 -0.00531500764638352 0.0273707198503906 0.0145668762167595 0.0112717476268307 0.0290268006713902 -0.0134179744114244 0.00186397705425807 0.0105333769266539 0.00719052893354861 -0.0153003050992315 -0.0195005079109803 0.0306549277804845 -0.0410722253447865 -0.0955255239291116 -0.0353008179225938 0.0127368057490979 0.123965489794058 -0.00212402426726108 -0.0831391192824902 -0.0265095648559202 0.0210948445907106 -0.143179216533781 0.0302527038111456 0.250154198850462 0.19539566711141 -0.193803599781969 -0.159205206226702 -0.0345849131953785 0.0271291352310216 0.0130029327868755 0.0103052045745753 0.0421027749689106 0.0129376528282988 0.0433619462771309 -0.150231689544515 -0.0764846989547593 0.0116662993601218 -0.155248473826743 -0.018764062857598
  51 931.621893693783 ""  6.6235322682495 0 0 -0.00717126479099191 -0.00362003194578264 0.00204238174930642 -0.000177659466719649 -0.0037808255532713 -0.00673053667818181 -0.00183639453496656 -0.00354649324815499 0.00216575217950975 0.000565252075728393 0.00248960977586528 0.00226169055821874 0.0012192017697187 0.000353381812248506 -0.000947998616373808 0.00705023562943202 0.00342832092539176 0.00588303943609907 0.00654155692307488 -0.00231386271714945 -0.0111245103779723 0.00424448106210159 -0.0010996792282973 -0.00553780795945475 -0.010562320666486 0.0083170901126277 -0.019365666410626 0.0121605556541593 0.00233789762005389 0.00928686148096632 0.0100936617840591 0.0053344990561185 0.0094669522342063 0.00498137074038007 -0.00129239426741407 -0.0069570456141775 -0.00245889355553403 -0.0017956410218961 0.000804383510952317 -0.00158012584963803 -0.00156049934422404 -0.0011050531509192 0.00745561081280526 -0.00272401179718295 0.00146909295595031 0.00206540277577257 0.00294686295874443 0.00133621294036442 0.000197242381231311 -0.00815567829201494 -0.00892299429332412 0.00200146289686074 0.0133727966257309 0.0121698242527935 -0.00168843868141337 -0.00413540493130657 -0.00694459310130498 -0.00169708709320799 -0.00977245773960776 -0.00998169185004665 -0.00118387679512251 -0.0011243960887783 0.000798433064703796 0.000978681077784327 0.0104942922233099 0.0136810578242738 0.00343441971992923 0.0831237517667934 0.0973612209759803 -0.0616005250527381 0.0130905025596849 -0.0798255140649174 0.0561091412725568 -0.0833401211647254 0.0058174109320731 0.004402091165008 0.0420919769086114 0.0412428006974386 0.0160765012506811 -0.0026199721829109 0.00510604592300881 0.0141519645558514 0.0021601186842241 -0.000413054763350729 -0.00328326671189321 -0.0685243378148947 -0.070761179451493 0.00111453797477846 0.0407384118956456 0.0412305936649313 -0.00174541759508276 0.00905653537211216 0.0107623471070338 -0.00827706152600523 -0.0725368183670093 -0.0740050473978208 0.105442649067918 -0.000356460326250115 0.109166614968452 -0.0638372607113548 -0.109565969452253 -0.276758216617851 0.0349154314530692 -0.0794509327167011 -0.122543632523787 -0.0984183285521602 0.127140330531712 0.0138902924669245 -0.0366675516757917 -0.127174906616897 -0.0958587028435642 0.0431394392870494 -0.255353988034921 -0.138121444136118 -0.109234546204068 -0.240176666641071 0.121057809467916 3.69529799594366e-05 -0.0622642155737152 -0.0822421783761409 0.102466143616012 0.1413492151417 -0.23538511525263 -0.00347695008589327 -0.0088782157189083 -0.00428184863819199 0.000954773217357799 0.0129684661032996 0.000476285967567858 -0.00886865673104519 -0.00469445918814376 0.00137916377421869 -0.0142409629341505 0.0047746042057292 0.0254617881855435 0.0209790450325553 -0.0224739560021826 -0.0187983107446872 -0.00363072741631747 -0.00123425404065044 0.000395940333036961 0.00295137729070809 0.0103146862226727 0.00324252975484333 0.0118985855300123 -0.0346825890806575 -0.0185444085925817 0.00245954292361995 -0.0379516492255586 -0.00497190051726442
  52 935.068547949133 ""  64.7445910257395 0 0 0.0751550131750171 0.0338847928345193 -0.025699239948238 -0.00670060023912769 0.0394744773643218 0.0720502569972952 0.0224354309595627 0.0337375984697645 -0.0244182110701232 -0.00576457422589991 -0.0227648569553979 -0.0208050671619483 -0.0112299156619139 -0.00460863502277811 0.00733202447185276 -0.0635747751996286 -0.0359796392838877 -0.0456054379930051 -0.0624088059963604 0.00881052969636611 0.10754714725955 -0.0526261554152885 0.0101686801710236 0.0822479315285147 0.102142719359504 -0.0778715067112062 0.206337433810329 -0.116299440758694 -0.0256264896955005 -0.0672354701716878 -0.124046916833182 -0.0415066378592641 -0.115907391870059 -0.0498291260104376 0.01227620987726 0.0749973617733007 0.0234285602088944 0.0234379269873772 -0.00763140061893332 0.0251114349877129 0.0188820932868797 0.000208541550390269 0.0260299832935434 -0.0282242808769217 0.00259747958427809 0.0107630911087882 0.0116172206324926 -0.00596173708131196 0.00279970879710279 -0.00183179395816631 -0.00389043129572297 -0.000341413719613529 0.000606491981295613 0.000630742109753579 -0.00275055762161515 0.00520968548625543 -0.00121251751924236 -0.00116772573618227 -0.00135959433170014 -0.00173146864458336 -0.00617278050260983 -0.00335297466894686 0.00498446605809499 -0.00075653126791324 -0.00241443205899069 0.00340352243244071 0.000594770955502109 0.00475300588693816 0.0043568075548082 -0.00253658951055226 0.00119855033729093 -0.00378324249413391 0.00357075990498107 -0.00401576595277522 0.000264726158294842 0.000388364551637829 0.00159058433146985 0.00272564612087601 0.0888699820955728 -0.0249340971088333 0.0268802585871823 0.0145406784781106 0.0321292168289843 -0.0015393238331969 0.00509820094167673 -0.00838627284536081 -0.00488826706629095 -0.00418099626021623 -0.00645980152479945 -0.0132896453478557 -0.0105037200148669 -0.00651349439388168 -0.00133725863745721 -0.00386776694596931 -0.00578380535345487 0.00293957003108024 0.00540521635336187 -9.88612343823442e-05 0.00739262884819933 -0.00260179639843827 -0.00515395868933239 -0.0121150945970418 0.000620401835928997 -0.00493317634279905 -0.0082628423800112 -0.00692958818668757 0.00728526146512522 0.00147714817039177 -0.00384992616607429 -0.00448918860878336 -0.00442276710073579 0.00263586552341573 -0.0173223971612917 -0.00823666986759117 -0.00636007821374816 -0.0127656325901107 0.00707386053640782 0.000242017106459929 -0.00361742681016754 -0.00410175882755853 0.00448617553935566 0.0065466289479781 -0.0117477118046582 -0.0169924357678031 -0.039211133309042 -0.0145642304898012 0.00741628509496115 0.0492891195285687 0.000331391852445294 -0.0318108661735687 -0.00992605612504627 0.0111834299636221 -0.0539786780260812 0.00391058517289654 0.0892756555965211 0.0777284745080787 -0.0709469099490907 -0.0607204350515555 -0.018399510399876 0.0160188679135148 0.00943134251312945 -0.0306304269929156 -0.101559985451582 -0.034335986650375 -0.129635071733516 0.33176438160748 0.185521010220128 -0.0141282815329417 0.383186512331402 0.0547691004469608
  53 946.506526288907 ""  0.716824536727942 0 0 -0.000570942850068874 -0.000241292092735116 0.000164817007558575 -0.000205356172033457 -0.000352179435391493 -0.000653452386461557 -9.59873281815409e-05 -0.000310484941545096 0.000163041979418311 -7.19380596777005e-05 0.000281358351101263 0.000321502785058828 0.00022793545769826 2.679105061013e-05 -0.000112218416247994 0.000274483049272309 0.000153177723616623 0.000653737726452622 0.000722685314719643 -0.000636399730623393 -0.00129520242977218 0.000397731346458861 -4.7872943712915e-05 0.000137653513239655 -0.000856167363387459 0.000694544559856419 -0.00146159244529161 0.00106434184265839 0.000176257593269525 0.000956223088490288 0.000726620886782635 0.000545690778354889 0.000646963961667313 0.000202462896694682 0.000222339097432732 -0.00101583841189559 -7.62109563164213e-05 -0.000420947142712925 3.80816527255675e-05 2.54568973814231e-05 -9.14169111592222e-05 -0.000938578165465028 -0.000676674663371561 -0.00135202435140401 0.00115873354409077 0.0013376647212432 0.000213537724093533 -0.00010402521520728 0.000778796728071458 0.00046198184139644 -0.0011309395243508 -0.0102596784541001 -0.00535670380192305 0.00656484686644718 -0.00279596763387605 -0.0053709026848412 0.00516306276789923 0.00755924922889577 0.00325492022395858 -0.00425881133951487 0.000604938632940619 -0.00131189290412832 0.000679505575533095 0.00270884243197521 0.00302155105380929 -0.001840357788687 0.013481971482652 0.095775127464627 -0.083275198336423 0.0378535702004665 0.057375163293146 0.0209987894398821 0.0376777732907999 -0.0221149627954267 -0.0602944063937946 -0.0762281377811962 -0.0605740310701533 0.0610340076437365 -0.00141188861542514 -0.00130439745817304 0.000990854105301939 -0.00150665922162362 -0.000725758774119256 0.00126699738568919 -0.0192184684251227 -0.00367304796684713 0.00182550397795648 -0.0221107262172095 -0.0122075043445223 0.0130483088154784 0.00827875893963451 -0.00177223882296384 0.00414311392397005 0.00499334354509685 -0.000217405357220288 -0.00764471028813824 0.022964619145265 -0.023101341720306 0.249039165415003 0.0291748732540334 -0.0628318869367264 0.198122021804167 -0.130968966517619 -0.108192529033426 -0.231900007268015 0.00332383041869372 -0.242655405268695 0.00117147830202257 -0.115985878190339 0.220343605232402 0.12847653388746 0.0240692075777587 -0.221337945691899 0.033795951000603 0.0689783514568911 -0.0474546399256419 0.0155918489822998 -0.0947206360229897 -0.241861871336457 0.220385655459301 0.0756227765377328 -0.0136190793426065 0.027587205110541 0.00015808239244533 -0.000178258448006469 -0.000108371745760551 -6.83021513596169e-05 0.000381084490847393 0.000212636810670521 -0.000170735816714218 -0.000422388225338646 8.72092761501411e-05 0.000125803497591674 -0.000473582203885636 0.00023424228899968 0.000658355386690751 -0.000630947857145917 -0.000483444586922026 0.000442503274369743 -0.000684782650032798 -3.22623664639875e-05 0.000357754488261981 0.000742799889886351 0.000304061776863032 0.00113733121400901 -0.00207856379741282 -0.00125600260809641 6.13086738428439e-05 -0.00249678232541191 -0.000403859408390254
  54 963.440501194494 ""  1.02888799865967 0 0 0.0130924799176067 0.00943695098871335 0.0371558281686939 0.0610510194456548 -0.0673858324195313 0.0134638280977181 -0.0487812054236165 0.0517274255096705 0.0195218384636634 -0.00838691932756763 0.0185363716076421 -0.00314789562719904 -0.00334173899661442 0.00375430557664984 0.00107445755248611 0.0209204503289203 0.0395443851150838 -0.300425119804521 -0.213090555999663 0.236156460861346 0.232321634716712 0.0269136670541083 -0.0418121840694146 -0.438961865413345 0.0969381150354566 -0.102501310332246 -0.0711591423521964 -0.147113648142973 0.0228797358733188 -0.402622538190768 0.2293514721797 -0.180327682773529 0.216652636542974 0.0299827133579648 -0.0182038337537036 -0.018990840710732 0.00968427448165649 -0.0144103804585103 -0.00871277760872224 -0.0316136705345128 -0.0158304332480756 0.0319682892825013 0.00131095228442694 -0.00208475906861055 -0.00113299423103038 0.000887100187917783 0.000430060497903792 0.000393971144089041 -0.00237642605975809 0.000531833131632967 -0.000103545910758689 -0.000633575322576271 -0.00142995024648268 0.000876871173675419 0.00113109303353273 0.000945974727003869 0.00157062822518899 0.000677787848633849 -0.000847379558100508 -0.00104857420546069 0.000531537001308862 0.00178477740891595 0.00113196861544948 0.000365377812065032 -7.27931625177107e-05 -0.0010874114479176 -0.000238472913223703 0.000710871320736766 0.000473720498155242 -0.000552187374191343 0.00035619978280447 -6.26330195042344e-05 0.000353444070601142 -0.000474457361027187 0.000264190503606414 -0.000235085750853426 0.000339969919983261 0.000365649124259522 0.00601046936678929 -0.00250195814523907 0.00297685925462953 -0.00276034605657893 0.00597171545696903 -0.000919500761623397 0.00145484246757237 0.00449129165009913 0.0084858739014992 0.00192068181344196 -0.00804748267192796 -0.00913114577994003 -9.40741788753037e-06 -0.00865287278132158 -0.00978147018384413 0.00188659104893982 0.00328683203701995 0.00153104516348396 0.00211195762660182 0.000413081253570246 0.00221734405249734 -0.000591663073480096 -0.00148330942985427 -0.00346317067462569 0.00113214074088723 -0.00101417263284191 -0.000551409928234978 -0.000918404569842806 0.00131932915055591 0.00031465395268752 -0.000254948504005164 -0.0010769469361033 -0.000764474425553701 0.00018648259125802 -0.00216466689305406 -0.000936999911928142 -8.84816952211842e-05 -0.00157907421798099 0.000613852361493523 -0.000413389890084121 -0.00184685317685294 7.43529287598574e-05 0.00138412942355341 0.00129604114540589 -0.00178782578080777 -0.000740292674402066 -0.00164917123748669 -0.000159425433913205 0.000385189783832561 0.00144386294064563 -0.000103584042902644 -0.000724072940551872 0.000564661560509012 0.000760307752852383 -0.000892220603540352 -0.0019995785462418 0.000614379218094478 0.000456074984281357 -0.000437800445403988 1.37572700435586e-05 -0.00270518205046625 0.00165585258886377 0.00130204478061263 -0.00985972528881269 -0.0119295936872331 -0.00228324752957576 0.00660324521010674 0.0395872210087208 -0.000228917751852058 -0.0353177812372664 -0.0657404159024433 -0.0235434618048925
  55 975.385740273124 ""  0.179468239060548 0 0 0.00173851139870629 0.000369362922759163 3.90297061265006e-05 -0.00156643493033666 -0.0042322866122695 0.00160641342804087 2.53724697761072e-05 0.00187784832817986 1.78394922343215e-05 0.000459119656051861 0.00217679953085942 0.00114772239917367 0.0010402047430374 0.00109033404202893 -0.00081422462017537 0.00210663682215444 0.0011766194029049 -0.0085471195006451 -0.00752957869641289 0.0033971520524825 0.00695782833344799 -0.00464390865367903 -0.00460470769742699 -0.0088473296295593 0.00461810604198832 -0.00375543277932499 0.00449076021165651 -0.00607552527827722 -0.000512176085969545 -0.00922960374248281 0.00082986763278201 -0.00481884624105455 0.00101395278605253 0.00510784434591059 -0.00146599374889447 -0.00330290788465248 0.000622244953266498 -0.00192795987146779 -0.000998575895920173 -0.00173305081806903 -0.00128646259561673 0.00144173193962572 0.0015593285155484 0.00619144609111887 0.00494378831729247 0.0023812996645103 0.00216018944403853 0.00301468625255454 5.22658399280469e-05 -0.0103750885829369 -0.0110241938928319 0.00589753019708603 0.0503740463415936 0.049318641055281 -0.00801556856417642 -0.0673807432723836 -0.0707547382739852 -0.000179416422817003 0.0249477352193825 0.0270445285259993 -0.00295505300443573 -0.0318154252715951 -0.0354216566498125 0.00274376453064354 0.0256019308584837 0.030132894525797 0.000722725127851153 -0.00753417114030906 -0.00831498049796768 0.00846197809669886 -0.0219035688868806 0.00477941597564539 -0.00855076837041391 0.0079898520738421 -0.0208925800061162 0.000554395415805259 0.00402014834479081 0.00513765628758583 -0.0217927860018363 0.00799996446185982 -0.016253118894069 0.0231367715948982 -0.0148350405278486 0.00199442172194971 -0.0262249122494562 -0.275434915155807 -0.288045955489373 0.0218580291129844 0.401633828629736 0.433832722966193 0.0130918897139682 0.204237381347947 0.213223711645904 -0.0206987114319433 -0.166864608064817 -0.171676554367321 -0.0595965991529807 0.00179595293637773 -0.124218705279294 0.010552179655172 0.0573759007882556 0.065427946722342 0.00460221879015322 0.0564925266786237 0.0804656099579551 0.050516790519076 -0.124844355039817 -0.0113982443731921 -0.000238286088533111 0.0781743200690699 0.0641864641221845 -0.00421743601196231 0.0555686463280191 0.0619994047603118 -0.0151528098191207 -0.0390183649093687 0.0168981379537998 0.000361356366441809 -0.00369256367091289 -0.00853448366963253 0.0109212132055322 0.0177094763582369 -0.0356825981800011 0.000789657098156228 0.000497999945183724 -0.00411431969104356 -0.000335406794730511 0.00491906592110865 0.00238138129939903 -0.00427695261685092 -0.00888310702851712 -0.00106953805247964 -0.00672546055114961 0.0131317046767394 0.0141100365842328 0.0166270981722501 -0.0232409794886671 -0.0208865511806526 0.00354288631982917 -0.0180564127309479 -0.00364745133392627 -0.000628044294223817 -0.00122789052656475 -0.000731784091958877 -0.00157557891210025 0.00303868908038062 0.001484523957155 -1.53543806805342e-06 3.41091633862651e-05 -5.07271078300515e-05
  56 983.438637378274 ""  27.1176980530793 0 0 0.0144752246534212 0.0110661830290719 -0.0193458155502314 -0.118233604480598 -0.119280528283124 0.00467192705595774 0.038336636989121 0.0197016458229422 -0.00451455465742955 -0.00758486612755218 0.0759557751094325 0.0962251307208481 0.0850064108029347 0.0248669240915766 -0.0753023090040165 0.042066285241199 0.0261992272583296 -0.0888850950550451 -0.107524536261524 -0.104307475238149 0.0103114625509056 -0.109612571516802 -0.106720463953227 0.0412437714186339 0.0817127775513334 -0.0525261843617195 0.187384302668831 -0.0754495955316659 -0.0309516682770364 0.00421918161372688 -0.123885132373037 -0.0286685278947052 -0.106708960203961 0.169010253657846 -0.0120707050477808 -0.218391686524067 0.00534453800433444 -0.0335273327471543 -0.0319211235701968 -0.00213223022262883 -0.0245166186458214 -0.0397818052817277 -0.000903231410589157 -0.00154327148729128 0.000720258956883665 0.000732910811266632 0.000834729425653042 -0.00124840522096374 0.00112914739233814 0.000988166580645942 0.000690881046979994 -0.000546073359839515 -0.00193945372617568 -0.0015817568730454 -8.48827996779219e-05 0.00209389793582813 0.00125887368909482 0.00040965159705426 0.000324562275107942 -0.000121119945093842 -0.000870504759716917 -0.00226068819640828 -0.000853349668341009 -0.000174515013469053 0.000865472151681702 0.00110089663709857 0.00040581150107006 -5.46396010196323e-05 1.00997450822262e-05 -0.000301238453978411 0.00249550585151779 -0.000607677203203038 -0.000279098308205758 -0.000666257333395383 0.00232497095064486 6.47817742493918e-05 -0.00186105309881169 -0.00185335056176192 0.00167183918072402 -0.00128895646775044 0.00242986297712765 -0.00318080266616518 0.00148167289787519 0.000829891112392096 0.000283234260711288 0.0103360234436533 0.0108707144000186 -0.000501934666522273 -0.00901018752593376 -0.011002824302899 -0.000288505100215291 0.00939232870677116 0.0113316515672883 -0.000749404814838466 -0.00522902580542226 -0.00548143855123079 0.00416238745673411 -0.000931314744759717 0.0132115529017801 -0.000717100565864387 -0.0055053732923562 -0.000246279981845279 -0.00266059412558941 -0.00627517002851722 -0.0104991750728506 -0.00184552977692291 0.0125110493087216 -0.000130311838686694 0.00343226125987497 -0.0108324371515882 -0.00724859673492829 -0.000114322362682042 0.00304414367645009 -0.00486465677396232 0.00399207012824772 0.0110221443695319 -0.00500717919426462 0.000355454294343417 0.00482395287034437 0.00374158953089002 -0.00465524448976497 -0.00645022314435956 0.0112054204040827 -3.53219702358917e-06 -2.04614214323108e-05 0.000402115477080096 -0.000134183780673958 -0.000583980766198268 -0.000167663510028062 0.000516028055850054 0.00086285702901495 0.000174404058440097 0.000715201871731626 -0.00126857386313793 -0.00112153572063341 -0.00110613767299983 0.00184732097430294 0.00167326215076113 0.00121009383548457 0.00205941298398041 0.000114342438498554 0.000882611973330223 -0.00500321969348217 -0.00938130773948776 0.0123786540214774 0.0231296459876521 -0.0111926097336874 -0.0188984570812453 -0.0393659829494013 -0.0251677711697669
  57 987.741591257746 ""  0.201590947470116 0 0 0.000206850726711844 0.000255523668838724 -0.000854530168120264 -0.00437429061902574 -0.00396803838056547 6.84245807225249e-05 0.00175400723340628 8.59357481112939e-05 -0.000120212360154688 -0.000380008858933995 0.00238121265938982 0.00387314741547423 0.00330035618180492 0.000736602222493707 -0.0028860309600124 0.00161009657310401 0.000833274671888643 -0.00140414895289306 -0.00282525150048359 -0.00486049575533541 -0.000816794095347995 -0.00385363937477912 -0.00363537798458099 0.00381419813306666 0.00238773029504912 -0.00154966710104112 0.00733336845196545 -0.00165633178334669 -0.00152378375875405 0.00284570368839818 -0.00587446523875167 -0.000255319479478834 -0.00505480165670665 0.00620557256586326 -0.000562653069873215 -0.00798374115811834 0.000239795899284148 -0.000811585296406872 -0.00114030378824455 0.000123235843051808 -0.000646630760259707 -0.00108520858426316 -0.000259698457465016 -0.00135050722272398 -0.00101678533279729 -0.000334281514375993 -0.000614454599607519 -0.00103412760777932 0.000111354053112769 0.00296273226426734 0.0028095891619071 -0.00112117207802695 -0.00740615626056894 -0.00681768559656569 0.00122923880666914 0.0114895381790812 0.0117489965489149 2.49560719777583e-05 -0.00719620103120472 -0.00787126128747695 0.00156360740522951 0.0178068176575631 0.0193765572529048 -0.0014685968703069 -0.0141183674283392 -0.0158911269429879 -2.01245321448705e-05 0.00198231332312696 0.00140847085492179 -0.00196174381031863 -0.0618420432614327 0.0135566668838253 -0.000328309179569665 0.0191397542231 -0.0604119019012926 0.00222511617510564 0.0468144549506159 0.0514570051979902 0.00417317505633294 -0.00186587145588613 0.00364045829868946 -0.00416859373764716 0.00331745377298977 -0.000569592666372441 0.00373819435080495 0.040884480129547 0.0432845212805269 -0.00457678129822356 -0.082383917440879 -0.0893289529655334 -0.00820530805779391 -0.114085452655827 -0.120165452993871 0.00970716771549975 0.087431154838267 0.0917099115056651 -0.0773314146295051 0.0292329038890537 -0.319617902078894 0.0084462503521537 0.143629655230014 -0.0433826971981556 0.0898912683020341 0.158785983850504 0.278448481343316 0.0613219744226009 -0.325711415597768 -0.0030801050797549 -0.0669373423277468 0.266587497061556 0.18649617903405 -0.00438705829392701 -0.0553789300008933 0.138347919810421 -0.11968946338984 -0.300053273664769 0.141572818651414 -0.00437152773118133 -0.101694316544851 -0.111706977635313 0.112802192103866 0.163833316949378 -0.289746997995251 -0.000165892100676906 -0.000186622984892426 0.000607863188538326 7.14231238651571e-05 -0.000677271841420427 -0.000386152395956988 0.000622109097392518 0.0016737182817875 3.05672698173086e-05 0.00129012969208651 -0.00272266930738508 -0.00286746168730415 -0.00319204193766756 0.00446747181394396 0.00386437431286992 -0.00102255424679306 0.00362386191947421 0.000587164239854519 2.77059137271769e-05 -1.4788501640025e-05 -0.000181705283793498 0.000769657317164997 -0.00115196706265568 -0.00121588251346919 -0.000725428475313448 -0.00273166709503704 -0.00103347504772169
  58 996.476189539042 ""  0.122401040287749 0 0 -0.00115846206734724 -0.000891681464276081 0.00233558730086511 0.00200386580553385 0.00176511982686168 -0.00239352917332672 -0.00280606169482705 -0.000502510527535159 0.000401430260644371 0.000516997938004592 -0.0013246956142924 -0.0014931193135819 -0.00159394397741016 -5.59591825900986e-06 0.00134403290352271 -0.00514995501927396 -0.00277565857477864 0.00341975226107059 0.0044581123632504 -0.000750174903525592 -0.00421955941162811 0.00477009614475055 0.00294097487847786 -0.000851415469588537 -0.00343245039807574 0.00139353298653688 -0.0108799479620567 0.00206243774173019 0.0017854527910284 -0.00437736647641458 0.0082154089513933 -0.000688950502501691 0.00762274471658463 -0.00153927155226275 -0.000571486904150596 0.0043008867777021 -0.00206659884677207 -0.000143242422632707 0.00139166546794874 -0.000984026212817661 -0.000301379396838338 0.00343053876855585 0.00161897994761612 -0.00538470928581633 -0.00480667373417022 -0.00132763806083296 0.00264622350465676 0.00321019686021456 -0.00211955714292358 -0.00686721680135721 -0.00707454596733085 -0.00373167821947147 -0.0289494786413167 -0.0300055973742709 0.00541351821635183 0.0417793162031462 0.0458110427915841 0.000669862930866991 0.00179409696586975 0.00114552840048408 -0.00580536748454914 -0.0657491413788964 -0.0695968991969003 0.00604689531424962 0.0551690793132775 0.0582988982316755 -3.59557566214562e-05 0.00259719712863109 0.00297874448085626 0.00517706779541739 -0.010035264863353 -0.00104282180660449 -0.00631051078252693 -0.000139622720849072 -0.00934670301477401 0.00039175207557037 0.00621800088234672 0.0066179975542015 0.024680265048988 -0.00776256311714979 0.0175136709196251 -0.0167168994609555 0.0173086566646097 -0.00264172558802306 0.0126637560476331 0.155958351517342 0.16005738968801 -0.0137954770757061 -0.24414967375102 -0.26103255709879 0.0275732958142981 0.388545925192218 0.410698821114399 -0.0271274088303876 -0.310421697196075 -0.335557569425731 -0.0274329682643064 0.000102937755229213 -0.0585847157575069 0.0065343479485519 0.0320874748839517 0.0173957120453584 -0.00549015145211576 0.0250697188492301 0.0277256498938638 0.0249955368224827 -0.0586775500050692 -0.00678848710235002 0.0101398316765677 0.0218336753776729 0.0256465501813082 -0.00446213147164498 0.0185175795567891 0.0336606737297833 -0.0188404384001362 -0.045221575711954 0.0211096878832942 0.000117198772147761 -0.00120669243870537 -0.00384055847776361 0.0170355348914375 0.0241360656037189 -0.0426768183792235 -0.00136875898479937 -0.00206478625283529 0.00246271675970099 0.000539199926614131 -0.00111176411314519 -0.00137093449081817 0.00150172341777015 0.0061694326083661 0.000657328258704272 0.00346793031379566 -0.0118868354244903 -0.00841420387353609 -0.010495258276884 0.0166132755507199 0.0145653178026615 -0.00702774593471713 0.0163452248805626 0.00350470049786693 0.00187918691692179 -8.24288930700847e-05 0.000328269360499013 0.00207134576423777 0.0124664250057459 0.00408598655942913 -0.000943155716329181 0.00796661504848118 3.58743627077048e-05
  59 1018.95842457608 ""  19.3655475183968 0 0 0.0556177800493608 0.0323337807898892 -0.00964340626399844 0.0254732536586439 0.0162299175199135 0.0649940244794236 0.0482213153181901 0.0221851969922002 -0.0454749298784262 0.00320374486491877 -0.009668610478018 -0.028647680282264 -0.0210160713562275 -0.00608027136293306 0.013786542241648 0.178169294894873 0.0876591862622341 -0.0198497640325919 -0.0777515539245328 0.109215345098701 0.145625971936699 -0.0186099058868539 0.00353664420625788 -0.0607629781567642 0.0667659832101957 -0.0272181708499117 0.239568763159398 -0.0754465046448477 -0.0350296735059205 0.0674338208136206 -0.228127944193324 0.0302661664913364 -0.227667749304637 -0.0482667894059251 0.00326655517624046 0.0785837860156648 0.0273038396814806 0.0198263289750791 -0.0107122107103192 0.0132739083263696 0.0140766858010095 0.0152877809376858 -0.00335145699551639 0.0352302585145662 0.012765036698404 -0.00199312274899608 -0.011687930781474 0.00178229625376606 0.000919465898914569 -0.00169534322038398 0.00109942502670448 -0.000685542927555625 -0.00222042054464865 -0.00279338503890194 -0.000530234806434091 0.00403643191317949 0.000832246033882027 0.00114317066743935 -0.0010518353671713 0.000535760969724948 0.00151090636120077 -0.00208442303379385 -0.00127094021066403 7.16266089925326e-07 0.0043949860420771 -0.000184633959746051 -0.00016783698237555 -0.000160811938929473 0.000534710838799047 0.000274759473343827 -0.000193098959710586 -0.000214087134750863 -0.000146170392161601 -3.44550237685463e-05 2.55297578667784e-05 -0.000938187268399769 0.000749575149262171 -0.000242847710764794 -0.0843757868205708 0.0473474529950201 -0.0822709369732898 0.0591605875978568 -0.0842026194011006 0.0104929266146925 0.0015102792747002 0.0201775285426939 0.0203685003033382 -0.0028319074737375 -0.0132025624294134 -0.0169021395855444 0.00644979356321078 0.00588358358372672 0.0105193785988392 0.00105658383494129 -0.00848305148915665 -0.0160112179134491 -0.00116948767508196 -0.000146178168766432 -0.00171262521701754 0.000265018359746304 0.000671319749905318 0.000585653525143005 -0.000957690659586242 0.000345707328923292 -0.000328400034085291 8.61410323524449e-05 -0.000206581788478683 -3.44043090770533e-06 0.000272789693562271 -0.000155908121559692 0.000158654086739741 -0.000171371600398138 -4.23361734658547e-05 0.000435941238635828 0.00232006230820775 -0.000495530955303586 -0.00100369057683842 -0.00135798061945174 -0.00387348310045849 0.0029673906634125 0.00355638817662263 0.00242388763807266 -0.00241345354836055 0.00548069828682369 0.00917695596257948 -0.00580564949182389 -0.00348406789093081 -0.000825359859917707 0.00180898637912012 -6.31978541359691e-05 -0.0189522346940725 -0.000497148765388049 -0.0150678296404894 0.0636181373669306 0.0354126144343067 0.0283837411548724 -0.0668273919476953 -0.0504736139708074 0.0337756579757685 -0.0632435408966232 -0.0120871131905052 -0.0790498872889067 -0.00265877960323188 0.0111147504678343 -0.00610580847897378 -0.404508718055738 -0.179459147356279 -0.0581905832767636 -0.405505295069346 -0.041256320516835
  60 1027.20877866346 ""  0.554753380838168 0 0 -0.00798958297704924 -0.00476881019089599 -0.00483846486891076 -0.00531648576760015 -0.00184290293035479 -0.00465384333166547 -0.00751995243259015 -0.00509657693296205 0.0104747146115942 -0.000957679512665103 0.00122644170831827 0.00413505150487077 0.00329226397509883 0.000975003441985331 -0.0029186516308697 -0.0262109538692445 -0.012473911334914 -0.00763583855765293 0.00458210536620503 -0.0143918218936818 -0.0124822828904586 -0.00188424777028231 -0.00109879015626254 0.00860314180336964 -0.0114946290645502 0.00506330929885822 -0.0440354742384037 0.0188660652554373 0.00688620898848825 -0.00887766915813088 0.0454662393239227 -0.00505823899621555 0.045256685855641 0.00634505224490135 -0.000344365649590523 -0.00881812601359841 -0.0014343952344917 -0.00236373365269545 -0.000198811192994761 -0.000304250423101621 -0.00127193012870531 -0.00206698516927794 -0.0430571318300787 0.0351654417737683 0.0562784717119905 0.0199726644714074 0.00653852927132831 -0.0271119455603515 0.0226338643343754 0.000572140414496072 0.000551619084618496 -0.0115724661750167 -0.0698025642595359 0.0601340045689766 -0.0148338588148661 0.0730482861941028 -0.0633972758815663 0.0143087570795766 -0.00073254001465066 -0.000771175384519329 -0.023088168195023 -0.0706186401390421 0.0659990530635783 -0.0114603058782692 0.0689815992702543 -0.0614614029853881 -0.000184534906947219 -0.00227244345484794 0.00223118937114771 -0.00127113061369112 -0.0022783494921445 0.000164756813468918 -0.001095670591624 -0.000157369373466685 0.00217620997658219 -0.00603893781344078 0.00365704917223564 -0.00265045228490227 -0.200099768034609 0.0812559507571509 -0.192445821077441 0.0824123672376449 -0.190745015716972 0.0470591520779147 0.110755053831125 -0.0933796519372848 0.134108353591788 0.0953835940278162 0.0998628049767392 -0.124691199830931 0.0829072348863261 -0.109791093632543 0.111670733882187 0.120929740329365 0.11238051844468 -0.130199071631024 -0.00180371289278218 0.000496371492742359 -0.00887282350022365 -0.00117673409352533 0.00220021352411281 -0.00610879244093105 0.0052215656758889 0.00307798892198772 0.00876178482741103 -0.00152011602812883 0.00772850426565539 0.000677319698460215 0.00416579910585098 -0.00739514214721894 -0.00318372469823233 -0.00100208823391864 0.00457301289021354 -0.000799557698614504 0.0175579228283862 0.00614987319750482 -0.00993509033708372 -0.00879946848612714 -0.0237663461717472 0.0213482434885432 0.0188634467346865 0.0114170991285763 -0.00887659317933995 0.0134456531455441 0.0235520848142329 -0.0185186624584093 -0.00504354693855471 -0.000621217171049374 0.00508182755243212 0.000354499140322339 -0.0449612932593389 0.00920788951961582 -0.0276561558357785 0.111221601854199 0.0739905508934685 0.103858459443752 -0.158498231371115 -0.13670344010947 0.108221534178114 -0.139233723831474 -0.024542886228491 0.0120937408449532 0.00114264492161325 -0.00439186357777445 -0.013653048585709 0.0542632839248631 0.0352238094600149 0.0270529485215178 0.0832596653287654 0.0171814027513841
  61 1028.39451821297 ""  5.96653624709025 0 0 0.008605580818726 0.00579102880660488 0.00605517407292367 0.00600489006392565 0.00172037918138321 0.00429664711010956 0.00826141652314048 0.00514143445614088 -0.0120834216608262 0.00214838274832945 -0.00125693956527153 -0.00560543693079764 -0.00502890222585863 -0.000842754502984213 0.00434535677945536 0.0281485820215127 0.0136618313617634 0.0139264772968433 -0.0006652599468611 0.0134661671503924 0.0102038443996815 0.000957970805485372 0.000514699817220539 -0.00922776175033191 0.0111368663076365 -0.00430774703934703 0.0479370979182132 -0.0194977100535618 -0.00758054777826124 0.0126938379863095 -0.051794574131325 0.00745434226700047 -0.0516033539847019 -0.00704344370113681 -0.000313376869305623 0.0108908451647241 0.00189170061872827 0.00110333592117198 0.000402222349721143 -0.000898652284351015 0.00111251973776835 0.00388277961622389 0.0394111844890459 -0.0465607488828658 -0.0623947895127894 -0.0271063007388884 -0.00376418239182676 0.0293843200492229 -0.0244145927828685 0.00229569544612253 -0.00285113459782558 -0.0105869857005825 -0.061146202232712 0.0689305252217256 0.000944216144214782 0.0388698338344739 -0.0441117758224821 0.0217300788156544 0.00029145632437115 -0.00153253405506856 0.0057094832697391 -0.0422466552198345 0.0404192510834223 -0.0136357547087511 0.0621272093718715 -0.0597439714406838 -0.00223093466216509 -0.00156043063791115 0.000992049607001046 -0.00367096779861923 -0.00149900761017218 0.00121656610221933 -0.00300735955084113 -0.00087069139817491 0.00167797867804469 -0.00796300826605537 0.00318828952616432 -0.00344260994341748 0.243448496801965 -0.0968290241980225 0.228474705696087 -0.0957530361205065 0.226322640618603 -0.0556568051431943 0.119764240699032 -0.174353627645489 0.0660233527537737 0.103110498085946 0.105026830612141 -0.0518561793164626 0.101712594239551 -0.0859272567657932 0.0713676362328337 0.123838854296803 0.122361380345746 -0.117790293237418 0.00436836551759877 0.00170311072054729 -0.00172006878166658 -0.00363836310861781 -0.00270202744538949 -0.0155651282470262 0.0100463683844609 0.00188823713174199 0.0114243035532675 0.00289061141589477 0.00387292765028244 -0.00136721641075028 0.00710314811681552 -0.0104008986390701 -0.00383921691632672 -0.00214923792545442 0.0142189399856707 0.00195324628546772 0.0206600841484379 0.00968549723187914 -0.0128334339296457 -0.0109078338269275 -0.0246432023718301 0.0241200504952037 0.0187024428100881 0.010036985223087 -0.00478934926913564 -0.0132477401968089 -0.0248425349909973 0.0223937006602895 0.00653620181106531 -0.00361388990495948 -0.00651391290876316 0.000997713354869026 0.0560636183657562 -0.0111347024763735 0.0426687851323322 -0.146346272911503 -0.101897146744265 -0.126712526614477 0.203758437672858 0.170862880960257 -0.123491069151394 0.17587817251487 0.0287245456171078 -0.013284153658847 -0.00148264375081543 0.0049751682646287 0.0161215208432599 -0.0583407858237284 -0.0389744303324301 -0.0308845130950744 -0.0940961968040785 -0.0196655380982377
  62 1046.19667066112 ""  27.5442631463603 0 0 -0.0237894380229035 -0.00355926686537398 -0.121993123236966 -0.0179849017744033 0.0109642083236765 0.0842897253183108 0.018267540753374 -0.0409805395234803 0.0649224375043102 -0.0148038242789446 -0.00213150850962079 0.00480139748400101 0.0118941281574877 -0.00320097169550522 -0.0218106131942195 0.0221608763548078 0.0283458136142324 -0.203946014810258 -0.0927429528198651 0.0756720928288362 0.140618379359123 -0.0842143971475264 -0.0178947281053506 0.00901012061974217 -0.0250823535712525 0.0262625753650161 -0.0867152518943381 0.141484659828618 0.0113483826273767 0.0952472147802765 0.144662523591329 0.0123403982848327 0.143896542064225 -0.0207922784733813 0.0085520009054322 0.0455058201531598 0.045468063334504 0.0228745833405259 -0.0338791144937464 0.0383052823673104 0.0163205033011424 -0.012169239598097 0.0492513704200505 0.0560343318628714 -0.0381040966796674 -0.0336945674733243 -0.0454284756679759 0.039885731710188 -0.0324057698305421 -0.00216094661332754 0.00497883921578978 -0.00200607318810699 -0.00482341765822756 0.00299004306585051 0.00810781486667856 -0.00822321335358452 0.00784006530136526 0.0136637874088194 -0.00309792916294253 0.00232992990237604 0.0240201714324904 0.0118643824111656 -0.0138132528400319 -0.00634332710870221 0.0106603870753085 -0.00926083396316595 -0.00196977606025933 -0.0024999626604879 0.0023632590973851 -0.000893439104777782 -0.00181471492225238 -0.0003017929263911 -0.000789625560708912 0.000151428751175439 0.0017281191833371 -0.00785266981532086 0.00406972186290946 -0.00327843542225666 0.0275217326552943 0.0467969222248219 -0.040505729709572 0.0613937910446257 -0.00259890088823533 -0.0318193857811478 0.0211556937718694 -0.00901211538814783 0.0187413530763574 0.00022225855060397 -0.0152363183014328 0.007837233641507 0.040450023541729 0.00878224585593398 -0.00632243672415693 0.0117451339359733 0.0169630720276725 -0.0221956544243328 -0.00199538853725701 1.52267491102166e-05 -0.00687595111228438 -0.000855033013063241 0.00209638910655257 -0.00217616057713958 0.000850497439833265 0.00281530355124796 0.0049090450349237 -0.00158363860590496 0.00675388860224086 0.000609422768108265 0.000665468525401791 -0.00437615853975095 -0.0028828639352799 -0.000784171127535524 0.00296515227383711 -0.000647331775614904 0.022041058919738 0.00725685584950509 -0.0126041425131587 -0.0108171815848484 -0.026558463345499 0.0247160718014307 0.022465563532337 0.0126616133918595 -0.00733548194478215 -0.00341464203647343 -0.00476561280602348 0.00141580061852248 -0.00173727310217944 0.00225650650870389 -0.000648447470409171 -0.00256775071615015 -0.00124479781286256 -0.00641261788219645 -0.0200342817119147 0.0593418932503072 0.022744665488886 -0.0177504595977643 -0.025814525559054 -0.00512009936315852 -0.0352442822697175 -0.0241413063268741 -0.000859850358797142 0.0101058057503404 0.0227356751528759 -0.0266647544863651 -0.147575765767867 -0.288223189758223 0.0160021797090768 0.215840353852026 0.241934052395809 0.119254771178127
  63 1053.78222875213 ""  51.8582374240944 0 0 0.00590375288815535 -0.00429509384226698 0.0638410993142268 0.00408790092269559 -0.00839730052474211 -0.0504175099276734 -0.013562460967884 0.0211479735985417 -0.0278983105234634 0.00711133640635193 0.00246833578471636 0.00129557020197834 -0.00275277434092758 0.0029330807199267 0.00929635527319418 -0.0393142864551264 -0.030554703673733 0.107866255987479 0.0572165240980024 -0.052899202986808 -0.091042694716787 0.0447242077007916 0.00831756659781255 0.00801521465562935 0.0120171963024568 -0.0149374866841767 0.0273902658522712 -0.0718094279450306 -0.00316584447244309 -0.0620989933008523 -0.0513161732882936 -0.0151517043363317 -0.0499643842991674 0.0191758074243573 -0.00486404907650577 -0.0369097580572293 -0.0273738680498388 -0.0154971585901314 0.0190235452549385 -0.0224206469356965 -0.010680149327478 0.00357646328303709 0.0848341648155675 0.104799019533214 -0.0596945735644376 -0.0552399643787495 -0.0816090776151938 0.0664401874920599 -0.0570361425412416 -0.00389903302730908 0.0130055819814837 -0.00180072777579576 -0.00643911030921955 0.00244035177531734 0.0138852125927353 -0.0120395960685608 0.0118101717645015 0.0249994221200275 -0.00839514152227113 0.00634179410907479 0.0417409400930457 0.0234779951469368 -0.0253478146223674 -0.0142677564921789 0.0176251444545042 -0.0172432582307237 -0.00392812831114308 -0.00960890677723373 0.00985412691273893 0.00390305945750516 -0.00867877417022926 -0.00360320481646136 0.00323514335070989 0.00173642535022228 0.00882391319371466 -0.0237491468438728 0.0138407117561504 -0.0110236284950791 0.00968455207255517 0.104165243042158 -0.139549034833614 0.127089876268835 -0.0297067645772679 -0.0500752456711484 0.0401192551181129 -0.00923291534783947 0.0348148853023925 -0.00450365216289418 -0.026118523133066 0.0134839353568718 0.0723734168196 0.0112712562322913 -0.0179285908133205 0.00890016996510998 0.0331324743221615 -0.0276495495271748 -0.0257259697632521 -0.00441738856594082 -0.0426990477715337 0.00393805515695037 0.0145651401449886 0.0234374034858844 -0.0106147887926389 0.0129743801369288 0.00993906810274935 -0.0198400162496895 0.041503208322959 0.0081544874398927 -0.00782473402049576 -0.012411434044068 -0.0140593035971115 0.00133186902533994 -0.0160415763268928 -0.0150817231342244 0.0722963663579918 0.0238673221824272 -0.041123472501361 -0.0332869263913981 -0.0883982596852822 0.0806090746181442 0.0739475013441982 0.042069886945742 -0.0261312462866705 -0.00407810064030153 -0.00333639444833089 -0.00364120368574346 -0.0043446531765833 0.0063955793941935 -7.28944186888659e-05 -0.00558779931184911 -0.0101450460181132 -0.00130151082856127 -0.0486978453256676 0.151899636466215 0.0626634968833432 0.00959362106292586 -0.132558634083513 -0.0736356571188651 -0.0518683846385458 -0.112994475179418 0.000399052538334149 0.00463401579958688 -0.0143385253491999 0.00914214390527406 0.0651544227094038 0.223505614283618 0.0296333278135749 -0.0992809833818182 -0.0475306790154296 -0.0518144881167789
  64 1060.09646941866 ""  8.32773352362957 0 0 -0.000390280328029331 0.000875025839177123 -0.00772738262845812 -0.000211060087653777 0.00106457222411048 0.00635938438460367 0.00189833065306661 -0.00254984377818437 0.0030483626860331 -0.00111721113752623 -0.000441187286716699 0.00014984935953023 0.000463295052159944 -0.000149248233045759 -0.00173771984764592 0.00671664330438932 0.00483071087723217 -0.0137268911802414 -0.0077168641668465 0.00707951332543386 0.0120255114278446 -0.00586341933916734 -0.00133299373141199 -0.00193117050013595 -0.00133671605011985 0.00181317712179919 -0.00235723913185524 0.00865176690509562 0.000240486713846126 0.00820300112571774 0.00483983089791473 0.00223909051799039 0.00461829074300689 -0.00128432554360906 -0.000174033448612964 0.00468168772744835 0.00418666915641986 0.00119811663358642 -0.00328331896163081 0.0023232425467854 0.00127346659795919 0.000939193661881576 -0.0238903542602105 -0.0270086626684742 0.0146763020296152 0.0120895365139449 0.0239308843298979 -0.0194130636704942 0.0132693212634445 -0.0105268499018296 0.00733907742600177 0.0178841416798011 0.0143919868222356 -0.0141666169053552 -0.00239428612346031 0.0171912587346511 -0.0154748185819044 -0.0142085633980567 -0.018194756353646 0.0187360729192341 -0.00787309558690899 0.0133402018035384 -0.012748028184203 -0.00745563099952815 -0.0042167908916167 0.00502382098911649 -0.00356490131426374 -0.0420573658052469 0.0387294564354011 0.0401871638319051 -0.0442007701201728 -0.0217265573645761 0.0433797296293984 0.0156787044657355 0.0434700106088938 -0.0722534111997153 0.0467365826894082 -0.0397471510901748 0.00467351258891114 -0.0248071403620409 0.0338108998988669 -0.0282438991063376 0.0105295404692292 0.0101064880180955 0.0502702783231938 -0.002758925581227 -0.00855599178899128 -0.0106172011096817 0.0152108210524197 -0.013224366276122 0.0123882320430526 0.00664502581283569 -0.00492508898188659 -0.0882243819430426 -0.0351018054419745 0.0413416903063734 -0.162077704230127 -0.0337655077385617 -0.229281731786443 0.0405743300005279 0.0968774643326602 0.211865323756415 -0.0856611249274973 0.0672294494735117 0.0238195323041892 -0.14753824225076 0.231873271746015 0.0620666367492926 -0.0898662405293257 -0.0118136693201557 -0.0632725523447762 0.0249542876099848 -0.203314288084078 -0.114940604167257 0.249316210283391 0.0923372430974099 -0.143045824454675 -0.103524066685889 -0.297796717716388 0.275499549634059 0.250483021563364 0.140735921282635 -0.0898333637268889 0.000184747463223171 0.00139270909939866 7.45174849773571e-05 0.00147329869463386 -0.00172510908875428 -0.00016241021129737 0.00217579856394455 0.0011904223954153 0.0020782258204571 0.0113950054358519 -0.0466086788971099 -0.0121940868609493 0.00502412302384672 0.0378720570358635 0.0172600711732423 0.0215788425108994 0.0392982363488643 0.000602003589240168 -0.00107276842333183 0.00205406892396266 -0.000617745916359626 -0.00632744587902142 -0.032305001214637 -0.00664976910848729 0.0106861273057208 -0.000402033564686581 0.00522231775719067
  65 1069.25958674302 ""  0.0844047724843413 0 0 7.32216110244386e-05 -0.000217409861815554 0.000494705067474654 0.000437964487753268 0.00053276903469602 -0.000426307260178868 -0.000137993622353553 0.000367913673508216 -0.000220249207664646 -0.000751817343448001 -0.000187057925647766 0.000395572686620862 0.000409019332458057 -0.000468944147268263 -0.00036980619459803 -0.000402512682990834 -0.000455403244431 0.000703219938093032 0.000854743724985187 -0.000272043847314727 -0.000880129682050699 0.00125623058675241 0.000868503128074933 -0.000136232074962362 0.000409275374965433 -0.000350809137477806 0.000604616223842184 -0.00118113333837478 -8.54889467383687e-05 -0.00113014670143525 -0.000434717162396285 -0.000513685907035096 -0.000354633557621807 -0.00141627673522057 0.000755136810852338 0.000582438539036749 -0.00109589685271652 0.00166059237115348 0.000708441214655545 0.00162066323595684 0.000394170413754401 -0.00176321406404487 0.000592292206452532 0.000953728559189313 -0.000379367027921524 -0.000392569965275269 -0.000823535622916143 0.000373285904510348 -0.000342612180609895 0.000608022334535164 0.000367344082367591 -0.000112703089716502 -4.82174433066154e-05 -0.000392637345641993 -0.000385988120790367 -0.00580172787080797 -0.00480727954975852 0.0021362613230744 0.0270723721733876 0.0281055566305919 -0.000259600578100362 -0.00892372182082056 -0.00992610627457143 0.000157820828690239 0.00106775069018394 0.0017681045821923 -0.00215557856967689 -0.0378686326686178 -0.0415842346050478 -0.0737015288633934 -0.00908902775538625 0.0542696324641086 0.0759934198325141 0.0511805472050823 -0.00726680159568873 -0.0016053211387182 -0.0290274278585134 -0.0320028327727976 -0.000924436805489271 0.00100568345629885 -0.00165561811457183 0.00119469951897676 -0.000738806613388384 -0.000299452056434518 -0.000934280644132007 0.00757053411572531 0.0062945192281887 -0.000121378961838143 0.00186950725633778 0.00372607326715072 0.00360932770597319 0.0479128286318661 0.0499293219914432 -0.000859604432945696 -0.00866670770595781 -0.00860076726939432 0.187270578805516 0.0675958447207712 0.0555735393656343 -0.0637769925024149 -0.0433025979966219 -0.389281959642934 0.239017324765765 0.0321590356313489 0.257047868374624 -0.181490126670141 0.0604224236659847 0.0821060197189009 -0.221517045925462 0.262117370557225 0.0654015074372195 0.0410017151734878 -0.384187156654795 -0.0806474291605487 0.0594619764835681 0.137304665941523 -0.0761400008624857 0.00131726248315627 0.0376329599039504 0.0426276020054505 -0.0558568932939462 -0.0855279709731118 0.131313191114087 7.89742664069116e-05 3.38780867336992e-05 -7.18635311055858e-05 -0.000119512409949931 -4.59243901362093e-05 -6.96214697309417e-05 5.68882803715765e-05 -0.000152246728332768 5.73024316942909e-05 -0.000530636987308329 0.0024860674642458 0.000724005748694399 0.000240296916553403 -0.00243868271198611 -0.00137147220661349 -0.000182462897989744 -0.00220417413447031 -5.08391076619514e-05 -6.37129284598188e-05 -9.80642185671063e-06 0.000142791004028076 0.000761884687862232 0.00167300945636354 -4.97985200812188e-05 -0.00104673681722011 -0.00132760298272783 -0.000597890480574992
  66 1109.89013337705 ""  4.11820752677294 0 0 -0.000288762081263944 -4.32499443588244e-05 -0.00374390229616423 0.000725913489838011 0.00212177618090297 0.00249837404758772 0.000722085328641035 -0.000942560897881111 0.00130598708628068 -0.00216600857923565 -0.00105946188567878 0.00125802371175818 0.00117254639820184 -0.000698992861985469 -0.00224535214514304 0.000489650160205499 0.000695401960405359 -0.00691128384001509 -0.000616197050945006 0.00251246105035571 0.00327046028044472 -0.000753528610609578 0.00137448144377508 9.1726041719047e-05 0.000114205741320057 -4.85605695289168e-05 -0.00029523853330597 0.003197343765534 6.36638676743116e-05 0.00273322601129584 0.00199531999763625 0.00053250857302347 0.00203117458734287 -0.00292363441776027 0.000938101839814025 0.00463666091203676 0.00280067251372884 0.00197964447138807 -0.00245776282423104 0.00364057579821728 0.00124370100438168 -0.00171721953004261 0.0347745566157256 -0.0661882129184152 0.0330672405117999 -0.00124523408102941 0.0258086087346378 -0.0155659483384147 -0.00549457489439806 0.00757285320022962 -0.00790358627465504 0.00191776461453913 -0.0040731149832236 0.00418167561104344 0.00303453959612739 -0.00274278574899203 0.00224971693016529 -0.014687800305816 0.00402346798594843 -0.00294691296462342 -0.00747128519396817 -0.00138960528819513 0.00202880264333304 0.00691541688000857 -0.00707513441943937 0.00635700364512217 -0.00136176094336015 0.000557300602675558 -0.000405423619822508 0.00431926755648321 -0.00243260435478007 -0.00110889194102556 0.00430655971743858 0.00055079316340173 0.00234998915544954 0.00122048166938076 -0.000262327580483081 0.000295529768026745 0.0575644427026311 -0.0715834488725387 0.0744530898274495 0.0415854956731717 0.00826492037361857 0.0240622308268428 0.0245213797566405 -0.0172712474609543 0.00956894215526086 0.0308880477121332 0.00797832158932024 -0.00837502128384906 -0.0186071033835858 0.0027000683358906 -0.00156144664656438 0.0257889566124227 -0.000523832511455268 -0.00177524784996872 -0.0114672538280087 -0.00322307528563278 -0.011924580949427 0.00430004827680389 0.00722331639739242 0.0212319407304431 -0.00746432486571573 0.00472502760886757 5.69558099474883e-05 -0.0102850012825843 0.0122920344196614 0.0046607387699905 -0.00709290595871099 5.43670515861024e-05 -0.00449950800192563 0.00276801971662666 -0.0194349442104609 -0.00895609902964853 -0.00214335366550823 7.02675178499018e-05 0.00110074490396909 0.00156529498533331 0.00274343811682283 -0.00255029148369191 -0.00202129830897753 -0.000737075985043414 -0.000395277967085817 0.0551999240259536 -0.0113751570501236 0.0433676251774611 -0.0312290437212724 -0.0168231112295655 -0.0131726858799922 -0.0106315712278861 0.0989224885764866 -0.0363324495528513 0.0440327951772524 0.471749961220304 -0.139651206390374 -0.243419023422703 -0.336747482365504 -0.0341279058220685 -0.270496718678365 -0.400388357138785 -0.00776747374684111 -0.000509848825854707 0.000654361407202888 0.000712086304487623 0.00100030822388852 -0.0060950945177393 -0.00244143027272928 0.0023381310300064 -0.00273198574288735 0.00157505222547258
  67 1123.05391312535 ""  10.9406744102258 0 0 0.0464785860378935 0.123184898262284 0.032047198585251 -0.0192186258384936 -0.0757374650711238 -0.0242875323109956 -0.0349923651354483 -0.0593727258550122 -0.0107105818275974 0.0563075738863968 0.0357796762784235 -0.0368745808869509 -0.0334901439777655 0.0240796200084595 0.0633885429818416 0.221002182687479 0.190277705450857 0.124240627033755 -0.0823829776758134 -0.00890089533533267 0.0347926806876434 -0.092650356556394 -0.1072326796121 -0.0345718938277493 -0.16979045652368 0.119875311147132 -0.221256932114522 0.18126198233694 0.0360351454986326 0.139318610613399 0.0574843976801251 0.135269619119362 0.0344578254700452 0.0906078818718162 -0.0300596217105868 -0.126681649291258 -0.0790852695352725 -0.055066212987977 0.0695085237496628 -0.112766252963725 -0.0345558553059566 0.0695758908035665 0.00191222350695044 0.000613134997922094 0.000580125855591567 -0.000401743166288198 -0.000910526557029669 6.03338613471649e-05 -1.66719429540605e-05 0.00101458410814909 0.000137731372813111 -0.0023251058469211 -0.000208579576085876 -0.000174533065630784 0.00198439750174797 -0.000883614118036489 0.000463289966038158 0.00151723890516838 0.000520898675968162 -0.000369970297300092 -0.00132005931809017 0.000726770288373726 -0.000111924426306138 0.000969727760913346 -0.00069604361788705 0.000386906053138057 0.000311856330953849 0.000245442358909738 0.000115847712164632 -0.000334572048697496 -0.000251280556817958 0.000613476686440764 0.000198979039620846 9.6107273894272e-05 0.000254762415517834 -0.000636928650294036 0.000225470814336776 -0.000439852982926116 0.00403477639738489 0.000875255229545154 0.000646391230328018 -0.00174462697888656 -0.00281570095919656 0.00133539340585175 -0.00875428297568874 0.00560225582419325 0.000860917647751978 0.00447381154846911 0.000169950322455384 -0.000127736492077114 -0.00859715627106884 0.0011424729736275 -0.00515666024246846 0.00572152142015208 0.000954234721017699 -0.00165684309517503 -0.000575959246420669 0.000550608551297367 -0.00254743041325809 -0.000363616609040356 -0.00294004857827351 -0.00424106748061478 0.00182553175510069 -0.00012415989337946 0.00197549311360284 -0.000497453534124728 0.00102066121830948 0.000251561994442665 -0.000279838180784523 -0.000309568475942986 -0.000443574021769329 0.000108344233536457 -0.00111135575873731 -0.000610780820704241 0.00241544953343199 0.000885524565935866 -0.00148257666826989 -0.000979143598397034 -0.0035637065872386 0.00300011314948727 0.00127291772769256 0.000188765657681013 0.000838869475215325 0.00102582380181247 -0.00129395542126905 0.000431595512657228 -0.000122025041410382 0.000376823987439728 0.000400298720024607 -0.000540680492861961 0.000944982683546563 -0.00162533016093962 -6.53576724625646e-05 0.00958338189384583 -0.00112203700200475 -0.00648483390949595 0.000291620989973971 0.00344911315876167 -0.00438172444412266 -0.00297984052556536 -0.000977921425844205 -0.022868031243913 -0.0716973796273558 -0.0214386615666018 -0.110075674848643 -0.0820142930466156 0.0452544793855916 -0.000195902204440579 0.108492437824219 0.0244211206941135
  68 1134.42235380938 ""  2.01154353364907 0 0 -0.00256293477071995 -0.00503326571689917 -0.000261470087264894 -0.00505714192747921 -0.00438648069728879 0.000455312313797926 0.00133081166934307 0.00203484129745518 0.000272229979973809 0.00846486981433164 0.00359300883159635 -0.00575115042453964 -0.0054929309616967 0.0015748656491009 0.00674816800019125 -0.00826695795574483 -0.00712370871856541 -0.00671620776928269 -0.00332222886416229 -0.00281875363907234 0.000128881856626789 -0.00415684026791908 -0.00387306275865696 0.00312511627607563 0.00581073766212299 -0.00407573035408357 0.00788998032989717 -0.00672878010008283 -0.00153363409129352 -0.0042328043878512 -0.00259746965026335 -0.00537703480994793 -0.00178310917935676 0.00572003784726269 -0.00417972894848787 -0.00587900827614778 -0.00369075935586798 -0.000223147496536738 0.00422869497239089 -0.00577802812276265 -0.000201528443436497 0.0105633309336445 0.0152024826254702 0.0238654932353975 -0.0125775761510998 -0.0299275140582913 -0.0177640703869523 0.0162619366798706 -0.00513560267232836 -0.000717135517066136 0.0012251210579679 0.055421725859764 0.0207522002957435 -0.0255586394272189 -0.00692741327675871 0.0166909964819699 -0.0135273237461957 -0.188162764556894 0.00778743641455353 0.00432151694948194 -0.0169423453014251 -0.0134557237700297 0.01531852300532 0.0651851332323978 -0.0294918303930303 0.0217596851015249 -0.0230084729805337 0.000847468572767047 0.000337359196882599 0.0397677447398475 -0.00189389159691279 -0.012708403482706 0.0408200690224444 0.0107239859473325 0.000713919544852463 0.0404030579099034 -0.0124392769646979 0.00907687874556079 0.014674040861123 0.025232117800544 -0.0273309908026538 0.0239829729971191 -0.0095357277276027 -0.00982981916554733 0.136831661633898 -0.00876923395134938 0.00387627884050168 0.170847360673674 0.0845130142623938 -0.0953190855943368 0.113762821935847 -0.0788914442706732 0.0635478813778263 0.235575578770344 0.0314025211018658 -0.0508227161706578 -0.0799330921387357 -0.0309513852513193 -0.0259130029407854 0.0363438564390626 0.0299389223983219 0.190589089051976 -0.0806236992462959 0.0106633586726801 -0.0587621147835564 -0.0771974797658671 0.0258428201266741 0.0373829459333726 -0.0779838394445239 0.064705067973864 -0.000740008490426184 0.02502479480787 -0.190225409552591 -0.0485410114003723 -0.0895623610757381 -0.017694409463747 0.0463939172168281 0.0550594427424179 0.143049148972045 -0.131859859676755 -0.0913872981767475 -0.0459110698903616 0.0198401620071969 -0.00345228692517859 0.000559688618317587 -0.00339272240358893 0.00295300467160037 -0.000338775208166153 0.00167488720725141 -0.00360953578083609 -0.00399480835419579 -0.00257349526684892 -0.00180996449779596 -0.0303807705308183 0.00405178675857851 0.00755235251736002 0.0329879114056259 0.0095015192333874 -0.00576845519171271 0.0218480586594781 -0.000730421934322344 0.0017494120068087 0.00196323156162118 -0.000396722068788134 0.00107990997351951 0.008621189636152 0.0024085475831009 0.00243412516317096 0.00612148313992326 0.000533470848194472
  69 1147.19113865425 ""  111.535557565824 0 0 0.0536955958753294 0.0733132712641442 0.0288308762240904 0.0609540608906716 0.0556969543535377 -0.027686753391163 -0.0350632538101544 -0.0211535161391643 -0.00730503638608211 -0.116948160850367 -0.0506857673661748 0.0900163144542792 0.0772236027185981 -0.0126791561321197 -0.0987596652717494 0.168870379899238 0.119362825781059 0.106318811477626 0.0283539741685234 0.00484598048344746 -0.0202806981461611 0.0813688103713515 0.0599509315830841 -0.0220746715000238 -0.0861761822043672 0.0543682908258557 -0.142843980484711 0.0787121646448104 0.0309505192941729 0.00872627682274879 0.065095410769149 0.0612026151584064 0.0508329713260663 -0.0142877631447392 0.0243378929309688 0.0228381406137072 0.0362273765856002 0.0175593486039037 -0.0574935622782743 0.0782461646804995 0.00209928443029528 -0.0808928246139275 0.00549316618476497 0.000963214307107706 0.00635746837083668 0.00119212776757737 -0.00101850563398918 -0.000526995426442805 -0.00910017390321368 -0.000825164677393772 0.00106836945969306 0.00921779981660948 0.00159389232506203 -0.0017201944577875 -0.00447976836476162 0.00106133097367374 -0.000597541616062857 -0.0123513803536267 -0.00176589247645629 0.00233589212796598 0.00565539693610111 0.000528259787408453 -0.00147980282531887 -0.000954784239965188 -2.21540762425213e-05 -5.87664718391404e-05 -0.00289416063762938 -0.00122105200861881 0.00045809723956536 0.00242612019951053 0.00110149332605866 -0.00165961173597916 0.00213365277903488 0.000888264793333535 -0.00110642250368928 0.00374657984437936 -0.000908771518304809 0.00107664585770631 0.00999398985128174 0.00979895368455623 -0.0223812964830088 0.0215672159484546 -0.0124198757603253 0.00397419620361714 0.0461329616203808 -0.0174210357768328 0.00774033964289915 -0.00912086312545798 0.000234191168331023 0.00129114582248216 0.0349149340110131 -0.00838280977993078 0.0122749569918291 -0.00735603959915083 -0.000555761426561661 0.00400290810663772 -0.00165887189245374 -0.00217705159830098 0.00597629804406071 0.00215116045071438 0.00423406937048573 0.0159209314562607 -0.00684558868879414 -0.000839256222629213 -0.00820684970124543 -0.00353023718203704 -0.00274481251880929 0.00174759761526022 -0.00490302916983582 0.00701246013873145 0.00218052822127673 0.00128194539759246 -0.00944176679605396 -0.000446922610033264 -0.00924937896558334 -0.0018043244678371 0.00499029769635516 0.00530456596599193 0.0160237134383727 -0.0141070751973141 -0.00775177022127586 -0.00297442091133765 -0.00014384967251747 -0.00358358961858955 0.00361206039938756 -0.00413468353058089 0.00417654810667092 -0.00135245336944016 0.00337597844179754 -0.00776756049974137 0.00340046903073778 -0.00400953433511246 0.00450528257410303 -0.045422752826594 -0.00864113141065845 0.0192017326125531 0.0236276886080424 -0.00168517882567962 -0.0299739488279117 -0.0216470979341442 -0.000649011857565905 -0.0265319445435806 -0.0452422485138311 -0.00408300947139776 -0.0442126455162268 -0.0507680412250001 0.00697526152100503 -0.0361364669323113 -0.0217003915332554 -0.00246344862157073
  70 1153.744255504 ""  11.4503209334651 0 0 0.000133424891097367 -0.00234911997025432 -0.00103439475315719 -0.0050598141741233 -0.00320457229530953 0.000995621923468473 8.74164924788044e-05 0.000797109635126917 0.000518804269142159 0.00839211675183871 0.00288528021089086 -0.00526046450774993 -0.00594000871541784 0.002330726927131 0.00614683682121428 0.000538044434727249 -0.00170103103805703 -0.00697993371780151 -0.00591597149203195 -0.00650633704696583 0.0024541061228951 -0.00450192024827078 -0.0031995236104598 0.00361411778103145 0.00220308557233244 -0.00173699052658878 0.00114125678595441 -0.0022158060960554 -0.000266789233245271 -0.00285968385821416 0.000730061498617758 -0.00303653027917616 0.00112709267590553 0.00532812054995254 -0.00417710062175344 -0.00190178304549877 0.00233323826349598 -0.00589760163510938 0.000157792913897844 -0.0103698653268773 -0.00200791958250741 0.0109308892699279 -0.017206882110644 -0.00568867612132078 -0.0127903936828008 -0.0110340893245688 0.0112869351596823 -0.00424727126644189 0.01925031992695 -0.0199937677414772 0.0163027438066025 0.0732892282925938 0.0137491224123524 -0.0209071294187925 -0.06789623901963 0.0315830322090214 -0.0220276045190216 -0.0208160060735794 -0.0347366520523625 0.033841174430281 0.0681423181928004 0.00361100664092041 -0.0099310833210881 -0.0587593922939097 0.0185599367216247 -0.0118712512442866 -0.000711534406438393 -0.0217672888755639 0.0203956021431514 -0.00284149767911286 0.0231170080907073 -0.00636498651015296 -0.00343578769773586 0.00892990423137935 -0.0227610189218322 0.0143213322189941 0.000774130151732965 -0.00179066292948927 0.00885407304571504 -0.0167672294541212 0.0425290735761742 -0.0088839865861996 0.0409986347912903 -0.0209092015787882 0.348264654376573 -0.100891912738689 0.0741531510333831 -0.270256629726711 -0.0419823097921794 0.0525470191732004 0.354357751882943 -0.119624648214842 0.0886540837529092 -0.434629523731562 -0.122521312487595 0.151433689693115 0.0237726478513108 0.000412040208332001 0.0803995104847052 -0.00586459600662421 -0.0427974216830169 -0.0140424051862586 -0.0127645062470295 -0.0421487644111452 -0.0732807761396249 0.0195006626494372 -0.0838837877544578 -0.00856827304142449 -0.00746173485668948 0.0717151466132733 0.0499803192658975 -0.00321708347015371 0.00781906002684782 0.044585894996788 -0.0242798116072706 -0.00517796602593446 0.0102070294930072 0.0211834643729482 0.067097972577255 -0.0621826257459044 -0.0255545437953304 -0.0112035823497751 0.00748496564939143 0.00771608033793825 0.00182878277280388 0.00819566786133962 -0.00596773924176408 -0.00191125053097874 -0.00918346152501684 0.0105400878096606 -0.00132179418186464 0.0140831088258259 0.00596929716369452 0.0650855434686175 -0.0112236182801047 -0.012008517807251 -0.0739149853987174 -0.0236417974794992 0.0363179729650415 0.0381377529233435 0.011428836410296 0.000362671738705988 0.000655943960735012 -0.000281774014826707 -0.000404987803342954 -0.00089472757574277 -0.000188916005081482 0.00183061026077277 0.00225246861933473 0.000657254138341025
  71 1157.26805588383 ""  13.1263636387458 0 0 0.00262227751640344 0.00819147906719743 0.00159906533996896 0.00771886725708233 0.00476682491406641 -0.00178612342165129 -0.00201060067012137 -0.00346883478801894 -0.000712742606478805 -0.0121368371708101 -0.00496090758685792 0.00888042114461057 0.00721338012069794 -0.00121157975483264 -0.0104961711545488 0.0166721927334888 0.0142217361961283 0.00805567261059852 0.00450890703885087 0.00848659483306138 -0.000237306449082049 0.00484530149936435 0.00302851097877845 -0.00590851483652052 -0.0101058574126852 0.00733369266964925 -0.0120607012751541 0.0105341167060603 0.00212516080784322 0.00779830611728832 0.00430733711402815 0.00882023149484689 0.00249777446575234 -0.0013532630496801 0.00159084414368058 0.00389899554866893 0.00669216028000037 0.00254063363620306 -0.00834213334064487 0.0079357932953688 0.000386459158512011 -0.00515405745307462 -0.066053465535706 0.000986290891358558 -0.0934198381842514 0.00203243454198554 0.000712007793043291 0.0235006281498688 0.0121557317730373 -0.00501396713844502 0.00374365063674798 -0.00989342683799743 0.00411279226772738 -0.00103365684002804 0.0107872872355584 0.00179057615461675 -0.00285975503318296 -0.00538778926162498 0.00418824339715922 -0.00384413412291232 -0.0121646310949655 -0.00470201659379495 0.00517520043945909 0.012681780965686 -0.00149328579799702 -0.00105333448008943 -0.000259434370945183 0.00302566772630739 -0.00280376057133584 0.00174642040380656 -0.00298851976624429 0.000219083741271985 0.00172796017713719 -0.000751272128876938 0.00298633058233648 -0.000319430665998875 -0.000708264290866936 0.00074400834405424 -0.0610800291064661 -0.0786526427145857 0.192452043019648 -0.151309515785892 0.231531770882008 -0.100288759915546 -0.103593432217772 0.0348838101383152 -0.0433034884279605 0.0575604789907281 0.021156058351005 -0.0197724737656191 -0.0345901009637531 0.00580338374750549 -0.000611000616900838 0.0699533048161886 0.0226433539347423 -0.0216851966107188 -0.00557324397179297 -0.00126364310493676 -0.010527279916969 0.00192481272531982 0.00668058914869381 0.00932516127436718 -0.00116804071683252 0.00591773664151971 0.00723103708093718 -0.00477998295286584 0.0112643619883143 0.00233985353117912 -0.00142127214207844 -0.00719003173203394 -0.00650693583927273 0.00109777591523009 -0.00743166899146258 -0.00718876870624269 -0.000418471534873903 -0.000287872839621751 0.000689214681454017 -0.000648165492881828 -0.00268099211079226 0.00263290059519902 -0.000154249904332468 -0.000347525323241105 -0.000249411727571832 0.0255680117755546 -0.0143616987298963 0.0356449687116848 -0.0322366462688531 0.0157404701485745 -0.0386003522198232 0.0725252841983325 -0.0517381170692957 0.0750459535494928 -0.0286184011501514 0.359671682449843 0.0521979249664145 -0.0744551338476257 -0.324436748422164 -0.0850189394660549 0.296422480140596 0.274569724714632 0.0471466462368421 -0.00126579641320587 -0.00468989398415461 0.000650521075090889 -0.00262423622299261 -0.00930560010313478 -0.00149583041361885 -0.00942408578218755 -0.0013000723158234 -0.00336732955562273
  72 1171.23806237522 ""  0.399321331909067 0 0 0.0162203064366787 -0.0062769335794213 0.00496899385521185 -0.00974140221223123 0.00838589417961318 -0.00592167920485846 -0.00893661476970308 0.00727510024065532 0.00112077522767946 -6.96514707548773e-05 -0.000622142703808559 0.00106131608151687 0.00589327040022491 -0.0045828259212963 0.00379571946468141 0.0196901174210658 -0.00457081395679542 0.00625030519690555 -0.0153560167968204 -0.0497360658725236 -0.00771409103646599 0.0263542765439442 0.0255528469832462 0.0297312310373991 0.0063667778852022 -0.00833045237614011 -0.0162402630383167 -0.0148114678602055 0.00573881015794764 -0.0413939005492834 0.0167093556137629 -0.0150045930177796 0.0188010634065921 -0.010607495331727 0.0112537947159693 -0.0113232917942778 -0.0314092404205758 0.00810649222166437 0.0253935017420702 0.0161300756453401 0.00423426365826815 -0.0365437776570894 -0.000186064346023232 0.0165783485740891 0.0290138047388679 -0.00354995347985483 -0.00292542595074342 -0.0119167207983004 0.00681614557849059 -3.34558033139647e-05 -0.000896994716908096 0.00238765967288157 -0.000550005809844515 -8.18146213490282e-05 -0.00274655225273316 0.00187817785645416 -0.00154937397568036 0.000374482156278313 -0.000200764125725513 0.000166548721903833 0.00148031572887633 -0.00144429031287171 0.00146291701308784 -0.00267627282265132 0.000279289276607933 0.00056410391660438 0.000896580303374136 -0.000657796903041221 0.000468054414567698 -0.000377522015085719 0.000450328664271863 -0.000143028778017735 -0.000371425245469964 0.000196094930092987 -0.000444489974381339 -0.000316605019951734 0.000193605887477714 -0.000121625441249712 -0.00642983511487158 0.0539451534483305 -0.110940229768749 -0.0528532817739618 -0.11399466769688 0.0550930445941742 0.00136672416873491 0.000359533416431088 -0.000251295905525648 -0.00651868920103412 0.000537263523338322 -0.000374414630412453 0.0106114603449893 -0.00609778059599577 0.00412680033837772 -0.0245700948043575 -0.0100991727191006 0.00815032615925275 0.00118143044945448 0.000259473633995511 0.00160421118203859 -0.000412185629436221 -0.000668209902741271 -0.00150749570143956 0.000464210628548478 -0.000822957920441568 -0.000954102761861793 0.00096247873193341 -0.00145689842010555 -0.000483061039431716 0.000627365916736211 0.00103142365550689 0.00110489034920534 -0.000277080733656192 0.0015909195493867 0.00118474740617688 0.000791114859896786 8.58132287289869e-06 -0.000409307746029056 -0.000338667104445802 -0.000223065223112032 0.000154037910976105 0.00085942430817584 0.000464346720314353 -0.000104633186073963 0.0454792655006309 -0.101019101239583 -0.0158473564697771 -0.0202387432910037 0.0414783153352839 0.0328265411417714 0.00898720141916599 -0.0343071923805972 -0.0737401008119291 -0.0934789769147383 0.376443323118715 0.192316579556915 -0.352617106168029 0.377960170377155 0.353779453989332 0.182189900569369 0.113995563695658 -0.113066826591311 -0.00375872184930436 -0.000188652655680924 -0.00195289300378852 -0.00800306238710462 -0.0134225296275172 -0.0039119800011325 0.0119463848536808 -0.00100191056548164 0.00686328586042929
  73 1179.01645545541 ""  3.72433266357439 0 0 -0.0890112129442462 0.0335063199444151 0.00924694111390784 0.0766534684703321 -0.0429872829234566 0.0123479407070593 0.0444266257646048 -0.028457485639699 -0.0186538780200255 -0.0158197784881899 -0.0162112037595205 0.0179330033526456 -0.0377044713654791 0.0468051772527365 -0.0539085921847517 -0.153767111958111 -0.00453722219824806 0.0751088111041896 0.119498216174915 0.287747965788751 0.0163749803870455 -0.130612409868172 -0.147466562217271 -0.184822267422638 -0.0288152847870652 0.0416779406100981 0.106970773866566 0.0448191367497811 -0.0335715393250143 0.199297308651109 -0.108902895624516 0.0755452711866116 -0.121016064031745 0.121623166305651 -0.105091820447019 0.0770491958895586 0.290428590180223 -0.0898490507661423 -0.243033232297672 -0.152403189954303 -0.0479558899037074 0.336026124075579 -0.0016163646449391 0.00013746085968887 0.00411165940657662 0.00354334641609069 0.000870718917047077 -0.00227069276800405 -0.0051989498157803 -0.000258459393266364 0.000648387060471108 -0.000175906660044977 0.000714811302331498 -0.000193270078527741 0.00144906281064862 2.17054117663349e-05 6.05681795900769e-05 -0.000878269479990447 -0.00126776256048769 0.000910049660520929 0.00129097048348358 0.000957257985428709 -0.00114946001057232 -0.000367565577945594 0.000442494872245795 -0.000246951442593675 -0.00113078769630321 0.000834224245275596 0.00141287823377819 0.000279837992515964 0.000356758452979194 2.22593162096031e-05 0.000448253767622133 0.000113629745692322 -0.000902974135946693 0.000765117979951944 -0.00047235536246396 -0.000650204644369823 -0.00508870308353684 0.00615361924807101 -0.0186292626022511 -0.011514585058271 -0.0108798105035366 0.00698688687711222 0.00650485954101376 -0.00130991861069349 0.00341400891332727 0.00173471459743032 -0.000531889135440807 -0.000719490993960562 0.0101902759281339 -0.0023352395191787 0.0022568643951374 -0.00733624622030276 -0.00134878115889281 0.00330204087901844 -0.00165722658887802 1.9616583632583e-05 -0.000776682193489426 0.000101963680139765 -0.00334254908673562 -0.00163688025385967 -0.000431927182074597 -0.00138197216220491 -0.00197877766551468 -0.000164402165533823 -0.00335507530538246 9.79635878654104e-05 -0.000933482295112035 0.00245713684435431 0.00118766551365445 0.000291928222386917 -0.00262862553503933 0.000938356422460337 -0.000710893240888535 0.00153701900120775 -0.000554832619919679 0.00109770188438236 0.0035857677238891 -0.00191154418479677 -0.00252406373319037 -0.00217770517466718 0.00291717290649746 0.00497709555380266 -0.0140491201066651 -0.00826485688905201 -0.00245445419687947 0.00486498368892999 0.00702515552230401 0.00362752919793091 -0.0032997782960848 -0.007915300872186 -0.0228032785226044 0.0529125734457964 0.046113724683298 -0.0351893112829637 0.0701579622514794 0.0474248853612316 0.0194777886570253 -0.0147068840762517 -0.0136923633370794 0.0227681289895036 -0.000341435440916276 0.00112085028839799 0.00969832442259118 0.120675988089267 0.0487432275816753 -0.0193851335407475 0.0631832476249672 -0.00946239696956253
  74 1188.61232236646 ""  1.44813310268477 0 0 -0.00251859382806828 3.6285543498474e-05 0.00261299373373076 0.00295809091343374 -0.00144429360467876 -0.000867564074597316 0.00106857007324928 0.000755446522125993 -0.00131617779908255 -9.61153803124929e-06 -0.00160244493434313 0.00125747517278685 -0.00278293048682266 0.00381780610458693 -0.00318143670352897 -0.00917887364297593 -0.00396497734159402 0.0114462332507953 0.00571128954372306 0.0077065947632519 -0.00171414016933279 -0.00401693307942239 -0.00540733469166874 -0.00612742595116689 0.00119128128063867 -0.000153481163383443 0.00551100925112134 -0.0026067218296907 -0.000998459999506336 0.00212858661255517 -0.0046669259301014 0.000618690455209834 -0.00478280466932381 0.00997330254141251 -0.00742317687933449 0.00298809203091887 0.0189332079319509 -0.00786160489075222 -0.0160169342505348 -0.0124171880079791 -0.00394488994365058 0.0239219801616217 0.027080096936485 0.0163700954242696 0.0529671792831137 0.00391630090630351 -0.0115917050051178 -0.0151157282996024 -0.00972950432958033 0.00281843553759827 -0.0017954988566115 0.000325335974713081 -0.00191012272829158 0.00151649406374174 -0.0014262846183053 -0.00401939755951178 0.00385568924412259 0.00344192087522546 -0.000177288967687226 -0.000112621260670116 -0.00159527632519814 0.00360858138310541 -0.00296105969846411 0.000702021149036824 -0.000129210424010092 0.000813409262244543 -0.000564891606015078 0.000355761399327269 7.48905401034785e-05 -0.000277293100303814 -0.000192748314780406 0.000271246229037421 -0.000185293780451388 -0.000334758180077196 5.81502497542991e-05 -0.000179942742194703 3.40301323156739e-05 -0.000363463756550605 0.139016594711138 0.0967589321418761 -0.175518287779041 0.0193474830831867 -0.178923634651956 0.0795789808876076 0.0365279142233658 -0.0183861970941837 0.0134634068652244 -0.0205601082301126 -0.0115328937208427 0.0119236185162923 -0.0242578513329179 0.0127722780852498 -0.0121415375201522 0.0213987423984812 0.00593149001811747 -0.0111913643125452 0.000285344757293988 0.000486854123636463 -0.00123520417018971 -0.000140656536196663 0.000394647071398632 -0.00256304719811107 0.000500911110130595 0.000302216287760183 0.00111920159901935 0.00039353069698926 0.000332409775753811 -0.000297848436482056 0.000273489207971583 -0.000701622299813933 -0.000116565625942826 2.30404159151947e-05 0.00177645662246042 -0.00012981143039056 0.000693065528471005 0.000903913816755779 -0.000728309775726625 -0.000383520835367572 -0.00216319756112263 0.00229148622364319 0.000322859862427546 4.20352881631946e-05 1.04473157999385e-05 0.0133422654957295 0.00151418395785815 0.10561884152794 0.00773955343374554 0.0270463912096066 -0.0316224342134552 -0.0681698994366996 -0.0335648346604294 -0.0541387071055487 0.181769637851556 -0.126963764565846 -0.359355467743848 -0.202325473073543 -0.326975635552214 0.00499213779684284 0.10684498752724 0.473797387007869 -0.0648982955309184 0.000590908749142747 0.000575607207268681 -0.00114307048780105 -0.00356854391585885 0.00767915558932813 0.00458434638348688 0.00642262459801125 0.0064382374583293 0.00352439803487173
  75 1200.02882267074 ""  1.03561940499751 0 0 -0.0796798311283253 0.0292655854404035 0.00694452431336526 0.0621475764400187 -0.0379389558446589 0.0157358533575556 0.041288110717393 -0.0246822456361782 -0.0162123812570867 -0.0492938138668096 0.0249910390904225 -0.0273935863394185 0.0667387178686408 -0.0486889445782592 0.0449775667902689 -0.135918738835648 0.00114272221008708 0.0253023212505578 0.0281218913325797 0.209988305637924 0.0562880539233919 -0.0611639304360302 -0.0851329957911357 -0.195995283725916 -0.0239520182098552 0.0370042338637955 0.0962150998327724 0.0340298735679573 -0.0322953421523876 0.172536660247683 -0.097342680512083 0.0600516457131878 -0.107956337959219 -0.0989715693892476 0.11526843223575 -0.135794466623481 -0.34826605715931 0.0877284717464274 0.277749687151675 0.148842020786744 0.0342257682106467 -0.402209241169892 -0.00266220852861299 -0.000951734411327278 0.00316394913342545 0.00683848690117861 0.000907609607934157 -0.00212575075393653 -0.0103398160193691 -0.000429769341044747 0.00142526514032781 0.00319641037230239 0.000251306937129802 -0.000588448359321276 -0.00142916060193302 -0.000931577684660451 0.000789662979572458 -0.00112906429060279 -0.00258017110028711 0.00316153974503196 -5.4063404271719e-05 0.00369938729241379 -0.00355021683756973 0.000710516179934774 0.00139617042393546 -0.000624854719464936 -0.00149760491988543 -0.00611955758570343 0.000428110714386528 0.000195486474340327 0.00262180641105825 -0.0010549504690571 5.2999490219897e-07 0.00157061924347649 -0.000829116395119847 0.00126730120984811 0.00173341797232032 0.000755921371164512 0.00473952500500965 0.00518262743458149 -0.0129303637772335 -0.00375656975819861 -0.00549304707839393 0.00329346823660854 0.041230992922712 -0.0155445734791005 0.0139863447417425 -0.0205487369782446 -0.00728275450966888 0.0093722377970133 -0.00600887401049834 0.00690879106433413 -0.00541795491760625 0.0161981928378591 0.00331806698154169 -0.0122720376529194 0.00338423906912062 -0.00074917715585177 0.0117080004146678 -3.53236487840469e-05 -0.000974381628770592 0.00597212313707879 -0.00274282858075876 -0.00316405256155854 -0.00791037500940475 -0.00122400319948538 -0.00232070843221713 0.000625902022119366 -0.0024122166591557 0.00596677669344969 0.00298050023824617 -0.000201427414905115 0.000125818780168628 0.00263076685754095 -0.00217175646930846 -0.00322078919305618 0.00241015021988356 0.00146931666160107 0.00132993213602126 -0.00514597770393616 0.00143438015374489 0.0038773003249711 -0.00711179770394755 0.00132718822957948 -0.00307084887422542 0.000683319141134675 -0.000300549347703911 0.00217429070002305 0.000765440698363889 -0.00043079004651087 -0.00234746663503688 -0.00229484689085462 -0.00112586066015975 0.00886202430529945 0.00255211832534949 -0.0112712411060708 0.00500584922083092 0.00886512309731575 0.0119511173680588 0.00713584908664073 -0.00505798067438191 0.0190887289482529 0.000967211811875896 -0.000135117161339736 0.00260571318057295 0.0877624445659248 0.040085173221127 -0.0119226842938881 0.0546269811669453 -0.00655034169740832
  76 1219.24360821349 ""  75.9564573544101 0 0 -0.00636993387508625 0.00333484574196879 0.00230036447721438 0.00652824530006506 -0.00236471658999001 0.000293202759675036 0.00298096996001827 -0.00188886491050725 -0.00187368790330287 -0.00526424774535415 0.000824184213058599 -8.869794912096e-05 0.00508818415824581 -0.00360101365727583 0.000830049580567701 -0.00883876270453915 0.00200885883175286 0.00495476996619999 0.000443869893236188 0.0166218122036497 0.00603161282467677 -0.000322944649952104 -0.0045779126474524 -0.0193022385674534 -0.00291283130286941 0.00387201296694261 0.00748380126728352 0.00212085827177277 -0.00256496966991525 0.0134356595359982 -0.00734474731007559 0.0053582627157353 -0.00867195260065436 -0.00589325739254251 0.00640932977646205 -0.00716276789564546 -0.0205970014106183 0.00831975004500839 0.0157960201837639 0.01247808297337 0.00293776452143445 -0.0247117998839512 0.0276368111481642 0.00758106771847775 -3.04654296228035e-05 -0.0416144202475545 -0.00499794385125565 0.00720207268797166 0.0606484002302313 0.0188472933391742 -0.0248099477325323 -0.0238536956811088 -0.00213666930019642 0.0036649111106681 0.0113496747597749 0.00967395674424994 -0.0116250263000276 -0.0106176509510768 0.0330258733338388 -0.0287448010506409 0.0424796881817022 -0.0450424390772151 0.0385355854917001 -0.029370792339938 -0.0151018277206482 0.0170010906799189 0.00760026202009774 0.0554822298473755 -0.0643008041952466 0.00282393671072158 -0.0293314472076075 0.0160346927918896 0.0027723700501818 -0.0167707708321813 0.0332022257190251 -0.00903007317505135 -0.0124273969655665 0.0181709670999677 -0.0241356349786637 -0.00259125522047564 -0.00538625753646968 -0.0187199987302934 -0.0242981385931819 0.0178858081882687 -0.359437490947216 0.149916319060736 -0.11048680451521 0.277196926713715 0.11070860116517 -0.117755251607184 0.294725372157528 -0.157591080662927 0.128567521952737 -0.365436871102409 -0.146651631752495 0.167732795051018 -0.00701769182804871 0.00582524837888469 -0.0874866031066465 0.00778919302334025 0.0665026218902812 0.00852611491408116 0.0289411043568543 0.0551093409032799 0.109296325445298 -0.00803164416600269 0.110020907361001 0.00475101563468851 0.0181317957023894 -0.112990719645842 -0.0734428535926875 0.00366472727435309 0.00377734727141026 -0.0763877937172469 -0.0271277128503016 -0.0386753517437101 0.0277152589153956 -0.00990706097551063 -0.00651526872601661 -0.00730411841960971 -0.0200681738743158 -0.0140544523982075 0.0103213460496981 -0.00135563465265628 0.00254033180892926 0.00616142808311423 0.00202370565820316 -8.13547895282821e-06 -0.00124593987236918 -0.00851505130695971 0.00243333674576305 -0.00820074752880787 0.0134410491830278 -0.0276709725432579 -0.0282165666402201 -0.00900426844784462 -0.0171743563167048 -0.00169561098054009 -0.0300429540934831 0.018856939585093 -0.00212796146947783 0.00129231608471887 -0.000946031456306515 -0.000859227310345855 -0.00312127104729031 0.00915130935494179 0.00593277487027176 0.000931564964072238 0.00882474945429117 0.000901319435113942
  77 1224.45368338103 ""  13.7505259973298 0 0 0.000571486074896362 -0.00037590926015063 -0.000585549907512985 -0.00218357088312838 -0.00103741370346092 -6.02822942709805e-06 -0.00030954980119298 -5.73634132464023e-05 0.000350836414808311 0.00313713279222875 0.00109743454994024 -0.000639344670111219 -0.00293282463788719 0.000407983950766632 0.00015993808932731 0.00148506103714472 0.000211274371204772 -0.00350326722245499 0.000132691492720221 -0.0021303163031525 -0.0012317826184487 -0.000689407249280168 -0.00072693607329224 0.00369850183203674 0.000336595080982726 -0.000679636738045133 -0.00130995122345172 0.000814911150671664 0.000410990922748392 -0.000620582829019117 0.000685882071909239 -0.000575005458754125 0.00096161937602924 0.000253181800081293 -0.00298590040751307 0.00593060298643576 0.00624453940501018 0.000955247787970083 -0.0051041338695001 -0.00152541563253248 0.00101737677015697 0.010703172862827 -0.0133032206523891 0.000184114671235495 -0.00443138557126199 0.0176351660526084 -0.000126706217545835 -0.000127341117948842 -0.0183232896943028 0.0240792817723285 -0.0194547823258722 0.0448955023731335 -0.0186791591803088 0.0116110430550751 -0.0579569558162921 -0.0293307425370563 0.0310058097556793 0.015714587380194 0.0467258726309617 -0.0350824473867259 0.0175725469195497 -0.00826689012194257 0.00450882443567602 -0.0134344003327945 -0.00373179388591779 0.00504169904579829 -0.0276010833591055 0.0631816932768004 -0.128849011730908 0.0177797641995903 -0.0371900407260751 0.0341034896598993 0.0155441820051471 -0.0252811948013199 0.0629447085383572 0.002804917188771 -0.00715566857838629 0.0398656625069433 -0.0205587162599381 -0.00435931427003839 0.0130108039008062 0.000727586073146357 0.016838818796651 -0.011530957593986 0.255711523507197 -0.108709550964688 0.0902912778760208 -0.313014947416221 -0.11857787952424 0.140802198283975 -0.0518592278033473 0.0294767394836477 -0.0134062983899875 0.115765734328091 0.0432518641838873 -0.0555328131992429 -0.016661785001805 0.0101070692403561 -0.121405212493114 0.0253985601825349 0.111059295810842 0.0308553207981751 0.0182529560011093 0.0766572402047009 0.143537889923684 -0.0418883122851899 0.235193275349881 0.0170785457364178 -0.00941110075992237 -0.174327385037858 -0.130668291061778 0.0150524507482966 0.00498261346760268 -0.162779440408753 -0.0856444483358197 -0.102361836093066 0.0791431449233709 -0.000264837382524266 -0.0261768822558904 -0.0440840608311911 -0.0488927983177727 -0.0012403222265561 -0.0418065529411669 0.000220895177122311 -0.000889833763222465 -0.00311096866184833 -0.000809619935304197 0.00040588038373434 0.000362579079915882 0.00510071000407845 -0.00470745823086282 0.00562370080547314 -0.00766010021006958 0.0126907495614584 0.0160961634756698 0.00587755913617122 0.0054478021469236 -0.00134062805563771 0.0224511414205562 -0.00230218258793135 0.00164562779309057 4.09442688352244e-05 0.000214418364756429 0.000357134352918317 0.00144628215402527 -0.000394330901825593 -0.00108465427420789 -0.00134886956412887 -0.00228354413135137 -0.000897069575583642
  78 1225.97756466079 ""  4.05872359131028 0 0 -0.000683755436299402 -0.000487269731039087 -7.89718551142983e-05 0.00161469051243522 0.00103643788460078 0.000663534290222625 0.000594482750977804 0.000205213807650481 -0.000231316674390906 -0.00205863296486258 -0.00157834525239437 -0.00132942541167118 0.00312748049522788 0.00156596116598466 0.00211953440728599 -0.00363549869777904 -0.00204469136358258 0.00164573182473139 -0.00233056470592622 0.000261750813854459 0.00296577156635557 -0.00172132220383541 -0.00102538885117804 -0.00093827929534652 0.000616315946502712 -8.64316117803444e-05 0.00200285813820637 -0.00107852180895429 -0.000633925174399367 0.000948006014426025 -0.0013108387214447 -0.000430747889281751 -0.00137495279621994 0.00781798780420037 0.00113383905378496 -0.0156998585352758 -0.0148107424137214 -0.00417666972144604 0.0109263548946213 -0.00487503640381948 -0.00296160359959201 -0.00679816878627898 -0.0025117685147758 0.00041780937991928 -0.00131786476554899 0.00291104110617109 -0.000264016551808133 0.000283763633205831 -0.00206241489184064 0.00717005486740453 -0.00760159985940797 0.0115935038288655 -0.00479526243683758 0.00424481643172822 -0.0156092280081557 -0.00497434828891127 0.0112088618389319 0.00253791695981647 -0.00380245766605414 -0.0314565596524935 0.00726515847394264 6.09959484348935e-05 0.00824975240662977 -0.00515164698419533 -0.00103497832916144 0.00317610186933609 0.000533281217282277 0.158690777860196 0.109156971819642 -0.00289739772416344 -0.0657427692795201 -0.0192208030825801 0.00774959994990821 -0.0337883866000224 -0.036563507846204 -0.00314326829409364 -0.0656013255429063 -0.0560137647621059 -0.00617160913819594 -0.00122188068657281 0.00336509772335208 -0.00229634285188158 0.00314042951755958 -0.00204885520860489 0.0542114355115322 -0.0223979418393089 0.0208733493358894 -0.0753702191414821 -0.043691290457561 0.016840286302085 -0.0029267323768412 -0.0255923263086556 -0.0254551030528227 0.0156060528760011 0.00638493625865418 -0.00646764220753266 -0.0742644755441118 -0.00459050321618039 -0.245993868150823 0.00284899121545967 0.131971401784856 -0.0323656804894449 -0.0168334290608035 0.0968385841557097 0.125050815251203 0.0480304134407753 -0.137094029040117 -0.025542518846309 0.0317271879076038 0.0118472394265644 0.0353198387299151 0.0109276477004182 -0.0458806691561268 0.0412824208666464 0.0478899161586074 0.244607188411551 -0.111397979591873 0.00430143760396201 0.118643825643914 0.128774715511449 -0.0816042078508327 -0.15832630561966 0.2524132618782 -0.000104312799717021 -1.98538383946762e-05 -0.000677652668800623 -0.000149867061816286 3.18036447491462e-05 2.12536477915653e-05 0.0012761984923322 -0.00102342245033266 0.00141833096594799 -0.00177715074591503 0.00225024521589162 0.00366619645069779 0.00187597038158912 0.000640342770552406 -0.000878193935196204 0.00436662824361935 -0.000716508663174907 0.000737063732153691 -1.08371943775426e-05 0.000504272476258439 -0.000171881992723227 -0.000981750731926014 -0.00240648044375051 -0.000199062964950923 0.00161161593766403 0.00163032365814802 0.000880171469374508
  79 1236.38192372581 ""  14.1545761474766 0 0 -0.0119946116712044 0.0298339900829629 0.00294625070680881 -0.0335926033566096 -0.0469507233271424 -0.0110280715227024 -0.000806574952664542 -0.0197682859281263 0.00124116279595597 0.0420611545364376 0.0714703181303454 0.0257078321584527 -0.0536081600921783 -0.0969963326396273 -0.036867013835582 0.0907922105021956 0.0869212969094472 -0.0888357727700783 0.0681618665445999 0.045599200754329 -0.0632893075550493 0.0753143354697797 0.0297071037081933 -0.0653040103338174 -0.0362182559700982 0.0241112690752927 -0.0298425738331211 0.0514399687269472 0.0032624903141147 0.0499939859240126 0.00726898134784447 0.0352342468090297 0.00247252398542423 -0.348363219047583 0.0435912387643332 0.444486497589847 0.212198630950975 0.225411846428499 -0.136858854028343 0.312124098469587 0.142710643299386 -0.0974574687520845 0.000641284245864041 0.000776395680461271 0.00117686748845132 0.000405714949170955 -0.00112449856234096 -0.000414951470545687 -0.00149783564736486 8.726592704509e-05 0.00037240780970682 0.000281672286293375 0.000259269262530249 -0.000360033108034333 9.30506412409105e-05 -0.000130371623583052 2.86858273374645e-06 -0.00119069042492919 -0.000634034244134471 -0.000272550220323371 0.00032882860137139 0.000599730870235778 -9.29652080892387e-05 -0.000138043219474972 -8.36126007561172e-05 0.00013904406828023 0.00136602017471226 0.00357995276357964 0.00441516588715954 -0.000807898967475204 -0.00177809472909496 -0.00148135460675484 -0.000289047837050728 -0.000701759917511496 -0.00174127325483109 -0.000492563731400931 -0.00187022566966104 -0.00201723424553541 0.00765475318739424 0.00619029733037764 -0.0136081501839198 -0.00709221038166414 -0.00312042297008605 0.00339039828585247 0.00305555224547873 -0.000539371796973721 0.00104489751435379 -5.64449270373056e-06 -3.46061641597797e-06 0.000222942454462972 0.00399940569583768 -0.0022542033353552 -0.000120177867384581 -0.000553498594667133 -0.000421691930053991 3.15014917365031e-05 0.00138295427147677 -1.64289877420136e-05 -0.00426744979937097 -0.00048780191727965 0.00725738654605755 0.00173521763672018 -0.000265726573532808 0.00251718754169208 0.00278393086221341 0.00231936720606735 -0.00643495886285726 -0.0011897604101354 0.00169918708723228 0.00195931206608912 0.00270583221536091 -0.000101141004611229 -0.000131409469914445 0.00345895275917776 0.00283678102068812 0.00769429383766256 -0.00421326372038863 -0.000226427977939479 0.00376630639303778 0.00461144268707404 -0.000559504748344506 -0.00417213565929093 0.00762383745128796 0.000345764821031736 -0.00156560054142829 0.000203291599476 8.68284679325684e-05 0.00118690781778284 0.000669152953605486 -0.000426649551624278 -0.000874175695022288 -0.000868312505911083 -0.000960486849594086 0.00291664583564657 0.00179303563054334 -0.00484170632530505 0.00223202781525455 0.00384536124349656 0.00517706538957237 0.00278107711012791 -0.00232892472290619 0.00896494193975934 -0.0179892991857911 0.00769770409075195 0.0381995554721236 0.125664893740604 0.0245140234261576 -0.0718962234413618 -0.0458534835548397 -0.0397297137179624
  80 1269.31335580988 ""  231.812225793839 0 0 -0.00806782959382537 0.00259462718589877 0.00850231128114946 0.00626103464992068 -0.00245763888628086 -0.00286155815774948 0.00323542269899141 0.00115757382064296 -0.00375888404266714 -0.00344689088765952 -0.00145915615095173 0.00394516666717378 0.0013077668739172 -0.00177233728285663 -0.00350548840951052 -0.00334605936475996 0.00350334700088861 0.0272058860943529 -0.0160801236272549 -0.00403406233113364 0.0129015837387947 0.0307889468381088 0.0134354512438364 -0.034351679447873 -0.00086847361045652 0.00393490972175961 0.0142108548462295 -0.00808228620741179 -0.00398429920700792 0.008172284997693 -0.00913417201505132 0.00170254197104784 -0.0109421300342946 -0.00179832118634015 -0.000526575486608715 0.00169335518163378 0.00611499154108879 0.00608965244066808 -0.00532547553368402 0.00929196967729771 0.00275810496666215 -0.00184690466159816 0.0354649709342142 0.0178987645454027 -0.0104049327421892 -0.0928402397619489 -0.00574057609012982 0.0171978134344322 0.14731408272196 0.0327844931942028 -0.047569878320422 0.0743585695412188 -0.0313239189193055 0.0211161306363769 -0.080349937234027 -0.000214024677434884 0.00677839143179312 -0.0189456011050702 0.0451528038431996 -0.0410847758690278 -0.0236691647122883 -0.0301791692393048 0.0312917146390719 0.0144725915456898 -0.01787075208442 0.0161359626989317 0.0579772392553082 -0.0360135388839492 0.0297650231911555 -0.0143510142669384 0.0129240344812779 -0.00385245293958239 -0.0150327777925195 0.00587527012224802 -0.0116765717339622 -0.0209588080679047 0.0116512865928452 -0.00949115001742463 -0.089032591649875 -0.0231310465659667 0.039746560670912 -0.0105177075586057 -0.028606884120335 0.0109020028705376 -0.0314812355107837 0.0258732945376495 -0.0110555997864877 -0.173191655265562 -0.0319799831117718 0.0422886951187224 -0.255803963945335 0.065774785286083 -0.0471969795514578 0.0681294739001217 -0.00643464853268386 -0.00325764482003549 0.0358484806667922 0.0130889489709891 0.029702949957579 -0.0141190332670394 -0.0369462968502632 -0.051811916365644 0.0298113334842053 -0.0386241194556525 -0.0312103284988534 0.0336576191996 -0.0301584861475728 -0.0174522201244692 0.0334393941356259 0.0259216369875406 0.0397057408664318 -0.00993890578681801 0.0494432443306766 0.042409431274847 0.0645834761422029 0.00755565703254472 -0.0330031683308536 -0.0260307433677322 -0.0707169501569173 0.0654256746183307 0.0658904340737348 0.0316610316412164 -0.00858366410530373 0.0138453557241116 0.00663109886281194 -0.0106396712230168 -0.000139643935960089 -0.0104133133492248 -0.006159946383055 -0.0158670905805649 -0.00255403974419605 0.00765935352163865 0.0127652128219272 0.0279547393817885 -0.0156279979955 0.00133062499632499 0.0214187424533843 -0.000568111856742664 -0.0954657946093572 0.0754503286286466 0.0360837601762011 0.00116690108437127 -0.00113055912273577 -0.00548031818957247 -0.0202949261976896 -0.00817963829493613 0.0106444177456013 0.0183732774154238 0.0329132867244244 0.0104536633339299
  81 1285.94620424713 ""  11.5842788527057 0 0 -0.00367387776591346 0.00303829327012128 -0.00196792964944165 -0.00105534581167711 0.00325171607861712 0.00120319890043966 0.00203207442153841 -0.00453681889764501 -0.000434045266175979 0.000645280973772558 -0.0027333236117509 -3.4516359391093e-05 0.000723413495716904 0.00155057638245082 0.000281268842676321 -0.00380196722879923 0.00664983617832564 -0.0379410299275657 -0.0211113179447908 -0.0176742960040822 0.0119230129146556 0.0237648420620514 0.0188875461431497 -0.00819776246526572 -0.00557168643405034 0.00395233438419188 0.00116227251700685 0.0103270314947008 -0.0011994109372561 0.014997083718441 -0.00162935091924887 0.00786343563660329 -0.00369455921451646 0.00563560242973034 -0.00123394778720767 -0.00566046449134136 -0.00335750510749279 -0.00373432425703108 0.00221828330386527 -0.00351813938345329 -0.00175767990873419 0.00251873245583679 -0.000836318240440621 0.0106601795673935 0.0263401280215548 -0.0067931601250636 -0.00861017341396645 -0.0117786775058896 0.0189253916835817 -0.0295826805590869 0.0241133232669263 -0.0206710670568091 0.0118203167601241 -0.00771557461962458 0.017447803268889 0.0152093765249474 -0.0153613700819886 0.0162633566286326 -0.0316196631750605 0.0284480438130613 -0.02027254966691 0.00970253635928616 -0.00741446759399524 0.0209527309395848 0.01548477280081 -0.0164284953651697 -0.0258085611466045 0.0197593827734387 -0.0171170938790335 0.00626908492806809 -0.00691595184791053 0.00372652737198857 0.00656582369156514 -0.00458049714037517 0.00642813482231068 0.0116033996651095 -0.00533940254723577 0.00439323521757362 0.242998651247191 0.0904072964673937 -0.110340489286903 -0.11017274067333 -0.115660457479177 0.0757278528826675 -0.0121555846976881 -0.00131392818033358 -0.0165454034747506 -0.0430707184520386 -0.00611133793892629 0.00875115137807638 -0.0261602149079397 0.0128375208389021 -0.00978022143815749 -0.0345581992571623 -0.00504380718809906 0.00861286738277406 -0.0135070013560203 -0.00311471122516528 -0.0200057520930585 0.00644746754617106 0.0230863267345058 0.0138756576659966 -0.0152615781058016 0.0174092113567132 0.0157629876350305 -0.012468487383917 0.0208326644466349 0.00576778172186221 -0.0172583778997669 -0.0132862197493192 -0.0181161517068828 0.0047527055244269 -0.0127042442448654 -0.025051648712551 -0.0346067490319516 -0.00302674722788418 0.0175361074265606 0.0124759552677741 0.0223518975940942 -0.0208150153754542 -0.0349802892661122 -0.0162355678667424 0.00278306161403578 0.070940165421507 0.0205950077321662 -0.074552171810592 -0.0121999549700303 -0.0458374280397043 -0.0326231660258626 -0.0421914573157933 -0.0149671114947246 0.0918082907251936 0.0170130249917312 0.259251673097678 0.0131769259466228 0.0844819591899193 0.134868432119504 -0.0287952925720517 -0.421290868025754 0.333135750114167 0.238318974632801 0.00138393208609686 -0.000308215717301567 0.00292006579625749 0.0107570470071288 0.0189153919900594 -0.000161797900070996 -0.0134470013551565 -0.0176671839207453 -0.00811165470103614
  82 1286.34545626689 ""  5.04499621681256 0 0 -0.043132385142078 0.0241295216918646 0.00580581532115877 -0.0111438631933063 0.0156038753070312 -0.00223597595297522 0.0221147144476883 -0.0273174129348268 -0.0097840343913782 0.0134074888162404 -0.0224608120993183 0.00629596237033532 3.29762916084951e-05 0.0102547267963708 0.0012492718551159 -0.0287536084996714 0.0531862059693756 -0.194850438648545 -0.234940738699586 -0.207720865950176 0.122264856237011 0.323909134356794 0.221076945117062 -0.128310230081724 -0.0377852349149688 0.0349364830642596 0.040180292574427 0.0466577786358514 -0.0180488010493436 0.112463023842537 -0.0347775152613644 0.0549591884212927 -0.0503067880340109 0.0358742125271368 -0.012753644433218 -0.0262786945478542 0.000840767215074538 -0.0299296374571352 -0.00143983130757279 -0.0198116664873965 -0.00846121456718642 0.0222171850870471 0.00897959398218487 0.00062740274418567 -0.00433045332459137 -0.0137415600484628 0.000331262309553421 0.00436436134410796 0.0235640892459788 0.013928705194647 -0.0158538403944408 -0.00313322282246757 -0.0183266480363986 0.0173681771489662 0.000598045809783526 0.00149988852325244 -0.00183021405277499 0.0702117207965349 0.0101309142138215 -0.0135972230002078 0.015584259418372 -0.0138807271852857 0.0117491172432125 -0.0196608906752073 0.00575165542731272 -0.00346352914726316 -0.130388027945755 -0.0223345011045066 0.0276169382014157 0.0413565914199531 0.00808316082348164 -0.0115078051866944 0.0415102340638903 0.0101062217658575 -0.0094778917167813 0.0421459248866076 0.000123544815889232 -0.00240342537039504 -0.0581029172353377 -0.0168697315091686 0.0154672801283941 0.0115516048223535 0.0154526519711508 -0.00687810224428576 -0.0954549991389875 0.022570027561058 -0.0128117543777338 -0.0453060821653585 -0.0152875271052371 0.0183813182307811 -0.114816026340281 0.0429208786355447 -0.032328525927705 -0.0685733576920741 -0.0131906045889589 0.0174466386286869 -0.104140875762953 -0.042181067882671 0.0122591971282927 0.0313781138065582 -0.00406989010469065 0.126291388076451 -0.107497467330735 0.0150031084876761 -0.0764523935072865 -0.102366028258191 -0.0126376132202322 0.0460154593035331 -0.103290030775283 0.082783452101802 -0.00262169493171258 0.0247012923639489 -0.128280956645668 -0.00824684225243833 -0.0838785217589171 0.0314957073018341 0.0273305021623601 0.0468907696210672 0.0973101073372058 -0.0890943963577579 -0.0860906060432472 -0.022004052642315 -0.0281609597314534 -0.00729076553922611 -0.00219968303012876 0.0085889666944847 0.00176105055002155 0.00509050254714153 0.00371737683616504 0.002127963031401 0.000773200704853064 -0.0122766907893982 -9.32080234607263e-05 -0.0310055408881782 -0.00464958188850618 -0.0137968597255515 -0.0144495811557487 0.00530273741051726 0.0407764612303674 -0.0290248878531353 -0.0273831845041304 0.0106663749731562 -0.00452351878346498 0.00513408738128103 0.0175806973754686 0.0823030307536051 0.0242537579364086 -0.048275613516242 -0.016675307009331 -0.0283260699759868
  83 1286.95495345318 ""  1.05288075878344 0 0 -0.0468855083413203 0.0270954079769157 0.00331928260423016 -0.0137586979997403 0.0199830122030677 -0.000858324433949825 0.0244668733957457 -0.0321001256952837 -0.0100339384302543 0.0154733462113542 -0.02663407899511 0.0057625218526914 0.000558481743195989 0.013938231128073 0.00252553389774122 -0.0329079219295707 0.0599830641604865 -0.234759012868782 -0.26348876122421 -0.236643652415111 0.136931493460081 0.358613825073154 0.248355747199268 -0.136823342589085 -0.0436596873722045 0.0393685243262277 0.0414819213375815 0.0569675253658288 -0.0195729325524948 0.12745831146981 -0.037061032570324 0.0633430337079072 -0.0544249504301309 0.0436853138690466 -0.0128231713870899 -0.0338054523218423 -0.00125562049972324 -0.0405990382887044 -5.33424500858727e-05 -0.0329975846961324 -0.0148415869493465 0.028045580746613 -0.00885193910648852 -0.00217147264365423 0.00215894763914427 0.0146026286750179 0.000196134569811096 -0.00344163109670551 -0.0262133795788895 -0.0142889060060223 0.0161668552616013 0.000980495398235086 0.0174223496929079 -0.01587933156398 0.00183263958388658 -0.00155941789073002 0.00160628469506043 -0.0617216182809706 -0.0100238400565403 0.0129616732157347 -0.0131358138956348 0.013522802286744 -0.0116096525233222 0.0164025611187478 -0.0043269870731607 0.00254045854469245 0.114346171738671 0.0200334698665802 -0.0250678694436682 -0.0362936950685112 -0.00709252307381212 0.0105515024291525 -0.0365536854488663 -0.00896399470270902 0.00856499913749241 -0.0369507504300007 -0.000119474919805224 0.00233214106402399 0.0372755285592135 0.0120834403730072 -0.0180374157580228 -0.00167636458722099 0.00157057334246876 -0.000738616282918338 0.0859037818423388 -0.0236622984306737 0.00834256965381345 0.0435135687532087 0.0138892225399886 -0.0162500788011392 0.111297890672545 -0.0404077794186015 0.030479132696136 0.0652720763372429 0.0144057575498935 -0.0193376641641835 0.0904250526224957 0.0371063841925008 -0.0116156454778503 -0.0275345123012916 0.0018059785203356 -0.112569270426352 0.0947120560383387 -0.0134007570504933 0.0675066131441959 0.0901118936471064 0.0115425023030859 -0.0404751812998046 0.0907124024261129 -0.0736177116672272 0.00158318046778574 -0.0217139317255561 0.112673763117933 0.00646174621982397 0.0732739708633347 -0.0285760709408187 -0.0235445155037325 -0.0410344355498997 -0.0851899845611551 0.0772643864119124 0.0751338046996746 0.0191648477263939 0.0248918863019413 -0.00145002986058308 -0.00139218931908822 0.000787775295364747 -6.61981389925369e-05 0.0011972738496128 0.000815999184570287 0.00309516170549577 0.00104077820293445 0.000132902204604908 -0.002754040635569 0.000220283910055356 0.0039021862453322 -2.34467452026135e-05 -0.000656236344466918 0.000867619782929841 0.0141800654280555 -0.0115489438291611 -0.00386072329967922 0.0117748190096127 -0.00513845891348386 0.0079612469214251 0.0281181408302111 0.101559529694929 0.0248716206186308 -0.0625700763872894 -0.0326265792840304 -0.0365664216530297
  84 1292.6334419149 ""  6.50733921718553 0 0 -0.0221752164544818 -0.00992622674263303 0.0576339390400041 0.0109485984820921 -0.0390099247863571 -0.0325611000242786 0.0114791982280768 0.0415155272738776 -0.0156544460863048 0.0119485419830562 0.00948098745297497 0.0178647652911087 -0.0110174419908803 -0.0168728103635795 -0.00912330622352294 -0.0828863106955926 -0.0758035717757149 0.463953941308469 -0.137541334283178 -0.122574508764414 0.0619033540867835 0.23076506763455 0.0990887380508012 -0.185180327424439 0.042175347756496 -0.00662804261723938 0.0844457130914869 -0.135068049526324 -0.0192140867818838 -0.0704282115183566 -0.0612116556922409 -0.0465994356002808 -0.0509564446263026 -0.0456882651677424 -0.00282873632519115 0.064497805403956 0.046510464171169 0.0351557922933462 -0.0311692411079493 0.0617039604088774 0.0266749324534362 -0.0112172631992204 0.00135531278668308 -0.00329513918183488 -0.00229142668016733 -0.00399706070373372 0.00596339383098162 0.00280831583353801 0.00564912606243986 -0.0202404375085746 0.0188784339915374 -0.0150767080635172 0.00993249467026281 -0.00749151004290054 0.0140110047005028 0.00995312810806157 -0.010275543935778 0.00259551695430725 -0.0242001305493375 0.0225141913604528 -0.014739432053451 0.00936732999868846 -0.00776450083647905 0.015648243374889 0.00936858537355199 -0.0106479140996105 -0.00385039822367677 0.0150904634493378 -0.0135604029252781 -0.000104907751254249 -0.00521546973439636 0.00326623547849611 8.70261049855077e-05 -0.00380367949493735 0.00488552347613226 0.00362737577234785 -0.00351662555758998 0.00299579478290756 -0.0629177267570216 -0.0331487309119676 0.0621203366372455 0.097320555941814 0.0180265943585792 -0.0295059462653111 0.0166745303760174 -0.00206847397704264 0.00376035277215376 -0.0193226806954094 -0.0022568896671387 0.00218386361492341 -0.000995751010421319 0.00431046865872825 -0.00288237490731797 -0.0144784159241578 -0.000995264303075985 0.00346733351107055 0.00207796023724165 0.00193364590002444 -0.0131320438345493 0.000955639369076916 0.0157165316422525 -0.00246593106270166 0.000328922479681349 0.00972102536994853 0.0171847294090658 0.00238066388059795 0.0135080529964205 -0.000885714556935932 -0.00111136602451787 -0.0160682047871896 -0.0110574243005423 0.000493842016978106 0.00380305033503323 -0.0149995904873848 -0.0143368432957414 -0.00513605552266737 0.00870959595619561 0.00377205116087354 0.00570454980325139 -0.00513321176427885 -0.0143782599672003 -0.00870114364124107 0.00516259148328441 0.00258145871908509 0.00313448625760095 0.000584751521950017 0.000493273790806318 -0.00309918198859489 -0.00070060953991395 -0.00801610888391627 0.000230458224321733 -0.00418812019304244 0.00958750527960292 -0.004728155559532 -0.016440057657173 -2.2393891457996e-05 0.00585078916730526 0.00212572778042318 -0.00146950544928438 0.00527253868952912 -0.00602980927869038 -0.000935143685618961 0.0197535226477571 -0.054206097294297 -0.204015215995666 -0.349099290553863 0.0110603268420735 0.242982360699387 0.307988803178902 0.130420797699087
  85 1299.30451574622 ""  111.641103565009 0 0 0.00336810928209592 0.00172764676293532 -0.00986660734140517 0.000840964960966359 0.00805022940046741 0.00657669264772162 -0.00269813977475373 -0.00769405234052233 0.00246589573553676 -0.00596720327271375 -0.00196300492718205 -0.00264528247496371 0.00389277852798395 0.00211574099908897 -5.0084681485797e-05 0.0294379956223332 0.0217504497536302 -0.0919252545997732 0.0403135109881681 0.0397586734529797 -0.0173300150941892 -0.0610400107416735 -0.0293914620950829 0.0358249537913857 -0.00813169758341796 0.00110496323932809 -0.0154163591038591 0.0258538739495447 0.003875552185265 0.0145655522611401 0.0135654345712524 0.00794788641243616 0.0109221329812077 0.0088040215802084 0.000814260662956761 -0.0146597029561896 -0.0113578697730598 -0.00159050844731361 0.00733475677996352 -0.00627679385035174 -0.00395013900820317 6.32945088283222e-06 0.0170812562804004 0.00273251932556081 -0.0123531962683692 -0.0715680481928281 0.00426738361746884 0.00865808250233111 0.0953544550558556 -0.0781121090149861 0.0611338517885021 -0.0258480060838652 0.0250901395783996 -0.0192829830099148 0.0244681999031683 0.0465586542379264 -0.0445845926373397 0.0116467466019247 -0.08345976627252 0.0772565222259371 -0.069297554784516 0.0236000150744524 -0.0169935674747967 0.0712893384895959 0.0365971684681327 -0.0421744203554857 -0.0112275963449864 0.0483136556198876 -0.044106483989548 -0.000174448565155062 -0.0162555530190654 0.0118805580283345 0.000189072664612151 -0.0131669868555296 0.015428852299447 0.0131303526705781 -0.0104049499727673 0.00897156165811607 -0.0214695126089872 -0.0209610581323919 0.0271722611184911 0.0288352764277738 0.0110232522270467 -0.0148608775594587 0.00170182990970894 0.0135664580022262 -0.0189810203879033 -0.173447661647747 -0.0240715662676151 0.0307784437762242 -0.115428581802414 0.0459910790082413 -0.0311455666233304 -0.0536904864401005 -0.008235260555107 0.0198067668114371 0.00788705462285667 0.00881366352746438 -0.0460707473876612 0.00331126955463532 0.0516156661522413 -0.0173587953921664 -0.00167819160094123 0.0277961178516654 0.0508711570153609 0.010065794514073 0.0472959415800965 -0.00501664876939689 -0.0062154660363643 -0.0480302858512315 -0.0324730525110194 0.00196462635497134 0.0198555001724639 -0.0514357143006555 -0.0495196425998551 -0.0151117185395653 0.029039940637393 0.0124787370121755 0.00989928823795803 -0.00904359601912237 -0.0493203565106377 -0.0279634834764044 0.0142404038208733 -0.0228444701302255 -0.00631885746817834 0.0269064192868393 0.00423192617989084 0.0132198027901171 0.0110928351269668 0.0127353038750727 0.0161076186907313 -0.0361499780856681 -0.000919505448222588 -0.092046338264287 -0.0137910800842885 -0.0365655994988014 -0.044350236247736 0.0145024936043299 0.129352414648442 -0.128437856775955 -0.0860377138693146 0.000201938422947927 -0.00608473715089183 0.00998913015340296 0.0387282094748496 0.0820249846966593 0.0033789104130432 -0.0481856841895877 -0.0570247691934852 -0.0252626769894946
  86 1306.38071482855 ""  2.62394598944266 0 0 -0.00235687903885976 -0.00141423091459719 0.00632009459667026 0.0030077705464353 -0.004675656556084 -0.00425965845644704 0.00154278175064832 0.00685405859409149 -0.00162608913825545 0.000977684866239472 0.000749104199422814 0.0028892386685101 -0.00102054763226765 -0.00210221109828958 -0.00153104995175758 -0.0125631750071896 -0.0129962746955329 0.0813910334318164 -0.0253244321588323 -0.0224174883397208 0.0134188434277617 0.030984210567216 0.0133450272099542 -0.0285296081367849 0.00721274495353971 -0.00130532466507229 0.0117612879115716 -0.0214140331138266 -0.00254916944250271 -0.013482960380277 -0.0078524610031853 -0.00799708309018396 -0.00583918508062234 -0.00491229702635883 -0.00062177089019829 0.00719723398310582 0.00548832270831443 0.00462526843212729 -0.00383123279748677 0.00833691289155164 0.00344582284209088 -0.00133515759854912 -0.0281445176490691 0.0176972087807363 -0.00169610841270859 -0.0141754616143037 -0.0229016239246844 -0.0194694917731669 0.0158512290995444 0.000451378152667169 -0.00475515948769055 0.0122362777339425 -0.00353943824519501 0.0040946753576163 -0.00969494352099438 -7.75859110193471e-05 0.00113698294687142 0.000563370408278299 0.00986318034921717 -0.00970868178702794 0.00142258659531216 -0.00487074319199793 0.00523850851513158 -0.00236346340689902 -0.000656086914198296 0.00198279849361878 -0.00162130721625276 -0.00534591630369016 0.00418198605690474 0.00134114478095961 0.00154426794003883 -0.000771218696132564 0.00131041686647734 0.000913454823329763 -0.00135380239367909 -0.000167239510640836 0.00104871750198756 -0.000712943077204942 0.497163809260799 0.165215321826394 -0.211564663192859 -0.568547466559549 -0.166204289014284 0.159280488951186 -0.0304402817028431 -0.0106939762227409 -0.0354468545510043 -0.0341620320669302 -0.00696279044752903 0.012600239421955 -0.0128747116137006 -0.000805425565100489 -0.000991541479978956 0.012663571607162 0.00106911838012004 -0.00792064880827124 -0.00303331831520369 -0.00108598680359899 0.00221584790811555 0.000814168126569204 -0.00320056375646574 0.00251752230075942 -0.00332835992633974 -0.00275128312625921 -0.00705024397715596 -0.0033858534272331 -0.00112269256241259 0.00105925870589948 -0.00311493740476493 0.00704033970537041 0.00353734359129332 0.000795688561578521 -0.00259665722909293 0.00250756798765256 0.00249106514028928 0.00194616606094282 -0.00180347673882364 -0.000208529779965454 -0.000383663540524872 -0.00051254565985799 0.00233797633902239 0.00231333010189597 -0.00293054147915238 -0.0481533656971963 -0.00927268035082453 0.0242258813115219 -0.00319372143507433 0.0187893407709548 0.00407165668277465 0.0904637414665562 0.0325721696734447 0.00305968751030967 -0.06019689031614 -0.0783774155662461 0.0857745338092006 0.0320355668701817 -0.108848086856774 -0.0462923063888048 0.0432253682359272 -0.204023596205036 0.000915461882712762 -0.000636287714257513 0.0041765371038398 -0.00838121941592667 -0.0300144730138026 -0.0708342758734775 -0.00486328700556189 0.0393930039571678 0.0378773435591438 0.0194987408450333
  87 1352.6903012838 ""  0.986181652393179 0 0 -0.00104816927282584 -0.000659697871287648 -0.00026604190182175 -0.000627288043901002 0.000990818885196737 5.98265612747929e-05 2.33649200441731e-05 0.000324312605092085 0.000150961846409239 0.000264540970945057 -0.000507598500030137 0.000142625970633039 -0.000186544601388909 0.000341575701648367 7.47422314842875e-05 0.00968351988230043 0.00471181330777099 -0.000855154378866396 0.000132386579119482 -0.00441933954848908 -0.00141291070233682 0.00262523984234456 0.0027881009186917 0.000578794651864954 0.000456360501906075 -0.000203538667988411 0.000446202830832461 -0.00085876607003611 -4.79744062790446e-05 -0.000563247063114048 0.000211272435756662 -0.00085610592536296 0.000409914610756035 0.000983585292540406 -0.00029623618119491 -0.00141769512585439 0.00225371480473679 -0.000660383766770205 -0.00162145244794089 -0.00103288874934717 -0.000237649044462823 0.00102051019088048 -0.00846913828742878 0.00911212409963788 -0.0070395329617608 0.00588142292111378 -0.0146072959319617 0.011017399262958 -0.00654786428711076 0.0747703431102113 -0.0689038249655713 -0.0207980120013655 0.00129919875673397 0.000228803144978512 -0.0296524162035607 -0.00717820576195866 0.00931087948475674 -0.00511562992134173 -0.0604328846375001 0.0570683276967167 0.0281977150728286 -0.00972983377299325 0.00701009604321067 0.0288590769864982 0.000900575290794714 -0.00341661612694779 0.00592224080640421 0.0208641059045621 -0.0197942531391633 -0.00670791072672175 -0.00438783167602114 -0.00332523057838601 -0.00612878091140075 0.00316121703290669 0.00512068588502154 0.0109974728489941 0.00276316570274793 -0.00300941765274868 -0.0038633542573462 0.00732460528581298 0.00463292570445229 -0.0395471626989365 -0.0134154293319902 0.00228784595131126 0.332863687092769 -0.158655234094123 0.120691232766214 0.388829052714953 0.143490408758646 -0.162811392628831 -0.422667973544043 0.188576706347808 -0.146225484863602 -0.292056380164859 -0.120768990742281 0.13948016513092 0.0182776583261979 -0.00182362923335631 0.0159140440834234 -0.00515513520272159 0.00456426227741984 0.0249651623907807 0.0292339901925104 0.0156410577497663 0.036406340654297 0.0175049950045595 -0.0161431012134759 -0.000533614823131665 0.0257625285648088 -0.0360084217376624 -0.0203169382949711 -0.00646966286198314 -0.0238574964481752 -0.00740146370742024 -0.047399802180546 -0.0210709754975229 0.0211712472097044 0.00318265757104682 -0.0490517999038071 0.0459640709394069 -0.0461975325802564 -0.0207805950369409 0.0208468832383431 -0.00327069504067761 -0.000582713662333723 -2.94790332262973e-05 -3.98319290668917e-05 0.00149180946089678 -0.000239494796774503 0.00888313936152513 -0.00377406216954601 0.00336145595360917 -0.00765514779172098 -0.00104808640852621 0.0131186572055365 0.00281213765226228 -0.00678009895618089 -0.00460244502466523 0.00447671941548539 -0.000381433711597106 0.00552633675960402 0.000366689163859921 -0.000514012187042015 -3.01100574639156e-05 0.000412988273556908 0.00259539601818199 0.000936353000185416 -0.00129729861334116 -0.000633706501433406 -0.000929941305141037
  88 1364.33495172993 ""  16.1541619556527 0 0 -0.0934186527572286 -0.0530713877217349 0.0195862101988223 -0.03370653313746 0.0109227153251192 0.0331741963751574 0.015148451779241 0.0355530647932183 -0.000889237604646209 -0.00549389478144534 -0.0178618129143925 -0.0184146561489359 0.00615024058581903 0.0142451291129569 0.00903527782157948 0.686418484469338 0.325341274387089 -0.00532178528867873 0.240394310662859 0.133368876082838 -0.147602465325857 0.120971961117285 0.105113676831277 -0.0572957159960701 0.0428846731735501 -0.00749492976857233 0.059575095814427 -0.114468111295928 -0.0226688836909554 -0.0216671034121814 -0.0261619120439426 -0.0954267156980669 -0.0116264601065189 0.0489904147153651 -0.00426865358716266 -0.0658054662406203 0.00188337011352012 -0.0385200894609899 -0.000939138509508646 -0.0304416548749068 -0.011187644365183 -0.0255941750588138 -0.00237884420438927 -0.00035564228635156 0.00126262075219551 0.00292751418316985 0.000859626932296709 -0.00138460908640127 -0.00265450739498777 -0.000290755330891133 0.000457051486331027 -0.00131449309152653 0.000382870470486416 -0.000198217653207069 0.00103198109121131 -0.000863541232253241 0.00093999867832844 0.00055733022623246 0.00167865360641978 -0.00155945930658265 0.000657893430878494 0.000244895068705618 -0.000275697547002552 -0.00188476519626748 -0.000436996202957757 0.000719398825008752 -0.00023317744027941 -0.000457095586634577 0.000251485122563284 0.000451960417779985 0.000349820921137875 0.000339367186648061 0.000108124431755546 0.000167428580722462 3.08851376489889e-05 -0.000263461169288587 0.000111946884122209 7.45018266831738e-05 0.00985475880768506 -0.000490303546389671 0.00849477450401831 -0.00272141257411948 -0.0130653161515988 0.00115672431401352 -0.00146501370358466 -0.000327727899327781 -0.000860794672342839 0.00118721962543756 -0.00135893946221627 0.000471389279910461 0.00985814608001346 -0.00397146494028045 0.00260004177747971 0.00531778840948746 0.00201365943358279 -0.00293328079875531 -0.00353180758943858 -0.000666479942740228 -0.000800076484774598 0.000258324616334898 -0.00290275236981764 -0.0027090050596789 -0.00127022023129277 0.000189097218591991 -0.000710421927912876 -0.000234199806520336 -0.000146571228615027 0.0001856563202459 -0.000107881942919328 8.09835017285964e-05 -0.000155771749055955 9.18504123690671e-05 -0.000454842096913717 -2.26261157128948e-05 0.00102392972878685 -0.000181662856556697 -0.000364726116284406 -0.000131745087889932 0.000479562215486138 -0.00108006576179697 0.000786568752769778 0.000481554017194236 -0.000323447047401492 0.000673807266953231 0.00040094588355112 -0.000588527591791969 -0.000141067652626422 -0.000532596943983919 -0.000573014615098937 0.000484644585674168 0.000270536499596505 0.000495972695503916 -0.000338321344240517 -0.000739205032562049 0.00348742800574284 -0.00177660553224006 0.000558276852371771 0.000376539919292205 -0.00424266190967214 0.00089393846389177 0.00231153121602692 0.0279279443966005 -0.0251034855179671 -0.0166769184044389 -0.0419304467241599 0.0385976898831767 0.0622350150730589 0.0306049117986669 0.118433685680313 0.0115425834651282
  89 1389.03120900154 ""  22.5633492040504 0 0 0.00106077429433399 0.000120051044976256 0.00264474697887149 -0.000726508450896197 0.000424708096717718 -0.00116246241680983 0.000339695178510105 -0.00100309611783573 0.000160425513931235 -0.000318791426941925 -0.000216310806513722 0.000281347181557066 4.3265312097883e-05 -0.000156059835620475 -0.000191309852046568 -0.0021850535583683 0.00012744776828079 -0.0150276230022513 0.00284987935233277 0.00331271896351014 -0.00313101053248907 0.0017629649772266 0.00128162469019344 0.00732189235713828 -0.0033626383926038 0.00341783952783999 -0.00438990059133829 -0.000796436734755427 -0.00126426359944522 -0.00139262627974785 -0.00284086764417819 0.00197681659067201 -0.00246567742939499 -9.55089227763097e-05 0.000253974161823671 -0.00151575248686121 0.00128812845721328 0.00118453144094828 -0.000797766449256214 0.000507306173521697 9.56088781955984e-05 -9.8900193261401e-05 0.0733177329860539 0.00766675640351236 0.0158551843466688 0.00101091142823318 0.0215173581878999 -0.0180743849140347 -0.018912848215059 -0.00328950682975096 0.00508688041239172 -0.0130809258459001 0.0033654413506874 -0.00250096446384144 0.0162340392578969 0.000673734480217689 -0.00184182424322749 -0.000628249713617004 -0.00845328022486248 0.00807567538926559 -0.00494318108976187 0.00958189425637971 -0.00868009351178495 -0.00391738611689823 -0.00207202810030381 0.00227033782631218 -0.000912997408947644 0.00167399387234032 -0.00146712866023491 1.42494269671978e-05 -0.000489092737323822 0.00048821046420995 4.07368534330798e-05 -0.000455342306123188 0.000518228327971474 -0.000360655762688306 -0.00130500796191307 0.00123209209798235 -0.499128397775278 -0.101180280946453 0.0944707722441033 -0.323014470720538 -0.103733051800305 0.128930079504365 0.0690649762739708 -0.0310284622213547 0.0310717834022222 -0.00953796751477837 -0.00953635727056838 0.00880319448414816 0.050865452174212 -0.0142825883227643 0.00997786151533614 0.0284056744538399 0.0110911765031424 -0.0129371090042362 0.00013569709963902 0.000241725057577555 -0.00116079217283125 1.88298546622478e-05 0.00200023401039458 -0.00157456600143961 -0.00181379863754255 0.00096135117308533 0.000658125681354625 0.000327110419392376 0.000954531617053255 -6.61825102053936e-05 -0.00182329635165188 -0.000596191659659327 -0.00103469344699722 2.39280759248887e-05 0.00145978262096096 -0.0019843631689714 0.0037364976758705 0.00120167499460017 -0.000725658712445509 0.000859976491627506 0.00874421991052203 -0.00817828385618503 0.00360958710898254 0.000683575780693812 -0.00130036720728711 -0.0369334828497974 -0.0109104454547954 0.0141630964289534 0.000857259021128164 0.0271005933303435 -0.00583566415431266 0.0955796474343228 -0.036354706116122 -0.043593128667941 -0.0762825446020043 -0.109748825642799 0.152580260904305 -0.102777462402268 -0.133154558113511 -0.0194872433175669 -0.434074804532006 0.181213498565174 0.123584240524361 0.00107136338027665 0.000602749918059009 0.000222251825372762 -0.00440741012164313 -0.00365512886906354 0.00196452323146025 -0.00546179240043948 -0.000601116171584445 -0.00370634896422598
  90 1407.13573279122 ""  1.74939902946628 0 0 0.0302494488129675 0.00728307161486186 0.0669409268212701 -0.0302430385306979 -0.00222016203546641 0.0123123367418991 0.0618930150691886 -0.034759469061772 0.0661722766771491 -0.00685466878376534 -0.00793101497599584 -0.00532707996079765 0.00147972526242834 0.00396605946898365 0.00271320009984751 -0.145358202711508 -0.0423009948325854 -0.311861595199875 0.214512279309884 0.0989539961873553 -0.144511493353934 0.0671621396524653 0.0532919861711035 -0.0405950403627787 -0.182086490645957 0.258366168892884 -0.345697072627363 -0.193184296624437 -0.110983144847065 -0.323001959863066 -0.342992731665469 0.116207296241878 -0.229476197924949 0.0171605563452084 -0.00152247599778042 -0.0300694217546937 0.022907763552822 -0.0129009090521135 -0.014773164230948 -0.00346385206207626 0.00013422636972539 -0.0258928947469854 -0.00241781993732251 -7.68189080524609e-05 -0.000292205643314947 -0.00019715022939182 -0.000180447130097969 0.000214104791973003 0.000494923281854886 -0.000518041153066768 0.00047065079719282 0.00134872057269393 -0.000104924137556637 -2.35435269121624e-05 -0.00132244747758058 0.000267920022349227 -0.000103350352054845 2.26123149059532e-05 -0.000515585787451421 0.00049072817302532 0.000859188718665935 -0.00014266362291469 7.31898690548928e-05 -0.000538916642927582 0.000349274983050151 -0.0002636519933178 2.44435052214283e-05 0.000260358251879636 -0.000285124470635664 3.52178353102052e-05 2.59387741380021e-05 8.90010466185459e-05 -0.000201771643005529 0.000474339789176702 0.000219226342810473 0.000397527510982626 0.000475375010396859 -0.000431566000165109 0.0126600747895898 0.0019229655561594 0.000415415444427134 0.00616827025846704 -0.000265641652253632 -0.00219090078446406 -0.00381770088562246 0.00208760602169173 -0.00214550061926148 0.00167380526385007 0.00146474210864397 -0.00137841596541825 -0.00380367085222558 0.00193173808104515 -0.00157368417229732 0.000352036822819194 0.00097325092279946 -0.00047180891008935 -0.0010023553489576 -0.000132368381392837 -0.000520408097813959 -2.46578637913494e-05 -0.00117308320628944 -0.00039989289982173 0.000430537754505399 6.2865736892681e-05 0.000392294000105307 0.00133157943769684 -0.00199443345981037 9.76988900179917e-05 0.0011804717658054 -0.001865408521666 -0.00151489491749167 -0.000288076443707639 -0.00232092642257252 -0.00112953742535029 -0.00218016172273256 -0.00242679985205188 0.000941778043840638 -6.26868441349913e-05 -0.0026475666626171 0.00233332576409642 -0.00213860885961887 -0.00105752524349109 0.00236115596985193 -0.000247698813776761 0.00021406869140583 0.000374681257229112 -0.00010145516742606 -0.000302608292528525 -0.000134542127735978 0.000267893937365136 0.000934236522074546 0.000198471401111981 0.000800497998876084 0.00119728394608837 -0.00273110286298894 0.00325796058520697 0.000505625358140401 -0.000712739996672948 0.00271942838426216 -0.00371799732483225 -0.000716472342499837 -0.00684132457925668 0.00783963848796938 -0.0181090372719159 -0.0704471235289607 -0.109212722474091 0.00364084007133721 0.0676903751859684 0.0688330058434617 0.0360643433672871
  91 1418.14351057468 ""  8.68364347765696 0 0 4.79671679744409e-05 7.81760033972282e-05 -0.000367866684117624 -4.04621846150007e-05 0.00027607474026602 7.34930605773985e-05 0.000824355464363715 -0.000345460022950237 0.00136078701935705 5.49534569040052e-05 -0.000154236528946328 1.0901896188383e-05 -0.00043132567756488 -6.56030142735884e-06 0.000204720832989186 -7.97643201880044e-05 0.000101767323078433 -0.000195690019479704 -7.65791406125564e-05 -0.0018433306933394 -0.000350260525015762 -0.000318279159060174 0.000269786626772385 -0.00037412732152147 -0.0018735113428276 0.00312055135343948 -0.00573659008939114 -0.00242840494435918 -0.00126239189745497 -0.00544712360449705 -0.00509851801980428 0.0012235502673169 -0.00293357019651252 0.00200594934878196 -0.00141104430594911 -0.00223030927077609 0.00107304849352246 0.00128674177563484 -0.000497061427448701 0.00183296363999024 0.00159089627445108 0.000941954946799609 -0.00286033302053426 0.00280903152428215 -0.00275702190071475 -0.000466156906463452 -0.00562102701781821 0.00499503941412191 0.00123178303844625 0.0197946220873109 -0.0187508975184466 -0.0261920662548649 0.0011689420659717 0.00131978468599783 0.0180084178093582 -0.0053085943119834 0.00412063176132697 -0.00342985221150973 0.00591533273514663 -0.00624283977650533 -0.0210515854805455 -0.0033701478473714 0.00516574021545613 0.0304202718489261 -0.00185010452161175 -0.00096547120785229 0.00448016166693864 0.00430537178967687 -0.00257666401592872 0.00539592183766166 -0.000408381513294601 0.0178085203274659 0.0202123094045455 -0.0666679779830336 -0.0197764097250134 -0.0380508444315143 -0.0619099606321438 0.0564469137496677 0.00736372216378464 0.00206601332414257 0.00470368043018724 -0.000449675726680122 -0.00550824186346802 -0.00258119346335917 0.0894441784722347 -0.0526129550284874 0.0416979100175329 0.0102235410191068 -0.0138608925916105 0.00481023323047705 -0.0120802053914127 -0.0104805857506809 0.00891191680123117 -0.0769186196330308 -0.0444228864496242 0.0491783453928608 -0.0234393779759147 0.0172496383365387 -0.0706221254875504 0.00434573905208306 0.00596485048452644 -0.0810675774050778 -0.0524960968148593 -0.0368065979032438 -0.0537238524399801 -0.142880056533167 0.281885227784105 -0.0266103757901819 -0.141521411177928 0.205821831514362 0.179755501135503 0.0336383497821207 0.294923357162952 0.10034781401028 0.21553621944027 0.304391843311748 -0.0938841703537273 0.0130536599359198 0.288654177919391 -0.253724369191455 0.21617646602469 0.113785721425225 -0.302380896570634 0.000285659161982599 0.000186387353423201 -0.000365003710115413 5.75120994714277e-05 -0.00042384130066342 8.70538070973963e-05 -0.000958945273920316 -0.00012314356791306 0.00176599795017162 0.000519891332374364 0.00255359942212811 -0.00166377809490258 0.00311563006565078 0.00212170560162808 -0.000379919968956326 0.0116720480512308 -0.00383876897350215 -0.00200834053018048 -2.41929462858459e-05 -0.0001101927242861 7.90459825416857e-05 0.000392860396767484 0.00155582578890581 0.000305256985998231 -0.000609648884316882 -0.000952843378813766 -0.000344645447994099
  92 1419.20969384822 ""  5.87165412550723 0 0 0.00101211673175356 0.000409395264547141 0.00073149121274653 -0.000501937724744413 -0.000233124344240433 0.00022361167106153 -0.000768439114094028 -0.000170017248014616 -0.000797411241410023 -0.000586322982566463 0.000188726585801703 0.000436600304306245 0.00128852055514325 -0.000557138970233493 -0.000288629229212962 -0.0044555734374094 -0.00194326573852786 -0.0024142341481422 0.00366680561096748 0.00224793430959319 -0.00232009297622297 0.00242369360193388 0.00161987293042417 -0.00104684417659005 0.0010549011512476 -0.00236903999484456 0.00273607382898959 0.00343021789892446 0.00150092510128042 0.00242300390856959 0.00277986817679135 0.00105992511519559 0.00147133906685863 -0.00620302620883882 0.00409211487644327 0.00362270418802641 0.000751789950928156 -0.00263250415891608 -0.000443188015905446 -0.00145740363843671 -0.00186374334940726 -0.00772173854408336 -0.0010625291781317 0.00100952801949258 -0.000989966306782991 -0.000157163165407486 -0.00201582318588463 0.00177791601788001 0.000490021884862539 0.0072533606978968 -0.00650045267077151 -0.00939722102158752 0.000371103899132326 0.000599497487382719 0.00651827134755887 -0.0027534057148924 0.000657965202223936 -0.000856902420263601 0.00382478995530848 -0.001159314364456 -0.0075529204315076 -0.00177872172496328 0.00140281840554337 0.0107464984969804 -0.000846404613397226 -0.000524223371716402 0.00116976120724588 -0.00139452462978889 -0.0037247586455243 0.0326234897369261 0.0209889714465757 0.0861167677734885 -0.019627890707274 0.0594783085056971 0.0241946560560003 -0.013215325255827 -0.0190360306160646 0.0225230075717259 0.0029423486024601 0.000774615478310737 0.00177668154013043 -0.000112145860444351 -0.00206305441620365 -0.000922601255268319 0.0312711055439755 -0.0198137247940752 0.0136344221518359 0.00270891276280923 0.00636568599206344 0.0154563649441388 -0.00361158281663811 -0.000715072021443031 0.00691934503139308 -0.0272202864134974 -0.0155992974975994 0.0175690312529622 -0.221720202230692 0.0739916942695736 -0.351340367359828 0.017206935148721 -0.126548035812385 -0.38890932449757 -0.193888855292969 -0.203570779384184 -0.277671885621001 0.157733058446805 -0.256808619806815 0.0196755164995366 0.110231665174151 -0.188407508964588 -0.168223315492083 -0.0311299779939397 -0.260534558098591 -0.133060215114687 0.0885433192019425 0.101882244325316 -0.0326394414428023 0.00382127802704948 0.0857180705730699 -0.105507655420404 0.0626519685364751 0.0409563167458456 -0.109472144777177 8.90673859853999e-05 7.03647602652828e-05 -0.000119566809814823 1.70064315985401e-05 -0.00016512681190327 2.57740015820121e-05 -0.000333458774895995 -1.95274544018418e-05 0.000645338360893519 0.000209292525465656 0.000948379772850508 -0.000692462782323085 0.00124838799220886 0.000772787210451654 -0.000170686041431966 0.00418088871868651 -0.00143429607793935 -0.000704325548944241 -0.000266000199232367 0.000131476607670258 -0.000146302126363292 -0.000218004457310186 -0.00118353992099126 -0.000533853113928821 0.000990679716466837 0.000151382521190682 0.000556878028625142
  93 1433.60077286374 ""  11.7172956810371 0 0 0.0248749734346984 -0.0157400342154853 0.136968900573415 -0.0113258891295766 0.010363608255189 -0.028257898671973 -0.0248648394519713 -0.00291568235266366 -0.0856426713719926 -0.00490282617457544 -5.43992735106849e-05 0.00150515846505343 -0.00100309386537163 -0.00266899265261913 0.00170131779254892 -0.0929820060772431 -0.0171900816311663 -0.503002437917997 0.128630853164274 0.0812488653350471 -0.111555015999158 -0.0430869786031345 -0.0199613833253742 0.119388168009693 0.00485172540807102 -0.0664094590354225 0.274508676123339 0.0678994705013686 0.0170562799809494 0.287593791874395 0.203156521354467 -0.0142373399201254 0.0802304221633911 -0.00801504176316649 0.0078594741750249 -0.0193059331782481 0.0288062496925204 0.0087032607836785 -0.0162524042126426 0.000866410992389957 0.0003154778471107 -0.0209450981961349 -0.00573646693607301 0.00107210400731785 -0.000552348060417628 0.00120444016794781 0.000282225327053267 -0.000455666261736038 -0.000420146749735759 -0.00139636755398663 0.00132323044554673 0.00157988513412273 0.000754533205457753 -0.000599919437380082 -0.00272603135000762 -0.000256203787495399 0.000503342308659468 0.00063461812501302 -0.0013006905359935 0.00113105005386809 0.00301349145815684 0.000359130688657208 -0.000526716585969386 -0.0036998611216335 0.000217944283792538 0.000258544152943764 0.000113385521843179 0.000800098943794663 -0.000654822711916206 3.44725205230324e-05 -7.59600858793884e-05 0.000315385748777455 0.000422485415136131 -0.00189228457599072 -0.000532087704164356 -0.000105313438510079 -0.000460866533964726 0.000403123457593065 0.0223693636655631 5.14349260361685e-05 0.0165347967781807 0.0148784096241483 -0.016310877759114 -0.00329605293322564 -0.00426215612371866 0.0025111210827277 -0.00384585899936097 0.0112960847916952 0.00471973543780787 -0.005553479270744 -0.00345252768308567 0.00335245615279085 -0.00308860184683263 0.00683349192540504 0.00443386355268501 -0.00480031415291301 -0.00157782290105309 -0.000241193351221546 -0.000886070259124504 6.23619980933979e-05 -0.00110410676726231 -0.00195603118227036 -0.000365766789186976 0.000299385370208863 0.000546957426274602 -0.0039564575959591 0.00782215952949343 -0.000837562135129323 -0.00345621631226508 0.00506565541917069 0.00471138290771147 0.000906450363652604 0.00826737159815364 0.00296961431225625 0.000548661304881002 0.00228477927229777 -0.000326127789325151 0.000190538853270824 0.00124534631140944 -0.00109449430592946 0.000468057953087765 0.000392853657657777 -0.00209513940063224 -0.00145765716132515 0.000149849903613413 0.000978056684765165 -0.000341013702052638 -0.000203234272408167 -0.000530229459698763 0.00346722289677128 0.00115195720169766 -0.000776422941154454 -0.000418067938020267 -0.000449261317497919 -0.00130911877070649 0.00433987871372254 -0.00150559385417667 -0.00184845752539458 -0.00660174969500258 -0.00259481801372661 0.0022783278797361 -0.00740882030999279 0.012729355277457 -0.0339556230263615 -0.103645046610974 -0.195472239439259 -0.00952078017591999 0.14754700181216 0.143541744696405 0.0762525063573397
  94 1443.28715859705 ""  7.7542498551479 0 0 0.0525037080508485 0.0345265150756634 -0.0357326098452534 -0.0771433712105179 -0.0392581301716371 0.0769388569728525 -0.0394666957090425 -0.00468079412972349 -0.0101567774605716 -0.0104613624671042 -0.0204601789158294 -0.01335473647151 -0.00627015999111078 0.0143630016982789 0.0243336567126402 -0.197743918138648 -0.105816877065274 0.152389673721462 0.359280475315189 0.196042027561113 -0.196621332474517 0.332146878766758 0.223007559708702 -0.261827448547713 0.0785619027469734 -0.132900789053265 0.0699739542691024 0.186707809750101 0.0912122154554239 0.0195041666426476 0.0969787372353277 0.0664238934281195 0.0697101498154999 0.102070367068796 -0.0319548366614586 -0.157746652910277 0.128624814551469 -0.0579694761655066 -0.0700827276763945 0.0341678358426125 0.0362116783976336 -0.154248870857191 0.00148813483694441 -0.00209756490246643 0.00164254324827119 -0.00049775281912225 0.00251865731738736 -0.00201174319414389 -0.000511217652996782 -0.00872512934402335 0.00825569204251284 0.0188069036351583 -0.000864548743837762 -0.00121441662919569 -0.0163699265988969 0.00388054190240963 -0.00226523668451822 -0.000691539492785348 -0.0115894555717742 0.0109818949971313 0.0160176175119243 0.00190794379123336 -0.00303902890858565 -0.0172486236135068 0.00152785300393219 7.05611758716845e-05 0.000681418208548386 0.00489813724694928 -0.0046190098129482 0.000570807288478841 -0.00011219408982717 0.00321717436014669 0.000416527087966991 -0.00455090966189491 -0.000206123757817196 0.000354226808900712 -0.00299878499440618 0.00255750650926323 -0.00569814262428623 0.00150388542088277 -0.0138137161602611 -7.58789017018182e-05 0.0149754367680252 0.000456609140737322 -0.0429182592544512 0.0282156040995024 -0.0235417567114035 0.0322887079478296 0.022775365337127 -0.0238838471627694 -0.0326011065922117 0.0244200228761483 -0.0209414843788097 0.0317581282971024 0.0216347536541024 -0.0231543246959781 -0.00762939089893005 0.00232300997454518 -0.012735118421705 0.000248989005358254 -0.00435294205779317 -0.0133135321453859 -0.00382629974485713 -0.00431120350866797 -0.00363560164381183 -0.00364156344798613 0.0192328766605193 -0.0036225231042345 -0.00623339186444694 0.00969147609448706 0.0110320683217364 0.00142314771147942 0.0165289730964284 0.00146498357958387 -0.000385075053508753 0.013883458106911 -0.000311087106842806 0.00157569667186124 0.00757296669816699 -0.00566282591425254 0.00047923552713785 0.00189259648155972 -0.0140197983229744 -0.000462360003203086 -0.000403610180732519 0.00030623228164141 -4.30456698508485e-05 0.000741375217584487 0.000124409613462244 0.00152995294532725 -0.000342300311979599 -0.00121086574798755 -0.00117852297391928 -0.00175393359283172 0.00236898537221284 -0.00289700755662555 -0.00233017330105965 0.000236856600279793 -0.00807771524481157 0.00329814150803139 0.00164311852878846 -0.0113834416921422 0.00240626783806976 0.00826613349133623 0.0436166145127684 0.0134079256213868 -0.0363359169608322 -0.000840258489590895 -0.0604380004934341 0.00195651704507335
  95 1444.63033952836 ""  5.16925934725296 0 0 0.0109189320564393 0.00581835064828609 -0.00221746969870707 -0.0144839705809623 -0.00576734316770502 0.0131909724199175 -0.00760083802038702 -0.00148125558896336 -0.00364580683282694 -0.00261994583711447 -0.00460765796604373 -0.00219606720091585 -0.00124023672221063 0.00140808225119233 0.0042345520014706 -0.039868806507467 -0.0200115134970003 0.00879857917723508 0.0710361330593072 0.0354030664267715 -0.0413195240894322 0.0592944487537256 0.0417888725590073 -0.0433718302330836 0.012677436344176 -0.0240802426733046 0.0182953047659837 0.0355533529634704 0.0166330600657073 0.00781776497524588 0.0213260458510164 0.0146215741998837 0.0135675121831729 0.0196271664572275 -0.00482341349718257 -0.0419210010867908 0.0242445952855444 0.00663698343611541 -0.011334269566677 0.0112328154588503 0.00833771024460104 -0.0173969151544544 -0.00426657571774066 0.00827431862729631 -0.00804307686172063 -0.00294560326891449 -0.0155112624422135 0.0140896630732481 0.00462662430214783 0.0485904214867037 -0.0460627813510425 -0.0960546797624109 0.00102619203202207 0.00801560663431459 0.0894312322668313 -0.0173060575608682 0.00928387994781161 -0.00276990017957575 0.0619572902431653 -0.0579877930492728 -0.0898694678901302 -0.0128505670901347 0.0192163627936884 0.104073294316462 -0.00661877400272582 -0.00335836528596137 -0.00199980211297052 -0.0251397184200324 0.0235021402258471 0.000568900787907856 0.00237163481914656 -0.0141123826450313 0.00135536122995615 0.0131339010290583 -0.0015922235521204 0.00194090745855986 0.0217851772475552 -0.019973317753487 0.0108005331145495 0.000917398235425464 0.0230348806680249 -0.0100875577847234 -0.026066840461318 -0.00286216841129654 0.217589014190967 -0.149050781449389 0.119030499586558 -0.197295269830541 -0.128587745076565 0.133935677248352 0.157508193304912 -0.129261817248774 0.110681623009386 -0.201069553204049 -0.130007594499396 0.142154257957222 0.00223542455617946 -0.0200099525907582 0.0579668254178166 0.000284295035831571 -0.0074208982509485 0.0464836112472439 0.0146939719905497 0.0298089179543766 0.023981259201348 -0.00182685426420852 -0.0546963906278805 0.0137825295813599 0.0106552489694641 -0.018351480961337 -0.0287047591069395 -0.00152601121630594 -0.0427121978204855 0.00505809646293878 -0.0226905210472002 -0.109599472874459 0.0119315265490779 -0.00928381404825859 -0.0665682601096579 0.060448169709815 -0.0196656036203534 -0.0218997636094884 0.109442137381229 0.000557015851017031 0.000422691949167121 -0.000775432716122558 0.000210756339497722 -0.00113243288790161 0.000223189450427115 -0.00327776187953985 -0.000460824424655271 0.00460858658754717 0.00176070798703441 0.00724035206396232 -0.00624663941413743 0.00975042381452136 0.00590755409576389 -0.00118647823519002 0.0295698569864803 -0.00928972884948166 -0.00524106772325821 -0.00254516675022473 0.000590403517497567 0.000461531240382003 0.00576284082446272 -0.00022004960944304 -0.00664280627137797 0.00439710134225624 -0.00866195082627518 0.00264633054920453
  96 1451.22992853549 ""  6.31836692206075 0 0 0.00116870032086871 0.000459819797544198 0.000544353273844791 -0.00174501373688044 -0.000524694953058712 0.00147608020763862 -0.000825878812362437 -0.000133081712310971 -0.000936273583203071 -5.11652271251505e-05 -0.000823835180062767 -0.000633880862000781 -0.00211030119563316 0.000641631113461236 0.00130850306011068 -0.00414593267416039 -0.00189950581569542 -0.00220473124502802 0.00888914503556552 0.00426968336815724 -0.00525430486465394 0.00593398580498394 0.00444100868291481 -0.00450988652985011 0.00103803459302229 -0.00241915318153849 0.00374156274814027 0.00334562788081926 0.00144284273820805 0.00297152854921692 0.00355519851133386 0.000982258706764117 0.00197158495167721 0.0122597353705894 -0.00750698663629571 -0.0110681027511624 0.00545659457423017 0.00208183810922215 -0.00275971324897114 0.00744181154670457 0.00655077809048597 0.000845966839506786 0.000990016507663667 0.000156614805180796 -0.000516874934930426 -0.00165948672634605 0.000324012795062603 -0.000138834497845378 0.00523484714808378 -0.00237680366508575 0.00159110341006494 -0.0044660762039307 -8.47983609595731e-05 0.000559728266441133 0.00183930179405872 0.000730390398622469 -0.000852728989594169 0.00911697706110594 0.00112165919991316 -0.00159185887643285 0.00055437562586282 -0.00136292845754117 0.00116673526282923 -0.00208353378118979 0.00216537317214393 -0.00183000770852715 -0.000808471173716114 -0.000578610532687244 0.000313191283900278 -0.0265982454972815 -0.0161060278763208 -0.0647939551335982 -0.0216782323379305 0.0614274288215263 0.0222649551468306 -0.0294636469692766 -0.0467064336299239 0.0436353646034823 0.00053100772543591 -0.00124723098019352 0.00325641810075502 -0.0040346679506169 -0.00372627510815809 0.00133431707849008 0.00240832174140754 -0.00343328054372165 0.00266120912859846 -0.0386294585302055 -0.0140776282784321 0.0153508021217839 -0.0226127529638605 0.00866856575389874 -0.00654320224821017 -0.00148792630115627 0.00241061179503666 -0.00215211826487406 0.180510153050207 -0.0523431552226036 0.261264472350443 -0.0178222588863591 0.103119704881052 0.29382449875104 0.148007641379697 0.147557042122499 0.202153742240253 0.162516172014774 -0.258937038257623 0.0180738144369349 0.124871127174999 -0.185877562571585 -0.163074945067079 -0.0369132082953234 -0.270204251649104 -0.124112455378208 0.167657057464365 0.232583473205915 -0.0697891891246097 0.00630321802806639 0.220405019192455 -0.198855564632304 0.163768706830841 0.0857725096101187 -0.233357278492146 0.000443569695271659 0.000171021769978381 -9.80221417612126e-05 4.2705118027213e-05 -0.000419298084589864 5.98042590501446e-05 -0.00177660107764067 0.000536338623880073 0.00068446122455031 0.0013245612197106 0.00158672374099113 -0.00310663512885362 0.00220799769943854 0.00191249655980378 0.000137093303617848 0.00631280926043911 -0.00256373460556638 -0.00194119890145568 -0.000303558790663097 0.000109570905831714 -0.000179408395865438 0.000114152565058486 -0.000882379736699929 -0.000767165949566761 0.00165324241445162 -8.76116173190967e-05 0.000892111591448771
  97 1478.22520085731 ""  15.3856721703216 0 0 -0.000543790313309904 0.000150886498169643 -0.0027369145644652 0.00043015469995349 -0.00059643851515985 0.000564798469652885 -0.000312243066353868 0.00054502309369777 0.00139261272877898 0.000451171657723832 0.000613575584516901 -0.000511917953855644 0.000606200062223097 0.000536124661520724 -0.00136298142175938 0.000860531699836454 -0.000248812545628489 0.00728276399410296 -0.00231271240656481 -0.000927086705640703 0.00220959480408068 -0.00387291683917008 -0.00334693887913154 -0.00253294463181046 0.00568269211024458 -0.00519640249738117 -0.0090157319507709 0.00451949291653978 0.00233856831541418 0.000170284104280827 -0.00617744369631267 -0.00535153658793676 -0.00254803349716569 0.00104086300700341 -0.0027125471551402 0.0121551870892242 -0.0125778906860493 -0.00407728120833393 0.00587591901298509 -0.000109378278331597 -0.000348158771567318 0.00709306164543391 -0.102469460880793 -0.00386529297455725 0.0282057877265231 -0.00350867919036092 -0.0128525638623316 0.0160766887965052 0.00537540373632326 -0.000316673061310215 0.000176372130423987 0.011726260136685 -0.00490989376211993 0.0035101950545202 -0.00515327631497284 0.000470935800915924 -0.0002693172407405 -0.00575006865806765 0.012752014304673 -0.0115404355807706 4.64408558454916e-05 -0.0127218423353536 0.0119652124465414 0.0210368835628003 0.00886781020079441 -0.0104555663211868 0.00214224752733197 -0.00256039292434849 0.00235132571744177 -0.000739529058386785 0.000313728017924512 -0.000734184262643434 -0.000715367130882126 0.000805538586000683 -0.0002392913224943 -0.000132234628773255 -0.000215869710494591 0.000135107013066329 0.226710553365813 0.095415659664076 -0.136543845795534 0.497073806104015 0.148249441424388 -0.142024578965475 -0.0666847750473528 0.0350999942784509 -0.0183118294688874 -0.0311088917216851 -0.00847966457350856 0.00989077645315237 -0.0514855913788656 0.00850005045321765 -0.00424254215517337 -0.0635047273873624 -0.0230174275425127 0.0287436119333864 0.00652472664346692 0.00236218106729495 -0.000981123578506345 -0.000307609386560589 0.000877212411964778 0.00755436187984869 0.00682000829050028 -0.0042082376682415 -0.00103898916069818 0.00593793086459097 0.000923383285976051 -0.00241204675319615 0.0072785149339699 0.00016241739654472 0.00388665958726364 -0.000749838819066687 -0.00724958049632245 -0.000791417757176853 -0.0029101202390279 0.0113431758460067 -0.00101089450790402 -0.000803983576706013 -0.00536697878832453 0.00601120374538219 -0.00236356982606279 0.00242402433768523 -0.0110590198300164 -0.0175929886716352 -0.00559732689595099 0.00532229938175332 -0.000775987638004793 0.021272845858578 -0.00334974854270279 0.10635028314601 -0.0129227685833079 -0.049926728387398 -0.0743278461830038 -0.137925983715366 0.210159715515296 -0.196743828379127 -0.131437851546079 0.00375819728466152 -0.350856150793594 0.110583373988866 0.0937702231532008 0.000858182497259809 -0.00028285391527691 0.00149816730679341 -0.00321641589017818 0.00924612687278502 0.00720177697016133 -0.0137451396418442 0.00230343335881338 -0.00642989649127322
  98 1495.34669652465 ""  8.21723986356877 0 0 -0.00527842855064213 -0.00205594578202077 -0.00680850109134345 0.0156810810896744 0.00524245971833818 -0.0140570723279813 0.00641106299540344 0.000408969470704872 0.00197151242344298 -0.00330870309418878 -0.00954211740737111 0.0116077978251174 -0.00716785169850749 -0.0404706180328333 0.0531930229884598 0.0166305551344325 0.00707506886061278 0.0150965874845905 -0.0775320448951788 0.0336524157860601 0.0640521699090683 0.000619461150609881 -0.00931949796811287 0.090870912806622 -0.0293158787753625 0.0399495938581488 -0.00947156432779608 -0.0506843583618927 -0.0243005121788768 0.00379282882359622 0.00660502202200645 -0.0181376018258235 0.0050104420008686 -0.236811193769095 0.271025408220343 -0.563990336095634 0.460885167365893 0.407315224279145 -0.166005933113287 -0.155221839125175 -0.108108832862766 -0.0587572668160882 -0.00278110441885767 0.000243849912765122 0.000491137314230674 0.000159017877775964 1.62041942790492e-05 9.94997365409824e-06 0.00106936897746056 -0.000683629831174942 0.00034282732901126 0.000536958886127895 0.000493914790146408 -0.000551094499264513 -0.00206273701726455 -0.000313913146334823 0.000325802439366858 0.00156462675621894 -0.000930167413323681 0.000532643426363192 0.000235608998775469 0.000939827448377801 -0.000906617542131333 -0.00215000873329334 -0.000186711742636482 0.000971926882218952 -0.00078046018412074 0.000406161449314484 -0.000300363213289741 -0.00291339864864844 -0.00105075393793132 0.00181981596661109 0.00288075537830353 0.00128314745192793 -0.000606479187285365 -3.84153583694124e-05 -0.000250887192390102 -0.000120831596021009 0.0079498399703161 0.00116290506207484 0.00218027757544006 0.0127080616975032 -0.00300503525840001 -0.00304067044521767 0.000311489406594378 0.000986739552728691 -0.000439923715022513 0.00641819945223875 0.00301900398602201 -0.00291979360001316 0.00452309881394467 -0.00031422912532322 0.000721530019063266 0.00619934559503191 6.60734117112035e-05 -0.00551399254830396 0.0335652189339279 0.0179248573124943 -0.0232283062645238 -0.000748899889592554 0.0210512479969418 0.0163703932988854 0.0103199104507249 -0.0264080500381982 -0.0183409399627829 -0.0306623566813976 -0.0185089603056785 0.0155221047583418 -0.0123047984546514 -0.0134019023535679 -0.0242145126545307 0.00246103340624228 0.0129890185552069 0.0188671977231418 -0.00265233571564857 -0.00189930312052774 0.00118525194592048 0.000316973008941759 0.00506764989178311 0.00224226380138307 0.00437759014582925 0.000992028096045836 0.000628155045150686 -4.07390814475731e-06 8.80772757725318e-05 -0.000108103622116893 4.45645177105752e-05 0.000243827916565178 -0.000105512873275368 0.00171492067167113 -2.35758800399948e-05 -0.000858120962047274 -0.00139517418384975 -0.00367180578549046 0.00522793854177429 -0.00555230335826207 -0.00284659294151986 0.000270459731979099 -0.00591663575647645 0.00161805643195502 0.00155633420569525 0.000780238379599179 -0.00105138587384538 0.00223243859077885 0.00342701666354303 0.0139501146359587 0.00419307422251741 -0.0124508632594367 -0.00711805937470985 -0.00627666258303889
  99 1496.91671426003 ""  2.36542095077986 0 0 0.00257064672227899 0.00269035743385348 0.00469022953768341 -0.0174036799180588 -0.00452621087701407 0.020140107858598 -0.00861815876950595 -0.00249125966784992 0.000295217908869292 0.0124975515395885 0.00179635180403102 -0.00741802485206182 0.0506714806424132 0.00324398485666976 -0.0273493157317606 -0.0134017866473675 -0.00507644678277976 -0.00245733058803895 0.0918683646954687 -0.0726360482054508 -0.0712776741033882 -0.000218524076806368 0.00847804082342312 -0.14055165661988 0.0443291834836191 -0.0603340631628229 0.0216058238246819 0.0853789086778402 0.0404344397899356 -0.0349197087178358 -0.0182973689291357 0.0555400393742909 -0.0134317462469997 -0.268092756920455 0.20596617653009 0.159343710035442 -0.147302667729644 0.0239401729152458 0.0774472757660446 -0.302484648850597 -0.220982612476835 0.174608963582532 0.00173791163449181 -0.000477834101544601 -7.73179592617089e-05 -0.000387211126308106 -3.10165594155756e-05 0.000144726764541091 -0.000558395209627488 0.000528553171146987 -7.16432113068474e-05 0.000556509757465626 -0.000585297324601729 0.000691583068594694 0.000945085552442546 0.000685491801881987 -0.000618766941759207 -0.00058083382486253 -0.000234871541905522 -0.00037812335884585 -0.000246743722145557 -0.000504990150705676 0.000258095641530845 0.00134291140497217 0.000250026906460922 -0.000469335037434658 -0.00111535037258946 0.000143954906504637 -0.000222078344672082 -0.0207964733325811 -0.0168410348096626 0.0133167683533035 0.0175070477709399 0.014557156531386 -0.0176190452315906 0.00167843165416853 0.00672216776312081 0.00954602328411629 -0.00542095944197313 0.000196207851629958 -0.00539993770645001 -0.0073718920138919 0.00646558986635644 0.00141547629516804 -0.00308662861783259 4.05708879971998e-05 -0.00149952936943665 -0.00506473889085225 0.00231689722678496 0.00577864710151992 -0.00190484980728869 0.00207300177044341 0.00204315656853894 -0.00377748513211977 -0.00143497533156194 0.0022100590552131 0.312476049719976 0.129213805396928 -0.119326432639341 0.000463839988282554 0.26741328463203 0.0806333266087877 -0.0133268363436273 -0.164968591076572 -0.148711550823824 -0.293984077393715 -0.0914293624932227 0.120980051948634 0.0371253058169091 -0.132846556900559 -0.153803460899167 0.0118302457173217 0.0201925733687787 0.280623824840657 0.0740638174781036 0.016683569068044 -0.0178174532128792 -0.00349084208857842 -0.0897309870129511 -0.089807731691653 -0.0923731606417104 -0.0137198889967208 -0.0145139564962264 7.13345501154091e-06 -4.72988482459364e-05 2.83093740068821e-05 -3.89536700510829e-05 -3.65868804155788e-06 8.04640386413014e-05 -0.000741866086435875 -9.07782127149536e-05 0.000396244426109831 0.000535772183466517 0.00162038640213661 -0.00212584912223683 0.00235128186024411 0.0010779537538556 -0.000180381706300865 0.00246045854304427 -0.000582776588035985 -0.000633270612355128 -0.000470502701836595 0.000933151067384347 -0.00203304247591521 -0.00181999061899473 -0.0123470280148707 -0.00469831132482235 0.0125352534302871 0.00752817487659473 0.00642375771866178
  100 1497.44827701728 ""  2.09304090443064 0 0 0.00207920755845359 0.00261969746562993 0.00331294673895083 -0.0148093174085849 -0.00465198364821592 0.0169930111352841 -0.00708720886714454 -0.00247752654108887 0.000282835926078204 0.0131640731640065 0.0030666626119813 -0.00488947454061826 0.0548998671250161 0.00365910733549092 -0.0194987020546192 -0.0120234613707878 -0.00477495128901733 0.00195267570342594 0.0753824718586816 -0.0705388935541413 -0.0594421391523024 -0.00426866630441917 0.00318367216615011 -0.125497307328622 0.0344676554338433 -0.0479855907008726 0.0214314385318167 0.070090909843947 0.0331154977752775 -0.0323897602414384 -0.0132178208906811 0.0508526969506603 -0.0101965632406622 -0.330511487807261 0.258721185329487 0.147687707421413 -0.0803552899100591 -0.00797100712063796 0.0419670952442129 -0.369722796372193 -0.262071742253623 0.101097203769388 0.00136686164227369 -0.000362283021574299 -2.20015789145512e-05 -0.000504947948066434 -0.000132233493656724 0.000176284256320302 -0.000191359796621858 0.000501611286396206 -0.000279004173157396 0.000484055470781955 -0.000517052230562357 0.000564593688937826 0.000618567226120359 0.000642723028852705 -0.00029342758188662 -0.000357986427878387 0.000187848840809287 -0.000336205717754029 -0.00045314948390643 -0.00024886696508408 0.000573856990903991 0.00139833263579652 0.000153905639999197 -0.000373248562922463 -0.00123900177074974 0.00133132790936099 0.00164545882304036 0.00929091813069301 0.0214141630386143 -0.0129366343290744 -0.0102780928541539 -0.0134262501504094 0.0206594663033268 -0.000377930681869952 -0.0113560497189781 -0.0114677806602743 -0.00444215775306254 0.000447615402324246 -0.00505338887169136 -0.00531916022758229 0.00601851075026475 0.000911208829299554 -0.00207400758869983 0.000861480558729901 -9.01453720044409e-05 -0.00517162337880175 -0.00798318004094076 -0.00553344862395609 -0.00202056410243503 -0.00438460721112381 -0.00425373991482879 -0.00339067894203857 -0.00158003354150615 0.0020572583675426 -0.250104044408642 -0.0772382235180274 0.0322972978314383 -0.00945711545917069 -0.294508976133947 0.0229109947221668 0.132224872375315 0.0698629756844186 0.117961977556775 0.260114493865287 0.0368059986023454 -0.093086446649929 -0.105580489180572 0.119226800300667 0.0981680747650564 -0.00483584542367707 0.0282429751455472 -0.294785121223621 -0.115993459078276 0.00244987935278818 0.0264350127461686 0.00565047867816903 0.123150225057094 0.130216630264357 0.118049329967801 0.0228471487238938 -0.00641124824141681 1.525813977148e-05 -1.28213021389628e-05 -9.16074882291498e-06 -3.3597671568644e-05 8.24365506918532e-06 4.65041267708917e-05 -0.000473668724230337 -0.000102621934357819 0.000261763593579836 0.000303625773453201 0.000974023914872113 -0.00119151477483729 0.00138153377891637 0.000615699129172918 -0.000143355341715199 0.0014389977127408 -0.000226900026565151 -0.000341336414511596 -0.00036174059876451 0.000752725456810897 -0.00164638410910099 -0.00136540772332391 -0.00980550592203553 -0.00386660287614585 0.0100256640895893 0.00602664981140844 0.0051075367717192
  101 1500.79506158687 ""  0.268901401576508 0 0 -0.00049736219285454 -0.000443071450629769 -0.000149813936629687 0.0029189682929328 0.000371642736804536 -0.00430263898846076 0.00115122668041806 0.00126398813429567 0.000258785641749675 -0.00324411044472218 -0.000489585453916614 0.000658880709673844 -0.0131278839069923 0.000704655521090808 0.00233797350531065 0.00208408515195128 0.00122988162614634 -0.00212736092516378 -0.0174229596882976 0.023322669901827 0.0138202696031145 0.00544870476806525 0.00152581419276862 0.0338335125814502 -0.000896708842294809 0.00396659050683869 -0.0122030620707562 -0.0102574084873409 -0.00466178605708882 0.0115834823020189 -0.00284627381936178 -0.0185648699291222 -0.000645666929039336 0.0923006891053525 -0.0758948560959088 -0.0119234025623205 -0.00159283988583294 -0.0146560534901547 -0.00225234136402926 0.0992406210614379 0.0701222545329701 -0.021598725637817 -0.000251237002514104 5.78343465304319e-05 -1.75372293334791e-05 9.89828716273546e-05 2.05281753063973e-05 -7.3391922038843e-05 3.53828365563148e-05 -0.000275232615633291 -0.000186516824066179 2.41875610721121e-05 0.000290719243503403 6.40188851200276e-05 -0.000225026399374809 0.000463530054036332 0.000746981216107595 -4.57951017339591e-05 -0.000806349492684613 -0.000846395815430967 0.000186594445614557 0.00023741616746483 0.000158439673118303 -0.000346985113145078 5.55037539070862e-05 0.000200638627909191 0.000700917041989157 0.0022522068896016 0.00292119901707375 -0.0283404965051359 0.0189829398536168 0.00535254582257383 0.0310333603986902 0.00203204838082482 0.0191216775239833 -0.00172680192694421 -0.0164290298623281 -0.0191965803475013 0.000937752996599897 -0.000143941021390776 0.000997679830233041 0.000644375006875661 -0.00129596808487 -7.0578916494133e-05 0.000524038960266614 0.000138775443786914 0.000292675961907814 0.000482503557017217 -0.0102259393885857 -0.0117900355695672 -0.000123402343203485 -0.00677856428642242 -0.00713104904682821 0.000662664138743904 0.000931386316370164 0.000237361856070784 0.104446764165785 0.130540463631158 -0.247062090832987 -0.0251278761194125 -0.137527436567083 0.243015396933126 0.328036224128746 -0.254341596044332 -0.0808741688580006 -0.115323104348676 -0.268394334657938 0.119079427330548 -0.367829460394666 -0.0417340156141013 -0.258106993548926 0.0338726852868097 0.271984957726427 -0.127876554275552 -0.192847891318786 -0.0164562211706448 0.0499973544569362 0.00892832325964866 0.208360119349234 0.221352000562818 0.207600517887201 0.0424341742717154 3.91412479206227e-05 -2.20178639544984e-05 -1.80581700702826e-05 2.33181764835163e-05 4.90213205445698e-06 9.05050709445918e-06 5.31923599680736e-06 6.25993584748496e-05 2.98593898000286e-05 -3.24760586238669e-05 -7.88597209836105e-06 -3.46051893368905e-06 -4.63229343298631e-05 2.60100925804631e-05 -8.42805628450077e-06 1.40520880827988e-05 -3.96481924761646e-05 -8.26530421093557e-05 -1.46290773626838e-05 0.000174632788428284 -9.41593044879217e-05 0.000228900908851923 -0.000537413357695139 0.0010432097041859 0.00117962596645562 -0.00211660205851607 -0.000651315490217394 -0.00111811416315187
  102 1504.52503328565 ""  2.0967007789382 0 0 -0.000498865920199856 -0.000593354228101413 0.00123533506547246 7.13225537794275e-05 0.000844202379319558 3.10836301701288e-05 -0.000420605698019279 0.000398609458109693 9.91599554457081e-05 -0.00116039500717805 -0.00145228130161453 -0.000629364008246111 -0.00481883673393581 -0.00417172052972954 -0.00196737265808511 0.00236231313867719 0.00131151988632558 -0.0041806140096911 0.00197349424373828 0.00222241270069538 -0.00140353762012949 0.00189645066345185 0.00225209927070473 0.00221353502667279 0.00591099589326027 -0.00641608876223005 -0.00246890721872229 0.00625574448828789 0.00314640320588943 0.000475755572771959 -0.00460920840260794 -0.00134983930824875 -0.00280021290912986 0.035734284960231 -0.0257904126049539 -0.0349888546470855 -0.0159622194905436 0.0570423615168694 0.0146805143970963 0.0510632142913977 0.0308234847385804 0.0493584286909149 0.00668237187493513 -0.00287025311981682 0.00105471151818631 0.00301721446427003 -0.000382053798999697 -9.33332417688267e-05 -0.0138330983219093 0.00152038065708122 0.000100449057888478 -0.000390550098520978 -0.00579266990309208 0.00544054527974735 0.0174995342754299 0.00419872856593731 -0.00528657507369123 -0.010880780014461 0.0077604452260802 -0.00654521586856733 0.0041647982324879 -0.00607935739219177 0.00537993639461437 0.0103028970458731 0.00457502656283622 -0.00522066113741706 -0.0066316555643546 -0.00356318127329537 0.00398645998623639 -0.0240828718719407 0.0106404412266828 0.00739048284868487 -0.0250878663103917 -0.00650624164586622 -0.00719619692942275 0.0355963693708324 -0.0112978607171168 0.00751618148819011 -0.0227046693257804 0.00212490373574683 -0.0267103237640907 -0.0295394993752596 0.0304300219216559 0.00571584696523918 -0.0318253696576841 0.00685145024144141 -0.00371812543875544 -0.0641349900535637 -0.0253314075337999 0.0270294180393292 -0.0013738448929684 -0.0047013695763542 0.00490914588845935 -0.0390736783500565 -0.0137943745578172 0.0163270118805661 0.13807124108701 0.124661561579958 -0.220846171820848 -0.0181673495630188 -0.0547048630479353 0.207431774421704 0.248198626502029 -0.229908765639373 -0.0908664913689787 0.168743412152236 0.218646101565504 -0.117599568769552 0.239561448334719 0.0692038065945956 0.226605902326687 -0.0261551261582697 -0.198372750602385 0.000668540536153081 -0.255155997272976 0.339426461483105 0.0320133805461399 -0.000260624391600042 -0.181071978392815 0.179350549491247 -0.255856713294709 0.0133664136126206 -0.329873373858655 -4.76811044976449e-05 -0.000283771721493323 0.000279258712402017 -0.000144734426676033 -0.000548720814228565 0.000195769837975229 -0.00370867638541675 -0.000215460789985085 0.00178063199413031 0.0031878240490351 0.00865940883037063 -0.0121564854509061 0.0129445388996029 0.0068083614334975 -0.000451711066666946 0.0107288824083003 -0.00203824336067824 -0.00267942622160029 0.000232800475022478 0.000246861533632627 -0.000270484939117606 -0.00150140620316984 -0.00487359012845784 -0.000384407637294021 0.000793332577052034 0.00193469360094625 0.000283427600429908
  103 1506.41825155656 ""  5.94093650873021 0 0 -0.0135226642755696 -0.0246093580920014 -0.00152802025948555 0.00715097357292662 0.0156277131851294 0.00702984574206976 -0.00325550996557481 -0.0448540076594622 -0.00381895392691985 -0.000195211009305098 0.00142509017853642 0.000179751649431933 -0.0092736952240619 -0.00955043703611765 -0.00266957812099388 0.0753157705134028 0.0129814763526483 0.0250756556450953 0.0200526399307319 -0.135688382497906 -0.0264042009662254 -0.10509441211166 -0.0491368041540689 -0.0911218670206172 -0.156583797988934 0.100937803041879 0.451169571788645 0.0606917505147745 0.0221320221616133 -0.437882225954155 0.16173466797835 0.623541246047796 0.0575134141027484 0.0590634736023383 -0.0427270860776818 -0.0705303135809668 -0.0241463362726105 0.115442051381119 0.02711460571953 0.0950617346888836 0.0567086207918752 0.090854673815466 -0.00310740649882226 0.00275835606214316 -0.00142205638179051 0.000599333816586529 0.000385632360474324 -0.000420821380301767 0.00047714252214651 -0.000153898914630667 0.000431716770021042 -0.000218843777624203 0.000547786946789956 -0.000538432889632489 -0.000980535454447624 -0.000358544296346527 0.000411687458333218 0.000833968139354082 -0.000450187816534952 0.000417626074347935 0.00105605025858456 0.000664376389072601 -0.000642781817869281 -0.00264858612000318 -0.000575095403670571 0.000847524494639616 3.75129873064879e-06 -0.000238055530662169 0.000183142676314091 0.000665149559355918 0.000279136094981467 0.000138097083163618 0.000191511215207252 -0.000530706864470384 0.00125417814375491 -0.000448126955917989 -0.000203670608609235 -0.000849273037796045 0.0114037933028145 -0.00507792961955609 0.0299653269997343 0.0148834941118778 -0.0327331034523041 -0.00152814543035182 0.000727485294386115 0.000977291155579053 0.00045913900987782 0.00539718117396088 0.00178116860884635 -0.00232754358194442 0.00241058194093783 -0.000235402196271936 -0.000740153591561922 0.00587972118787753 0.00236598380816049 -0.00332375643599826 -0.00625804767915509 -0.00269882705297127 0.00301347753647713 0.00025992277217669 -0.00272739282785098 -0.00553481454567441 -0.00432113929708544 0.00363952595345868 0.000944045073059206 0.008895805090167 -0.0048830678803718 -0.00143700459947275 -0.0134910775408098 0.00479738233812735 -0.00137321948466936 0.00054259845751183 0.00815639604917525 -0.0158230150805732 -0.00286712254515572 -0.00554184860898508 0.00119951893818337 0.0003231576162114 0.00833159917660264 0.00479295463971169 0.00945985315273556 0.000893815409571708 0.00502283978725362 -1.05914986873014e-05 0.000166513362986229 -0.000264753497219135 4.76937944461488e-05 0.000233890308438172 -9.96492679831266e-05 0.00162417339208895 -4.47754675109482e-05 -0.000761202674047457 -0.00172918554998764 -0.00430888860247727 0.00633062650830469 -0.00611203664651868 -0.00336955035608069 -6.28400118808627e-05 -0.00526905002678123 0.00118399354031903 0.00145230450031233 -0.000884245268673768 -0.000186154234219659 -0.00142479616746529 0.0237888327943248 0.0161335942581285 -0.0172759896993555 0.0306542171362212 0.0118272318025713 0.016869860726339
  104 1511.46982131971 ""  10.3958758387901 0 0 -0.0229485793228976 -0.00611862719498195 0.033654738895219 0.0131198586498013 0.0124884594446302 -0.00548769890400434 -0.0298080314698047 0.00725408945174146 0.0270020849678718 -0.0036638627577394 -0.00349234799251549 -0.000688856128483802 -0.0120138772461749 -0.0204980122058061 -0.0108158900210366 0.0271554734365704 0.0322427530465885 -0.0910106924125751 -0.00338877773888396 -0.0684646150310046 -0.00678873897259334 -0.0545102545416077 -0.0276777808629152 -0.0318720820976021 0.350202948247427 -0.388035357820067 -0.172154930524431 0.458222781361843 0.216280072388425 -0.101301861640887 -0.313522160541073 0.0514589175027492 -0.188410445833578 0.079557043669985 -0.0548680377584776 -0.133876826338628 -0.0637529384272209 0.256851052015721 0.0644232833580994 0.150220072154489 0.0819400051621529 0.226562593397508 -0.00426301116716946 0.00587416192152556 -0.0040442446874977 0.000822735479979705 0.00105859679717465 -0.00108300407293439 0.00143124110162464 -0.000222144093192036 0.000159503886039691 -0.000719232579610522 0.0011579651544247 -0.000934501076891604 -0.00176573808158023 -0.000878245354466901 0.000731880085402817 0.0019206387566508 -0.00107085487550552 0.000967506805964935 0.0016036941067014 0.00134400952201222 -0.00123187768192711 -0.00504340180844357 -0.0011234811461279 0.001707562137706 -0.000519882600443173 -0.00167392152350223 0.00146459689309095 0.00250928460984573 -0.00158400844901385 4.65397655335102e-05 -0.00115934418121724 -0.0018306533120832 0.0034249504714696 -0.00169988504398219 0.000943056902511581 -0.00171200118876135 0.0208511331829774 -0.0128415627442086 0.0659510740303481 0.016284146121144 -0.0734770537858687 0.00106783143713126 0.00321269761984128 -0.000563550820178715 -2.31604244429356e-05 0.0134208676195883 0.00496801601486922 -0.00468980363830378 0.00414427515395598 -9.835067847302e-05 -0.00120137780426139 0.0108661540932616 0.00433465449456259 -0.006192024715836 -0.00467547809870796 -0.00983246509951158 0.0229400444484299 0.00239987532949366 0.0193756436665074 -0.0262732544991849 -0.0365535759598548 0.02008910056718 0.000669764368698961 0.0414138046125253 -0.00331115073659309 -0.0127776615261048 -0.0281694891561234 0.0207301064935021 0.0104842440235773 -0.000153406975936926 0.0125662920000284 -0.052395956535195 0.00898414711235188 -0.0220443435165769 -0.0004413759180114 0.000506544089722378 0.0139931389847795 -0.00348882718814813 0.0187501355096487 -0.000546556708681967 0.0218069291228875 -0.000318175657733637 -5.45900744993465e-05 0.000181604948232033 0.000135367225654538 -6.92512329383919e-05 -9.97205523354717e-05 0.000767144941198107 0.000483663243285576 -0.000499399014589516 -0.000512516069079881 -0.000436088888945229 0.000872318784778384 -0.000212263712679413 -0.000112479644238752 6.21404273400465e-05 9.47437156964942e-05 -0.00184416409668993 -0.000311582464882852 0.00532587068803726 0.00195522912006514 -0.00764456017779124 -0.0402442626591492 -0.0404117950170215 0.0186811837834137 0.0097502371450597 0.0478897254888835 0.00438133291377453
  105 1514.0249658821 ""  8.23844422462453 0 0 0.0194217388011946 0.0117572686552633 -0.0130220286985779 -0.019323200628808 0.00240825998581969 0.031740386064371 0.0117546010566221 0.00771910038497741 -0.0158660234085486 -0.000132449170059978 -0.00978774731797884 -0.0106087170195031 0.00355058782279742 -0.0272759145665285 -0.0358152405951974 -0.0402444587316488 -0.0212108158027013 0.0231086396214393 0.125304166742481 -0.0777223768137484 -0.0866506799105411 0.00645056617778412 0.0275512433533894 -0.172166822228043 -0.121885041623745 0.148412783009771 -0.0202718334964158 -0.220623361469491 -0.101979408444703 0.17336629908486 0.12050886247854 -0.1818499215968 0.081670536276425 0.0670848569280007 -0.0392679555089737 -0.133227297128171 -0.228910535673941 0.428843945687009 0.167497355374863 0.152566336171117 0.0622043589127234 0.490610210615585 0.00761257102492713 -0.0098643655353046 0.00645697832876145 0.0018649084933152 -0.00126666580759939 0.000990440841294822 -0.00906867204439547 0.00413349059322943 -0.00251895313754576 0.00707975812891259 -0.00570869224997664 0.00470411667296026 0.00463200145527716 0.0043094479873081 -0.00462007104935252 -0.00647612387847466 -0.0024151977917836 0.00279453064579168 0.00479512443112884 -0.00201279898918541 0.00179946273425159 0.00230984827383528 0.00184956134913281 -0.00185859685940829 -0.000201707845381049 -0.00674990893479556 0.00630344616189629 0.001519104974112 -0.00802384513777571 0.00253335031037018 -0.00190797273253112 -0.00499513203452525 0.0108579596199546 -0.00200254453352765 0.00296065596368502 -0.00372319914601616 -0.0364913054164848 0.0191370166527138 -0.10381834367671 -0.0336338192731365 0.116560937147507 0.000540379399912447 -0.0262187620825445 0.00854821025012166 -0.005984297916628 -0.0151199893105484 -0.00239976489114497 0.00363479122699165 -0.0250167646319476 0.00927473476059368 -0.00940311823649929 -0.0189864047949217 -0.00583735780588647 0.00670457702284347 0.0655852716831642 0.00474994937576989 0.0345714562774133 0.00652073050907426 0.116125021738311 -0.0471018686254481 -0.0985892719687738 0.0141138655671114 -0.0332717388170115 0.118001033586345 -0.0216257810395802 -0.0328673308228135 -0.0978626417615121 0.0590948975998671 0.0201680303643813 0.00102674154475387 0.0466279747454103 -0.160270126652502 0.0162052826238016 -0.0392381105510022 -0.0010798836447004 0.00157622757508353 0.0182492068734386 -0.00585799611784911 0.0281950507449425 -0.00166584409607979 0.0387311012014176 6.40790817381375e-06 -0.000300512219101484 0.000271783543052499 -0.000298697831378966 -7.84394281999029e-05 0.000184140413954857 -0.00222931198967298 -0.0007502895664794 0.00124110358161512 0.00246228690610281 0.00655990431119614 -0.00938231192310919 0.00944251874133307 0.00454628407896677 -0.00030268167902543 0.00380939534298845 0.00137183203388354 -0.000582105639085259 -0.00385155515572166 -0.000727356853802956 0.00346057754947274 0.0163740929410899 0.00502642842934288 -0.0121955173877125 -0.00243697149567465 -0.0249730142972722 -0.000685922193988427
  106 1517.57449941892 ""  29.1374788211618 0 0 0.00894429878638203 0.00742749282812542 -0.0086258173212848 -0.00675498174708878 0.000693331646629132 0.0130789854523384 0.00422792489595748 0.00284536176882074 -0.00452468970718376 -0.000973207566610662 -0.0036928155518906 -0.00343878191012251 0.00259152062571553 -0.0101635029896247 -0.014473817973226 -0.0259913201386476 -0.0110434906201272 0.0145466228370985 0.0478993155491036 -0.0294452811531864 -0.0313845944295689 0.00305449832963357 0.0108972485298334 -0.071328702073118 -0.0441777620416258 0.0553266618412883 -0.0237848230617484 -0.0820172630344997 -0.0386868135330856 0.0725073252266316 0.0408057514652569 -0.0803405886613485 0.029819752877734 0.0224248112976814 -0.0139045970659421 -0.0415874522729226 -0.0887198017980896 0.154266920883767 0.0631498683790208 0.0565661064973913 0.0221034010700266 0.179004744013589 -0.0230366544236548 0.0299537526659951 -0.019788421235783 -0.00346545827786618 0.00471304652759426 -0.00389975632834102 0.0256297874431569 -0.0125906381584592 0.0089214587029065 -0.0164832660556338 0.017424452655672 -0.0147089706021998 -0.019697184044478 -0.0128918479177735 0.013471920016744 0.0216106473903476 0.00167848671577538 -0.00283950249434963 -0.00702233348418139 0.00861821219840424 -0.00742072761793131 -0.0179860986599722 -0.00610146111683141 0.0074374640906629 0.00144538486024769 0.0171596358755493 -0.0165995759580477 0.00591356131637593 0.0236271795978212 -0.00785074159126257 0.00372759716503687 0.00943922867382844 -0.0217676287785759 -0.00315115107807135 -0.00728346284457926 0.00452400707941733 0.110043218130034 -0.0601663835049599 0.320254274985601 0.104329788997841 -0.360130807903311 -0.00101098214662509 0.0733992185358268 -0.0207449057007819 0.0127673354844865 0.0710617154035137 0.0191655615197144 -0.0231791104894823 0.0646406464011762 -0.022382864795984 0.0144815799206658 0.0708772464218274 0.0262657623497755 -0.0314099352181768 -0.268946198055365 -0.0614132916812053 -0.027208552513447 -0.0132597597980282 -0.347867723779708 0.0492803118338198 0.200011739502158 0.0344076517338927 0.121657009772299 -0.244155662818671 0.0401502320354979 0.0691419189707106 0.19390956942609 -0.122643297602076 -0.0462679453227103 -0.0014756747042838 -0.0854417607353928 0.32681961786862 -0.0119471387100059 0.0221709413940067 0.00214404626775984 -0.00242761177856997 0.0235695005507382 0.00752441973494302 0.0161097132009582 0.00690041381056353 -0.0239346764232805 0.00167514884384011 0.00172382886020503 -0.0021231300049239 0.00130195833431082 0.000518527854871765 -0.000464298133768437 0.0055053668304649 0.00215526581091929 -0.00325217490103932 -0.00907996388086012 -0.0277402783267753 0.0396075597583714 -0.0430581467847347 -0.019680801636159 0.00150745037145258 -0.0101282217990641 -0.00331534116226532 0.00132365063927582 -0.00318445327737317 -0.0018819113250477 0.00230399572854584 0.0169252738076414 0.0349244323181234 -0.00268877916067279 0.000480598800567675 -0.0211894266031121 0.00143711079192268
  107 1520.16127513517 ""  16.2074997420154 0 0 -0.00445569037217016 -0.004343880064934 0.00779973554082487 0.00194369113653693 0.00315219974764044 -0.000757599202341949 -0.00287565519032047 0.000289506278167922 0.00108431794829643 -0.000254900496678972 -0.00030255622170696 -0.000343534795904846 -0.00319629051364844 -0.00496186643639152 -0.00145143720520311 0.0163488867777346 0.00712296214968611 -0.0157213138061099 0.00212265628686511 -0.0197590785769853 -0.00459206637588811 -0.0163651277456442 -0.0078433085749637 -0.00819748114507167 0.0325398674547724 -0.0383386976284828 0.00564178346412655 0.0470615660475339 0.0230606081694172 -0.0240734848105549 -0.0256522227376329 0.0263803300926248 -0.0180748773307234 0.0172975225730388 -0.0118749765936657 -0.0334731332782121 -0.010019556109558 0.0582271542487245 0.0132102448636434 0.035288940932369 0.0199446998964701 0.0462165474686047 0.0303346764699488 -0.0433243779772299 0.0292363792047332 -0.00283024417200959 -0.00494501182919554 0.00499944998263584 -0.00892088826577467 -0.00229209770965148 0.00316709968857047 0.00989868552301322 -0.00436188910351241 0.00317337895874791 -0.000804082693744314 0.00407808425749219 -0.00380451282309491 -0.00589702223665274 -0.00164810957349813 0.00208445725632826 -0.00248670699536583 -0.00355742830196219 0.00363932669747981 0.0164368787654345 0.00684278163009309 -0.00793685922922697 0.00722298591443219 0.0144435082882355 -0.0159762177477363 0.00619985464764317 0.0179405664119386 -0.00622517135739546 0.00398189253893484 0.00849302326277095 -0.0183425432266577 -0.00770564663435546 -0.00559127002833759 0.00160330695574494 -0.147287779886834 0.0889806447935286 -0.463959936001474 -0.133544004051273 0.521391399140686 -0.00286884359864121 -0.0167272664519166 0.00695692766049223 -0.00494138846326358 -0.0447728424607071 -0.0108359357138315 0.0139959502570997 -0.0316622914264033 0.00800226544596789 -0.00692052962901665 -0.0392799017870929 -0.0135393168849508 0.0167264943183765 -0.224828063944036 -0.0583736531338888 -0.00345609225337925 -0.00892486583485835 -0.273753807700752 0.0194649155142701 0.142713712432066 0.0469575280974811 0.108133836057268 -0.219875718084979 0.0216904784131041 0.0657682882393445 0.157726351849025 -0.113706940037548 -0.0542521490591254 0.00011455191223993 -0.06070981949105 0.283711922673975 0.0123067104107754 -0.0289932184935526 0.000775876485137347 -0.00115074260279171 0.0576644241223855 -0.000522309197627077 0.0659180707299905 0.00817076889887581 0.0234963831194616 -0.00230331634218323 -0.00234370302071169 0.00313414882561577 -0.00176103803926741 -0.000434044002956152 0.000590854219836822 -0.00573323025077402 -0.00246030645246461 0.00312623518464169 0.0116266173422734 0.0342097612312155 -0.0507970660642335 0.0537208746949119 0.0242328747965048 -0.00141331731671763 0.00780738068992352 0.0056035400943558 -0.000996089818667262 0.00264105353319164 0.00199753238321797 -0.00189337337964847 -0.0174027506038482 -0.0439332913295879 -0.000158348703751331 -0.00161753586119675 0.0193952995633767 -0.00200407120879291
  108 1524.36096714846 ""  4.62789938018425 0 0 0.000293420913899082 0.000307963860531606 -1.99237583144488e-05 -0.000473035567968926 0.000341170003297951 0.00115140931105297 3.57838999499327e-05 8.23450468300177e-05 -0.000229970741858752 0.000757739433479946 0.000308286327971532 -0.000203488783932505 0.000974124717576873 0.00133389856820813 0.000271792544467793 -0.00096514482767289 -0.000251381406381727 -0.000362819780472534 0.0042201987520048 -0.00975167674306582 -0.00384349332948408 -0.00467104265331467 -0.00173525342776324 -0.0103902262976588 -0.000742309177639222 0.000904694738972694 -0.000667293510988274 -0.00154198298748822 -0.000760710761142296 0.0026191860223734 0.000951538710439123 -0.00244359967717032 0.000693302352913695 -0.00728578618678736 0.00545249532572289 0.00854581554938231 0.00104084128822007 -0.0119576147998501 -0.00201949187096007 -0.0136009706335474 -0.0078483555880422 -0.00551487761750969 -0.000971065610859918 0.00203372541968367 -0.00144273247523128 0.000561933954086043 0.000271832963053743 -0.000303220536916104 -0.00144323885944971 0.0003846765954055 -0.000188290682727368 0.000342828106041934 -0.000939332365700681 0.000461342073685092 0.00158296449761048 0.000453294712602958 -0.000911710240627564 -0.00116873716494704 0.00177873705968349 0.00164316965117467 0.00145762353648233 -0.000406790615896178 0.000840736829229373 -1.55364652702038e-05 0.00016829280959419 -0.000515145086367587 -0.00234461817326288 -0.0221937585122219 -0.0219233693658108 0.00877029738102825 -0.0165727932175596 0.00996357930173801 -0.0109706918358935 0.00986878776827351 -0.0125162976755965 -0.00128685981880999 -0.0272979600215618 -0.0315737860262345 0.00576274952030417 -0.00450579959684437 0.0221586021713956 0.00423170652486482 -0.0249568038016188 0.000758957723964921 -0.00485770716806 0.000438118816439788 -0.00202512888183357 -0.00277960766347394 0.00788003157989592 0.0108710784056151 -0.00414241869352517 -0.00924486015555553 -0.0120505410591668 -0.00277695785069372 0.000295236252198755 0.00182701812142951 0.110409042268841 -0.00629238787479249 0.0934179134991418 0.0203303201149863 0.233886959118024 -0.123289513369629 -0.227845936774206 0.0575951850077022 -0.0512057840178387 -0.0588991032986324 0.10946235370554 -0.01087145310124 0.215857090712921 -0.0441688586458035 0.064491042779116 -0.0177756248727846 -0.145016303500765 0.176103510321441 -0.393788388994422 -0.0387401471897766 0.107245914222934 0.0175954185327416 0.392922536541675 0.427884311829062 0.402317522829113 0.0930445670132009 -0.0310304527872721 7.75581562148717e-05 6.8634668447503e-05 -0.000124136377340578 7.11703181204551e-05 2.74157717605972e-06 -1.0411772304732e-05 3.71000335116092e-05 8.7467041143609e-05 -3.54318617256464e-05 -0.000362396201777739 -0.000939220198714504 0.00154097244019265 -0.00154468215665998 -0.000654793176454152 2.10684960804609e-05 0.000344263195970879 -0.0004056286772493 -0.000129567910677852 -0.000149834955765074 -5.97895448651988e-05 -7.56158839318795e-06 0.000650163689150164 0.00129725489408659 -0.000188325886134677 0.000626983769073344 -0.000611336037236663 0.000369317882316031
  109 1536.06260221223 ""  3.80362967392058 0 0 0.000108775365038738 0.000355774965745501 0.00106144442727871 0.00102134883638047 0.00399593209261643 0.00399606041687044 -0.000141716903106635 0.000688902534464742 -0.00031151034907841 0.000406404804354867 0.000739871350588113 0.000587976718088277 -0.000178248293598561 -0.000244278551411232 0.00102264649790222 0.000118344638481065 0.000871843522156398 -0.00407993895179462 0.0140201569098208 -0.0474245636687579 -0.013193757156772 -0.0285288132349935 -0.0113675049301719 -0.043428167813698 0.00381391420020062 -0.00333235641064151 -0.00676080990785501 0.00130547520863565 0.000772211954505596 0.00765521580433933 -0.00324740556733699 -0.00927810213266103 -0.00171316062421622 -0.00609488496110098 0.00474077455203155 -0.00354251584952549 0.00979916970352834 -0.000455024271910704 -0.00485557605552821 -0.00530489550228388 -0.00281434445792457 -0.00629379486679526 0.00136031895408292 -0.00305241190572738 0.00206047067676161 -0.00257923315245096 -0.000323918133681427 0.000606425099680503 0.00889881452853188 -0.0039739892168406 0.00284993058438851 -0.00548702095398701 0.00820387402320905 -0.00716606037801484 -0.00939135705720851 -0.00811550697366053 0.00836111206540065 -0.000752766159109976 0.00693051380500098 -0.0064159155325871 -0.010250656049499 0.00462663694642395 -0.00364048970773323 -9.90622638731089e-05 -0.00377188859879484 0.00355349088711535 0.0420311351138701 -0.00865942833996037 0.00476802347187595 0.0163876905975194 -0.00746234027006304 -0.00848906907895369 0.0165291281586292 0.00751128258675955 0.00677866886881737 0.0289554393883743 -0.0126800141000579 0.00901381543065739 -0.00724137775649881 0.00738372095243753 -0.0348248631100955 -0.00623360155172064 0.0392816135932275 -0.00151534724615621 0.0425232328142621 -0.012666398133669 0.00802210001500247 0.0386840402147324 0.00832798389471388 -0.00979782089201719 0.0650881030569269 -0.0281014852509058 0.0224299155468101 0.0248291402552589 0.00446099357815692 -0.00657466344526413 -0.126302355620453 -0.116910033418739 0.208706973588102 0.0129462157763592 0.0266315159111354 -0.204786731691135 -0.206449838201067 0.209786690507564 0.0930024012964797 -0.134747285748267 -0.206315698730415 0.10368212847357 -0.209254911608181 -0.0665644672002866 -0.203895994307928 0.0216551299002373 0.197636540482687 7.58283785601354e-05 -0.260593996171996 0.37797341450496 0.0287347775384576 -0.00701732912562056 -0.214944986967211 0.216457777466368 -0.25565651652525 0.023078385616269 -0.37007445970305 0.000963093699893918 0.000728331620325986 -0.000622767848634088 4.54775711980234e-06 -0.000220137179507895 -0.000137354633217379 -0.000635030767903689 0.000215235716366125 0.000539348097389612 -0.000150117555637563 -0.003935154207837 0.00465148189956716 -0.0061389460089827 -0.00241258879536426 9.95253203875648e-05 0.000788717943667939 -8.78153971116095e-05 8.15437347241525e-05 -5.32555353153247e-06 -6.55600789961913e-06 -0.000114185641115551 -0.0014083592214983 -0.00342784921679453 -4.34734067815337e-05 -0.00023140771982835 0.0011465842971745 -0.000101167634043731
  110 1538.0784129511 ""  2.69402309875722 0 0 0.000659221728400916 -0.000225725895453732 0.00320007279512962 0.00142815399860531 0.0045949712204823 0.00307253462761746 -0.000187135211848254 0.000788896708089898 -0.000792230094215731 3.47477768558853e-05 0.000835388030950496 0.000973816694529799 -0.00188003191918054 0.000397282707692136 0.00218273678722593 -0.00260352503851046 -0.000407731496370942 -0.00936857603952208 0.0122180309048197 -0.049081221319112 -0.0130402827436587 -0.0301612781193684 -0.0117103816969417 -0.0402085543847053 0.0050347477596191 -0.00484197835491565 -0.00523909089914578 0.00270948400998603 0.0016129884321466 0.00790994460350255 -0.00387956519697544 -0.00848381272069296 -0.00261610195128234 0.00419892620649852 -0.00367836500286815 -0.00275490027231453 0.0146671799874646 -0.0113505430507987 -0.00866227484874239 0.00414276533863189 0.00480536678897786 -0.0206074980880667 0.0227703081832031 -0.00905834039217853 -0.00609604488987389 0.00100267627427004 -0.000436188082538039 -0.000179887822189335 0.00532000421142945 0.00236142738556587 -0.00286500083928167 -0.00562100667941294 0.00255553612572886 -0.00173789355066107 -0.00125966127323762 -0.00169449404672625 0.0017906130861154 0.00616222608966102 -0.00293932635935183 0.00233019154641486 -0.00481076585696802 0.00516617431178942 -0.00454100971954825 -0.00597746282865798 -0.0049169288079098 0.00519677561359987 -0.00292219566593487 0.000212573699022462 -7.07106313252261e-05 -0.00101819063985957 -8.54633398593381e-05 0.000435162449472309 -0.000897416923434496 -0.000349651811719068 9.3886167304619e-05 -0.000107501281480949 0.000304983211258939 -0.00025474457255707 -0.0029359672161634 0.00320447397226066 -0.0496782460877982 -0.101901749017261 0.0665977104684928 0.0145667096229693 0.0265207700734862 -0.0135594859481312 0.00675175421731482 0.0180949936337632 0.0048243180238161 -0.0058469416256742 0.0269144927163766 -0.0081624299137925 0.005946871653843 0.0230788361423561 0.00546941949740856 -0.00731987473497695 0.010883549781536 0.00656717699795838 -0.00937718312281099 -0.000533933025199188 0.00475642479491956 0.00921836997516549 0.00634266778951787 -0.0105763765846323 -0.00666404461364357 0.00992368576457264 0.00832410890976109 -0.00559513241418354 0.00616323195813666 0.00491057326155668 0.00963977955115505 -0.00111623435174673 -0.0078909661147856 -0.00522209911624387 0.00311171642217516 -0.00741687187556707 2.36567806940769e-05 0.000368194258882976 0.00440825659994247 -0.00434406188593344 0.00311109725228558 -0.000911855279542837 0.00724934790527367 0.0790381386733674 0.0604800663726969 -0.0594371983121526 0.00814994029843365 -0.0197613738414623 -0.0108800743949695 -0.0674565709736214 0.0217389182413349 0.0468505072645796 -0.0354261621068102 -0.345194957056803 0.450905517417044 -0.55191162917258 -0.21416800255319 0.00393001128924413 0.139984310326236 -0.0520886758377624 -0.0165396674162953 -0.000378460112711724 0.000162548932574672 -0.00132598101983424 -0.00575370128403564 -0.0129634282715452 0.00151188917978973 0.00148733059184299 0.00746007634233478 0.000645436909401369
  111 1540.89449010202 ""  11.1935037016979 0 0 0.000622148571720805 0.00300239400775294 0.00884452036283295 0.0174672534855313 0.052483518248787 0.0430169251451274 0.00226612740825781 0.00754622649639377 -0.00541398489587774 0.000432873931875756 0.00960392934431394 0.0101172767339932 -0.0192614953779246 0.00328319824783766 0.0251997673493501 0.0100836742761762 0.0147312730474547 -0.0485546768081479 0.142807670553428 -0.573319829447355 -0.142948278589513 -0.35558055308659 -0.140120118211605 -0.489941877946871 0.0110986530597713 -0.00026886716231841 -0.0692072899809584 -0.032191784592397 -0.0131011246080506 0.100728098475304 -0.0132204758525049 -0.118655758767375 -0.00414539700274024 0.0323635409432933 -0.0267602175455726 -0.0450146041408765 0.170818171200458 -0.110498793181847 -0.0965765816137394 0.033417409654694 0.0437641515585777 -0.22442044322041 -0.000767013643362798 0.00223145466585122 -0.000709168316134637 0.00207992086213142 -3.79410184543232e-05 -0.000303965314294569 -0.00902225576922368 0.0028498166871162 -0.000201337134110287 0.00485247544700457 -0.00505805616262079 0.00435139215237211 0.00671215475961897 0.0047971123478971 -0.00455174763575199 -0.00738885281491538 -0.000835579318249123 0.00117339361453873 0.00502256077548665 -0.00333872972134134 0.00250311622557534 0.00377496566175027 0.00205636026750703 -0.00258540512930084 -0.00152832787115738 0.00127631714011491 -0.000381221283079686 -0.00185567167911129 0.000805545169024651 0.000934113020296157 -0.000237028346981797 -0.000527650677059196 -0.000451127523405817 -0.00136783729419049 0.00134118873269355 -7.98609103818759e-06 -0.00301434180334771 -0.0041912385003339 0.0193378862709485 0.00828929091739776 -0.0203604812890768 0.000101846486900732 -0.0294175459552088 0.0104692761954622 -0.00583622347360753 -0.0306512360722947 -0.00916836194838614 0.00856608875654544 -0.0241937336933853 0.0103696411593742 -0.00596066315222125 -0.018164769416623 -0.00535143540049034 0.00735537408720804 0.0120371550242523 0.0121301400789411 -0.0230264397901987 -0.00145508664507017 -0.00490195973653653 0.0204842410491734 0.0235784646140339 -0.0215749898900757 -0.00841105311071598 0.0022118016703644 0.00978504218029601 -0.00346613971176805 0.009894112895164 0.00138994599483569 0.00766989184376518 -0.000594704785523208 -0.00877891470337721 0.00302130071426659 0.0211342506138002 -0.0225021410485756 -0.00297758448836921 0.000182681367518137 0.00492870401995318 -0.019273498765713 0.00719139693079247 -0.00321196574739081 0.0228444099131824 -0.00635451905156757 -0.0048852337169308 0.00457607858785247 -0.000663676382376272 0.00187804605587169 0.000937070130058264 0.00532100352684462 -0.00226475295847841 -0.00378827549640025 0.00234601132317096 0.0276740515016117 -0.0348681742839212 0.0437124574659212 0.0169369446107173 -0.000388439318639366 -0.0118725616547104 0.00496335331772501 0.00159613850077984 -0.00153275358694327 -0.00129989480200971 -1.41166961412501e-05 -0.000930728027505762 -0.009320511515491 -0.00296530105865256 0.00283976990073764 0.000256760812155967 0.00250430450090258
  112 1547.55127943588 ""  125.009457353435 0 0 -0.000438502193612716 -0.000532701380276857 -0.000436502336696939 -0.00121474885276469 -0.00341154104976761 -0.00431157819354411 4.05473150731796e-05 -0.000389878128458296 0.000408130046602991 0.000453360838809594 -0.000630895956852962 -0.000520083141450684 0.00103150407060582 -0.00105285452149801 -0.0010804127535365 0.000828477738356614 1.30162711543685e-05 0.00103728650067419 -0.0151206609887053 0.0379893991097912 0.0117056402364165 0.025854643025534 0.0105275981236018 0.0412113750104727 -0.000855273921617402 0.000379429518942236 0.0038889473428847 0.0010796938071046 0.000356060664573168 -0.00572381067660503 0.000521638028895309 0.00632105651905423 0.00018583309431218 -0.00574121135721098 0.00528839749899987 -0.0046284862784395 -0.00727660727816933 0.0157519951685353 0.00603178505388836 -0.00340135365245132 -0.00387260657628765 0.0176115835159331 0.0097719359292559 0.0119135098774729 -0.0116671239947531 0.0230392064109936 0.00381318252941337 -0.00641808431831138 -0.0976578010901935 0.00265390445858774 0.00849828397181531 0.0559567941131529 -0.0446192080592032 0.0365412113416147 0.0563068934579649 0.0391919816434322 -0.040979520820526 -0.0855642728641323 0.00292856143457884 0.00263098653629096 0.0587676947687094 -0.0429780494671375 0.0361656500318034 0.0498898358861462 0.0393084435208725 -0.0418633948752606 0.0254285460903082 0.00386603515681825 -0.00444584757530663 0.00533822746524659 0.00279858779783917 -0.00150874142322023 0.00529454224861429 0.0012898551894413 -0.00267368438450534 -0.00211354911437636 -0.0011001448037303 0.00162414394281342 -0.00273082745200683 -0.0435010856912464 0.162559855978522 -0.032497327251134 -0.178997820124716 0.0231520742652964 -0.275457080039387 0.098782262623998 -0.0684250358046883 -0.285224030507725 -0.0792485323638852 0.094463828153932 -0.27922212103093 0.101062978976488 -0.0748709380151017 -0.231846692498817 -0.0590662981881212 0.0772061149182318 -0.0846358743829078 -0.0378025210144527 0.0408776072828047 0.00147487792686744 -0.0635505639853974 -0.048213803318603 -0.00635450237826068 0.056919044690367 0.050788017001625 -0.0823652384359544 -0.0408186774928241 0.0377091845255496 -0.0141778282472307 -0.0440669765627707 -0.0608561794192925 0.00707261720812435 0.0433875621004149 0.0640444200009184 0.00993307143882607 0.0121891736063682 -0.00373191700151434 -0.00137978921077662 -0.0135525929524761 0.00520431082081562 0.00218969392146366 0.00282707294115882 -0.0116486629951322 0.00825826488440817 0.00616968998999697 -0.0065891128081796 0.00116927309827638 -0.0026750783467077 -0.000860082920763579 -0.0133675330520952 0.0019593103949729 0.00725815938116167 -0.00174067390314502 -0.0283346748641115 0.0390717590998103 -0.0470218372763596 -0.0162365066062551 -0.000540787519724244 0.0319542224518172 -0.00987082054519899 -0.00660353331267636 -0.000190796406224093 0.000148821459158688 -0.000106448011649792 0.00290447377302665 0.00454846922725667 -0.000574614883599703 0.00280037347172298 -0.00181074022044013 0.00137353955171001
  113 1593.11970610013 ""  4.19097107412165 0 0 -2.12354850207528e-05 0.000212327014182532 -6.78901459773166e-05 0.000551042840543667 0.000412454607896124 0.000804517164166477 -3.89614653959977e-06 -2.02356924499592e-05 -7.53699715119713e-06 -7.82699309189113e-05 0.000259762595463332 9.4180456941018e-05 -0.000133731859840285 -0.000153615605418658 0.00057631459577592 -0.000634594763832772 -0.000200809337069092 0.000750521751076229 0.00215768474410885 -0.00714040826700476 -0.00125567458664436 -0.00650991318197135 -0.00283680722869399 -0.00937889531116683 0.000128286149241296 -0.000109315985867222 -0.000294980717102814 0.000251196737733931 7.65329279252109e-05 0.000125805212746674 -0.000243439964575483 -5.51263172226202e-05 -0.000200401431185304 -0.00116874563190533 0.00109045651259819 -0.00200102926054842 0.00334801026062525 -0.000404163851905192 -0.00130690061795789 -0.000663774760072209 -0.000208186210685014 -0.00445353123865151 0.0141280544495195 -0.00454021140956618 0.00182970378854833 -0.00639172500970655 0.0121448873000444 -0.0100623090508233 0.00667816527555856 -0.110845548701094 0.102706059583629 -0.0452371951928906 0.0691758749204649 -0.0603334229522653 -0.0315346190762647 -0.0538552802131801 0.0526734288833964 -0.0111670818602957 0.0867799746124379 -0.0807817786814517 0.0599091059700954 -0.063899520067825 0.0559426418108273 0.0216609509445972 0.0630106373287539 -0.0616514891873861 -0.000286805652232228 -0.0135412080813661 0.0126653168610002 0.00181495894413249 0.000143358173950998 0.000267049806847292 0.0017690991062626 -0.000326984900734983 -0.00034171652592915 -0.00480079645994327 0.00336019574108517 -0.00272058766986065 -0.0260604329307433 -0.00657870162268165 -0.0101218549795137 -0.0324616859141435 0.0135221250764719 0.0110790681146684 0.158282588354221 -0.0171116503346065 0.00125600653641585 0.145882947542008 0.00848550660980651 -0.0181201689382695 -0.194384540771096 0.044183250268927 -0.0287220569852277 -0.111856812722455 0.0201479618669576 -0.00712163419110879 0.0186058409671419 0.00657914994453081 -0.00590905348950206 0.00266474858869774 0.0207131706507223 0.00591558974473787 -0.0139806932316439 -0.0141196662413667 -0.0231190472773147 0.0178714583613913 0.00497983945075455 -0.00665034514900192 -0.0121526504193581 0.0220490026199963 0.0163741210753697 0.00139700359675825 -0.00357091278462391 -0.0207654437972044 0.0164561053621049 -0.0144388087979611 -0.0055426800530379 -0.00425206248760629 -0.00439106280931237 0.00220581761650279 0.015083962474162 0.00302722385529448 0.0143732282148413 0.00174387682238959 0.00104581913851407 -0.000331143659961147 0.000156632445642666 -0.000946756187850542 -6.74092371706603e-05 -0.00542994343418892 0.0021932124447491 0.000467342612068254 0.00288576756268704 -0.00314036760681132 -0.00182055365501265 -0.00386176851759223 0.000254639690683759 0.00105047592054283 0.0092232402325112 -0.00340984647145082 -0.00523537032111481 1.95698983843992e-05 -4.14327331099794e-05 -4.32922262092698e-06 -0.000448011515187734 -0.000517343756421365 0.000128559930723119 -0.00041520431601508 9.74138333951138e-05 -0.000248343530501291
  114 1635.94626107677 ""  53.3334276993012 0 0 0.000250273009268054 0.000480992501522326 -0.000261811069204955 0.000479247795997216 -0.00015052928340029 0.000200376193850437 -3.68346875210572e-05 -0.000174326460165859 0.000128894850560971 -0.000712792527460807 -0.00026864542080732 0.000233338769812699 0.000794105293508865 -1.71536172236784e-05 -0.000529578589157258 -0.00185761253940717 -0.000446605589341898 0.000627962986621424 0.000729853387794101 0.00530526001304627 0.00149467233348547 0.00143550314424658 0.000197923632420163 -5.84013508593673e-06 -9.98595135145364e-05 0.000179948132298488 -0.00117195554325522 0.000649574399427423 2.89712762961357e-05 -0.000173091985261415 -0.000538742507884797 0.000260385718318808 -0.000330020939273073 -0.00227483441424391 0.00188278661161253 0.00137435482164109 2.7625186747479e-06 -0.000770159087217316 -0.000588615275227358 -0.00256594315797277 -0.00225511972280186 -0.00100425836594412 -0.0103920861377857 -0.00354685601247746 0.00438793109905899 -0.00740116044633702 -0.00159847259487126 0.00238873902605953 0.0848468160151837 0.00943034305798287 -0.0183156658545804 -0.109805210332858 0.0182136624385154 -0.00683730971101772 0.119543048967411 0.0239086456385858 -0.031496931777717 -0.0797597496143577 -0.00572375088925947 0.0107089034845463 0.1127061056771 -0.0204347747418118 0.0105110781455915 -0.122026976394006 -0.0239502132747814 0.0338462078417075 0.00923845451973961 0.00164112335350364 -0.00204310123612488 0.00168480387216526 0.000307907775303108 0.00194776189390775 0.00164909366755262 -0.00198762506949688 -0.00056027663770664 0.000481323033345741 0.000534183716234673 -0.000469761481547216 0.0239363026226209 0.0129515232041871 -0.0395573967668031 0.032055610485461 0.0420628579440021 -0.011272463956243 0.117009415136151 -0.0868760993945147 0.0692811858145237 -0.159115698304162 -0.0775586598015855 0.0829791140234511 -0.119317782656661 0.0822270496500898 -0.0696574735603606 0.136608165578157 0.0743273434985838 -0.0836175253531669 -0.0131061546704177 -0.0025733018272285 -0.000618091349438742 0.00106005154702952 -0.00900128680125471 -0.0119556843017269 -0.00386794197814808 0.00447598711571157 0.00366700988753434 -0.0131302419108014 0.000793587639963299 0.00343865035970659 -0.0045497007312183 -0.00307914220402346 -0.00477934541085644 0.00219401148403062 0.0110765899283969 0.00973794334065401 -0.00217968336485086 -0.000592882466442303 0.000669360012484226 0.000389254213372918 -0.00592120426344856 0.00486692539687356 -0.00266204285920994 -0.000741553495075538 0.00066229014619581 -0.000544183902333737 -0.000584157708807546 0.000762403246023372 -6.29436771798801e-05 0.000244274095333717 -6.2350316403716e-05 0.00339478993686651 0.000452021614645839 -0.00169950648118944 -0.000124437204170057 8.06898349193996e-05 -0.0018592847158804 0.000891328114425185 -7.78243670071824e-05 0.000669746180195196 -0.00806210884480458 0.00111183501953984 0.0019721040527043 -0.00032930655347704 -0.000416262166444519 4.06275221721074e-05 0.00108706420862361 0.00388809831105085 -0.000168758377697676 0.000881346381572707 -0.000360633280980782 0.000799945992307334
  115 1688.55630135681 ""  29.7581762721297 0 0 0.0177233364687879 -0.0139400865537167 -0.00598753161592133 -0.00412140864492272 0.00177856563606551 0.00655568707299248 -0.00297323312504055 0.000861173238850541 -0.00362487547756254 -0.000310987037828014 -0.0005280854815159 -0.00185406084818488 0.000650783054534632 0.000678520783877631 -2.89492723957309e-05 -0.0263934113603347 -0.0458102179708101 0.00734651127681245 0.0316560871119659 0.00325348362057899 -0.0101848604683433 -0.00522422896725834 0.00010762820164406 -0.00584128877954428 -0.010928295610703 0.00698429367588078 0.038213091883642 -0.00883053828522698 -8.7800730420993e-05 -0.0131018975120652 0.0362805130716463 0.0202834435116787 0.0156683640082692 0.00222075405589433 8.06329539622937e-06 -0.00233659516859476 -0.00199415072434323 0.00110584167352919 0.00106938976190423 -0.000714152230977542 -0.000313804846355173 0.00226807827714319 -0.000708528714833429 0.00105605040809928 -0.000919938154786308 5.98844354451856e-05 0.000423739392459104 -0.000270555109869386 0.000752893077041655 4.15612902931467e-06 -0.000183425757164662 -0.000471425915858286 8.79748123034966e-05 -2.1921751508221e-05 0.000370217471385794 9.49867739417172e-05 -9.41010004846431e-05 -0.000195283805459382 -4.76519185823443e-05 5.63639480530078e-05 0.000375854200347564 -2.4774611849042e-05 -1.11159886560119e-06 -0.00062432480525049 -0.000159539768726965 0.000238444419682898 3.35083188246425e-05 3.18069744739961e-06 -2.68753662602396e-05 -3.69638559743201e-05 -6.85568261581868e-06 1.85703791675426e-05 -2.04069221575332e-05 -1.3003007671004e-05 4.00257752426182e-06 -1.91638469850157e-05 -4.31541685041049e-06 6.29824180704299e-06 0.00614816864165887 -0.00343357750992415 0.0139715387125745 0.00204829387558106 -0.0221152360228788 0.00153141295278938 0.000304163440500131 -0.000450432527481611 8.35422636918273e-06 -0.000378030752045912 -0.000273020383925494 0.000125344536009857 -0.000118659230992153 0.000184637027301273 -0.000227991000255194 0.000942865553936439 0.000251797536018726 -0.000606932573475908 0.000213978255931164 9.40899982149622e-05 -0.000136735257723215 1.50420570865803e-05 2.54669365930597e-05 7.84076559142602e-05 0.000167412435801413 -0.000174153711115907 -7.6865426850165e-05 -8.79097420180437e-06 -2.00831144365388e-05 -1.94978233251965e-05 4.11515887866311e-05 -7.70967993798772e-05 -3.51884692467463e-05 1.6071716822698e-05 3.64444288137425e-05 2.8353263896223e-05 4.45995967929639e-05 -5.43453405029863e-05 -1.70693942549096e-05 1.75892252714952e-05 3.85699603816537e-05 -1.40696206947531e-05 0.000118884180498625 2.33359464018042e-05 -8.35215894702582e-07 0.000671955966809843 0.000278931187536248 0.000543487703267604 0.000600292689336616 -0.000506090427237512 -0.000639131586780767 -0.00206799369343321 0.000561123894767316 -0.000218198463618971 0.00220647895096887 0.00409602399979025 -0.00444872074426941 0.00297259538391774 0.00512295382000223 0.00270953116560035 0.00653183250931038 -0.00409988356637451 -0.00305008340247078 0.0650018789697093 0.0288886452096594 -0.00225570774394219 -0.510202681170575 -0.219790673342024 0.421185539346004 -0.547061896872842 -0.0319369933726925 -0.345035374200278
  116 2902.84971734065 ""  50.882261624426 0 0 -0.0351234955780602 0.0683071903140196 0.00613065994997462 0.0113749697232081 -0.00824837570548217 0.00887773284111442 0.00236584324008004 -0.00574100325908273 -0.00330003184513331 -5.20479167404058e-05 -0.000302230224326881 0.000104590495929913 0.000209022804275033 -0.000749270196778662 -0.000198268932475126 0.402538175210755 -0.841850595336099 -0.0764319805192944 -0.081273958327678 0.0106777029293329 -0.114697032569516 -0.0571090779484656 0.105299949203791 0.0103335178978599 0.0167085478093776 0.0152082594430266 -0.00409215732323087 -0.0218001945566517 0.0557501857591394 0.00409552183102312 -0.0286772773287474 0.00134961479707127 0.036246738051027 -0.00126346434945291 -0.000562167775383432 7.03861376486916e-05 0.00240322019098574 -0.000155151046099663 0.00146559244974559 -0.00488152318207983 0.00804877581036705 0.000113705080771166 -0.000278735483698812 0.000525811810385482 -0.000509457680687983 -5.23826866999979e-05 4.40899901614675e-05 4.89032186048039e-05 0.000123589870908199 -1.95095633977219e-05 -5.18179830696354e-05 -1.97887059277957e-05 -4.33084433762324e-05 -1.19942916498449e-05 -1.16945897172296e-05 4.88634899752115e-06 -3.2799890288665e-05 -9.98025700997841e-06 -1.32640228228347e-06 1.2553039187962e-07 1.05040631224726e-05 -2.03833783068108e-05 2.48889429736238e-05 -5.75820790941231e-05 2.21130669302985e-05 4.20394480721693e-06 1.39307877725264e-05 2.19223566416339e-06 6.00470571993924e-07 -4.07770470302019e-05 -3.73310428520596e-05 -1.38076068027037e-05 -5.28796645841977e-05 8.38901705124127e-08 5.22391782764698e-06 -3.79193654697998e-05 -9.06919113916576e-06 -1.03140521460245e-05 0.00115564476677179 -0.00713527513072236 -0.00181715256915811 0.00187380300546834 0.000216343570478546 0.00718876372287991 0.000287003182321699 8.78946105795216e-05 -0.000275898061357292 0.000175253186871346 -0.000196920197637481 0.000236574183136225 9.85236220571851e-05 0.00014675381022429 -0.000126574852036666 0.000210267466064251 -0.000245018057521814 0.00011448058529698 -0.00020149252698593 0.000601284332469299 0.000205106817320935 0.000595641606296516 -6.59453565159943e-05 -4.11630408144631e-05 4.76595958099465e-06 -3.12258691966735e-05 2.64232851863874e-05 -1.27052007787563e-06 -2.39563605764282e-05 -4.38616954923726e-05 4.27959244028138e-05 3.00093856899845e-05 -3.74313476297882e-05 0.000511719779757948 -2.86137598511068e-06 1.23225164283692e-05 2.73609669336435e-05 -5.68393507344923e-06 8.85135069297153e-06 0.000390913217880217 -4.1783926947343e-05 1.59107418665757e-05 -4.40717278629713e-05 0.000219980138268081 6.81563153610757e-05 7.47083541840566e-05 -1.48812459400544e-05 2.39573829810627e-05 4.50340172777241e-05 2.04652999720391e-05 4.8376556281254e-05 2.00712491532191e-05 -2.43425217691609e-05 0.000101707748126517 -0.000925504004549003 -0.000121827281523085 -0.000188948715283175 -0.000196810063041325 -8.24819860350361e-05 -0.000206670705070775 -0.000240657815537849 8.54083195791488e-05 -0.00113389390814965 0.00180403936260038 0.000779511778688991 0.000375117924400138 0.000318091848737711 0.0035888999739382 -0.00991616033125101 0.000435226043948745 -0.000263708647095906 0.00893239380025786
  117 2920.33855200372 ""  25.8432032555074 0 0 0.0039355587713653 -0.00533225661848072 -0.000448117683731599 0.0191351755217147 0.0170541486705334 0.0560611901842937 -0.000374195942916233 0.00011083862761858 0.000449992767064778 0.00280370671491547 0.00230731828000772 -0.00108633213791618 0.0042019225695198 -0.00796364712532349 -0.014918855153803 -0.0335010928980507 0.0669969271631259 0.00645714836290846 -0.463931677905114 0.0925783983417292 -0.656723982883115 0.202860206457121 -0.335279533930462 -0.0057158477422105 -0.00419611672092934 -0.00403186256295387 -0.000352655927869668 -0.00195155161803626 0.00448580061860156 0.00102565139026444 0.00929487340739693 -0.00139182646133956 -0.0117516107924 -0.0579471903513274 -0.0764554563873818 -0.0189907771933416 0.124383239839055 -0.0309565799199004 0.208523291952123 -0.129387900731705 0.20404042669883 0.00184659899568724 -7.55137051748783e-05 0.000474540493576701 0.000436964070668001 -0.00017952656208441 0.000189379738403537 0.000115500037291337 0.000357069671457068 3.75922248254634e-05 9.2360298003258e-05 -8.46945077568371e-05 5.07193440332676e-05 0.000157786927265498 -1.19603236085299e-05 6.85661124367208e-05 1.93387393058132e-06 -3.79958069562938e-05 3.91755976937612e-06 -7.77122096052562e-05 -5.95025373379571e-05 -0.000180474916687161 4.55597242745868e-05 -4.62903997411041e-05 9.22295551697544e-05 -7.17642595398919e-05 4.04171096793024e-05 -5.9787029922924e-06 1.18958476962969e-06 -2.74905219364295e-05 -0.00030535283542424 -0.000100470834555663 -0.000104893870559854 -4.38632630789716e-05 -1.66036820494448e-05 -2.89769542281266e-05 -8.80936013897766e-05 -8.84796835029641e-05 0.00110368964559883 -0.0062693858048437 -0.00163284048126557 -0.00114982035303901 -0.000947345129486269 -0.00335419059979757 0.000349956165182777 0.000127099352077262 -0.000275166287241578 0.000212210407121067 -0.000326355744966328 0.000354239471547498 0.000703222703269773 0.00117265975433075 -0.000658957633810044 0.000717357035217586 -0.000840636615775515 0.000423903731346551 -0.00103414922825139 0.00386420527179704 0.00125044127854579 0.00151921782752327 -0.000223326928383597 -0.00012166844243741 7.1568628047423e-06 -0.000187139751548497 7.11217319734816e-05 0.000220136521630905 7.30232441887261e-05 0.00052806978623814 0.000256150087705111 0.000368729489934521 -0.000373015051004128 0.000517095590762698 2.52139999760059e-05 3.49797515599839e-05 0.000254141139254259 1.4663633799688e-05 0.000594649397963 0.000262621734081128 -0.000148936877086715 -8.89829904529421e-06 -0.000425458183639645 0.00125939326902442 0.000440241504745077 5.95928865876611e-05 1.84584631522198e-05 -3.01467287746664e-05 2.27580375368646e-05 3.55259158109852e-05 -4.59256458659342e-06 -2.39631963782568e-05 -1.92420274214665e-05 4.15670958838273e-06 -0.000792620281006339 1.08531027496885e-05 -0.000348616500277032 0.000299664544409647 -0.000327284777343604 0.000839047795622835 8.76380325528929e-06 -2.71118942305225e-05 -0.000110843625197596 -0.000381927380942369 -0.000138925885782797 -0.00015697993888275 -0.00296676227030935 -0.00201381577630909 0.0040598895072452 -0.00213661889747022 -0.00114387945321882 -0.00248966358436264
  118 2933.83772645135 ""  67.934002865323 0 0 0.00170026081862421 -0.00249443162367307 -0.000391266880639058 0.0122061378181786 0.00375649494931103 0.022876734780366 -0.000387846448734822 -0.000185346409880945 0.000794793491578048 -0.00178593973752496 0.00050089328578912 0.00262916799878997 -0.00990834952506514 0.0173818820734015 0.0416967504272976 -0.0133130921372457 0.0278291637234433 0.00227872164044116 -0.19845477724715 0.0327955192357461 -0.274130355363613 0.0464843035124302 -0.0864298313366447 0.00315377487536664 -0.00203438052273036 -0.00164371644956732 -0.00123631938654667 -0.00290089771104277 0.00585633314032307 0.00052314344487962 0.00852809970033277 -0.0014774035118452 -0.012122488997916 0.151002327084343 0.192677979888111 0.0408126286386405 -0.314699185581328 0.0859594577261624 -0.570952439846009 0.318326967073053 -0.486029843295183 -0.00894206477643028 0.000189928873168681 -0.000464136043105458 0.000553173360508857 7.23109567862264e-05 4.79011718887811e-05 -6.97123964111381e-07 -0.000131216987755678 -2.91485028174055e-05 0.000121239747105869 7.43409697570403e-05 5.05516091165261e-05 -8.10983709723146e-05 -7.53313769767763e-05 5.72591727020687e-05 4.79283202582866e-06 7.54540873570992e-05 3.31098171687211e-05 4.29621435117757e-05 0.000202173512968707 0.000249250623194988 3.58731426181877e-05 -0.00017365087206038 0.000296854509386928 -2.1291838218509e-05 -1.4302249475416e-06 2.0159009194386e-05 3.20688295567111e-06 -0.000111640255546845 0.000583799019288708 0.000184842441977582 -0.000112710947607446 7.3149135860542e-05 9.38027502222737e-06 -0.000155099312187218 0.000138558659611148 2.65412345104255e-05 -0.000816674853808525 0.00585849807918087 0.00160689119708611 -0.00180894018458455 -0.000791224585201872 -0.00746443398285579 -0.000619315294169636 -0.000482144697392634 0.0008545332550318 0.00018292855597058 -0.000233611652585684 0.000200214984083764 -0.000705455252261279 -0.00128136754400716 0.000471464350122313 0.000717931734507244 -0.00117436534184263 0.000684002309046001 0.0013782805417639 -0.00654792266017866 -0.00208741130158593 -0.00120909503131639 0.000111937424969806 -2.39877545214108e-05 -1.5634910977289e-05 0.000181667265999392 0.000107105857103247 -0.000298327829701579 -0.000212604670296787 -0.000869463430688724 -0.000357740886519848 -0.000662452322406619 0.000628945454121104 0.00194988687820822 -8.13080776287539e-05 1.04198864436208e-05 3.1237541313584e-05 0.000118348798636457 6.85896091354386e-05 0.00117092041463211 7.23024614983149e-05 7.6486814682532e-05 0.000701029194413514 -0.00191177412787548 -0.000581229178409272 1.45101793975908e-07 2.14261396544203e-05 -2.02752281555615e-05 -2.43866221901766e-08 -1.87069144649948e-05 -2.58424094141394e-05 -4.75014611508641e-05 2.45985579847788e-05 -7.79743640596986e-05 5.99851571972254e-05 2.00522982247572e-05 -9.98881964606239e-05 0.000190602169823178 -0.000118602851174366 0.000446560321700642 0.000207384778862319 -0.000118680784529682 0.000821404559486893 -0.000251466597229045 -0.000172854933360781 0.000116365122477211 -0.00164399679896803 -0.000192208904913663 0.00122354528431618 -0.00117591745838261 -0.000453584673389258 -0.00135458425490847
  119 2943.60654943043 ""  46.8243851042802 0 0 -0.000225977281547394 0.000771058004730743 8.72520297980328e-05 -1.9815951575697e-05 0.000180043240278986 7.88966993536971e-05 -2.93765725073148e-05 -6.29792639608114e-05 -0.000220543901647393 -2.36969831487927e-05 -2.83224184433739e-05 -1.27899524584108e-05 -9.70385166000995e-05 -0.000116583937315706 -0.000629277052089853 0.00368225289525565 -0.00928786884421498 -0.000962847642017714 -0.000516434970146735 0.000509742896169441 -0.000737708610959407 0.00134760515261073 -0.00201542142511127 -0.000178223931797813 0.0014907866709296 0.00140827854490027 -2.9654648786013e-05 0.000616028192443701 -0.00108371663519941 -1.06386319665105e-05 -0.00184496055058076 0.000210432765931253 0.0026302470053551 -0.0010269164048027 -0.00115981132818961 -0.000305156478716721 0.00440576274496306 -0.00104358575171307 0.0080006333617417 -0.00240099179547399 0.00359076839143629 2.79533664809134e-05 0.0209666631290559 -0.0623299710848134 0.0117748790456428 -0.00215606701135961 -0.00133192081137721 0.00122751881326477 0.0013518327238107 -0.000332198185054442 0.000375795582435597 0.000653342695149659 0.0010707621418098 -0.00102366340545754 3.35862647142194e-05 0.000110784515734464 -0.000121518193938336 -5.65962791448308e-05 -6.60118920155901e-05 5.09438648515198e-05 5.91937332024378e-06 -5.35657821313881e-05 3.45610340141933e-05 -0.000419363789010626 1.91128064667673e-05 4.57806356271428e-06 3.07456720626477e-05 3.15221941457575e-05 -2.87934465965889e-05 -0.000153829193961454 4.43633064480816e-05 -5.63736522829528e-05 -0.000126800625426586 0.000122341730391759 2.13550122315979e-05 -7.34603728639858e-05 3.17259122121569e-05 1.5857133309954e-05 -0.12428377615176 0.826491023082151 0.249659051246132 -0.0927684098558689 -0.0645120419696135 -0.405501491453043 -0.0115433460624603 -0.0119088383569269 0.0122877461109584 -0.000611711630776217 0.000507342381208066 -0.000418388535045589 0.000464477835765585 0.000874477372026217 -0.000882737184996744 0.000960388253354536 -0.000287819603519107 6.60137533142233e-05 -4.62892661328979e-05 0.000329524504464862 0.00011257234043344 0.0020055143873371 -6.92996991687306e-05 -0.000127805049014016 -0.000430639487475466 -0.00077341821288851 0.000759957390325712 -0.000505176993597391 -0.000314924631845539 -0.00138701969449084 -0.000684731723036452 -0.00125068258858512 0.00109948859569745 0.00231903039696121 4.68264383652825e-05 5.26435743184157e-06 -4.05913442333636e-05 -3.06778797010179e-05 -0.000187900498488863 0.000799468734497114 -4.89060117090371e-05 2.54172085542384e-05 9.47283198416596e-05 -0.000209200586067263 -7.32569177383121e-05 0.000226370336276359 0.000232768806892316 -0.00065868104878021 -0.000296738284684976 0.000516939269984639 0.000274736438531661 -0.000515081887090261 -0.000598705654788115 -0.000317315905428092 0.00155441079267317 0.000283577926498916 -0.00147855847455818 0.00341795793395451 -0.00415630488329179 0.00680868420198162 -0.00258242996188091 0.000592388933608745 -0.00646351731474585 -6.19984903930372e-05 0.000156073716122085 0.000112103135611518 -0.00057766870826924 0.000977910289041897 0.000778960692571208 0.000265489149334612 -0.000786449984989543 -0.000494314464626426
  120 2963.19173798441 ""  61.5283768600022 0 0 -0.00656287870478992 0.0120798712482521 0.000353881257261749 -0.04965014865967 0.0594816582525053 -0.0184967438547664 0.0026386328151832 -0.00433253870246939 -0.000260068775305803 0.000373432761893276 0.000518130742744959 0.000258814638024079 -0.0204701091303385 0.0186888619882444 -0.012548441720088 0.0687598852027726 -0.136603433135667 -0.0155926356284713 0.178247007264344 -0.0204656878985477 0.277071988764165 0.401813237600208 -0.698452259929953 -0.0586976860976932 -0.0053054164163097 -0.00530035789894895 -0.00141283405754601 -0.0227775578174004 0.0550182060496445 0.00675138035818156 -0.00153136335287129 -0.00241570989677729 0.00327983117632497 0.0130634840110388 0.0245629757634369 7.73175228575173e-05 0.0860936006833379 -0.0148976530520221 0.163714868476612 0.151007071782625 -0.235383848039316 -0.017212009832072 -2.36473810686688e-05 0.000385817356374049 8.87528663240016e-05 7.79853869773415e-05 -0.000118148710221967 -0.000102999056159096 -0.000249114977135197 0.00011810312891899 0.000152627817451654 -0.000219046539761017 0.000177064632485566 0.000430869597172977 0.0001806327067487 7.28652941179631e-05 0.000172443773625075 4.18996028282577e-05 -1.95074692335733e-06 1.66089465851416e-05 -0.000140996803951059 -1.269799945855e-05 -1.76519488948346e-05 0.000335295808550597 -0.000195794135953851 8.98253878367849e-05 -1.23249119129916e-05 4.10538760262885e-06 -2.24504229222101e-05 -0.000144034969743263 0.000721564875881849 0.00064033204764052 -0.000119619171025375 0.000132622874936719 0.000160204788096912 -5.29410737212807e-05 -6.50834462779215e-05 0.000228893159088373 0.00067782063348817 -0.00420278048307836 -0.00112468104023509 -0.000569020738896901 -3.24860071381079e-05 -0.000518778757310626 0.000704772608380875 0.000569220050333024 -0.00120861925238583 -0.00022901749464972 5.47042698730703e-05 -0.000585848329099882 0.000156745597572284 0.000420655530799218 -0.000270037339027038 -0.0019900671293188 0.00271257193450468 -0.00178458321916704 0.00400909614963005 -0.0127599106864359 -0.00422900165730221 -0.00469088897080114 0.000541485015613589 0.000302631723699661 0.0021351003042309 0.00384106533894008 -0.00359451512198913 -0.00104250571097938 -0.000498999096695936 -0.00272016955152498 -0.000539926189281683 -0.00102118904032685 0.000911341572833438 0.00307358116065119 -0.000167572861268308 -6.38925966223765e-06 -0.00105815758023845 -0.000539740457038018 -0.00314635424599935 0.00208033255847763 -0.000185375699839625 0.00012282197074331 -0.000395722036607197 0.00154915493558819 0.000346583030087195 -2.08324178710206e-05 -1.76069611145103e-05 6.46424203024187e-05 5.89413937004445e-06 -6.02225180442762e-05 -3.94399714348898e-06 -2.01084050792003e-05 6.30450072725173e-05 6.89481678204709e-05 0.000471379335945298 -5.06266405507085e-05 0.000200884959987523 -0.000400021331312474 0.000428565783998544 -0.000967058884218647 7.69856677518572e-05 -1.07459468704953e-05 -0.0003012611675463 0.000314049128887477 -0.000199398150835932 0.000343545813451469 0.00211488591201847 0.00254336240068399 -0.00354918608884217 0.00135512836850681 -0.00134036198397785 0.000795721264842783
  121 2968.17116919674 ""  17.0846593196401 0 0 -0.00247198249971567 0.00439346211177736 6.79993929787731e-05 -0.0195708828293401 0.0223199656242116 -0.00843949412619413 0.000807008948456148 -0.00131660302308762 -0.000217136409718404 0.000180599446626347 0.000109372023693897 1.89666696324783e-05 0.0528004883832931 -0.0486828845786285 0.0417252428810529 0.0235212478806671 -0.0478961881356043 -0.00489387828240059 0.0739851562631278 -0.013686192423415 0.11984039311997 0.151599382789419 -0.252466822732394 -0.0224365963642324 -0.00033088764051128 -0.000724199333243394 -0.000479972703854457 -0.00614723734981861 0.0154572035550752 0.00216382450110962 -0.00184172727143957 -0.000577534486128068 0.00246110286310521 0.00173982114164109 -0.0292702253782727 0.00816678959988082 -0.291193144731733 0.0540849178827234 -0.531847268143396 -0.333592180204342 0.550388387474347 0.0314407487696323 5.69239889276587e-05 -7.01157574999522e-05 7.85830467477158e-05 -7.47242525511724e-06 -4.06329104365021e-05 -4.69011297096027e-05 -7.19898011413739e-05 -1.70194016095306e-05 0.000183496473676876 -0.000100255141849141 0.000101292893316626 0.000138808728195757 9.19494479393596e-05 8.81177683443816e-05 -8.52141837441564e-05 5.07745141773327e-06 -0.000144491052298235 -3.75913562431539e-05 -4.5253812291202e-05 1.20958483229006e-05 -8.44985487318834e-05 -2.29293019024186e-05 0.000336124281380318 -0.000179996724342915 4.44608004083052e-05 -2.78786904709368e-05 5.23107205731229e-05 -0.000205751759051956 -0.00157442518031501 -0.0011899418577076 4.53592106856717e-05 -0.000296349903080213 -0.000237152907974097 -1.40125748508811e-05 -3.21055690001437e-05 -0.000376446541040827 -0.000148029587388375 0.00121789571375767 0.000406180626602197 -0.000478092733158289 -0.000205897093247489 -0.00153444411290964 0.000226429651319589 0.000275254383573799 -0.000513658402344633 0.000177446019236991 -5.10032218185478e-06 0.000109722485338327 -0.000139880121130886 -0.000580380170867872 0.000468714466948404 0.00133200789994442 -0.00223122378277656 0.00151235006383449 -0.00805517995242569 0.0263879838475255 0.00846956902712268 0.0146305993051217 -0.00137851539899303 -0.000419704080982912 -0.00342606887430089 -0.00677432105345515 0.00593054270457891 0.00190144092425515 0.000870121275279037 0.00494812927657735 0.00139834956915783 0.0025225749604241 -0.00233174225000005 -0.00416107925026221 0.00023397292932968 4.01389747058061e-05 0.00157918023006773 0.000676540091190725 0.00450336695401325 -0.0016193044466155 7.36083582043432e-05 -0.000132821732529854 6.76034224147277e-05 -0.000387230277647448 0.000138216237815575 -4.99731300965128e-06 1.19686679518564e-06 2.23431981430674e-06 -2.40761017507014e-06 -8.8604962249804e-06 -3.91570187640174e-06 -1.0158767640769e-05 1.46573440001627e-05 -6.77856124018525e-06 5.09860008092725e-05 -2.50372943919362e-05 1.55282309678752e-05 -4.14134843711667e-05 3.22232468110874e-05 -8.91089611627332e-05 7.63643332217924e-05 -4.73465978834517e-05 0.00019563769478159 0.000127337394520729 -6.9025204495844e-05 0.000124582530731366 0.000680993339109858 0.000976192060305306 -0.00150159710878337 0.00065119430689963 -0.000511889231438925 0.000336296071253718
  122 2986.38983905074 ""  28.3566101943679 0 0 -1.90846466631364e-05 -4.2371613417204e-06 -5.85234040986572e-06 -6.70974238933887e-05 8.27729488268886e-05 -3.9580611673007e-05 0.00019668471949403 -0.000301926527410716 0.000463013904601616 -2.72322503559716e-06 1.87150506399089e-06 1.42773692318278e-05 -0.00166675671381991 0.00143499055616462 -0.000991971994933029 0.000129428319991617 -0.000111915079512177 1.45003739434988e-06 0.000436695939156137 7.41676577812326e-06 0.000552381222908271 0.000416062866505327 -0.00111283026675265 -7.40312697045958e-05 -0.00321859946424699 -0.00294662608619487 -0.000141267815738434 -0.00313919902561077 0.00713577801108049 0.000493954543196672 0.00402416379006692 -0.000566272639810308 -0.00575626229799169 0.00165392110626155 0.00307057726073952 0.000238954392921803 0.00667374081148236 -0.00114486309562575 0.0122777499027376 0.0119618965345313 -0.0192389001317056 -0.00110007688966845 1.87365496122482e-05 -7.65915458953882e-05 1.2397758813732e-05 7.30744239228343e-06 3.48575413411892e-06 1.90975386355928e-06 -7.42923750034548e-06 -2.00382475495477e-05 -2.25931978058574e-05 1.54041860382104e-05 1.08158965457715e-05 1.19256996944481e-05 -6.34980274869936e-05 0.00017404014120984 6.22793518356372e-05 -3.78515214405212e-05 -0.000155886460115011 -0.000114714088938863 0.000101191993054142 4.43146700318393e-05 -0.000114879572029149 4.8030292340054e-06 1.94059590560928e-07 2.34372943713845e-05 6.95984680919026e-05 0.000561748052299635 0.00050218280323027 -0.019697864494973 -0.00817735252552051 -0.0231461626284171 0.0210126173110886 -0.028446489432907 -0.0126661728546657 -0.00158931031766314 -0.00235826450441037 0.00317685069452604 -0.000133105409003898 0.00093490670417913 0.000281658619696282 -0.000104327810325245 -7.67094325406452e-05 -0.000457748064130933 4.04330234997924e-06 3.9922887995937e-05 4.33899305837673e-05 0.000525234792410087 3.21670910599665e-05 0.00144292461152353 -0.000764020463689737 -0.000922745445386254 0.000834502261800352 -0.000145920961950946 0.00028067525067634 -0.000116490190217512 -0.100815297659218 0.310563453857191 0.0947537539816544 0.440106692578304 -0.0232673885426138 -0.00411519586585938 -0.106327095337354 -0.191489248682476 0.18127573979351 0.142610679605266 0.0729488867280927 0.372903141134105 0.13246856417634 0.238329690622448 -0.222906632629671 -0.524378539462116 0.0233073757018841 -0.00160788371014178 -0.016460745599487 -0.00922484813900461 -0.0534364960814847 0.0473162678332678 -0.00489843329953973 0.00238313008597532 -0.0124359415778177 0.0415146020042594 0.0130971333509001 9.48124737058844e-06 3.60121080219514e-06 -5.50966798807608e-06 7.61774307717976e-07 4.17009218323925e-06 2.3776096569638e-06 3.24684427146158e-06 -3.60464067316459e-06 1.47018926931658e-05 -0.000127237407613833 -1.70642306773641e-05 -4.61960115422815e-05 3.24112270533682e-05 -5.45386021519538e-05 9.22919686419324e-05 -5.30976286690161e-05 1.1654506486937e-05 -0.000188213332715256 6.98978058533698e-07 5.65358549718966e-06 -2.00084450206771e-06 6.68952361776344e-05 -1.79584130317533e-05 3.23919542177779e-05 2.74224190851468e-05 -2.50841749233227e-06 3.07537169300572e-06
  123 2986.82640925709 ""  22.8380436572172 0 0 7.33213393046005e-05 4.98600412287103e-05 3.22144097507911e-05 -2.79603882757923e-05 5.4154557458257e-05 0.000131109683580701 -0.000741437244311237 0.00158070492534184 -0.00315637935242029 1.66145362470003e-05 1.50299514022206e-06 -1.38179530297688e-05 0.00109562766781091 -0.000914757963624737 0.000810787627791083 -0.000208192447809288 -4.1072916697403e-05 -0.000216201495609447 -0.000821179421547852 0.000152309643874562 -0.00127964675819553 0.000730569550001567 -0.000857492344932615 -6.11315360568059e-05 0.0184635521072151 0.0170460040225476 0.000776263197214411 0.0173560304554263 -0.0397349834519737 -0.00279611535060086 -0.0270807526680859 0.00365151158691855 0.0391389674547551 -0.000758370291377489 -0.00163668866190154 -7.69535053472569e-05 -0.00546134764845722 0.00105344671299373 -0.00994904375931687 -0.00725462235214228 0.0117074534443951 0.000766027679738387 2.84879456176494e-05 -0.000113523895440858 9.5510979424096e-05 5.53856573549359e-05 1.00350008044289e-05 -2.01936609587575e-05 -4.71006734714437e-05 -2.1897702197578e-05 3.81018350665805e-05 8.67813375477485e-05 -3.91026097627203e-05 2.91798920087459e-05 -0.000750235235951189 0.000733167283647334 -0.000666587613016677 -0.000153234191222078 -0.000230688856798619 0.000247794827301547 0.000815406546156407 0.000659220351869978 -0.000667039213570323 3.26582612583292e-05 -3.41441174673402e-05 2.60527953950243e-05 0.000438131402648073 0.000451030008587463 -0.0005792609879776 0.0161414325268722 0.00745824800860217 0.020033950278959 0.00950383733481249 -0.0138721964711919 -0.00639344659145193 -0.0141088397565861 -0.0245640628072611 0.0221057806647753 -0.000176571656677371 0.0013397992014605 0.000364780241145438 -0.000297811719636398 -0.000122069469657258 -0.00131647840385484 0.00021601313031153 0.00042817716750361 -0.000457425969473233 0.00509911272478748 -0.00800258096978992 0.0069168207849638 -0.0063614570917437 -0.00744083771527491 0.00745226281851543 -0.000908891222780517 0.00124461486554692 -0.00108901815624526 0.087292193757208 -0.272576542655302 -0.0842465612723298 -0.369749008506416 0.0195629139760229 0.00303107160098865 0.0914782105549391 0.164390547181286 -0.154216364722081 0.06985101082592 0.0371018363480805 0.185206534785296 0.0645245552693857 0.114632127182722 -0.108492248077268 -0.247283162820213 0.0113297266907482 -0.000708438985221365 -0.130896159151813 -0.0749635675302256 -0.401106514429595 0.406198601244285 -0.0412940930172463 0.0210717942782365 -0.112204848797896 0.406040295152184 0.119817910039365 1.09230232510378e-05 1.03187689815615e-05 -1.05099302222698e-05 1.14684367193157e-06 -2.57022951705022e-06 -3.06971801781658e-06 -8.37567496742146e-06 6.41996095988138e-06 -8.16465409741376e-06 -0.000156586395923794 -2.75344496073583e-05 -7.45716528304629e-05 7.04883348357259e-05 -9.70186157747598e-05 0.000200012873543937 1.55509975589625e-05 -2.01770114966636e-05 9.04867680523875e-05 6.27294893264176e-06 -8.7069475766986e-06 3.32191482574314e-06 -0.000222699724186275 -5.70279457043898e-05 1.34338001264522e-05 -0.000221033841482377 -6.55637970446112e-05 -5.85165285437729e-05
  124 2987.53781606981 ""  34.2039993045911 0 0 -0.000939743643490099 -0.000839171784065352 -0.000368743747906035 0.00216489316127851 -0.0027686865775496 -0.000806766328397986 0.00973620131374214 -0.0217756731500001 0.0450078788447467 -9.39491502818533e-05 -2.82508146811518e-05 -8.81848837950888e-05 0.000453734076644465 -0.000690286291869294 -0.00037513855514539 0.00151834295050229 0.00248928712231253 0.00322154739020069 0.000739162431910123 -0.000736264812931773 0.00362999351423426 -0.0213489872511405 0.0353520899053642 0.00355074291593623 -0.258849319428429 -0.239394702755387 -0.0105527390115518 -0.241284608333267 0.55336581033728 0.039136535134615 0.385917993851093 -0.0516382424637921 -0.558613673859218 -0.00103814966823877 -0.00109320755242964 5.1928535519285e-05 0.0018836529750312 -0.000680479105112353 0.00359357825383703 -0.00675369391003059 0.00991950326948017 0.00070690038348809 -1.52655406470947e-05 -0.000479099747647948 -0.000410822661308846 -1.53045881856767e-05 1.61349317994632e-05 1.1834195463785e-05 3.82214430469433e-05 -1.67553274566001e-05 -1.17330926791053e-05 1.20511063410123e-05 -1.32769000172796e-06 -1.72682057157488e-05 -6.95033464229495e-05 6.40765805647401e-05 -6.79784681586648e-05 8.83716899122168e-08 -1.29058323612845e-05 1.7523325103765e-05 7.37355861510721e-05 5.27806816629119e-05 -4.85572268942099e-05 -3.00682191043692e-05 2.05049427130999e-05 -4.97531579277837e-06 3.49985808172832e-05 2.88031293159254e-05 -4.689203830929e-05 0.00121036406910664 0.000603410500902557 0.00149342284376073 0.000274797533413989 -0.000493918731274018 -0.000255326900459551 -0.00113386925831865 -0.00186056055220317 0.00170089513700161 -0.000833004947437136 0.00543005073686204 0.00165663429440542 0.000947920065133041 0.000149731351188176 0.00321554361569603 -5.02439568200071e-05 -0.000103296784082205 0.000107981667640755 0.000505083342836335 -0.000764695806472651 0.000696027923511011 -0.000483033663619287 -0.000602259164806956 0.0005635132041673 9.92912730914711e-05 -0.000150055860419931 1.90371964100674e-05 0.00674955579606881 -0.0208968217729099 -0.00640306621605673 -0.0278864118203277 0.00150758569058121 0.000235116860213112 0.00677863162602219 0.012199364967503 -0.0113476861146961 0.00260848369610956 0.00140714199633538 0.00696618892582684 0.00231526780693501 0.00400973975696732 -0.00386955182853293 -0.00823842100872718 0.000384931627645258 -2.27532409302002e-05 -0.0100234034846949 -0.00571667566581725 -0.0307448835945853 0.0316145860221905 -0.00317918443317443 0.00163229206864574 -0.00848419550273508 0.0308502126230281 0.00907359869304207 6.91478959079179e-05 3.13260014200894e-05 -5.13684156531506e-05 9.68576184143842e-06 3.13018465513172e-05 1.56347964489886e-05 2.4204737521167e-05 -3.40338188893424e-05 8.31667583121326e-05 -0.00106899188693316 -0.000102109069738874 -0.000369998963307579 0.000298392475016336 -0.000496901376541887 0.000938605551071746 -0.000303549945859405 0.000101729864397549 -0.00111544588490645 -7.79460248043353e-05 0.000113397813091099 -0.000133146514002239 0.00238301416034191 0.00119988667775561 -6.7349932746916e-05 0.00321111754772889 0.000741181236549576 0.00114790368069085
  125 2994.22538174912 ""  31.6627529090722 0 0 3.80530156539701e-05 -5.45189478165919e-05 -8.98496035247741e-06 2.88132248862722e-05 -9.47937893588379e-05 -3.78523004165435e-05 -0.000114651304174695 0.000244896899176191 -0.000339128849033756 -1.06466764982722e-05 1.24871216933103e-05 2.25727010088742e-05 -0.000524065172112575 0.000669854307523431 -0.000318794768743841 -0.000359342600112815 0.000742412745127149 8.07630157492076e-05 0.000376723664104201 -0.000125347868878151 0.000401619528515383 -0.000719786940240204 0.00101884949332773 -4.14129077859983e-05 0.00203206648791819 0.00191977699378993 7.02189532013381e-05 0.00227509110141137 -0.00528171970738615 -0.00038540002302404 -0.00298228289723456 0.000413195403567657 0.0043302107115697 -0.000415479677066763 -0.000112957859913874 -0.000135772727347739 0.00219771029284034 -0.00036262264360544 0.00408432049192318 0.00495727934316805 -0.00783501908647827 -0.00049557567906679 -5.72984037100243e-05 0.000107462009154585 -0.000354979127949075 -0.000155605340638569 8.13778864143329e-06 1.87357357882932e-05 0.000162587709719625 -2.58763979873223e-05 -1.21711884223695e-05 -0.000142623552538305 -6.03429853420319e-05 7.42299387379249e-05 0.000630840368409444 -0.000970597542199695 0.000868643990417946 0.0010090106466833 1.77907831573107e-05 -6.2206350166056e-05 0.000695765576101144 0.000801842706548 -0.000807548288032411 -0.000137772636378546 7.86717734943149e-05 -6.00012362395675e-05 -0.000151438956333752 -5.69813670550062e-05 4.5473820187747e-05 -0.0164173593815289 -0.00732108551941796 -0.0205706438771723 -0.0141400032732512 0.0203852931694222 0.00893072970522915 -0.00996549005765196 -0.0226157693430674 0.0204197029328299 0.000139708319569808 -0.00137105644094484 -0.000315917421907041 0.000989910086757802 0.000398400428864911 0.00413552068959026 0.00012270366566063 0.000448517060552682 -0.000444753203259228 -0.00664992303362396 0.011076905360917 -0.00985789896187885 -0.00780753480986552 -0.00981414408995918 0.00978863692021116 -0.000409540284692303 0.000105120518870993 -3.98219514423578e-05 -0.0855249033892707 0.269372358035045 0.0845121412725432 0.368856999580963 -0.0191489533173057 -0.00224314675254448 -0.0903953050056702 -0.164296525580794 0.15800583448721 -0.0976461373208531 -0.0528607628713939 -0.259743532224715 -0.0914582762632512 -0.168520017240816 0.154835589848787 0.355673873341994 -0.016861882800999 0.000600854426009721 -0.115336939038646 -0.0652603255830178 -0.36179529107388 0.32839415232158 -0.0324424097877571 0.0161282589043197 -0.0982976793585779 0.364402007171262 0.10526019023564 -5.23666247253398e-05 -3.09118884369475e-05 2.66036010635946e-05 -9.10317342725959e-06 4.9836309199443e-06 4.97689890696264e-06 2.39097807059029e-05 -1.36239942262463e-05 9.36689064704513e-06 0.000744324461860943 0.000108891454388921 0.000294547277953904 -0.000196406815057449 0.000299516626203957 -0.000605912998713368 -2.78886265611649e-05 2.91226537174772e-05 -0.000131242983228892 -2.83950846616774e-06 2.30412643334621e-06 1.0698154668088e-05 3.75381269780781e-05 -7.23437459228277e-05 -4.56225048762409e-05 -2.34301283980237e-05 2.40262058242941e-05 -3.29467225653957e-05
  126 3001.38700492484 ""  1.12253474270586 0 0 -6.42082658871005e-05 -0.000306137815603975 -6.16362163605747e-05 -3.0682717987658e-05 0.000332712423722705 0.000457718623776572 6.28370135467513e-05 0.000248782449303126 -0.000285018195520147 2.91481958490637e-05 1.58192656947305e-05 -4.05314029996999e-05 -3.36004085683399e-05 3.56145641398847e-05 0.000133151104662539 -0.000784069585458381 0.00384100351313844 0.000418015856539548 -0.00296885312163192 0.00102781896031981 -0.00418180817375349 0.0029843320980205 -0.00513226931800608 -0.000116640631774161 0.000333474134133241 0.000338342498536712 8.28171340924e-05 0.00137591715342356 -0.00355491208841276 -0.000279179420753499 -0.00239244417674223 0.000340582868112338 0.0034067068562658 0.000446929095902016 0.00049323125221331 4.67195513818625e-05 -0.000741487903785294 0.000232366553894261 -0.00148696652407213 0.000763233078054754 -0.00107359822852052 -4.73040789383896e-05 -0.0134309028507237 -0.0388672832330923 -0.0779492005003881 0.00024146974445651 0.000121285860953103 0.000191058574074415 1.98430847736674e-05 0.000304992512708668 9.96830561856638e-05 -0.000390026704598329 -0.000337884222960745 0.00048524896534048 -6.44857626497088e-05 -5.14371202673196e-06 -8.82962491756254e-05 -2.30119883706894e-05 6.21100273432045e-06 -4.36252332394361e-05 1.24946941398077e-05 -2.99083004435311e-05 2.57922473774385e-06 1.36275908452493e-05 -7.128108425073e-05 -1.27120164869199e-05 5.83769965367694e-06 4.67565533457436e-06 1.95270637777362e-05 3.60854858847431e-05 9.17210386218808e-07 9.48818466415821e-05 8.91065105510659e-06 -9.71059250878361e-05 -1.24088698748825e-05 3.00565789428111e-07 7.94033873306723e-05 -7.87629189808997e-05 -0.0633609820509949 0.374239234892812 0.107192577579294 0.211880153049705 0.0952474149730062 0.821418542661223 0.00515306529812765 0.00566537893670885 -0.00440233377576373 0.000843455640422292 -0.00109352599502876 0.00113858385131337 5.06626382084237e-05 7.63952177529699e-05 1.20758055677496e-05 -0.00019295536217814 0.000115210885570586 -0.000136651145226177 0.000276324975490419 -0.00090929599385946 -0.000269077856462981 -0.00117204614163682 3.98185808969567e-05 1.84223406348981e-05 0.000479522508977052 0.000856368184299109 -0.000819962706761242 0.000345634627860041 0.000177667375518233 0.000957226148809402 0.000496844039807354 0.000907008733223684 -0.000840693932880187 -0.00101311123766285 5.3875472464757e-05 1.84713857894432e-05 0.000425321520712951 0.000235647955629341 0.00132933042800607 -0.000791617094336527 7.13633935171935e-05 -2.92863039648179e-05 0.000328918868440187 -0.00121050759671064 -0.000346400898680473 -0.00019015414385031 -0.000496609284009001 0.000894125275959191 -0.000285120802631163 0.000303935797629976 0.00034423526830321 0.00304916131545581 -0.00193947361251661 0.00891933922125348 0.00911623918077724 0.00110906590906592 0.00426948532635772 -0.00538006852263623 0.00749029460275839 -0.0149535086890423 -0.0265017957791203 0.00714536110871621 -0.113932008288306 0.000247336620422681 -0.00033865162194503 -0.000295969641532175 -0.000755348490569587 0.000118913041678993 -0.000871156506142952 -0.001262521432953 0.00067482818599556 0.0014868269767438
  127 3038.6457192053 ""  45.4363138804434 0 0 0.00423122796342598 -0.00679233568027185 -0.00114641113008365 0.0018269233388706 -0.0022527997987771 0.00110884146397248 0.0562989223250679 -0.0489535109073277 -0.0454509124516705 -3.94021884713671e-05 6.00695560630221e-06 -6.38133867414299e-05 0.000629956138969231 0.000773310332912065 0.000429343156340657 -0.0355810233249336 0.0708485881765082 0.00595831958361331 -0.00780422498987098 0.00238283600810766 -0.0118020380498806 -0.0167489401975984 0.0268742546127652 0.00542978849139289 -0.0536443061879964 -0.0723083213275784 -0.0165626800368949 -0.261438851040676 0.628956946753205 0.0233077810495157 -0.359408146213584 0.0331251467515548 0.536043402052979 -0.00655308134268308 -0.00857334934425358 -0.00185627666143457 -0.00164034825789874 0.000667693317677302 -0.00330292501241218 0.000463177354428758 -0.00088008556202983 0.000431471699029242 2.18484335439286e-05 4.90003924569089e-05 3.62598526686708e-05 -3.82813611546649e-05 6.56115518007466e-07 6.2680295861274e-06 5.84580284232098e-05 -1.72488967067265e-05 2.68754539782325e-06 3.08873211629418e-05 2.48734624923402e-05 -6.86934652044886e-05 -2.15894862515763e-05 -5.54409341894874e-06 -5.81053768428677e-06 -9.44367605763814e-06 6.52366024347445e-06 -8.04600090367041e-06 3.32904085303231e-06 1.55044750088307e-07 1.0004327393561e-05 -3.49619143656926e-05 2.00967967492908e-05 -1.42548683746014e-05 3.37120879597218e-05 -1.85105179639824e-05 -2.26858999423583e-05 0.00342886838547421 -0.00111425956434871 -0.00141945102185757 -0.00116143672935179 -0.000327038323759279 -0.000342681474320822 -0.000704779363837625 0.000329103814666531 -2.77618388439596e-05 1.94087685317708e-05 -0.000352553228366843 -4.67507515651051e-05 1.53752080241665e-05 -0.000119904968481664 -0.000334114456268379 -0.000249441595168201 -0.000292075514084254 0.000563266901183235 9.76962145064781e-07 1.82364934482415e-05 0.00011026907671703 6.50162961908746e-05 5.42506476136376e-05 -5.70263510728666e-05 0.000238068972458741 -0.000271871336985177 0.000230516172485561 -0.00636560264880283 0.02296386720223 0.00715652850945912 -0.0298345145726867 0.00129362888803878 -0.000320231356579789 -0.00493966256755739 -0.0109003038118635 0.0101764162864219 0.00233242804969396 0.00142337171379599 0.00720316466847665 0.00145582501491777 0.00320326528282775 -0.00304273349660331 0.0100094852331897 -0.000575573466026917 -9.02313579497614e-06 0.000109629670597462 0.00031082251609569 0.00110192643272724 0.00730876670845125 -0.000597511240038552 0.000378247568930499 0.000873101534684767 -0.00368220517642113 -0.00107735057837071 -0.000244956884265581 -0.000207698209428717 0.000221838506589851 -1.31751758019771e-05 1.38881776491592e-05 1.26350264108933e-05 4.63924907088727e-05 -2.61786271771937e-05 8.31666006198017e-06 0.00400940782885894 0.000547691342909206 0.00138455700685515 -0.00124142800017865 0.00194190375220082 -0.00392300259745874 -0.000172525458656698 7.62923098341859e-05 -0.00044783437681192 -0.000356396283439757 0.000201093753846521 -7.99576497550717e-05 0.000440132705850044 -0.000364826253580869 0.00348553630648623 -0.00252176453063318 -0.00219735715015078 -0.00243259411256018
  128 3040.77979069775 ""  27.9494767493221 0 0 -3.84049485830955e-06 -4.47761843134413e-05 2.43763291998082e-05 -0.000127549429266212 5.96504425073793e-05 -0.000110810843088471 0.000164905249649957 -2.07851012016441e-05 -0.000183510733073191 1.76762540415077e-05 8.78418243240159e-06 6.15321194948015e-07 4.32677429574561e-05 0.000297368256705666 4.68663599523999e-05 -8.80881607284027e-05 0.00032274235617579 -3.46819839796742e-07 0.000835206413594363 -0.000178186845913273 0.00131981059604633 0.000405588695025607 -0.000710902985465215 -4.191858164133e-05 -0.000112939730960639 -0.000192734108267929 2.49167275704281e-06 -0.000155957418066173 0.000397601923401151 -2.85094516413912e-05 -0.00153671418771672 0.000176649599628727 0.0022617309284302 -0.00158768962868726 -0.00203359870230475 -0.000442435620552162 7.22536478841056e-06 4.60381946330673e-05 8.6657362928358e-06 0.00103505749500443 -0.0015685388681557 -7.08107696602896e-05 -0.000653116069572761 -0.000829960718773024 -0.00217377368597342 0.000118973766346062 1.95077011161935e-06 3.26072869755135e-05 -0.000106464129522611 1.52546365983162e-05 4.96053335959668e-06 3.23528577768726e-05 2.86717269709938e-06 -1.48933624601445e-06 3.17321522362213e-05 -5.03376168533493e-05 6.23857689509958e-05 6.59761520119979e-06 2.80937359450434e-06 -9.89411452014667e-06 -9.64143525384041e-06 1.23368213069225e-05 -1.55460844529744e-06 3.44743823313918e-05 -5.48081998963849e-06 -4.66396764769153e-06 1.77715975545304e-05 -4.15816792480728e-05 -3.62598876088492e-05 0.00571261582188314 -0.00211329163163823 -0.00239081804525005 -0.00390339874551853 -0.00131030539943398 -0.000952972231930562 -0.000568606289825474 0.000964702269528826 0.000704469765215713 0.000428716105835851 0.00589243605030503 0.00128247679117829 0.00708257543218563 0.00290809904181817 0.0247456578890897 -5.57856713994758e-05 -1.08811641838943e-05 7.00000606639172e-05 -0.000402569122013746 0.000586390557741766 -0.000540520184395424 1.5089198184399e-06 -4.77422746289039e-05 3.72223096619104e-05 -0.000125678128710866 5.34454070363394e-05 -4.91045849044845e-05 -0.0113327770991461 0.0410380421447903 0.0126508076542223 -0.049122649506527 0.00212786992385052 -0.000419201113490796 -0.00788167734444191 -0.0178345796162414 0.0163473685188383 0.0078151000409083 0.00471978187757777 0.023977464188719 0.00609371425095697 0.0131311128511312 -0.0123884306726251 0.0327394098206185 -0.00201672149667098 -0.000100128599271871 -0.00223506981942619 -0.000788380856558873 -0.00597669125542718 0.00615000131858607 -0.000291071152283125 0.000531068518491723 0.00280723975924465 -0.0103948940845848 -0.00285397006310981 0.035430303559708 0.031560535150374 -0.0366129630172859 0.00113357536602563 0.000256142251621836 -0.000998302940952301 -0.00443854312676167 0.00157120260505674 -0.00143476347013753 -0.603382444093035 -0.0803087505300247 -0.207629596441761 0.201633370718513 -0.31197573754061 0.620746169330157 0.0139744103992092 -0.00503977181319307 0.0555362398161255 -0.000202600888236197 5.49196200033003e-05 -0.000160711256247365 0.00216705468157674 -0.00142032793755877 0.00201382135636442 0.00049520486489827 0.000373192586020844 -0.000607772522419578
[truncated: 74,184 more chars]
