# Supplementary material for: Cut-off Scale and Complex Formation in Density Functional Theory Computations of Epoxy-Amine Reactivity
Source: ACS Omega. 2021 Oct 25;6(44):29424–31. doi: 10.1021/acsomega.1c03229 (PMC8587129; doi:10.1021/acsomega.1c03229)
Supplement: Supplementary file 1 — ao1c03229_si_001.zip [file ao1c03229_si_001.zip › Final_structures/Primary/A4_E4_B3LYP-D3_CC-PVTZ-F_ canonical/Amine_frag4_Epoxy_frag4_reactant-4_isomer4.vib]

{ 
 s_m_m2io_version
 :::
 2.0.0 
} 

f_m_table { 
 i_j_atom_total
 :::
 50
 m_column[155] { 
  s_m_data_name
  s_m_column_name
  i_m_width
  b_m_visible
  s_m_units
  :::
  1 r_j_Frequency  "Frequency"  10 1 "" 
  2 s_j_Symmetry  "Symmetry"  10 0 "" 
  3 r_j_Intensity  "Intensity"  10 1 "" 
  4 r_j_Raman_Act  "Raman Act"  10 0 "" 
  5 r_j_Raman_Int  "Raman Int"  10 0 "" 
  6 r_j_x1  "x1"  10 0 "" 
  7 r_j_y1  "y1"  10 0 "" 
  8 r_j_z1  "z1"  10 0 "" 
  9 r_j_x2  "x2"  10 0 "" 
  10 r_j_y2  "y2"  10 0 "" 
  11 r_j_z2  "z2"  10 0 "" 
  12 r_j_x3  "x3"  10 0 "" 
  13 r_j_y3  "y3"  10 0 "" 
  14 r_j_z3  "z3"  10 0 "" 
  15 r_j_x4  "x4"  10 0 "" 
  16 r_j_y4  "y4"  10 0 "" 
  17 r_j_z4  "z4"  10 0 "" 
  18 r_j_x5  "x5"  10 0 "" 
  19 r_j_y5  "y5"  10 0 "" 
  20 r_j_z5  "z5"  10 0 "" 
  21 r_j_x6  "x6"  10 0 "" 
  22 r_j_y6  "y6"  10 0 "" 
  23 r_j_z6  "z6"  10 0 "" 
  24 r_j_x7  "x7"  10 0 "" 
  25 r_j_y7  "y7"  10 0 "" 
  26 r_j_z7  "z7"  10 0 "" 
  27 r_j_x8  "x8"  10 0 "" 
  28 r_j_y8  "y8"  10 0 "" 
  29 r_j_z8  "z8"  10 0 "" 
  30 r_j_x9  "x9"  10 0 "" 
  31 r_j_y9  "y9"  10 0 "" 
  32 r_j_z9  "z9"  10 0 "" 
  33 r_j_x10  "x10"  10 0 "" 
  34 r_j_y10  "y10"  10 0 "" 
  35 r_j_z10  "z10"  10 0 "" 
  36 r_j_x11  "x11"  10 0 "" 
  37 r_j_y11  "y11"  10 0 "" 
  38 r_j_z11  "z11"  10 0 "" 
  39 r_j_x12  "x12"  10 0 "" 
  40 r_j_y12  "y12"  10 0 "" 
  41 r_j_z12  "z12"  10 0 "" 
  42 r_j_x13  "x13"  10 0 "" 
  43 r_j_y13  "y13"  10 0 "" 
  44 r_j_z13  "z13"  10 0 "" 
  45 r_j_x14  "x14"  10 0 "" 
  46 r_j_y14  "y14"  10 0 "" 
  47 r_j_z14  "z14"  10 0 "" 
  48 r_j_x15  "x15"  10 0 "" 
  49 r_j_y15  "y15"  10 0 "" 
  50 r_j_z15  "z15"  10 0 "" 
  51 r_j_x16  "x16"  10 0 "" 
  52 r_j_y16  "y16"  10 0 "" 
  53 r_j_z16  "z16"  10 0 "" 
  54 r_j_x17  "x17"  10 0 "" 
  55 r_j_y17  "y17"  10 0 "" 
  56 r_j_z17  "z17"  10 0 "" 
  57 r_j_x18  "x18"  10 0 "" 
  58 r_j_y18  "y18"  10 0 "" 
  59 r_j_z18  "z18"  10 0 "" 
  60 r_j_x19  "x19"  10 0 "" 
  61 r_j_y19  "y19"  10 0 "" 
  62 r_j_z19  "z19"  10 0 "" 
  63 r_j_x20  "x20"  10 0 "" 
  64 r_j_y20  "y20"  10 0 "" 
  65 r_j_z20  "z20"  10 0 "" 
  66 r_j_x21  "x21"  10 0 "" 
  67 r_j_y21  "y21"  10 0 "" 
  68 r_j_z21  "z21"  10 0 "" 
  69 r_j_x22  "x22"  10 0 "" 
  70 r_j_y22  "y22"  10 0 "" 
  71 r_j_z22  "z22"  10 0 "" 
  72 r_j_x23  "x23"  10 0 "" 
  73 r_j_y23  "y23"  10 0 "" 
  74 r_j_z23  "z23"  10 0 "" 
  75 r_j_x24  "x24"  10 0 "" 
  76 r_j_y24  "y24"  10 0 "" 
  77 r_j_z24  "z24"  10 0 "" 
  78 r_j_x25  "x25"  10 0 "" 
  79 r_j_y25  "y25"  10 0 "" 
  80 r_j_z25  "z25"  10 0 "" 
  81 r_j_x26  "x26"  10 0 "" 
  82 r_j_y26  "y26"  10 0 "" 
  83 r_j_z26  "z26"  10 0 "" 
  84 r_j_x27  "x27"  10 0 "" 
  85 r_j_y27  "y27"  10 0 "" 
  86 r_j_z27  "z27"  10 0 "" 
  87 r_j_x28  "x28"  10 0 "" 
  88 r_j_y28  "y28"  10 0 "" 
  89 r_j_z28  "z28"  10 0 "" 
  90 r_j_x29  "x29"  10 0 "" 
  91 r_j_y29  "y29"  10 0 "" 
  92 r_j_z29  "z29"  10 0 "" 
  93 r_j_x30  "x30"  10 0 "" 
  94 r_j_y30  "y30"  10 0 "" 
  95 r_j_z30  "z30"  10 0 "" 
  96 r_j_x31  "x31"  10 0 "" 
  97 r_j_y31  "y31"  10 0 "" 
  98 r_j_z31  "z31"  10 0 "" 
  99 r_j_x32  "x32"  10 0 "" 
  100 r_j_y32  "y32"  10 0 "" 
  101 r_j_z32  "z32"  10 0 "" 
  102 r_j_x33  "x33"  10 0 "" 
  103 r_j_y33  "y33"  10 0 "" 
  104 r_j_z33  "z33"  10 0 "" 
  105 r_j_x34  "x34"  10 0 "" 
  106 r_j_y34  "y34"  10 0 "" 
  107 r_j_z34  "z34"  10 0 "" 
  108 r_j_x35  "x35"  10 0 "" 
  109 r_j_y35  "y35"  10 0 "" 
  110 r_j_z35  "z35"  10 0 "" 
  111 r_j_x36  "x36"  10 0 "" 
  112 r_j_y36  "y36"  10 0 "" 
  113 r_j_z36  "z36"  10 0 "" 
  114 r_j_x37  "x37"  10 0 "" 
  115 r_j_y37  "y37"  10 0 "" 
  116 r_j_z37  "z37"  10 0 "" 
  117 r_j_x38  "x38"  10 0 "" 
  118 r_j_y38  "y38"  10 0 "" 
  119 r_j_z38  "z38"  10 0 "" 
  120 r_j_x39  "x39"  10 0 "" 
  121 r_j_y39  "y39"  10 0 "" 
  122 r_j_z39  "z39"  10 0 "" 
  123 r_j_x40  "x40"  10 0 "" 
  124 r_j_y40  "y40"  10 0 "" 
  125 r_j_z40  "z40"  10 0 "" 
  126 r_j_x41  "x41"  10 0 "" 
  127 r_j_y41  "y41"  10 0 "" 
  128 r_j_z41  "z41"  10 0 "" 
  129 r_j_x42  "x42"  10 0 "" 
  130 r_j_y42  "y42"  10 0 "" 
  131 r_j_z42  "z42"  10 0 "" 
  132 r_j_x43  "x43"  10 0 "" 
  133 r_j_y43  "y43"  10 0 "" 
  134 r_j_z43  "z43"  10 0 "" 
  135 r_j_x44  "x44"  10 0 "" 
  136 r_j_y44  "y44"  10 0 "" 
  137 r_j_z44  "z44"  10 0 "" 
  138 r_j_x45  "x45"  10 0 "" 
  139 r_j_y45  "y45"  10 0 "" 
  140 r_j_z45  "z45"  10 0 "" 
  141 r_j_x46  "x46"  10 0 "" 
  142 r_j_y46  "y46"  10 0 "" 
  143 r_j_z46  "z46"  10 0 "" 
  144 r_j_x47  "x47"  10 0 "" 
  145 r_j_y47  "y47"  10 0 "" 
  146 r_j_z47  "z47"  10 0 "" 
  147 r_j_x48  "x48"  10 0 "" 
  148 r_j_y48  "y48"  10 0 "" 
  149 r_j_z48  "z48"  10 0 "" 
  150 r_j_x49  "x49"  10 0 "" 
  151 r_j_y49  "y49"  10 0 "" 
  152 r_j_z49  "z49"  10 0 "" 
  153 r_j_x50  "x50"  10 0 "" 
  154 r_j_y50  "y50"  10 0 "" 
  155 r_j_z50  "z50"  10 0 "" 
  :::
 } 
 m_row[144] { 
  r_j_Frequency
  s_j_Symmetry
  r_j_Intensity
  r_j_Raman_Act
  r_j_Raman_Int
  r_j_x1
  r_j_y1
  r_j_z1
  r_j_x2
  r_j_y2
  r_j_z2
  r_j_x3
  r_j_y3
  r_j_z3
  r_j_x4
  r_j_y4
  r_j_z4
  r_j_x5
  r_j_y5
  r_j_z5
  r_j_x6
  r_j_y6
  r_j_z6
  r_j_x7
  r_j_y7
  r_j_z7
  r_j_x8
  r_j_y8
  r_j_z8
  r_j_x9
  r_j_y9
  r_j_z9
  r_j_x10
  r_j_y10
  r_j_z10
  r_j_x11
  r_j_y11
  r_j_z11
  r_j_x12
  r_j_y12
  r_j_z12
  r_j_x13
  r_j_y13
  r_j_z13
  r_j_x14
  r_j_y14
  r_j_z14
  r_j_x15
  r_j_y15
  r_j_z15
  r_j_x16
  r_j_y16
  r_j_z16
  r_j_x17
  r_j_y17
  r_j_z17
  r_j_x18
  r_j_y18
  r_j_z18
  r_j_x19
  r_j_y19
  r_j_z19
  r_j_x20
  r_j_y20
  r_j_z20
  r_j_x21
  r_j_y21
  r_j_z21
  r_j_x22
  r_j_y22
  r_j_z22
  r_j_x23
  r_j_y23
  r_j_z23
  r_j_x24
  r_j_y24
  r_j_z24
  r_j_x25
  r_j_y25
  r_j_z25
  r_j_x26
  r_j_y26
  r_j_z26
  r_j_x27
  r_j_y27
  r_j_z27
  r_j_x28
  r_j_y28
  r_j_z28
  r_j_x29
  r_j_y29
  r_j_z29
  r_j_x30
  r_j_y30
  r_j_z30
  r_j_x31
  r_j_y31
  r_j_z31
  r_j_x32
  r_j_y32
  r_j_z32
  r_j_x33
  r_j_y33
  r_j_z33
  r_j_x34
  r_j_y34
  r_j_z34
  r_j_x35
  r_j_y35
  r_j_z35
  r_j_x36
  r_j_y36
  r_j_z36
  r_j_x37
  r_j_y37
  r_j_z37
  r_j_x38
  r_j_y38
  r_j_z38
  r_j_x39
  r_j_y39
  r_j_z39
  r_j_x40
  r_j_y40
  r_j_z40
  r_j_x41
  r_j_y41
  r_j_z41
  r_j_x42
  r_j_y42
  r_j_z42
  r_j_x43
  r_j_y43
  r_j_z43
  r_j_x44
  r_j_y44
  r_j_z44
  r_j_x45
  r_j_y45
  r_j_z45
  r_j_x46
  r_j_y46
  r_j_z46
  r_j_x47
  r_j_y47
  r_j_z47
  r_j_x48
  r_j_y48
  r_j_z48
  r_j_x49
  r_j_y49
  r_j_z49
  r_j_x50
  r_j_y50
  r_j_z50
  :::
  1 24.452513494026 ""  0.00657037014284202 0 0 -0.0704331833215274 0.0121346963907195 0.0372124018380243 -0.0714413406430538 -0.0199319910514512 0.0297930780813726 -0.0709709737094859 0.0338362048271885 0.0466095286836819 -0.0558876249446981 -0.0274023215134847 0.00647790745748529 -0.0542284750228529 -0.0605817876583159 -0.000388983449135328 -0.0669104817892159 0.0199088846268325 0.0172716717041138 -0.0709747573596183 -0.0269537829779222 0.0275017503431957 -0.0836868578248144 -0.0321220291523867 0.0446936668274954 -0.0718749725580891 0.0374761408143097 0.0351875186653662 -0.0696168982995242 0.0298718061741256 0.0642211579435431 -0.072279859523337 0.0491731323406158 0.0477369180542785 -0.0519938831046519 -0.0699603026063479 -0.00437011125475102 -0.0663224600842249 -0.0736023881367801 0.014151830354046 -0.0422483454395601 -0.0639694877682817 -0.016810565268337 0.0324434961131415 0.0230937611885208 0.0244604067945818 0.0309940646628269 0.0134367189499106 0.00866633271806983 0.0298052787349717 0.00720153445961852 -0.00271558333014619 0.0271637444292562 -0.00259566361342174 -0.0188642123965882 0.0262142140731607 -0.00923071840163795 -0.0315665666290792 0.0278112685903401 -0.00663472503300108 -0.0291062345840074 0.0303399182106671 0.00227439750137183 -0.0138393771982861 0.0313441166058765 0.00934450499482145 -0.000454488577300851 0.0271244621262396 -0.01145874886818 -0.0402893211221388 0.033453543491879 -0.00787510631500747 -0.0526429677325102 0.0293327932415136 -0.00779625203085424 -0.0359633953865425 0.0173210749390143 -0.0225832593933749 -0.0427831113333967 0.0326996969546404 0.0161899657059772 0.039072669271739 0.0319486645194347 0.0381316780152293 0.0256501804813559 0.0260587683295092 -0.00450269683381385 -0.0208732301193912 0.0243532463968095 -0.0159059511021301 -0.0428142655338778 0.0316106543357192 0.00417353808480492 -0.0119294972679618 0.0333360221292069 0.0156074579828122 0.00998247357774083 0.0340343160503163 -0.0109448009807174 -0.0585742962756038 0.033297141638843 -0.0111591974331752 -0.0562721082730334 0.0367831312065578 0.00133013585459145 -0.0522143153244058 0.0252207253597434 -0.00978563548890418 -0.0282791532501434 0.0355083718502326 -0.000987904936738522 -0.0345448894277047 0.0289165498739234 -0.0100879786434258 -0.0422243792887958 0.0127415040406975 -0.0251484115269386 -0.0343217970771461 0.0168641711355743 -0.0249695681922778 -0.0493323100246616 0.0154896315634564 -0.0257679686934669 -0.0465117595415 0.0301232915711859 0.0244258210804086 0.0183281680400278 0.0238526274040794 0.027684402987811 0.00383824631462911 0.0312762188512045 0.0176515511646093 0.0165088472033308 0.0314549887226815 0.0160835683432604 0.0161718865776971 0.0309356181742846 0.0359114279927588 0.0268542713592047 0.0332982415047635 0.00491053129523128 0.0127382226769534 -0.0738966164524312 0.00852445625849324 0.0603870234101447 -0.0716167170367656 -0.00321202183528041 0.0511029863786176 -0.0739742927275643 0.0271074231685863 0.0659362523503669
  2 39.0859667968077 ""  0.224224555343515 0 0 0.0174213652868772 -0.0504700972754224 0.00845490841468889 -0.0322008177961122 -0.0213571693289019 -0.0177531277243148 0.0663803917714482 -0.0431119722982633 -0.0267758546147832 -0.0619423744827035 0.00884898121161627 -0.0431383323196501 -0.104513955665339 0.0423388191041837 -0.0697012987368025 0.0090424998110183 -0.0617467451259047 0.0321930879679564 -0.0662342906521592 -0.0418372825740735 0.00331120341666379 -0.00942200449730338 -0.00167654868414588 -0.0366539707824576 0.0608929198999183 -0.0313152140243457 -0.0500213862099989 0.0726313022494677 -0.0346482657831637 -0.0482176431369235 0.100624516829042 -0.0577879873226722 -0.00756967297918414 -0.14165868502253 0.0291277752618491 -0.0517096113679262 -0.0837166297404653 0.0635410203050535 -0.0925202278339845 -0.122029916661681 0.0614838311622075 -0.0855017265592066 -0.000724702157916677 0.0184775771642693 -0.0104687133561497 0.00288699707619178 0.000246698838020432 -0.0319005577883907 0.0022789092408543 -0.00522612898228248 -0.0251317521857428 0.00911161420337901 -0.00998031541991691 -0.0240720751712911 0.00957645040729704 -0.0107488643362878 -0.0102315092093786 0.00301640894013885 -0.00707115202186609 0.00309510131419446 -0.00414168218569188 -0.00554299232520311 -0.00298909109001034 -0.00470134167905521 -0.00503210299849044 -0.017440512079584 0.00409441153276138 -0.00230060475540669 0.0278912778455213 -0.0121945486905459 -0.000975593393338605 0.0399020709569657 -0.00375621083603782 -0.00133434657595974 0.0357458604304633 0.0289706386991983 0.00156538453397311 0.0355012234097788 -0.028111087222587 0.014348444400735 -0.00865742820207245 0.0192032949770799 0.0164665813487597 -0.0155900193344908 0.0141143922315681 -0.0109696055424938 -0.0311624950424338 0.0150935610755376 -0.0128649591304011 -0.00762490489510636 -0.00935923709359972 -0.0039830567179099 0.004406923792193 -0.0102848670967579 -0.00335511551054968 -0.0207015080565442 -0.00792841757599873 -0.00171481051767275 0.0355945281029594 -0.0114581134398406 0.00377098109061749 0.0576442936846849 -0.0299792674180811 -0.0039047964748072 0.0350717617325612 0.00297446771107152 -0.00192473397111305 0.0314562418745281 -0.0169779404705793 -0.00149846254695461 0.032520710833253 -0.00284076188089427 0.000208280974336838 0.0493473576407835 0.039404275296196 0.00118078633102363 0.0276940770864612 0.0300705808895132 0.00487297254087179 0.0530316856848585 0.0357438494913428 0.0013816628767168 0.0311912128738311 0.0156868949247324 0.0591183123823841 0.0372799378357723 0.0409327909167515 0.0493302221491621 0.0337847341218019 0.00487817860174169 0.0449182266145703 0.0190682630374169 0.00803573346222944 0.0789388356743057 0.0569264586152648 0.020742818597335 0.0502718385719142 0.0289174403441358 -0.0100958904003403 0.0554484195720728 0.0260318461829346 0.0259649611192734 -0.066771912170654 0.0340218798861336 0.00277201366062209 -0.0716084365456601 0.0567214132191404 0.055342948473846 -0.0786139127304641 0.0476165742796449
  3 51.308017579778 ""  0.325556610650642 0 0 0.00352925496716794 -0.00141769291263865 -0.00479689957815574 0.0154288593119248 -0.0453044741906907 -0.00608815017793979 -0.0128245368192487 -0.00141425716788023 0.00788180530765178 0.0518703398226145 -0.0722772296286177 -0.0190849410065741 0.0626882613221019 -0.116837860514749 -0.0211546283202784 0.0243479941972358 0.0142853341466265 -0.0237488362302281 0.0250141551211923 -0.034399123937887 -0.0108175932516639 -0.0143515406097115 -0.0674919250015506 0.00731063253388333 -0.00288197579123825 -0.0118862755541431 0.00504256513464195 -0.0257286230119534 -0.0113722356521144 0.0233158264928805 -0.0217762498462729 0.0186934868216632 0.00489944710363826 0.0737381279504859 -0.111836319712913 -0.025951780501492 0.0336745415904821 -0.140358991637904 -0.00769552543011355 0.0895371399743307 -0.133853799902067 -0.0314155922770684 -0.0100418276355095 -0.00610147528543863 0.00162090558181155 -0.0165358975396393 -0.0319957856787378 -0.0437809445430562 -0.0147273623162108 -0.0203627637692927 -0.0339529654255009 -0.0205972427171593 -0.0241475598210243 -0.0456033213342864 -0.0188695685538017 -0.00638423697135554 -0.0300831294631917 -0.0106291370490769 0.0168120223337548 -0.001131939657912 -0.0050871006093321 0.0153102543409417 0.00322284734847267 -0.00712990876722338 -0.00353796466754639 -0.01362540233446 -0.00850671118345688 0.0431934387974658 0.024374357551981 -0.038337843809055 0.0639343422270324 0.0102953359743817 0.000780586070318432 0.0667194694390486 0.0557547798422806 0.0153539183171053 0.0254218502312122 0.0326876539669132 -0.027957037687092 -0.02061083771573 0.0275749424443864 0.00952601580262423 0.0213249582758168 -0.00154677836306776 -0.0265391961223043 -0.0381803458440747 -0.0629245222803446 -0.0236036025233594 -0.00756218910040371 -0.0365468401529399 0.000726552262450079 0.0296205521005598 0.0210396146016758 -0.00302370962879955 -0.0033126477980916 -0.00919459642927999 -0.0534979431616408 0.0509832936087189 -0.00240304455575709 -0.0380589070245085 0.0842095482213859 0.0151253498872113 -0.0428118753986855 0.0710792522292391 0.00836308264776514 0.0221553532939314 0.0531466376922336 0.0677355330495151 -0.0149048227500889 0.0819398667664408 0.0517913854868023 0.00173445606582829 0.0827305864499489 0.0712475753576606 0.0314128944028099 0.0146090631164641 0.0395991003762207 0.0165934924270747 0.0355275091735794 0.0494748751320979 0.015289315275539 0.0138889899270149 0.015123501451484 0.00471611644200357 0.0445844794932493 0.0496222922397773 0.0213039351899171 0.0400439153709595 -0.00133535711469875 -0.00859641218214396 0.00359858862553226 0.0162824370417602 -0.00225513534097963 0.046451821354432 0.0710303819241295 0.013601488056652 0.0662953781429052 0.0633427859251332 -0.0251064066470133 -0.0223947109096686 0.0144138284613611 -0.01932607589581 0.0167145995253495 0.00885739854151163 -0.00918014434732261 0.0221421232846199 0.000747184297074323 -0.0267595433806263 0.0396984201769112 0.0114694852175766
  4 61.0814060481685 ""  0.0556680364526997 0 0 0.012512696185684 -0.0301822253248028 0.0132584810657967 0.00622964560155459 -0.00921493728526402 0.0136914426543476 0.0189708487894353 -0.0445100501055054 0.00230935145155778 -0.00260912400887012 -0.003871627734856 0.0216266064388216 -0.00877868544691134 0.0131352095998485 0.0205228524544688 0.0109738832863123 -0.0357642351860259 0.0289819909010847 0.00152612983149447 -0.00636372057721109 0.0181534505146455 0.0135668644742366 -0.00116617965251603 0.00276076028691106 0.0199477326030957 -0.0464325048348644 0.00615472924463659 0.0175411741624058 -0.0414603157490657 -0.0119011456916398 0.0245608987119389 -0.0554297256776971 0.00436772519376057 -0.0145734086566548 0.0154006221322911 0.0246336631122479 -0.0018503474876655 0.020379818408872 0.011113596576393 -0.0151186364634662 0.0164687498974149 0.0247667894475132 -0.0035008931106805 0.0140686169148147 -0.0146668169343922 -0.000145557871684082 0.0209791716728289 -0.000776541996291235 -0.000165336182626805 0.0196814992191992 0.00413449396122671 0.0019595145667285 0.00861165707672089 -0.00863968781984666 0.00189833813419254 0.00521201717780468 -0.00640324739988159 -0.000353190186620753 0.0147924117476295 0.0119557356924753 -0.00240207219183846 0.0268339738238509 0.0262932862825602 -0.0023675130345636 0.0286857000769135 0.0215647269669937 -0.00153581928431163 -0.00015427228812196 -0.00315814815669787 0.0222666552991168 0.0489079904778566 -0.1204506337937 0.000223319861790485 0.0584205461163716 0.0921784558138234 -0.0289491962335718 -0.128593983999043 -0.00582635898304886 0.00305524559220287 0.018211904466044 -0.0217947916265042 -0.0114375612978821 0.00565880991905708 -0.0132704377720087 0.00357754944534336 0.00181340331798976 -0.0219483242161673 0.00339777476113597 -0.00635448112830716 -0.021200162626435 -0.00414544144528642 0.0342567421571922 0.0399606891685352 -0.00415963571507315 0.0380210251091096 0.0321549777078522 0.0223889720354603 0.0134727105554796 -0.183560121126258 0.0212628130317914 0.0350852925252897 -0.14142553266514 0.0442736145277465 0.133952673961686 -0.119485502988274 0.00810018247812227 0.0247407681831139 0.15926091331037 -0.00649211948977918 0.135407151945378 0.0898456569924984 0.000514246206227005 0.0575566506753214 0.0963479175335371 -0.0475160507949289 -0.163284090027548 0.0733544690109544 -0.0303287386468704 -0.144122666601551 -0.0242838157177931 -0.0330768840605193 -0.170318536626245 -0.0673067697289915 -0.00949347880771457 -0.00582155796504425 -0.0349125691407765 -0.0139291335668697 -0.00507575945882178 -0.00967942163405011 -0.00346480034588045 0.0121820520814727 -0.0199895985851154 -0.00678469682687397 -0.00391014694537959 -0.0438609304466574 -0.0141780981873429 -0.0178874220319203 -0.0426054244765906 0.0037122919604314 0.0261776442606653 -0.018491735308393 0.0138130374697541 -0.0284399350095422 0.00204367461417912 0.0104901654845798 -0.0201691234396478 0.0103446879750647 0.0173169302235347 -0.0414087458263284 0.000151502374067396
  5 71.9567185934681 ""  1.06668960443801 0 0 -0.0180032737839186 -0.0138704172321109 -0.0274286417697626 -0.00974231609778465 0.028605402621773 -0.0134140525933084 -0.0281724086412924 -0.0790142816586691 -0.0466600339417286 -0.0157448739506438 0.022910329462009 0.0330746221534123 0.00240101602941415 0.0560341828930374 0.0559573498918189 -0.00128393947938161 -0.0176414476486408 0.0111725668707257 -0.00317743161751035 0.0554391069285524 -0.0113046653117105 -0.004520613156449 0.0395202820138699 -0.0395016642673196 -0.0135751473945522 -0.101944686439928 -0.017901016792785 -0.0482516645667269 -0.0780786394749954 -0.0854766223366768 -0.0300687171316989 -0.104113519242886 -0.0509380843780431 0.0167613610196816 0.0729057809709473 0.0522445501491541 0.0142071667422766 0.0664437728246539 0.0472036082200801 -0.0100898842971061 0.0546226360237097 0.0868375923167328 0.00114896615470819 -0.0415870260947528 0.0280221596815136 0.00176628450333858 -0.055424491366252 0.00913513756980123 0.00319328239567783 -0.0394430319622487 0.0176010493142272 -0.00877102969275884 -0.0232806864358693 0.0265487150924904 -0.00857932239895287 -0.00691044057749468 0.0220372085067493 0.00483187282312933 -0.00599200559199288 0.00863527010808299 0.0178727831555794 -0.0186515705773328 0.00638702941761453 0.0161917205773033 -0.035045533555007 0.0111916139636176 0.00428159866384106 0.00784623081627204 -0.0136769219948978 0.00428833436186729 0.0165733341189545 -0.0307291986605031 0.0263343975981937 0.0169343000879721 -0.0166042699072107 -0.0194708949054891 0.00396303890734179 -0.0212174972964954 -0.00891160954119892 -0.0502877724835519 0.0436596830445974 0.00479613807665862 -0.0227145236974388 0.0278457052869087 -0.0197114185045513 -0.0256941196986031 0.0344138955292242 -0.0186317824059286 0.00291793826513471 0.0257892858126462 0.0290425258510605 -0.0173206674961938 -0.00165081377581611 0.0242054890693776 -0.0452165260716622 0.00597492797811827 -0.0057328881004678 0.0109300666037155 -0.0338199307551727 0.00382690844543349 0.022252359564542 -0.0427579474935867 0.0154301140184199 0.0231013887157219 -0.0279091648181441 0.0311905376281541 0.0118503643084527 -0.00950967206216666 0.0375885392151326 0.0177223263910972 -0.0138221917690434 0.0254370064517349 0.0277891487002867 -0.0288880595236741 -0.0220047356598927 -0.0004073320022728 -0.0110607875503427 -0.0202749132552461 0.0101241837359777 -0.0385718890039144 -0.0339888433516005 -0.000401481186667226 -0.019187118082317 0.00954121367597419 0.0795160791771687 0.0677976604787338 0.0483596729628858 0.0682803992399926 -0.0465085968296617 0.00737326320993429 -0.0255771003478163 0.017150232222 0.00266194296489085 0.0827741809534351 0.0886829260506587 0.00503217083190538 0.136078132917863 0.112444359703267 -0.00215144057890731 -0.0923034629419464 0.00297999410272316 -0.0358523536922117 0.0179439036919584 -0.0699091263051882 -0.0166639582075757 0.0474470899592441 -0.0741953875026301 -0.0548392412719133 0.00860035588663982 -0.0838243217513051
  6 80.5522746607402 ""  0.434685362982196 0 0 0.0118291957178494 -0.00974964295420174 -0.0121682300482879 -0.0328475415809809 -0.00508090618067543 -0.0395833917216044 0.0466774541382661 -0.0890206879757786 -0.0720432331558945 0.00293836725084728 -0.0307561631592551 -0.0554082945755889 -0.00381266570353514 -0.0610563719861157 -0.0685641869279897 0.0669640577728732 0.000488770800328839 0.040268906139042 -0.0574434739203005 0.0229743735248402 -0.0123521891509966 -0.0623097480031096 -0.0122299185015731 -0.0722684741048239 0.0804784794604822 -0.12432625822507 -0.0803865709436092 2.15597875984548e-05 -0.0951864356824611 -0.130324782523037 0.0852821032138676 -0.10468983429529 -0.0503341477527228 -0.00808786060269097 -0.0603635270851668 -0.0655808091811464 -0.0240966255587892 -0.0758079540607659 -0.065485234213893 0.0155504810523652 -0.0702769646956394 -0.0845115500482613 0.00484172721962289 0.0221298125556531 0.052563533984972 0.0126234851102256 0.0304500437565268 0.0724665843613651 0.0100070088525195 0.0192597529286729 0.0530214214045622 0.00413066127389033 0.00619525958507821 0.0294316914515075 0.00301995779847683 0.00208221557906218 0.0135148923265181 0.00864029610361318 0.00975425014039094 0.0193568147318298 0.0145696572971506 0.0217430856348862 0.0436477304995356 0.0152503342347031 0.0265178235426173 0.0603961440639284 0.00813462575253691 0.00853033551983053 0.00128244439219482 0.0156402723238178 0.00188015110318946 0.00805406277922056 0.0150354325163257 4.60019628715156e-05 -0.0183734003785523 -0.00657059496194451 0.0238005111142251 -0.00399700299900837 0.031257180642314 0.0223270128817529 0.0588490456162254 -0.0256939316708255 0.0308832290859075 0.0606143978724832 0.000430454285516483 0.00144081117960588 0.0254899034103535 -0.0018556135866919 -0.0056653351940367 -0.00227189013880757 0.018975593119615 0.0279052222302302 0.0496701472324031 0.0193716988086267 0.0380938266838985 0.0801744307221059 0.011157864233629 0.0062461923738192 0.01876015985579 0.0152721837396281 0.0014660527976809 -0.00191048256558034 0.0250521307050145 -0.00685688168500546 0.0112571618445591 0.00529848482047044 0.00525594469389804 -0.0218025501679903 0.0304616109138824 -0.00880370765789973 -0.01455282333586 0.0140289967902378 -0.00266534531627775 -0.0333413820205562 -0.0123458393646901 0.0294780168911745 -0.00975570029150004 -0.00723130122506359 0.0224456875941439 -0.0139324393437946 -0.00918559426307802 0.0302204026983666 0.00755018664381179 -0.0257090398893027 -0.0094977547772178 -0.0338738131092083 -0.0493788237880308 -0.000701191438627913 -0.0216000427427405 0.00272614885000284 0.00180277447993835 0.00248643178848356 -0.0125058401395433 -0.0279294427684003 -0.0712500970535965 -0.0460761783532945 -0.000396274337303872 -0.0203442842179234 0.0348951144146526 -0.00851211673674916 -0.00932764971332025 -0.047265831683958 0.0437494587274764 0.00252678542136128 -0.0414898762576278 0.0770382623235089 0.0154553027361698 -0.0429723332655726 0.0606663692373695 0.010068528930602
  7 88.8134141961914 ""  0.194304839445115 0 0 -0.0337626461723341 -0.00211635444288154 -0.0558508411406757 -0.026280502124534 0.0164049848349559 -0.0472786051396525 -0.0381215170175164 -0.0249763203315305 -0.0624458004701004 -0.0183172525172937 0.00349486854749946 -0.0186733580695514 0.0352233680814951 -0.0200555464788354 0.0196490413065159 -0.0319751063793984 -0.00552524858812946 -0.0414206692016038 -0.0179082429448015 0.0373712893244197 -0.0478388633118628 -0.0313893215992358 0.0170165025696688 -0.0588632104822294 -0.034583634695755 -0.0324920945660842 -0.0482309857494601 -0.0432258769742461 -0.0232819989074971 -0.0782651488995764 -0.0408145373936979 -0.0380656292263919 -0.0657043282840141 0.0817988797098508 -0.0142652461520387 -0.00621458821414306 0.0284338839582571 -0.0337783162114561 0.0518622304579595 0.0384149378951474 -0.0309772333535745 0.0435494165155386 0.0185496378891664 0.0302137524026171 -0.00284243942757399 0.00142830062585582 0.0408995287625856 -0.0111136849478028 0.00165472737379995 0.0346945427574111 -0.0185467627891801 0.0157198960989719 0.0405982385913962 0.00397985123412152 0.0165065070660537 0.0279921738289985 0.0122474176588946 0.00248010637775746 0.0103370770002085 -0.000599711202958977 -0.0122376214356803 0.00376654133483083 -0.0275912221681737 -0.0106790421927308 0.01526169048224 -0.0377141935164725 0.00256475041461329 -0.0119638450897492 0.0140296170739456 0.018665046491669 -0.0150183105167467 0.00520110036310041 -0.0216609574975284 -0.0124621235116705 0.0332630814336832 0.0121461972051837 -0.0359228590351141 0.0183968193941938 0.00789731870290514 0.0382475214990243 -0.0223264065698652 0.0495102330139852 0.0150263176561483 -0.0118308256173665 0.0279830632722095 0.0554755380675467 0.0157539310352145 0.0274827418636692 0.0324301177061918 0.0293526836563417 -0.0247126657717763 -0.0103746411930051 -0.0392561858514634 -0.0185982517107108 0.00802371698655127 -0.0559649969609158 0.0342779186655368 -0.0135592025657845 -0.00280577567999213 0.0186881523589398 -0.0314510741521734 0.0090694213985191 0.0162749274484683 -0.0024549996600668 0.00372019543252262 -0.0243674273292601 -0.0127844373632489 0.0363727851617845 -0.0364547156641454 -0.000471383887437274 0.0295550811185279 -0.0205910720704092 -0.024336151165093 0.0479023920514416 0.00610477765286596 -0.038036357854766 0.0271976784418748 0.0122799977549286 -0.0472710361787504 0.0250840349522111 0.0227237985557675 -0.0395124852909115 0.00629418171269738 0.0536566051485053 -0.0551944141522188 0.0785774557013779 0.00965613172089054 -0.0388250242828692 0.10414762707844 0.00678633677650883 0.0113698997107982 0.0563019141603064 0.0443362845262264 -0.0778589326938113 0.113123278228721 0.104683841414 -0.0727497602968065 0.0487284431221016 -0.0354842422110225 0.0360343159414579 0.0746548162290104 -0.0337082433498693 0.00474462636498732 -0.0712445333898589 -0.0356232643772861 0.00896000897995869 -0.0656771907600725 -0.0327091894734086 -0.00759749640330911 -0.0744476808703084
  8 96.4323648342465 ""  1.4543821494505 0 0 0.0145490858238095 0.0232042952438985 0.0487396239023651 -0.0153061041839326 0.0535955210391915 0.0352678986868924 0.0339309141255446 -0.0753720873044866 -0.00638198290268062 0.0146861367189631 0.0249999862450247 0.0531532347871655 -0.00563765204574917 0.0402650431564442 0.0396184517278464 0.0659289683584774 0.0285658597081441 0.111623228476779 -0.0323228572672806 0.100124991673855 0.0603537150439271 -0.0414123461597053 0.05205876090604 -0.0155501879507486 0.0673928530653719 -0.115229965701995 0.00608402900968658 -0.0124063970952238 -0.0792054275729237 -0.0727757947466141 0.0601906659885522 -0.102556415508649 0.00630459377629155 -0.0229426816839788 0.0631055572035806 0.0564764709339669 -0.0171522969029344 0.039867094095537 0.00938235747346641 0.00703952528905191 0.0293191309752945 0.0425451772190004 0.0124516458933534 0.0227608649144097 0.013532496163928 -0.000979361769413094 -0.00176808987773968 -0.0401995451314496 -0.00101408540778712 -0.00482309830546669 -0.0428038032737883 0.00141445178375995 -0.0364280109730282 -0.0844059098885824 0.00201480937807206 -0.0433075619660749 -0.082056714108537 -0.000240217367236648 -0.0194678641922138 -0.0393046173874763 -0.00351705301084338 0.00615877540832033 -0.0080660464335354 -0.00253078170575773 0.0137085815247685 -0.00924175835984444 0.00181286325272434 -0.00979164012480495 -0.00142262855928995 -0.0321602050729916 -0.0058473602205234 0.0212246934228559 -0.00888220676701466 -0.0070338882008685 0.0122397145510443 0.0501200055754996 -0.00115665431548417 0.0135293508183456 0.020475302716118 0.00224012155142289 0.0584981047285049 0.0200149022658236 0.074797279957376 0.0151828966259981 0.00417734063147148 -0.0527022863940094 -0.115166019636549 0.00411644071697506 -0.0641819568685261 -0.109423152679915 -0.00655931115468011 0.022191626732959 0.020688606947255 -0.00283386968701776 0.0333096291376981 0.0161726130803161 -0.0332883686983138 -0.00858134696934318 0.0168374254258758 -0.0308870392901876 0.0096508091596661 0.049289079505214 -0.06022486705243 -0.0159530656749668 0.0138481910463819 -0.000569260105208328 -0.00854875171075645 0.0085279133827927 -0.0255436717569036 -0.00511210084302056 0.00805572515943166 -0.0076545649935376 -0.00504124627161947 0.0305021154113389 0.0724440684780213 -0.00245243872083486 -0.00227566087719579 0.0523034360490696 0.00688085903623958 0.0488303054371376 0.0635205731573663 -0.00183888236259683 0.00457511853378005 0.0127145015993451 -0.0436790191475497 0.00270925530566212 -0.0335963304775978 -0.0250016054003904 -0.000588253471242424 0.00213795920215378 -0.0116711242691714 0.00561892408225407 0.016548584590912 -0.0802132774329995 -0.00133825053768017 0.0310306318923766 -0.0309097607980684 0.00662849126025977 -0.00155691427223855 -0.027223245334856 0.00268564371597134 -0.0387768517580065 0.0818065538306604 0.0312778528372981 -0.0212662654109461 0.119099615551709 0.0336634966437889 -0.0506535292637129 0.0873859518610242 0.025810710756573
  9 109.595552806367 ""  0.126383310035921 0 0 -0.012293734690468 -0.0310988679041709 -0.0373490611971884 0.0340693571564102 -0.0291909690693097 -0.0065275743773473 -0.0541778991140192 0.00210924954608482 0.00803885867662992 0.0073464693841413 -0.0117383932007287 0.0117501122043165 -0.00191241975165169 0.0240061654331277 0.0121518080737601 -0.0462827621689217 -0.0380725038925931 -0.0681623684733344 0.0601766834085572 -0.049032766651792 -0.0320648757850908 0.0589050292767198 -0.0218370060656303 0.0233740716302137 -0.0704087017446459 0.0153087730106842 0.0280900960150897 -0.0305115917304469 0.00364374265069207 0.0433266804709604 -0.0907390602348185 0.0109880579726775 -0.0132577798587805 -0.0119218421018895 0.0292880251418524 0.0195150120723197 0.0135533235105931 0.0395557246188451 -0.00596857787295319 -0.0156676852094445 0.0306879336010371 0.0229753736740031 -0.000951584467816451 0.0135118306359922 0.0023481580477048 0.00120109374944059 0.0199106656810259 0.0131957791531318 0.00118929633995881 0.0166292776786363 0.0148676373206062 -0.00520427535650755 -0.0412864514447168 -0.0702165618808543 -0.00540703604964571 -0.0474265156671915 -0.0769847209667402 -0.000584667667816075 0.00146798623367034 -0.00198667346211291 0.0056871462070391 0.0627555765468206 0.0909371611144174 0.0069376288788803 0.0702594206914991 0.0991501568207207 -0.00100884293875072 -0.00338656710379505 -0.00819991045084097 -0.00489059720212825 -0.0135719385924414 0.0150900194624115 -0.00326079029832667 -0.0192531607840143 -0.0324598380932365 0.0051179714549212 0.0214725489403704 -0.00745466873010704 0.00084471285288705 0.0195594321206831 -0.0101478301940132 -0.00265602744608339 -0.000181028188377063 0.00103566424509579 -0.00911353971986281 -0.0794264183771615 -0.130709356998962 -0.00991437541394694 -0.0899708255942928 -0.141303047265154 0.00975836552979074 0.102866973239325 0.152339162649609 0.0111553595370104 0.117706592440877 0.166261362295635 -0.0134947899375007 -0.00834583163231365 0.0295683864042748 -0.00468494576442957 -0.00624485407537952 0.0148623413438247 -0.00580243695960687 -0.0331366937155135 0.0160918499729894 -0.026246984265754 -0.00890090755091181 -0.0364091699736847 0.0192108429022887 -0.0283587056313816 -0.0270602350781827 -0.00452090695657595 -0.0325562315905142 -0.0522345266030946 0.00262860211868153 0.0324905075428293 -0.0257437214795514 0.00517751162991809 0.0149674559221406 -0.000396492383750166 0.0181362080309512 0.0333700078885236 0.00358206528594446 0.00272160011276522 0.00677578688719335 0.0100705815137937 0.00388658741016067 0.0054946544838267 0.0261933640876372 -0.000510214091097884 0.0178933874426632 0.011309471262831 0.00113016182775957 0.0125038354104481 0.0139539251944038 0.00548196594039506 -0.0047833559235203 0.00038618208560202 -0.00443767019253956 0.0326534326509796 0.0162801565178876 0.0226687570242207 -0.0562541641514791 -0.0684641327041953 0.0156760823474973 -0.0598506634918615 -0.0627496335515952 0.0227981064752404 -0.0853689435029773 -0.077082392390691
  10 113.038577584015 ""  1.04402251344034 0 0 -0.00828918116459735 0.00057226392318781 0.0138508566097144 -0.0689448597841305 0.0559578928097937 -0.0136404199524117 0.06734201274473 0.0210878268619395 -0.0359911344556169 -0.0774950696545771 0.0636063581179731 -0.0145983293136193 0.0746792328302037 -0.0748275738736045 0.0760973041652468 -0.0406471341704997 -0.0262278572532094 0.0516252617914276 -0.100566880489618 0.0631651385820186 0.0128977407629897 -0.0613593710121597 0.0724781031266435 -0.0512596154479082 0.0437837445857509 0.0528759981112827 -0.0614614218112937 0.0967454663446906 0.0441844783216776 -0.073045833513852 0.115252901664055 -0.019420116276771 -0.0116987769061205 0.207771298789327 -0.114880418213209 -0.0147432527271422 0.0528394930404734 -0.131281970604703 0.2232677575173 0.0868358519292099 -0.0894537048067859 0.0909790652519733 -0.00579023769459331 -0.0139726545819999 -0.0251383896104508 -0.00712677764660831 -0.0242476718375564 -0.0403317448702197 -0.0038150539990568 -0.00489024962743236 -0.00748887222692858 -0.00463361372005487 -0.0119728301723617 -0.017972273109585 -0.00375734282458691 -0.00386174453071484 -0.00503154047781694 -0.00240122112496354 0.0107233261331443 0.0172891208787478 -0.000213923942576669 0.0271820026868662 0.0427841343612096 -0.00113178130400357 0.0196383858833256 0.0308995779138224 -0.00363120044529985 0.000430229330575619 0.000196748048259517 0.0152630571650745 -0.00962249032742763 0.00240584751392226 -0.00455270991138114 -0.0120761674393576 -0.0198222026139814 -0.0230977884055106 0.00833269337727635 -0.00650785864759413 -0.0126337545413538 -0.0191615948743403 -0.0161837814446789 0.000188310041221537 -0.00633888923769177 -0.0260713597568954 -0.00675404671900692 -0.0264223607594157 -0.0401759206367529 -0.00457938932632139 -0.0118063252390343 -0.0169357663739423 0.00156915857374022 0.0416418537555016 0.0646217649607439 -0.00065828111414506 0.0293468665034102 0.0442206885439315 0.0105177314932873 -0.00365682597399105 0.0160549989785315 0.0145617702901317 -0.01489620482504 -0.015682126325301 0.033277464563612 -0.017416118726194 0.00802873436081678 -0.0221028703107238 -0.00429132754253914 -0.022339051931519 0.0132264239126265 -0.0188708559517131 -0.0154378472188922 -0.00564101477154361 -0.0227420335659125 -0.0368271176427536 -0.0387002471980678 0.0166039112822312 -0.00902244310158899 -0.024214986111893 -0.00331829399525202 -0.0194863641229893 -0.0192197083771001 0.0165257411992917 0.00399664888124608 -0.00031550591537323 0.0092759441104523 -0.00839526267171318 0.018340095615444 0.0020216008846435 -0.00972105607988748 -0.0026871405412074 -0.00269019842110094 -0.0160161876354337 -0.00391080575681414 0.023474675283414 -0.000319436123639284 -0.00227324987447573 0.0036277865066588 -0.0120453555662235 -0.0070369132568717 0.00253311637141694 -0.0134285120939061 0.0275386014702104 -0.0426868516138159 0.0383390135510104 -0.00141072186385018 -0.0674893501059517 0.0556222601672173 0.0584136107929379 -0.0620554498431028 0.0505443780525949
  11 114.937532429608 ""  0.456754618257614 0 0 -0.0120333935258854 -0.00495988202162556 -0.0208595736119168 -0.0106686411753808 0.0152821247611612 -0.0159781983212297 -0.00515917470365222 0.0166852917861363 -0.0175648416992163 -0.0248266020914945 0.0238093083226107 -0.000409197069837402 0.0318986258571092 -0.00514703083609031 0.0393459089197791 -0.0367163987358834 -0.0162969432660036 -0.0221685322339709 -0.00731115344421406 0.0121414668996422 -0.0189045120153628 0.00230938738487314 0.0234098345758041 -0.0174697049640527 -0.0199316913873706 0.0326617078785405 -0.0169477562124257 0.0145692380239311 0.0247804245357803 -0.0142684683564016 -0.0056477190589348 0.00727751851336186 -0.0190320927851085 0.0811688888446697 -0.0106592575257701 0.00825355834299309 0.0305243616257973 -0.0181666443177207 0.082595447961633 0.0301724552002306 -0.0103805563730651 0.0578560347338704 -0.0154305470868965 0.0163591335317614 0.0374040640881954 0.0181728748073182 0.0176028376927577 0.0811341405586538 0.00948353707443443 -0.0295429331497934 0.0205080291562233 0.000226895050879816 -0.0382875135485116 -0.00140433940477452 -0.00279479493914162 -0.045514188556719 -0.0331911093728349 0.00699469680919744 -0.0440238987472007 -0.0421880226056347 0.0144808577786829 -0.0579177711005578 -0.0509379690160695 0.0137402337039452 -0.051309888247946 -0.0202267850417018 0.0108197966831251 0.00683764461901277 -0.0114920894019807 -0.0562445594351026 0.0370406044492222 -0.00866315047335512 0.0396767872700238 0.0397957065318316 0.0191339438772437 0.0549336319499659 0.0129220038152394 0.00206150919862369 -0.033804180020782 0.0293211537357579 0.00590184082921567 -0.0331742122352294 -0.0247608992597731 0.0391428741070324 -0.00580356698198958 -0.032176382656376 0.0155627546284342 -0.0110094207761157 -0.0446879590184524 -0.0401119810261199 0.0217012346011442 -0.0647607234959711 -0.0681180780444013 0.0182241857722803 -0.053006419246831 -0.0168550247032626 -0.0767098419239523 0.0197101066546927 -0.0249820913031861 -0.0549624866197589 0.077240715751644 0.0187613281779616 -0.08418900662685 0.0347855971898075 -0.0166391214036006 0.0842042487563341 0.0205009704654658 0.0242895644605856 0.013341533216741 0.0454899929534085 0.0126841203677218 0.0411662077525369 0.0782795716549273 0.0443418035521862 0.100230767212998 -0.00402166849634034 -0.00356627856621621 0.0577436995295587 0.051222984827882 0.0325000439561159 0.0399773035432116 -0.00246286408325744 -0.0126733645574257 -0.0564187646880868 0.0208976805993902 -0.0615755128695435 -0.0285998156445344 0.00490236368242915 0.0595621723600174 -0.00130915091416574 0.0634082439762043 0.0190753252820029 -0.0428180519568213 0.066940515329827 -0.114535931761391 -0.110883918622775 -0.0426049608544268 -0.0925337199877862 0.0490516872932061 0.140168710604013 0.0241856454064986 0.0148542059979146 -0.0299327775507493 -0.0230959232290889 -0.00435834585853049 -0.0404276939961151 -0.00756224640463388 0.0317601689861 -0.0533938938226518 -0.0202823805838835
  12 140.531894077753 ""  3.11818731763688 0 0 0.00506621577046159 -0.0160790552979528 -0.00340414468896109 0.0017863999780441 -0.00826305232547417 -0.00341942946798415 0.0139374764300985 0.0166565650782633 0.0031025363456474 -0.0215573094055116 0.0119850259293382 -0.00815630876236668 0.0139761952599506 -0.0135016842273604 0.0147079166003396 -0.0183339755724074 -0.0245820160778911 -0.0128256391571397 0.000237177169103247 -0.0298263208183912 -0.00717669174722567 0.0221251444851294 0.00120560432596878 0.00712285083962084 -0.00210032138382884 0.0364765989677595 -0.00566415168597412 0.0356805980416932 0.0234182162197652 0.0153123905589979 0.0161693301274874 0.0156467498829369 0.0043205260555997 0.0446567000396641 -0.0300874231839187 -0.00832354892962432 0.0177407334167811 -0.0210695253407094 0.0520824469288252 0.00839384675495435 -0.0104562494899433 0.0182242274373441 0.0275924850629834 0.00245442042548555 0.0290197439316547 -0.000376710326323048 0.0678402599445222 0.0868861527814145 -0.00608046056175683 0.0450723162345214 0.0196854654847789 -0.00767725321781973 0.0288124250886209 -0.00407758642237266 -0.00915932614878768 5.28417541014986e-05 -0.0388142240872498 -0.015588511037955 -0.00972173742532791 -0.0470436475711917 -0.0187384421553207 -0.00458962719232423 -0.045611332589713 -0.0121293206712309 0.023127214572549 -0.0122483604138422 -0.0150759649850271 -0.0119200118104851 -0.00466568766756191 -0.0461705141346791 -0.00737350492970155 0.0138696628213136 -0.0398805007547222 -0.0053272327571323 0.0269981869226034 0.0426685705328465 -0.0186787910845991 0.0148124110608136 0.0960898396993622 0.0214644494626188 0.00649378353744687 8.83258769271601e-05 -0.0108695181161148 0.0344906748900499 -0.00347639164373999 0.0392831675723777 0.00903056772838187 -0.00568510393531832 -0.00969098670167503 -0.0493857583530385 -0.0241138741168047 -0.0146469865230535 -0.0578924136304436 -0.0104947614847001 0.0318124274721452 -0.000356882666438251 -0.0350416331995985 -0.0102502315351073 0.00126097716238475 -0.0445985666983309 -9.75006051763709e-05 0.052177066014365 -0.0830487450136571 -0.00898410247335964 0.00336549133941905 -0.0252015374426518 -0.00997411823998039 0.0250505456988074 -0.0730758386462547 0.00546089813602998 0.018671486147546 -0.0375624764145277 -0.0058588383224957 0.0612853267393812 0.0704817827748889 -0.0264358133959862 0.0063845024480334 0.0453488865347641 -0.007567657574992 0.0559477951143725 0.0542639204503805 -0.0261663722729522 -0.0040544421049691 0.0400414560795259 -0.00206341962828752 0.0563484723396356 -0.00253010489710626 0.0216492177724697 -0.110905838237608 0.0102330604968138 -0.0777204920966253 -0.0122432814802654 0.0376366018342804 -0.0732922302537343 0.0800631550324283 0.0744501186733567 0.101733109643101 0.12449403779826 -0.0136885999621842 -0.201628004913112 -0.0368818658122146 0.0266068352198708 -0.0410501349287497 0.0018715870662583 0.0204305469699429 -0.0477175138675449 0.00348866808398057 0.0321721462668186 -0.0441579238216211 0.0044001080406234
  13 171.138194782684 ""  16.7238701548517 0 0 -0.0185429446745771 0.0263428376798528 0.0169282198505821 -0.0463609018282876 0.0555168449054507 0.00704974512542674 0.00809112421084845 0.00103092793339253 -0.0140187695116453 0.0462779199954056 -0.0249799290082067 0.0270077230694455 -0.0193656993697954 -0.0166618053060697 -0.0246646426399358 -0.0248209323904888 0.0134281540290261 0.051890475264446 -0.0613551399301327 0.147315221034843 0.0432144442414574 -0.120430668226408 0.0308402108422958 -0.0620146630535552 -0.00388288777049952 0.00939927174640395 0.00545364116684634 0.0235410229665966 0.0200419689673476 -0.0593527658316568 0.02114681523125 -0.049219722159305 -0.0121833232157263 -0.0727248497839356 0.0509862421415739 0.0270088400942665 -0.0784334239366603 -0.0353974037908488 -0.109179691252029 0.0413998719854027 -0.0601720444947966 -0.0341002378807232 -0.00344617042206226 -0.0624078797889821 -0.0921602409435978 0.00466624338624542 0.0289032233558597 0.0592781549282656 -0.0016199445769893 0.0129077914100734 0.0317638859346088 -0.00972202120215505 0.000844735240040831 0.0105445152942611 -0.0135175551795268 -0.0151098542422887 -0.0134064841412783 -0.0164478182787939 -0.0141577300459497 -0.0103021999173587 -0.0104594002072238 -0.00470075194694013 0.00840935876049026 -0.00715898083150886 0.0078161567870762 0.027366469933345 -0.0193344916169746 -0.00400241257866149 -0.00419932231917485 -0.0470054573110421 0.00578106720725285 0.00104807654876907 -0.0140116024264052 0.00479923075077178 0.00494552169775262 -0.00666450200935777 -0.00211848886622158 0.000183397002920502 0.00462819096248586 -0.000702078540397958 -0.219411224600839 -0.029070878325718 -0.196745977069695 -0.0932170195298397 -0.0127807628131764 -0.000568996278424111 0.0117402772034927 -0.0131733193871993 -0.0270791770794213 -0.0294814066950348 -0.00793456428604392 -0.0026977715639247 0.00900454923838619 -0.00815662130055864 0.0167526862545802 0.0378935749515857 -0.0517979679745743 -0.000533509329487281 -0.00665155050570098 -0.0461922939525079 0.0213772031429026 0.0191537946944083 -0.0657373270340626 0.00409050640680549 -0.00428333496434863 -0.00531669365970927 3.48206216621865e-05 0.00797796736306739 -0.0194103232020297 0.00852678684319541 0.00352121322732979 -0.0136961020485627 0.0121614432918064 0.0105757784006611 0.00731101059303172 -0.00790496000006473 -0.000634728286841787 -0.00587866340123629 0.00999697125664111 0.0087961422268162 -0.0115067461269303 -0.00755817676749221 -0.00513609970275536 0.0297863416995927 0.0113814436942695 -0.019776618932258 0.122926736802668 -0.0281452518447915 0.0289403476663488 0.015557123861416 -0.00597477156444144 -0.0414949481846107 0.0106222439041214 0.0995984569101156 0.0211229996145265 0.0242700416239288 -0.0522674384784776 -0.0669718358059027 -0.00366005308960925 0.0675098327682492 -0.0173346793982424 -0.00517996323651362 0.0189869924383533 0.00148543620507594 0.0224271807027068 -0.00597381799941834 -0.0426536558110721 -0.0409881000123665 0.0400412648537157 -0.0131170998198103
  14 184.762292117761 ""  2.01653390678032 0 0 -0.0362944394224697 0.00616918845760409 -0.0205563763682555 -0.0684404350193284 0.0554538667945636 -0.0299163235320269 0.0250946202117429 0.0639037045378718 -0.0462305681350326 0.0766263260930865 -0.0848486933716969 0.0603651616611877 -0.0171991125698881 0.0141345095405796 0.00910916149318918 -0.0962311551647321 -0.0277681871635926 -0.00337912442091069 -0.0755471705645729 0.225653049223551 0.0208405114455921 -0.186505882372145 0.0180038687459648 -0.145760812066329 -0.038928266588707 0.131181280005193 -0.0398766810377433 0.112638467032025 0.111593860188571 -0.076011633662165 0.0456287989783076 -0.0130310321943815 -0.0431414268240406 -0.0926119230137257 0.183041250145728 0.10423984515753 -0.0978894735742778 0.00826590518707171 -0.17880562303978 0.0656314102532605 -0.0692723419934882 0.0640765984285039 0.00279724854546628 0.0206143963136115 0.0432163290308014 -0.00200868685439877 -0.0137928804456033 -0.0171647825066017 0.000685886707513109 -0.00551016221155129 -0.0103013645145545 0.00291580925015128 -0.00102464445612272 -0.00373203916366851 0.00511486910782418 0.00598679747733512 0.00438861021810672 0.00806734907962686 0.00741175605097393 0.00468128267117079 0.00624474979716955 0.00444479762123292 -0.000925835690641819 0.00513576778683153 -0.00241739200311281 -0.00858260887493064 0.00968150245191869 0.000793908098523216 0.00351785617223523 0.0235152057639457 -0.00396757541558992 0.000723574932606986 0.00401823935553035 -0.00352128585506193 0.00180464730823653 0.00643399444209377 -0.00304551834314454 0.0025499989963565 0.0015508927750357 -0.00396477113547811 0.0942769129267482 0.0138896756941852 0.0741973462853008 0.0430815694222493 0.00373434017134722 -0.000548153646220236 -0.00392832215954296 0.00392203146118004 0.0103104393969898 0.00890863227235591 0.00575329062545048 0.00507717440639102 0.00047738932510483 0.007052477192777 -0.00550158210698713 -0.0106789806833462 0.0317104186238399 -0.00145570141639657 -0.000762774820929949 0.023354622390647 -0.0151917526687809 -0.00193595102618726 0.0260824145222766 0.00141427375938277 0.00114168458673414 -0.00151141584112198 -0.00127542685488919 0.00153864366628816 0.00602884145936823 -0.00301794663607821 0.00228250091525542 0.00392337509503956 -0.00918584710451353 -0.000187837942942303 0.000323019651358628 -0.000928702754448723 0.0036397621687798 0.00617219801406602 -0.00947017399843536 0.000651846002513666 0.0103012622549231 -0.00118418480089622 0.00296521640101096 -0.0154736323526261 -0.000996390229929982 0.0105179402287684 -0.0515608332943843 0.0149589649457642 -0.0203362244864616 -0.00572259667441474 -0.00490254756522149 0.018459311249814 -0.00658990501624144 -0.0386306343216281 -0.00911080162398685 -0.0175958483910034 0.0324253774401877 0.0369096501376234 0.00400834132943965 -0.0435299522749474 0.0058904863537634 0.0247244543280044 -0.0619237112376314 -0.00275410696530502 -0.0269281815679257 -0.0888081680100984 0.0378397566027757 0.0762285941425937 -0.107930356829452 0.013549260765382
  15 213.231964857825 ""  0.689850168876416 0 0 -0.000294267221633929 0.00109532958328035 -0.0010161727324641 0.0016854442488112 -0.000836755439067807 -0.000429420481059171 -0.00470229343716395 -0.00507694689813494 -0.00015078412891322 -0.00230551815846191 0.00296030784679494 -0.00268479715725464 4.01643232493589e-05 0.00213270532624117 -0.0011788753978569 0.00397446981891753 0.00321392660674247 -0.000947883410652574 0.00214832880387517 -0.00558204788733443 -0.00207539810650106 0.00492000973561559 0.000121768533286876 0.00281150311780999 -0.000137259938360813 -0.0105563256206017 0.00196908845535963 -0.0110959452367809 -0.00795828977983569 -0.000328930281763912 -0.00692519101304652 -0.00221815444476051 -0.00113925985118728 0.00176236249930364 -0.00398217374994025 -0.00391769861823739 0.00470447357688824 0.00377015281791838 0.00390753468960275 -0.00442644249810471 0.00601813495021722 -0.00239225545706769 0.00615027675713226 -0.0677188272666583 0.0516897719955832 -0.01323406108703 -0.0572468230035231 0.0300283324537462 -0.00802644920365841 -0.00194753822206976 -0.00398254927343271 -0.0361764272001439 0.0178064504956376 -0.0153960444954037 -0.0258615868626908 0.054671843648613 -0.0344461826496102 0.00139507528600058 0.0665645400309858 -0.039660743599417 0.0195078021033595 0.0557123394503609 -0.0343589042761972 0.0253886648868243 0.0181096041743145 -0.0149339456496916 0.00514479743540956 0.0109039193812905 -0.00587342668168525 0.0685091434862041 -0.0259057917006294 0.00692723123737009 -0.0938238024687062 -0.0235320464807273 0.0205342784634801 0.0641049444291089 -0.0218237679814408 0.0153631737420434 0.00485814776352607 -0.069436553611762 0.0566445017228699 0.00862859673074791 -0.0536457876174866 0.0517043397311457 -0.0609513159499698 0.00578506259756315 -0.00923977228031214 -0.0472508035243411 0.0672828116067217 -0.0410898260550188 0.0348046374106887 0.0648241940158509 -0.0386342051659355 0.0506143525546916 0.00462398407347757 -0.00800269779795908 0.128475608640473 -0.00654844535580364 -0.00170717673603276 0.0689226538691002 -0.090984395583075 0.0248108622915428 0.0550532935788651 -0.00716579756571368 0.00190326164812769 -0.131951081419136 -0.00469961127568234 0.0118790506055785 -0.124960436140564 -0.00375999367350611 0.0123377358427272 -0.091126492011631 -0.0875290662810671 0.0561624559235051 0.0502775823944758 -0.0097759210401277 0.00450345291254848 0.0657297545463957 -0.0646998662322983 0.062699332620145 0.120424251344037 -0.010823470849396 -0.00332963647917709 -0.0681330929193223 0.0354238401207477 -0.0424152805528146 0.0387787070058674 -0.0105606919326752 0.0249310402929765 0.020001134692378 -0.0246985467588293 0.0280864333887682 -0.0537822025046684 0.128564076112709 -0.109609456965852 -0.174513296329888 -0.00727048316481601 -0.0410978237976622 0.0838674611569195 0.0228988934242384 0.0217335869156953 -0.00322605057835513 0.00537657961355458 -0.0014237287312201 0.00128570015408641 0.00168028302374148 -0.00802563718224027 -0.00858121542084709 0.0102244750940122 -0.00312307781190379
  16 218.802340222991 ""  5.11850401703666 0 0 0.00381049962908521 -0.00891497037828044 -0.0512450578393221 0.0123832581937453 -0.0870223990642921 -0.0651191399765757 0.040165584850995 0.0461930169879883 -0.0565933225333755 -0.022351356684271 -0.0712466563742381 -0.00205034944586439 0.0224533524185634 0.0756744065337285 0.0782362153646967 0.0641546269095331 0.0356831215331517 -0.102801428395514 0.0422549185599979 -0.100078657162197 -0.0901886044579046 0.0356410728972544 -0.0837922902177497 -0.0245542887858222 0.0691475596849422 0.0341433851136383 -0.147333296260193 -0.00257979781353988 0.0134611889946142 -0.00710132367264656 0.0806297584723405 0.130779133681676 -0.0213984105969706 0.0651790902695787 0.147097364977595 0.0738919719976519 0.0816992487986 0.132077634338173 0.0255615439954967 -0.0358022748217016 0.076503048786077 0.204128739311282 0.0175564300806867 -0.0039091733509035 0.000738235378686199 0.00805993092177498 0.00641842973167931 0.00986474335919433 0.00331549506051343 0.000979101051256599 -0.00212359391718408 -0.0021816369315559 -0.00194245726097894 -0.00909657952989397 -0.00421567454784492 -0.00312824669726599 -0.00581133555375576 -0.0100715177730562 -0.000665755484433441 0.00353758164299692 -0.0056357474750986 0.00162343780163049 0.00875229965108873 -0.00364641595310319 0.00222222576901853 0.00476842465997189 -0.0152264924554469 0.00047711641608721 0.00205350190932322 -0.0223133603524071 0.00209692790424918 0.00398530607489518 -0.0139386862950715 0.000654886215749558 -0.000113089206382402 -0.0263035696990984 0.000207457196115987 -0.00088803546788539 0.0272912171406575 -0.00104723118961656 -0.00255784422735476 0.00736743452565951 -0.00632846119762343 0.00388088789758105 -0.00456440839263283 -0.00560962218935494 -0.012552142847742 -0.000819541991798104 -0.0088653908941052 -0.00987506737010939 -0.0041283413879983 0.00597499146731096 0.013990398589156 -0.00650591222462296 0.00829388006173904 0.00950300285994232 -0.0280871098903741 0.0011030506603212 0.00639282125255185 -0.0222188322805896 0.0095874353337816 0.00527676526190786 -0.0240990272554182 -0.00300361658126045 0.00384459879577457 -0.0157309075745066 0.00108530106766122 0.000428535235466066 -0.0113181455151932 0.000515853049642455 0.000518324204357085 -0.014128567554367 -6.50327984368311e-05 -0.00258788846919035 -0.0353756615808682 0.00242825767696297 0.00235209082757689 -0.0270436372055627 -0.0053977642673225 -0.0104672333050222 -0.0265340083480715 0.00176227610996652 0.00192258466928542 0.0152182473771586 -0.000653242639058513 -0.0228973051763317 0.0353910547319246 -0.0086564680442112 0.00446748139000621 0.0247492503098982 0.00171418182846958 -0.00787996605669453 0.0160293276499833 0.0213928020362632 -0.0299901276282443 0.00201552845238342 -0.0190905076713334 -0.0329150734546315 0.0380173046631576 0.0222827373248654 -0.00643732907157272 -0.0662725911969114 0.0227466667447291 0.0848796921420974 -0.0652823609164295 -0.00025093981923026 0.0710813853725565 -0.0493233223347221 0.134670966562719 0.128914067158479
  17 235.170760173802 ""  1.57226030636449 0 0 -0.00285906247060135 -0.00116755304958201 0.00447476062936906 -0.000261076693235815 0.0192236031019503 0.0101356493785499 -0.0172838534548224 -0.0117257891100419 0.0105620994225224 0.00625986395399297 0.0155848498949498 0.000558021498074065 -0.00199850497639761 -0.0138105450862927 -0.0154730062092207 -0.0212734881587334 -0.0130804984000466 0.0139379859649016 -0.00480762765711855 0.0232833866391061 0.0142430051346131 -0.00416819638279152 0.0190479927996677 0.000739791453466279 -0.0259932004029538 -0.00820463450840595 0.0370501991065373 -0.00417347629403786 -0.00356414983982868 0.00219134831058241 -0.0328777577751186 -0.0320543202643859 -0.00147082595558379 -0.0102551131013099 -0.0247748428360385 -0.0137910378189415 -0.0170051705368054 -0.0265773584297578 -0.00657149580164069 0.0123478365398989 -0.0165901010822139 -0.0393195332471246 0.0856839711683067 0.026260551004784 0.088649232516263 0.0320141990713919 -0.00823676298063377 -0.0109972895551821 0.0185090040628901 -0.00345138407283211 -0.0229199779663485 0.00331166932009097 0.00092778369448517 -0.0249718635873058 -0.0035201770099325 0.00354708946650229 0.00062111964159883 -0.0280538079662221 0.0012095543292611 0.0182121980506554 -0.0149322104859882 -0.013405427457075 0.000656689608557482 -0.00747247709638965 -0.0130695528192022 -0.0191998859781078 -0.0483939556323917 0.00389290321691793 0.0157271885766517 -0.061753506493608 0.00566445063703117 0.0203941786044532 -0.0450290574923799 0.00316959175594636 0.0066525167437872 -0.108011021619822 -0.00152965370272594 -0.000147898949584407 0.104718985894629 -0.0125205397454014 0.174597025111911 0.0926771096254057 0.128902286375282 0.0929090850769303 -0.00302890713225097 -0.00408893707730347 -0.0258977925430902 0.0121713724891507 -0.000364403380378995 0.0128419137166933 -0.011759089880562 -0.0120840995856134 -0.0016860494190994 -0.0201567207274493 -0.00757061814209246 -0.0269616630330123 -0.0824687533031098 0.00603861025433767 0.0362191140318431 -0.0619517648535002 0.027202781160634 0.0132240763155077 -0.0562033845887668 -0.0139410738781998 0.0233566776693433 -0.0468033664468663 0.00486213037752468 0.0045731545572604 -0.0415451902181331 -0.000360012225679708 0.0075952718108032 -0.0453473918402677 0.00295759674472065 0.00290427351925711 -0.162163894432257 0.0129293836316641 0.0170732955103128 -0.112049828552486 -0.0372618148890922 -0.0527025791292078 -0.10682847049129 0.00930604763241035 0.016779416451909 0.0368510631839367 -0.00246236514070286 -0.067910264673616 0.0436318664719527 -0.00291871303016578 -0.00302510942112962 0.0994518247420773 0.00723313567773833 0.0182602662859031 0.0595212239096675 0.012421280584077 -0.14130984006814 -0.0269000844353728 -0.0193725834690452 -0.0604519508723193 0.172636837320207 0.0233645618832526 0.00156578372575827 0.0178767707795192 -0.0119511878181948 -0.0272641986107389 -0.002956016434333 -0.00160940539556237 0.00193446254888567 0.0385628258509131 -0.0656378680741285 -0.0316676408356793
  18 255.453599325452 ""  2.38693724143971 0 0 -0.000537419536625586 -0.00181919575539195 -0.00433731631579712 0.0027719327626163 -0.00516722024520597 -0.00268621651697419 -0.00150046772372832 -0.000590565429562571 -0.00357217279354831 0.000574566449953357 -0.00360135050990092 -0.00495687978368674 0.00317954368108208 -0.00364704102856113 -0.00287492102061074 -0.00127561157623495 -0.00181270931037769 -0.00616850651987687 0.00450248451119822 -0.00937627755388602 -0.0056697781465619 0.00479652352160923 -0.00479766135246163 0.00385797676049619 0.0019336940408679 -0.00348506584678137 -0.0077811958073402 -0.0057548225802091 -0.00346452038832161 -0.000294335089134496 -0.000618609370402252 0.00578413563445977 -0.00228242143313075 0.00649990123960064 0.0206085481893544 0.00261416001834823 -0.0144464257757869 -0.0112772667383065 -0.0175053117246099 0.019339546418436 -0.020260397078406 0.00871899887701186 0.0120683038480529 0.00171476829697534 0.0153632473225141 -0.00675572085740461 -0.0548936322394317 -0.0883748831551594 0.00658088153111864 0.0287834890351214 0.0382497434719508 0.0096521860087115 0.0621196349760051 0.0882375812733157 0.00319763468461106 0.0218667645560516 0.0317003259240909 -0.00680694347204196 -0.0293233697831288 -0.0423078686615669 -0.000426865613964864 0.0110606229257156 0.0190284276194647 0.0049767363287972 0.0455744141841803 0.0666974797422024 -0.00988334692142998 -0.0284504342879555 -0.0427392290146197 -0.107878170991029 0.000474523303911405 -0.0178989690258426 -0.00461611718104049 -0.0105491323840473 -0.0180774465955813 0.0768850641503232 -0.0252214119502701 -0.0175087497409478 0.000246703546815452 -0.0375198832962682 0.0941281765708804 0.0330383405468384 0.0871198458501151 0.0150314671557899 0.012550957407334 0.0840973306862274 0.122483037372945 0.00683028889278113 0.0253521286287839 0.0404306680679599 -0.000366561899919062 0.00911102547773356 0.0157345066634878 0.00375514922751575 0.0559216342277449 0.0787662452406742 -0.0720419011216515 -0.0228170518555154 -0.0830054978654283 -0.102670937580815 0.0297741837645476 0.110554029622297 -0.233850362052035 0.022188823579902 -0.0555644162914561 0.00327512219786826 -0.0191936045250172 -0.00626775699711985 -0.00903267454182813 0.00279899087457622 -0.0195084557263932 -0.00433050829014623 -0.00435897925754379 -0.0135102341918813 0.214391657098784 -0.0904465037647144 -0.00971576496363194 0.0843019280597704 0.101057238204242 0.0503714116232624 0.00735466296529575 -0.0856975807026022 -0.0686130482081385 -0.00102155349230183 0.0015342555870435 -0.0150020960860798 0.00644387674607457 -0.0012382440621721 0.0083139890608348 0.0147246419402311 0.00400085878326801 0.00644041462798355 0.00350079437913839 0.0113874271218611 -0.0314968277847581 -0.0185683934330049 -0.00852341411460818 -0.0169612206045459 0.0304327633911764 0.0137824813948564 0.00448434105676458 0.000140726311734388 -0.00282496425744113 -0.00338064825242947 -0.0150875141507343 0.00236143376603259 0.0166470215832259 0.0189037057960718 -0.0226431751844501 0.00143874751580549
  19 298.918693398581 ""  1.30337031160065 0 0 0.0110896311268397 -0.00508001686071157 0.00664495089658735 0.00725093448473015 -0.00443703986923751 -0.00152074776256107 -0.0186770190508639 -0.0183820058189562 0.0266842543669085 -0.0314336397570837 0.0362174207757756 -0.0353692343940716 0.0164848027711605 0.00582852779346249 -0.00602020325380694 0.0137632449499258 -0.00238961912018201 0.00117347946433002 -0.00712494101909838 -0.06207914505417 -0.00579869146703511 0.0467675929915876 0.0122486140148717 0.0244189497534494 0.0831392915984571 -0.110342274147148 -0.0585188124538767 -0.159290649883751 -0.102677783314995 0.10288879691346 -0.0106959423131585 0.145953189512516 0.0519182692124268 0.0790964305617013 0.503398868602565 0.104694904195892 -0.343428339637801 -0.169852625740385 -0.298899392360631 0.366659331209138 -0.341103332106743 0.210994634180765 -0.00128953136646646 -0.00153523400748778 -0.00163284769102127 0.000824208913711785 0.00116975312291176 0.00452567205110418 0.000294794732722797 -0.00250920884540938 -0.0018731989872014 -6.88492601796912e-05 -0.00301457518474217 -0.00315322060613812 0.000283385147119022 -0.0014615892141632 -0.00195021762281873 0.001640480662062 0.00219326640386056 0.00294890439718291 0.00164430094302132 0.000109444350520296 0.000293050718028502 0.0011817573596563 -0.00350475868241629 -0.00407020953824661 0.00174380814480327 0.00223463771472317 0.00295906536986758 0.00721772191439061 0.0010591049789028 0.00156061751967508 0.00119754036951674 0.000467758687732912 0.000704034370439719 -0.00548265901188823 0.00163855312221182 0.00101642871652551 -0.000886226091117208 0.000602171683101059 -0.00599375208824793 -0.00268853568125019 -0.00597565206261364 -0.00150199562568058 0.000109990351532037 -0.00188731517903328 -0.00127080956990251 -0.000384498792696596 -0.00106305259799894 -0.00210783908856665 0.00203031307909874 0.00105777436073495 0.00146378308548364 0.00150075155710596 -0.00488206345287521 -0.00553142839294876 0.0301682384715134 0.000487703157333973 -0.0158106464788898 0.00792718414127085 -0.0151944926673259 0.0224557587158917 -0.0130558695579948 0.0176658471341633 -0.00525864238032049 -0.00607161869280555 0.0015070090802749 0.00452779794693297 0.00860100548905005 0.00317062615115587 0.00254107789503618 0.00067526030263661 -0.00478370480562443 -0.00704100599518754 -0.00904741967136192 0.00192250357044742 0.00338005151913852 -0.00585335138326885 0.000779186588719492 -0.00522082835734212 -0.00796366149930348 0.00169355491422891 0.00273073631910198 5.32610919363904e-05 -0.00143097876259834 0.00191904783603821 -0.00118412480931045 -0.00107091288178563 -0.00122160335319958 -0.00181502166316437 -0.00177981749915975 -0.000747310301293598 -0.000460271612641783 -0.00319471340276248 0.00386466563041237 0.00221218158849311 -1.42508178583212e-05 0.00233728589293245 -0.00380320615435933 -0.00350985355119655 -0.000633447306250612 0.00993084201706649 -0.0045352734490605 0.00512668246965897 -0.00139574109420425 -0.000662941059375948 0.0200940345397116 0.0252311847116628 -0.0217360252856217 0.00883378595690768
  20 315.128887996753 ""  0.265583640937249 0 0 -0.000743495663962082 0.00075773288248599 -0.000458930588046867 -0.00156736684647373 0.00212228264114715 -0.00103615258121556 -0.00260228248761857 -0.0019882984174912 -0.000176599544202249 0.00153365280791729 -0.000355923205075544 0.000315906451015408 0.000828113986988334 0.00050870035960707 -0.000169084089910465 -0.000487104497282502 0.000863403390887618 -0.000205464432598489 -0.00269876792467747 0.00618029539697792 0.00104553688239316 -0.00408620763269138 0.00162330401034791 -0.00477436656681573 0.0180992966084915 -0.0203708568169341 -0.0194167094923616 -0.0314165557213379 -0.0183109604317225 0.0117687394922141 0.00262063941108094 0.0290201734712539 0.00685680745065234 -0.000182224105594357 -0.00991082379089959 -0.00261632395405767 0.00873159900481076 0.00441856313114929 0.00604516768102841 -0.00681901396584156 0.0079140508960537 -0.00433527754387146 0.0135914895144639 -0.036187652909791 0.025877972987295 -0.0381232160884059 0.0209219386770846 0.00302242863034078 -0.0264657136330844 0.0532126038405426 -0.040418095330374 0.00760512340037655 0.0358948697723197 -0.0390388215715454 0.0159552503770208 -0.000163708745476808 -0.0042964995393044 0.00640149687314871 -0.00743383973029636 0.011295244711024 -0.0287472967637929 0.0139397620757394 -0.00628834705272639 -0.0297492874088377 0.0505011488478329 -0.0410747189872343 0.0202628066704147 -0.0179114262781338 0.0163645830291037 -0.00205095498849707 -0.0198726379785607 0.0412216122189089 0.125215725177278 0.00507488164166415 -0.0138305421831552 -0.024776925685613 -0.0373988747279601 0.00424481628923955 0.0553506982605362 -0.0253083183505721 0.0175088018511265 0.0345589672802126 -0.0199601388745416 0.0207449776119177 0.0489830885674657 0.051777411999016 -0.0581154993613962 0.03358086960153 -0.0081481638110512 0.00195127528809083 -0.0525247645907565 0.00496457610227167 0.00740224932106931 -0.0443560310922809 0.0598845749187154 -0.0446328299022789 -0.0279886475978455 -0.0092143300378153 0.0789351932435255 -0.00219509620863239 0.00832684838525668 0.0360919324751335 0.00261118237243671 -0.0666918634059472 0.045777112952396 0.144474594471854 -0.0173084757379727 0.0187813301977104 0.207569813595099 -0.00532971801866559 0.00689341717347168 0.119419505626907 0.0672463203505145 -0.101445595197237 0.107407774290298 -0.145850248556397 0.0955202123023157 -0.0224664452618832 0.142362895095715 -0.042586648789597 -0.199805696645084 -0.146121479733197 -0.0540681263940212 -0.0809375980764249 0.0292658791515592 -0.00225645352915949 0.0320932720580174 -0.0210247269574524 0.00826719374139107 -0.000451949839156737 -0.0660278036673588 0.0332932197585651 -0.0680480423887428 0.117011068142779 -0.0662675283730055 -0.191426925397908 0.0162188608913638 0.0227070512432485 0.0293628383190369 -0.0581209771633773 0.0259685796312817 0.000732283695735498 -0.000483618395027522 0.000958025956693831 0.00246880887322289 -0.00660630178193179 -0.0041226550713748 -0.00152603699657968 0.00231657487424586 0.00049055870800498
  21 315.841636832796 ""  0.635824877613691 0 0 0.0127699912004561 -0.00635459216510652 0.00260155935856354 0.0185093992886277 -0.0330447781861395 0.000291742852771893 0.0104047146135058 -0.000353494714883656 0.00734393720404988 -0.0252588265733699 0.00424223096006317 -0.0198222324065445 0.00272656267412994 0.0033926417329221 0.00432876017437694 0.0314935548968593 0.00542661614187764 -0.0044090069664371 0.0241504755759853 -0.086549563693339 -0.0189152257799988 0.0527461697515334 -0.0246605261976031 0.0421272188886868 -0.287311033946091 0.251478542564873 0.338293895354617 0.420270450623504 0.237166603623919 -0.181568447556712 -0.0983516627639602 -0.475186343510162 -0.11744445474866 0.0339939318542632 0.13992877424332 0.0260670707105574 -0.0865849920961927 -0.0401139998840905 -0.0685880413733357 0.0894907119069561 -0.0894114384861812 0.0775043948207226 0.000236424387560652 0.00163824087708147 0.00161066145025879 0.00158633393875329 0.00271127268851984 0.00522940580627238 0.000362996589699144 -0.00429599744375325 -0.00603216407971586 -0.000759389468805563 -0.00488012066524613 -0.00789864877295953 -0.000138515485882683 0.00102088086428762 0.000177026494051859 0.000136825462369169 0.00370058589239598 0.00442285546404658 0.000765390851420592 0.00172092519968996 0.00199476162474557 0.000247661929587209 -0.0037760370171943 -0.00538911362034802 -0.00045028371060889 0.00177565945471578 0.00280183279934056 0.00555097497911396 -0.000685210510035696 0.00337625724186856 -0.00142790548545463 -0.00249768980541949 -0.00352840081097557 -0.00787970428312765 0.000531087682419854 0.00124093310844523 -0.000780742373197748 0.00309032282161006 -0.00154153787395908 -0.000549935686659045 -0.00453149740221119 0.00156406241232974 -0.00145808060257828 -0.00597370116195599 -0.00891007983122844 -0.000137263969548083 0.00332045303345341 0.00347182851151602 0.00159249584113975 0.00448593259654488 0.00564210199366083 0.000275226549414506 -0.00423954035382448 -0.00591324571838183 0.0735979381289257 -0.00244885589952588 -0.0476543268476824 0.00806748888521012 -0.0440247745216091 0.0755181508040749 -0.0612310367632746 0.0423240193365006 -0.0185883860500748 -0.0410767923111797 0.000735760827540644 0.0226670540014948 0.040441517207911 0.0176174818702731 0.00668436863212184 -0.00423993569677658 -0.0308013430189363 -0.0475083824942302 0.071515112709529 -0.052075876954395 0.0332265187737442 -0.00562300195058437 0.100408359860427 -0.00850170946576292 -0.0949355092563082 -0.0504823129245452 -0.0233539078625178 0.000540110729888005 -0.000563358528049991 -0.000130275705041402 -0.00206303509150165 0.000692936349345259 0.0013841376635295 0.000386151389259913 0.00254721010222666 0.00126497786709063 0.000990638290581028 -0.00194611010244789 -0.00112054624577191 0.00137899905803765 -0.000358472230208902 -0.000334450694928989 0.00153037525201726 0.00293849985385405 0.00106034221932244 -0.0155286411523274 0.023294330878546 0.00756654881735657 0.049242990596012 0.0220704544964666 -0.0652877788185011 -0.0941616145647162 0.114548547369302 -0.0106189258823208
  22 317.422106359288 ""  0.0327506940210164 0 0 0.00251388178151828 -0.00116874119419971 5.14905669829806e-05 0.00427768595149335 -0.00888254739138893 -0.00128304633818411 0.000489360896946534 -0.000592361471015591 0.00190268867277769 -0.00744464864214719 0.00168119044380049 -0.00883843512010261 0.00120794995683562 0.00410146426330689 -0.00142628837170897 0.00749730198458094 0.00207011762642314 -0.00227318236732588 0.00483733901351864 -0.0247871370136361 -0.00621133451947719 0.0138660770743932 -0.00640120980656585 0.0114339917878545 -0.0712526449942396 0.0596014887524874 0.0837431071937911 0.0992675924691486 0.056718644066586 -0.0438864862113521 -0.0272928837941738 -0.115836509260797 -0.029210040320759 0.0111107319905732 0.0636776609677718 0.0104173761329584 -0.0353019391272116 -0.0128393654176226 -0.0355279706067279 0.0373374460566369 -0.0347741168580808 0.0298226249918175 0.00195322319139387 -0.0128674241525852 0.00540265854950164 -0.0133755552743444 -0.0087954207955602 -0.0217433888893369 -0.00389791535577501 0.0283157084529859 0.00879170003792179 0.00817680342603178 0.0288826143027325 0.0183870512896121 0.00802361266488707 -0.00346245075273435 -0.00479494407943721 0.00335832988865917 -0.0149741806854682 -0.0142683476633341 -0.00628030855703411 0.00016244377999865 -0.00625070247729848 -0.00444753244516514 0.0283107400279015 0.00950262006399173 0.00694012754407448 -0.0135907914498922 -0.00664104636491531 -0.0275222973270666 -0.00339730954033405 9.93598133998098e-05 0.0374206030474231 0.00798505492731187 0.00920024896668007 0.0159097557316581 -0.020125399764167 -0.00577507059347771 0.0102041634345867 -0.0174574462765351 0.0181061219972962 0.012652966576595 0.00700345349373045 0.00360458607336653 0.0217854008631514 0.0394792773157281 0.0212825162702206 0.0128617325111731 -0.0147596013531063 -0.0159266505574897 -0.0147382105172467 -0.0108938832635592 -0.0146814262695255 -0.00854153118923877 0.0318996501425698 0.0098464844210687 -0.277144458231332 0.00396470846121535 0.189014394289847 -0.0362204229100649 0.16331572115954 -0.250592716852588 0.202647328677826 -0.168932135486182 0.0770999666269935 0.195465806637244 -0.00984040548556328 -0.0844950360648209 -0.101988778990547 -0.0738588622122821 -0.0246143429005206 0.0466565581718463 0.133611212703888 0.155839998529419 -0.286437146186296 0.168786647976736 -0.106759697721859 0.00648066008779866 -0.392084419103188 0.0134142567768446 0.329677533931474 0.161242190056734 0.0794106190120834 -0.0272939255361353 0.00876311889294869 0.000894609818588799 0.0079013827628589 -0.00709012522209679 0.00459612736054675 -0.00334332260607428 -0.0203002801346432 0.0104525452997696 -0.0238602913400525 0.036373970568148 -0.0174231551807541 -0.0605135595659447 0.00403702604466366 0.00780780947751067 0.00400159665570419 -0.0171822122983479 0.00889628889558259 -0.00463669090005423 0.00560813608076734 0.0034190074972706 0.0087245430500425 0.003948964241661 -0.0122705464344174 -0.0205312285884197 0.0261797714817206 0.000352080427028153
  23 342.187413165728 ""  0.620179958042972 0 0 0.00150675430482382 0.000386640453891749 0.000750537355317627 0.00310216868132677 -0.00529958184665505 0.00752824776494128 0.0164675868406264 0.010449182583916 -0.00586697637222835 -0.00595716047360474 -0.00126181585717518 0.0115880970650887 -0.0126017205675941 -0.011879984991544 0.00605454176468843 0.00331545791901363 0.00177816838178108 -0.000579988577871433 0.0105279735765338 -0.0123853068767205 -0.000173798092996738 0.0100347908057377 -0.00388877423879595 0.0160583614725685 0.0244401113112262 0.00929713922230568 -0.0374780450276859 0.00559868657506949 0.00360653829368766 0.00123696439525422 0.0369975500402322 0.0309767555031163 0.00896656115609455 -0.0184359529528758 -0.0203539258641534 0.00693758981848306 -0.0178444463663094 -0.0161840988246117 0.00956732746838582 -0.0074938637471295 -0.0110851003446377 -0.00754115262650918 -0.0202808458645063 -0.0180181728030976 -0.0323179097826709 0.033807380813382 -0.0273122515032339 0.0162805859578742 0.0408500954978153 -0.0162077327677189 0.00516181095134085 0.012515167522562 0.00693836265833943 -0.00544415289732133 0.015138516730377 0.0461072796668043 -0.0300594559702492 0.0244353202997227 0.0473771292615316 -0.0317338942567732 0.0650143879154371 0.0378642097336786 -0.0240571545378491 0.0683627849475538 -0.000802999166103062 -0.00341272181102791 0.00211160289946024 0.0101550811041221 -0.00703261368144173 -0.0648703379604962 -0.0124409594469744 0.0906523625817334 0.0140156026560441 0.012244545583232 -0.0084874185735478 -0.0675636652356976 -0.0831850250659341 -0.0216608197595306 -0.0661508284824657 -0.00142491822869776 -0.0799619146612232 -0.0210033631117276 -0.0855450998769555 -0.03619148041392 -0.0197420798303301 -0.0072240162961843 0.00558393376678753 -0.0028377508337488 0.0560348798497551 -0.0349290141371321 0.098995569174257 0.0533770967093605 -0.0334269206639715 0.0870428773904551 -0.0138271862103293 -0.000579358898622215 0.00276095625029143 0.0104961502695471 0.0853604898083402 -0.0582360636557004 -0.00742601700942386 0.258448400985413 -0.224927695038715 -0.0660417913993619 0.0486866842424593 0.0220827553790837 0.00496677831988682 0.00121197980371 0.0389258005216952 0.0111605264663885 -0.00257490596236747 0.0122866383401473 0.0292236140304121 -0.0318823119935941 -0.197418358838418 -0.0726128077046036 0.063370086659109 -0.075233658369968 -0.204816888347741 -0.0960587635106273 -0.0216784590462147 -0.086010461680864 -0.0530807137136067 -0.00836112392853304 0.000237759864794533 0.0229025160020396 -0.0479173135376306 0.0136880307801416 0.00292287062890544 -0.0275155196390721 0.0193087164234777 0.00188006467195612 -0.0116783183622735 -0.0359110729956207 0.0408813782182195 0.0245099900875227 0.0167718193957484 0.0253170056768834 -0.0523265121516342 0.0111575712918329 0.00698554519564444 0.000208701060037632 0.00619140818812975 -0.0119008136094851 0.0288660911995447 0.00756916115453897 -0.0435703033528258 -0.0379125655344458 0.0337626718420347 -0.0254717500332601
  24 348.870528669569 ""  0.000680749991611029 0 0 -0.000523095840289992 -0.000562073605160888 0.00156197113639439 -0.0045431088483122 0.00560530839757063 -0.00634638546813074 -0.0128840543164196 -0.00873454940995071 0.00776552964319444 0.00520941010264433 0.00118815827626807 -0.0113368500486431 0.0118977956250812 0.0116684344577283 -0.00589037482565275 -0.00197731193781455 -0.00181691574484833 0.00328592604571348 -0.0133141898690239 0.0129015911162737 0.00245362470438895 -0.0121428081345116 0.00431688239122047 -0.0165786502999351 -0.0161107814092878 -0.010495636323621 0.0299922189529308 -0.00886764517678164 -0.00620399653925373 0.00532682992356814 -0.0292243993770266 -0.0192380470003472 -0.00330944943292408 0.018094140507208 0.0304449147263223 -0.00390730493373585 0.0109044797629649 0.0131066668953392 -0.0153400679214755 0.0135397089681117 0.00418779154155023 0.0120822615280301 -0.00910486456535172 0.00848445174204384 -0.00709919144690002 0.0131380349114634 -0.0147123132796744 0.00709614359028894 0.00744445878637544 -0.0205669975808934 0.0131889277751808 -0.0184210958063766 -0.00676186352569071 0.00623334032396506 -0.0199274669858911 0.0224366531521415 -0.0100867189787788 -0.00466235528601593 0.0268504591274921 -0.0144075640038923 0.018554027131776 0.0156946410299833 -0.0102044799044833 0.019324816799272 -0.0130659468249391 0.00956173435532137 -0.00777020339257452 0.0103288436818461 -0.00520466660820375 0.00191365944436523 -0.0106455612534868 0.0263402929757231 -0.0268179115658688 0.0025699658436704 -0.00512179697653104 0.00487748782692322 -0.0355661034172872 0.00159278315579496 -0.0292919733772596 0.0046731944236509 -0.00599174557390159 -0.0213263808977 -0.00159677922093123 -0.00414679147976794 -0.0461253981537014 -0.0192769713744151 0.0154456627854845 -0.0360796224578632 0.0317168000164168 -0.0145030034530385 0.0399330844266722 0.0232163961910757 -0.0202076548637532 0.0334352924004891 -0.0212624953891786 0.0133210131868385 -0.307350209650393 0.0279709629110418 0.311454078456044 -0.0110572925968003 0.171016384984255 -0.325779735805061 0.328232455792067 -0.253021571047167 0.135954454528352 0.00320132678655197 0.00769591422563279 -0.0405430718909433 -0.0656198205600797 -0.0234660808437389 -0.0149498092160791 -0.0233641440893598 0.0183161309559873 0.0378023046828704 0.244944796080371 -0.206992746771243 0.121007383552115 0.0126025923110167 0.247730533335541 0.00129578567985463 -0.234229073397513 -0.205184494518431 -0.112075027953874 0.0350463623869686 -0.0104620132614158 -0.00298741769811546 -0.0118378820161501 0.0111278444239181 -0.00409254629165389 0.000950975860049348 0.030820892916138 -0.0155534368248741 0.0291707397165312 -0.0466740266792469 0.0256810153694526 0.0833294591334583 -0.0072236156583208 -0.015744080922538 -0.00691474576311072 0.030757225529459 -0.012867658408765 -0.000459205148235324 -0.00572756603076088 0.0124066799378505 -0.0155373862864779 -0.00841120049446543 0.0276147502444712 0.0195161077532867 -0.014091707401727 0.0214361978387682
  25 353.895995799372 ""  0.651034567414298 0 0 0.00412109279531693 0.000644322519977306 -0.00400189367844276 0.0296241403989997 -0.0397378989265255 0.0475124790999478 0.0871039603998638 0.0596271463364419 -0.0424868227846679 -0.0434522398616239 -0.00298855365911162 0.0708720022677372 -0.0856444907421472 -0.0682451974221213 0.034431236977232 0.0119196068976365 0.0074426543266088 -0.0141415089033769 0.0837811359544382 -0.102218621579641 -0.0120276935528982 0.0875266853707938 -0.0284304717372293 0.122210706733664 0.0975651543284424 0.0830079619208321 -0.18716617755288 0.07680645647453 0.0502729953220311 -0.0261597075361646 0.194695906489382 0.120233324692908 0.0292921998388734 -0.122967585610317 -0.0377018816834701 0.0650903475731849 -0.171731809540989 -0.121608596761094 0.00109606376869001 0.00116172392068958 -0.117471926690223 -0.0176854327643198 0.00645310563081795 0.00342055459635264 0.00868936279175284 -0.00201136304806371 0.000635754370673239 -0.00474425056281697 -0.00293505205806637 0.00190857485765726 -0.000897021905546233 -0.00113730192522858 -0.000148195163959639 2.18942423498634e-05 -0.00195459976180847 -0.00406950283018901 0.00397888694209538 -0.00376673680417155 -0.0045222763673526 0.00423684155030371 -0.00773825051472394 -0.00513139282331465 0.00148047680208987 -0.00750886648956362 -0.000173565379443023 -4.2681517800777e-05 -0.00191009065492053 -0.000647628889210186 0.001543477171446 0.00950340850206704 0.00172194335894138 -0.0122339424544262 -0.0088181026127335 -0.00340650073345316 0.00115338319494309 0.00825078434986939 0.0100320682766959 0.00406103794679601 0.00637099544080169 0.000126661175803377 0.0157250699112118 0.0119752649605499 0.012058160541602 0.00737463445271965 0.00181994066174533 0.000789950617587892 -0.00152343743228292 0.000439214264369156 -0.00479436437142579 0.00548356825976308 -0.011781297120476 -0.0081300074156151 0.000415282246885526 -0.0102864769708887 0.00065216262350171 -0.00202183398979875 -0.0535093794987347 0.00213063830604927 0.0323960260929058 0.00625416918902527 0.0320182091484159 -0.0980541094164366 0.0889386322935249 -0.0254738851897573 0.0123540611992332 -0.0037124863621458 -0.000295146556464656 -0.00988860507204944 -0.0236229273757214 -0.0100028002292395 -0.00246363818279729 -0.00768781888128857 -0.00354349827549034 0.0164789951697329 0.0628909758307684 -0.0153974797083075 0.00649676207187275 0.0104650820376834 0.0709911805022438 0.0135866273810389 -0.0349441583690334 -0.0129009996390468 -0.00475345584614782 0.00225791529334219 -0.000899040510657731 -0.00483971838578034 0.00118703722863768 0.000125129325960378 0.00277219569881854 0.0081640001734926 0.00174399513178066 0.00475096462995185 0.00488625028228001 0.000307517211614611 -0.0130954057857486 -0.00419060722117158 -0.00247460755931612 -0.00411349180223074 0.0154200615473649 0.00402768170078597 0.00331107195114154 0.000676282159748164 0.0397465189827264 -0.091060456897581 0.0976534832307923 0.0800887307304748 -0.176710114151529 -0.12843658393761 0.079528984080484 -0.153656209802353
  26 382.890586331977 ""  1.05166928076959 0 0 -0.0042218063946058 0.00154603894588398 -0.00259533215663853 0.00504093706649375 -0.00262938529442323 0.00328441569469721 8.5087307245205e-05 0.00114260926817802 -0.0075403601260769 0.000465037129297693 0.00145776716672503 0.0026696984507212 -0.00170030791801891 -0.000825051002678613 -0.000240104544120278 -0.00439398537593837 0.00135270555784625 -0.00317591353163209 0.0130649541841239 -0.0112859513261972 -0.0052880118738167 0.0107133157782115 -0.00261569535132482 0.0167231901034503 -0.00301927954877419 0.0043804751893724 -0.00732180633932815 0.00536237352005848 0.0055518584698641 -0.0157131806686017 0.00529856884341741 -0.00799308885806946 -0.00553212715998968 -0.00442267321484391 0.000483435079802003 0.00191416320298244 -0.00426021852844939 -0.00251473373835709 -0.00286794821453294 0.00146586936963314 -0.00253929324269222 -0.00250899637314021 -0.00788430164151098 0.00587568750360037 0.0036618591623726 -0.0105387196522112 -0.0205095497121442 -0.0278962334780315 -0.00537237351183153 0.0193536541757432 0.0442691747429045 -0.012797920623478 0.0150598666402229 0.0329504131695155 -0.0177957360962087 -0.0217398097022711 -0.0438556148373246 -0.00939288247175191 -0.0324577244580221 -0.065602076604064 -0.00544080291679463 -0.0221807531321939 -0.0456546568573568 7.08892429490466e-05 0.0221969825658608 0.0433896119614175 -0.00172653941161836 -0.0180706378171207 -0.0328174696560152 0.0600886861201299 -0.0851644804793564 0.0389594007962688 0.0212583141897759 0.0690060102652805 0.09553679448367 -0.0462101268117673 0.0524141972801168 -0.0522856375697599 -0.00447428218100798 -0.0130109661524679 0.0432607750284441 -0.0156800981778054 0.0467575465955651 0.00815393851129772 -0.0193307127266202 0.0202043884568233 0.048689995598491 -0.0258108078154684 -0.023413532461533 -0.0548662530667514 5.26590811870012e-05 -0.0326532845682077 -0.0672402615178679 0.00868667617794521 0.0318935460902136 0.065033332533904 0.148260788252975 -0.0180842175400957 0.0973124460847108 0.0606164993012537 -0.18130915752427 0.0625126083918671 0.0500067615381669 -0.137721338556958 0.0395609424004484 0.0661585849719459 -0.0139661018534414 0.241065867771698 0.00446737834486349 0.228964234098548 0.0905563908147924 0.0224612180309577 0.102495224016827 0.114998889009235 -0.0402135218514846 0.066466139273362 -0.0831501687013018 -0.0485337699813269 0.104166439729044 -0.115950586521907 -0.113613382065249 0.0707364155717034 0.0163226880041001 0.0171468109343779 -0.00510231330591017 -0.00611394792531857 0.00992932967848152 -0.000272216618289439 2.40962157893723e-05 -0.000361411955169342 0.00971812782358716 -0.0130407353752569 0.0116154115411633 -0.00779141236826891 0.0131092833219495 0.0377941776836651 -0.0133959852925767 -0.018938095621538 -0.000488983172577331 0.0160004035313337 -0.0111192860084734 -0.00368038635443071 0.00034848229017393 -0.000933526045296403 -0.0283721772942085 0.00787619265785225 0.03125923479059 0.0297196030396638 -0.0341478261092342 0.00776492371858236
  27 388.282865903811 ""  0.401432821987117 0 0 -0.0032501249608729 0.00216708562671695 -0.0042465092615586 0.00875242347568726 -0.00271503733642578 0.00481541094693681 0.000669562649841487 0.00265462989837561 -0.00912284328985284 6.53706387039308e-05 0.0039049793299964 0.00718192767145576 -0.0052325015964856 -0.00613242715642336 0.000607432117211496 -0.00346676697197022 0.00193476986747323 -0.00518132678099485 0.0200354207281228 -0.0142555560321504 -0.0068715509722205 0.0177024409704548 -0.00215521799585856 0.0206037131749882 -0.00443426630832834 0.007817629959353 -0.00812820742250437 0.00947188157531755 0.00875428378683646 -0.0179351003838761 0.00584915627124301 -0.00872947051579194 -0.00740914953474665 -0.0108243164437831 -0.00759779222355915 0.00353276570719273 -0.0145963034820066 -0.0124710489294974 -0.000268967585245093 0.00387205728406724 -0.00972043190588014 -0.00939800274184228 -0.0175409529757911 0.0277714746429439 0.0337167992795188 -0.0326375781866041 -0.0050430031862986 0.0132484618896745 -0.0486544067024663 -0.0230405600236159 0.0108595843587368 -0.0730730292538092 -0.0220441322863567 -0.00252749990083604 -0.0659424254256128 0.0258253015968603 0.00897109252393739 -0.0294854948079969 0.0329156531429198 0.00220456187447156 -0.0277755565150634 0.0166146140922767 -0.00980905023323924 -0.0335787016373275 -0.0129477743645316 0.0124881052445182 0.000168530167071586 0.0136554126794816 0.00313525185185118 0.03412018138552 -0.0120432991919459 0.0281431161850381 0.0792856395425662 0.0152603692933569 -0.0459382561229037 0.0352529032152232 -0.0581187635237818 0.0177199845457814 5.89805013355196e-05 -0.000702362187872895 0.0960986038274498 -0.0543012090574343 0.0910172204806968 0.0477440677852144 -0.100561546484351 -0.0409015905701424 -0.0050109488771699 -0.0869080963360042 0.0444539190112215 0.011206059412024 -0.0056448864274742 0.0146413114699662 -0.0301642604823573 -0.0134573892281393 -0.0203795778563476 0.022910869045905 0.156104836042391 0.00770643257798865 -0.0230218567881942 0.0378418834700477 -0.101287263251551 0.138270006505501 -0.0632667019531745 0.0282745464860523 -0.00215050463048895 0.26293127313033 0.00839965858507458 -0.184388074323568 -0.0169777556731789 -0.143467309981049 -0.0682539756136021 0.0854050909674321 0.19068060304126 0.0576555613816876 0.00483340179402565 -0.0644743682165083 0.0540868023871926 0.0359929818458143 -0.125964901156019 0.05715267703863 0.101199380124149 -0.0690384813977277 -0.0399332080986369 0.0769996382455067 -0.0228951493000598 -0.0293042300134462 0.0340607603057685 0.00452562604090929 -0.00785736284199789 0.0181929572537719 0.0398737790347133 -0.038989077119785 0.0629131314058379 -0.0476764490002253 0.0264756770567422 0.150393224475722 -0.0434028602962061 -0.0683547127688334 0.0332153510021712 0.0552781333687278 -0.0382498237330098 -0.00276647216593884 0.0028533179224622 -0.00545301719218856 -0.0450972032810618 0.0208958004506615 0.0527104782678468 0.054865917108316 -0.0610870653656976 0.00819934662652037
  28 391.997629363872 ""  0.0988125202647297 0 0 -0.00116247300582012 0.000493391632454567 -0.00109964593466641 0.0024803316514024 -0.00129167281875565 0.00206325574433856 0.000468167681981115 0.00127843209631094 -0.00260281668127908 -0.00111107136686937 0.0012101722980183 0.00287203683711489 -0.00313549926316166 -0.00226970999480857 0.000519585892247741 -0.00124408368179745 0.000382834716946504 -0.0013097546554408 0.00586825836257305 -0.00537949591915249 -0.00160683776425083 0.00556850946499366 -0.00110248630759486 0.00701806058099203 -0.00158211639194278 0.00360696042144814 -0.00314248529388699 0.00397571126714052 0.0034283594455174 -0.00500393432635894 0.00262243053694412 -0.00208036455012294 -0.0017271543972154 -0.00529276876460336 -0.000539079260764974 0.00233536849731705 -0.00743227604132496 -0.00497603871594776 -0.00104162198818108 0.00128115115250834 -0.00472952122012817 -0.00221011821958815 -0.00652188661941352 0.0100213025277202 0.0137549878577695 -0.0129121787073939 -0.00201242085328759 0.00677447061633826 -0.0197362155270733 -0.0107067972700367 0.000393564285385253 -0.0269226166173367 0.00634389117237991 0.0201336675234806 -0.0267588266617668 0.00394755401169187 -0.0068394978704686 -0.0120961432421736 0.00704787851543413 -0.00844626668450849 -0.0104088187102526 0.0126045516110687 0.0043654320950816 -0.0155181170147865 -0.0192824473831993 -0.0185219767054907 0.000397216965908614 0.00209804716140557 -0.00227911024849567 -0.011042201663955 -0.00231531995174503 0.0140656648591416 0.0333103659242906 0.00944067541913968 -0.00995026953660846 0.0397143702576003 -0.0223358042295981 0.00890975972804646 -0.00195468920060913 -0.000345727904988006 0.0359871188121793 -0.0193407937583601 0.0324108268951509 0.0187787328543758 -0.0352147347324485 0.014705203275503 0.0431696329134377 -0.0355804777159011 0.00518524100588939 -0.0151840760062431 0.00114244484210265 0.0371035759483387 0.0350693869385357 -0.00873976100336844 -0.0289379429189693 -0.0244958113684384 -0.0962898270528627 0.00715845702374357 0.0905830488865187 -0.0133818794975839 0.0556193329973585 -0.0675838962064203 0.0647135848856209 -0.0756703373794731 0.0403872677393306 -0.324310057572554 0.00205162329345669 0.30402528844538 0.456018749168141 0.25579003576997 0.0919743629500094 0.00461581102533689 -0.230210716656151 -0.454301888575971 -0.0601326677396941 0.0396565081418369 -0.0243752910769408 0.0376911892059437 -0.168491027241828 0.0525919950076107 0.179480716471614 0.0360987785977793 0.0122419441604027 0.0306614666201385 -0.00952969819407573 -0.0125258952626961 0.0123523349469151 0.00208551080970725 -0.00393200074902155 0.00808025261320008 0.0159082903438021 -0.014958897282313 0.0255800069080926 -0.0205628434717725 0.00833932017401197 0.0594075602655487 -0.0168612979487987 -0.0272956953454572 0.0151307772784512 0.021472955237072 -0.0151173186440477 -0.000927645737946463 0.00151928087908045 -0.00368699960537381 -0.0154479709427258 0.0093586918366623 0.0172179265289073 0.0188475484238993 -0.0229136674567815 0.000220076779780633
  29 406.950632527544 ""  10.6940397783484 0 0 0.0470474985886024 -0.0273885334260458 0.0368547693173217 -0.074695574708795 0.00139128479004893 -0.0353014003404076 0.0236744300763673 0.00270919095202203 0.0879752818875827 -0.0274016562149148 -0.0552270856715256 -0.0465593533546322 0.0159854922420941 0.0249973872811693 0.0159402726484249 0.0467944044113214 -0.0291055076160591 0.0502984233986427 -0.180277960833088 0.092095718255627 0.0681546112332997 -0.148475119055754 -0.00249692685833317 -0.170829883642392 0.0316856899469856 0.00192928104762979 0.0617812796454202 0.00555643635459834 -0.0303260427763138 0.187436360465339 -0.0157314548315788 0.0972638626848721 0.0756223877245736 0.0641826205706906 0.038465278251495 -0.00902183912251433 0.0844484794086092 0.0722909922142525 0.0215182284314288 -0.0533864504632512 0.0497974058569173 0.0983422087713421 0.00389962377444157 0.00752508050496442 0.0146994394741337 -0.00485796957413267 -0.00480806196832964 -0.00283831037924886 -0.00726947185381071 -0.00308323623528986 -0.0011952171889996 -0.0122358645161088 0.00185507107743291 0.00372854078962493 -0.0119859758597161 0.00208077886302236 -4.45986871246244e-06 -0.00816348755328434 -0.000115187225517489 -0.00403499656020609 -0.00777771363449161 0.00354126302690831 0.00342751603441072 -0.00822029672169894 -0.000275383906939922 0.00353669698745068 -0.00283774614203777 -0.00302482360763551 -0.00519111784390251 0.00600363854343596 -0.012146910765702 0.0020763745577903 0.0134523352467102 0.00858571297408367 0.00303523190053149 0.00635504122901502 -2.78252197510989e-05 -0.00340911470273592 -0.00461492738432389 0.000625793698510926 0.0265541198166485 0.0108468150743798 0.00635194488937933 0.0123656964889275 -0.0154546668320112 0.0033303956488182 0.00974706447411941 -0.0133136388672482 0.00413605783458787 0.00128549407456881 -0.00468851574789821 0.00744537250372141 0.00745429566139253 -0.00635219592734119 0.00195927447543688 0.00823490956766604 0.0242944376615588 -0.00412731140221165 0.00356187535725706 0.00629758441843883 -0.0289273814259806 0.0118262635940924 -0.00105888503890203 -0.0136181470710885 0.000128130580940577 0.032560010172392 -0.00282660631459136 0.012102715792458 0.0130225413763408 0.0139437255574993 0.00291962048721676 0.0134224118488717 0.0298040895032326 0.00436184007915907 0.00524722769955649 0.0048798018387442 -0.0115110014305647 0.00668376923389273 -0.00639173423642799 0.00563823037694368 0.0167051492390425 0.00560692837860482 -0.0013886404510267 0.0151080789728532 -0.00658459686988728 -0.00847803329517196 -0.00669078866140571 0.00632820135266924 -0.00010934847815284 0.0110532649913269 0.0133094523075615 0.00331506686923082 0.0179512998112953 -0.0213863264441767 -0.0123585591227563 0.0234907130541502 -0.00367286267641165 -0.00923276747318315 0.0231106774878336 0.0120910995284222 -8.23304855807908e-05 0.0386549486110084 0.00843866080830554 -0.0420197301471443 0.283458994441091 -0.00419410668283816 -0.325936160905218 -0.297163588323103 0.281233458176244 -0.152223021442194
  30 437.132964250214 ""  0.101687779614487 0 0 0.000300235064865097 -0.000742434524978923 -0.0012494894046689 -5.63589343146242e-06 0.0015266013913601 -0.00129949901185108 -0.00110817902765801 -0.00088470402399431 -0.000333167942091497 0.000853408000309325 0.000796166376405034 0.00059436823584088 -7.27874411049327e-05 -0.000545159351478695 -0.000397375029187466 -0.000661068857891138 -0.00095675032049929 -0.00185720168164156 0.00117100218240796 0.00276567718804461 -0.00194838745166206 0.00113164078768466 0.00278840551663416 -0.00267335474357387 0.000421297981049532 -0.00275985131656717 0.000450852101543111 -0.00374884883475264 -0.00237690124789984 0.000980390360851541 -0.00270467556956865 0.00105076443946514 -0.00106700692774639 -0.000644271178086109 0.00452135792565126 0.00129818429357894 -0.00587573298717791 -0.00377087650140641 -0.00358540618416452 0.00568764073462097 -0.0053465515083154 0.000648024458080853 -0.003539129740199 0.00729815743883709 0.000630163205208798 0.000706151971062835 0.00993319165120785 0.00451029943954818 -0.000300647672764165 -0.0115641473465246 -0.0163201669252657 -0.00680774447935473 -0.0705834634550517 -0.103846646896483 0.0121205241925617 0.0749126080050758 0.116303499242548 0.00411696791839318 0.00480637882809582 0.007868099859956 -0.00255888999717552 -0.0567231374374949 -0.08544440970613 0.0120374553089674 0.0598313545922058 0.0930069572320381 0.00143592458040889 -0.00850313844420801 -0.0139830727473011 -0.0198139304581927 -0.00920681797881549 -0.00420040433672529 -0.00298513430752701 0.00320602396435173 0.00846163111311365 0.0150394009727447 0.000359433652812357 -0.0154759564248024 0.0204452718069875 0.00482721964414759 0.0124928456982521 -0.0200254971467815 0.019724688202786 0.00510160325437352 -0.0148252575308303 -0.128181143405679 -0.192892814918827 0.0207860569508081 0.155322221684646 0.238094554899433 -0.0104893448618012 -0.125317262198852 -0.189626392555528 0.0241669979090777 0.13331504556062 0.202863101786905 -0.0400460124752142 -0.00483032103832725 0.0190471673724297 -0.0202014764463059 0.0171651248992923 -0.0146421355220347 -0.0117859212295337 -0.03679433852428 -0.000263820018531079 -0.0463666238566416 -0.00767557675341903 0.0682931283410759 0.0381148827662791 0.0624825782202165 0.018026666381017 -0.00606290366555917 -0.0352067942792646 -0.0399672392080387 0.00377744675339738 0.0156355080982153 -0.0347249693204217 0.0152368479836679 -0.017700423698295 -0.00559197571173088 0.030075920326733 0.016791239371512 -0.000547834800903153 -0.00704303810734527 0.00221584063006621 0.00345538190172193 0.00737831887008766 -0.00553793685546757 0.00184215413947138 -0.00847011839157874 -0.00633474809248987 -0.00568559857726216 -0.0101929635306328 0.0152986347045935 0.00984231260257331 -0.009423625067287 -0.00385623100646265 -0.000398422682236239 -0.0137364240626754 -0.00371282883020792 -0.00352736519466217 0.000609201758411352 -0.002636501115877 0.00293345165657051 0.0128631306815374 -0.00959188448530579 -0.0149013188817585 -0.0162590467721146 0.0207878556739795 0.000463353271323906
  31 440.882773642111 ""  36.7304792920073 0 0 0.0226029620596153 0.0228080320540166 0.0393934103877792 -0.0453911794348017 -0.0343139178362466 -0.00182104166549971 0.0248024965889805 0.0097504231996047 0.045311801868964 -0.0361543223189179 -0.0632059309661736 -0.0370524246098688 -0.00170385055491072 0.0134413148938602 0.0256053952018441 0.0459056537853695 0.0247540739472209 0.0674829619763275 -0.0961031997969087 -0.0452265120916989 0.0341832689647641 -0.0939901890227385 -0.0628965201611703 -0.00522649281134466 0.00138269022838639 0.0330131988818291 0.0556760598719572 0.0677991521935704 0.0277036658477534 0.0474691615216682 0.0174334767311634 -0.00751531781463193 0.0389967424976767 0.0416693737157191 0.0429115449549804 0.00805571177882353 0.0511433895555591 0.053292357838123 0.0154529484229249 -0.0534809383288409 0.0250947404933542 0.107838457613322 -0.00872568809432311 0.00133658416296689 -0.00766153589387832 0.00105411831976925 0.00655843836821256 0.000842099314892297 0.0028447702776405 0.00356974910326834 0.00861458250448571 0.00808992132394444 -0.00574187633552527 -0.000919113445349727 0.00807345354701881 -0.00487204916749584 -0.00229665566458305 0.00809086084803288 -0.00130820912844061 -0.000583830677415208 0.00719454997388678 -0.00697669819585774 -0.00975456182376284 0.00755719277589415 0.00222919443988585 0.00504208602056302 0.00508165902041803 0.00694629208193031 0.004361730612657 0.000293470215886672 0.0124669774202306 0.0046327955680377 -0.0102532087991514 -0.00338640575615484 -0.00373007242163042 -0.00636785509103641 -0.00365713673449655 0.00221751781012266 0.0153554215036504 -0.0010287413513801 0.00415692502456755 -0.0279231276544893 0.037662547691492 -0.000104536083315143 0.00987652764124737 -0.00940744121428652 -0.00910971665847063 0.00651624655571143 -0.00629650399226288 -0.00587699245424452 0.00497654878252375 -0.013237300552493 -0.0181676453005152 0.00884214281785198 0.00349042034676096 0.00825191614175927 -0.00590768510477543 0.00917979972686208 0.00311539559341057 0.000434749956742301 0.0195025211035697 0.0055270361786413 -0.00172361216690248 0.0119183034651288 0.00410015499712756 -0.0278078953431635 0.00745101827694194 -0.0128137464058479 -0.0105842646187866 -0.00905393648950478 -0.00379029247907238 -0.0101760660600722 -0.0232761328731971 -0.0046623962950577 -0.0134479071493471 -0.0087179623586723 0.0172013273996778 -0.00709319875484286 -0.00567863150779652 -0.0106427235746455 -0.0132372002346645 -0.0104958901162333 -0.00379255057619519 -0.0119234221670354 0.00531733556904927 0.00682410150890742 0.0177038392349882 -0.0124201731396336 0.00225263896224791 -0.0149089763236187 -0.0136605144626634 -0.0123055598228841 -0.0192456266663975 0.0292239007428174 0.0224252640298328 -0.0146525023832039 -0.00823768935151191 -0.0022524850069408 -0.0289987602486651 -0.0071652309663162 -0.00701620480883889 0.0251179243328326 0.0805858752524526 -0.088559032231729 -0.194567603093909 0.243254334296668 0.255856055748187 0.329981643671097 -0.420774218927022 -0.0685126467249503
  32 457.072797282464 ""  1.06788025903902 0 0 0.00291698570189474 0.00644705303484307 0.00238941260005291 -0.000899257443704526 -0.00302626122104283 0.00063808097188109 0.00078325403313137 0.000480428069320295 0.00217819938094893 -0.00369344766415618 -0.00296000143164987 0.000307757247293499 -0.00363494105158422 -0.0023926651015074 0.00315302522288883 0.00789871757499948 0.00798159936635928 0.0047812623915251 -0.00190692278779136 -0.00859103382981226 0.000235352053076154 -0.00275590843975206 -0.00606430562254681 0.0039082229527273 -0.00110931912493045 0.000666557383559939 0.00936532300999407 0.00485925365280508 0.00333425921375125 -0.00254105753561879 -0.00215818873839051 -0.00657744992002574 -0.000391768024685135 -0.00260293213015201 0.000344681890111987 0.00312281168583311 -0.0049293431545927 -0.00286074495127964 0.00202429904635575 -0.00213387001401807 -0.0039346261011169 0.00448211799683747 0.00625186527137808 -0.0228804302727511 -0.00228767313763061 0.00903467590413195 0.00518118760255929 0.049756638772521 -0.00760678295374611 -0.046137756674562 -0.0851523461614579 -0.00982433513078776 -0.00105194306782279 -0.0293500817890861 -0.00132996048099544 0.0475622356040902 0.0534752872458938 -0.00558693380542131 0.022420077506092 0.0270783904501298 0.000596573629428549 0.0653058207369718 0.0872502217965918 -0.00712178591810028 -0.0230601894954323 -0.0545304238146424 -0.00998621967019304 -0.0572031117015359 -0.0506967688274262 -0.0491278579976328 -0.0823613375290435 -0.0307086567052125 0.021106424378885 0.00751004761051026 0.0485581264920298 0.0336832265743262 0.0291931484959254 -0.0591271521720491 -0.029842505794132 0.0054170382792481 -0.0714579852445493 0.0152795541921503 -0.0952499171055997 -0.00837872882839633 -0.00782657315206012 0.024541624799058 0.0116811805497055 0.00412558664487948 0.0775217701340767 0.101287173591197 0.00832373208359961 0.114256973344637 0.159927065982308 -0.0131885410071448 -0.0158472432979453 -0.0513457915974698 -0.0621559764826883 -0.074099149526756 -0.00527467861273498 -0.0479063687949497 -0.0478002429352786 -0.00474841563027227 -0.0754784964432534 -0.123307445263565 -0.0356143545648309 0.114881294934428 -0.0600141834184518 0.118479547764103 -0.0416050198694471 0.0918903470467591 0.0326029230918011 0.0257430591614619 0.0860892133860838 0.121984532891382 0.0809194444456851 0.0609633533894047 -0.155707141588319 0.0374542625298434 0.0692272888437337 -0.012454446948303 0.0358706825442716 0.0731527722135899 0.00539679113491186 0.0161572617375741 -0.00327282758214069 -0.00446064351564874 -0.0206310026775793 0.0143503634533908 -0.00334684259100178 0.0181871278124263 0.0157332715238559 0.0131969056490316 0.0232733244610132 -0.0377295458315742 -0.0177768708687298 0.0248380608811491 0.0121552046677302 0.00459272059217557 0.028364858870587 0.0122188910536315 0.00963294475720003 0.00341254653801899 0.0124762818619736 -0.0068688989071515 -0.0417322307393101 0.0322572172413483 0.0557480110502984 0.0663946213876793 -0.0698362814620302 0.00388525945397317
  33 464.450141049436 ""  0.848500247089244 0 0 -0.00380110429879985 0.000753234173268145 0.00582907705338472 -0.0019019421818932 -0.00247897310143087 0.00442323969274546 0.00333827093178967 0.0011862855573591 0.00155209425715538 0.000998467323394352 -0.0024932404125717 -0.00509149461691196 0.00464524370557913 0.0040529136475803 -0.00147580715473441 -0.00423101386183119 -0.00068075636888805 0.008972207576561 -0.00280356391540309 -0.0082079546548023 0.00371743052006443 -0.00469608794848386 -0.0058726620550446 0.0111746079658681 0.00145233194824319 0.00509554404939047 -0.00560110772301797 0.00756213128822044 0.00411720707713109 -0.00266815757172736 0.0120895961508571 -0.00172705786062281 0.00648423579819474 0.00846928185594246 0.00584924462710785 -0.00305425737558056 0.0101851232443617 0.00815340413241251 -0.00201014383663836 -0.00100371457073374 0.0057907960689803 0.0061583751375671 -0.0137191739839093 -0.0539731650497496 0.00237527171509972 0.00387560724822922 -0.0645867883134857 0.0230277535696237 0.00747675217698281 0.0308117725782398 0.0146834915041303 -0.0165541565224513 0.0366763333472774 -0.0199963983508954 -0.00970251559832807 0.0302313249633647 -0.0373845384334724 -0.00674210348315662 0.0159796358579733 -0.0239660262092498 0.00106089091417411 0.0127848452409416 -0.0534055234432261 0.0167944832677607 0.0451536035663384 0.00370291048866314 -0.00687655092430358 -0.0580254614246142 0.0638454752834602 -0.0207363596161694 -0.00327597674765013 -0.0590707350839865 0.0611868185367249 -0.086969160942553 0.0352871178721131 -0.0391710517477607 0.0424113850645399 0.0768194249310762 -0.0891324502962045 -0.0441111569831011 -0.0406484912206259 -0.0117359684940556 -0.112231778445137 -0.00135637922219727 -0.027276569922389 0.0206497798236202 -0.0362698499738579 -0.0206672740055408 0.0285323191341152 -0.0500778504373185 0.0129722529862395 -0.000794850844111748 -0.0864048861403785 0.0142307039271138 0.0482184005101338 0.00511577866209489 -0.0724510855562346 -0.0799927861200982 -0.160195739872656 -0.0228568072398909 0.0336173197258877 -0.116679273361244 0.0258359654176619 0.123625839323133 -0.0542368290525706 0.077643594503473 -0.0874035356458862 0.021977556366821 0.122372424778559 -0.132434232558629 0.0509008733349583 0.0568266318071502 -0.038613617844159 -0.031238562411236 -0.021468216404273 0.0766951626676258 -0.000156043264196709 -0.0399291455909318 0.0968353232141049 0.0382838238760649 -0.0864124516522551 0.0835417569198144 0.169105356514481 0.0431504464456362 -0.010867976030954 -0.011151038682484 -0.035369574632123 0.0285483330985656 -0.00219810575682853 0.017239538032805 0.0452687876257918 0.00396934698130681 0.0441923022190982 -0.0780556092962189 0.00502508916856946 0.0992187992048247 0.00383596284623079 -0.0174319616474561 0.0349423951405286 0.0514751242148275 0.00167752066605738 -0.0044527024030649 0.00232781362961931 -0.00449049000542758 -0.0217815901885041 0.0151292496082661 0.0220695215776619 0.0193807502436803 -0.0338543989217575 -0.00190239339844515
  34 484.791313054384 ""  2.39936558046928 0 0 0.0539450790225984 0.01649544312853 -0.049993939532568 0.00478934041241037 0.00939304367070161 -0.0506336805700865 -0.0300695437424912 -0.0107021405784196 -0.00399023222090179 -0.0244698479297559 -0.00587888624689772 0.033693196949152 -0.0466415227001787 -0.0347292463662738 0.0271530044531577 0.0751813061983057 0.0352457785291398 -0.0711665644914646 -0.00681790685180065 0.0575613619160973 -0.0309510782641312 0.0112102766607757 0.0308869271258569 -0.110095870390329 -0.0164154099304958 -0.0527807545832232 0.100663369045398 -0.0605553816356677 -0.0328548304071024 0.0287131775329083 -0.139253420216093 -0.0011468757011706 -0.0685507350676946 -0.0666328032229303 -0.0551129448864654 0.0319354093218846 -0.0702565329411 -0.053846073830792 0.0324248244727198 -0.022808623462362 -0.0379798085967501 -0.0172647162154947 -0.0534615170142622 0.0549316429993947 0.0435549482572525 -0.0143871196892217 0.00893121251630159 0.00749184523901341 -0.00522485936327801 -0.0163949163776899 -0.00414463254057135 0.00749709049883539 -0.00736515053702848 0.0106744787567482 0.01274271485201 0.0132341432486878 -0.0104387531673107 0.0307367489141793 0.0187281182999736 -0.0106084030279893 0.033001256281734 0.0331994560363008 -0.00482410840922134 0.0258159212304494 -0.0081812929573437 -0.0198129844944857 0.0259930432975295 -0.0279150247153128 0.0109908870604936 -0.0249884337741213 0.00183248629405518 -0.0157595906729702 0.00743833227957854 -0.0470853548854186 0.0317621776706783 -0.0194821069397156 0.0181348225541505 -0.00241639501557914 0.0492620607672945 -0.00288126904161872 0.19557639091464 -0.143703451083874 0.207300108795076 0.0759947468769395 0.00551228072057728 0.00197432214607396 0.0279231978319902 -0.0146448897414795 0.0286410712818799 -0.0164000817003564 0.0414022048380712 0.0495929043342592 0.0125273223051624 0.0491625679322422 -0.0178186737247052 -0.0073238455088603 -0.0789274394800269 -0.0359604787504542 -0.0453527044067787 -0.0245733938262955 0.068381552000126 -0.0138030871813691 -0.0356549462938617 0.0203719341382797 -0.020034669137143 0.00383875267753121 -0.0441109806725156 0.0284048793721689 -0.0134291912632142 -0.0389176404193619 0.0265322166535302 0.00921858045202664 -0.058583889667652 0.0534151339350693 -0.0243017738906224 0.0319438370974419 -0.0237968100135518 -0.0217853730932091 0.050148977497157 -0.0572410671374523 -0.0686016013506057 0.0343124108398037 0.052385908679099 -0.0107436710097045 -0.0014182115610385 0.00723264604669547 0.0621723930694889 -0.0350884466059435 0.00185694699506137 -0.063805536332205 -0.0152178540470858 -0.0666459460224432 -0.0470198523034149 0.0741739199531431 0.104542123149762 0.0339513348379998 -0.0574171713408113 -0.0495445978181199 -0.0828587832029877 0.00304360174644011 -0.0561894637711128 0.0576658815928684 0.0193308886043913 0.027059672535301 0.062940719362597 -0.0263098917575443 -0.0042826201578719 0.0499024297912042 0.0984242385479531 0.0466280869357749
  35 488.918491639819 ""  3.24150275169768 0 0 -0.0629610975437456 -0.0533977932129335 0.0530980331006095 2.95845675617012e-05 -0.00048986661464788 0.0560635039187421 0.0417391321730868 0.0170450151278079 0.0137622930244253 0.0388075811782795 0.0229082356034395 -0.0331702324899147 0.0604621240212798 0.040215010204779 -0.0402977326848527 -0.0946539211038004 -0.0786939555388807 0.0789312035733852 0.0079782472200736 -0.0356452076117655 0.0435843133595078 -0.000157068679618201 -0.0110706987816226 0.0920672698071426 0.00877625550484445 0.0931704597669912 -0.139384731613027 0.10133657102422 0.0435743754385663 0.0161329320596186 0.174096424517949 0.0335089977734196 0.095356330069264 0.0762292471160032 0.0555894654207392 -0.043521623884437 0.0775327446726232 0.0544147691414499 -0.0413093358984614 0.0418409598592321 0.0428134293334845 -0.00546295673851688 -0.0375717524151125 0.0410380249164403 0.0334218591220764 -0.0113497971841757 0.0104905948173365 0.00626113767330633 -0.00573335180054337 -0.0142022863212381 -0.00630690762977555 0.00616404848755302 -0.00986956606021696 0.00464265497731742 0.0104535784063029 0.0094853215030248 -0.00172795316254192 0.0234922364497046 0.0145716050680304 -0.00248903339017337 0.0233901620589193 0.0252569966710739 0.00190169852028544 0.0167315322581501 -0.00988959338795947 -0.0189549468932368 0.0200586304468748 -0.0185435812583216 0.00254460029460936 -0.0197822825621001 -0.000106141941991065 -0.00888999911649861 0.0023707990207869 -0.0296347765705228 0.0220009645461981 -0.0100458181593318 0.0110130849984382 -0.009047634249166 0.0401710034928596 -0.000434132373318228 0.143723530095252 -0.104670734900826 0.15708201383798 0.0573153917565671 0.006208726937607 -0.00378689099444316 0.014322656550507 -0.00873018356006706 0.0209806850540557 -0.00506141509930408 0.0277384248182111 0.0371778051437168 0.0162867543768641 0.0330612512464922 -0.019426006080211 -0.0138663759443518 -0.0554093647611807 -0.0238217622500503 -0.0261572179545022 -0.0191004133369261 0.0487507537914598 0.00150472440896585 -0.0351427950971998 0.00503743185978035 -0.0136483161242818 -0.00053701369687534 -0.0286159348130305 0.0223645864821363 -0.0184516035503445 -0.0181852050330198 0.0167653229306863 0.00408510586679777 -0.0407727863327841 0.0437321667221272 -0.0138808839906612 0.020005492442354 -0.0223994255511759 -0.0115626895474931 0.0315807999362217 -0.0455157456353212 -0.0427007347976398 0.0215891910194167 0.0270565668215906 -0.00925846977665161 3.18656690503325e-05 0.00518157722332343 0.0485936849067878 -0.0271134340821966 0.00356398482991044 -0.0454179596799856 -0.0131697730500668 -0.0479451644870069 -0.0360457180490604 0.0608593661057896 0.0757985859816492 0.0206389664730624 -0.043465467188198 -0.0374029255051471 -0.0591790987897151 0.00379685821211594 -0.0394270053831456 -0.0932711225120029 -0.0443991043895163 -0.0359605704472817 -0.0458170962661716 0.0249054471428482 -0.0503679854786605 -0.152842433672799 -0.0451474542251576 -0.0694515987960488
  36 510.861024682876 ""  1.66103593625173 0 0 0.0523847245967472 -0.0908949053828684 -0.0394938683707902 0.0165633742650814 0.0277263495548343 -0.0472548852134101 0.019844069213115 0.0117019706023876 0.0482909403073353 0.00767861514464253 0.0340309944688772 0.0301459412073313 -0.0125167088881423 -0.0176461559438505 -0.0033685809296593 0.0882920057824186 -0.0742076890125221 -0.0315448815709577 -0.0305942116565903 0.121052844017745 0.0149589449467063 0.0371415134678645 0.0859865192581706 -0.195600605574002 -0.050896393545212 0.0953991588904105 0.029512062812952 0.119513181403829 0.0134573558949055 0.216590031619758 -0.0502440331111314 0.0990580746082181 0.0166940327551161 -0.0391089267405412 -0.0457804259302761 0.00404854196009614 -0.0499644737934888 -0.0478538743491082 0.0100887677221132 0.0237516761854916 -0.0239849472144125 -0.0660777265202737 -0.0366758010766102 -0.0504172462144375 0.0281640590671412 -0.0180391653407194 -0.0502917915887617 0.035972607189232 -0.00992553335396552 0.0381358534211206 -0.0226533862217492 0.0223845749593394 0.0281894644679193 -0.020444775107542 0.0292704477144565 -0.032961504410545 0.0190292945434926 0.0172823659789335 -0.0329009122724393 0.0171708632670129 -0.0155241275286491 -0.0207434772069785 0.0100421385070881 -0.00994266902645912 0.0458531008857817 -0.0227403483687479 0.0217150854901703 0.0199323745956347 -0.0126927329494346 0.00960607519490005 0.0246484291920491 0.0199389633477565 -0.0234127125115672 0.0168725979382646 -0.00943989984167956 0.00487961233458167 -0.00773855738171188 -0.0294510063617692 -0.0702218226862341 -0.0538961140564077 0.0272221165629751 -0.0712254687765584 -0.0504843302409759 0.0374303309925562 0.081200013510119 0.0531823126970653 -0.0425792298434522 0.0629884426373165 -0.0493816906858332 0.0298235952141527 -0.0662726682785269 -0.0414454953872039 0.0251044304015922 -0.0469670091774383 0.0697666970931166 -0.0266932912980889 0.0102266958451406 0.0368323644072387 0.0416049897327649 0.0104837390537941 0.0322813332207333 0.0392861606108719 -0.00842942430988465 -0.0087657202546637 0.0170230356369919 -0.0589089331981956 0.0334087881154398 -0.0162766297671141 -0.0569065685302563 0.0303017274146157 -0.0177080598296861 -0.0211004958525725 -0.0358403299685637 0.0221728837575081 -0.0130348902559367 -0.0189217956490153 0.00554863945408648 0.00353790273399155 -0.0228180481766666 -0.0470251913892605 0.00216939284827602 -0.0226937673944545 -0.0503177434918324 0.0350207092970919 -0.0103035566201119 -0.0113868717118417 -0.00412511783271802 0.0128307081925861 -0.000199415481748532 -0.00264549021821431 0.0314704740973841 -0.0153911264222051 0.023769904884519 -0.0405872124965119 0.0354529005579551 0.0998467361656275 -0.0188690336002325 -0.0382493139180056 0.0188001462831984 0.0499420104871419 -0.0154294629800757 -0.0736620746733269 0.00122232357165701 -0.00943562384330148 -0.122496682495805 0.119384099618848 0.113171491141449 0.0193623367259065 -0.0199371027064894 0.0383191764738553
  37 513.648773626636 ""  3.17760929889623 0 0 -0.0441903994943238 0.0789505915188857 0.0330718149518483 -0.0139173351925196 -0.0233194181646167 0.0402678447030367 -0.0182159918657507 -0.00990476633856717 -0.0422027837970699 -0.00678481948838679 -0.028736733536887 -0.0251673913735788 0.0100834020882815 0.0145711235741768 0.00307594813070506 -0.0776648781438854 0.0635599654406034 0.0252862100245536 0.0265269795390462 -0.103685294205896 -0.0131255380986519 -0.0318975362454536 -0.073371159450511 0.16701158278025 0.0437673851098732 -0.0837399916357529 -0.0238814674003735 -0.105655970172345 -0.011956321226322 -0.187872454797719 0.0404704487750725 -0.0855470225208879 -0.0160473463714293 0.0324171985953824 0.0364896472313402 -0.00359692614603648 0.0421023021666904 0.0403213087873618 -0.00768066794696251 -0.0214057875239647 0.0208939991174224 0.0552359469285816 -0.0511139472116853 -0.0382270396442979 0.0490456706491266 -0.0281444178943973 -0.055258186947731 0.0408656993809966 -0.014602349797364 0.0382087728492834 -0.0284435117051526 0.0244326734313911 0.0274537624892732 -0.0224901121586714 0.034152147156543 -0.0360941283092871 0.0218850245956277 0.0264305875335638 -0.033091015489655 0.0195928029726362 -0.012142121174089 -0.0160924834447598 0.0120903148797316 -0.00828203961642505 0.0485162513484697 -0.0332323286449435 0.0325854892681843 0.0182794993863339 -0.0142361654136825 0.00641243692031427 0.0294405949444973 0.021322596052884 -0.0251165053561725 0.0104744747367134 -0.00481622961143175 0.0039282808034456 -0.00654311671324887 -0.0379183042082366 -0.0708697056486038 -0.0590580102959381 0.0887235336115886 -0.0959972918290708 -0.0151202805556701 0.061653194618927 0.0919931124636932 0.0574145910599166 -0.0459244162879308 0.0658603494117065 -0.0510653149261025 0.0326621246057966 -0.069892574498394 -0.0360787568438289 0.0347855205161781 -0.0439653824789741 0.0704930271766288 -0.037854323662491 -0.00289760127880766 0.0366450833858527 0.0411238892402045 0.00771192376835003 0.0528815601832607 0.0487733361962773 -0.0208684296948538 -0.00846526868511212 0.0160083177899611 -0.0680201935414414 0.030375885923339 -0.0128738046087857 -0.0699285303479401 0.0292991400252241 -0.0159213634096118 -0.0219378838425683 -0.0547973181431429 0.0379926399209485 -0.019116186697122 -0.0169679467943058 -0.000175571718040232 0.0018583016509615 -0.01927359347343 -0.0694957461206337 -0.0082726780995239 -0.02093780383769 -0.0521280424274146 0.0408397133553777 -0.0142682550917737 -0.0129999821018895 0.00271794177375664 0.0122669077153869 -0.00315492971674417 -0.0146117576797496 0.0357994583030267 -0.0288593223550529 0.0218639763987684 -0.0401000210446064 0.059177923536414 0.124655724853965 -0.0317359186967133 -0.0526429807575213 0.0117046425580005 0.0532863640372153 -0.0299405040562545 0.0657524969433613 -0.0027496736328999 0.00897482413027364 0.108267176457177 -0.101923982112805 -0.0961496015259247 -0.0154213508347577 0.0204599238541677 -0.0310496556762237
  38 559.719135755503 ""  9.1513719163766 0 0 0.00202973833230419 -0.000891700788851686 -0.00115810511972377 0.000441045581672628 -2.47522959297374e-05 -0.00163960975876211 0.000568921967089144 6.33453637933002e-05 0.00129285349117429 -0.000312124843956615 -0.000116538642732892 0.000198274025185956 -0.000354088844136793 -0.000557761716836774 0.000417415895555512 0.00508704157921514 0.000615496774804329 -0.00103075322838435 -0.00153962101474144 0.00307741381617477 0.000679174106116569 0.000596234850987116 0.0012293798552516 -0.0048734828518994 -0.00090470879614579 0.00136261683263313 0.00271583390903039 0.00256824902951489 -1.09525281544747e-05 0.00501545922926571 -0.00247937188664713 0.00168520951108309 -0.000334425756338627 -0.000100937155961409 -0.00176461490942258 -8.90002773120418e-05 -0.000957514580400232 -0.000922300297112651 0.0012861660467227 -0.000228252956209174 -0.000349603418029217 -0.000377547433014245 0.0252859116083484 -0.00908490807981251 -0.0162266822043047 -0.0628709504840779 0.0378325145798331 -0.0257465935829481 -0.067184567033328 -0.00535623313406938 0.0325334303653734 -0.0357112460476019 -0.0540285541026156 0.0326567134850777 -0.0255416490289688 -0.0196875469851128 0.0143597931998008 0.0550090034328797 0.0187729915660912 0.00198342326809755 -0.000427003373892137 0.0350174488018314 -0.0250156174060328 -0.0201122154461256 -0.00101286059036399 0.00131016656964388 0.108468451281748 -0.00796971828925735 -0.00514306513625421 0.0018432165343338 0.0570001776522772 0.0271127240906114 0.010245889442341 -0.0719214627154834 0.0461192427866286 0.00243872911972753 0.000570158217001046 -0.0718016152804017 -0.00621365216314289 0.0249467065562788 -0.0987994551580309 0.108705338689849 -0.07578029181728 -0.0414805452775557 -0.0286164985385967 -0.0686077297353056 -0.000775551121391148 -0.0959432040220499 0.00254235078138294 -0.0276820913823425 -0.0270547117427839 0.00802240645129073 -0.0430461635022907 0.0411253872479823 -0.059814253365082 -0.0164846682386185 -0.0898010037873218 0.0110084324094991 0.0077849165265978 0.00544599184458187 0.195889469787479 0.0937664319879813 -0.0769740245854928 0.0235994175888388 0.00683366516851067 -0.0645716199663531 -0.0383525185291511 0.0346444419703512 -0.0688899082640596 -0.0337982742337772 0.0264721334285276 0.0166320688311808 -0.186197288672361 0.120753430000936 -0.0634232715682859 0.00809340856055666 -0.0324011612788564 -0.00539865917786843 0.00670090480327832 -0.214998979837163 -0.0827029837198164 0.00382054618165975 -0.0159045807712225 0.0219552519268515 -0.00771970720358735 -0.0203645741467039 -0.011986761693027 0.0211919030407889 -0.0059965249599593 0.0507410092569085 0.00315546027614347 0.0444457859730976 0.0492053979734313 -0.0453853288886467 -0.0949532632732529 -0.0172955730549162 0.0246917190066607 0.0157920291446045 0.0770929286431084 -0.0115379887589337 0.032737570520754 -0.00171995254288439 0.00217434110596731 0.000654714928782368 -0.00786026128834367 0.00307411878458104 0.00787290845677706 0.00712182541146266 -0.00478555081794985 0.00350536573040214
  39 578.76350053816 ""  16.606691004818 0 0 -0.00207848969022536 0.000684783908269085 0.00212504086787802 -7.73261205276525e-06 -0.000126416991545625 0.00166303798228246 0.000559814279804866 6.0837216993629e-05 0.000400761855835918 0.00102480846860197 0.0014708888692885 0.000285480472357487 0.000398077665771832 0.000473589752810193 5.72492029685507e-05 -0.00201222323078569 0.000390834939045298 0.00290108635812685 0.00149411650973615 -0.00294087100482363 -7.89608902825951e-05 0.000661012591407379 -0.000362348017726766 0.00198962267690012 0.000759106486618883 0.000436979251789468 -0.00195489502715974 0.000891413339984098 0.000802219377434525 -0.00221188955056143 0.0044119390605867 -0.00165161353319975 0.00247254921653084 -0.000535494801621032 -0.000251419375508235 9.84526708894371e-05 0.0012854845808897 0.000570344645793786 0.000933888250382391 -0.000314414434312866 0.0019001255090697 -0.00235443281617029 0.00528884942887609 0.00109787622853002 -0.0028488198202294 -0.00214005078486192 0.0192720929172872 0.0193932652338724 -0.0202551766010633 -0.0838107769076733 -0.122296644261805 -0.00332262074573534 0.0111927639933995 0.0307031611268434 -0.00407749782916992 -0.000623420920242025 0.00320949664973147 -0.00360297511832434 -0.0777598579986468 -0.122225129205338 -0.000904331106560908 0.00564043470348211 0.000229686693744594 -0.00103696175205241 0.0181166360025536 0.0313542752683248 0.0142017999482927 0.0136661891318799 0.0213905330030863 0.0290498857331279 0.0426080844767171 0.0162087535108297 0.00124661579103036 -0.0118828361495235 -2.68888196327635e-05 -0.0226772293545763 -0.0024355557492222 0.0297535707079481 0.0147489664193514 0.0143445966717522 -0.0275028340205712 0.00232875761073692 -0.0226869090753551 -0.00364156897181151 0.0193126509538834 0.172230964778319 0.27872931647162 0.0036561636794953 0.139495925206987 0.207670255177293 0.0122786768611057 0.132661846481094 0.194697395544828 0.0282921960562086 0.176220920696785 0.270684168194902 0.0398230343775069 0.0414686083033021 0.00716819168355836 0.0277492224281071 0.0198149481025484 -0.0152368676983037 0.0612249430498074 0.0648445715708489 0.0238215490414367 -0.0188531252774582 0.0153681304445408 -0.0431862487224709 0.000250813373077976 -0.0556126554839634 1.27796576476009e-05 0.001545101984427 -0.0304827482266473 0.0015560296233567 -0.0703409645450317 -0.00111770928253506 0.0656525145574127 -0.0270784201076589 -0.0223524839756231 -0.0371997769915774 -0.0518798919268768 -0.00867188185267151 0.0372255452700574 0.0018586314882595 0.000172472512434375 -0.0013186638101395 -0.00247675636744733 0.00237120207742359 -0.000166274262718273 0.00701293204248918 -0.00120316713732375 0.0058480051963067 0.00619267969201172 -0.00497356884091916 -0.0137368181767754 -0.006005512090227 0.00493468485782182 0.00473044390863694 0.00889392046692167 -0.0026148140588013 0.00499413533980817 -0.0014350025922353 0.000719580347617893 -0.000728755779295953 -0.00428205459484941 0.000938359439990333 0.00263660509799756 0.00275892440040196 -0.00783999370990127 -0.0010058131767268
  40 652.900393829787 ""  0.499025442098468 0 0 0.000220505545066968 0.000637719930906116 0.000151611756519362 -0.000476975816633384 0.000196850828960077 -0.000217221690923671 -6.70245046801337e-05 -4.48358253946587e-05 3.95224683860666e-05 3.99842586165758e-06 -0.000432436478079183 -7.08149457678517e-05 -7.83078077347735e-05 9.79969300060656e-05 -0.000156915284653161 -0.000709770163976444 5.3063556086433e-05 0.000276386830017505 -9.31294801561992e-05 -0.000589580447087544 -0.00057020455778355 -8.14314554047368e-05 0.000129399064365227 0.00148644950458122 0.000447122678967564 -0.000773516318615432 0.000560741555140262 -0.000534618735694305 -0.00013075893033809 -0.000515613582297971 -0.000234560967647922 -0.00036727164107936 -9.0822423115323e-05 -1.19946804054864e-05 0.00106170547874929 0.000203060619960276 -0.00039255217797721 -3.67567163918436e-05 -9.32272790931387e-05 0.000458261941750824 -0.000653351290059673 0.00092020185230335 -0.0139100846547932 -0.0236969356914937 0.0154426433160931 -0.000133818366563337 -0.0149106579554558 0.0104368657003007 -0.00323602209026942 -0.0321698228130697 0.0222413269686179 0.113071785371177 -0.0654908905830854 0.0311706678280921 0.118989159679702 0.0586226130738379 -0.0470268471424215 0.000768592081096094 0.0329246687028495 -0.0220750493689921 -0.107705744819244 0.0745332138761485 -0.0410130459967476 -0.110386963932575 -0.0481553664390007 0.0422366159277571 -0.0047687828942092 -0.00236081689993133 0.00181627240687777 -0.00215037094695735 0.00271264829657761 -0.000477326243810544 0.00200087088471078 0.0138049796950981 -0.00895471800797786 -0.00237293452042569 0.00181579656660895 -0.00237222958304339 -0.0284993512397298 -0.0229672724645018 0.0110186678262669 -0.0207741799078678 -0.0270942068238014 0.0168976377380923 0.0852930118684475 -0.0781428241050494 0.0390282310211801 0.0865028362877744 0.0770957129727886 -0.0529531809988446 -0.0688618464184702 0.0885231055468592 -0.0534125812521327 -0.0686689403062011 -0.0663682961669828 0.0573938449227995 0.00143681168548527 0.00681769801602382 0.00527388001803383 -0.0024822985897679 -0.00120109587353272 -0.00654135549159306 0.00441714540248794 0.00106564488326485 0.00151471050980662 0.00286764180475711 0.0123089623368645 -0.00659459544762202 0.00366120080334133 0.0118346331862462 -0.00843502958563633 0.00176236572340051 0.0204731094251136 -0.0140856298785093 0.00428148975711771 -0.00124824221317903 -0.00218611229485847 -0.00200008563518515 0.00584479231645267 0.00357801089259277 0.000351394104841636 -0.00192660711394271 -0.00884092052290102 0.00588040281664206 -0.00353028268638848 -0.00305304528316458 -8.31309281444703e-06 0.00365412850148656 -0.00145486444380546 0.00113467874111915 0.00428861054870691 0.00176910754770122 0.00479888364719047 -0.0101977056966005 0.00371769354926705 0.0170910441857971 -0.00294062547199845 -0.0061694846980691 0.0143101721375469 0.00604053167048947 -0.000967227381051086 0.000294339666588108 -0.00015508414669918 6.90620919504422e-05 -0.000124580837870333 0.0015193280288016 0.00136438414553981 0.000651533984079449 0.000625561992079653 0.000602774844019781
  41 683.371395812686 ""  7.38069069158552 0 0 -0.000255239802591048 7.43686975052714e-05 0.000245926657302676 0.000106240545891379 8.46479385483329e-05 0.000295071482794819 -0.000246187589066738 4.32255721513486e-05 -0.000265393453022779 -4.98865176996145e-05 -0.000136610125166994 6.41438214568509e-05 0.000276835820754703 -3.00835779332825e-05 -0.000251108130897868 -0.00110872948779569 -0.000299169479409015 3.20377523439174e-05 0.000184934970018507 -7.86679324007346e-05 3.45804929378886e-05 -0.000163569777990663 -0.000131943576674598 0.000373817632591842 1.23366631205655e-05 -0.000184693511651426 -0.000614982268296853 -0.000548041097845974 0.00011345654460035 -0.000963325469254869 0.000284987992710535 -0.000260259987841909 9.97454118481815e-06 -0.000116556068729933 -0.000707035062647591 -0.000172789541996672 0.00041299151746569 0.000291524607423925 -1.58209008041298e-06 -0.000594683423116133 0.000648416462301336 -0.000353872961553283 0.0262027317423466 0.0176382951452049 -0.0159925410064967 0.0989476710659255 -0.0397729455995523 0.0149856589619283 0.0643548575881907 4.3247176491573e-05 -0.00369773126439349 -0.0343549757221273 0.0649889276685959 -0.0366689318314815 -0.0396451869784055 0.0436375738504203 -0.0279611764150031 -0.0658851293271283 0.00119464296811299 0.0100576145929824 -0.069031302193967 -0.0350489941952678 0.0257518245513322 -0.05664351100783 -0.0357721265874034 0.0277299893448279 0.0358316314818841 -0.0011500054194894 -0.00178662023467814 0.03058794294081 0.0657410174461205 0.0334813238462134 0.0310637323172052 -0.0625522424018526 0.0377836326946204 0.0252998019346669 -0.00336262247229813 -0.0781709867925013 0.0374059404879543 -0.00490880403117071 0.0335816440844606 -0.0339826676776146 0.0452532997624611 0.00162002737409462 -0.11025897205354 0.0305889263122404 -0.0124493941680984 0.00689155432164988 0.0143975107390886 -0.0238375033295717 -0.0457874477332296 -0.0289787359414408 0.0163870016406313 -0.138908468598987 0.0180996457055143 0.0160091582907342 0.00219210070104316 0.0531324095142241 0.0283343374753017 0.0325364735815116 0.114511889934259 0.0607612130426107 0.00126633302240645 0.0568007662309614 0.0261461847826152 0.00315623206343192 -0.0515375307732336 0.0350707186824251 0.00149206952005633 -0.0529467464212333 0.0312292414779673 0.0341258145996559 -0.106221814368417 0.0663584523388826 0.000418313749483371 0.000279024419573167 -0.0656150802038181 0.0229077838170538 -0.00463420100701519 -0.130199291194111 -0.00122511061846295 -0.00306575536306736 -0.0636786406652931 -0.0225493825411823 0.0206134996417524 0.0231763209872909 -0.0107247075334879 -0.0211559973086887 0.00823900663217794 -0.0182603468288565 -0.00509492409385699 -0.0301955469817334 -0.036834321491762 0.0387243889104608 0.0565965996304483 -0.0161486688084686 0.00357457521232827 0.0101867883288362 -0.0538403556508737 0.00790284307982884 -0.0167201210940599 0.000444818050433152 -0.000681547895921342 -6.1672196811849e-05 0.00245515390136514 6.55479499592104e-05 -0.00174436058879142 -0.00268542690154383 0.00223374731895792 -0.000912063695538624
  42 757.843062370265 ""  2.1368493362272 0 0 0.000971696799830049 -0.000730957472264326 -0.000946033699295357 -1.01333067005737e-05 7.90881602767628e-05 0.0003073917135645 -0.000253977393788973 0.000106169080357663 -0.000741075643019988 -0.000338147305367563 -0.000697661085051616 -0.00057614963843734 -0.000273190957130099 0.000122405510525238 2.68257613608117e-05 0.00122970606173515 -0.000581126413472439 -0.00091275553776255 -0.00104925362159893 0.00164157402087416 0.00168983115036204 -4.9233739687903e-05 0.000286309918871827 0.000871398678245697 -0.000923135501042926 0.000628381273366297 0.000176884917308096 0.000182619029443034 -0.000244216472496466 0.00142990503180249 -0.00214259066155769 0.00133084400523513 -0.00175664649991015 0.000625233885236987 0.000968762374874001 -0.000182363998042107 -1.2437176716416e-05 -0.000111938351142953 0.000279149148556804 0.000255584168692302 -0.00105454101549132 0.00222695743921762 -0.000969160885760207 -0.000724991620738858 0.000110301419212379 -0.000541609922111513 -0.00764582468293451 -0.0115116861435578 0.0137119794969116 0.0749433183688839 0.114155947543323 -0.00623930570539404 -0.0382333469961566 -0.0628704034242928 0.00467550073588067 0.0435911392759427 0.0629933078260479 -0.011364929082222 -0.0886243144496548 -0.134122270924757 0.00430238047225298 0.0365285352134295 0.0597296639408598 -0.00568627405400194 -0.0396433674999472 -0.0587786383102687 -0.00088280114579409 -0.000290017470862462 -0.000383060243576516 0.0109717386657543 0.0213405701954104 0.00880875242017482 0.000393021834764118 -0.00180341151590613 0.00033207040202882 -0.00752283026066032 -0.000818170506852924 0.0191646924576064 -0.0096881114822582 -0.00436698902872418 0.00452923147942112 0.00650391056425688 0.00418900119711606 -0.0016491483171206 -0.0183645572597485 -0.106782278574938 -0.166060386332269 0.0162031327110641 0.123073500303567 0.186246617979345 0.0143745754088229 0.122622829046381 0.190304776310864 -0.0172403523615762 -0.104057273223369 -0.155827189182909 0.0375915709033417 0.0336564302219066 0.0131732686089043 0.0100881253499621 -0.0154795084591892 -0.0191100545330359 0.043141407955269 0.0294829889294283 0.0171905340742544 -0.00120545282017316 0.00391537288443214 -0.0112045060866414 0.00132756430884963 -0.0151347281410488 0.000576137689666238 0.000495393462157051 -0.00119920111707874 0.00162020432219126 -0.0377657828932339 0.0053973501695024 0.0315833673501917 -0.0106086645603255 -0.0103682002466414 -0.0240099529882761 -0.0314384292961699 -0.000725492669079395 0.0329111769039256 -0.00114038946638092 -0.00161408187228006 6.92305529205047e-05 0.00123990752185573 -0.000147505950247921 -0.00119103305423851 -0.00129802828132902 0.00144884575675996 0.000568084697183503 -0.00208589289383395 0.000593336994083768 0.00284574684638667 0.000434693784793651 -0.00120449700852272 -0.000244247866783865 -0.0014281659387692 -0.000192643351763858 5.44502907139119e-06 0.000212380050519534 -0.000178750925668883 0.000177544774065911 0.000353352369915566 0.000524685843281514 0.000340754834415403 -0.00015238133514884 0.00283312129755214 0.000921789555686774
  43 788.372977444522 ""  13.1488915536007 0 0 0.000424521787086214 0.000684708637657287 5.27865139003897e-05 0.000397304983233929 0.000307841532484689 0.000186925284252735 -2.04335569630923e-05 0.000257906850614122 -0.00026144498181513 -0.000257572578964928 -0.000286993769982936 -0.000105590070096825 -0.000142231185773018 -8.58161930453623e-05 8.89760569831784e-05 -0.000958707280143036 0.000359370771365156 -0.00160591114715678 -0.000141398618803475 0.00109020700504601 0.000671992302921957 0.000879628809505609 0.000243021016935123 0.000433580794164777 0.00125016882998162 -0.00162410081961294 0.00154493040283255 -0.00209746952264221 -0.000303939595503628 -0.00177378215818029 -0.000756014319354184 -0.00093163526211847 -0.000936794902551414 9.40156975088625e-05 0.000169666571073961 6.06805457319018e-05 -4.62318137525293e-05 -9.60196893925075e-05 0.000282718634167298 -0.000238895082229837 -0.000295800973621522 0.000642447311989945 0.0715791946169 -0.0403904406778456 -0.0192393026139091 0.0136117146277533 -0.00399100856316202 0.00549357198471178 -0.0178748229359496 0.0062429662775104 0.00692094483397233 -0.0090566747343832 -0.0298131341486029 0.0198590090225614 -0.0149334172283734 -0.0299642128067701 0.0232947105111023 0.0233252942151243 0.000343068487798697 0.000492299043187492 -0.0155157880668418 0.0322260617856884 -0.0227190138608155 -0.0105499557890145 0.0183503043254891 -0.0260585560813453 0.0185336089692218 0.000953593078100914 -0.00110153556801974 -0.005548143143248 -0.0198599652907272 -0.00978336044202691 -0.0032446243597697 0.018026995334473 -0.0111566904123851 -0.00304516486762777 0.000612178311708299 0.0206098784149254 0.23422216776286 -0.0706480703782037 0.0826866803237523 -0.0108468845052037 0.0722960771129744 0.0103344036199845 0.0117888762724996 -0.0274737424742185 0.00353573608429371 -0.0517299123786298 -0.0155998241790375 0.00704647207811596 -0.0457658237249947 0.038739544428515 0.0158243000353314 0.027583271579558 0.0374832091726989 0.0333589032308423 -0.0190007182792964 -0.0267652604964555 -0.0122866137590805 -0.00511733104248831 -0.000570285994814468 0.00223122184852584 -0.0202285513871105 -0.0279345000349725 -0.0136513125786167 -0.0195038767924223 0.0261272799970013 -0.0146547911314899 -0.0195731586162964 0.0242511359278082 -0.0154268623400921 -0.00236247875019847 -0.0011831045871404 0.00199906555214418 -0.015935810066854 0.0011584736489626 0.0305960560218842 -0.00440508224278778 -0.0018422893483847 6.37422735445364e-05 -0.0147975098810328 0.000745434655554303 0.0283650686298747 0.0363125198144762 0.130069512550702 0.0121409176444031 -0.0935262691408664 -0.0239912049172569 0.0747528146138287 0.0181650011439255 -0.0644851516676363 -0.110943957205083 0.00221457743480983 0.0447275735499577 0.11385735902208 0.127228049672053 0.0138461689064255 -0.0925142300586696 0.0365141201671161 0.093300547258589 -0.0662224481999388 0.000677558699148925 -0.00111993322614443 0.00125864007871324 0.00358971062501721 -0.00155640562578199 -0.00319505789254881 -0.006283220158799 0.00697117952696868 -0.000197741681800454
  44 827.33453828085 ""  28.2657218620992 0 0 0.000425170788312257 -0.000912155412014279 0.000364667653312321 0.000605316496125258 -6.90828531471875e-06 0.00150101751567862 -0.00114058308215854 0.00030022926267251 -0.00146380787906602 -0.000662087558481948 -0.000264352588427985 0.000114369316628614 0.000394162111410995 0.000101506891941019 -0.000500326285300686 0.000270993019607117 -0.000941340296524809 0.000315084168766989 -0.00168042533775101 0.00267625355424751 0.00345780612038717 -0.000646697400600188 7.75673809392308e-06 -0.00134410233758838 -0.00215117695711266 0.00173540217433421 -0.00294902620561298 0.000144819472098112 0.000676296469933473 -0.000361179209836505 -0.000792038745431312 0.00138118551114867 -0.00115528580990181 0.000311205971690207 0.000239461006298982 -0.000246323388875858 0.000508240261273235 0.000322912148455057 -0.000329270967967894 -0.000431834269159339 0.000135815457044735 0.000712725090980569 0.0187729179924498 0.0445895250368629 -0.0156223923590115 0.083568566292422 -0.0453287468322181 0.0164463000185779 0.006645724520229 -0.00052246103552067 -0.000362876469936425 -0.0320323999075354 -0.0156145301833633 0.0132622153741565 -0.0410657291363624 -0.0409341601585952 0.0306440790198748 0.038048462099486 -0.00673719219604264 -0.00274286652049363 -0.0516838280386418 0.0505971727693997 -0.0262838685141679 -0.0365546149097078 0.0402962774784428 -0.0169510676975369 0.0970623012769864 0.00445726603206835 -0.0081444925933418 -0.00884596650984587 -0.063447554627266 -0.0339280734541105 -0.000995210429082626 0.0576015718866502 -0.0362692564584154 -0.00263311232749807 0.00374563033955974 0.073214274815518 -0.0571315641764348 0.0422885842638765 -0.0302121290534254 0.0143164066616 0.000584824902895924 -0.0170092964840108 -0.0279113529337431 -0.0151812355667912 0.0136715614302803 -0.0943658859264908 -0.0119998774993457 0.0167876248787314 -0.122746432365985 0.0140093855488824 -0.0180767336309134 -0.0507263326972343 0.033367965450949 -0.0459009530111039 -0.0863703195405014 -0.0991214307100297 -0.0422225207454054 -0.00548720812850187 0.0550964885669838 0.0338682836500092 -0.0911693057253903 -0.106872735849975 -0.0553073779573815 -0.0987839723102088 0.103439414462896 -0.0536284671824319 -0.0975022472932372 0.0969946719364781 -0.0609945962161506 0.00512093795588136 -0.0715294715397509 0.0433524337555305 -0.0845055665116996 0.00949103500216624 0.130656147847266 -0.0110066959727947 -0.00777122322886252 -0.0666390827629346 -0.0792327375707317 1.33846623467651e-05 0.115289935740813 -0.0403441592623035 -0.035142507035414 0.0247861309791667 0.0275344983611668 -0.0259099808475533 -0.0382781228500246 -0.00685562290961917 0.0490198786868883 0.0215203735456565 -0.044706050770733 0.0238443844339027 0.0278178329026712 -0.0682367623248218 0.0136732239001467 0.0679112750540635 -0.0390853196530301 0.00566423268488553 0.0140502253948479 0.000519483926534933 -0.000334415449744515 -0.000179510989144275 0.00170809710129311 0.00398014526852987 0.00147706188921722 -0.00094971229582743 0.00269006449557036 3.46661348848263e-05
  45 842.625026843793 ""  8.44077918103495 0 0 0.000282712680010506 -0.000487147709887765 -3.12858538286105e-06 -0.000520472129476584 -0.00170717356652935 0.000284369958201341 -0.000492538521847213 0.000402846299361533 -0.000795769428909961 0.000784532319342863 0.00117010857604019 -0.000387305127636787 -0.000142078721300454 0.000144714271989282 0.000636971882438513 0.000736835903535948 -8.25431834463035e-05 0.000213776137026504 -0.00282186475452555 0.00210828038637772 0.00284086562748719 -0.0036175846292791 -0.00159642376649428 -0.00170894803486188 -0.00133465503190964 0.00153768917913359 -0.00137777435274956 -2.39429912366886e-05 0.000642948990267042 -4.33187981338226e-05 -0.00121028652598779 0.00210429840592567 -0.000950674172039454 -0.000792156118973616 0.00123232072616568 0.000627280018209273 0.00112888634533229 0.000659675178963481 0.000768407378353397 -0.000309183780576719 0.00143048348371027 -0.00214834016145817 0.00781693687004146 0.00253665181813719 0.00784192567471733 0.00269614435954655 0.00351597059389097 0.008309081989092 -0.00631233953582307 -0.0213691131253393 -0.036301962042317 -0.0016710762947313 -0.0252662078643852 -0.0239897870939389 -0.00112959915756395 -0.020072262604951 -0.0185125735335782 -0.00290627788286761 -0.0173817611291233 -0.0293051411374934 0.00123301068200013 0.041578204137513 0.052779293740031 0.0106689528693867 0.0607119502018124 0.0796936399501922 -0.0111159783242747 -0.00555046883959107 -0.00649768570237369 0.00403565207544945 0.0173743987963488 0.00713908375462672 6.26982619861242e-05 -0.00599579432703572 0.00213668860859666 -0.00246760666781903 -0.00199515210060302 0.00454626544078422 -0.0132694238456784 0.00733280758809708 -0.00820085438713184 0.0267366252354325 -0.0130456217575603 0.00277744357722085 0.0259742881056016 0.132675248620405 0.214001836673633 0.0105664233942983 0.103680893454304 0.167873279183571 -0.0333559673421987 -0.235474752800932 -0.365919758358463 -0.0446480280643203 -0.367380087931762 -0.545903698509316 0.0233494278259958 0.0279758923093955 0.0127274120414284 0.00357237138522266 -0.00817833851449784 -0.00828026201712463 0.02272264137028 0.0182742129243064 0.0121454422811011 0.0113767369881767 -0.0165815162802989 0.0141726466778447 0.0118311635439838 0.000544222017865049 0.0044662002810222 -0.00143714461596013 0.00276610272932474 -0.0190088199474435 -0.00232003787717916 0.00229122999880463 -0.00430736395280258 -0.00263319319619764 -0.0028872847162269 0.00767919089001009 -0.00340147484717634 0.00103661461067726 0.00949502003826691 -0.0015202090432888 0.0155786942511642 0.00602748822666495 -0.00662183840066559 -0.0147598855965559 -0.000362864658814671 0.00239501921442478 -1.58458843065241e-05 -0.0142940469221457 -0.01435323541169 0.0185030892663207 0.0429960361862089 0.0236582224471097 -0.00115331195994539 -0.0129365791388846 0.0225548143720882 0.0209413879988698 -0.0142070651620707 0.000762001903957451 9.09954311415142e-05 -7.99807817194845e-05 0.00136136695898256 0.000894213698793572 -7.66604719545122e-05 0.000455550830252569 0.000110014735323976 -0.000272213368189941
  46 855.071124447002 ""  8.2004629288308 0 0 0.00109846018181261 -0.00237219123380559 0.000680755066417612 5.85563318749873e-05 -0.00030342582569778 0.00272888310744394 -0.00231069792006106 0.000373553670296998 -0.00314249322332013 -0.000604299709936134 -0.000171723402624276 0.000213625923373532 0.000655337270872652 0.000411110340701809 -0.000806200435135581 0.00220944607867165 -0.00197138217742374 0.00162638392743178 -0.00358378478655849 0.00235565903391721 0.00597647207856772 -0.00100856806208451 4.5267377583127e-05 -0.00165934373667811 -0.0051512245638161 0.00420592383759806 -0.00607572937252797 0.0010117460787771 0.000902209428415316 0.000942283958649032 -0.00245252970908474 0.00351561381615533 -0.00290718264099848 0.00149239567328354 0.000703771336439115 -0.000918060413452205 0.000689284548000429 0.0004462278174983 -0.000237904880655894 6.78521805394097e-05 4.15739178076296e-05 0.0013045545896248 0.0269651764852634 0.0210958129990656 -0.00776509964831873 0.0486411930751131 -0.0275923900732796 0.00946553816393221 -0.0124163156774393 0.000829330295973085 0.000660559461572144 0.0109035283937271 -0.0634683135948133 0.050910293753683 -0.0195796358523467 -0.0680796084642143 0.0542075987372126 0.00889623175625835 -2.20264312282365e-05 -9.42433511085056e-05 -0.0196493989490511 0.0723490979983012 -0.05320070327314 0.0174970302325482 0.0707104674791073 -0.0555842112318394 -0.0988214277761257 -0.00783437223626074 0.00983709643817075 0.00372937447306614 0.0546657615785892 0.0327479755110412 -0.00352942409500152 -0.0429392824042911 0.0269376356566495 -0.00282281653878702 -0.00601003586721234 -0.0625322047759734 -0.0111912055531573 0.0225841841405304 -0.0196977630783149 0.0307595836505693 -0.00529920264131926 -0.0102338907359315 0.0657444952735033 -0.075404916201931 -0.0203112511926372 -0.062743416529899 -0.0766006445768467 0.00449237247790021 -0.0605387815382841 0.0842064429760186 -0.00165277097446127 0.0668293197328463 0.0847567002271418 0.00382361896787515 0.0882382228390065 0.0883937301070355 0.0326274254362996 -0.000238647038712151 -0.0825583371849486 -0.0434057041620302 0.0954610883934352 0.104819592639142 0.0562206027426739 0.103275504333582 -0.0939509663858424 0.0488002701668436 0.101499916929988 -0.0866918858275004 0.0535808441979469 -0.0109000691159165 0.110471442527727 -0.0672825892263532 0.087406889472042 -0.0111701720797839 -0.127395957458395 0.00645886097783834 0.00487799134313861 0.0967012523766988 0.0821881647511088 0.0039143760315536 -0.100354238174207 -0.0341485470553372 -0.0126278148373135 0.0252382165421813 0.0102321719922632 -0.0321701983661116 -0.0313768885075035 0.000546410960764582 0.0463815155207084 0.00487933852911701 -0.0569851925905514 0.0308131759015814 0.0875961038158269 -0.0100077312573926 0.0124250188272753 0.0365480502490635 0.00997795011912106 0.0583324962051985 0.00166123413020738 0.00128154526873268 0.00054829624680138 0.000498562745586724 0.0029601953685267 0.00481379772074243 0.00142317534416023 -0.000363841585889362 0.0025748273654664 0.000195606732023011
  47 859.813178245129 ""  0.142429982979698 0 0 -0.0468896856828789 0.0996623661313042 -0.0169729122090275 0.019823890978772 0.0277752479209774 -0.106414587193363 0.0871014097450421 -0.0137306245736541 0.124230600449894 0.00365635001177952 -0.0062699439652208 0.00206179301110531 -0.0199573803464842 -0.00948317380239552 0.0210592826210372 -0.107014847534934 0.0777561274961078 -0.0698183149321755 0.169944168424285 -0.028002124839186 -0.24083188809687 0.0565093358370579 0.00144912239607791 0.0523392143068766 0.203877319314247 -0.168762463080207 0.228849696793319 -0.0506597539056172 -0.0304760215883008 -0.0604668483136459 0.113285791595652 -0.150927846803034 0.124354104202477 -0.0422382620442558 -0.0283760120149267 0.0265127588779329 -0.033732928592479 -0.0195739395554698 0.0127394572025454 -0.00440268542956403 -0.00742875891276268 -0.0190713831429458 0.00136621430046176 0.000746274051297511 0.00213222835325028 0.00145075622405261 0.000410222452608578 0.000755358717934783 -7.59694877192585e-05 -0.00351256693247977 -0.00526707876757536 0.000203152836405444 0.00282863681552352 0.00754321983049141 -0.000702812844685972 0.00155531417886213 0.00618847219658252 -0.000124713141050974 -0.00370398602057886 -0.00563727773558928 -0.00076321994734065 0.00302590688264637 0.000876762469649825 0.000344963341490523 0.00344836261004783 0.00143147315787265 -0.00088882657025202 -0.000814517814343032 -0.00104166340478992 0.00112003414602647 0.00211984717749808 0.00114873388919797 -4.50002891005713e-05 -0.000497319759665209 -0.000206021690982356 -0.000826356115744942 -7.69237383956129e-05 0.00132398553504247 -0.00136768934604917 0.00173723425197586 -0.00037537421666947 0.0058766208165734 -0.00193715135659146 0.000654505559491133 -0.00320125311362746 -0.0277081249024205 -0.040313832205683 -0.00480165215993107 -0.0203268847202575 -0.0285209492309061 -0.00308409933552568 -0.00405945149720423 -0.00859944099941645 -0.000941698556871123 -0.008396520374544 -0.0159299542877739 0.00184487584835602 0.00251372555799431 0.00137111813134015 0.00106738644280896 -0.001047027715798 -0.000821244896748532 0.00264491517520281 0.00298023112224886 0.0014740062278457 0.00179083269387258 -0.00230023281040822 0.00208335771034361 0.000224666653015181 0.0015496484851131 -0.000195835958803337 -7.77597157218002e-05 0.00142863613029494 -0.000536143212277389 -0.00068517394924207 0.000130985519666808 0.000740004073276913 -0.000883445026436008 0.00031075111943478 0.000931100742049665 -0.000434442426739698 0.000186559409850051 0.00145950169273573 -0.00214360284431872 -0.000738735741651551 0.00109899552604625 0.000754939097314239 -0.00142464611052738 -0.00164210088569055 -0.00053642115715445 0.00214882858790211 -0.000400143256879301 -0.0059262359572279 0.00432539807608288 0.0124090494536033 0.00437463194104349 -0.00143156391517547 -0.00143121509758907 0.00395243416651761 0.00653352165586687 -0.000607781624570423 -0.0516297507449082 -0.0460223145870402 -0.0226654805631531 -0.077510665545876 -0.107151848354901 -0.032550312739966 -0.0447237139886593 -0.056653844290259 -0.0198059015140604
  48 866.819249079416 ""  43.2952864750531 0 0 0.00388625658459167 -0.0080902470715669 0.00179248524520761 -0.00276117713626321 -0.00225193341201075 0.00802676751337821 -0.00719345640493056 0.00075997698570218 -0.00985266700629274 -0.000339233561914817 0.000820975285021213 0.00107582390584014 0.00213418557547956 0.000952842447502549 -0.00299138551636505 0.00772401009697237 -0.00745759980518405 0.00837146766797567 -0.0108109268473448 -0.00147787574258418 0.0150498623766088 -0.00650255144095196 -0.00185137105942923 -0.00145407407663749 -0.0171440637306289 0.0141190711758205 -0.0193182120526826 0.00466036639309217 0.00233293491001732 0.00551040022572915 -0.00924658797462035 0.0124362260156113 -0.00962687869499743 0.00465642416552296 0.000112645268046567 -0.00355551646353871 0.000810187798032846 0.000640763102183276 -0.00302526058586878 0.00360071183928809 -0.00157623614312845 0.0016668839896171 -0.000653032770386217 0.00184715814868401 0.00414406929505426 -0.00281343832053376 0.0114663145988019 0.0144752965498026 -0.00905878721199317 -0.0510559774547439 -0.077127299610673 0.00711104596199412 0.0552848072468345 0.0761972871006684 0.00697309300802487 0.0468349701420655 0.0597951126140465 -0.00484632329500587 -0.0411948588383538 -0.0621368113639014 0.00336817743327019 0.00662684547071576 0.0208334210387203 0.00144766206261234 0.0144624629470833 0.0320499233188612 0.00369991358291328 -0.00940377343250912 -0.0146726202682397 0.0117736641147212 0.0177591313483478 0.00844347365868716 -0.000407739070796965 -0.000389809035870198 -0.00629581185627086 -0.00952934227717158 0.00045827071051911 0.0249376396291547 -0.00537396899615258 0.00470645508305153 -0.00283924641503844 0.00465047353606346 -0.00387456773490211 0.00281765938354686 -0.0499722464676903 -0.314263273844812 -0.487946613649649 -0.0254962479621 -0.248247117403253 -0.388144013093565 -0.00162973725802427 -0.0606546034294583 -0.0835198953370335 -0.0161373620239278 -0.0927745868239618 -0.127605351918024 0.0105631348226411 0.0170957245981213 0.00824103765744355 0.0120459842954222 0.00420610468960872 0.00485897893212801 0.0159765220237192 0.0159604866768483 0.00940404683005888 0.00501223298692206 -0.0142130733241747 0.0183285006581968 -0.0149939278242519 0.0326092801901283 -0.0106471703790554 0.000514843580556217 -0.002658639391003 0.00732513860351894 -0.0205039944310333 0.00324523851625669 0.0280661042862499 -0.0115301118933385 0.00402442255522149 -0.00305187254635878 -0.0163593758401359 0.000948092338901444 0.0298556151697278 0.00255371917546093 0.00682096689214238 0.000607716858985546 -0.00250035634209462 -0.00433819491145074 0.00126565519366983 0.00265721040940766 -0.00266338773690243 -0.00401190255751815 0.00174930099168237 0.0036512927137168 0.00272750475267506 0.005293148037704 0.000933863056556605 -0.0041601945753663 0.00908824106985501 0.0022548683615681 -0.00427922662662597 0.0047036666010271 0.00352031127401936 0.00164540925993659 0.00707441077629982 0.0122601002970402 0.0044008295695482 0.00382287483458766 0.0047764267443359 0.00148639165385964
  49 882.376936033742 ""  32.7398228984708 0 0 -0.00178227481632303 0.00033439831950855 -0.000454096932127676 -7.91127808178667e-05 -0.000113765873417178 -0.00183017229275305 0.0013512751830072 -0.00043693048407512 0.0019392054085927 0.00037170665136699 0.000350171077714426 0.000230101246080881 -0.000189399042952293 -7.33490972173166e-06 0.000326928637504245 -0.00153287538073953 0.00080437852323707 -0.00138002402117032 0.00245588364930925 2.56670290351065e-05 -0.00370007148383308 0.00102211298954487 -0.000379441698993401 0.00126637384884359 0.00247189555168984 -0.00180882521940017 0.00267038133797285 -0.000158373311968141 -0.000611567814024234 -0.000210025814385874 0.00219698902877873 -0.00217724308983364 0.00231130581405544 -0.000512722874775926 -0.000488544687872752 0.000306765530394662 -0.000509178586507923 -0.000378163919281487 0.00026148837849667 0.000646160347086791 -5.87669407120327e-05 -0.00113269185612883 -0.0450628760197421 0.0466277810357318 -0.0414527680926975 0.0408313612103511 -0.031998211618028 0.0219371888652948 0.00879505244008923 -0.00471780642279234 -0.0011643702782983 -0.00109071705032666 -0.0136040047350774 0.00873814914621811 -0.010679917301917 -0.0252631322439814 0.0183705880446463 0.00664311751459702 -0.00489213917078444 -0.00277774162397015 -0.0186158489164841 0.0346453305714281 -0.0129479940095858 -0.00073721001065433 0.0337597023647923 -0.0158600911643933 -0.0113863658185766 -0.00350955872388088 0.000473365612194257 0.000946766595896991 0.00776838107163683 0.00492353415978508 -0.000836971389712233 -0.00275666125987544 0.00101802801094334 -0.00127797747126739 -0.00156667290083329 -0.0053360272445467 -0.0195640253178421 0.00459924131472138 0.0472695597386789 -0.136023825234864 0.0912496373232917 -0.01532370588206 0.0131317420642348 -0.0086097607714402 0.005303841931748 -0.023000568251526 -0.0203920375420027 0.0144101676377818 -0.0500156722771893 -0.000481644652183607 -0.0425802506294103 -0.0140465307414021 0.0134311896068759 -0.0587877743154622 0.0119464028771736 0.011309861394613 0.00343874772314449 0.000414677898274407 -0.0111251904536327 -0.00589714003887027 0.0135559075449021 0.014850075297791 0.00804036931986348 0.0125981046024969 -0.0106669725908694 0.00689053952519056 0.0108515781816905 -0.00517542511736006 0.00386796695138021 -0.00187426825815115 0.0177423115542963 -0.011928419675425 0.0104291620639342 -0.000806882366053896 -0.0164281648942075 -0.000134535294796491 0.000758216811453621 0.0148059021822869 0.00879088379274019 0.00185992204397637 -0.0063793092664505 0.0657071641516077 -0.0120494425565554 -0.0444591439200238 0.00784008713163869 0.0792080360095209 0.0680863776424727 -0.0215979477548304 -0.0941086871736 0.00505275717005057 0.188178705985759 -0.0783582614986469 -0.418486229573265 -0.196936888048993 0.00352768777873383 0.0443396364071448 -0.251515268431497 -0.295953857305154 0.0210204515450037 -0.000276605391454638 0.000324927076071016 -0.000292761636340196 -0.000278571760264134 -0.00584926290785666 -0.00362346621288379 -0.00116039313559136 -0.00119276968895202 -0.00135204527055401
  50 928.287380701473 ""  64.0703733857064 0 0 -0.0213477478720802 -0.0129598477632672 0.00448238955235662 9.26860993565832e-05 -0.0073661458162429 -0.0206295822585641 -0.00502808831667552 -0.0119799658717067 0.00436760032533373 0.0023046993225222 0.00572837338303356 0.00677533207749381 0.00307747688984838 0.00178374924910467 -0.00185420159651869 0.0262012535841263 0.00923344372433147 0.0166696527626962 0.0146950689877786 0.00228731445860993 -0.0289297756972956 0.0144670236037645 0.00204937749079715 -0.0202456795213337 -0.0350395668166566 0.0358531893416187 -0.0522264602444043 0.0388407171429288 0.00226250794904398 0.0285873098547482 0.0318079078678093 0.0114135439163832 0.0299223848225546 -0.00573329449953663 -0.00649948565538684 0.000861232395517268 -0.00595801717326795 -0.00497902094271504 -0.000982631663778164 0.0135419504532905 0.00100529760743877 -0.0218093333201766 0.0712988550807454 -0.052880165432589 0.000290225964373027 0.0192005024856692 0.0196273992755973 -0.00684753331852514 0.0118897551936265 0.0010078984389364 -0.0038198786465519 -0.003075607285977 -0.00906442035246094 0.0042107428819641 -0.0128189832374792 -0.0102712683463822 0.0100874262594221 -0.00202289983892991 -0.000103753552013442 -0.00140420527040162 -0.00943056021878039 0.0148336799075844 -0.000281976415176732 -0.00221487599524185 4.47444984270867e-05 -0.00204010096909247 0.00170673614928146 -0.00997857621102914 -0.0168193815283451 0.0100497965937378 0.0111990252191567 0.00127548642156174 0.00058479671461027 -0.00408535966654133 -0.00766890501508244 -0.00768287562556055 -0.0036867898193992 0.0135466051074187 0.206468423582466 -0.0648880786211552 0.0614092299594667 0.0960844157708358 0.0421316422460856 0.00217576737400206 -0.00872758821891172 -0.00550413775691526 0.0186472700972989 -0.0238589778252394 -0.0137014632179362 -0.00470780553178351 -0.0161678652830449 -0.0139998520074662 -0.0416044602038299 0.0164648217897088 -0.00497709324487672 0.00608516187372571 -0.00477799536871157 0.0136843226317003 0.0156223730593364 0.0111216959918352 0.034894079394343 0.0270990526676517 -0.0165323710277877 -0.0163667587428339 -0.00459449014827697 0.0130969532649253 -0.0258882143554172 0.0293769897105726 -0.0152900548564155 0.0409439927170291 -0.0120254019447681 0.00193746754431491 0.00468011035503735 0.0130477887864522 0.0107662543449003 0.00247751663105755 -0.0127931302094832 -0.00604524335901954 0.008260709536095 0.0362422422463427 0.00258395316763606 0.00800080977133751 0.0252629714353403 -0.0457264220004551 -0.0892790964005197 -0.0510660865199098 0.0170524611193293 0.12492017345185 0.0182872962415104 -0.0855469394955442 -0.0274675531443748 0.0182206424173657 -0.14396986177914 -0.00691491809640189 0.260853715772381 0.193646337652559 -0.175110704276068 -0.196632673534805 -0.0335876451047624 0.0278542872762975 0.0184419035479474 0.00829333768780326 0.0310735550547426 0.0157889206581255 0.03176934021691 -0.10555677565159 -0.0814396444177062 0.0104024270819593 -0.115924304967154 -0.0361137482143679
  51 931.231687976872 ""  6.53640572450794 0 0 -0.00602211716618981 -0.00359823789943652 0.00128297873281626 -0.000571458227883887 -0.00219265360877725 -0.00620696811935254 -0.00143516443738351 -0.00342359184532627 0.00121800417930241 0.000584227903719893 0.00175643997237971 0.002326983274681 0.00102902312739609 0.000730443646393465 -0.000761762535420984 0.00645276545073244 0.00188804430705603 0.00576515818148851 0.00538390849902843 -0.000539310529766544 -0.0102288054128805 0.00319604115592855 -0.00016663330279814 -0.00418696225990577 -0.010071106792721 0.0102031827669697 -0.0145450960103134 0.0109141224720742 0.000510813668000595 0.00839687214008563 0.00846194748510462 0.00347102515415469 0.00818886894649264 -0.00171198761426991 -0.00201606077577292 0.000188750460439816 -0.00196361332056091 -0.00163841469125841 -0.000852664153781841 0.00441273846748338 0.000233106074956918 -0.00649271805632327 0.00977006871979347 -0.00529592459513861 0.00112570333992764 0.00320655176863675 0.00340356789002039 0.00148468580691107 0.000772821584854879 -0.00625458414508459 -0.0103385874036787 0.00134640279352193 0.00683539397707748 0.0147550231583836 -0.00164169903817975 -0.00265138799105261 0.000638621219365652 -0.00214504186939815 -0.0073030814240715 -0.0116490317826609 -0.00253031999441411 -0.00267805463196908 -0.00798279429918369 0.00164091301276172 0.0116837724607627 0.0154781886300692 0.00579993297397359 0.0737265002798179 0.10466866614045 -0.0645640801236037 -0.0786566845489552 -0.0096471339493953 0.00640894835874804 0.0268321866008825 0.051640008460375 0.0564505215871694 0.0266870732044132 -0.0777075347047154 0.0228863151990617 -0.00629345140395217 0.00633692900741361 0.017321114045118 0.00304891184033769 0.000136219974897187 -0.00782064021991424 -0.0534190838962863 -0.0768252670749902 -0.000782386871283094 0.00765208252424626 0.0161967548985495 0.00077555000329832 0.0352249988437316 0.0502329404711044 -0.00562662988426741 -0.0617575211065053 -0.0901780462011461 0.0317357005366072 -0.0963210138954717 -0.106287969003315 -0.0715162233348071 -0.238178341801641 -0.178231959209093 0.107628834985849 0.0984284049864886 0.0278297272222595 -0.101065858365568 0.181523526609483 -0.197463415120347 0.0893451665645426 -0.266560226647239 0.0746635400037285 -0.00176702966607467 -0.0648053914753322 -0.0769249491773192 -0.0996142002387375 -0.0178257456251602 0.130330155206948 0.0418855710988253 -0.0693066016221311 -0.27546032382663 -0.0339582729003936 -0.0592992004284155 -0.155980986005058 -0.00533996854070368 -0.0111806900041815 -0.00764079070463064 0.00202574295550277 0.0173905647476405 0.00345741149446614 -0.0122733515228546 -0.00590156710599327 0.00128843328814018 -0.018892908970021 0.000710668681542869 0.0351213937060477 0.0272754916136309 -0.0264142211415058 -0.0301020295577669 -0.00531622525366827 -0.000871111036346522 0.000798348039645587 0.00262432716212973 0.00827372852583838 0.004247129539715 0.00964088109942752 -0.0261566655532928 -0.021152493620272 0.0024303998472954 -0.0308674003768891 -0.00997566492800228
  52 936.294881200129 ""  76.0708176361991 0 0 0.0768540529828159 0.0412421613229445 -0.0224209391997032 -0.00377375064186235 0.0255634628222433 0.0819161000199169 0.0220798336433475 0.040189767422275 -0.0187416200839556 -0.00625474999466183 -0.0192395428051266 -0.0256753656469727 -0.0116066610184291 -0.00669769231071804 0.00713310370066852 -0.0659932398708351 -0.0269492093995881 -0.0548288027385518 -0.0643967360031754 -0.00965651231221667 0.119338328301952 -0.0518598768478081 -0.00642850613493547 0.0801921727079453 0.117504641348278 -0.119198851212988 0.191522042774359 -0.124615344714189 -0.0146176443819796 -0.0723247678559994 -0.131540766573325 -0.0239726759689749 -0.120703253618797 0.0237908726948267 0.0265336647760835 -0.00435211451809954 0.024860723602472 0.019870309345786 0.00391695139194842 -0.0494642570106361 -0.00401806318865187 0.0809049522610319 0.0188989587096807 -0.0248873634789981 -0.00217678656017615 0.00983469804884666 0.0106402636343085 -0.00358001098820847 0.00199314519770209 -0.000931440481552993 -0.00376354571934229 -0.000710880475061884 -0.00274262607676454 0.00243922806228656 -0.00501982406168081 -0.00342520114780221 0.003514625483894 -0.00117915455902352 -0.000488396358965253 -0.00171258851273622 -0.00206529788008937 0.00445012913651048 0.000246003645116794 -3.80506246431934e-05 0.000282637884834778 0.000394866059931074 0.000125946540216828 0.00409192028831307 0.00302903277496554 -0.00244771399567606 -0.00288490322560379 -0.000929141516109586 0.00128141519650026 0.000154682344227515 0.00272605734953565 0.00242478552726717 0.00157199771209178 -0.00214534834131008 0.0702610261284051 -0.0262990948008859 0.0159427064546529 0.00702314124220161 0.0280454987135892 0.00387167041910668 -0.00331137163959483 -0.00473038702696404 0.0025426666967346 -0.00868679152982607 -0.00482890595988687 -0.00202650941103498 -0.00328519589351766 -0.00477649077394292 -0.013701629777304 0.00348660657060168 -0.00516909262718302 -0.00444721802116431 0.00215375297012266 -0.00214552087252738 -0.00285413328371957 -0.00256564907057885 -0.0099310646317192 -0.00558452442057685 0.0033448329844778 0.0008276484560172 0.000559984800292692 -0.00465132656805926 0.00687276117271853 -0.00707884256127217 0.0029441713750123 -0.0114664442771161 0.00324644642655698 0.00106782809669113 -0.00571290494772852 -0.00189797564610804 -0.00594754508904676 -0.000919475785518902 0.00919983938909569 0.00172295622578768 -0.00404177918446051 -0.0120513828965415 -0.00198999538705709 -0.00322283648641829 -0.00694727411616031 -0.0146251838290576 -0.0282762864994212 -0.0161539356670062 0.00762311720022516 0.0378777987585764 0.00647127607339357 -0.0247427955222835 -0.00833285923215494 0.00839615637365482 -0.0413199924326373 -0.00844256387681383 0.068469092918661 0.0591114073590049 -0.0483514310025503 -0.0566274598582535 -0.0151621631085524 0.0126649150037487 0.0108188452640285 -0.0330762458002984 -0.0966103702815449 -0.0530632881535735 -0.13037466429988 0.29261224401214 0.25024560604838 -0.0143681949614156 0.372182003241565 0.126409511052072
  53 946.834435887547 ""  0.507263605524695 0 0 -0.000654593579321469 -0.000362911845715938 9.88072877660884e-05 -0.000107120308706569 4.27098348332811e-05 -0.000734274676570662 -9.21671647245051e-05 -0.000399816957999986 0.000161996432471779 -0.000102791567406262 0.000155320398669969 0.000395734955086029 3.31088882907767e-05 -5.96455596516068e-05 -0.000351042506229782 0.000325011134519377 -7.68814289581912e-05 0.000978857236302837 0.00109025421846217 -0.000472756524102101 -0.0018099287147714 0.000653141904064836 0.000179490982472092 0.000365185618822589 -0.00107873519985855 0.00111650253845992 -0.00150895913341078 0.00135948917466598 1.82222298343898e-05 0.00115803933388964 0.000815315053597483 0.000441273599507141 0.00083533491180263 -0.000843510550785253 0.000922887683502347 0.000478461536029181 0.000573993379556964 0.000154412154161139 -0.000288228547395561 0.000338503852322057 -0.000412368415525879 6.04489187241207e-05 -0.00178377365274003 -0.000403147295794727 0.000502640703405184 0.00136588325114689 -0.000653190928817634 0.000217295085746264 0.00043065947283978 0.00104231462786014 -0.000466250654609044 0.00930683815924399 -0.0077206133418153 0.00431635010604419 0.00166379472785149 -0.00764343722838351 0.00502726272985876 -0.00816584151151646 0.00543334872574178 -0.002844652652915 -0.00170757260890203 0.000346647468558899 0.000481926274072597 -0.00257715942261021 0.00277745380913174 -0.00253581417262531 -0.00898478427606946 0.104496819905547 -0.0725633884549968 -0.0359496363935067 -0.0025574267951485 -0.0605831203050731 0.0731447974596353 -0.0783262005739687 0.0417112077711394 -0.0369730034281677 0.053577463754918 0.0382620710090617 -0.00426023114325139 -0.000907754286543339 0.0010612798902359 -0.00409783805832921 -0.000840883755171861 0.00101934000361978 0.020719119496447 -0.00392940216677268 -0.000295589725895605 0.0208226079760512 -0.0181753344018854 0.00972519430889008 -0.0090270936535409 -0.00353286905493986 -0.0016635965279918 -0.0049503783683101 0.00762052023482616 0.00136244861433837 0.134323585655688 0.191196829661374 0.16783317423475 -0.0338594805562912 -0.199721760010232 0.0104940572147651 -0.0331605515630492 -0.24713094103284 -0.0443236436512588 -0.0673873561604325 -0.0274743692587507 0.0451925484318745 -0.0795371859260133 -0.022198841594738 0.0046196888660236 0.0833620842671718 -0.278564257941124 0.178763572737615 -0.00653029734306891 -0.0647274563764985 0.232084324082839 -0.0305597966220065 -0.0892987295223917 0.210027368176518 0.11705533559601 -0.0700640526696497 -0.243377197177633 0.000889918867575348 0.000673525479917787 0.000637241565168337 -6.03757950517302e-05 -0.00121511884065849 5.93305020725907e-05 0.000688979788183549 0.000281514968489058 -0.000217654883393799 0.00302725618152501 -0.000873787226239313 -0.00598293244084156 -0.0041007184178752 0.00243197084546843 0.00356318286406561 -0.00164789161754659 -0.00217862306780484 -0.00017291960199277 0.000370494490352298 0.000766645188675621 0.000456568697018954 0.00114249773510303 -0.0020003580519566 -0.00175607980976065 0.000238025923618969 -0.00271585611250462 -0.000872077263099742
  54 963.815243971542 ""  1.45387002513702 0 0 0.0142356275474942 0.00169255096250132 0.0380199130284813 0.061352324215686 -0.068989697432685 -0.00265811790223982 -0.0491080224990978 0.0456488001141778 0.0303640258314202 -0.00880368407017587 0.0197464116444976 0.00258647045673911 -0.00205317008000008 0.00416479556468503 0.00068599989863006 0.0101454932044654 0.0954586740307438 -0.287905425702593 -0.212970199044905 0.182267887749488 0.277122761756101 0.011919326659453 0.03767009830677 -0.439403507031931 0.0928997219187629 -0.0832249306238135 -0.0956531161598293 -0.161642295884744 0.0954306077291336 -0.382892204296386 0.240475537110348 -0.212091303490261 0.170437821865245 0.00971939723686835 -0.013009145180579 -0.0121162412480387 -0.0303826482232605 -0.0230573263551654 0.0286127564132226 0.0330812332755349 -0.012608616243223 -0.0275327829897788 0.00108874998569262 -0.00199563842324515 -0.00160419348175418 0.0008703644552029 0.000291145628896291 0.000343368158518781 -0.00224733249361213 0.00110900706623461 0.00102404781858895 0.000307287659570283 3.8036127517242e-06 -0.00155096490777501 0.000527057479695827 0.00179535187175933 0.00198614999978902 0.000864451680847049 -0.00129770445884366 -0.00184648316743236 0.00142783281432353 0.00215804927104179 0.00377370671841541 -0.000913495337194982 -0.00264386973884514 -0.00112040698325635 -0.000186419591850508 0.000698286213610023 0.000659653396653943 -0.000967246259830106 -0.000339982822787176 0.000434700808337539 -4.29800422356794e-05 2.20168904544959e-05 0.000627853008835784 0.000442930490908973 0.000697518994961993 -0.00020350929912301 0.00622437236773106 -0.00337416233382382 0.00280514536367701 -0.00281878892588743 0.00657293492291814 6.0922569730946e-05 0.00200901868615463 0.00403174547389057 0.00358442481709062 -0.000433470095628806 -0.00869588084351488 -0.0137682080562793 0.000766808171378299 -0.0144821309396529 -0.0226143017047546 0.00212960308865979 0.00778023491084667 0.0160668279480695 0.00185968224898607 -0.000260891345729713 -0.00133823178780062 -0.00115415577284804 -0.00547394065952764 -0.00382111370920334 0.00348940466867312 0.00342533345624214 0.00144429617346669 -0.000116293571791235 0.000648387399722979 -0.000764121371663403 0.000992274973926131 -0.00172958256630898 0.000858080392394715 -0.000188099052043392 -0.000553386738716185 -0.00115270827731107 -0.00194097204188863 -0.000650728434069343 0.00416759883402533 0.000156202534545139 -0.00153723725571423 -0.00292656778571433 -0.000154266871019002 -0.00141747345675646 -0.00306249276898758 -0.00075048463281115 -0.00151954715295223 -0.000281497229986713 0.000412388806098429 0.00122980924237128 3.07258970726554e-05 -0.000530696640245106 0.000691303215671033 0.00086718642821165 -0.00065955487886299 -0.00222046511670452 -0.0003141282023909 -0.000166437766002945 9.16617533905044e-05 0.000646386413199001 -0.00274530477789908 0.00179276429113957 0.00169560675451515 -0.00954208762326997 -0.0104414983351334 -0.00376341935587763 0.00747640673603923 0.0367464628665144 0.00459989432391184 -0.0352006967710302 -0.0644076837005403 -0.0352247694080378
  55 972.677645018722 ""  0.166310425136461 0 0 0.00209641418364921 0.000350840045804649 0.000711964514062808 0.000599181072038941 -0.00504182308710759 0.00104857881316226 -0.00116395339331924 0.00286279498943844 0.00106260145178461 0.000163828785525992 0.00195153479634859 0.000941682497892707 0.000426454199015757 0.00104051428209171 -0.000449525965816957 0.00186154729168856 0.00463969209275935 -0.0143058305913145 -0.0116253076090122 0.00654324502426696 0.014002235317418 -0.00417198181428497 -0.00140074484987926 -0.018691235322374 0.00655055828047446 -0.00581733775682703 0.000892783448563877 -0.00968836813829185 0.00337323695050341 -0.0171706797684779 0.00663363543513646 -0.00945568291367797 0.00413398554557414 0.00126231554566166 -0.00125119054493393 -0.00166628531825667 -0.00206172128902679 -0.00166494559789922 0.00177616439837438 0.00447375296214623 -0.00111863907350691 -0.00273774822652767 0.00153321443714935 0.00513579671734461 0.00641528852315751 0.00263838968390904 0.00160027322472978 0.00298726060420951 0.000252398207641478 -0.00769635656711077 -0.0121504657565338 0.00192141509445123 0.0141477205489188 0.0242276390669427 -0.00247000231013355 -0.0181203471050697 -0.0276265563005094 0.000114749019385923 0.0192435042797596 0.0294301437319152 -0.0102649177793079 -0.0593161478028893 -0.0904917082344912 0.00726709575770879 0.0442607305934987 0.0634677358471349 0.000420245765113448 -0.00516214954983349 -0.00811338884544755 0.012096928901403 0.00429545661320098 -0.010982540161415 0.000187424449398349 -0.0019541698423896 -0.00384752316585744 -0.0119004152895613 -0.0110161931717479 0.00109746747621314 -0.0231514502770827 0.0115329547220751 -0.0151165119001676 0.02375343204222 -0.0164913668970275 -0.000526046876428854 -0.0175237658650286 -0.0997145542126083 -0.147130455446786 0.0133326386668476 0.119093938217695 0.181324808512678 0.0342615918944016 0.35580625716223 0.542742867431427 -0.0308851201659572 -0.240774875338685 -0.354612112385873 -0.0192850128153238 0.0189977138562146 0.0371043267491787 0.0144456809605713 0.0645880668013095 0.0602912238464194 -0.0551737061576389 -0.069441826014898 -0.0246635146366298 0.0027971192273672 -0.00593400823599832 0.00495016654880162 -0.00484731165534325 0.00826777303482449 -0.00428006075825134 0.00182622806484549 0.0115781911261475 0.0213009473245664 0.0465069972565087 0.00569234993634146 -0.0754217442458444 -0.00556799759798852 0.0266952211592069 0.0792278694264704 0.0204020881314597 0.0236945703782272 0.0345579744830527 0.000963663888284525 0.00121397298912633 -0.00423928866813816 -0.000151731836797788 0.00479078309454409 0.00345982840680385 -0.00496544140762611 -0.00907729341557543 -0.00268998099071904 -0.00611806550202452 0.0109903612992645 0.0163104712603521 0.0164242523146911 -0.0208934998702586 -0.0257860122929402 0.00279136740856292 -0.0185100542186706 -0.00701960466088503 -0.00091677817871504 -0.0013238779904961 -0.00102594015229038 -0.00173669664450064 0.00331096917291683 0.00235280015436233 -0.000456116682695682 -0.00066030941279606 -0.000383196543972445
  56 982.619296653006 ""  27.0550521411217 0 0 0.0130831999486811 0.0150372647883992 -0.0191585900099396 -0.116336804454493 -0.121584496470944 -0.0133373755486578 0.0389517338131024 0.0198359215844676 -0.0016227116613097 -0.00547189839531552 0.0572858026576004 0.108221103212839 0.0810664866796508 0.0410324149604068 -0.0713444009700822 0.0372963550286227 0.0424309321488822 -0.0831896377586463 -0.100415955373844 -0.111882572432985 -0.0105271126860021 -0.106314614869517 -0.11794098365591 0.0333739255914246 0.0891510844729702 -0.0846399944038031 0.172108239045535 -0.0718187680000026 -0.0339572545206192 0.00599469339515661 -0.128823576162525 -0.00887149009316627 -0.105995819470345 0.00470957030831446 -0.0272127314353763 -0.0367429557822655 -0.00208469463944912 -0.0166740676101968 -0.0436311953972313 0.161164711303061 0.0338285000020613 -0.221170825552604 -0.00110499127218677 -0.00157789546144111 0.000589803935642882 0.000771327315225901 0.0010145055306429 -0.00118232635749405 0.00123569300752967 0.00103698266856277 0.00113104887391754 -0.00026219191735208 0.00032650852340953 0.000663668047837621 -0.000865418053695371 -0.00166936509699725 -0.00078520694066013 0.000346215389523945 0.000316837385004374 -4.74298040456599e-05 -0.000114433000001689 0.00170584981679508 0.00129258879926451 -0.000462392543824766 -0.00139275502049362 -0.00160826405258622 0.000416480580407032 -0.000123123280225223 -0.000277160727298366 -0.000348652302645404 -2.12547928042731e-05 0.000291506075980694 -0.000100963921248844 -5.29775534304742e-05 -0.000293190878713412 -3.6100691272207e-05 0.000109647013436294 0.000198461307041747 0.00104153574777108 -0.00153747983805164 0.0018678387088623 -0.00283778674079989 0.00116110876241698 0.00107367604289483 -0.000691151615764878 -0.00232775362347459 -0.00343149213268514 -0.000417076534166543 0.00542217131158095 0.00974758209574828 -0.000534467499076153 -0.00595461253539058 -0.0108483042966439 0.000284138725842259 0.0070344566794603 0.0103938781570514 0.000706290288107625 -0.000363010116071984 -0.00110351301974492 -0.000450355431682173 -0.000583212555490057 -0.000983520192626045 0.00132212925473586 0.00160482907705103 0.000589822809514215 0.000759913007612311 -0.000908722765799536 0.000836748827156192 -0.000145789427566954 0.00158750102302045 -0.000349295900306246 -0.000123837182834083 0.000421547168023781 2.50717903673632e-05 -0.000109905259556163 -0.00016123196540429 0.000758075102505969 -0.000100359087600056 -0.000362061290764556 0.000299777145691179 7.5383939277339e-06 -0.000114859655038751 -0.000167232460422389 5.82280994255647e-05 2.66588591746164e-06 0.000389474679066264 -0.000164981559749798 -0.000626329882146385 -0.000253780200784393 0.000577155959136425 0.000753299827667172 0.000250027694406864 0.000716008836211547 -0.000911529539166925 -0.00132264775790576 -0.00100266299624024 0.00156814175797931 0.00189874345442252 0.0014548621688839 0.00184830258118503 0.000319844723163884 0.000708400882268244 -0.00287434708497419 -0.0103987016581935 0.0101883779638631 0.0235795925645384 -0.00647177629410361 -0.0172930167116953 -0.0306110380896476 -0.0292706208361371
  57 986.746932181367 ""  0.111023188492092 0 0 -0.000274107433416294 -6.9571414386346e-05 0.000283185150655864 0.000222599681276497 0.000386044793273955 -0.000594106184831261 -0.000483269209398478 0.000155834412261661 9.59897623875405e-05 -0.000158065774830284 3.50242000854962e-05 -5.72416051133819e-06 -0.000154508878290917 -4.90571965077512e-05 -0.000540398369361073 -0.000698511962922038 -0.000215150700801043 0.000128325029644288 0.000680679396260357 -1.84573757211702e-05 -0.00105599960755766 0.00100505765974996 0.000760815108473034 -0.000388709637158906 -0.00061851734522126 0.000822749667856073 -0.0020025404773828 0.00038439728826004 0.000764107842061111 -0.000778120953143273 0.00156943620900564 -0.00014476824889714 0.00130233355113847 -0.000827735581239294 0.000956201642480357 0.000190964174153721 0.000661567899068855 0.000177014861544916 0.000427915887642381 0.000205070861245886 -0.000806663650647188 0.000948547477542729 0.000156178408536369 -0.00130631966997061 -0.00131028560683217 -0.000334046490860116 0.000374742246628832 0.000703181255677509 -0.000547959777293448 -0.00156430409578414 -0.00203260669196328 0.00174644943232896 0.0101471373913445 0.0154177394158879 -0.00150932691502944 -0.0107695964351377 -0.0160967322629912 0.000129873249673905 -0.000801841774035912 -0.00110814012489908 0.00195802935019395 0.0104420665002573 0.0162608496546775 -0.00141357788807924 -0.00738987800172525 -0.0106763475301792 -0.00021651115554909 0.000637145300775474 0.000269894018239876 0.000701823133334546 0.0298068959878712 -0.0582296411430698 0.00371101979045274 0.0362611373977566 0.0578390224233751 -0.00418296970250733 -0.0653092348992726 0.00234824808322931 0.00611756184015794 -0.00295212854397979 0.00403084819135341 -0.00449441844421268 0.00432655942850816 0.000255469459771237 -0.00663120577457498 -0.0563595382257537 -0.0880272621544487 0.00552716876987857 0.0524132155169169 0.079895130556626 -0.00597314460761294 -0.0656841836663363 -0.100113053712104 0.00465592840602281 0.0407784045999438 0.0596021910930837 0.0948561292125439 0.227825274275514 0.234147416192682 0.00748626632760118 -0.0661363955139086 0.134390013193563 -0.0975177794699763 -0.326591531563328 -0.0611815502608853 -0.108150338986005 0.2164786322877 -0.249743685652319 0.0983631368514653 -0.323969703832291 0.0817414478193335 -0.00801100889522316 -0.0787123863611292 -0.124810335174129 0.0755891043340693 0.0808752154835699 -0.326817915555717 0.0017639160450127 0.150342157036039 -0.0024980653782744 -0.0637264377880188 0.116473098825445 0.312664884193643 -0.000313643159151478 -0.000612228958216655 0.000715893503448242 0.000101331674725341 -0.000441464334340023 -0.000499719399960956 0.000612332556689371 0.00153103476453087 0.000578785104687602 0.000893100029202838 -0.00268866946421267 -0.00267605910068819 -0.0026678543469087 0.00377551658190538 0.00473891602075008 -0.00131135088087073 0.00384950666847371 0.0016553026076626 0.000354692267629742 0.000317232130316394 0.000155968699767163 0.000693340282276129 0.00142588754773111 0.000412667052332646 -0.000245711647433755 0.000526700403853432 -0.000100452387820727
  58 999.812164422578 ""  0.170928855929542 0 0 -0.000721178644353289 -0.00123086074294954 0.00212217088932994 0.00143202481311366 0.00154417817853137 -0.00192146793034513 -0.00267792497362867 -0.000404675550442704 0.000373299132655036 0.000776183020395595 -0.000802928668143106 -0.00147288973461032 -0.00165931857139972 0.000234180243290938 0.00119951503665428 -0.00466156631241929 -0.00319242718087698 0.00235533627777214 0.0036414638341504 0.000143149825226215 -0.00380175984244206 0.00346049362990201 0.0024566737174727 -0.00144489523179646 -0.00326921534091521 0.00276958067093102 -0.00938952569493701 0.00106570859078781 0.0025726688713968 -0.00468328055023098 0.00807250522303399 -0.00222530327125992 0.00661592971590162 -0.000488598546655861 -0.000705003344289566 0.000148630247459444 -0.00205426302020407 -0.0016067945004499 0.00426188807863504 -3.7178557017076e-05 -0.00183003705873059 0.00380732046985356 0.00150706659061048 -0.00319688877735813 -0.00422134282658 -0.000876752042952098 0.00200453333387382 0.00365000662512389 -0.00186829080188291 -0.00580151555508733 -0.00804095082492971 0.00676693373371948 0.0460437803716453 0.0701705021674882 -0.00746857452894551 -0.0569196873600143 -0.0870224337166347 0.00129527186236053 0.00805326657554396 0.0120992522038647 0.00405215601418709 0.0209695325948705 0.0331354484988087 -0.00274762547317593 -0.014936635235264 -0.0226746260799589 -0.000261373426087821 -0.00310939003525527 -0.00408872993858308 -0.00157868276000644 -0.00488931922478685 0.011344308436327 -0.00168925416214131 -0.0100078089241309 -0.0158340473685037 0.00287038984984498 0.0121894396433885 0.000457830679487491 0.0184077305789601 -0.00831116426770679 0.0116820973456247 -0.0110697178487418 0.0136333572192466 0.000194176046970245 -0.0355032887224053 -0.262899693427322 -0.406802008467903 0.038773694888728 0.343557049036211 0.522433674436737 -0.0116168959061131 -0.121486321397671 -0.18385374040344 0.00905964166537129 0.0800729764701349 0.115767499530105 -0.0127608220280422 -0.039502940341105 -0.0439309182593824 -0.00301699412529121 0.026427468676681 -0.0290851112563087 0.0174101839839864 0.0658576331887977 0.011603988728513 0.031677087609401 -0.0603085951022225 0.0674364187671502 -0.0258788022663247 0.0873657567391332 -0.0222697245346427 0.000944915318318425 0.0200835709393594 0.0254709908285496 -0.0147973194019202 -0.0156231400241254 0.0647364264647553 0.00196399786902202 -0.0378695126805908 0.00907156452372371 0.00571509154428013 -0.0230062969741924 -0.0539669006226162 -0.0011274752912073 -0.00187273713218052 0.00136422876202135 0.000401100545523066 -0.000305947895334582 -0.000968983172235191 0.000959423810405339 0.00412643178334994 0.00111162267530031 0.00185862207661561 -0.00759558671835189 -0.00695150705159512 -0.00663200972307614 0.00988269508236578 0.0118439612415791 -0.00539423271714245 0.0113580669364615 0.00456368250395811 0.00174630663770306 -0.000331913484924024 5.87560927948221e-05 0.00169879611046032 0.0119894655567219 0.00668412778952218 -0.000877022168901046 0.00803622488316555 0.00164501467877753
  59 1020.23913573844 ""  20.7453401788946 0 0 -0.0534025117126882 -0.0332170599178201 0.00184579879801371 -0.0279567979351192 -0.0033037369734675 -0.0616605520901736 -0.0447588618753578 -0.0314138454614141 0.0430957582852277 -0.00273801537233469 0.00337988364335934 0.0288910471174255 0.0200075993233448 0.00888058398022315 -0.0131019177306338 -0.174682109655969 -0.0909211513330665 0.00386478672790255 0.0726993299011406 -0.0779730436540039 -0.159944607266819 0.0175502792401566 -0.0138057884149336 0.0627768798573469 -0.074347280071981 0.0687927608691562 -0.223661720896377 0.072375658071614 0.04783918219032 -0.0613176409514637 0.236757163995417 -0.0687584604439715 0.208749353187879 -0.0249205322967977 -0.0209771605311819 0.00733400763070197 -0.0112475370825003 -0.0103158733134519 -0.0175403382330903 0.0428074144514938 0.012653146544562 -0.0747487673752534 0.00374017301678297 -0.035470688822118 -0.0221047836887972 0.00138931863398562 0.0118607624218659 0.00149584140382257 -0.00183135009825365 0.00183137407105665 -0.00115497498738429 -4.01117098036443e-05 -0.00477617022316004 -0.000546036330168727 -0.000778635179041825 0.0028053694514453 0.00128234836079873 -0.001335461864759 0.000954302948974196 -0.000715209746175729 0.000944891638365421 -0.00446543993110472 -0.000632030839071 0.000823631655082416 0.0018665394668577 0.00303452071968249 1.52355428721696e-05 0.000589503937778844 -0.000179189559151786 0.000842234351867601 -0.000437991721634877 -0.000370366704874446 -0.000384645678386651 -0.000303480401699765 0.000418940531564739 0.000353192230058837 1.82607210094084e-05 0.000225461477772343 0.095705473156535 -0.0716100833779831 0.0843741791108505 -0.0628065970535248 0.0994995529749737 0.00387012606259091 -0.000942523825369048 0.0060751707781297 0.0185975564711165 -0.00611340139254743 -0.003796024967098 -0.0134534128160929 0.00335687670420976 0.00788553015246458 0.0174614077447276 -0.00183407308216151 -0.0168471832982975 -0.0244409319843149 -0.00241462203549746 -0.00148676008505683 -0.00011782711602853 0.000967744098574705 0.00405522579061622 0.00273756340605658 -0.00253422030606903 -0.00234389910399041 -0.00114593427343292 0.00117285416493374 -0.000488573281958266 -0.000383167851527677 0.0019765693468475 -0.00202210824414413 0.00103351478596256 -0.000438833975492042 0.00196070648431777 -0.00101364283087334 -0.000897989775724489 0.000402082073668892 0.000554051142538572 0.000243061843240933 0.000321090218343933 -0.00204275674912388 -0.000888563372308182 6.07396390583726e-05 0.00094840564939114 -0.00651557478040745 -0.0112671613986346 0.00543729051244341 0.00391754805437285 0.000779019268001119 -0.00219900778478082 0.000956181112308299 0.0218245373273632 0.0034728937620923 0.014971047665275 -0.065101963157812 -0.0528557869014644 -0.0324516161121724 0.0684378533281765 0.072567841225319 -0.0389748684972484 0.0708696849943873 0.0261569663022755 0.0770861995687911 0.00515025176285153 -0.0140827856987659 0.00308585276724975 0.355588858084852 0.24866742947577 0.0616574305080317 0.398822580370076 0.117225315433646
  60 1027.12893078647 ""  0.545214777244932 0 0 -0.00942335142767459 -0.00432238493503894 -0.00664164601320662 -0.00619704002758393 -0.00099952251673203 -0.00496835356930949 -0.00768699533081711 -0.00832872881801148 0.0110915676488012 -0.000864687686201738 0.000458334663906614 0.00463288611226852 0.00347648814301369 0.00170410203893745 -0.00298825612377033 -0.0300503240867435 -0.0126843725946292 -0.0104298429826747 0.00538644961891619 -0.0131885398695444 -0.0169874182238311 -0.00260159971705411 -0.00355599529435226 0.0106629121227204 -0.0151167074399103 0.0148876297672876 -0.0470628492339238 0.0213886419176879 0.00968568283599917 -0.00832255910435084 0.0536444737228131 -0.0141068228457147 0.0474558917416953 -0.00155093016092698 -0.00236611363429216 -0.000499660092942777 -0.000147588344810236 -0.000734991416425758 -0.00278426760416771 0.00635906917743923 0.00180896490983602 -0.00973290819862467 -0.040491716300579 0.0249354904352564 0.0588585107280952 0.0191648778667082 0.0102094652172735 -0.0247718890899324 0.0214409508289941 0.000637545975831112 -0.00012725131503222 -0.00814283333662297 0.0795817743697332 -0.0494536948244785 -0.0251721737669793 -0.0837669465044252 0.0555975129255023 0.0140781124549051 0.00425001689115295 -0.00383967119641845 -0.0120955793796294 0.0803585487117051 -0.048674115931459 -0.0152656339600494 -0.0806922396849144 0.0490577108615556 -0.000146668597540778 0.00521666888188361 -0.00354667830579459 0.000506674403257178 -0.000301713353615946 -0.00330167308411713 -0.0101694998609783 -0.00614820159464793 0.00455214695275272 0.00126807576593275 0.00289954456989809 0.00205683046061316 -0.189886111234305 0.1128256548104 -0.166886735375663 0.0715700542840432 -0.188471128161175 0.0132332974490667 0.137636999728879 0.135875547774009 -0.111706789775565 0.0804295369997784 -0.136785045438057 0.0909462805607677 0.103413764433809 0.115458521250881 -0.104995481131399 0.102105223945442 -0.118806020199703 0.117187457305348 -5.15206518998185e-05 0.00400596401438751 0.00477657065178493 0.000539494805934446 0.00355918913948119 0.00522989079061577 -0.00868410508269465 -0.0134108798109538 -0.00517546507380195 0.0313955700033394 -0.0230433842858032 0.00785024400307237 0.0314678303532323 -0.017598205980727 0.0144525485463186 -0.0124281195758598 0.0458790848493326 -0.0288603654112636 -0.00905055260286291 -0.000460757342587751 0.0167174179455018 0.000152876487430559 -0.00380119734183196 -0.00775058359236494 -0.00224177099431918 -0.00291397956459461 -0.00469183360282398 0.0135424465339108 0.0249900460844005 -0.0139232323481024 -0.0047552389994692 -0.00147739662976919 0.00468055519514489 -0.000663390617731947 -0.0439583293713664 0.0019014785683007 -0.0217301387756644 0.0923275529834776 0.0861427075352839 0.0936328515169573 -0.129518634817561 -0.154144356653279 0.100855903420254 -0.128655811977865 -0.0458886303468161 0.0135752575653767 0.00241441879410555 -0.00521239173572447 -0.0147942744809693 0.050944885717211 0.049936099735814 0.0309129088045172 0.0904025006919053 0.0355271646085594
  61 1028.40774090428 ""  5.62249436923411 0 0 -0.0108754121027277 -0.00539390479071542 -0.00925882088397947 -0.00738552441052234 -0.00100448096412716 -0.00442994938053204 -0.0088348162352592 -0.00949780755439778 0.0139294201900663 -0.00233609226004897 6.35038277616402e-05 0.00665304492905272 0.00558776894207118 0.00205849609247612 -0.00505637297278822 -0.0343953849648247 -0.0132472933885252 -0.0191589972464469 0.00125223566887926 -0.013396354555413 -0.014623969441699 -0.00179615924373524 -0.00288658328917392 0.011838568825074 -0.0158870080653809 0.0159764754404791 -0.054949138279913 0.0239511765312968 0.0119124862025986 -0.012621470910158 0.0654256258505671 -0.0190904220790663 0.0575491821756796 -0.00179127844780935 -0.00116336878541365 -0.000853670506942759 0.0012931435616806 -0.000250547154147715 -0.00475862818118346 0.00742550671893345 0.00278741714771107 -0.0117903920526003 -0.037278164461551 0.0388831110959215 0.0696502393149148 0.02665791493637 0.00644135242168115 -0.0280252110759639 0.0234266259724578 -0.00177317429221 0.00246169024239746 0.00868575268471272 -0.0692072765245845 0.0467282220263513 -0.00219978681448194 0.0479525911572245 -0.0328867083066997 -0.0200618705037094 -0.00168822353593009 0.00306820316365619 -0.00431839997842844 -0.0429818936941463 0.0339412897335672 0.0143116013495597 0.0685761512461184 -0.0551832221814804 0.00204486835879377 -0.00309355093093125 0.00131688895388976 0.00184326459117057 -0.000623526936284701 0.00228690691661907 0.00914002111225346 0.00449090961613228 -0.00341881893062474 0.00287334991684872 -0.00251143978796208 0.000249881658661691 -0.244433598304212 0.145182952669621 -0.212238944370669 0.0905257949587993 -0.237987930277972 0.0154270961986626 -0.131747652025282 -0.135034905655136 0.0921547403916478 -0.0940750457153394 0.100363963552169 -0.0520693998519616 -0.104667696747846 -0.100497840848575 0.0361473770435519 -0.104452524383594 0.176655089016493 -0.0342966536382542 -0.00435864870279556 -0.0070654476898221 -0.00547481055175824 0.0020738352784309 0.00624931776636888 0.00107717090593869 0.00199444831217566 0.00755319433664971 0.00192257400526587 -0.0235874294775104 0.0170828822136009 -0.00474974119915875 -0.0246093815251807 0.014017351714589 -0.0114664902084267 0.010944963996289 -0.0365302302532631 0.0216499968995684 -0.00171115851525663 0.00218736163975036 -0.00498096100443022 0.00243439666499742 0.00106988525719128 -0.0122096486995393 -0.00705512926754649 0.00144817882735243 0.0118288393691269 0.0141173078346932 0.0284061605736782 -0.018444589004448 -0.0064237822902333 0.00251752292390916 0.00715616560933649 -0.00265067909278764 -0.058108920397356 0.00191682048647549 -0.0373472234550867 0.130923022561864 0.12607945873963 0.120373494303254 -0.179182964109065 -0.20653348730145 0.119731093389006 -0.174729636234673 -0.0594643996406415 0.0157693092249346 0.00324505245781315 -0.00627996722656009 -0.0191704282497891 0.0563682171048898 0.0579766851076871 0.0383115772868539 0.108693478395018 0.0433774905935678
  62 1046.25045159186 ""  29.9902497158978 0 0 -0.0275889789056631 0.018339448065622 -0.118277949701178 -0.0138708956053134 -0.00456395471168732 0.0852118969027225 0.0220961287624154 -0.0504191634416453 0.0538235031007076 -0.0135398630987091 -0.00320368239411864 0.00302109217591221 0.0095854491354521 0.000535895517507834 -0.0207107677313175 0.014256042656221 0.0654849984251423 -0.193881985289805 -0.0879643867600526 0.0478559662490788 0.154922323654853 -0.0816700244191162 -0.0211554339469228 0.00755827658036828 -0.0257360146612296 0.0384469634577115 -0.0719878221479164 0.13974967892752 -0.00531920896853354 0.0893764580521535 0.142786190433653 -0.0116686650286591 0.131639663918573 0.0434417072846312 0.0306876199173056 -0.029634669946239 0.03666369498425 0.0196626028033532 -0.00894784008099888 -0.0213096599266643 -0.00123869798213143 0.0491654105356105 0.0533294312970714 0.0614709738487699 -0.0309525229270605 -0.0366171809099462 -0.0518799744457705 0.0331787121964086 -0.0337992278888301 -0.0045498634738637 0.00591087395547201 -0.00618453975358235 0.0167665569404699 -0.0101441300602859 0.0228367069666784 0.0139624714041903 -0.0118745012640939 0.0164607948536184 -0.00729735597951436 0.00402529383248785 0.00963605327631791 -0.00597268746802651 0.00359958398754253 -0.00374201018965378 -0.00686841808352722 0.00385687672144701 -0.00162020800414022 -0.00785513281628643 0.00481075570647258 -0.00871833614616923 0.0036233094707029 0.00577146355701538 0.0063089824367831 0.00578490788814252 -0.00417712707433412 -0.00895729352937227 -0.00311932033260577 -0.00472753529546085 0.0366659173291618 0.0510795194014624 -0.0289296169236204 0.0611395010611899 0.00490633547591314 -0.0336431505968859 0.0140359297958717 0.0254234861998006 -0.0229559350355119 0.0427013489376416 0.00791747795254766 -0.00327608849600246 0.000778121116481337 -0.0118797014719467 0.00395889659855611 0.0277982381856304 -0.0207164672137018 0.018894692161815 0.0212685044339683 0.00925244770719534 -0.00414265179728994 -0.00981788953210496 -0.0385481273109411 -0.0250813992011024 0.029008024289982 0.0262124723133 0.0148301509274513 -0.0261549255886174 0.0189416843202567 -0.00617378959923732 -0.0268208034848243 0.0156825143385549 -0.0123331144114718 0.00760263176917395 -0.03450866993756 0.0215303738322591 0.0252303890353933 -0.00316158997908985 -0.0317900785950895 -0.0054935355775163 0.00675282456822233 0.0449291432489471 0.0197537033024977 0.00596238599324333 -0.00743428450612311 -0.0042838490526183 -0.00571834447264524 0.000899202379358788 -0.0016331636331234 0.00263667981775547 -0.000392202074272996 -0.00253026544432253 0.00074040154791056 -0.00652624662695516 -0.0187542143022413 0.054405769303077 0.0327747644711792 -0.0204112665973875 -0.0213428994798572 -0.0057299607441185 -0.0380148409786048 -0.0185572131927742 -0.00298509657118239 0.00756343726648558 0.0275849067001055 -0.0206304903294448 -0.139433114311867 -0.291045600905039 -0.0397325311504116 0.210762927725174 0.203563962843606 0.147531925394127
  63 1053.30899938305 ""  49.1861455459011 0 0 0.00927218822793863 -0.0161100638555045 0.0649824223040371 0.00228090689056515 0.00117663425849788 -0.0536709473807936 -0.0161382033682511 0.0265485049764209 -0.0240545445203838 0.00718529746060602 0.00237497097189666 0.00186691513732476 -0.00221172492946546 0.0012913549972138 0.010038735610774 -0.0350833059145886 -0.052488455706975 0.107519935957882 0.0573528579256325 -0.0366914945725877 -0.105999175406936 0.0464318025741508 0.00877009580524558 0.00813823835802568 0.0122907666462274 -0.0190270994388114 0.0221061380992326 -0.0760276774925411 0.0080599961131499 -0.0612678136507325 -0.0541782542782144 -0.00606551607225727 -0.0511472217041548 -0.0276792178858847 -0.0211676617182281 0.0175722872258611 -0.0231176892247424 -0.0127245854750385 0.00116949096421135 0.0184702307675678 0.00353355535100017 -0.0397536240269227 0.0772104133940174 0.0986064853246621 -0.0376029511123674 -0.050600613637612 -0.0790770824275742 0.0456689601571172 -0.0507786153172669 -0.00922091385980039 0.0135832703802513 -0.0144360688660117 0.029258001722232 -0.0192209593438078 0.0332296510713148 0.0235819137075823 -0.0185544215606158 0.0300374955741803 -0.0166899929277292 0.00951320717925315 0.0142507034408759 -0.0025390732594276 0.00136046780021921 -0.00435487310772217 -0.011038408110531 0.00520374158521501 -0.00197955353197994 -0.0226105145993931 0.014242317962704 -0.0222670728337643 0.00793203330224287 0.0193753175432796 0.0260870539022924 0.0194958628305412 -0.0138258575911269 -0.0239460129267519 -0.0128911148525327 -0.0133716941401336 0.0128810212068234 0.113416497068292 -0.109725160099576 0.111390949417886 -0.0219896492801437 -0.0496319294048828 0.00771934393703588 0.0450194754022013 -0.0262143754730886 0.0647587318407597 0.00968624394818573 -0.0111985870375866 -0.00668804862776355 -0.014532198359649 0.00369427697467579 0.0534682649533501 -0.0319416272476873 0.0373592483019805 0.0512242932133297 0.0132704825490191 -0.0204599430759035 -0.0253070338239468 -0.100408246152242 -0.0725778301423385 0.0809923462774885 0.0858813518567262 0.0430001505815127 -0.0936433967766307 0.0678905413909142 -0.0215813488201655 -0.0947929448120459 0.0524955425801755 -0.0432811917837441 0.0312298055687812 -0.128951640573705 0.0797250990615675 0.0726464964070161 -0.00616623391331573 -0.102445261128925 -0.0140534469453355 0.0235703578801996 0.120522403940849 0.0513380269223666 0.0214217668520454 -0.00507453083083888 -0.00443576916796881 -0.00206579178283246 -0.00421421136876382 -0.00357390333876542 0.00610811484440315 0.000785520975793038 -0.00452163194030166 -0.0100745975401977 -0.00129177608406548 -0.040823270914048 0.124504550985561 0.0823232762389007 0.00952142786475961 -0.107762874871173 -0.0880577108600622 -0.0438771016786882 -0.0953374260572235 -0.0143587597679981 0.0053590809036536 -0.0169940020060795 0.00604235835675105 0.0662944064468657 0.225341592410145 0.0724105587063982 -0.104627056339851 -0.0371622050965728 -0.057948688706311
  64 1061.26768583963 ""  10.6548364691724 0 0 -0.000791781073721981 0.0046097893981927 -0.0130165284756482 0.000514173698196414 8.07137335181999e-05 0.0119593460614255 0.00364868013313434 -0.00549004879111262 0.00392774722299808 -0.00121903784397942 -0.000520443249384181 -0.00132281280112601 -0.000299445541061302 -0.000510732548065632 -0.00133374313448324 0.0117441780737753 0.0134996228079679 -0.0210556295166953 -0.0128111056224898 0.00838761683975313 0.0246160947139082 -0.0101877997849569 -0.00141385340010754 -0.00414751190411131 -0.00319700093833932 0.00443250084417059 -0.00304043966979874 0.0162451648238473 -0.0023025696188005 0.0148239926823795 0.00786689999433011 0.00372184040922356 0.00764494113765884 0.00670838170513456 0.00382391621400379 -0.0039499519619457 0.00406297227000139 0.0024955652632933 -0.000581152235275879 -0.00594972936243799 -0.000404001265471554 0.0105707804385261 -0.0488547686915945 -0.0545678029025635 0.0233488848444878 0.0293964605693538 0.04878162799268 -0.029269569622733 0.0297664055493519 -0.00933480135401075 0.00212505181828741 -0.0109782401149633 0.00959497737625777 -0.00464337148932484 -0.0200841614761849 -0.0028730525652267 0.00229678249668084 -0.000209067980885087 -0.0171316505865968 0.0129307318183079 -0.00832364014261041 0.0328019973271909 -0.0212831561566973 0.0121489094545724 -0.0020699983054944 0.00163614730022347 0.00265237339566476 -0.0442490307484328 0.0263972025333204 -0.03552574196523 0.00929747238037732 0.0447604178724774 0.0717583904848653 0.0438818485420846 -0.0330873154201431 -0.0365538150353088 -0.0349849867561517 -0.0228083184539415 -0.00988400635037088 -0.056363803573107 0.0511584641494507 -0.055813960130865 0.00722097453871636 0.0263556749995679 -0.0692225052808427 -0.0160569864820175 0.015457246875107 -0.0165251045243084 -0.00199945081113841 0.00796583554841411 -0.0179560201429466 0.0332045554541118 -0.0157364693973936 0.0569701694774866 -0.0308310102815266 0.00472278189373005 0.076352707323395 -0.00973644800709149 -0.0665647456545265 -0.0408927545313008 -0.158267877076969 -0.134158828230296 0.153242073536031 0.190593481324571 0.0855562649530404 -0.227511963406547 0.161569010343974 -0.0466884020955282 -0.23250915015624 0.127215618350575 -0.106569426142545 0.0857259190473176 -0.32931409345688 0.205002210234508 0.129088506412622 -0.000888165509267283 -0.217102943912992 -0.0195983280607432 0.0549492185375372 0.186217571430592 0.0731631257202628 0.0507684735188237 0.0419756685309318 0.0016692338154028 0.00321657804416046 0.000478188107206225 0.0025977852142124 -0.00332591080408889 -0.000422509834604705 0.00325813500770754 0.000890359108063798 0.00326243386836643 0.0197553501111797 -0.0778272405482343 -0.0385617911303797 0.0105967102419989 0.0584474728975168 0.0391565893759786 0.0410623964781122 0.0592344393057912 0.00903229327473924 -0.00258007739403863 0.0035798314845255 -0.000357626438680781 -0.0115971175132091 -0.0564120680887545 -0.0229413947202268 0.0195747243973195 -0.00480857233846707 0.00807682754754294
  65 1069.11202190791 ""  0.0610468109789809 0 0 -3.44930333978233e-05 -0.000247079999762154 0.000364345838179545 0.000150557836301503 0.000258255174401588 -0.000349008364475463 -0.000120218874885168 0.000271585469547614 -0.000108634860154494 -0.000314229948892896 -6.19788520587235e-06 0.000181676450364659 0.000165038330707464 -0.000300046839395025 -0.000190339857076325 -0.000505451753243026 -0.000500392406618504 0.000460525036287876 0.000623998388271965 -0.000107391447242275 -0.000862412232534188 0.000777994266672334 0.000501719436191336 9.64199557684182e-06 0.000291497216284442 -0.000333760419591752 0.000371731002890109 -0.000821984466186578 8.95744161306211e-05 -0.00070236270138018 -0.000340517185618625 -0.000265178533447028 -0.000312792199313214 -0.00101271745878997 0.00119870818682235 0.000948628885492447 0.000939071300073808 0.000395991404455044 -0.00118616565896197 -0.00146827740595291 0.000684050130781454 0.000849722892790139 0.00100693412274144 0.00054449423559376 -0.00061807393560861 -0.000556510144542371 -0.000918794358052754 0.000430720411313338 -0.000331023990905572 0.000853271735177271 0.000439496787074381 0.000625659524732933 -0.000619315606232296 -0.000601772727688859 -0.000333109645897596 -0.00425988974450666 -0.0057088770648955 0.00254886442457917 0.0224549863262354 0.0323162606258714 -0.000658606862169187 -0.00834818365620787 -0.0105475259844446 -0.00052667999362917 0.000613772987645297 0.00166164091494798 -0.00285502200659368 -0.0287527482802037 -0.0484759640919473 -0.0711613343651493 0.0568373543803579 0.00436455564616015 -0.00337966844684857 -0.0241164483340221 -0.0354338140165018 0.0754861597140806 -0.0228550037854687 0.0484765878156713 0.000261961833687513 -0.00019761752465402 0.000560936284271159 0.00108000361125154 0.00117276634208287 -0.000500225762395229 0.0049095032270495 0.00859983934894531 0.0104366566733787 -0.000987958068185581 0.000560804355782713 0.000462294044678279 0.00506178681085722 0.0378280269108616 0.059288849051202 -0.00343530368463721 -0.00553428564743885 -0.00930112659718967 0.243886336913423 0.232167672098178 0.102474698502078 -0.0744490599734933 -0.358860412022682 -0.142597130001496 0.184707715562875 0.0245697449920403 0.0782943664543022 0.0579516978405588 -0.113930259363053 0.112956419886662 -0.0455657640928682 0.148213496093292 -0.0462537246185767 0.00174537437616823 0.0354692721754623 0.0441540558739228 -0.182196216598835 0.0705366267964136 0.0830422535547236 0.0461256748209582 0.0204272726044447 -0.395757063662983 -0.226268993016751 0.00242551886299998 0.266857582063924 -3.51365353748134e-05 -0.000192451898388754 9.02938687156856e-06 -2.07063042210885e-05 6.65577905456703e-06 -1.07495706406369e-05 -0.000124561717907096 0.000222478126364336 -0.000226888481981435 -8.38817980433856e-05 0.000743646644027615 -8.72633586117465e-05 -0.000811767641278728 -0.000197370696979969 0.000243625447750061 -0.00156216797286882 -0.000622008047402453 -7.6493588613905e-05 3.47599679644187e-05 -5.69655721079261e-05 6.71848808052838e-05 0.000572663386997633 0.00163713778022219 0.000422046242648005 -0.00080114126605538 -0.000398750412357791 -0.000494555984308525
  66 1109.81466307954 ""  3.57488006195487 0 0 -0.000397379147877975 0.000607184065118046 -0.00365566640142619 0.000663467024640733 0.00155695074046577 0.00278436622211047 0.000745090672786385 -0.00113241838425452 0.00108598894551798 -0.0019063201074474 -0.00121826110734016 0.000979112907287282 0.000965602720124233 -0.000257772021399446 -0.00217582989155805 -4.39206732059694e-05 0.0017957789860324 -0.00665707816425603 -0.000562704829553112 0.00173872512982404 0.00363206908293213 -0.000993302783093656 0.00109869637508302 0.000477284545238656 0.000125683340724388 -2.36428643378148e-05 -0.000343419441284693 0.00320445361347711 -0.000351051358157997 0.00240980831033711 0.00213888082829035 9.99003549933288e-05 0.00208057444555233 0.00265772242812588 0.00244668262969702 -0.00205604523196443 0.00340780399056073 0.0016381712499143 -0.00143419595611114 -0.00275668653105135 -4.80133274462981e-05 0.00468542776852515 0.0326136366110438 -0.0711007261355094 0.0210311349463075 -0.00121085657641078 0.0278158622290443 -0.0109304532786887 -0.00471342027303899 0.00931782258978499 -0.00658205543969866 0.0057182057911741 -0.00788988124713145 0.00485889203307917 -0.00610132508160245 -0.00238342863263725 0.00209771307275616 -0.016016951131146 0.00580346694946296 -0.00271443382573773 0.0018834865770468 -0.00291950930931632 0.00177802971132072 0.00349840877424052 -0.00550962324327888 0.00363990306052084 -0.0012625478482565 0.000489347688374524 -0.000223995101487592 0.00178360477781706 -0.00178807225524979 0.00250997692099522 0.00638631293200544 0.00185114066217209 -0.00149194982921314 0.0015923516478154 -0.00301531510141995 0.00035835030861069 0.053895309596282 -0.083981896021978 0.0601893333958528 0.0429076033212294 0.00318719108132705 0.0241956440022431 0.0244806663050497 -0.000627013657476498 -0.001667892009126 -0.0143189679977412 0.0013270749726621 0.000434910495186994 0.0292802591677921 0.00803278205592925 -0.00684859220348605 0.0288773177622265 -0.0211639704755482 0.00849915406746911 -0.00631181446312646 -0.0102186864710048 -0.00773145437494579 0.00175863149742239 0.00986909865373012 -0.000556242151489714 8.9858216432688e-05 0.0103931367504902 0.00130615044094881 -0.0150078480124893 0.00991197978621771 -0.00219835093533646 -0.0151524105919439 0.00658112015548899 -0.006478112528825 0.00762570006823663 -0.0275526312199942 0.0170384684231101 -0.000513269925383456 0.00331175912532935 -0.00967508323490165 0.00134761568118202 0.00456391766719733 -0.00812749818944743 -0.00495131280092356 0.0026970006198984 0.0123539697574813 0.0551389088079016 -0.0194569782135018 0.0399655522370142 -0.0320396139882588 -0.0137514749792163 -0.0155907191032183 -0.00715593034559281 0.103467480311167 -0.0188269548418031 0.0569628183794886 0.488335602597764 -0.0598516574448009 -0.252013737196854 -0.32124346410661 -0.0881678849308025 -0.282554782772874 -0.385986903572242 -0.0683768750225459 -0.000452731547607776 0.000543705149089366 0.000823170312133092 0.000981655126224989 -0.00524523772381953 -0.00337009857638348 0.0026143693539669 -0.00298210490206907 0.00104346500306382
  67 1123.33075697168 ""  10.7984314679297 0 0 0.0451452307697265 0.116333187911122 0.0513288509877462 -0.0173155838038714 -0.0703695669188222 -0.0364084787678395 -0.0337866330061863 -0.0578458998941244 -0.0201106936485511 0.0535831293756379 0.0435422052184016 -0.031832207574602 -0.0319745861102787 0.011304533446696 0.0679177314732498 0.218531042910625 0.165827540683328 0.148639493198871 -0.0798320251371453 -0.0153861816331814 0.0361825330901423 -0.0937006036036675 -0.104615536267928 -0.0499815040718962 -0.180197635408873 0.15639391789133 -0.186995828340831 0.188456480720347 0.0115312584303999 0.14020342587808 0.0567951891501701 0.128616714386042 0.0570747518960684 -0.0751910487676846 -0.0712435899449531 0.0603060306277427 -0.110439756884999 -0.051541734652151 0.0653431952914639 0.0869376443973138 -0.00288153165379295 -0.132057903064914 0.00139747104855563 -0.000842382769433276 0.00139884103264019 0.00147558746616077 -0.000121367682792109 -0.00069090538727455 -0.000563506091011651 0.000967713773944915 0.00053858078156279 -0.000645082265087107 0.000616285464321795 -0.000515938023418818 -0.00177392498061325 0.00201592227272317 -0.000725818757306035 0.0103037171393921 -0.000483459744766228 -0.000340650129411648 0.00372900859472585 -0.00223029878000782 0.000813289105233492 -0.00652510203303011 -0.00100884389351149 0.000813735802960365 0.00144093776510101 0.00128697206764706 -0.000272197481248497 -0.00199626297937427 0.00038582262238963 0.000400715797195987 -0.00233109170783326 -0.000993342506647515 0.000506464622854752 -0.00207232458625453 -0.000411808801894565 -0.000421578029839084 0.00394782455361627 -0.000420310190860735 0.00143159199890706 -0.00208643474670983 -0.00300980166406739 0.00151377474839589 0.00159988419541139 0.00150892517112973 -0.00141898604422842 -0.018706968475027 0.00876518240430544 -0.00885529606925309 -4.57208844763794e-05 -0.0034449529307481 0.00355851331272879 -0.0186670684062633 0.00697875655120567 0.000284250190423153 0.0031007823199338 0.00344153448551777 0.00289726895157098 -0.00229671008702042 -0.0126625417069669 -0.00720211461222259 0.00247482177617581 0.00238524406771133 0.00118431147043084 0.00570610231134837 -0.00409521166727834 0.000905133219180428 0.00557284947346284 -0.00139211354954742 0.00233551306282099 -0.00265160503459843 0.00909755109499041 -0.00486437848020708 0.00442838925060149 -0.0013153468840717 -0.00377648891067499 -0.00133457400860701 0.00113391217746242 0.0101609061416889 0.00394262087895257 0.00173707103282952 -0.000567987606624631 0.00104204920221307 -0.00145539739985731 0.000289731558204552 -0.000101238538403713 0.000341894253974298 0.000523058487440815 -0.000653226422279373 0.00155781261635029 -0.00161403864625626 0.000502651718916988 0.00972200780795122 -0.000165500007780738 -0.00689042969022594 -0.000252466877291473 0.00371257839556434 -0.00544462058220894 -0.003890127348947 -0.00172091890336223 -0.0226107461723263 -0.0666460187092031 -0.0334510547919747 -0.107475768081845 -0.0899139680090013 0.0329739071079136 0.000450059267652536 0.10434635502081 0.0442874744002908
  68 1131.62389680962 ""  0.46640281260533 0 0 0.00277521480583226 0.00336286567490663 0.00328464852344315 -0.00386052007396876 -0.00515302633887024 -0.00286210522905439 -0.00228641171366823 -0.00136010880483467 -0.000711384772886613 0.00641743792752004 0.00416890797075434 -0.00352166903318173 -0.00385250789617054 0.000870860832308489 0.00661546310607126 0.0108917362333477 0.00686185378021262 0.00371273836323546 -0.00707113348544289 -0.00576924696196943 0.000414553800338619 -0.00365320931475313 -0.00567973342910345 7.7354238761146e-05 -0.00626507359116407 0.00532908641100556 -0.00864531654747596 0.00477852039076106 0.00160384088358754 0.00118123047116115 0.00407347114719311 0.00230766001669127 0.00340776651155986 -0.00630845846699656 -0.00397037075625664 0.00553323754092783 -0.00747405337553232 -0.00344685968720556 0.00880163741729357 0.00919115256965075 -0.00204237526387755 -0.0121430839405156 0.0157504458017889 0.0265193713597924 -0.00938350404393821 -0.0334868908282101 -0.0184098135482471 0.0126136943726918 0.000982736025907812 0.00667621366273268 -0.004234411429722 0.043987949882019 -0.0354184536155808 0.0194539180430696 0.00209576582736827 -0.0245935826909244 0.0169201378969679 -0.186734722430818 0.027365861679561 -0.00491159488814301 -0.0275375599919895 0.0150203251350684 -0.00613502937154547 0.0772937582860943 0.01800495809926 -0.0205621412923899 -0.0206067777648764 0.00306467675698112 -0.000266260845609431 0.0359050318727642 -0.0148364469198634 -0.000543986212240559 0.0447715529722731 0.0109350376161696 -0.00999516014199543 0.0368228677154826 -0.00815394064916804 0.0105177802911582 0.0112735765278933 0.0285577316668963 -0.0213343771412128 0.0217599954904617 -0.00755897897433594 -0.0120302132525144 0.168424903833263 0.0113931750053772 -0.0246911692343044 0.16468955702141 -0.120549622802529 0.0636858203113415 0.118968183603276 0.0756773742964158 -0.0633987610418616 0.177963406915882 -0.026674402388615 0.0128342626337317 -0.0808231360887224 -0.065902879605243 -0.0175508307200998 0.0378948464679705 0.165882478448261 0.0656907120568665 -0.0686398384040818 0.00570135655855548 -0.0296924803459344 -0.0942453649711667 0.0587091387542269 -0.00655660798464247 -0.0969851667286994 0.037863865344106 -0.0419280314167617 0.0525992706865226 -0.180385031194806 0.112158165638434 -0.0669455153132168 0.0335821286248717 0.013661902254176 0.0245976947318571 0.0113533830785436 -0.182306953165322 -0.0766223444549002 -0.00792256821118814 0.0734687566812874 -0.00358913063528085 0.0014318421819458 -0.00348769840911675 0.00317244652627325 -0.000776151299444974 0.00154137187109588 -0.00362892114118512 -0.00425919885931355 -0.00283774104729054 -0.00289527750937924 -0.0329281822136742 -0.000641958367630257 0.00999056217093462 0.0327805302763722 0.015296994732665 -0.0026695861137584 0.0254041985955619 0.00369077050644874 -0.000746847284500259 -0.00326043207416908 -0.00228043371937618 -0.0063127408056566 0.00154147947233016 0.00555366169313305 0.000760828727580232 0.0100018058832416 0.00349297165532672
  69 1147.66837715035 ""  108.202612231412 0 0 0.0531517464992131 0.0689222632093223 0.0389182994924384 0.0570170955548474 0.0599061086665241 -0.0182822545649984 -0.0342186345731172 -0.0209758432670344 -0.00963460094425352 -0.111271197514758 -0.0691123036804223 0.08272987356816 0.0737403053925137 0.00783892541715414 -0.101262050282269 0.169366476502066 0.100977583923229 0.119057976972336 0.0228848681247708 0.00749700024792201 -0.0165752476554709 0.0785746099617561 0.0657886326359653 -0.0158017247673512 -0.0930637397576151 0.0792273521950835 -0.125616478820917 0.0808645245294724 0.0292632121909274 0.0149600275561134 0.0655069463339812 0.0530510041555285 0.0585761421915642 0.0333773660859323 0.0300326751371814 -0.0531528832289646 0.0768029142466702 0.0204420390449817 -0.0818774110924072 -0.0141415105934402 0.0188424843285311 0.0268006186477449 0.00345701838845024 -0.0018135118794151 0.00556645876982722 0.00132464152117063 0.00112223615852409 -0.00148271187678486 -0.00685480392045594 -0.00299264657126374 0.00198520926876996 -0.00996710011524759 0.00411619074431597 -0.0019790327460168 0.0123883360658609 0.00181134218656088 -0.00287027937491548 -0.00268737165714329 -0.00607671065459846 0.00434651142161202 -0.0100304227354074 0.00375355676908457 -0.00150252927806691 0.0125008112674263 0.00164337055076859 -0.00166791670231285 -0.00196384898019472 -0.00560153262625559 0.00197383097066931 0.00145633391080243 0.00191995108180684 -0.00314923313796951 -0.000701603239734057 0.00130577066315498 -0.000141718535317055 0.0019988753245933 0.00420149921093258 6.43709255837471e-05 0.0101805751951432 0.00920743829298461 -0.0154481883929213 0.0195045126115672 -0.00888723701729034 0.001016568323425 -0.0623758944660024 -0.0153556059627728 0.0183964382815476 0.0608408578054901 -0.019683650979323 0.0148367091197497 -0.0404430733782639 -0.00762137570006937 0.00823519734016823 0.0656427237813804 -0.0283790988947004 0.00935271216520213 0.0023682159140813 0.00680499040718969 0.00490801592601847 0.0020819783900373 0.0100156159426056 0.0129009311381941 -0.00265791439410191 -0.0139678465426266 -0.00256185133636495 -0.000723163518405674 0.00172132546229173 -0.000856997044466589 -4.6750846980691e-05 -0.00202680331330567 -7.91010683114176e-06 -0.00113345754698653 0.00487753134658912 -0.00450858066393371 -0.00649215675115393 -0.000864606352683976 0.0157217559462325 0.00103816485068111 -0.0071977684625628 -0.00923799416424941 -0.00162329236684687 -0.00614370245355883 -0.0130402862839829 -0.00263082567445368 0.00436387383717157 -0.00265558187747543 0.0034510030817725 -0.00212352802464984 0.00214396517403415 -0.00645616880771581 0.00436365689099858 -0.0019012568859195 0.00360552992579199 -0.0357873484076652 -0.0154583309510726 0.0183707527289849 0.0156075158798785 -0.00196402829315858 -0.0279730979752634 -0.0196155953134828 -0.00247639153660497 -0.025953730393745 -0.0439930294064072 -0.0120348588335183 -0.0451442916757582 -0.0542592210515907 -0.00103669542601403 -0.0337550637671142 -0.0179899838555182 -0.00369159590808538
  70 1153.25614744249 ""  15.1647534020161 0 0 -0.00490839214098163 -0.00715236974174842 -0.00455101618625127 -0.00966503992524219 -0.00953656962136353 0.00187009594008535 0.00323146347021034 0.00190712508769082 0.00122494020931997 0.0181396470628997 0.0106176814139529 -0.0125374458355509 -0.0122256730124521 9.7355681444371e-05 0.0160782591460339 -0.0144926791153132 -0.00842961968169511 -0.016052971809778 -0.00755996493011682 -0.00673632802607037 0.00313591259202336 -0.0122060812765252 -0.0106350842837329 0.00272342439986695 0.00906652432560975 -0.00765925874502895 0.0111449896366187 -0.00752679589521629 -0.00279506849768851 -0.00153416313956242 -0.00557640385801944 -0.00628111326901808 -0.00506282856549691 -0.00279289624643154 -0.0086849955710431 0.0055332447937019 -0.0170818747871584 -0.00619879939191848 0.0174334903918443 0.00664438952136134 -0.00475871348551421 -0.006079959810812 -0.0183240489234731 -0.00426632590890197 -0.013624195114669 -0.00865350678284429 0.0130988918109287 -0.00290869877314696 0.0184414658436102 -0.0224656904805106 0.0125756234284186 -0.0649392034466309 0.0253192912241231 -0.010628392942443 0.0675442445983698 0.0052962581247213 -0.00978999490079363 0.00509440963477964 -0.0402306840847864 0.026176877443882 -0.0659650201378761 0.0339259244879661 -0.0154645031282094 0.0650734775285135 0.0125393717925257 -0.0151897027042919 0.0011471608842895 -0.0242235092626014 0.0160461086093268 0.0046255365665817 0.0109957258816618 -0.0206514413887043 -0.0122120387065811 0.00305676069298474 -0.00185587870547677 0.00632623761651973 0.0222035078439827 -0.00143544475429045 0.00623535495449287 -0.0265758307172905 0.0417692819917141 -0.0107436515832524 0.0465253822219553 -0.0131837488790773 -0.471676210489433 -0.141198857088647 0.132997033845542 0.343268589058083 -0.139277481975032 0.063826587188427 -0.274651926839258 -0.0465737548661822 0.0477562056479584 0.30968105465486 -0.111182430751417 0.0532390161636512 0.011699550930159 0.0562888192174036 0.0597749672198233 0.00703807636584294 0.0085816793716578 0.0454012488497802 -0.0295819229896185 -0.0750444352078465 -0.0233674713775823 0.0193245508616072 -0.0105938699862416 0.00317977705510915 0.0184520276654384 -0.00435272221470776 0.00524708487762875 -0.0152487955388232 0.0643982501106422 -0.0395553295908019 -0.0241187441876638 -0.00908708063736977 0.077607588717487 0.00275681102181183 -0.0351834377234573 -0.0323790762240093 0.00309169160761786 -0.0283443161110786 -0.0729864623618458 0.008154387644074 -0.000479203544837179 0.00859039934732486 -0.00660375677006035 0.000250673997816229 -0.00935528939853556 0.0114709812640685 -0.0043485109257003 0.0136866060050202 0.00729347020148674 0.0707975227627504 0.00176092008653255 -0.0169849789095841 -0.0707815531871161 -0.0349602281466526 0.0413217139404386 0.0354268571059007 0.0167165642352473 0.00264668420259828 0.0042392747379827 0.000864623607067065 0.00342212403514351 0.00369455071254225 -0.000127368043048316 0.00425553393853496 0.00396645727815141 0.00123050868522671
  71 1157.73673806481 ""  13.8811421432397 0 0 0.00298730859478893 0.00824357555627167 0.00288243119206062 0.00718659809552244 0.00520859088981797 -0.00108162637377706 -0.00219454030010824 -0.00356414986084979 -0.00120272190970797 -0.0116129382182715 -0.00687494248003367 0.00829055974572171 0.00691376071234898 0.000950763240750907 -0.0107320519140966 0.0178515528764645 0.0136295203439421 0.00939676541912175 0.00317938676012602 0.00757003574812946 0.00161920265734199 0.00512135039659393 0.0046001874646792 -0.00501125929610776 -0.0112969362287754 0.00982124687960912 -0.0110872465765564 0.011574346760815 0.00101106359965022 0.00779485514616113 0.00507092506536779 0.00845636514237938 0.00465460021166619 0.00629393078379397 0.0042535318166735 -0.00780932920153477 0.00796498443945477 0.00178713162329332 -0.0056059077617546 -0.00116019555397376 0.00081038339080576 0.00394494002343749 -0.0664282671230867 0.0188865323787667 -0.0902912492766151 0.00191807489477467 -0.00318919875606042 0.0229744332954058 0.0134560281516362 -0.00529494123126451 0.00209328576941553 0.0126169276152087 -0.00266287242009611 -0.000450415604110074 -0.0117287659593815 -0.00641349394448573 0.00500967564027324 -0.00858062378753532 0.00676342610586511 -0.00399814797933701 0.00934774874960914 0.00192562120414204 -0.00223638463485172 -0.00753495027519363 0.00462976923009644 -0.000709228425863752 -0.000410859328682253 0.00381567282460335 -0.00264097612121778 0.000688487860581481 -0.0022615769544473 0.00298060119986646 0.00316066778052925 -3.28974551975922e-05 -2.04830930002487e-06 0.000511716655433751 -0.00353457196376618 0.000772758918679791 -0.0635267407242248 -0.106452015131236 0.175490961205289 -0.146647805187776 0.24435683838519 -0.0574917957546956 0.0725192538019517 0.0233510966371626 -0.0173451231058319 -0.0335850599068994 0.00531278745267053 0.00123823877408525 0.0554963710262132 0.0218241103717928 -0.0153072274919735 -0.0993890210965981 0.0443424660256251 -0.0377943548412471 -0.00439053903285631 -0.0109168062158472 -0.00994596245503018 0.000328385260167184 0.00591371055317974 -0.0040991513531325 0.00188500376776697 0.0111501097616262 0.00230191430388549 -0.00557152972113778 0.00346648214068973 -0.000809752753555219 -0.00537301009685958 0.00165885937144322 -0.00195394985945987 0.00380914803445549 -0.0153581134646231 0.00944419918327087 0.000800887973332086 0.00269902531834119 -0.0105527771573003 0.000440952100041398 0.00577219698833505 -0.00260910259612434 -0.00316397912731959 0.00384036424458922 0.0134540114782565 0.0261723099785099 -0.0229138765561761 0.0331214937745686 -0.0320674121781735 0.0240338613731917 -0.0343260600013708 0.0704840837956677 -0.0666663876270404 0.0621110750043209 -0.0157649116546478 0.349756797580049 0.10912990741228 -0.0947764851995374 -0.298946282222033 -0.126498226069948 0.311195434659218 0.263176067276731 0.0852445364373276 -0.00133783379865434 -0.0049432177196562 -0.000191980316173343 -0.0028865734114587 -0.00998469907297468 -0.00355894441851473 -0.00910681713864826 -0.000741876011273865 -0.00291036462869308
  72 1171.08920580828 ""  0.27910285350703 0 0 0.016011183701592 -0.00659221482490447 0.00345726354674757 -0.00983174200615036 0.0087120078270679 -0.00402300183170688 -0.00874396842522123 0.00672084649763414 0.00259106564836421 0.000118542242208737 -0.000908416388006346 0.00093180841307278 0.00574353288247203 -0.00456810815803526 0.00254112345560079 0.0192312741323138 -0.00552180954314126 0.00582755647161071 -0.013650275131676 -0.0471228095225483 -0.0160269694891769 0.0262522421422969 0.0202643632886717 0.0316935747752755 0.00571290253437729 -0.0049034145280874 -0.0169691675606149 -0.0164946868565598 0.0127674258819764 -0.0380612507503466 0.016812712097772 -0.0174666443190872 0.0142547211779915 -0.0288784438249213 0.00188514555059032 0.0256006276648106 0.0135843180346524 0.0104715733838062 -0.0328446170819553 -0.0103660369878293 0.0116963482248612 -0.00823850698255562 0.00143108868433907 0.0106167331927819 0.0331540906256465 -0.00335247810254771 -0.000428496349836913 -0.0127867704767275 0.00639481672325872 0.00043392136305813 -0.001071542810011 -0.00323092005986764 0.000429878006632231 0.000549554320044638 0.00167419255712252 -0.00156499656575007 0.00105302010845963 0.00191892410240368 -0.000199861678050479 -1.70514818078889e-05 -0.00266807380387186 0.00180006510015924 -0.000974009658518778 0.00195687485173672 -0.00107676682264354 0.000177332840395797 0.00116636684700217 -0.000494621154027686 0.000280531910083056 -0.00069399674558133 0.000359624538751329 -0.00022694659801054 -0.000753822278165206 1.13580019736512e-05 1.44233961179952e-05 -0.000664503238719557 0.000377901887001855 -0.000172847403484939 -0.00475247926456838 0.0729562502488037 -0.102727946126553 -0.0518543494190166 -0.123545318605304 0.0365184265598641 -0.0270682482398781 -0.0111085058484969 0.00662140699488945 0.0095890717714915 -0.00615640874470909 0.00272832920283608 -0.00740887736631038 -0.000132677810032241 0.000177620714740187 0.00177174571916862 -0.000391930995896426 0.000720938767948972 0.00174657946073524 0.00163366982503236 0.000540945678710366 -0.000689598813567185 -0.00223191302720618 -0.000537789914953027 0.00125003379077401 -0.000826349751620431 0.000378784722969689 0.00160173550278144 -0.000791994565966174 -2.11886596995366e-05 0.00154175298450567 -0.00022780432279938 0.000507183747823439 -0.000903600753596238 0.00352228100633455 -0.00219043239593547 0.00114760923737715 -0.00063689767858601 0.000274765356691329 -0.00049405614352582 -0.000280213881936495 0.00257953986805652 0.00149422307301704 1.18189810370565e-05 -0.00186168485214475 0.0417503351386161 -0.0980198562097352 -0.0337030337267749 -0.0180884358542512 0.0355657572412991 0.0402928607589195 0.00597640761899898 -0.0202935804673055 -0.079708240279834 -0.0800891710856741 0.336987616653762 0.251801204254116 -0.335840546338557 0.33193113128606 0.418555733138741 0.178673277872083 0.116494556215347 -0.098245114136994 -0.00370519071459815 4.77583128167465e-05 -0.00200318395043191 -0.00835999335516601 -0.0115952089972774 -0.00526071999215928 0.012434709255671 -0.00103945551179884 0.00655778200020684
  73 1179.70611749961 ""  4.22681606623663 0 0 0.0903548376141105 -0.0285587351768513 -0.0182396588281001 -0.0789557437129151 0.0423431191101261 -0.00150341064415704 -0.044489432045722 0.0234504899536487 0.0252014469572064 0.0158865253993821 0.0196045273630816 -0.0154076889631072 0.0397050205691258 -0.0539528405786022 0.0429172512905096 0.155211529359761 0.0236514763523595 -0.0774625492339177 -0.112447917244975 -0.288449092112368 -0.0656555732927018 0.135098939763341 0.118145912006711 0.205095371892083 0.0240310639200128 -0.0193354253482242 -0.115433576704866 -0.0526490495304171 0.0701763144487756 -0.187949788215854 0.115320377916002 -0.0945925771019255 0.101040997196572 -0.281670578152242 0.0344665582570364 0.261029156699326 0.13832416730545 0.112459485119017 -0.318660123534135 -0.12714681135804 0.109183750599725 -0.0484436163342793 0.00172147756444041 0.000497969161776812 -0.00357109416360936 -0.00355520215925011 -0.00106632987945811 0.00190143947464247 0.00543058327854476 -1.16085960438028e-06 -0.000788436208878588 -1.30647444968347e-06 -0.00016083794332149 0.000157789073044479 -0.00107547906282995 -0.00107389310912553 0.000791810769927751 0.00191047910947589 0.00112576611112949 -0.000725088599470965 -0.00135287267119082 2.5174323849314e-06 2.92587583526888e-05 -0.000232781760716997 -0.00088245830369633 0.000284137493205205 0.00124771973441435 -0.000255704683732376 -0.000926805964575668 -0.00105658531588966 4.6968291908861e-05 0.000667320569374147 -0.000607842641622046 -2.79139311906162e-05 0.000563538516550164 -0.000913334531862506 -2.70776147833978e-05 -2.09206850126896e-05 0.00538480715535211 -0.00851709130978918 0.016129332503334 0.0113756434889607 0.00987846314303144 -0.00460560453561485 0.00574635648453331 0.00114666624790999 -0.00317197669517013 -0.0110423217627026 0.00485637745118137 -0.000984210993142951 -0.00250571994208679 -0.000196136004819383 0.000822686213453107 -0.00760931269087675 0.0024767146410033 -0.0028940180093775 0.0027935672632999 -0.000825698114500586 -0.00375308206065572 -0.000995104872566992 -7.95541959830315e-05 -1.51294883365291e-06 0.00413460469399703 0.000621029181615148 0.00210412863372542 0.00112828967906262 0.000120368745364658 -0.00109141850401224 0.0018297621834607 -0.00191594038412296 0.00106786641168592 -0.000780950813474204 0.00219209218287952 -0.00237584847980622 0.00169031850769259 -0.000877465707247592 -0.000409438451357092 -0.000625372575318276 -0.000275545736680876 0.00467852425247766 0.00149217252878067 0.000449781910371023 -0.00058164854921519 -0.00414077930648122 0.0119435363773527 0.0108106439913304 0.00213766500357469 -0.00336654436752702 -0.00763791241099569 -0.00371246079661851 0.00187170715242054 0.00763645036631686 0.0210357042053483 -0.0434941343286494 -0.0546650111510145 0.0294410596250841 -0.0618124176522774 -0.0562605051352031 -0.0172154756145794 0.0160549775171922 0.0156918121028561 -0.0232854590865722 -0.000279478831724385 -0.000460832804627867 -0.0107820450290033 -0.11288646292866 -0.0713125268761587 0.0197142681324245 -0.0659626833662075 -0.00348619753319641
  74 1188.7708778799 ""  1.84371054846327 0 0 -0.00299846898216233 -0.000526947105957387 0.00293685204603419 0.00354279378301048 -0.00134980785935103 -0.00131263342735132 0.00129168733045589 0.00103987806537781 -0.00136188218370797 -0.000269209586305006 -0.00190127361012231 0.0010243102452452 -0.00282532989767123 0.00431653308198596 -0.00247346580463166 -0.00996963811340442 -0.00683808999587167 0.0119325202117461 0.00607603793689417 0.00973569414126053 -0.000195165321057281 -0.00482174807442811 -0.00499553188884132 -0.00824903252232529 0.00155694131928713 -0.00128017935494913 0.00631798609615234 -0.00267598464239665 -0.00182235135982527 0.00271725823716502 -0.00573298468287782 0.00177934434676151 -0.00518647194305325 0.0185662826264246 -0.00434208154088838 -0.017814874767448 -0.0117078063979171 -0.00885544664730391 0.0229576299436224 0.0106409888158872 -0.00728068466301221 0.000700087260003374 0.0283805116412062 0.00602838104823283 0.0559458212565537 0.0039866952488878 -0.00893841254566404 -0.017253705607417 -0.0111119412464564 0.00297008119277463 -0.000839973071751684 0.00107089191373875 -2.58499442180896e-06 0.000577662371386249 -0.0015705537364404 0.00497359527659068 -0.00288678897991299 0.00291585768559156 -0.00161908470178101 0.000780101546294724 -0.00124221091776054 -0.00432169770962607 0.00293544113038572 0.000188575055130597 -0.00189024303572693 0.000983134882042537 -0.000960488989713315 -0.000385214683988036 0.000679962100218606 8.07957645726934e-05 0.000501150469230931 -0.000559595678710545 -0.000162397049494032 -0.000155794637063061 -8.60154776786579e-05 0.000126730888750071 0.000390993036234947 -0.000382954874382033 0.144249894240799 0.122215214801535 -0.160759469946886 0.0172584838778937 -0.192471066803836 0.0487868661020231 0.0232342318551959 0.00811533572314396 -0.0104178010655706 -0.0240401259690803 0.0164329734879379 -0.0106150726130303 -0.0208355283037816 -0.0125536767950311 0.0094671471307454 0.041406075096626 -0.0239253198790396 0.0119573783340397 5.32134175874674e-06 0.00166120776034381 0.00168437446113828 0.00017237499251262 -0.00189015736516235 0.00100420821251408 -0.000708132320618229 -0.00244976017527131 -0.000545112813829402 0.000349518504208555 -0.000746388248369833 0.000838560111343753 -6.84784581876732e-06 0.000276223932051802 -4.36817040928263e-05 -0.000217178699849133 0.002296083854046 -0.00102509006274769 -0.00021369968058168 -0.000674207398048804 0.00175777581559268 0.000188159557997204 -0.00154093507027565 0.000655404267399794 -0.000111180921327532 -0.000573341759418317 -0.00166490073889843 0.0143175618692001 -0.0163589483309089 0.103779931212558 0.00845589374991714 0.0313687410296258 -0.0263230752438127 -0.0703952462937669 -0.0211396786830589 -0.0591069830124306 0.174187506597789 -0.0727974009600881 -0.377432820706005 -0.213074860745948 -0.312441267446971 -0.0424123999473121 0.118744424336664 0.471055589189711 0.0096695204551381 0.000697175206675901 0.000864106690208085 -0.00116034870750687 -0.00370070176075959 0.00743032827724855 0.00667648246969016 0.00684138342192237 0.00645041774275383 0.00467687183822427
  75 1200.91753829746 ""  1.04169176110539 0 0 0.0785997356466825 -0.0241757773607903 -0.0142245389135412 -0.0623359498114364 0.0375687823921462 -0.00630680365610869 -0.0402770278038071 0.0197124160962728 0.0213439087900526 0.0506093813851352 -0.0280291852636432 0.0214512414383117 -0.0705206039423518 0.0536374052798162 -0.0339078606882371 0.135684435353447 0.00810759462503382 -0.0267409974485181 -0.0219545100743857 -0.194307804339624 -0.092042346636887 0.0669317015875826 0.0513918207315806 0.200896023466476 0.0190089849946154 -0.0164471839552248 -0.100752112740312 -0.039422205464683 0.0624066703137599 -0.157693672837998 0.100221780417957 -0.0747433500110407 0.0890908452661957 0.348276630101736 -0.0231147151702203 -0.304482121382539 -0.134469797177486 -0.112253682817 0.394524616446922 0.106646371168757 -0.133801778832603 0.110833506289051 0.00314437954330095 0.00156647071519067 -0.00272780623922165 -0.00761066142901737 -0.0011929963636577 0.0019823225978958 0.0115561313318259 0.00110452186085567 -0.00205537545525671 -0.00147735426353785 -0.00166473080338236 0.000464580521036206 0.000809556867023278 -0.00489726259288949 0.00331917638835054 0.00153596456583665 0.00422913439176536 -0.00323706484535392 0.000786008655162745 0.000716145121739166 -0.000429690622026653 -0.00281227896265157 -0.00075281748164474 0.000766712251179643 0.0036470705210842 0.00763167670005928 -0.00170515501351579 -0.00162040424056031 -0.00217433013109301 0.00204048703621593 -0.000823534633917323 -0.00226137020956871 -0.000134250698891829 -0.00206861090849676 -0.00402261505021754 0.000295331339838929 -0.00528134005146859 -0.00670536027867617 0.011263245992291 0.00377563414613505 0.00466638411037993 -0.00201075501059996 -0.0223998170113927 -0.00678576344255494 0.0143107929880443 0.0093083496481756 -0.0113051160510603 0.00369473808294485 0.0182606071426788 0.00698450394435758 -0.0071168005940885 -0.0413491277769454 0.0194090818694566 -0.0106889208858567 -0.00192785788911502 -0.00574932922739753 -0.00400441296083403 -0.00224015684603251 -0.00820669920622506 -0.0123148593668874 0.000741410318611295 0.010487478393912 0.00130127298565906 0.00577990493627922 -0.00635590276997128 0.00373851745572522 0.00394391795556332 0.00236375193273588 0.00103968449527691 -0.000493684519041196 0.00300781483565538 0.00116397697275301 0.00509460823379546 0.00176338048854628 -0.0151903487423303 -0.00120789026708752 0.00936580320519447 0.00615286145090994 0.00220862141722279 0.00569554990049155 0.0120061500884176 -0.00119434775969231 0.00313491610166977 0.000268783321434858 0.000296419207533547 -0.00195020884851268 -0.00120948758770512 0.000143759991157026 0.00188934022044836 0.00231858569314776 0.00158191716036869 -0.00897788121848359 -0.00569177771566858 0.0101504242519049 -0.00489962891673441 -0.00977270800845847 -0.0120960760149034 -0.00545235433082319 0.00405195821036351 -0.0189125793258694 -0.001803948897424 0.000295134907364935 -0.00385893148531241 -0.0788753311101835 -0.0545847887176495 0.0119042813384641 -0.0542765312825657 -0.00402225705167749
  76 1216.88334674091 ""  81.3277892313727 0 0 -0.00773095682331769 0.00278323269102766 0.00345558932108605 0.00882311811278825 -0.00172989042686488 0.000157117566948079 0.00374109068623449 -0.00144517659266058 -0.0027871871784036 -0.00773100494422648 -0.000503596026158536 -0.000369610561590921 0.00798344907672852 -0.00275520667951043 0.00119566962950435 -0.0126071535438837 -0.000911139692855523 0.00790416253344973 0.000261943400799048 0.0184183884881145 0.0116366801367405 -0.00217753713975389 -0.00159905121732753 -0.0238496853600497 -0.00254714158631517 0.00233964789844901 0.0109126245795838 0.00224431118239311 -0.00628395019536196 0.0149230655455326 -0.00973699292035273 0.00777064013191731 -0.00915850803067543 -0.0275408103561337 -0.00125749002319878 0.0230690499146419 0.00795484678934052 0.00664932204867957 -0.033140846377482 -0.00428280783794073 0.0120037687830177 -0.0146922215863001 0.027645581500504 0.0077754233589286 0.000754126944639344 -0.0429829798187572 -0.00587034339353497 0.00659591107188076 0.0633259105152767 0.0266952587408467 -0.0242204374918053 -0.0291598448709968 -0.0176167320954059 0.0143764616828795 0.0398126188775625 -0.0508177584104383 0.03011934165358 -0.00696574811940258 0.0466804579878392 -0.0307688909590539 0.00391778409003611 0.00314264404594046 -0.00313651894495541 -0.0157595671008309 -0.00765002245372166 0.00594468393051232 0.0364518118231936 0.0824860188441429 -0.0507740342226985 -0.0194412331821701 -0.028217075280048 0.0329853970101245 -0.0070816502903788 -0.0205450597626978 0.0117252164215016 -0.0209715706948039 -0.0424022573779675 0.0120098479961746 -0.0261823750448911 -0.00052753610516502 -0.005096419981909 -0.0191703620163279 -0.027778143745553 0.013123908617851 -0.335724497677654 -0.149585920611504 0.125385060591605 0.254433989667135 -0.168313195358574 0.0898490824755465 0.210415502936129 0.0845890188618341 -0.070892648124525 -0.316056854839078 0.154775314524597 -0.0737815495363968 -0.000220332719317179 -0.0954425812984622 -0.10626291500935 -0.0243870563716344 -0.00908504344196014 -0.113433102601032 0.0467131371195713 0.13427636556715 0.0362142383458761 0.0570579801633144 -0.0443544619393496 0.0120684782319519 0.0561927139539526 -0.0230655969776904 0.0269604365786161 -0.00501801522466588 0.0121063310514431 -0.00343283486737989 0.0382919936073999 0.0239062363958903 -0.146565920817129 -0.0134297928411543 0.103836887008354 0.0579303521175698 0.014863411242421 0.0554891916230523 0.134306571543223 -0.00109074573309956 0.00171494504272487 0.00673399900128474 0.00212371142235169 4.82186049009642e-05 -0.0014906770119816 -0.00879647359636861 0.00354806940867743 -0.00750752242720587 0.0129922483021778 -0.0235119238919674 -0.0339288009538029 -0.00973842331530727 -0.0172723720342238 -0.00482661173745489 -0.0289408352371939 0.0223547725606522 0.00196817528885114 0.00143793084553211 -0.000565187055400846 -0.00127852981033888 -0.00403480850085295 0.00818811409519536 0.00867288247185533 0.00207484219045197 0.0109220828774844 0.00361402732980902
  77 1225.6052708987 ""  4.49977607837761 0 0 -0.000407947419936517 0.000517323184787161 0.000241510925006249 0.000459844331237152 1.34056245134734e-05 3.27921645575051e-05 0.00016331896474093 -0.000294365093787991 -0.000187985638819809 -0.00119678657309753 0.000295340094137576 0.000668510030253342 0.00143856233676872 -0.00153987397997259 -0.000876585627202421 0.000237972887681155 0.00110927520827476 -0.000508743775425583 0.00069860039327671 0.00147860236544372 0.000167214651937683 0.00206345824840961 0.00175152181412653 -0.00199643205578152 -0.000500569951851047 0.000357409819104979 0.000299989220265658 0.00085305479723172 -0.00027078718442592 0.00123304134357243 -0.000237271557959262 0.000895429591911951 -0.000264475850756946 -0.003969300836082 0.00267716620483715 0.00378744048671801 0.00528323141900626 0.00296899100313 -0.00790134151606889 -0.00505426294695005 0.00201276984836328 0.00315381582588958 -0.00313260458996579 2.11804053808527e-05 -0.000739266917069106 0.00369993931713893 9.07659282243945e-05 -0.000269514801189568 -0.0047605921071792 0.00150871357381829 -0.00155092234339672 0.000410425771361035 0.000825794857579899 0.000581122673735809 0.000462552633442633 0.00414082617096137 0.00185256166698959 -0.000188642468187714 -0.0107250436578604 -0.0243865066965301 -0.00858663812299791 -0.00113440956508123 0.00949535849638135 0.00773158379067257 -0.0017177671976221 0.00172578523010018 0.013167605829291 0.118279668235777 0.152965091283856 -0.00965473004508712 -0.0183241045177327 -0.0507741118440594 -0.00503781372692944 -0.0512161436794085 -0.0719459738032452 -0.000447381243329738 -0.0525560714224944 -0.0352602789153622 0.000881145096738802 -6.92228343978486e-05 0.00129139085197127 -0.000851058601364688 0.00293515239367533 -0.00149817182306157 0.0341889848294895 0.0146361331606706 -0.0125536891149808 -0.0236112808184249 0.00325079364936352 -0.0247072814890269 -0.0595674962126195 -0.0450035396292401 -0.0122534025458809 0.05344639833528 -0.0251049095508825 0.0159684767467899 -0.0243876948395444 0.0361287454880484 0.0673663986627544 -0.0091930815888383 -0.0609615863753216 0.0602987135086449 -0.067276158614567 -0.16471374314639 -0.0542092829863294 0.0698530913139798 -0.203254696541148 0.223165687239194 -0.0433123771362951 0.276785321532127 -0.0743554376572187 0.00963335203096966 0.102158562476228 0.148359153526789 0.063039758115989 0.0266873589014359 -0.22118693998469 0.00923378543591558 0.112115155733443 -0.014494520623238 0.0314190565477101 0.0607298615822952 0.106839261006935 6.6489317687084e-05 3.59869519915456e-05 -0.000894166910997708 -0.000233760557036544 -0.000106145880905699 4.13046094639078e-05 0.0013064104202372 -0.000731472967052758 0.00139539283830203 -0.0017533027229201 0.00270929937223392 0.00445297406548592 0.00205101890665467 0.00160059116714848 -0.000343845308618399 0.00331224029859582 -0.00239640278501918 0.000559358164466458 0.000107121398376248 -0.000208249851492425 3.25340193176757e-05 0.000221110180294369 0.000870531361106969 0.000453680689936305 -0.000746099759202839 -7.87921204003603e-05 -0.000356221880679592
  78 1227.16507824558 ""  11.4245155810975 0 0 0.000716397677802591 -0.00103337208887418 -0.000727322440866984 -1.06934501380813e-05 0.00123959581451865 0.000940561951849757 -0.000156966793803549 0.00058035629961439 0.000226391297037682 -0.00011268661057945 -0.00190401640245993 -0.0012321925500686 0.000436105445910261 0.00324440867014438 0.00165580410605874 -0.00138795820664553 -0.00243130233491404 0.00022817783138261 -0.00064027245276037 -0.00257819789321893 0.000491535584487116 -0.00124248900157392 -0.000800966796746094 0.00310204928052781 0.00139004207576708 -0.00121049271323528 0.000226264925346011 -0.00132444914243107 0.000428013550350634 -0.00180542859211687 0.000380400030204375 -0.00145872958107786 0.000240836052358775 -0.000195297388618429 -0.00845875585222219 -0.00167611883628895 -0.0117068008440976 -0.00662485482971154 0.00634134455650013 0.0090449484116517 0.00094326950717492 -0.0108860210368989 -0.0147071970684627 0.00181464662146297 -0.00505401364396944 0.0153526843280363 -0.000355713785477426 0.000317031957993979 -0.0168841559505587 0.0216672549685509 -0.0118621982879624 -0.00447088956346922 -0.000847723977132065 0.00136602696514317 0.0100315327300056 0.00214513024542362 -0.00258044972709677 0.013269741137701 0.0405205978347079 -0.0231023742449938 -0.066112059208094 -0.0346382211123376 0.0276301715881897 0.0528330689951464 -0.0211985250577745 0.00781072276974807 0.0165626112798706 0.0909063679682485 -0.0931095460883878 -0.0117831488246531 -0.0309605590652374 0.0474466817594374 0.00102464245821209 -0.021022590052214 0.0290368237517259 -0.01489577291936 -0.0418469990274262 0.0199564519179952 -0.0148833680843877 -0.00597166033833221 0.0144608942234055 0.00511193491647371 0.0194337000820123 -0.0106937043751427 0.174879306072077 0.0731934658037896 -0.0662571769977681 -0.117138207873703 0.0736154659024856 -0.0360248706382751 -0.378705455863028 -0.155080622963162 0.13616793479467 0.313543203675305 -0.157813588544007 0.0851417420911621 -0.0202542421653536 -0.132740298782068 -0.139171756561313 -0.0175220733219305 0.0138993703203061 -0.129615338944892 0.0443559574529389 0.171530328361309 0.0438070435254181 0.0489460187035894 -0.0229447490150421 -0.00964297759332206 0.065656508705052 -0.0888379186562313 0.0437097985656884 -0.000178764378528002 0.0174326215565865 -0.0438531285445762 0.0140285595570388 0.0256865576942998 -0.116381495913929 -0.00948153153629204 0.0949430109727006 0.051326564277386 -0.0113622868450781 0.052737185762941 0.155996229789228 0.000961396667668891 9.22605541785363e-05 -0.00417381631835511 -0.000993692219889236 -0.000443325941910014 3.86645335694766e-05 0.00516956307551791 -0.00526913401663803 0.00594525629215086 -0.00715694879842851 0.013358427436952 0.0193990649573759 0.0074286821420683 0.0078724364535809 -0.000280229480215721 0.0194488066754505 -0.00399891629103812 0.00285820302264542 -0.000321041988827372 0.000603174881327116 9.69979031386513e-05 -0.000444679050117738 -0.0037185293526754 -0.00201858552995479 0.00135154031684052 -0.000104946151667254 0.000640917153013553
  79 1235.95482819677 ""  13.790502825251 0 0 -0.0127267713182721 0.028753120940556 0.00945295436206153 -0.0318897913631407 -0.0459070941828713 -0.0188021188637025 -0.000183544332731835 -0.0198178305740998 -0.00276509139856123 0.0409506597252637 0.0676924625948944 0.036576890609162 -0.0521967229896386 -0.0912949816743596 -0.051664088239403 0.0829720552758751 0.102145588489104 -0.0729627130781647 0.0655936084795505 0.0614022906544576 -0.0556452321528859 0.0688751545962853 0.0405916150548275 -0.0618708529133872 -0.0380303558233805 0.0289425793377717 -0.0225482092829053 0.0535327271667521 -0.00584677267671983 0.0490786130508395 0.00576517556444749 0.0351177741313413 0.00779800749299242 0.199526747390578 0.257313615152082 -0.0982374157969171 0.303337729555435 0.170475723978859 -0.0770767956752903 -0.333497130078916 -0.0504996327859317 0.452106298715086 0.000796645617539866 0.000684387100635508 0.00128499606569535 9.18985651942377e-05 -0.00116792570414162 -0.000487199191000386 -0.000907303440544502 0.00145380759031275 -0.000493673487130247 -0.000968168253779811 -0.000547453575836446 0.000429313426407536 0.0013991180799015 -0.000499361457728155 0.000362884699045689 -0.00075629084929805 0.00233245882443838 -0.00108492563058059 -0.00184985955072086 -0.0013113935588236 0.000731364146175821 0.00170009567385276 -0.000639149545792924 9.96509697785862e-05 0.00198725442182422 0.00207173112286881 -0.00398920502562626 -0.00132894784010117 -0.00117846247577928 0.00184155106485188 -0.000383017632581196 -0.000305891930755791 0.00137601719815249 -0.00111807797004964 -0.00116072114731073 0.00073283988752646 0.00664923291542865 0.00818264789461601 -0.0126605188665612 -0.00719759773523346 -0.00347541892743182 0.00287996278830033 -0.000743970467242083 -0.00069872691519098 -3.30138980347071e-05 0.0044051139163308 -0.00216466846297015 0.00103522379887461 -0.00677885695290376 -0.00258173763581442 0.00354265516335873 0.00587966476458893 -0.00247622783369246 0.00187470274117247 0.00238723898757249 -0.00522206881226977 -0.00825271345555878 -0.00125011500995548 0.00357590083783025 -0.00152523896985826 0.00655618129544785 0.00756910540612783 0.00340004030959779 0.0019977508791097 0.000293289698279105 -0.00206530020834262 0.00344133980266507 -0.00443082262882079 0.00222684030077621 -0.000525452134185633 0.000934445326300346 -0.00279723283595422 0.00113848779356047 0.000179976890817799 -0.00314053142447588 -0.000824496007147736 0.00297366403712321 0.00375291461205208 0.000910489146226565 0.00168883992080626 0.00380920089294568 0.00034257281910638 -0.00163531992668568 -2.10220071651551e-05 0.000164371390487882 0.001097914414515 0.000868739428685426 -0.000566268384864343 -0.000833067997255754 -0.00112767056379899 -0.000771056712085837 0.00263874138602752 0.0021326467169765 -0.005095529496912 0.00168640893389039 0.004423733893501 0.00544873453956856 0.00343882047252949 -0.00200393358999121 0.00949404658458264 -0.0189328505323573 0.00368557769559654 0.0372665709671068 0.120542822930687 0.0471292829980623 -0.0722692651956442 -0.0365297406649791 -0.0444306364070246
  80 1267.38985488865 ""  225.2125525019 0 0 -0.00772928065093449 0.000932420881280736 0.00864036958989029 0.00589548440358714 -0.00194563127388472 -0.00337812275645293 0.00309392809599845 0.00165914875472691 -0.00349610991651351 -0.00273882812077203 -0.00203816603384503 0.00313695371025455 0.000927535598169483 -0.000764554240240681 -0.00329130219160531 -0.0038083494104152 -0.0020716416331944 0.025911023469872 -0.0157470224907207 -0.00756232257347557 0.0123163729374247 0.0271696876257238 0.0191980502764707 -0.0317451618953278 -0.000369040386844962 0.00111636702438823 0.0142014882720083 -0.00681775858232573 -0.0056317106760353 0.00818540263006754 -0.00961307919004624 0.00362698640495977 -0.00999882910285276 0.00323861043594636 0.0070642107032095 -0.00255585304223346 0.00856668598754615 0.00281660007805812 0.00136449207759612 0.000658590048700532 -0.0017153776032651 -0.000159420490953048 0.0356321805818045 0.0173208877668192 -0.00719162331890749 -0.0913326790146749 -0.00536183179833799 0.0147626210090519 0.146324429537015 0.0370651167292397 -0.0398917021670511 0.00836822224693758 -0.0156821714513862 0.00991623711908159 -0.0204562513816227 -0.0317431945131557 0.0231056211930401 0.000202213785294049 0.0427680658271118 -0.0282960659543742 -0.0758633873802062 0.00188480530621398 0.00518856451473898 0.0669842324743377 -0.0397155578769688 0.0188873739488281 0.0422430315184197 -0.0615841595145206 0.0382144075624109 -0.0142865468756896 0.0227656010173121 -0.0159715921805962 -0.0101873200248299 0.0112752710835226 -0.0071153114807209 -0.0142201376601119 0.0243996638193234 -0.0132111319056265 -0.0889247163984421 -0.0269527789088422 0.0350425111912517 -0.0114799913160426 -0.0292681630681989 0.00629511545013524 0.0548117594035399 -0.00448916077220294 -0.00397727471749868 -0.295876650662472 0.110791831276971 -0.0513276314623142 -0.148105030933836 -0.0255981040147341 0.0275754464526271 -0.0512035723478179 0.0313385235250165 -0.0083071308723067 0.0460197907301859 0.0759009931556395 0.0464431676876029 -0.0106207240168915 -0.0867308838407119 0.0325608457437473 0.0392736709720356 -0.0735108500161677 0.00747790865460004 4.04857265020107e-05 0.014161947775138 -0.0173925719042473 0.000397905957959103 0.0250051202756459 -0.00633728655921666 -0.0122924402476324 0.0532351990176582 -0.0321499892326248 0.0439218333398314 -0.0413863687921439 0.0566537161495003 -0.00966613353555941 -0.0659172529312631 0.0658795091420923 0.0398156583442258 -0.00980167444294409 -0.0901267863074025 0.0121921407591655 0.00705066653509487 -0.00773177909085856 -0.000205998814857043 -0.00824842159132341 -0.00684742037189053 -0.0148768116175938 -0.00221883171284199 0.0051384652252021 0.0130872453055605 0.0234594520042708 -0.0128704735801559 -0.000162146409002824 0.0174918417611799 0.00298441936182976 -0.0840521128729742 0.0639199530864546 0.0422094963793283 0.000999360513302123 -0.00010881483104495 -0.00535706228971775 -0.018942634827787 -0.00859177446482404 0.00979935056083755 0.017425287259314 0.0296088942656921 0.0149712612631215
  81 1286.1104243289 ""  11.8799140368678 0 0 0.0505648859048757 -0.0265002426265595 -0.0114735140743131 0.0143704226332501 -0.0190599696469941 -0.0028999868750242 -0.0261690486781388 0.0309796636733346 0.018120886476515 -0.0170693568569902 0.0270104675487393 -0.000945372889816261 -1.71287942526327e-05 -0.012456438300837 -0.00451320094266076 0.0480213470002584 -0.107443196404632 0.231236312431993 0.264239674648667 0.276180107474534 -0.106343982688141 -0.362477429134528 -0.294064180302714 0.109380242847661 0.0451419722912794 -0.0318480920864223 -0.0533880586077184 -0.0662544916301626 0.0451757146762161 -0.127786246657359 0.0436028247917465 -0.0768006302987667 0.0435662011199247 -7.6966439372005e-05 0.0375313094057378 0.0068359409891913 0.0263852605857415 0.0178126977496996 -0.0249594087810286 -0.0426719224661098 0.00612834598849348 0.0362987042434079 -0.00230769545287221 -0.00358464718895679 -0.0148420039547578 0.00623961379671764 0.00397773728121214 0.00603015150961901 -0.0150858124600007 0.0105891339421821 -0.00437110783465735 -0.00417726653048364 -0.0107572909377149 0.00717641515853766 0.00306259923091233 0.00104532202523401 -0.00112444559162693 -0.0326888661660588 0.0124435076686784 -0.00580897135329554 -0.00871381578290873 -0.00817618591551898 0.00617941534702936 0.012680094746243 0.000171348467832364 -0.00197711076388417 0.0623974352027252 -0.020476953605396 0.00902752867011976 -0.0200667864862266 0.00769118295721919 -0.00309359254567976 -0.0200350608132371 0.00236776377171935 -0.00019577999290555 -0.020172302642036 0.00721026254463419 -0.00388615155058899 -0.115060109487475 -0.0524114307178532 0.0535971649691792 0.0559450044445309 0.0614017436581718 -0.0298007612185588 0.0478463682187246 0.011139557272313 -0.0108025201210821 0.0371552217648781 -0.016938955287878 0.00892797082855633 0.0474160171964912 0.0127912114605905 -0.0127044147675929 0.0318437481390852 -0.00493261246682648 0.0110920844423766 0.0543329276306912 0.0386067301422561 0.00517262814977862 -0.0172137545880233 -0.059321019921951 -0.0124303618521 0.0509146186608016 -0.0148196030834332 0.0181421021277183 0.038392778408611 -0.00953883323984885 -0.0183205191790517 0.0405105670281099 0.010319613017216 0.012811443871817 -0.0201776201239818 0.0558092402004005 -0.0343655169508917 0.0492557532697088 -0.0256057901642532 0.00136712839452629 -0.0133737732769734 -0.0131245172409715 0.0612138387146234 0.0518650000416899 0.00890768906652505 -0.0408236324814843 -0.038580278100566 -0.0158621595841016 0.0381774309916415 0.0071818256838938 0.0209403072872156 0.0208575516721157 0.0240032002715731 0.0163208743969265 -0.0462412131712774 -0.0142360013663322 -0.135958545523872 -0.0286040196130059 -0.0440065708241684 -0.0737561199179827 0.0013944650215704 0.217676908482813 -0.167884830002991 -0.157438825790702 -0.0133020899673073 0.0063281285721935 -0.00666207925647651 -0.029069829971841 -0.101918264870419 -0.0453111823516888 0.0660659760520429 0.0265382904469529 0.0418036542828371
  82 1286.35284723204 ""  4.59737847176669 0 0 0.0366970204796706 -0.0179322227278923 -0.0105635136548187 0.010342624307556 -0.0124021380060986 -0.000428674243596051 -0.0188815929403729 0.0202795316339249 0.0131440465470428 -0.0129412057283874 0.0192489612578377 -0.00128978912332129 0.000639342280319079 -0.00875474510615072 -0.00305729582772375 0.0331187675441008 -0.0717004907216072 0.14663335629684 0.192414071491532 0.20258684759587 -0.0761517608384905 -0.26842124698322 -0.215604766091768 0.0830636057880352 0.0304034744649828 -0.0219037380314322 -0.0408623355920075 -0.0414808866600905 0.0323492483117362 -0.087759872017864 0.0331449345968871 -0.0528482478658245 0.032874736978225 -0.00268710692637963 0.0259979211478102 0.00680819139402632 0.0184897273610945 0.0127847920264072 -0.0193462514818247 -0.0296683325931756 0.00498170788807985 0.024013276444097 -0.0011883205403368 0.0050582778073475 0.0235641462029305 -0.00070353846839505 -0.00535577831765744 -0.0107190230525255 0.00889471075896732 -0.0164525677170857 0.00921916958074798 0.0128080706492244 0.00708405901233937 -0.00570297573167038 -0.0111251112575652 0.00538203044690306 -0.0025233325932103 0.00189417573227045 -0.0181223539316413 0.0117270558325199 0.0080423956838393 0.00876109963005364 -0.00628345793384381 -0.00987130484234683 0.00869167810430038 -0.00423647035084328 -0.00793433053356937 0.0145794393501628 -0.00915287258497182 0.00349664705494533 -0.00436912750187237 0.00340256709217134 0.00147926465593401 -0.00275977584782703 0.00183912764121647 0.00360490005798121 -0.0050494839621832 0.00234478208759975 0.189610127721796 0.0777037882064618 -0.0706460139631262 -0.0825147138864901 -0.101011405392352 0.0439685241668072 -0.0178956369554859 -0.00580042755439167 0.00574703339534569 -0.00624806880444965 0.0024733269979126 -0.00152323676794034 -0.0130603665123504 0.00138249896431646 0.000308792854700933 -0.00209801907781518 0.000802537586628738 -0.00909703677885052 -0.0100201069824293 -0.0168475625102279 -0.0115154633041123 0.00257060743880041 0.0159354295831943 -0.00588597821996798 -0.00871501491368573 0.0113287122014429 -0.00161988090914668 0.00191320007632755 -0.00465279584222194 0.0048484082222551 0.0016732943870568 -0.0069298223112471 0.0022104267287941 0.0016415120623086 -0.0060505481984856 0.00349065247350401 -0.0101099304198163 0.00734377991734903 -0.00815935482978111 0.00256460619875203 0.0119317635590749 -0.0112152953234557 -0.00922672443478901 0.00270237513997896 0.0202507903337852 0.062710452343399 0.026952261879622 -0.062472650038341 -0.0121397486296449 -0.034641788921864 -0.0346442909249719 -0.0381687887155319 -0.0268831531831029 0.0773222473363557 0.0232361205971986 0.221639309759596 0.0470687600705952 0.0775138240656449 0.119161208690132 -0.00625911935432451 -0.354092915376219 0.269787197348512 0.258249157398782 -0.00900938629851278 0.00433583397269878 -0.00224398524355021 -0.0115043509252683 -0.0616493703528888 -0.0336948857246001 0.0384762756008238 0.00291996037766728 0.0216490298299469
  83 1287.35685364671 ""  0.710554351432542 0 0 0.0149742197958577 -0.00929709523046912 -0.000576694981258915 0.00580100035489823 -0.00818147145369207 -0.00307282768395747 -0.0081059027895346 0.0117907032823085 0.00521346759645462 -0.00573126093089898 0.00970605978605119 0.00107110912751498 -0.000334200356223703 -0.00591752143547355 -0.00274615187797035 0.0153616238732356 -0.0394170266212584 0.0923651207720639 0.0833162920681204 0.0899600870384263 -0.0330003219277513 -0.111250530207636 -0.0924938856608261 0.0273556640979045 0.0163378811384673 -0.0113280162087103 -0.0135492426309866 -0.0265226418949501 0.0140931240398304 -0.0428151258916097 0.0117493864760465 -0.0263141097405878 0.0116309876657798 0.00122481450893341 0.0181192693880513 0.00225661471226356 0.0171143554848054 0.0106989592110897 -0.0101631825648416 -0.0168835581847153 0.000326745203708493 0.0154055713357717 0.0128416163421941 0.00198900736383278 -0.00890501005462953 -0.0224080558237655 0.000394939083001057 0.00792707098955847 0.0370032055277944 0.0203070943141162 -0.0170226249027173 -0.0193671713525945 0.0106578419943438 -0.00528739249795244 0.0195767233081388 -0.0220291229877665 0.0128139410825895 0.0935598444706221 0.0143879381813426 -0.0160081939379256 -0.00174204715152478 0.00197760068423771 -0.00140357535332904 -0.00751374139337614 -0.0279501990439719 0.0186367059550467 -0.165746521319647 0.0213255817455068 -0.000818369698899623 0.0501802886530525 -0.0108184884252781 -0.000558794446217575 0.056508111313963 0.000633020695591523 -0.00478988300303294 0.0508604356872904 -0.00775377058111643 0.00480615228479948 -0.100449469111004 -0.037696959265614 0.0372352643231215 0.0293191638304394 0.0265852540090965 -0.0122964315344404 -0.115794222827031 -0.0294095146059941 0.0297277786181261 -0.125771266891938 0.0558370533785487 -0.0270380151507667 -0.114838384536671 -0.0424009366491785 0.0362541251852041 -0.0952173047635267 0.0211241186498508 0.00103866365779143 -0.133737681224299 -0.0704430451317469 0.0122204834770823 0.0443206576352519 0.136982539967873 0.0591021231947742 -0.124105873069415 0.00934526694416354 -0.0483908086462642 -0.12092074672035 0.0411989561814695 0.0429540734813195 -0.127164311396965 -0.0105367551167989 -0.0451555594065077 0.0563743388216716 -0.150592799308868 0.0944052288564525 -0.119969682555071 0.0560596866606994 0.0192357800152764 0.033169272863765 0.0055578197184145 -0.151521082371013 -0.130968947248711 -0.0341551728724431 0.0670089278163316 -0.0147328094913583 -0.00568119900029912 0.0161944349682276 0.00345052286281724 0.00798858325336872 0.00824938607197243 0.00554521028696185 0.00632572211521675 -0.0219607211797511 -0.00233893146581889 -0.059018017309441 -0.0186224432726088 -0.02288721477466 -0.0301376676588429 0.00252590501810244 0.0789926546380425 -0.0571937433784165 -0.0634206077266606 -0.00424960250418654 0.00278327297773677 -0.00443818630054283 -0.0182463377132695 -0.0443891749864895 -0.0144507441346952 0.0310098825372018 0.0219164662749437 0.0210875080108829
  84 1293.63013795443 ""  8.10428030574498 0 0 -0.0209389591279358 -0.0203072968623678 0.0554407546611466 0.0104012269570116 -0.0329718872228932 -0.0401624072952966 0.0109249716801186 0.0438892502335209 -0.00796527614517354 0.0131717002977693 0.00685205008097383 0.0189393344525484 -0.0111762585090675 -0.0155398768530182 -0.0111925063756867 -0.06886100901422 -0.166113520677413 0.449854845524356 -0.138543967559219 -0.141833743598224 0.04580850945365 0.225165383493973 0.141547873033757 -0.174199356024852 0.0455370091117808 -0.0212210389191791 0.0809280956744748 -0.13808490657396 -0.00890156661100934 -0.0667698753202285 -0.0635340723859561 -0.0368730017056692 -0.0573062376929597 0.0448658426200588 0.0422630578848738 -0.0255556280917611 0.0601249527959382 0.0309790098156281 -0.0080340449404242 -0.0434802623447013 -0.0159583325238359 0.0635166818825532 -0.000298546294486291 -0.0028761454863526 -0.00154253141354855 0.00288276727527467 0.004947014510736 0.00263903791562299 -0.00365113012079978 -0.0152066684880589 0.0109663486392089 0.010568737195981 0.0050055910919974 -0.00442652639181148 -0.00942647015570878 0.00825742679917331 -0.00464890592756063 -0.00586004959861588 -0.0179813577243894 0.0122636514228127 0.0104000939333207 0.00634310299533949 -0.00502238052837564 -0.0103200418044222 0.0102603288670955 -0.0056481915330957 0.00426876801667221 0.0107321875750466 -0.00755904744775609 -0.000184599322427099 -0.00317390903937284 0.00273912876383565 -0.00268509626243433 -0.00222694313016522 0.00178739102489689 -0.000197580922666091 -0.00363076026749961 0.00177627588434793 -0.0579189934301242 -0.0376915738379122 0.0539053648672115 0.0908159007869224 0.0156621359589759 -0.024583035632473 -0.00173023904759091 0.000215857837219653 8.69374055953458e-05 0.0169774359868277 -0.00571018649412755 0.00261885426645939 0.00364412455785108 0.00411872305654403 -0.00344585556992164 0.0203150761700215 -0.00399945695347143 0.00404066190255044 0.00043058852629127 -0.00903804812168011 -0.00931279785387659 -0.000557464764759139 0.00579532375579982 -0.00829986565116097 0.000144542751592639 0.00969484778217291 0.00130643100327371 0.00981362053121583 -0.00659220508672416 0.000928066718028224 0.0101345096075001 -0.00510055009614538 0.00490126870964325 -0.00249054110468239 0.00396424661442114 -0.002807022445909 -0.00100973468718834 0.00270487869296362 -0.00786153988831504 9.35790805917274e-06 0.0100175010558669 -0.000742680132914417 0.00127090506066756 0.00419424270994005 0.0118664761000486 0.0057781283607414 0.00435976146202552 -0.00254139977641083 -0.000351772596234752 -0.00462902453764581 -0.00314560119284775 -0.00950048375598552 -0.00138057455911292 0.000843614215727231 0.00971490435672905 0.0102538493395097 -0.0130566937078241 0.00581790509713127 0.0115285187380224 0.00167507636714611 -0.0201330302681776 0.0220407461641992 0.0103912045875984 -0.0030250273399212 0.0298948629185776 -0.0499080949489865 -0.203172083718832 -0.35571148737892 -0.0497630124199108 0.248279147949173 0.285509537790574 0.179056572297305
  85 1305.74894020103 ""  108.140565897141 0 0 0.00105004939431376 0.00158253823369222 -0.00439560026032071 0.00153733046059005 0.00396744085411386 0.00455833097294333 -0.0016222496546389 -0.0042716317342056 0.000224650313861731 -0.00494019895769768 -0.000985535159825631 -0.00109854706556522 0.00286665757771371 0.00081122011093993 -0.000564297711427532 0.0224492332255809 0.0270555087315397 -0.0515700055088115 0.0284691115439683 0.0335917188515584 -0.00785666775999191 -0.0389262309940703 -0.0251888880828264 0.0181958734209742 -0.00487816975385447 0.00188779242197837 -0.00729524101937707 0.014521366608052 0.000649423614838559 0.00881283516445238 0.00874641983153676 0.00257272334068256 0.00681741041808241 -0.00523707773036357 -0.00117138413521479 0.00351020549359697 -0.00136607910742007 -0.000877626301957747 -0.0048698966494784 0.00326173407997693 0.00270646069250624 -0.00764087951223381 0.0184174706464096 0.00350916278802278 -0.00852951356274242 -0.0702964279337211 0.00603906227087362 0.00874608568094367 0.0926278543071271 -0.0960059769276713 0.0521795380213029 0.0831961302996248 0.036944774488395 -0.032744852241013 -0.0767192193456794 0.0309151359376073 -0.0141081810423147 -0.0183648403766629 -0.105530410170282 0.0704274721599329 0.0228185377052231 0.0577219209053777 -0.0391907667149434 -0.0213588784316877 0.0387899270460677 -0.0221424481176471 0.0102937345762656 0.0558563014607724 -0.0375357293610869 0.00441186854624239 -0.0135718793762445 0.0129863757468162 -0.00934040231367072 -0.0113749701642695 0.00824319827534596 0.00416985043991608 -0.0171641151761602 0.00684196399953684 -0.0355067990959088 -0.0291358065966833 0.0306746960391679 0.0679256623743165 0.010935963910709 -0.0191685082169727 -0.0382942399736037 -0.0132273008404166 0.0179749215919551 -0.0963262061514117 0.0407551844818884 -0.0174858873788041 -0.125070832356533 0.00491102132208353 0.00420369792939811 0.0259811618068558 0.0187345031933052 -0.0171150410416003 -0.0109858409974867 -0.0495285119167199 -0.0465323001270504 0.00170935307613931 0.0260626715734604 -0.0370975074058079 -0.0132710901156943 0.0322788882077551 0.00163902532318118 0.0396987369256507 -0.0316411005237625 0.0116433630180176 0.0399767052262442 -0.0281931818611089 0.0204371662656509 -0.00892489840371991 0.0205509869204464 -0.0141306196677635 -0.0150433179440141 0.013194863841225 -0.0266247816163847 0.0039579288009776 0.0422928101553759 -0.00758171989628243 -0.00672597497562737 0.0198768494524657 0.0650730545018083 -0.0103069718354053 -0.00512147677478887 0.0154363264303056 0.0033012743400147 0.00471595743817045 0.00760409850629011 0.000152341765484754 0.0155108158401048 -0.0231539077649848 0.00448505445149306 -0.0510113123790575 -0.0285582913978787 -0.0287546326566717 -0.0202858720516902 0.0116558845484604 0.0734509353509918 -0.0637774094175862 -0.0697546838369963 0.000519286547300081 -0.00547589162940777 0.00442655442432415 0.0210578661929577 0.052896209542275 0.0143576031515831 -0.0282060370177591 -0.0273977440692961 -0.0187314987770881
  86 1307.6489226073 ""  3.83321897412661 0 0 -0.0020312110199392 -0.0026752377943923 0.00529404623181499 0.00299900419771721 -0.00362184049460876 -0.00468899132828453 0.00115616332280356 0.00691649738026451 -9.60506420821521e-05 0.000663820690795473 0.00041660495672516 0.00267304621203223 -0.000826626142785133 -0.00177127063907528 -0.00174688733354915 -0.00443146618542119 -0.0252999113737978 0.0751746634315632 -0.0197928787371473 -0.0201416268291407 0.00839828615032335 0.0234760106581598 0.0150340193976578 -0.0241976926524775 0.00761803796810487 -0.0033284219632688 0.0100081355277031 -0.0211988010976862 -5.49891906968932e-05 -0.01301820382057 -0.00687907643910277 -0.00740089987744422 -0.0059766121107939 0.00442952563521379 0.00542825845321605 -0.00246062866258403 0.00792167319908227 0.00387868300441461 -0.00113762069234285 -0.0041503430148926 -0.00187366958261536 0.00611498371026554 -0.0289023622475535 0.0188670346687125 0.00189002298650588 -0.0196681026952791 -0.0186694645679506 -0.0229503550299171 0.0227659712421162 -0.0068720699003282 -0.000174565713722463 0.00393524977182206 0.00297507831722362 -0.00136619320343979 -0.00412507847085654 -0.00305640694991149 0.00296385175978981 0.00207913568477851 0.00186791928982727 -0.00169030820613952 -0.00710741259156657 0.00458581145825383 -0.00209006043694873 0.00924762366775353 -0.00166835031004604 0.00206702050595542 -0.00289325551508071 -0.000418232384193418 -0.000440306898739891 0.0010337504336733 0.000140093370787044 7.38118775610884e-05 0.0016451253556557 -3.84547923525258e-05 0.000194071889562865 0.00114557599093513 0.000139273285563973 -3.44596955824527e-05 0.514972588369885 0.184374549484581 -0.183845353987754 -0.566250043166311 -0.176072489654899 0.132804222132804 0.00477427262504835 0.000233100493459495 -0.00495422967737081 -0.0246087804928388 0.00609013903817097 -0.00421418547550639 -0.0447692057514206 -0.00828385135367741 0.0116042553786611 -0.0295164251897043 -0.00334066515166427 -0.0390960655203025 -0.00281188634026531 -0.00151103534085983 -0.000305015453484669 0.000868948892535091 0.00131030989494373 0.00151469300965362 -0.00192982050484454 -0.000843104042340041 -0.000689712186736958 -0.00370029306074183 0.00170173343990822 0.000694235636622003 -0.00387893370443512 -0.00108154004901899 -0.0011926109804076 0.00132630850514873 -0.000104967547991685 -0.000844232906202511 -0.0023799899407709 0.000261162566822034 0.00241285734931275 0.000688908684016499 -0.00156767153419594 -0.00214533206843202 -0.00331937158001191 -0.000567528170837945 0.00156277193364921 -0.0467190806819587 -0.0112909615950442 0.02227464252399 -0.00275283044902477 0.0172023652117815 0.00678620440550999 0.0901776160999756 0.0293900552759575 0.00802680428894845 -0.0602367472808974 -0.0857451987955623 0.0711405287626247 0.0282320459555026 -0.0975958385188312 -0.0622833872502432 0.0355917032299879 -0.20096050482069 -0.0315643789724511 -0.00100555296774716 0.00505829119778651 -0.00712328791994854 -0.0276557101142396 -0.0656176852148615 -0.0163491458912236 0.0379805718648562 0.0309611687785565 0.0232921341549418
  87 1353.02956375639 ""  0.901922038724783 0 0 -0.00121377371427973 -0.000737338945512842 -0.000239025023255286 -0.000832949049962591 0.000826104284555004 0.000179898925603942 0.000105217700220449 0.000386224123515644 0.000261844920412749 0.000397388570264073 -0.000447463908279012 3.42058449863075e-05 -0.000184596101291456 0.0002467897384911 0.000166045360886984 0.0107024056061343 0.0053252134467764 0.00033218609713318 -3.10792945456555e-05 -0.00402485331166695 -0.00223232719421561 0.00400799387322263 0.00359003707369477 0.00106560117759746 0.000490131251827393 -0.000139194563500889 0.000450973891915058 -0.00142312049513615 -8.63229637393361e-06 -0.000932323806563445 -6.35968143440253e-05 -0.00101277779199118 4.45858686752278e-05 0.00213121705681336 -0.000605503007590829 -0.00176775008742778 -0.000878713291010277 -0.000336760432643361 0.000358647889615293 0.000399139312043575 5.38935320473598e-05 -0.000686625405629234 -0.0100669016065197 0.0100780628124695 -0.00566678005503365 0.00814838115937431 -0.0166673278058347 0.00859841068220017 -0.00965546774476908 0.0861431034617939 -0.0551419340517312 0.0282421695289419 0.000116167766473961 -0.00250630278993396 0.0294671728775429 -0.0114689518024948 0.00510230584605714 -0.0099020558405873 -0.0679244128322023 0.0453910603348434 -0.0294832807518332 -0.00903940190932121 0.0086116700489082 -0.020449132421237 0.00243000140822692 -0.000161775203327004 0.00365545914367967 0.0225211796316567 -0.0152487132026503 0.00402609302640057 0.00213672516986951 0.00501874851810724 -0.012982499970746 0.0043015342247705 -0.00182886855279862 0.00390873801663955 -0.00360186837507607 -0.0045939372712208 0.00170316132916254 0.0073648110377058 0.00555933102123676 -0.0328642669140206 -0.00898869739202841 -0.00219986835957965 -0.294182110730177 -0.133863912671514 0.113704582544694 -0.388915849068775 0.212366759315611 -0.108292840337481 0.423792970738188 0.165452051109801 -0.142042395242333 0.329324139382726 -0.186234047865909 0.0947143582702672 -0.0208242724746724 -0.025261961345464 -0.0252893900722401 0.00238950046109238 -0.0251635579428363 -0.0117675993881485 -0.0103647886343489 -0.0153016306951898 0.000595585512349247 0.0509216762538551 -0.0289740733235749 0.012228361457781 0.0516772236314625 -0.0269674313607754 0.0165976667533453 -0.00742226340000776 -0.0515956451805191 0.0335524579349456 -0.0104807886057774 -0.00680725430060731 0.0161049361190542 0.00500612688920492 -0.00218616190670729 0.0295812183076903 -0.0197515716838636 0.0131585671012703 0.0369125521022404 -0.00293544719153184 -0.000392926647178429 -0.000324328535627167 -4.53754328431422e-05 0.00130805496127275 2.17512364523212e-05 0.00815888135462239 -0.00456974253472517 0.00314255935363384 -0.00708960857146999 -0.001378561925284 0.0122711870683586 0.00359731244222608 -0.00468642038059448 -0.00531528549906718 0.00823397101307791 -0.00244948032170771 0.00439746960633915 0.000415351084815255 -0.00048426138665664 -0.000251979653409286 2.86171307544792e-05 0.0015326725110958 0.0012785440932347 -0.000960234384049906 0.000250792598775643 -0.000685413255677792
  88 1365.33144840344 ""  15.9464631270184 0 0 -0.0915290206033937 -0.0564247375346211 0.0131470453343218 -0.0330169119714663 0.00276898578916025 0.0360704687358454 0.0147651413838554 0.0349218669334198 0.00514865180744098 -0.00574298877425819 -0.0144641457378002 -0.0210522152170509 0.00617464273997209 0.0125413563226871 0.0111299616081864 0.681050288776455 0.33309500162738 0.0305409630692798 0.231684186767146 0.167912114126618 -0.127852540278906 0.120328428793806 0.121528164374589 -0.0441538892391916 0.0440991664804105 -0.0165966456016682 0.0547410697719937 -0.114353460418226 -0.0205688541008455 -0.0209853904766976 -0.025957788673016 -0.0905823254203855 -0.0287773316498461 0.00305599430876669 -0.0376739325596219 -0.00820470768071515 -0.0305497203205276 -0.00727397084824815 -0.0275243169975149 0.0460948575386192 0.00969475705239167 -0.0658707190585694 -0.00175361588422466 -0.000394056276180225 0.00109345384593948 0.00316917606407985 0.00126745131898277 -0.00124690943712912 -0.00293626954604235 -9.22256231723776e-06 0.000133530502439498 -0.00230688730793357 -0.000701896245671208 0.000795435894104556 0.000765562265393936 0.00025002568387199 -0.000230094091421168 0.000839535315125176 0.00246123783107869 -0.00162782368130028 0.00120383219607696 -0.00124392042875073 0.000882047900817433 -0.00138229058742158 0.000230254006311492 -7.84051814523482e-06 -0.000288938702962527 -0.00103700880464227 0.00063185848445556 0.000184280862831922 0.000272815323840156 -6.74965919224899e-05 0.000336976837777531 -2.16210854440852e-05 9.72857080336712e-05 -0.000142133308754363 0.000322129856416276 0.000202225867129007 0.00523455466840572 -0.00458746444422897 0.0117122389924565 -0.00329687511719299 -0.0147045093974538 -0.0011782797347386 0.00624278180901049 0.00269159228951795 -0.00271728430124791 0.0107926525238321 -0.00520444323486963 0.00223436620846621 -0.000223239727615121 -0.0023160306596144 0.000865336624760331 -0.00159299065556564 -0.000115168616891657 -0.000328537073943648 -0.000720159806594832 0.00121367087631483 0.00222169329846414 6.48211727589836e-05 -0.00145616037205703 -0.00198874416962891 -0.00261059288444327 0.000400733494850198 -0.00097596791800687 -0.00126331417040552 0.0011871564423737 -0.00120358104774695 -0.00151007521987459 0.0015354025252829 -0.00046954766148756 0.000204377488808243 0.000775597283929251 -0.000881251630901991 0.000691485922127372 0.000190415378632903 -0.000519214423829699 -0.000167141582456006 -0.000550852136263456 -0.00123584365830585 0.000585127642800832 -0.000730437300900227 -0.00185911144272837 0.000700555669285132 0.000489293601566548 -0.000514565584427919 -0.000147368792121509 -0.000406059702004392 -0.000666204813696329 0.00029820622240957 -2.18964583007729e-05 0.000388956319690388 -0.00024734681948542 -0.00118646319078223 0.00309342387129833 -0.001794056768614 0.000381165400639136 0.000392514906188616 -0.00480797998881061 0.00139521391995311 0.00269457684169061 0.0273145814957748 -0.0214258475736008 -0.0223672460637185 -0.0416707440054428 0.0245682861058181 0.0694440248000957 0.0312828985611017 0.117197102390969 0.0330315505707885
  89 1389.52587837755 ""  23.0701217865578 0 0 0.00159444632295076 -0.000132034773957389 0.00271921742613877 -0.000595000498417568 0.000604789388173063 -0.00126939730651658 0.00035395109665132 -0.00121690644387984 -6.12442264882215e-05 -0.000339031286697892 -0.000218143676896317 0.000352126947260358 2.89473652276997e-05 -0.000173960176260722 -0.000250327181463049 -0.00560667708218436 0.00180795164992105 -0.0155873979995983 0.00177204920612831 0.00401572487983865 -0.00191233280414081 0.00140234772911145 -0.000828621738229918 0.00816754664785329 -0.00403583296990685 0.00451752096957639 -0.00386363548323731 -0.000494935627344853 -0.000974508537795962 -0.00175814352412204 -0.00311091481872056 0.00301982896481916 -0.00197448688429812 0.00137095781744596 0.00145316967952972 -0.000704556853770807 0.000643438669921078 0.000216503384987131 -0.000268560271573623 -0.000345591280712673 0.000502271389731262 -0.001244742806946 0.0719354359724916 0.00340643781599959 0.0167239065535644 0.00114455151456697 0.0236153308523271 -0.0141991786843894 -0.0175838059422903 -0.00213401961208727 0.00324851343785316 -0.0025952321338015 -0.00294450772682333 0.00214033276260533 -0.00577482133544081 0.0104835195684502 -0.00643312808186713 -0.00225386601071323 -0.00908544933308887 0.00619225794437445 0.0157359695202765 0.000236777391012141 -0.001388315745959 -0.0134281311496483 0.00443433204858246 -0.00218746037639995 0.000175697960962601 0.00169864394875108 -0.00109435373317309 -3.2013182943237e-05 -0.00177876070085004 -0.000119069605302717 -0.000467528823151806 -0.000686166574673593 0.000512944071750004 1.79333771514762e-05 -0.000640704752752948 0.00179741949286203 -0.492171748255264 -0.0972983183570523 0.0793580534672264 -0.328023494562855 -0.118315894582994 0.11333721011663 0.0260373436721218 0.00972225390344491 -0.00868921601564447 0.0485852190539368 -0.0182263972794285 0.00825009715941027 -0.00873525192691144 -0.00991820034411027 0.00663206147137147 0.0757168200981047 -0.0419721905813463 0.0276171751471772 0.00369195838009613 0.00195725590923138 0.00312246175212398 4.96852426514326e-05 0.00855847470223296 -0.000457657523538257 -0.000169155808619285 0.00634804681957828 -0.000681534785206317 0.000589737029411408 0.00015487463707382 -0.00188980516445216 0.000696914362736822 0.00176245143999741 0.000637787938808343 -0.000680614496612606 0.00222384056264652 -0.00137193225171946 -0.00011718418119877 0.00338795413636217 -0.00556489790365955 -0.000351776059337501 0.00423333160263521 -0.00801382461212172 0.00364832344987418 -0.00229768942171525 -0.00371998073187595 -0.0378119670638457 -0.0122714238584781 0.0130256519610069 0.00162144502082933 0.0280738978787085 -0.00125718344132132 0.0960781561457228 -0.0315118303541908 -0.0507582724077785 -0.0795952715348728 -0.13257452281421 0.135655396325371 -0.108358416250015 -0.126856621924923 -0.0399957644322315 -0.429382843450121 0.171156133679719 0.157891893059302 0.000938781685962501 0.000693503900694926 0.000324169874666041 -0.00413950626176946 -0.00445007897102713 0.000779260953044589 -0.00516687800905759 -0.00119492510257914 -0.0037262004689628
  90 1406.91631334552 ""  1.74661057076326 0 0 0.0330646934802676 -0.00426381656845857 0.0655463714449547 -0.0295395673327898 -0.00556552050707698 0.0126989711951503 0.0648929519460683 -0.045505960857406 0.0563675599396701 -0.00678566030139194 -0.00699452826684802 -0.00650796967909827 0.00157007762851845 0.00345792152847211 0.00328732574088572 -0.1594247109521 0.0125859633828772 -0.305762442163569 0.205589717201587 0.130903459441267 -0.129956999498172 0.0635791521424708 0.061645139838512 -0.0320289688791276 -0.199056402755377 0.315584334652821 -0.284448289364665 -0.204831937839622 -0.0515861946288983 -0.331887551803276 -0.353445926574344 0.150870286513758 -0.190243648020294 0.0219740243733323 -0.00896687253448875 -0.0170567006374988 -0.0046955401889251 0.00433795983119712 -0.0250786291245459 0.0156157851534915 0.00480198155920862 -0.029708927089702 -0.0024400452381578 7.04629180266815e-05 -0.000305552490930071 -0.000231717454956464 -0.00018824954268491 0.000159368812251449 0.00048301813256305 -0.000760296419559694 0.000425435195258464 -0.000660567175038952 0.000408438978881882 -0.000199664077407447 0.000888663973137318 -0.000102242513775609 -7.28323322246766e-06 0.000102915527810507 -0.000689877732750225 0.000452054765559974 -0.00149875743358338 0.000345842103415637 -8.95875967016043e-05 0.00156789660958852 -0.000153390421468357 -3.52414673078513e-05 -1.11337625194426e-06 0.000152675401301637 -0.000163813001833137 0.000316904503129121 0.000372860066406675 0.00023311380126091 -0.000378091860650695 0.000530593803026106 -0.000343033204673881 0.000141825160328338 2.07765772689278e-05 -0.000345332060921689 0.0131422156129426 0.00138261721833594 0.000857452066342686 0.00633622608409299 -0.000213556758897314 -0.00232053459669394 0.000811410865377426 0.00134630894620653 -0.000406326577526176 -0.00347238855104439 0.00228971123890842 -0.00126547957780024 0.00217993912163207 0.0019122244056761 -0.00125494517441088 -0.00449180741887398 0.00306767973471992 -0.00198997078637085 -0.00163577820921155 -0.000885375409434744 -0.000554514959576668 0.000106885991939868 -0.00237299388559848 -0.00182546257726052 -0.00223823343332867 -0.00132189354193934 -0.000522156853366446 0.00197181251523087 -0.00143555608940438 0.00170140308167898 0.00215304890100719 -0.00246499841351847 0.000429568434056319 -6.72449111181446e-05 -0.00278192675415832 0.00193568920014756 -0.000701955276574547 -0.000471092141411491 0.00135377322525287 0.00018471317933519 -0.000218703571591783 0.00154616853946482 -0.000982149343652083 0.00060059423794482 0.00135519016542108 -0.000188238940963328 0.000179118531640423 0.000391127384284247 -0.000125344435086369 -0.000317407490011782 -0.000187996512632619 0.000151298638939016 0.000926167104349958 0.000443000303547428 0.000935960640164491 0.00181005083964432 -0.00273413969660766 0.00349091875086515 0.00071934320866476 -0.000625499102343705 0.00316924081776016 -0.00385405835762278 -0.00153071633308768 -0.00778681843999321 0.0109742583848625 -0.0160082040044022 -0.0689997528774157 -0.109801227660088 -0.0154191400558938 0.0690491735120309 0.0612727087641872 0.0462312635842718
  91 1417.90918881039 ""  8.24984394655921 0 0 0.000204222166133911 -0.000102988153409205 0.000430711663088176 0.000214149500065878 0.000589575906960198 -0.000274627421313363 0.00088021953778029 -0.000596767467343894 0.000827441880475252 -6.22901565557018e-05 -0.000277877862650992 9.29560657563923e-05 4.88959514306034e-05 -2.61433401749394e-05 0.000165196943231121 -0.0010183465854448 0.000567076091931413 -0.00344972150163322 -0.0008598174180223 -0.00162913976890583 -0.000187331510716404 -0.00110435195728172 -0.000705518916931447 0.0015357480423833 -0.00275804811067242 0.00437644602932912 -0.00367988773240322 -0.00298701109543894 -0.000825685467264707 -0.00438502699400971 -0.00431079126991205 0.0017625025545078 -0.00224612688753872 0.00181235267029531 0.00240206264417613 -0.000287129685068548 -0.00159122447489892 -0.00159601969086308 0.0010894474440889 -0.00117651211810139 0.00211443021314896 -0.00275024624480622 -0.00294020743144451 0.00355178554858353 -0.00259256113854854 -0.00120947342290093 -0.00675001362456917 0.0043036764566858 0.00355090056931 0.0234258252788981 -0.0157228778201527 0.0312808227866778 -0.0011019949764973 -0.00213166935056636 -0.0195076017147927 -0.00635424667960692 0.0058240582589869 -0.00154784204359791 0.00752116027529235 -0.00493558190484772 0.0225812250479114 -0.00493567338727347 0.00147749293270801 -0.0295049616475174 0.000884240294933001 0.00215995727342531 -0.00244712123453093 0.00467161798325254 -0.00268179349161198 -0.0180593661017957 -0.0421914439556798 -0.0189383369842698 0.0367928670553093 -0.0772995285695602 0.0464017073533031 -0.0129930652371887 -0.000467584766206307 0.0430788944143357 0.00953253533720031 0.00086427573662482 0.0058089249888553 -0.000135929843548294 -0.00555704776360894 -0.00404646459313195 -0.0877476522856985 -0.0527566441732315 0.0428906396336194 -0.0297599469337351 -0.00412458011532579 0.00427604946101109 -0.00755415215331277 -0.0186557699688255 0.0126378498110205 0.0889958654386204 -0.0651341644644393 0.0347470458232484 0.120147576246774 0.109435526744705 0.138660560400324 -0.00414296924850751 0.192043568481668 0.0940648204371539 0.106961309602917 0.187037354256808 0.0103919561081936 -0.225741931709511 0.189542760765334 -0.282902919427036 -0.206854562371137 0.350278553104755 -0.0318460002423331 0.000910497074044918 0.346118193055915 -0.217488556609236 0.0871520178701037 0.0589739773116547 -0.163968589531711 -0.0191544111258605 0.000764171968056753 -0.193359736419982 0.0939485555559681 -0.0759815536886219 -0.151122583868807 0.000494921696538724 0.000332882726624433 -0.000396804582409973 4.00579183309283e-05 -0.000639551551780737 1.38733228440345e-05 -0.00160535026871512 -0.000188575177177338 0.00213246913748422 0.00112458415554774 0.00365247654288657 -0.00226272294018304 0.00413491326225471 0.00290366751170563 0.00010880250853713 0.0146186131857873 -0.0050879681812218 -0.00386522064291102 -9.73034142945035e-05 -4.8661881934925e-05 -0.000115919686857513 -0.000236255471137514 0.000584370069439731 0.000475064919965308 7.6067541522225e-05 -0.000147590143034104 -2.07625936875523e-06
  92 1418.88385897843 ""  6.11620875114826 0 0 -0.000377533887175343 -0.000244796327872197 -4.48290566241381e-05 -3.06790608915201e-05 9.20076272027079e-05 -9.07619483848899e-06 0.000159464024184248 5.37923255516213e-05 0.000217159569857478 0.00020019579302178 -0.000287275961832154 -0.000227630645730119 0.000294324261635718 0.000306403655676004 0.000210625437504242 0.00204941555363275 0.00100282403048224 8.00481739436072e-06 -0.000433828311700851 0.000454607356862334 0.000388593910752599 0.000179912934351738 -2.80143686720691e-05 0.00106847175730829 0.000354794981841252 4.06983351082017e-06 -0.000692641418843423 -0.000234614500057791 0.000177219111628852 -0.000839750110288183 -0.00120548041896627 -1.42043720473966e-05 -0.000634966575226867 0.00118924761891009 0.00205666639528265 -4.75554113900317e-05 -0.00526005702930912 -0.00442132168222849 0.00272096181504313 -0.00267136192895546 0.00377933190029644 -0.00223744765635143 0.000183486187393912 -0.00017322383457402 0.000117132268751609 4.11594478085409e-05 0.000317691138125471 -0.000198348868568942 -0.000230979460367732 -0.00124589303942085 0.000514209406679031 -0.00138031297561477 8.04238151000317e-05 2.56505816513628e-06 0.00105696690110169 0.000814967404177358 0.000634627417905167 -5.96915536769976e-06 -0.00137537347031715 -0.00133106127876077 -0.000753242437503765 0.000714720080698224 0.000475283900138373 0.00129251858270444 5.07346472636414e-05 0.000131225255412448 0.000139996930032572 0.00188912812469934 0.00339770989051551 -0.0315119657282774 -0.0669678117571775 -0.0397946143396692 -0.00121477174301379 0.000172561094325294 -0.00427214824411844 0.0254033093068547 -0.00883785948398332 -0.0821301987349417 -0.00067545628198646 -8.977203486364e-05 -0.000305724300033363 -0.000103083431546664 0.000276269920903281 0.000217892151739827 0.00362833755412705 0.00314542664573952 -0.00043577341495796 0.000158520325876661 -0.00888938471914566 -0.0140182709088067 -0.000418722088647046 -0.00198399073308641 -0.00445012092289706 -0.0045246362258906 0.0031757339283736 -0.00158417192265994 0.1723143098347 0.184208324629829 0.240516140041926 -0.00567070160153777 0.29872387227292 0.21149485371265 0.21460231024908 0.309149348590505 0.0204246555217782 -0.00552658043400847 -0.00590150600756031 0.0111774936591486 0.0183185441391424 -0.00574885439893689 0.000756248828544512 0.00112333096143356 0.00166784158747008 0.0237768442530955 -0.202998253410068 -0.105318675136855 0.312127127709014 0.0391165934783585 0.0622433930269678 0.369699826926392 -0.145082856830667 0.150791611014643 0.289754739159438 -3.00119188899053e-05 -2.12235079615022e-05 2.00482643867225e-05 -2.54544216457935e-06 4.29366015839016e-05 3.61937147138066e-06 9.51588547318101e-05 -6.02554615033646e-06 -0.000114164039580136 -7.69837320690382e-05 -0.000198382164187236 0.000154447317478731 -0.000232928709699263 -0.00017458540613041 -1.38768819957336e-05 -0.000780654973934172 0.000276866143842485 0.000211113582725551 0.000102597763314383 -3.38166104751294e-05 -2.84796996431589e-05 -5.66305594721569e-05 6.27875853093808e-05 0.000176636747296065 -1.90416813051745e-05 0.000288167873756808 2.6563236484878e-05
  93 1433.65840629858 ""  12.1607801988596 0 0 -0.0327406411705551 0.0385632936360691 -0.129529693532094 0.0157138196002562 -0.0128014429247896 0.022323379313723 0.0297322419704511 -0.0124321460665395 0.0838365649127646 0.00526861594641127 0.00133683460614048 -0.00083126078074509 0.00077435632045381 0.00249232656947172 -0.00215865867810473 0.121372342554905 -0.0698189334745396 0.486846976969388 -0.137101594375443 -0.114264417320163 0.10620916952295 0.0247841032121836 0.0307776477621959 -0.106074379583179 -0.0192773890595512 0.121625483801648 -0.257456845699179 -0.0865596906196597 0.0324310283229289 -0.282682243052801 -0.209631984578419 0.0217520182416055 -0.0713800237506855 -0.0317480714706465 -0.0111025599180592 0.0178166131909131 -0.000230051946528481 -0.00572530032300884 0.0257169497391079 0.00580147160517282 -0.011519386668209 0.0233088140370304 0.00564349158893607 -0.00153407001811767 0.000522865026439449 -0.00120789204120274 -0.00019431375145601 0.00031379980097015 0.000517863418333352 0.000951865596371144 -0.000576629822516912 0.00308230545746704 -8.52005710149414e-05 -0.000335171587083149 -0.00236255002101039 -0.00030069340482412 0.000367362523940009 -0.0008595087356183 0.0008278843305612 -0.00047292946652475 0.00213517452403001 0.000441823196036369 -0.000470718053208403 -0.0010779876708527 -0.000619113972945174 0.000282225530638576 5.29803471333829e-05 -0.000341704437195822 0.000295927040796729 -0.000171373509899138 0.000356199480470723 -1.35132820107862e-05 -0.000100119893075184 0.000841782987300876 -0.000548316083199993 3.0215296629462e-05 -1.50505870426044e-05 -1.25669152247794e-06 -0.0225972081371443 0.00398112114619671 -0.0175224719166625 -0.0135840801763998 0.0172149805844455 0.00614456067752802 -0.00540979691687408 -0.00384669635851653 0.00295416049215068 0.00143598785995386 -0.00255848279573291 0.00168385528942525 -0.00968165816500922 -0.00415790865019891 0.00343295427149882 0.003248121008354 -0.0022281557388863 0.00272237671278273 0.000463718932606245 -0.00138837139489761 -0.00339806491595597 -9.66817333942443e-05 0.000384325658768706 0.0021729631489836 0.00266514228162256 -0.0032452539543102 0.00104710655597996 0.00127102549564071 -0.00182187823998179 0.00388988255471469 0.00119026517334597 -0.00407976712540313 -5.44391290549829e-05 0.000163642024639693 -0.00289417285119591 0.0021895709021452 0.000160037566537335 -0.000138187262015932 0.000180670742187245 -5.65502911959234e-05 -7.63058580804479e-05 -0.000365062599393372 0.000133862893430502 7.990826106435e-05 -9.84915452233812e-07 0.0014099288941141 -4.97683947533367e-05 -0.000995760938846302 0.000375284500971425 0.000178360601692946 0.000552288379681175 -0.00322459514511068 -0.00118885427557004 0.000388954547916658 0.000212101095266481 -0.000403065185088684 0.00198114890070447 -0.00507274891277012 0.000888416972798779 0.00213941352538353 0.00530334780930171 0.0032013148193192 -0.00153951945084072 0.00946182892938127 -0.0187228043826231 0.0305323333653563 0.100843609748417 0.193288432144839 0.0450974010629774 -0.150808276247449 -0.127056002175209 -0.0973393723323765
  94 1443.66242160522 ""  4.94858394021742 0 0 -0.0433283424002911 -0.0387446417174826 0.0324868678571518 0.0642343943269507 0.0499805891047121 -0.0634403762212792 0.034243151859887 0.00351867521852772 0.00520621057642893 0.00850512003370436 0.0154930079972723 0.0147128682959277 0.00444021164792809 -0.00844122838936114 -0.0234745092707029 0.166708862098366 0.125252898395578 -0.143478476760593 -0.300037396488816 -0.208720607595344 0.144319684039667 -0.280738219317037 -0.247326528026615 0.206993455908334 -0.0735378822803898 0.122533444434359 -0.0274376601911767 -0.163086982157984 -0.0811801785878928 -0.0154484192710378 -0.0801265315646899 -0.0496361018287804 -0.0662375722258474 -0.110502533429941 0.0366582362487296 0.0724678573937044 -0.019207906952061 -0.0538954309510941 0.129885126070411 -0.081071352067769 -0.00329506048148812 0.139598712585821 -0.00243442307154935 0.00564721693839446 -0.0038420419513083 -0.000827724343616856 -0.00811146102120722 0.00498653871267867 0.00503051196193585 0.02663736070361 -0.01794677266479 0.0484042392565786 -0.00447178040655436 -0.00138694487877607 -0.0418670231715509 -0.00727714656297534 0.00818809972705674 -0.00463458043975886 0.0352499839524002 -0.0229455274442672 0.0463720029802033 -0.0100879091874252 0.00289514038121616 -0.0501027109118424 0.00234594499645264 0.00324910976147335 0.00263521226131241 -0.0142220295509623 0.00922451706170054 -0.00103171138758583 0.00686349513820125 9.7001557611342e-05 -0.00106931811632669 0.0135368199330294 -0.00851083962308333 -0.00119642695292071 0.00257189190764383 -0.00609787074000306 0.01015782484645 -0.00721970130227136 0.0247008203424536 -0.0062413785952081 -0.026642677176684 -0.00521405371039112 -0.0936845519039849 -0.068492851042097 0.0531886811215223 0.0676336470607553 -0.0704947094813526 0.0414293007894734 -0.108835878191601 -0.0737991207759542 0.0567679738797134 0.112695571740929 -0.0891666758845878 0.0494876808125028 -0.0048897438963359 -0.00777433840295428 -0.0204720337166936 -0.00108766307137472 -0.0205295909890178 0.00586028527680793 0.00828753427982032 -0.0313132480178776 0.00491495516074587 0.0144722306891032 -0.0239483247599388 0.056153335948579 0.0099384943915383 -0.0616623892185414 -0.00335152994387834 0.00284495963284568 -0.0409710041254799 0.0254168280333525 0.00418514888343569 -0.0157632191078236 0.0243827060298741 -0.000342954483911633 -0.00914465095749159 0.0183476731269236 -0.00195954283433826 0.0132935405870395 0.0127115079888068 0.000964705322482163 0.000731624153301845 -0.000534097305580297 7.23979819346713e-05 -0.001411272477214 -0.000248291047221376 -0.00385015840464015 0.000128424678382073 0.00339698086481852 0.00287559613047151 0.00658708508836929 -0.00595124730192062 0.00833315587396842 0.00558814652648571 0.000216863235174576 0.0221684162172805 -0.00805674363392224 -0.00627416428328218 0.0093683229739228 -2.34750752015289e-05 -0.00931603938080641 -0.0414307490862518 -0.0249160649887663 0.0290836496471874 0.00689443473971596 0.0579618738563015 0.0121219227598444
  95 1444.83934759673 ""  9.6809130268727 0 0 0.0258852723469645 0.0208343842388817 -0.0146014671127834 -0.0365003273845301 -0.0266545039002335 0.0350743547701377 -0.0195633779892779 -0.00258240385876666 -0.00422259955003335 -0.00576084148862706 -0.00978068791030042 -0.0081962531342629 -0.00348511735191026 0.0035206755141359 0.0128762624362754 -0.098983309461206 -0.0681169614179319 0.0632473062307922 0.173050190233258 0.119599492687686 -0.0855365589014038 0.158283323980715 0.139848973088689 -0.11068780715843 0.0400437530209248 -0.0694635762712092 0.0189892084414986 0.0941989389814324 0.0457946464633485 0.0100276997627653 0.0463557449250392 0.0320710593426358 0.0375690828249003 0.0610556654441971 -0.00346742056208582 -0.0354088036364113 0.0241639362578806 0.0362207209102118 -0.0616291088746712 0.0539085313594845 -0.00015624267750847 -0.0944667832704091 -0.00266641155900157 0.00838241508439778 -0.00629146639684052 -0.00372575503456275 -0.0152192404333108 0.00985132993932903 0.0098382618761087 0.0472389585754199 -0.0320223103884521 0.0900968574826163 -0.00683185765061885 -0.00378475918696822 -0.0754343553649097 -0.0142469653278788 0.0155215596022512 -0.0104633412375612 0.0620979618929359 -0.0400999042365062 0.0826606391300018 -0.0164303833450201 0.00423446208691533 -0.0870952395291355 0.00295984101340212 0.00602313498906947 0.00533350894846103 -0.025758009550939 0.0165781956223944 -0.00094901375175148 0.0121040758300572 0.000639267170317729 -0.00112234906322287 0.0222412516741323 -0.0141468944144282 -0.00178697271087089 0.0047497841692031 -0.0121941739765873 0.00911214934843842 -0.00422240757536976 0.0209792072262155 -0.0148605614995945 -0.0232761169252661 -0.00504154048582508 -0.177972575452498 -0.126612874274029 0.100087989604751 0.109751189619606 -0.12221134886407 0.0719507065472136 -0.200163083686266 -0.132150221256261 0.102106177248945 0.194768788216806 -0.156548202191733 0.0844034681851821 -0.0083641322871565 -0.0103075514270887 -0.0301945255126064 -0.00173779628749626 -0.0382597684213871 -0.000445950767556237 0.00276676687896647 -0.0537452855059563 0.00494780606185813 0.0199221123059634 -0.0380207001004678 0.0930533314753461 0.0138437325867187 -0.101492299119894 -0.00649087418576232 0.00510244701713766 -0.0639716829928004 0.0408766617788721 0.00709004074862465 -0.0315844983941503 0.0496510162159583 -9.05282170643495e-05 -0.0182554965624036 0.0366391396960412 -0.00553280663471654 0.0269742548577734 0.0280849787173996 0.00104337250822073 0.000596610570947847 -0.000796076816786235 0.000199054853991623 -0.001412526667685 9.66113329823803e-05 -0.00491554931883306 -0.000679356910609001 0.00500173771851152 0.00310670701593473 0.00966274638876522 -0.00731139733076253 0.0111710202277459 0.00711140726377639 0.000216656414135082 0.033134367246221 -0.010463444209972 -0.00882275511544657 -0.00583589045602703 0.000190398763457667 0.00430663893705243 0.0217379426956165 0.0132199684321466 -0.0162805932338652 0.000399558582856034 -0.0316184127615141 -0.00462522877021975
  96 1450.88571803445 ""  5.10296398981521 0 0 0.000402738968948195 0.000179439192719812 0.000173259719255183 -0.000894107781381224 -0.000513414592897644 0.000727219993681539 -0.000484829087472322 -5.33897537497892e-06 -0.000247237520933927 9.8200784574541e-05 -0.000454373399679562 -0.000342487004372273 0.000576300020492481 0.000159909618586958 0.000532718668320699 -0.00147735723633489 -0.000576510352348289 -0.000429884497063195 0.00414032190000212 0.00334247414540846 -0.00199709738476923 0.00365895240396506 0.00309928353015561 -0.0016508014821842 0.00171316193278779 -0.00259820587367648 0.00084705661674135 0.00310077547890069 0.00145643539285688 0.000518156647069708 0.000580505046559661 0.00109205189221754 0.000527043557699854 0.00404027657743854 0.00278752931127784 -0.00135425141818846 -0.00735634948330328 -0.00533294751517266 5.50904274083169e-05 -0.00506968804549184 0.00638734071912064 -0.00398862600011811 0.00154292301959474 7.94671669325141e-05 -0.000658209939471573 -0.00112170174154752 0.000391192570385895 -0.000225861543935686 0.00486704816418443 0.00113241535698126 -0.0012884059101778 -0.00678725875415357 0.000369026219837714 0.000405781425866881 0.00302924419406271 -0.000174538530479813 -0.000177685363094228 0.0095435211632348 -0.00388705398134767 0.00193791905950244 -0.00101332447171965 0.00200325479144244 -0.0012731611449946 -0.000268008130976054 -0.00251437365671501 0.00169556466368436 -0.00100616546011383 0.00117358066742739 -0.00075207359522881 -0.0279129799660697 -0.0561921400535283 -0.0320158974683941 -0.0272178327715323 0.0553525929155066 -0.0331576704946637 -0.0222601386393492 0.00643444913730065 0.0667407406819514 -0.000313831668933251 -0.00173021056185875 0.00221097623670234 -0.00815648556214353 -0.00306847166529886 0.00177936354939863 0.00737630721605763 0.00648795665793315 -0.00496676266032121 -0.0363363275950288 0.0207328355261466 -0.0113024398606452 -0.0195762991103706 -0.00490060902791118 0.00460253826067927 -0.00632120183712892 0.000686991365401458 -0.000176162035342002 0.1496046691792 0.14755185008873 0.191240615284939 -0.00975608353333087 0.251376608243566 0.174152756005168 0.185310056103166 0.253331267075377 0.0186303400309475 0.165199511241536 -0.135431275290175 0.203702867751807 0.15064468691823 -0.251795459117783 0.0214251673718174 -0.00456503053115572 -0.251233163498625 0.157498854068025 0.172166997341363 0.0823844659365057 -0.251969006542951 -0.0367052685461445 -0.0501209088001899 -0.300651993169148 0.122454020014211 -0.118312029076168 -0.22704428722617 0.000771493357350945 0.000307826438401237 -0.000222562008155098 1.93138719751759e-05 -0.000700423442916647 -2.6973577354552e-05 -0.00297649232531006 0.000547075175604155 0.00149336539223287 0.00220553490304498 0.00378633241036984 -0.00455280206132852 0.00416186437911569 0.00318073532801895 0.000583009783537007 0.0103492318689154 -0.00366481479945727 -0.00365724619250361 -0.000128791343275777 4.00800491350646e-05 -8.23480219003866e-05 0.000209015591555841 -0.000207799097489235 -0.00049137153978405 0.000968927947062736 -0.00016099275895721 0.000451910401670851
  97 1478.82731454308 ""  16.9081002768345 0 0 -0.000979397517104622 0.000140251655974595 -0.00192006655391866 0.000350676948188582 -0.000392525904562566 0.000612577263614546 -0.000123804440118935 0.000563227641124502 0.00116358512386615 0.000465828698914368 0.000690645910875222 -0.000526130657259041 0.000472912766724074 0.000914231138558824 -0.00143950476077198 0.00341368790685657 3.95362850939297e-05 0.00491901094508674 -0.000710848489873079 -0.00287093787909261 0.000419078156405347 -0.00496208336856762 -0.00282856197130906 -0.00425256295771514 0.00519691575973092 -0.0029941854461616 -0.00941429879736191 0.00300863314219554 0.00133145666679574 0.00224798394976484 -0.00579710331387839 -0.00668779218014892 -0.00355838484081501 -0.0138525343709524 -0.005812435042862 0.0062182451000029 0.00101829040785356 -0.00128022689938145 0.00851807685402423 0.00278488182760788 -0.00597199342421414 0.0121949021360477 -0.101218275645773 -0.00745433778029438 0.0283904733557571 -0.00363116393063168 -0.0156229209533978 0.0140942134908435 0.00370869533523824 -0.00112371938647488 0.000697044560615663 0.0239193161805514 0.0117494335471122 -0.01002664906652 0.000350576292545279 -0.016138802128093 0.0105432647175598 -0.00672000017338718 0.0153233733458965 -0.00953852168144269 -0.00253039149162488 0.0011416105929596 -0.000755603818681215 0.0107121736571771 -0.00608129077417926 0.00303308558390244 0.00200467800007483 -0.0025121336716525 0.00170794401706977 -0.00231816787158373 0.000556613340171264 -0.00124804039317753 0.00148408020638427 0.00206361601483958 -0.00147977123731388 -0.00228395730963358 0.00169206207041453 0.000127191940281042 0.22206012962873 0.116583895739674 -0.13907703331886 0.49983919445321 0.177440227830572 -0.117575384108633 -0.0738243526377229 -0.0289159892044234 0.0266859334835278 -0.0598512868882263 0.014273193070202 -0.00464492399224882 -0.0391809803883773 -0.0126065560719868 0.0110249472801292 -0.0686151674357318 0.0403483254771994 -0.0124337663057566 0.00518735776733803 -0.000547715732045625 -0.00749809668101143 -0.000711364401894361 0.00316990759008985 0.0174526541365907 0.0214007448776769 -0.0066004873026853 0.00631411173295898 -0.0063596095477846 -0.00428441501130336 0.0179855519119544 -0.006920810904532 -0.0176554388442397 -0.00294123397454135 0.00131468376557242 0.00184227088782719 -0.000425086282952294 0.0229607534139643 -0.0104910173308379 0.00128991289498266 -0.0025042697325577 -0.0167695152240023 -0.0101840216609112 0.00472622179462239 0.00658588835750963 0.00435073429929353 -0.0172812424203026 -0.00571876784864487 0.00448504692858687 -0.00020322960944718 0.0211566645946881 0.000177777768163682 0.10372502842259 -0.00778246556356714 -0.0518289476029063 -0.0751543135058367 -0.164920191295696 0.182166867798695 -0.197341323406672 -0.122002167266849 -0.0146003912231976 -0.33968005766262 0.102789854995743 0.113116606550187 0.00113338719642861 -0.000324992883021073 0.00123742195796188 -0.00424727947287851 0.00498923985736685 0.00847598060490377 -0.0135223770055871 0.00507451738223655 -0.00496272938512487
  98 1495.12842448063 ""  7.223143418092 0 0 -0.00628131569316133 -0.00185670954481241 -0.00773084403368577 0.0198304710949631 0.0114074775134445 -0.0187477917380753 0.00882424930722297 0.000989875759410482 0.00165706287566699 -0.00708112681274529 -0.0127692909922904 0.011234557243738 -0.0219009541497746 -0.0519786144212948 0.0519778933331737 0.0221757729806773 0.00708783937742313 0.0131658829748737 -0.100691139010601 0.034123889007782 0.0947250611427833 0.00441824289304068 -0.0356291081139173 0.127603822073272 -0.0420630412316938 0.0569824214601675 -0.00352600960323105 -0.0726403752028331 -0.0386541248895687 0.009901383273532 0.0116269586800752 -0.0349143357079174 0.0011460858256517 0.4601048236071 0.444238560439137 -0.115353587740882 -0.0308023260614779 -0.0010923493030192 -0.0990807435787388 -0.14826216662669 0.280402362616317 -0.560761902406807 -0.00345717011167249 0.000268869971271448 0.000686972301394013 0.000320020970244844 -8.94466290718788e-05 7.49594222593657e-05 0.000887370022227054 -0.000518728522152414 1.013232316844e-05 -0.0021263477050279 -0.000375359838224327 0.0009992000242449 0.000220357245631308 0.00109277521269485 -0.000639771386974478 0.00146724893832513 -0.000669557419752022 0.00017733737844342 -0.00188795861533817 -0.000422494415284268 0.000295919667147519 0.00046624774784513 0.000428034003477745 -0.000437235722311031 -0.000388934316687955 0.000150385498543389 0.00026884368134323 -0.00128440040204941 0.00127732584739796 0.000743980955140821 -0.000138281214439305 -0.000523434367861219 -0.000379029768883956 0.00179867299406538 -0.000159719799557458 0.00043893281604851 0.0096851965808737 0.000887162387637329 0.00235181839948816 0.0157802433993398 -0.00285574465514182 -0.00452632615671794 0.00595929368120394 0.000321977829501161 -0.00553730657169291 0.00515137929080882 -0.000951134300017015 0.000829935074714898 0.00585682906075181 0.0026422839846095 -0.00206088406835805 0.00012109628352447 0.00116547362363537 9.77536060869963e-05 0.0111221880045512 -0.0049562777156584 -0.0182295834250762 -0.000557744249145458 0.00809635375120542 0.00224814673113745 0.0090633641136573 -0.0199522608501585 0.00439123089491778 -0.00419298233927355 0.00190294439329404 -0.001556621636365 0.00523335712883183 0.00110505432233418 0.00118989090091331 0.000315183493566033 0.0037558982807676 0.00619262237159779 -0.0146040681433199 0.0120478064675456 -0.00945694593664774 0.001772518070684 0.00271682253362556 0.0120654662158173 -0.0124365805874426 -0.0117188511352135 -0.00946896998084889 -4.35966365480898e-05 0.000105677856495725 -8.62370178650596e-05 5.71509845915538e-05 0.000305156624690081 -8.40433086260118e-05 0.00212760505029304 6.33266256211781e-05 -0.00108335648596753 -0.0017594941373899 -0.00523397379272541 0.00539765647682526 -0.00661672764439464 -0.0031945050425653 -0.000151655968560751 -0.00720236148186109 0.00189845433110358 0.00232757663587051 0.00106288677086758 -0.00176039492309618 0.00238506195270499 0.00355708803770688 0.0156125991561798 0.00857720092250529 -0.0160209735096552 -0.00728483095342924 -0.00899744167131484
  99 1496.20822981718 ""  2.39545854974074 0 0 -0.00137541670669691 -0.00251322303304185 -0.00196874082502073 0.0121158730255581 0.00800235910089053 -0.0138233171383356 0.00604975281869708 0.00246244991569369 -0.000679310036810582 -0.0134080497007721 -0.00308263089793783 0.00244859874334503 -0.0598301218580714 -0.00252161111521264 0.0124127189911464 0.0107115039395523 0.00592859411688746 -0.00711079713815432 -0.0613308923751009 0.0495905012676756 0.0600365070947212 0.00454912798932652 -0.0225582095047128 0.107562806853347 -0.0320295085071067 0.0442497795583469 -0.00752741333307348 -0.0607155484631472 -0.0359265924512014 0.0267091961988658 0.0142138066855631 -0.0460553061931455 0.00044471213422236 -0.00404900404574079 -0.0381649724364989 -0.0146980201840428 0.432692845775984 0.340708966948596 -0.0263632634186979 0.423843190902533 -0.304267575235727 -0.144278893546035 -0.000144999124969213 -8.49055351813791e-05 0.000129395211728506 0.00094250509442443 0.000402224412534638 -0.000384272610248792 -0.00160923724267639 -0.000907166566585175 0.000493131368036813 -0.00237822781054317 0.00072119598616614 -4.02222058621666e-05 0.00297118792918583 -5.06571945636162e-05 -4.23718616153414e-05 2.46787404293628e-05 -0.00171667522479989 0.000757429000375845 -0.000688464930407541 0.000326975142844782 -0.000299567998737405 0.00133775616419721 -0.000272273009848868 2.4915768659551e-05 -0.000914814908527551 0.000928834899682196 8.77093638101893e-05 -0.0199216857516607 0.0126379040679036 -0.00576253180084369 0.0024648666645054 0.00339685086088529 0.00372481085419609 0.013357932048555 -0.0135850291102893 0.0073508115655875 0.000614733400033577 -0.000917989241525331 0.00192861022242897 0.000171808181879443 -0.00253894032286201 -0.000150877131552344 0.00112240112039808 0.00233818796750836 -0.00210835180480704 -0.00554826541285134 0.00626082730731323 -0.000728354890078883 0.00385862579310037 0.00296993557477827 -0.0005437465913424 -0.00431509251051079 0.00312578717539777 -0.000961164146047099 0.0474340246894017 -0.0733544935849878 -0.187454513900346 -0.00309431772725659 0.0532671901864233 0.188219709000515 0.238508295375434 -0.160248925489758 0.0784447082720564 0.0186612044745609 -0.0121277854065243 0.0206816491816498 -0.0530435405862055 -0.017908918517137 -0.0100671594576274 -0.00253852396733453 -0.0149650570662126 -0.0540219515234986 -0.202418572313992 0.118763079904698 -0.0591479827781219 0.0165116432301081 0.166041232478477 0.0798668321042175 -0.003868854722871 -0.0950954514955191 -0.123752262283876 3.10206774018457e-05 -9.06752483382659e-06 3.06356285970812e-05 1.16680728038957e-05 -0.00011594159420993 -3.26580314653752e-05 -0.000280698898877589 0.000113793432733879 7.3179369717542e-05 0.000300315611967343 0.00052925880045036 -0.000782981564155849 0.000682428632612427 0.000478064633978385 0.00014728793051862 0.000639139120924674 -0.000242204752975031 -0.000292207669005608 0.000280383958856215 -0.000754022713557457 0.00103350216402414 0.000613388090337991 0.00606815061835618 0.00421267527244924 -0.0074787514692249 -0.0036018125650745 -0.00426273443565836
  100 1497.98517780641 ""  1.23072756969242 0 0 0.000992381598269124 0.00104209897908404 0.00217233451911456 -0.00868487136925649 -0.00441736773444337 0.0114040562897174 -0.00470360505819648 -0.00212271752860267 0.000177985758991153 0.00773010640347408 0.000839707901746854 -0.00344796876865692 0.0319855019153968 -7.22537238333873e-05 -0.0120400346380863 -0.00644238451275012 -0.0027602319592098 0.000680109487487737 0.0505710777680606 -0.0371844813547274 -0.0483756167704819 -0.0059112322657377 0.018139587515062 -0.0817525040838921 0.0240888148183287 -0.0345615536198098 0.00937517906435203 0.0474230183642417 0.0282647790010793 -0.0225348149060182 -0.00990621928428206 0.0393210664766083 0.000536424682884257 -0.0349070963611467 0.0647543019253555 0.0415890505101107 -0.211165965266609 -0.186563986779842 0.0830285035318485 -0.21371825090632 0.156614931587127 0.063862165316513 -0.000897148709165283 0.00031582943062418 -5.94237668122816e-05 -0.000829866369185532 -0.000424304406945131 0.000449203236774575 0.00227057977108644 0.00132494176531929 -0.000734094883839274 0.00139422725755862 -0.00123508993357625 0.000636894626923309 -0.00352491830756591 0.000722516738935524 -0.000627846844726259 0.000995835276894444 0.000934725238873011 -0.000661013665399403 4.89631976052065e-05 -0.000731659705911381 0.000157569555310987 -0.00155745943744957 0.000418384482519771 -0.000135352703065805 0.00136681511330316 -0.00253818383491856 -0.00116020415024086 -0.00586212517252011 0.0211451809418488 -0.0240238066646172 -0.00243101215802259 0.0115143452904695 0.0202935790553246 0.01173555186412 -0.0308448793845329 0.00998998499598695 0.00240585841802381 0.000508495211798833 0.000216065420994376 0.00400762144734716 -7.70932136411804e-06 -0.00127867814546889 0.00216062161794042 -0.00209017853999918 -0.000492602709760922 0.00771593235954419 0.00210777099505008 0.0130205035029631 -0.000101448523665817 0.00348356443419465 0.00749199145847983 0.00578762128189175 -0.0037193012547437 0.00147386574887476 -0.209266505569491 -0.102843144715445 -0.0732623642077265 0.00946265660519948 -0.157712406702733 0.34154725330021 0.280687430069771 -0.0282724372411151 0.0691402337287407 0.192653355623177 -0.0410371288266324 -0.0431158888608998 -0.143455760844442 0.0530170202729477 -0.0230001359780821 -0.0151498277417679 -0.1604772980407 -0.206833278049598 -0.327987660417145 0.139857570644022 -0.0151389857900016 0.020908484435062 0.377210750623718 0.0601454169181603 0.139095537028469 -0.0852259351931588 -0.179489678534673 -6.19970822956312e-05 1.52487921547496e-05 -3.15282513864919e-05 9.08089354974396e-06 0.000202302412942955 2.68495823142831e-05 0.000810570403612935 -8.34257689617582e-05 -0.00033789138633808 -0.000716261622051491 -0.00171217960326789 0.00197684879294881 -0.00216458925366269 -0.00122764471636611 -0.000186213584408059 -0.00217170753676079 0.000557937853195896 0.000741945770617045 -0.000308610951836189 0.000597319684625407 -0.00089251605584053 -0.000379156646098379 -0.00478205081605648 -0.00351285620054565 0.00680525765211631 0.00315501905394809 0.00392879246186853
  101 1501.40837967498 ""  0.958929269818403 0 0 1.94304108745263e-05 -0.000204196401011617 0.00246411054073086 -0.00593679656152601 -0.00253715531091142 0.00833645250168607 -0.00380787946934885 -0.00220713492991803 0.00014460536838927 0.00596848638392821 0.00132658143865748 -0.0026471167573361 0.0211935906033503 0.00213390494778755 -0.00864377893187532 -0.00214460713279351 -0.000319742625686438 -0.00194916613875212 0.0370540909918463 -0.0346501559305148 -0.0380825878494076 -0.0112205672171908 0.0102926811216235 -0.0638865537454281 0.0198710435132004 -0.0297843964170177 0.0123099520885941 0.0412335568816696 0.0255623972100206 -0.0247046794099421 -0.00888676888191404 0.0404515342240584 0.000977730352507652 -0.0331596381991169 0.0226235265705458 0.0266115046722436 -0.142698488579983 -0.123204417090464 0.0538302285716179 -0.13620548651819 0.0938904230064665 0.0614485970428163 0.00013678958347778 2.60233041998325e-05 -8.96650229246371e-05 -0.000414967089454162 -0.000174567720874637 0.000167647119793083 0.000666047317729423 0.000444926173951466 -0.000503762121861936 0.000950963449697065 -0.00028537907389581 0.000369062679494467 -0.00140520860311552 0.000605270958095905 0.000620316535754265 -5.81642588485152e-06 0.000112374206287719 -0.00152398529434138 0.000146763740958783 -6.22443314213488e-05 0.000365623062025595 -0.000410926921699517 0.000134915841948853 0.000178763597562797 0.00127957428892418 0.000438120227159776 0.00310340712759211 -0.0287474375086375 0.00359498825829359 0.0170222790496946 -0.00227066498779058 -0.0121553727457341 -0.0190184317236029 0.0330335135313978 0.0111930819273813 0.00864208125155005 -0.000594879046947291 0.000321886058760298 -0.000909667094813101 -0.000468170817996217 0.00117216703362853 0.000157541098226179 -0.000107886239512756 -0.0010180169929205 0.000769774633925829 0.00227775763213579 -0.00975527983027559 -0.0099605616277918 -0.00213134609226264 -0.00599798300506942 -0.00691813751591864 0.00183193919605995 -0.000871371038885596 0.00101748998241782 0.305217985520544 -0.0315260394132713 -0.272149528119845 -0.0151742521809298 0.252206682427708 -0.0341694523123751 0.123403555257983 -0.278801218288758 0.067331024948341 -0.172475425289125 0.0555944582733595 -0.0018087866501476 0.188943491042618 -0.0204304173534404 0.0373345733962929 0.0146347203283583 0.14303419932893 0.235952865606797 -0.160824486712545 0.209679094591808 -0.22412820826907 0.026712757829045 -0.126408281826912 0.235701056212355 -0.344038377581019 -0.23206806560705 -0.14040936995412 -4.46108479048088e-06 4.77510121132539e-06 -1.75653475236218e-05 -4.9953826882127e-06 7.66692407455344e-05 3.52645273885535e-05 8.83125130112859e-05 -7.18675932772824e-05 -2.05199531126109e-05 -0.000132557761218544 -0.000231237176786657 0.000347946535913643 -0.000308077363326425 -0.000228236736221921 -7.71375434009308e-05 -0.000110627351378309 3.17783409237939e-05 4.81357801521955e-05 -0.000120617205326792 0.000587096020953383 -0.000923075299613913 -0.000886155890408052 -0.0049102732909259 -0.00290913828631208 0.00628482672799374 0.00381507719804947 0.00375832846707391
  102 1505.10993517644 ""  2.53701086134663 0 0 -0.0011218831171619 -0.00199713872625607 0.0020939060023119 -0.00261069766531821 0.000279467646201168 0.00542983216857532 -0.00219116240656611 -0.00281630041813468 -0.000574518759401176 0.00301978761263913 9.2698230541701e-05 -0.00180827988563152 0.00815892312774261 -0.00195686730449856 -0.00503434236736976 0.00505325703825924 0.00234031289814401 -0.00308163092353658 0.0228833198275338 -0.0304371713784274 -0.0259975841718496 -0.0148909637168742 0.00340955398856921 -0.0428635318253835 0.00668605861573787 -0.0176666889965156 0.0267042124078995 0.0257273470850647 0.0192354705720278 -0.0315690956361263 0.000247846881106424 0.0479786731800738 0.00658025584803898 -0.019609905978464 0.0512619538569377 0.0272186593003927 -0.050265434381928 -0.0549074179598897 0.0603247344831233 -0.0566531253160579 0.0462950527958667 -0.000198570892015394 0.00902839698092987 -0.00493532965274464 0.0010464485931907 0.00306907988527599 0.00126980317589924 -0.0012537100824139 -0.0142217160062002 -0.00121666164751772 0.00242765402073531 -0.0018281606278279 0.00638794159838367 -0.0040256121588413 0.0165042991478944 -0.00514967166808313 0.00195170425808828 -0.00945947700160673 -0.00973082003183765 0.00711170219978901 0.00182520808046139 0.00653222745382403 -0.00442499251845966 0.0120687108326214 -0.00603571253250079 0.00287819185326321 -0.00614615975862978 0.00446054074009622 -0.00313043962158094 -0.0237645953969514 0.00654292593764072 0.00961176434601604 0.0359026037726812 0.00983772079546217 -0.00736271457956129 -0.024247269064751 -0.00819698128715972 -0.00696118995380616 -0.0305170880817016 0.00995265285363696 -0.0362443124995771 -0.0384560824110239 0.0419488601942827 0.0155328671565999 -0.025056778928192 -0.00145246098746814 0.00270087812261507 -0.0570594417192194 0.0346387470893027 -0.0166920837995909 0.00721777799653061 0.0102528634100861 -0.00703124514118266 -0.0422282672182926 0.0226563869446903 -0.011721629249734 0.222913196323851 -0.0419563258893192 -0.243042717651686 -0.010066732032736 0.195277039343346 0.0310203285481122 0.150687563170027 -0.244033632282678 0.0660368928736524 -0.244161871426911 -0.0501256445015398 0.335932757347649 -0.282865995886994 -0.310437512364127 -0.075068859095176 0.00769664780006776 0.209733670838325 -0.145364967160284 0.120347149276035 -0.162917608541048 0.183082293320257 -0.0199816030998076 0.10469718054605 -0.189243953412406 0.270981607248486 0.182443491438991 0.106390673215668 6.32798648259318e-05 -0.000321128958646772 0.000247155722374696 -0.000228406373305478 -0.000685759148625981 0.000117044695415294 -0.0047603590749934 -0.000314757396763333 0.00216665598993611 0.00425985782545698 0.0125007907922465 -0.0130512751622041 0.0157433049563633 0.00772223203642687 0.000605948498418901 0.0127518607424546 -0.00238758941505242 -0.00389484575933334 0.000136201579994871 0.000658773668838731 -0.000784324637142107 -0.0010165634592049 -0.00761472844448525 -0.00400997921251844 0.00569798488653458 0.00446065130203867 0.003488971269694
  103 1506.45712617176 ""  5.33290864789941 0 0 -0.0136837735110859 -0.0243448222717484 -0.00536044768980318 0.00745535299334857 0.0144236322246347 0.00910846672077081 -0.00303585425048053 -0.0433489618672593 -0.0117116380909322 -0.000178800691741738 0.00152773541649271 0.000613244477720908 -0.00863322723750441 -0.00871806064899677 -0.00397727369953476 0.077234779141661 0.0103100415605543 0.0234590609380135 0.020765442641077 -0.127988350604284 -0.0497959943126403 -0.108196776898092 -0.0366575994115464 -0.0942267261634836 -0.136511814196154 0.0082276525964126 0.464846234069671 0.0467962959260599 0.107801708354376 -0.42927356979208 0.152765194488931 0.605140182614232 0.166406147733645 -0.0264368741520104 0.100257948581143 0.0459359716439852 0.0918555045596706 0.0414079409058663 0.0915851918252215 0.0556200932583502 -0.0266709306778807 -0.0731599923961755 -0.00362983066319156 0.00330568440474346 -0.000934885520368089 0.000380541445227463 0.00036031135442734 -0.000252617047642086 0.00113276293184504 -0.000528944701647458 0.000575365840677918 -0.00224696473907669 -0.000759045382499921 0.000749629149297774 0.000134480181416602 0.000922185375484552 -0.000576833572153796 0.00150123861787876 0.000156215822844413 -0.000127805291673 -0.00105971187272697 -0.000677580676904946 0.000528446467287452 -0.000821150205603986 0.00100192240323341 -0.000623564398400969 -0.000231674020224182 0.000526673488842589 -0.00043729902339835 0.003128050207056 -0.00126696759889864 -0.00096912929169271 -0.00258888100177631 -0.00111800462610832 0.00070775562826015 -0.000295198951832826 0.00178845085791119 -0.000266538617395756 0.0132004274880108 -0.0107746113557598 0.0304084158727828 0.0171639438277777 -0.034289943279948 -0.00830888045131381 0.00653897735566822 0.00252410914372583 -0.0027663802503113 0.00646208458877557 -0.00253294667741039 0.000698636992762659 0.00334001828539393 0.00100879802517087 -0.000759178380760282 0.0022846199565649 5.64794190094027e-05 0.000962005731436944 -0.02637777462339 0.00569538826610588 0.0307140611305018 0.00124307476295863 -0.0218200664530478 -0.0060020430453336 -0.0207827247050352 0.031960993187381 -0.0087437640089035 0.018021627724599 0.00407590181516773 -0.0263262793540754 0.021292299762789 0.0247236809203514 0.00568708536775948 -0.000493280718745998 -0.0153836467446469 0.0109727910999047 0.017643077593175 -0.00498972704382049 -0.00375965521149493 -0.000968496849864495 -0.0245274149900458 -0.000413595982177861 -0.0136762136979331 0.00148246875903254 0.00923562456816734 -5.77090188388472e-05 0.000201768854447141 -0.000230217615631787 6.53425356237616e-05 0.00031814082058421 -5.80044620150391e-05 0.00204007371281763 3.65336975165326e-05 -0.00100973569588434 -0.00214416321453523 -0.0060732408625998 0.00645135862606697 -0.00726250098142162 -0.00368268218903571 -0.000568783592085457 -0.00649126878726104 0.0013989031241994 0.00207044844208115 -0.00085155041003295 5.3464231695592e-05 -0.0014628364010762 0.0226055004143551 0.0192377566035013 -0.0143138409681429 0.0308595263460679 0.00967526378147158 0.017820247350501
  104 1511.49683859158 ""  9.03076379539735 0 0 -0.0226738582495011 -0.0135650465620522 0.0336132199546652 0.0134960953442457 0.0138559594675627 -0.00507987229887699 -0.0296376279795363 0.000979358449175348 0.0301298915751331 -0.00309017720479427 -0.00263849160475379 -0.000449135459840521 -0.0101083529766607 -0.0163582573307629 -0.0117307099336493 0.0256916460983116 0.0511789321143066 -0.086202716337498 -0.00765412206341389 -0.0660917667652686 -0.0149859962347672 -0.0574955673488104 -0.0275022939082261 -0.0289144046026984 0.357489818968125 -0.352196648069684 -0.259701583594548 0.46611256678776 0.249565801485089 -0.084031705473314 -0.330997946485779 0.0892951529645181 -0.167227417084934 -0.0561688439765285 0.20462128559777 0.0942355559129174 0.130002981027857 0.0371957920187223 0.198378708703838 0.0619084339558318 -0.0201974869367444 -0.123871357216111 -0.0049620678749825 0.00789749847505499 -0.00346666470083231 0.000740990583465285 0.0015234126609537 -0.00106667047972334 0.00162442521706594 -0.00212572513356582 0.00133390974611086 -0.00471790097865017 -0.000680574733590934 0.00104061566579464 0.00166850192488833 0.00130475557763043 -0.000872294419718565 0.0024230861489916 -0.000490974963705578 0.000219653041568577 -0.00217053313104181 -0.00131069781355222 0.000913885902544447 -0.00127377595663156 0.00223366673744436 -0.00125959321912846 -0.00115334050195071 0.00235503134380288 -0.00195053268008135 0.0020414640722382 -3.10931069893746e-05 -0.00158707646368998 -0.00100187943918025 -0.00203961700218049 0.000203366112949491 -0.00187648085355543 0.00336637247363916 -0.00084044758911497 0.0249426787560459 -0.0290292676192944 0.0750396256181933 0.0186685022581279 -0.0873020340165291 -0.0141488835903996 0.0109703295311378 0.00526697575424654 -0.0056699465631547 0.00896417664287267 -0.0025789900217824 0.000324895624371191 0.0111477203601759 0.00393133278252292 -0.00310511599124208 0.00369767537228767 -0.000279464764552903 -0.000497654733786292 -0.0319389495921134 -0.00352640913172032 0.0164107688520485 0.0013493866494046 -0.0244675191531453 0.014328451152248 0.00071850536811652 0.0231647507088258 -0.00192983689163644 0.000653931874769365 0.00551856179385849 -0.0158545470859029 0.0168861724006355 0.0145558413625656 0.00437761984093378 0.000555541494355519 0.000168681863199961 0.0133600971964899 0.04437303598117 -0.018788651336596 0.000757927247940671 -0.00316529546508573 -0.0476115014951249 -0.0104683412523109 -0.0161979996840499 0.012503581053757 0.0255869885946164 -0.000313310621121222 -2.3706697354503e-05 0.000137280058621741 0.000169525489692938 2.46654170844392e-06 -0.000127022186670698 0.00116308692585868 0.000629452466830443 -0.000674156159873432 -0.000971008322060813 -0.00194929321402989 0.00223864986228347 -0.00196885736035797 -0.00093841641268645 -2.26981943671326e-05 -0.0011244063003122 -0.00167986117878008 -0.000365318992215706 0.00527105679929421 0.00351742038122545 -0.0076361739018642 -0.0408052067308753 -0.0445534319324322 0.0130861407956617 0.0100248358708468 0.0481822015695771 0.0132179578882994
  105 1514.71622505651 ""  2.6252604395024 0 0 0.0161238031088104 0.0124492870513032 -0.00795507479181749 -0.0169149603233906 -0.00297458603399364 0.0315885125808658 0.00825631313396163 0.0100987980159124 -0.0121439051507389 0.000421734062677207 -0.00732052911590417 -0.0119722869913541 0.00507683765852627 -0.0197608118853558 -0.0403415869995588 -0.0345372799318769 -0.0207603627050739 0.013034562663883 0.123036018863721 -0.0652147695670802 -0.105350504134856 -0.00922477708332166 0.0542003071514773 -0.16953333644771 -0.0938807323603992 0.114283158176638 -0.000732961290820828 -0.168313861207657 -0.111837240441986 0.142658074094057 0.0983588779269748 -0.170542409828341 0.0291553071883967 -0.233415968995481 0.378843473011212 0.246714771781553 0.148292284440573 -0.0355565619533892 0.488019367018138 0.0469651680009545 -0.000563069499309693 -0.132875077302508 0.0122396373901422 -0.0133227369458508 0.00505178042008437 0.00156065358533472 -0.000247080664468823 -3.68616699245306e-05 -0.0114533393484699 -0.005265601402752 0.00497602399759059 0.00590944465147715 0.00755029829059329 -0.00538509739830704 0.0078825026720029 -0.00549839397399712 0.00324834520630156 -0.00784574536915727 -0.000254348113020628 0.00083072680863125 0.00403176493732259 0.00391403998351167 -0.00297644035491541 0.00553291315208928 -0.00261692802416233 0.00129610375995271 -0.00112657342074849 0.0109316190853143 -0.00803333529510658 0.000504264284582396 0.00570873095630752 -0.0100182970753596 -0.00116951664753077 -0.0063148044522627 0.00114067963601287 -0.00286144107004947 0.0142578045105822 -0.00225741260530444 -0.0509722292263494 0.0413827765144422 -0.115134449259576 -0.0501915358629467 0.134259085302643 0.0283432368845815 -0.0293681977053333 -0.00639088546848438 0.00586050775028258 -0.0220432294078338 0.00897113546860517 -0.00659168167872728 -0.0260289215170326 -0.00729491324713369 0.00601633351893239 -0.0238314193037816 0.0123102279044309 -0.00670927326095699 -0.122360472451655 -0.0461714382999725 -0.0065339641140755 0.0051180155898592 -0.0879332538732365 0.147117188334576 0.108787074645513 0.0298509476065359 0.0247173406351289 -0.00440124411885668 0.0140668205465475 -0.0358388054563969 0.0393410298517145 0.0321004899822708 0.0105407063715704 0.00283724368447149 0.00787799617984302 0.0313950975263739 0.152376897976644 -0.0466658419257067 -0.0261450952824321 -0.00861129032411802 -0.202115608009445 -0.00915158177493349 -0.107828060748571 0.0192271322713582 0.0820900176454146 -0.000400556106588384 -0.000866866292870709 0.000710394016004076 -0.000437469552439344 -0.000419630154549032 0.000289947569496492 -0.00439654346398813 -0.000842314084130381 0.0019207502370167 0.00513866490163826 0.01637529357299 -0.01735005438655 0.0205955978468007 0.00930369093984379 0.000898557641588773 0.0101636843295819 -0.000100442380644916 -0.00275299312441265 -0.00313976281779027 -0.000924769235383023 0.00256476524468001 0.0122189391450513 0.000943137001257278 -0.0118530255937781 2.6533715393847e-05 -0.0188845543184465 -0.00305070877606671
  106 1518.21354243196 ""  35.7899041492822 0 0 -0.0107633611999945 -0.0110469381617588 0.00916976750288134 0.00816592748847213 0.00209886495742512 -0.0174001088146063 -0.00494640752618854 -0.00447908511486166 0.00532635839544622 0.000549530425553489 0.00351189324128687 0.0051701248209423 -0.00369814127252588 0.00803479916422766 0.0199686811447883 0.0316281201237664 0.0177859134393684 -0.0158017354726047 -0.0626029644074093 0.0352377007112212 0.0521496240993613 0.00508432052085095 -0.0290210059712943 0.0935802077130746 0.0581080985913344 -0.0723080217543031 0.0104864352370734 0.0982214039527359 0.0661170611890538 -0.0817261274249995 -0.0552352660449273 0.101236416596178 -0.0169580815121231 0.113972768815847 -0.162965085636227 -0.113383527736588 -0.0671973815644906 0.0168603835060494 -0.221159537730358 -0.021600307205062 0.00389133268078717 0.0480989294510337 0.0310379405955442 -0.0394338200966368 0.0159468696621603 0.0017185198520189 -0.00317164694608427 0.00177711909486478 -0.0254876458183011 -0.00554169255885373 0.00619236879469069 0.0218081197975319 0.0160257568747015 -0.0125570326508785 0.0122023547626557 -0.0145197690780086 0.00844007114722638 -0.0218644464246683 0.00177690704342256 0.000218155089417324 0.0134735810500505 0.0102577994864433 -0.00780514248763041 0.0130653611132055 -0.0101111147815184 0.00541293929680394 0.00113283742065316 0.0165312795925139 -0.00908036847658053 -0.00493917080537734 0.0123251274338562 -0.0166794901872474 0.00168140867760476 -0.00478591231244881 0.00537570677157303 -0.000245426963556898 0.019287399969197 -0.0027504582867246 -0.138190434794992 0.13047239692314 -0.350891023424527 -0.129951884937429 0.410981335264441 0.0789028256620177 -0.0794455126488732 -0.0235372256050109 0.0232038633500981 -0.0638428521760822 0.0257174545538019 -0.0108179459681017 -0.0757647079442626 -0.0223303445066658 0.0213182408646188 -0.0557237095377709 0.0247752273695463 -0.011551077892644 -0.163574410534143 -0.0850197071027892 -0.0600865727742212 0.00644349321727392 -0.114231680528936 0.264288219083327 0.223381815763865 -0.0083046438982246 0.0563301552778745 0.0203287915127107 0.000699074584305543 -0.0216337520513102 -0.0142812304207593 0.0252571608280688 -0.000486221427650065 0.00122033743209891 -0.00857310082653477 -0.0266919004173214 0.182538163525409 -0.0412108132862834 -0.0551635376349125 -0.0081041038598358 -0.275018792970953 0.0131188162325837 -0.174496967069397 0.00379387631242067 0.0952676093007291 -0.00296212243888392 -0.00339174356070321 0.00311100713195147 -0.00165835664136034 -0.000980502622849587 0.000671196097296424 -0.0086946562277599 -0.00249404807744441 0.0039389644117121 0.0144827630008264 0.0511488423008495 -0.0536499383558769 0.066774306659998 0.0284758970888563 0.00235699882670863 0.0197234873732306 0.00132565305158759 -0.00460207158211931 0.00369033216226849 0.00274499070191969 -0.00253939072325746 -0.0196219932312921 -0.042131029927317 -0.00445906270702508 0.000948082371820152 0.0256094892035567 0.00396165402528589
  107 1520.04100343016 ""  13.9900371839691 0 0 0.00293121227455198 0.00443590264476845 -0.00673485973212464 -0.000729412674138597 -0.0038577360347921 -0.0035483038612568 0.00241150701520797 -0.00103070261929479 -0.000642449998428992 0.000463956157600875 0.000916975359455593 0.00135624914691613 0.00290990734304846 0.00631398047461773 0.00644812183505939 -0.0127539078210036 -0.00972068296824771 0.0151037117596358 -0.0165922153637459 0.032808235293 0.0218867139216696 0.0230395443605119 0.00252164415689239 0.0330600538985189 -0.0296211613952883 0.0317654560219784 0.00943869187936089 -0.0363473154536691 -0.0205806592660717 0.00706838383238991 0.0231331916852884 -0.0115436539723372 0.0122787685196612 0.0363011301503409 -0.0869452675937338 -0.0476720171951916 -0.0546023014374293 -0.0124788241249007 -0.0949313867894065 -0.0256761959984607 0.00957443782348147 0.0455866501304164 -0.0240658574568222 0.0424127865026929 -0.0184310635300502 0.00321332970720507 0.00725209118433223 -0.00506033082585591 0.00265174169139523 -0.0134441750462515 0.0083982480261337 -0.0124444331028738 0.00224354734302851 -0.000412598242461636 0.0123625150581347 -0.00187153674736949 0.000193146777110678 0.00177929762528396 0.00177691632933714 -0.00137750008437458 -0.00337645674141736 -0.00448583369800221 0.00324147513824529 -0.0062683915733307 0.00906242007889778 -0.00536606324758505 -0.00652864595356697 0.0208611800064019 -0.0125659720848149 -0.00738124610665539 0.0141826254959647 -0.0185366906644327 0.00864199976846777 -0.00540743635216432 0.00341819138932474 -0.00346851910198099 0.021648499240928 -0.00329389620412437 0.12564351586786 -0.153114563320377 0.394328348672295 0.104524532138593 -0.463000459223357 -0.075767495250385 0.0206829004919928 0.016983563108395 -0.0129532549582325 0.0156170245716949 -0.00216442433062726 0.000734060001870675 0.0303679153745605 0.00885649165290588 -0.00823473499514158 0.00474987931419865 0.00468933168423974 -0.00334120229142049 -0.172736383142402 -0.105664234661678 -0.0932053834345696 0.00674106862609257 -0.110402127769771 0.312419673192285 0.273405042455735 -0.0299544663868911 0.0709854724907629 -0.0404463053327482 5.94509413338693e-05 0.0308580795952022 -0.0496189830288817 -0.0246905089100865 -0.0103997964491655 0.00427310990608681 0.0390055152465825 -0.0309776291970061 0.233393997769641 -0.0713060622707052 -0.039193379805241 -0.0131043667287775 -0.310798784362744 -0.0170510228549941 -0.169606203454332 0.030281937973768 0.130240956590676 0.0022029246390824 0.0024949203395736 -0.0024251535765906 0.00159626018982588 0.00038911564197367 -0.000463336820493432 0.00460971957414668 0.00267239499566523 -0.00279055751971362 -0.0106346946267702 -0.0373930698911086 0.0393896298712663 -0.0488764921173962 -0.0200564556257217 -0.00145481384053158 -0.00818653576583137 -0.00437027085320304 -4.92563898747083e-05 -0.00196843764724204 -0.00200645113539658 0.00145348785569056 0.0143819844543648 0.0398357663590169 0.00867743271710094 -0.0008649131418228 -0.0171050658727124 -0.00284039530084381
  108 1524.09084686111 ""  6.264086305777 0 0 0.00060166729202453 0.000633623345387884 0.000241704655019039 -0.000467420432434926 0.00104503100620986 0.00334466837765836 -1.99474580033056e-05 0.00055288917839722 -0.000279163949413749 0.0004178423096717 -5.87033660356063e-05 -0.000423500499309271 0.000757502634434707 -0.00116851405006644 -0.00191916768221761 -0.00177167169078979 -4.52157637924293e-06 -0.00149724127807393 0.0118692789446877 -0.020953822029161 -0.0140950455690261 -0.0121806935393182 0.00094082907235476 -0.0261597093072193 0.00038670030419425 0.000893741853684904 -0.00467161984500348 -0.0018089464592114 -0.00241401118331664 0.00736580852982755 0.000110521708984372 -0.00854407621200814 -0.0012235757368904 -0.00914277656581045 0.0204840356872382 0.0115634840524581 0.00136879482897295 -0.00588211769049048 0.0246757681605507 -0.0037781367749949 0.00448920483564724 -0.00615322787944346 -0.000410029525482955 0.00107130821798339 -0.000522087158720345 0.000318285324647791 0.000167427768493848 -0.000157573910437136 -0.000790493893827917 5.30367499633243e-05 0.00010078234262236 -0.00011896223064331 0.000450039891555031 2.44622678469114e-05 0.000889870572071872 -0.000306961080772814 0.000478009296569542 -0.000485860475494268 -0.000995458647348145 -0.00215249807139458 0.00060952028262131 -2.10499662625177e-05 -0.000583247916343918 0.00026722262529066 -0.000219922186815244 0.000434584236534733 0.000483866190307795 0.0161625334320065 0.026840904794876 -0.0109052381098181 -0.0125292162339028 0.0134462845170355 0.00169845772710437 0.021652651171328 0.0350836094838692 0.0104459268594927 0.015633604490674 -0.00730319126331915 0.00235856209628514 -0.00413569764352944 0.0102357960103103 0.00209991857833138 -0.011817461339889 -0.00179969825298215 -0.00141419790866272 0.000653364357462412 0.00154121147099342 -0.00260540002482741 -0.00637516588800676 -0.0114550532398683 -0.00104283032551098 0.00763263894896831 0.0132831371804385 -0.00254636534693236 0.000421423631890696 -0.0013896237289122 0.238841657100388 0.0492114261351882 -0.0637770594919556 -0.0144282540791462 0.191212034560598 -0.178948202992759 -0.0929513929818976 -0.107148478791955 -0.0112694374003806 0.392440489701812 -0.125310514357011 -0.0082416384092403 -0.387212702805877 0.0881702021316606 -0.0776933155328893 -0.0312692124439631 -0.313700237402699 -0.48197411389844 0.0850823078938688 0.0217677833774502 -0.093448191942642 0.00646022729199616 -0.228233259616895 0.0833189032607277 -0.219327089096723 -0.0520640142799919 0.0408063841123102 0.000131482167848841 0.000121155303141249 -0.000111817123087631 4.84865275625258e-05 -7.4444861736732e-07 -1.37265380398599e-05 -3.19418335991981e-05 4.42032065965664e-05 3.02639620616586e-06 -0.000271305995528334 -0.00115567567133631 0.00122848927171099 -0.00156434981264036 -0.000588770235489561 -5.2159873859349e-05 9.20755649372745e-05 -0.000135047219091183 -6.7955781173028e-05 -0.00020498621257183 -7.6670654842647e-05 1.4657811798411e-05 0.000459787514890081 0.000389468567581511 -0.00033621853706388 0.000520717557020036 -0.00066929063903582 0.000202308260569294
  109 1536.17436815139 ""  4.50161506679465 0 0 -7.71923511784275e-05 -0.000234601344124166 -0.000460540664271108 -0.000392694704113474 -0.00201402054237497 -0.00301964255887105 -8.51009637500334e-05 -0.000487275417240124 0.000336189174384455 -0.00108726922926853 -0.000733846197217946 -0.000452246504679983 -0.000457714345202372 -0.00114454484359201 -0.00265020183388077 -0.000129331107890941 -0.00135547239732838 0.0026323505852017 -0.00930634975512092 0.0314366244146215 0.0153259244582321 0.0206341036334059 0.00304584724717794 0.0297238868617359 -0.000266178740733614 -0.000808646358894046 0.00340977487390459 0.00175260115263815 0.00217438338012684 -0.00632511678773461 8.9136820541409e-05 0.00698501751747134 0.00115091616118186 -0.0164922532199078 0.0162805588103248 0.0142282742501752 0.021202994926127 0.00736185949777569 0.02288548893933 0.0127031287764128 -0.00884740519734004 -0.00591706496240821 -0.000388964927272636 -0.00369653955553936 0.00143233514248958 -0.00297030251617864 -0.0017135574567327 0.00143300104245949 0.0137929100459479 0.0067774934275597 -0.00598874827156759 -0.00667047394864033 -0.0123738367494085 0.00879830650608812 -0.0145149823558182 0.0140420427577022 -0.00796071134222433 0.00355108543092812 -0.00889249876197228 0.00540732801944475 -0.0117068076258224 -0.00580341577849589 0.00475754978190356 -0.00380251777183134 0.00563240887721859 -0.00337962917317553 0.0410451751725389 0.0063192261684576 -0.00568947293259341 0.0158275657223625 -0.00756308727714502 -0.00876541597355767 0.0291012979597855 0.0118274412150577 -0.00781641050289146 0.0169956076924316 0.00508530195344913 0.00867426528588017 -0.00106214267698492 0.016903116413642 -0.0389576141365647 -0.00176478692881776 0.0464615743934615 0.00417414996615459 0.0478371387948352 0.00836959009105066 -0.00981522999278911 0.058398028497498 -0.0241164396002898 0.00989779200793847 0.0778089388421992 0.0284422712934482 -0.0242869933396588 0.0426729658863908 -0.0182680832585293 0.00813475732421595 -0.194947824036448 0.0434310441662496 0.224362084742285 0.00573807371448724 -0.194261528835316 -0.0368459895534312 -0.124318929165018 0.232753695661479 -0.058814707273496 -0.237550290176709 -0.0660462080009765 0.367674066851298 -0.289623548787371 -0.34293898440085 -0.0774849281071168 0.00235445280961894 0.243613394169417 -0.176002893958106 -0.116946507241764 0.158326935085744 -0.177060742780417 0.017690926020752 -0.0706236487780263 0.194281352270502 -0.229302875251872 -0.171064677380856 -0.113442276913393 0.00458170901326596 0.00388490887690248 -0.00282623715318558 0.000333315305507184 -0.000885240633461309 -0.000856404151311686 -0.00247246832698389 0.00078554324227958 0.00259541065321773 -0.00292933330158898 -0.0252726945277302 0.0238602352084926 -0.0339558332897388 -0.0124064129100723 -0.0015061746530814 0.00449218296399336 -0.00198364065030116 -1.95923875457157e-05 0.000177180948795335 9.92785345367902e-05 9.51362771463565e-06 -0.00102635990194319 -0.00171883699082522 0.000204258365745995 -0.00116769092043007 0.00103580807062212 -0.000446703893548943
  110 1538.3881946479 ""  3.07992411348887 0 0 0.000686268884721879 -0.000932227583384807 0.00333512734726453 0.00157492944112498 0.00430061381890636 0.00411230127390287 -0.000243165050455078 0.000974353779634184 -0.000667463868259984 0.000145061949585068 0.00079606186463195 0.00122931813621379 -0.00185276860378047 9.00104664233708e-05 0.00277464773294518 -0.00246630114449089 0.00173205963978691 -0.00975260267905077 0.0140304873891993 -0.0494550846963734 -0.023892907111954 -0.0344268597520966 -0.0060479444112313 -0.0445436093973292 0.00527836815660722 -0.00407306207524305 -0.00634591920250397 0.00335571413852727 0.000301289088225481 0.00818286692011551 -0.00418610018348363 -0.00799372035954478 -0.00427383626020235 0.0176575421288214 -0.0122965624331142 -0.0136471598024044 0.00082183179420643 0.00838253986562248 -0.0243630183984174 0.00295409463592308 -0.0022074298950216 -0.00257718545545866 0.022973530622074 -0.00930830923409288 -0.00745342027365616 0.000802100605117761 -0.000571155259023392 -0.000164110141372388 0.00578971388837791 0.00300835844584875 -0.00260840018292629 -0.00642928780321344 -0.00592660315534293 0.0044677031232849 -0.00478406405010303 0.00617701729225117 -0.00371873392110857 0.00646409401382084 -0.00331542753208642 0.00170300207827369 -0.00112471745507452 -0.00177647351192122 0.00136483051363872 -0.0057394197016428 0.00278563047398187 -0.00118641351939784 -0.00482090053377388 0.00113851546424315 -0.000579312148438452 -0.00148203277803959 0.00106522158263147 -0.000110405366441068 -0.00160620179880814 -0.00117655314624833 0.000680389792399435 -0.00154177469124415 0.000425930748915536 -0.000780416499267351 -0.00544103516837786 0.0139367227338272 -0.0548160727683423 -0.102839979017963 0.0742130550176146 0.0280264637354104 0.0243694686701675 0.00621071004793371 -0.00623781080643808 0.0292905872453305 -0.0113534141535475 0.00553877231608053 0.0155423205281195 0.00411731986012216 -0.00397337003033871 0.026650626818334 -0.015908056974195 0.00481208250306629 0.00691919069183684 -0.00886912456651766 -0.0222837099390966 -0.000120641925194635 0.010996872624731 0.0168994531016587 0.0217975471235472 -0.0194124638298217 0.00762215638693072 0.0130307591421269 0.00471622315687557 -0.0233671331288997 0.0173002725091203 0.021920025930633 0.00481830100789361 -8.72744887195642e-05 -0.0143275863162013 0.0112727581677909 0.0202046229317538 -0.0164875611292611 0.0133452967028244 -0.00211502217116987 -0.00762996848554474 -0.0177417561529247 0.0113570156933197 0.0161719077172785 0.0165766514712869 0.0799769323203864 0.0667045562348682 -0.0495645711291222 0.00736321253299972 -0.0178736381536676 -0.0140159862932571 -0.0661209695926907 0.0157058290556793 0.050495367556107 -0.0418859238278253 -0.410644867116202 0.386686142646313 -0.555290187491469 -0.194876800618884 -0.0236699272673942 0.137407061618392 -0.0526023284849915 -0.0264443320885384 -0.000355434596759103 0.000472058170949094 -0.00132647237926738 -0.00622954868170004 -0.014634014683175 -0.000894187837703222 0.0015499032626434 0.00782333791926251 0.00205248642883422
  111 1540.93883307097 ""  10.2421269578119 0 0 0.000892693121776684 0.00132266149346863 0.00911172769377889 0.0177844547460184 0.0439442712515904 0.0511008386982869 0.00207325026682122 0.00836151191798397 -0.00403959705322713 0.000242347175153354 0.00774956893977124 0.0118592555061773 -0.0187020108799337 -0.00164121457942075 0.0268592893310538 0.00817321407777502 0.0238954108544395 -0.0454035797135989 0.152323476324481 -0.527704073636394 -0.246916495350727 -0.36861329917648 -0.0609559332792722 -0.49560766378354 0.00693594578915711 0.0141748116797539 -0.0669863990463114 -0.0293503850917428 -0.0331410339013533 0.097131632366103 -0.0108889156188491 -0.115111172779586 -0.0252716403560734 0.174846005951346 -0.093568942754308 -0.125017011773616 0.0235614106981998 0.0881927995205333 -0.226236817048618 0.0331988974128307 -0.0188144231945021 -0.0475094997784463 -0.000560404933895355 0.00181878715860141 -5.25891107001241e-05 0.00132119092113361 4.03545450110517e-06 -0.000253050961530052 -0.00596566965759159 0.00143532289170555 0.00109905819075709 0.00297046528213709 0.00159946238992899 -0.00166363030730884 0.00319501359709027 -0.00268083157255068 0.00123828585274991 -0.00620366137471816 -6.59592314478946e-05 0.000580325471952748 0.00423115806276876 0.00289523777815145 -0.0018604992818605 0.00257896957428916 -0.00285356748209399 0.0017298114117441 0.00422894684658763 8.33853994365835e-05 -0.00120090809356022 0.00193006936990424 -4.4802033594233e-05 -0.00200951229132659 0.00178306376009937 0.000460474172648054 -0.0013068625865059 0.00137812105237164 0.000110366116356232 0.000760309921634045 -0.00423774414418765 -0.00526924026238193 0.0133098669237844 0.00665644915085789 -0.0144486286592056 -0.00255511479034853 -0.0116268410125558 -0.00343383772329914 0.00464449797464176 -0.014872453168523 0.0079964044795493 -0.00185027250803058 -0.0165605883566912 -0.00544003888768855 0.00307848754368067 -0.0163742202567192 0.0072627787935856 -0.00263471888942459 -0.03103881154126 0.00156914112466478 0.0236284964339362 0.00133044814567959 -0.0272058297907194 0.0102488403816731 -0.00282853061283307 0.0257789129985056 -0.00409594780251961 -0.0227333660368961 -0.00229109067836341 0.0248204399907335 -0.00993952297550268 -0.0252115399017602 -0.00341027571174104 0.000875432424866582 0.0221927412176398 -0.00149188767489146 -0.0115055222865172 0.0122878175264654 -0.0120883094173886 0.00139155663838836 -0.00149693956342937 0.0143903211153033 -0.0147636829083788 -0.012777377831835 -0.00970267960186773 -0.00681442674228805 -0.00568202124129411 0.0040460598588129 -0.000643370625901343 0.00178263867384728 0.00130109805451663 0.00547006582556925 -0.00180137637563911 -0.00434950319043759 0.00320491233302247 0.0349316574141252 -0.0319698788936362 0.0469935303011667 0.0165094159588945 0.00194225863400275 -0.0120474864205336 0.00510420378580934 0.0025625759845764 -0.00159094017642297 -0.00134415534270502 -0.000197288080368294 -0.000446939887780727 -0.00822029180175549 -0.00498232694290716 0.00355408833831163 -0.000213694500692306 0.00281245310158466
  112 1547.4551011969 ""  120.50375450536 0 0 -0.000286319030724482 -0.000399369007698055 -0.000411060066930913 -0.00096124129147622 -0.00175403534324219 -0.003783819723582 8.58916381023813e-05 -0.000299817830199971 0.000230071533739021 0.000221321774742206 -0.000532258814943683 -0.000488326650704976 0.000282408824288404 -0.00118558635358933 -0.00148391095973299 0.00059041583063607 -7.43974717077835e-05 0.000382719871452722 -0.0126130246154589 0.0254252861509843 0.0141811259322189 0.0207435557653496 0.00315811470400535 0.0325394465406025 -0.000800188649678716 8.68789297467527e-05 0.00280234451932784 3.05747763557505e-05 0.000734696078426646 -0.00372143204773618 0.000610878728866055 0.00393479771941717 0.00107864632925599 -0.00863007239580199 0.0174198981998231 0.0106199405610548 0.00500994957503883 -0.00227374068973284 0.0194159966964185 -0.000500091644820046 0.00213898162708738 -0.00686025914600291 0.0134009152385292 0.0117328798276123 -0.00908848549793395 0.0224152861989499 0.00604303751557803 -0.0066163542801682 -0.0976025470299037 -0.0109841114230032 0.0175113736038949 0.0534766305460756 0.0528767462312327 -0.0397139238017668 0.0617769809651441 -0.0561136185937458 0.0320266095343163 -0.0842479238186682 0.011078025950213 -0.00120697651049948 0.0510419354996273 0.0371842621634852 -0.0285839675040308 0.0516654618636558 -0.041778504524446 0.0227277078177563 0.0266257865267221 -0.00734880583540643 0.00272754648290839 0.00586790396264088 -0.0028624447518793 0.00214829128952381 -0.000566690194539032 0.00225606309872414 -0.00162883448662571 0.00527599095705325 -0.00366720575871685 0.00138602639542433 -0.0116592376424323 -0.0677136505964444 0.143484535616333 -0.0480711124020555 -0.168170330186028 -0.00241908777206098 -0.245783595295487 -0.0616311523859225 0.0629225172169645 -0.299741700404613 0.132193976737119 -0.0635456462662203 -0.254904133582743 -0.0752247702849318 0.0692197823093905 -0.251431851544284 0.114558479778376 -0.0537435190379731 -0.00966520852803889 0.0384174746839589 0.0796035281612663 0.000716094087948467 -0.0349220442167639 -0.080113533912527 -0.0920764560603257 0.0625005136210286 -0.0292617584995498 -0.0073079715867841 -0.00756787626458087 0.0260991061215973 -0.00509581223880368 -0.0273748203704097 -0.00260793933196461 -0.000281653703705072 0.0230261316068855 -0.0112600978708756 -0.0896613975269374 0.05677019212384 -0.0341009633842653 0.0090650614947327 0.0590972056556402 0.0624957019808029 -0.0132335772898387 -0.0521484640102935 -0.0676775447713882 0.00972623365900454 0.00794577898840608 -0.00628109481279954 0.00117945834132995 -0.00295171861145833 -0.00150742686267769 -0.015281736948316 0.00160499166902355 0.00856856622790556 -0.00211717993828058 -0.0392937333293284 0.0377941092257877 -0.0543680521285667 -0.0166142300717918 -0.00268837623048788 0.0351563665303435 -0.0106482188117001 -0.00984802586339186 -0.00018149169869373 0.000165438305593515 -7.24664281492838e-05 0.0024475519206619 0.00370379647648017 0.000158921611723805 0.00223890941679963 -0.00200454159107026 0.000555172711635813
  113 1594.48948196957 ""  14.6117132758025 0 0 2.19760473474197e-06 0.000215666435129294 -2.68535997108165e-05 0.000657527953285877 0.000171150357880756 0.00069722320758983 1.18263354912017e-07 -6.53584963685082e-05 2.5515961109303e-06 -0.000181863444452925 0.000188229134102451 9.27142254000056e-05 -5.23227546370157e-05 -0.000302256635478884 0.000236667573143687 -0.00071512448980273 -0.000405395012172436 0.000626032522173265 0.0021627354093298 -0.00442649946591814 -0.00163675097234858 -0.00653188618768233 -0.00177136908858626 -0.00777559447414657 3.71206867460582e-06 3.73841187687831e-05 -0.000191780835074954 0.000303458941376773 9.82405964190082e-05 -0.000216268682203748 -0.000291012324890986 0.000384719922335399 -0.000162397620210944 0.00177290022280272 0.00113961501450069 -0.00032094110679578 7.70356887018337e-05 0.000753970216808376 -0.0020429440585329 -0.000609849500180961 0.000862394520091217 -0.00168986927346241 0.0124687904721424 -0.00585499673784259 0.00173499023726708 -0.00859659158009136 0.0135231085486323 -0.00755632412045781 0.0165411084111924 -0.127170653571144 0.0812656239147192 0.0151570440615121 0.0649698295868483 -0.0442086493378202 0.0486098159220803 -0.0649466605134837 0.0389500300451441 0.00893384854078079 0.0974256331915021 -0.0647190315313621 -0.0441220669799539 -0.0681293591738881 0.0482606171803854 -0.0494611017880254 0.0867410334883421 -0.0522844819416525 -0.000659533842160006 -0.0150203333927498 0.00994541823178787 -0.00143547417056443 -4.85443328830083e-05 -0.000294830621648391 0.00500418608637374 0.00316169863757702 -0.00225056304296243 -0.00155859489440175 0.000162841802773466 0.000202028427293363 -0.02233232513638 0.000778200861300832 -0.0199405603128404 -0.0268976506322665 0.0224075633814601 0.0132135254813898 -0.079781517554996 0.032398622588427 -0.0128669167989892 -0.152118565823898 0.0407830509943026 -0.0158156156693611 0.186137044872235 0.0165995811897488 -0.025029499175633 0.188675065825515 -0.033059446056229 0.00450234988698481 0.0135175171580797 0.0166771060862565 0.0182205410544938 -0.0023690205915661 0.000965467718267427 -0.0202346464699307 -0.017880415703326 0.00623260947707727 -0.00473244190002073 -0.0150490646243121 0.00201029477822059 0.0149806125831536 -0.0179454505460916 -0.0115282305789929 -0.00699190428217339 0.00388581355536119 -0.00414483364788788 0.0012416898230904 -0.0182048710284277 0.00803838093011162 -0.00220982492491232 -0.000646414696598431 0.0201740305601485 0.00824674903779805 0.0123881929098496 -0.00980744819046288 -0.0244272415966474 0.00152168456135813 0.00081163962256809 2.64234126909905e-05 9.67775769644042e-05 -0.00083111745235203 -0.000204022727635345 -0.00448951968097172 0.00236461873996686 0.000450438516766426 0.00269233773128932 -0.00245661104792955 -0.00296920450773527 -0.00314856221324493 0.000259871194371556 0.00125495862002542 0.00695322973647929 -0.00243010318708547 -0.00529550454777856 -1.28376316619951e-05 -9.18417466257568e-05 -2.00064939423073e-05 -0.000452050183850391 -0.000143417275471041 0.000179238822666333 -0.000381698066912427 0.000221322953045527 -0.000122218022784741
  114 1637.06247822747 ""  49.8262979162047 0 0 -0.000213470238097385 -0.000538120441489665 0.000199309314893321 -0.000427149379516976 0.000270534415453554 -0.000155267064370214 2.21172712098788e-05 0.000202851759523147 -9.40328871511445e-05 0.000648817921174034 0.000322750831303684 -0.000141096240504734 -0.000672545647219265 -2.92035711166486e-05 0.000698890294727937 0.0018412450425032 0.000649970319220697 -0.000706301314207602 -0.000736732467827826 -0.00534716321352606 -0.00257773189608782 -0.00177624909380647 -0.000379041650923241 9.08270206487779e-05 0.000184045522250522 -0.000407259912786987 0.00100355209010058 -0.000615041755686867 -4.85990893802056e-05 0.000242293678003146 0.000535092343803791 -0.000400997876893717 0.000234699846387916 0.000926762389657153 -0.000914889167896577 -0.000246186620306427 0.00141151927949804 0.00208400449470542 -0.00119896064217224 0.00162424587314788 -0.00118336578107618 -0.00106554201136698 0.0100436292802219 0.00399973222974941 -0.00375198897643165 0.00730291540197334 0.000840984967093484 -0.00143240350641289 -0.083614492596949 -0.00467308067930827 0.0119012235201004 0.127219470458281 0.0228841999047468 -0.026589616826892 -0.118705033995151 0.0251869450983138 -0.00692900414592671 0.0814335592392676 0.0120033521069382 -0.0139216745396788 -0.115372313057275 -0.0275243493119584 0.0273020736676788 0.103425642700413 -0.023361829757776 0.00585624475474776 -0.00919752623629708 -0.00145321619240537 0.00165089982168404 -0.00216457525419868 -0.00158494624828379 -0.000950094182510341 0.000576942679776429 0.0014121455123955 -0.000938996431468384 -0.00201920675928257 0.00029838962561738 0.00189581214883857 -0.0235879414309558 -0.0174220773030816 0.0352169055581236 -0.0328012059802326 -0.0402724904233892 0.00428532684813379 -0.138143784775327 -0.089747570749761 0.0719703097548613 0.126000549606021 -0.10797484550101 0.061494556284841 0.155810608727358 0.0762452820430651 -0.0615768207672849 -0.109446944620826 0.0923282632955279 -0.0499490182831447 0.00572474239976492 0.000856637495757107 -0.00154295904920731 -0.00139645728362908 0.00785586238371504 0.00840075043391211 0.0101386792126655 0.000811035155322421 0.00198473351752091 0.000822579694173242 -0.000233712382805625 0.00200817238471343 0.000260440208029959 -0.00177287448001754 -0.000762070165203664 0.000366340943837868 -0.00962956076473459 0.00579228000617936 0.0103721322601392 -0.00253268787486674 -0.00199758812998453 -0.00254927294346705 -0.00430290690767758 -0.0106718253820415 0.00589183791461117 0.00185260242001879 -0.000142259476720939 0.000506902686072897 0.000664036130180922 -0.00066317307956989 5.86103177846694e-05 -0.000233090663264341 2.26291295865808e-05 -0.00323588077070882 -0.000714711247678526 0.00164639029310983 5.59781890391528e-05 -0.000304318013706254 0.00187933583426736 -0.000763479262017333 0.000193603360110964 -0.00069231688534572 0.00776871176113835 -0.000908711664161133 -0.00202320756734115 0.000320249487687489 0.000414264698620033 2.08904587249632e-05 -0.00103104298070082 -0.0039588547982489 -0.000582400635058503 -0.0008945871948439 0.00048214247285673 -0.000694206275050705
  115 1688.70019449688 ""  29.7236681408779 0 0 0.0177305966802878 -0.0123271804066182 -0.00873870605350642 -0.00388151491100322 0.000476864196388909 0.00693295224860225 -0.0030784345686118 0.00150753851680065 -0.00332987083994191 -0.000385335859967379 -0.000200376172752217 -0.00189702296868565 0.000626007633609808 0.000688680055906645 6.6948304295189e-05 -0.0258431186503616 -0.0468022465444533 -0.0011457206678135 0.0317936408717135 0.005700562157787 -0.010949015224585 -0.00607733299291283 0.00083702279171486 -0.00633187756674669 -0.0096161360156344 -0.000398657610193185 0.0393365651692926 -0.00958000738078138 0.00204038050053193 -0.0124593941295793 0.0365372152626938 0.0175415404012339 0.0177268750480574 -0.00199182634095446 0.00085814151769921 0.00129661723922603 -0.000550268095977137 -0.00070690606272408 0.00220055736907792 0.00215694784268912 0.00049125748353232 -0.00235839617219318 -0.000583499038810793 0.000979338050867567 -0.000596864309237875 9.32638122410608e-05 0.000498801031621157 -0.000225138576394999 0.000718089817921345 -3.63949480951405e-05 -0.000142123966875925 -0.000604555248575804 -0.000148240629117568 0.000181659482191211 0.000378453246032456 -4.59001170516111e-05 2.63308164677201e-06 -0.000187345840829649 -4.25856504808117e-05 4.05700047818571e-05 0.00033916380245342 9.1525555663674e-05 -6.352086803282e-05 -0.000440932919946411 0.000119886558700518 -1.61062270181368e-05 3.39174906605517e-05 -8.5162119595064e-06 -1.10012400255778e-05 -2.96592200416207e-05 -4.97489577398121e-06 -2.61785864703831e-06 -2.98155460771029e-05 -8.02968173051158e-06 -3.40902569400033e-06 -1.65909698296379e-05 -4.91823145097949e-06 -5.45918581922701e-06 0.00549485595219861 -0.00537283493753542 0.0116652176160152 0.000319567555056469 -0.0201800520312239 -0.0017174018755373 0.000903886264805172 0.000331485033996897 -0.000550551239220088 -0.000159789437757577 0.000247090745697501 -0.000213699944177277 -0.000329526271133867 -0.00024776547207758 3.10948905776805e-05 0.000228145821962844 -0.000422721014591811 -0.000117903966118055 0.00012325304719309 1.8485179551799e-05 -5.96731477808107e-05 2.1868184788935e-05 4.45193003261256e-05 6.50946726205848e-05 0.000178857660154665 -4.45900225929108e-05 3.52549681766986e-05 4.70677978541233e-05 -3.27416208506396e-05 -3.32711235057782e-05 0.000139336521683101 -1.93845046788461e-05 1.71433618532979e-05 1.06647545063533e-05 -1.52148862237499e-05 5.73518234872287e-05 3.11710266272229e-06 -2.51187863081377e-05 -1.91134034394297e-05 2.01361869785035e-05 1.30077895401367e-05 3.71708040450361e-05 4.18107672062352e-05 5.8389596398328e-06 -3.56017597139221e-05 0.000658462505593079 0.000125398998043498 0.000629635965354184 0.000524295592237699 -0.000360495754876145 -0.00075553635494368 -0.00201717115425068 0.000625380923482686 -0.000105501613777275 0.00241849640668933 0.0052045935420752 -0.00411478710357428 0.00381074037334499 0.00474965975720646 0.00351260656162298 0.00626917841909786 -0.0036793398299668 -0.00367057256062228 0.0646211878469024 0.0296575859093337 0.000925753626937328 -0.495379508130105 -0.300437708741102 0.389549390003023 -0.557032451329493 0.0246129547942283 -0.327497002457807
  116 2902.84508883103 ""  52.6742195619443 0 0 -0.0355838479822357 0.065330500358844 0.020152697838242 0.0118056857877732 -0.00903795146542746 0.00710697291850155 0.00226504176574914 -0.00496141338255402 -0.00438099999999302 -1.73519735723828e-05 -0.000297180007737847 4.03315358448198e-05 0.000137949883686676 -0.000613498062653026 -0.000456371224635837 0.408199798384094 -0.805581037119315 -0.24821472820057 -0.0869985916116405 0.0290710302549081 -0.109715811122007 -0.0571645626336187 0.0956594529379041 0.0301808189380823 0.0164418833516293 0.0161426657236704 -0.00173691603267275 -0.0221632630944723 0.0532683596311767 0.0153636419970293 -0.0270203871031852 -0.00602490021838347 0.0365998453846564 0.00362405572628366 -0.000846331086469185 0.00311338364890481 -0.00501688315613383 0.00751693364207414 0.00157005623711721 -0.00154165304153795 -0.00094744048920875 -0.000171894301029431 -0.000278266203419886 0.00064693914375313 -0.00041491718918854 -4.62670935107246e-05 4.17979424495845e-05 5.25441862151504e-05 0.000121186969058361 -1.85826942884389e-05 -6.64062179591769e-05 -5.6348910987379e-05 2.08714318918752e-05 3.28718515794346e-07 -3.51132290464119e-06 -3.31750881909571e-05 2.81964169850162e-05 -8.05831668530207e-06 1.73436507962388e-06 -1.08701520812687e-06 -2.13430114101149e-06 8.04764115954374e-06 -2.1130658911031e-05 -3.19697319755684e-05 -4.38660531166831e-05 -1.17711315999026e-05 1.6030037714446e-05 2.96755211163392e-06 2.40902650764631e-06 -3.19393718518387e-05 -2.711806714816e-05 -3.87744548885645e-05 -4.6645597649361e-05 -1.34316599603944e-05 5.43052413376261e-07 -5.75542746729406e-05 -3.01169583395925e-06 3.66097934139957e-06 0.000988834466024282 -0.0071991050545288 -0.00320525327908882 0.00193898939120485 -0.00110224657617604 0.00736112713700573 0.00023090025441252 -0.000303582976871288 0.000102524753356259 0.000187587663561224 0.000283973834020659 -0.000175052464336223 0.000114327130769115 -0.000148512199039205 0.000134616597408207 0.00032220111462144 0.000167296013028362 -0.000279352541133037 -0.00013737221716221 0.000363729833795048 -0.000173586951551117 0.000646323386584858 -5.80504232068087e-05 -8.09059827720035e-05 -0.000231467367033701 8.09600833250342e-05 0.000726279594191901 8.43871490917325e-05 0.000145524166058709 6.91043259933956e-05 3.06085408913538e-05 1.26596677306446e-05 -2.59452011543095e-05 0.000384851109525011 1.24389557825654e-05 -2.95530175645479e-05 1.06426470366703e-05 -1.00897956736661e-05 -2.65560211317368e-05 0.000580212849822776 -5.13832494219076e-06 1.60349774063829e-06 -5.7066254962542e-06 6.80074528793074e-05 -4.86232609737036e-05 7.52392438482819e-05 -1.87028473458342e-05 1.84079835421323e-05 4.85076463083474e-05 1.07940744697969e-05 5.04008169500375e-05 1.85348467026396e-05 -4.01145190174379e-05 9.57652656681443e-05 -0.000951187587456193 -5.67547429117075e-05 -0.000203508950056675 -0.000184751481197581 -5.94935959791817e-05 -0.000172623558656573 -0.0002398013996179 0.000265432859496139 -0.00109215566022275 0.00181983638638737 0.000730061680743618 0.000418332701306542 -8.69484637472251e-06 0.00533919623927493 -0.00900413777233256 0.000742246482611906 -0.00194887246564221 0.00888834849202435
  117 2919.88147386472 ""  23.8203044264699 0 0 -0.00425582802148578 0.00557629333603294 0.00171310091926258 -0.0215313647578995 -0.00611000097184784 -0.0575134140207955 0.000372296880962556 -8.15083470082797e-05 -0.000499873949444983 -0.00268420896234326 -0.00255489212795319 0.000759707624728524 -0.000427630042146734 0.00170464561005182 0.0184922565922802 0.0366411612779478 -0.0695155228201533 -0.0217610134893219 0.491383298376932 -0.194594981302146 0.616494238469532 -0.203260572481544 0.308402149176727 0.0690207891845915 0.00436979400146221 0.00414678160478703 0.0009422324828028 0.0017279525552559 -0.00358241288206326 -0.00167183477971899 -0.0089063639091446 -0.0010657920379987 0.0121569828087705 -0.154717836695097 0.07318772087452 -0.231474817077261 0.116344152574865 -0.1649444360509 -0.0342330286375098 0.0567403366939601 0.0725454996886352 0.0313687189637614 0.000101089721998508 -0.000437078762215274 -0.000454090531345821 0.000174584990136624 -0.000187878191470217 -0.000142093590307294 -0.000387666432474883 -6.27042193957e-06 -8.70557885130524e-05 6.22527678321991e-05 -7.36467280457856e-05 3.51756918954141e-05 6.05698013311407e-05 0.00019776978623372 -4.12209059338153e-05 3.49669200928662e-05 -2.68997617116231e-05 7.12912723083401e-05 1.12818614085439e-05 -4.12797397281149e-05 -3.08393582246795e-05 7.19242255463328e-05 -2.87253559122213e-05 -0.00015163923886486 -4.85601822960338e-05 -6.78666146093121e-06 -5.87481031543287e-06 -8.01598478868945e-05 0.000243472951112099 0.000259989287319966 8.0772527040338e-05 6.85808798241229e-05 1.00599688339266e-05 9.12353690730992e-05 4.01338636803645e-05 2.67003416308848e-05 -0.000966207164569269 0.00649297677521367 0.00303078237237777 0.000813910297191467 0.00027016436929441 0.00231370621242527 -0.000628458466714351 0.000675335788780619 -0.00021744137677954 -0.000907574957615112 -0.00158191506846737 0.000667336708827126 -5.89699857804908e-05 0.000167076961691142 -0.000139153419347545 -0.000363052510289147 -0.000169404756895869 0.000287473156684561 0.00116320861029595 -0.00265637922113545 0.00130205656154201 -0.00150238757255347 0.000299709752146745 0.000151689271238691 0.00104238038015687 -0.000317983379391354 -0.00432548099222121 -0.000330187467727533 -0.000678509093011046 -0.00036250020499079 -8.82586940647123e-05 -3.83551782195696e-06 0.000227176979655356 -0.000395536018105051 -2.75759975995052e-05 3.78800940780518e-05 -0.000240132671223858 -0.000466857762920468 -0.000200416900594305 -0.000556434489535246 3.6182181734143e-06 -3.80633836390154e-05 -5.17538603200347e-05 5.18753505823635e-05 -4.22911835302352e-05 -5.9089785909547e-05 -2.16046213439671e-05 2.90862720014301e-05 -2.38344772012124e-05 -3.81463996847289e-05 -1.61187551311057e-06 1.86396234210225e-05 2.19237446058841e-05 5.0220857787691e-06 0.000791358854812556 -9.93869841133495e-05 0.00032665361992035 -0.000306745551113904 0.000473982164999717 -0.000785094233140695 1.35967905513467e-05 2.35051604776414e-06 9.793389761644e-05 0.000396314449880726 0.000104837186598167 0.000170011424800873 0.00289141237562303 0.00286413817834734 -0.00378513211691175 0.00227066986732263 0.000666852984592176 0.00261425397144746
  118 2932.14633462454 ""  68.9407891897803 0 0 0.00180043283898331 -0.00248562458074244 -0.000957633074817719 0.0133238044639313 -0.000341924220610833 0.0232708001270772 -0.000383045601269957 -0.000269575676206764 0.000739347441780335 -0.0016165229422383 -4.26159759800192e-05 0.00271143993662651 0.00206947919283763 -0.000897343327949906 0.049127922785567 -0.0145923096914883 0.028597854958239 0.00865115515574312 -0.215150144666325 0.0763306828319001 -0.263966897028503 0.0487570746025095 -0.0813417215339981 -0.0132635636011067 -0.00186103630703479 -0.00126490881718898 -0.00142293954281877 -0.00249855157267562 0.00466162301912084 0.00144522729584219 0.00780481425839469 0.0010081719248813 -0.0121586868526234 -0.387542842106185 0.197169193723406 -0.618696423027192 0.258532432598982 -0.351306481799398 -0.0758967759840889 0.139818536028902 0.173390328574639 0.0682052772880097 0.000115471287893513 -0.000375592743908499 0.000442170968242641 6.38659755979833e-05 6.63681343896899e-05 1.08580928676738e-05 -0.000113789042015451 -8.96930316917462e-05 0.00012951368519811 -0.000231020890233344 0.000454002939494641 -6.13661930482602e-05 0.000203473720786235 0.000183601522520675 4.92737948988456e-05 5.8519465280718e-05 1.70412987250885e-05 1.40884646659561e-05 -6.95707781624995e-05 4.60796204425687e-05 -1.36805673616354e-05 6.54225572932844e-05 6.26910393566107e-05 -8.08949183755059e-05 -2.69180630588311e-06 3.57768040024776e-06 -1.51638505345089e-05 -0.00023723216073886 0.000338504010675444 0.000274001382110073 -5.22204287801833e-05 3.27837978495026e-05 -6.82747511590964e-05 -0.000109282628550623 5.67714822014794e-05 -2.65350302396841e-06 -0.000332281427820604 0.00333962103050677 0.00145314993745331 -0.0014910285349251 0.00052530141334001 -0.00605469032218931 0.00165220304049595 -0.00308646849552195 0.00133565677545475 -0.000609277447761019 -0.00130911300305738 0.000254907458449918 9.82401451506779e-05 -3.86993304738712e-05 9.64096413008203e-05 -0.000549948451236836 -0.00046298364814604 0.000600988605654004 0.00159365467044092 -0.00355569690810019 0.00187649364910005 -0.000553222536094909 0.000214343115024994 -0.000157050919653409 0.000490702855347121 1.69636764847908e-05 -0.00432778803753229 -0.000150491637827455 -0.000461327970328128 -0.000291031106818422 -0.000321711613477559 6.13398279146395e-05 0.00130952130309895 0.00102073825809807 2.25363064132806e-05 -0.00011889666188229 -0.000139426733829477 -0.000329139094593442 -0.000226550938109187 0.0011932178974689 -1.20543440239801e-05 -4.50860664574634e-05 0.000185620266597921 -0.000381449867903685 0.000186683905578354 5.2301473456536e-07 2.51631370868584e-05 -1.93070685824625e-05 -1.35506428174052e-06 -1.02356128760998e-05 -2.82444317493649e-05 -4.27024517459769e-05 3.66715456462876e-05 -7.77215481581033e-05 2.19723161681385e-05 3.67786069328143e-05 -0.000101120219056483 0.000201517798725616 -0.000214492882517686 0.000446631651434114 0.000215901046162311 -0.000277830559083715 0.000853556748379653 -0.000246316099331631 -0.000194125605226367 8.57406600153919e-05 -0.0016931329849015 -0.000489290506193963 0.00123014411283179 -0.00123477140791222 -0.000224377591376539 -0.00139302508035448
  119 2943.2605214728 ""  49.2702001190154 0 0 -0.000213053039819403 0.000732131638019765 0.000238476604281173 0.000140887127997214 6.0153150789418e-05 0.000264178015254384 -4.43930958249016e-05 -2.22816450373923e-05 -0.000229579741362171 -2.96346045512175e-05 -2.70464492213012e-05 -7.90520416033139e-06 -0.000206739036227251 7.30263338931573e-05 -0.000536879416590013 0.00369095095805868 -0.00891379291637747 -0.00284441556966557 -0.00216273980571225 0.00121983559267119 -0.00267350435997893 0.00101717648104428 -0.00132968912530254 -0.000341188126753343 0.0015276497480713 0.00147076006373299 0.000185012730896643 0.000639235477891505 -0.00106828068562714 -0.000242533443545204 -0.00174383269673604 -0.000326036111982136 0.00270038301090934 0.00402017516297515 -0.00191109427084186 0.00642495393535609 -0.00113055724738413 0.00144924805838721 0.000260962838457751 -0.000487492087204405 -0.000417576576085583 -0.000231298984771868 0.0189182743277605 -0.0643068523686388 0.000105157085774176 -0.00220262821788589 -0.00146213799422967 0.00104511939895219 0.00134538218401278 -0.000418359671797278 0.000309286164631708 -0.00041343151234266 2.67064721618418e-05 2.27546023219396e-06 -1.17570450192217e-05 -7.67272458468437e-05 4.19699687033055e-05 -5.77611143191177e-05 -3.82281101501711e-05 1.75742296960146e-05 3.84538481112198e-05 0.000131354191430689 -0.000104848377062975 0.000669114350161741 0.00119995831283875 -0.000816098081712623 3.09890796836138e-05 3.63533098739665e-06 -2.57537813851775e-08 -0.000166830366639716 1.74460073428964e-06 7.24655453256216e-06 -3.69738018594015e-05 9.29376508996699e-05 -2.04555877882197e-05 -0.000137278388564825 4.58390561081133e-05 6.63377626406079e-05 -0.097935932845558 0.780318810150259 0.386931084592494 -0.0939677397080333 0.00680969749925459 -0.400815707583029 0.000972478162396894 -0.000354704923518099 3.44719195302864e-05 0.000653285070756921 0.00120308662098964 -0.000857056237898677 -0.000542984233996029 0.000468817447696776 -0.000263865409672168 -0.0118314929784973 -0.0133404790855714 0.00984388084951519 -4.86317033583705e-05 0.000189385876288701 -8.99504301533106e-05 0.0017721879485437 -0.000113974887303617 -9.12761962062149e-05 1.37029403440362e-05 1.17464705513709e-05 0.000107096189285841 -0.000495261307348198 -0.00125419403690437 -0.000578647141726707 -0.000225619869327066 6.51929610070813e-06 0.000955593570610905 0.00104773467137371 8.41873191288908e-05 -0.000108815118008552 -0.000446256767865697 -0.000989120971401981 -0.000542722391882762 0.00200958185058926 -6.52874941810264e-05 3.06609903793887e-05 -0.000221180075189135 0.00055717020542195 -0.000370775845250132 0.000231560966490472 0.000332359757895172 -0.000622933208272576 -0.000279321604103072 0.000483226077651962 0.000369907982459689 -0.000514610576175131 -0.000564161320770465 -0.000372673303492889 0.00146797472938472 0.000482831855581797 -0.00145611505916835 0.00336977604767629 -0.00537334077242908 0.00607228705212913 -0.00283049614255252 0.00195531177433403 -0.00707492954252765 -7.20990423026813e-05 0.000133790050384369 0.000142775665262196 -0.000499100440411441 0.000828992300696306 0.00100259569851071 0.000191372100179552 -0.000615633928541448 -0.000623932691977641
  120 2964.68077286626 ""  52.6984927756295 0 0 -0.00668794310417688 0.0116525543745521 0.00280837649581445 -0.0534217148018159 0.06253399988256 -0.00482528505486051 0.00283037068666739 -0.00429992625339539 -0.0011658959373047 0.000303947088488798 0.000442688183198422 0.000451229216390677 -0.0149592829024943 0.012984885189093 -0.00252158341875435 0.0694719334919403 -0.129744336796978 -0.0436432075678662 0.185215891448481 -0.063338969248225 0.259677521778529 0.438349759542819 -0.691741664013946 -0.206066032962316 -0.00626136677374907 -0.00596091125820299 -0.00240687741440225 -0.0243001239868791 0.0548704154783006 0.0186905827947014 -0.0008818103271284 -0.00303458103101972 0.00206667438569105 0.0366965982279683 -0.0153563874771728 0.0658589847520604 0.127942342799196 -0.175381187437993 -0.0505545639920832 0.0225111642008721 0.0336023257194655 0.00933858096840989 -4.26979775350401e-07 0.00021207528201402 0.000102652709114084 7.16298687653506e-05 -0.000105746516549059 -0.000127800834628299 -0.000262754236590438 0.000105994484895318 0.00028287223706512 0.000328581382609454 -0.000116671323001936 8.97170549335329e-05 -0.000100108952941083 5.56549051534075e-06 -2.02097441766318e-05 4.59543905829965e-05 -2.38043496768848e-05 -5.49521125308564e-06 0.000160120944933862 1.69954542965186e-05 0.000138944313896661 -0.000145796472949072 0.000158376644146561 0.000425865661202653 -1.46011190605008e-05 -2.81680621217561e-05 4.1851028417669e-06 -0.000200355128688357 0.000411472053322391 0.000734361800470456 -9.24999253442046e-05 0.000100291356456089 4.11012362214881e-05 -0.000119916510796569 5.06784913518769e-05 0.000201299679136927 0.000315930160912823 -0.00221735896304356 -0.000969885906008588 -0.000542847963656337 3.00798970595477e-05 -0.000684360095720263 -0.00183266023512937 0.00279294853929541 -0.00129847796573848 0.000118052687064367 0.000348813143945224 -0.000210489029170751 -0.000176907647988591 0.000200961956946394 -0.000504863844937598 0.000434112250529811 0.000373921051228529 -0.000898280447750332 0.00172668440158545 -0.00412256729276616 0.00245127392644801 -0.00322841473793855 0.000248401216284963 0.000456226726471052 0.00331585351879394 -0.00055002219359152 -0.0113838470116899 -0.000503919472807382 -0.00124312062239112 -0.000596590110115748 2.43681372555852e-05 -3.07765514892202e-05 0.000157618541894157 0.00162965955192566 2.10559943821697e-05 -6.74253013054898e-05 -0.00106623542769163 -0.00233867147903744 -0.00115896121311289 0.00330140520551158 -0.000100928123519026 -0.000108344504971552 -0.000789478146683217 0.00190169456966654 -0.00117634851759695 -2.18734527246664e-05 -2.67552849601806e-05 6.05906006372558e-05 3.28958986322167e-06 -6.06172017917243e-05 -1.44433314415249e-05 -1.86594559681948e-05 5.16554592945171e-05 7.44088490656725e-05 0.000497099477907896 -9.791086937287e-05 0.000180807057254727 -0.000384275718099151 0.00058557657818457 -0.000862185426063647 6.35796661854621e-05 3.69421078577419e-05 -0.000314822476365975 0.000311944876890479 -0.00025940670706426 0.000311662175865893 0.00200473151382781 0.00323223155284302 -0.00308070410319664 0.0014008078040379 -0.00143103150404829 0.000429957053734885
  121 2970.49801612923 ""  23.715055550317 0 0 -0.00176048549182121 0.00292341277497957 0.000699238728360406 -0.014973835301306 0.0157770541220234 -0.00334972113537392 0.000502185426289851 -0.00054800255296823 -0.00062100312221894 0.000523623308089439 0.000178006952560653 -0.000450910640224204 0.0599233879907231 -0.054163290038191 0.0231352660612128 0.0157665833404867 -0.0308259099042405 -0.00968433567507606 0.0617583221898337 -0.0259253519687588 0.0874929781289638 0.109592697911566 -0.161526896398869 -0.0501267046969882 0.00130291829039768 0.000849910672313369 7.53265699925518e-06 -0.00211015587171377 0.00554488785081633 0.00232059149467188 -0.00396258620311369 -0.00108387751667366 0.00585805590137037 -0.250827262331593 0.1075667835904 -0.408535513317219 -0.422709733206232 0.620821752564969 0.164142271871936 -0.041701216005906 -0.0885253375644131 -0.0190371312209231 4.96995722017771e-05 -0.000139673179756613 -4.21785373628329e-05 -5.10350356594176e-05 -2.45536305715489e-05 -2.50456223812038e-05 1.34979037813455e-05 7.88620460092137e-06 0.000104921407863688 -7.81808637027135e-05 0.000284645988764507 -0.000166064171287981 -5.81418054006128e-05 -5.70874591044424e-05 -0.000100841948757992 -1.95510231226802e-06 -0.000115042137626734 -5.74394396177797e-05 5.97997628721511e-05 7.75636201496531e-05 -4.65559353075281e-05 -6.74275829341502e-05 5.58131189009212e-05 0.000131790159029681 9.16705898528676e-05 8.84081979941966e-05 5.16631351012625e-06 -0.000398078245744968 -0.00259159145615862 -0.00286467538741206 4.0885253266578e-05 -0.000551814651469588 0.000199603788669814 0.000161110178397576 -0.000196938367505039 -0.000558960369423139 -0.000227847085607593 0.00192304743707101 0.0010157713170784 -0.000235501446116844 -6.44666381483582e-05 -0.000747924897175739 0.00153833025612227 -0.002869557217266 0.00134013806708828 0.000220462665359003 -0.000162304367228079 0.000311663138518346 6.06602765690322e-05 5.8437725977115e-05 -2.320617504683e-05 0.000203756222551495 0.000276313650965479 -0.000414684565957481 -0.0118764570886867 0.0280955830459718 -0.0162304454797002 0.0331877722575338 -0.00161001694630716 -0.00238008627166475 -0.0149330221158827 0.00273071545962785 0.0518180329170878 0.00284645454303861 0.00675925809950754 0.00344863296796235 0.00163601227870033 -0.000202867215304866 -0.00628816501331564 -0.00520566841932996 -0.000152529326812069 0.000431992605886077 0.00319216815735515 0.00688565643790723 0.0033145420139381 -0.00762399591593665 0.000254944507256348 0.000293589847660261 0.00216153548603375 -0.00512308583386796 0.00314053544852102 1.47242772089517e-06 3.11541323115577e-06 -6.23037127396254e-06 -2.60849764161639e-06 4.51641798976901e-06 1.83763130826827e-06 4.31411703503948e-07 -1.40673488028291e-06 2.31479279354551e-06 -6.75251358667247e-05 -1.78306940321344e-05 -1.93226435858328e-05 3.43892973309337e-06 -3.27514837591065e-05 1.89172141674985e-05 9.17376130600511e-06 -2.36026920197972e-05 3.32722811264968e-06 0.000106866794465123 -2.9513977630198e-05 4.94711871145499e-05 0.000488057119956727 0.000762099902769006 -0.000916498144979815 0.000549943515175492 -0.000364028962037359 0.000241143332131566
  122 2985.9000084418 ""  27.5801483973712 0 0 -5.05251863909749e-05 8.99196514741306e-05 1.90255320951134e-05 -0.00029499696355312 0.000369573066548115 -2.3482749711704e-05 1.24445594373145e-05 -0.000110413453667903 0.000118842758009823 -7.78907763833037e-06 -6.18716226148526e-07 -2.9203261113338e-05 0.00435589488099092 -0.00387640846276481 0.00130594705354364 0.000432468788734708 -0.000938996268774326 -0.000252179027580419 0.000792021671595022 -0.000525787178675802 0.00137505883825758 0.00267114981176565 -0.00338130456179924 -0.00107216214743494 -0.000492223642934431 -0.000489214372271728 -0.000114509059219002 -0.000727843095637259 0.00161992011426277 0.000485277996840097 0.00110452374375211 0.000181776351504335 -0.0017873238260798 -0.0154063331885592 0.00653914470458548 -0.0250251802678412 -0.0324608774364435 0.0479060646832731 0.0125288276777094 -0.00436053845443252 -0.00836631780874566 -0.0021700419680073 -8.78365134073742e-06 1.34946276284736e-05 3.95600826903341e-05 3.43467414867923e-05 -7.89378423668353e-06 -5.385684688298e-06 -2.69312860393869e-05 4.00858640356752e-05 1.97674001043861e-05 3.8006310393371e-05 1.60865500746473e-05 -3.28072904738289e-05 -0.000338589825767104 -0.000425715155926286 0.000113656661123648 -0.000121700235521575 0.000204723498888435 8.03383676986078e-05 0.000270632022221867 -0.000241162377774172 0.00019294985122837 1.97114381986298e-05 3.44988611710549e-06 -2.57215007833418e-05 0.000132346768807416 -0.000601948326013762 -0.000428833616980468 0.0265970919918797 0.0273930454929138 0.0187114949783054 -0.00465007267570268 0.00930900740284169 -0.00628707671467046 -0.0119696995114406 0.00330647208877724 0.01678875378291 4.39514533560183e-05 -0.000269293005590373 -0.000162260769159133 -5.26163944316069e-05 6.60720552064817e-05 -0.000205482390532282 0.000175638516861973 -0.000378221357789004 0.000143265116581459 0.00234169347908597 0.00316547878701605 -0.00352796928855032 -0.00190888299174402 0.00295885070257118 -0.00169981967190551 -0.000304611505457011 -0.000503739414280136 0.000268555745039218 0.138357162683776 -0.321029028492066 0.192395638587208 -0.589543976611664 0.0160655861796065 0.0301102795057122 0.13682859143975 -0.0174602729554887 -0.442257627577224 -0.049404897630213 -0.118701095706158 -0.0589257310078405 -0.0376306802863083 0.00450869003860755 0.145511932624159 0.140922725856856 0.00480402007964872 -0.0119880118660307 -0.0862418146204324 -0.184967339767116 -0.0934827868928827 0.293141693033006 -0.00779709977978999 -0.00926536402966082 -0.0649622272328665 0.154594616882533 -0.0945666449367755 3.35935558752323e-06 3.25944746280268e-06 3.80700974334195e-07 1.38675577509768e-06 -4.67818055450189e-06 -4.13406775210187e-06 -6.76292184076885e-06 7.55455290642387e-06 -6.47791261609789e-06 -4.27486725582758e-05 -4.48104639659066e-06 -2.25746185830623e-05 8.10202077052816e-06 -1.35051656654308e-05 2.94952394363127e-05 3.56427200257359e-05 -3.14693339437669e-05 0.000106024744627577 1.46622013975387e-06 -9.00184858433162e-06 1.78930670868998e-06 -3.38795001593805e-05 8.21881607502879e-05 -3.57936466577899e-05 1.86191506545515e-05 -5.43711021123847e-06 1.07668128532128e-05
  123 2987.14298326471 ""  26.8256087185157 0 0 3.70477790126111e-05 -4.57834038548644e-05 -8.2227945485253e-06 0.000126946456569251 -0.000174036449605362 8.21796037278802e-06 -0.000150966610012457 0.000319309184945188 -0.000322038310976109 4.05976079963149e-06 6.53918637634796e-06 4.86043032129516e-06 -0.000522370225841013 0.000535951459424329 -9.92191007811851e-05 -0.000329686617548812 0.000601387079015122 0.000167684347718385 -0.000390192217501783 0.000166065085500682 -0.000614306422845824 -0.00115840491330145 0.00171026360933214 0.000485629178030161 0.00235417463183632 0.00219740052731557 0.000440377137748882 0.00255262758371079 -0.00551700081664864 -0.00157806293468467 -0.00312752168291595 -0.000505907298057356 0.00490831420508643 0.00159201236575258 -0.000648798150506178 0.00259301260725653 0.00437894907864382 -0.00649073129944536 -0.00166735464180104 0.000277790105864656 0.00073013725306727 0.000170738141434182 -1.05764850698845e-05 1.70411539379906e-05 -0.000110270253979541 -4.9750747974236e-05 1.32915263379662e-05 -2.84010211865694e-06 3.78207491273763e-05 -3.85705871122404e-05 3.34666400107937e-05 -7.6225138940688e-05 -4.52932393535085e-05 2.92241577672501e-05 0.000758921140736402 0.000710579545205873 -0.000603225120809457 0.000149951238176987 -0.000223477814493966 0.000235565785002888 -0.000700781893770358 0.000762754832384174 -0.000425281820066566 -2.47715053393537e-05 -2.92149394815308e-05 1.36392568374156e-05 -0.000389328258927971 0.000419605813194578 -0.000608859601574931 -0.00397759512443071 -0.0047754399008027 -0.00350984627918312 0.0122134297610041 -0.0263692623323124 0.0152693413398407 -0.0192045437778558 0.00596131389990479 0.0286421611663148 -1.54699081186422e-05 -1.72613335478441e-07 4.4749668147769e-05 0.000300614718198108 -0.000112971923319356 0.00118659209301082 -0.000302915906432752 0.000626466097850793 -0.00041407544672754 -0.00534190498891447 -0.00845895301094578 0.00541574256379523 0.00530607888405459 -0.00825089734627812 0.00499425612629798 0.000761442263281883 0.00106449073574812 -0.000853403493856038 -0.0240850973462056 0.0543426154246498 -0.0335104050282587 0.0951076455145854 -0.00228390357884471 -0.0047417257560587 -0.0238986199597687 0.00390508871415359 0.0804518931964291 0.1365489471132 0.336897766187616 0.164157207476138 0.0992821774099339 -0.013559125565879 -0.375987880364762 -0.376939196384232 -0.012486315828166 0.0321760156469312 -0.14671198503171 -0.318392533899957 -0.162861612791512 0.484185036020766 -0.0128450288981276 -0.0160847714064066 -0.109873640057221 0.260579061967224 -0.157876447854448 -1.7191302588297e-05 -7.45518909866163e-06 2.19145920519321e-06 -3.41502425749863e-06 1.8615773659058e-06 1.18460534311494e-06 4.43095709176195e-06 -7.89063329990042e-07 -1.25718621278998e-05 0.000218249087658624 1.16536245250757e-05 8.47619128906906e-05 -3.40977621537076e-05 7.18084302373487e-05 -0.000100304758530032 3.42279237634383e-05 -2.95516621399722e-05 0.000135091159894382 -1.06144102025525e-06 9.67649431307997e-07 2.52493359633963e-06 -2.30631647416001e-05 -2.76633113821553e-05 -1.99135430963495e-05 -1.88256436150721e-05 -4.97050795397739e-07 -8.73053541856461e-06
  124 2987.7525727169 ""  30.5991282987728 0 0 -0.000944290485355573 -0.000758607173384935 -0.00049247170516844 0.00222673378922812 -0.00253137490425527 -0.00138928826224462 0.0122286243496367 -0.0295344450731067 0.0396364200270312 -9.49826855831784e-05 -1.2983616259581e-05 -8.93297541012538e-05 0.000609615939430759 -0.000709850058911458 -0.000456310348432066 0.0016408043843509 0.00181095579518376 0.0035836992552875 0.00103339636969802 -0.0014256042455507 0.00360066694991394 -0.0224991285279997 0.0338076104867448 0.0107198815631122 -0.260042281804226 -0.241691353259811 -0.0469343790655167 -0.246908097652243 0.533208259812941 0.1525606385913 0.36325150486172 0.0620022877712944 -0.571267563358697 0.00151813864963007 -0.00101765320342101 0.00250394654764604 -0.00807466449691501 0.0108249683020968 0.00306790458383932 -0.00120636200153028 -0.00145854283637332 -0.000213367855303579 -4.13394451090714e-05 -0.000407138958029803 -0.000542170691474272 -2.2133304560716e-05 1.37349276566471e-05 1.54199059355679e-05 4.57840417229376e-05 -1.66068189015871e-05 -1.84354002026275e-05 -3.52508340602751e-05 2.49619322351681e-05 -4.83390810267651e-06 2.03791738271298e-05 8.2207810938187e-06 -3.21348056426212e-06 8.81432228754747e-06 -2.09877808156433e-08 6.72566060885711e-07 -1.93113104763228e-05 2.24449199599716e-05 -2.05447223820724e-05 3.02523208238062e-06 5.11526772407595e-06 -1.99452492751188e-05 -1.35891383446262e-06 3.34252045782364e-06 -5.96968136034131e-06 -0.000334023225138814 -0.000193981177186162 -0.000192158974753947 3.8086514268144e-05 -9.13036455939295e-05 3.21839505831177e-05 -0.000294302356855147 0.000104814756190966 0.000359751728544493 -0.000677898615185271 0.00522704413416384 0.00261792267062603 0.00112266784895191 -0.000472525913083582 0.00378034861112192 0.000178218279217417 -0.000286291720966031 6.82267377179097e-05 -4.63211001005336e-05 -0.000114570095241763 4.57578287292746e-05 0.00015527898565683 -0.000260982275268923 0.000205995479173883 -5.65316891427818e-05 -0.000132466934673847 0.000123934298864321 -0.000960334145997489 0.00224756675119212 -0.00139246767862556 0.00610235391695773 -0.000130178411963137 -0.000295833623434971 -0.00116367688458891 0.000136283846194949 0.00395880312998576 0.00051331062138136 0.00120037014890005 0.000587362732773699 0.000293393237400193 -6.61439620971333e-05 -0.00102221178232572 -0.00126989720494798 -6.00152049215188e-05 0.000106763761970657 -0.00188429699110146 -0.00410741188871586 -0.00211991020219663 0.00661723703678117 -0.000174002652600322 -0.000225995711892461 -0.00128354331908224 0.00306683134591652 -0.00188324646853415 6.84671766117509e-05 3.65702357266216e-05 -4.69741937961247e-05 1.06328064239844e-05 2.92801082940246e-05 2.14286553837608e-05 2.69964286996165e-05 -5.14805370442773e-05 8.16727655821945e-05 -0.0010616177997348 -5.77875846426215e-06 -0.00036010287269278 0.000289655403700862 -0.000648142725783417 0.000835199571991674 -0.00032912014772757 0.000310533562354308 -0.00115755968601334 -8.20490484369467e-05 0.000136252294623081 -0.000107186232992071 0.0023748218189354 0.00120895001173309 8.15264728188398e-05 0.00319091933646494 0.000526163088590653 0.00116537859900047
  125 2994.33068702268 ""  30.9274818184041 0 0 -4.53705801712663e-05 6.52278703843567e-05 2.18820759482693e-05 -0.000125223590576881 0.00020740436334234 5.29775963870675e-05 0.000150083136963191 -0.000283196344671301 0.000214951562709745 1.18580053540295e-06 -6.36443221149456e-06 -2.07425998387145e-05 0.00102416155412755 -0.00107175232348799 0.000306251398065146 0.000440407439876031 -0.00085369428124447 -0.000282440230526908 -9.6414125193513e-05 4.01876668819135e-05 6.39892864362446e-05 0.0015818642850316 -0.0022244637670891 -0.000551339751499125 -0.00182969290669364 -0.00173223600940248 -0.000335776711073468 -0.00218225293821898 0.0047536440206176 0.00137386971135455 0.00227436697237909 0.000359861161495207 -0.00357266961431633 -0.00392531983716965 0.00169276362294034 -0.0063199902937394 -0.0082901569713931 0.0122936771625504 0.00325648997684015 -0.000264093306456454 -0.00111843731180375 -0.000202005875798094 5.18560689402977e-05 -0.000204785753322655 0.000272720064145843 0.000151386627514038 -1.08452030730742e-07 -2.24117134844571e-05 -0.000159433777358074 4.69306322012323e-05 -3.58806623564688e-06 0.000125259452838833 -8.44278259427426e-05 4.10697650094036e-05 -0.000672079589470312 -0.00101525508187649 0.000731633283167976 -0.00100537333009928 9.27277773244822e-05 -8.43559882353417e-06 -0.000655741611520913 0.00101391067956586 -0.000621190552786649 0.000157561660685271 8.09387116426274e-05 -6.79319553654199e-05 0.000134932576708334 -2.69309792844553e-05 4.73163235287666e-05 0.0143393766142005 0.0156578374564102 0.0104858119491626 0.0098487429528373 -0.0273351598814848 0.0164067627885352 0.0151348890533604 -0.00452114175638221 -0.0230646956983743 -0.000168833433465439 0.0017795618338353 0.000781538397050005 -0.000902890597669152 0.000291363510674948 -0.00368762918641205 7.11746627607318e-06 0.000370712707688016 -0.000238615690791716 0.00711528211871079 0.0117772806065351 -0.00820014824355702 0.00730651623526306 -0.0122106291537857 0.0074400218367934 0.000264416651763038 -0.000115520142904106 5.64520570594632e-05 0.0752375075640744 -0.179502998639068 0.105218597949476 -0.317033561938791 0.00776624372905444 0.0155564919155061 0.0735975050436715 -0.0112759856429208 -0.243267011137768 0.136948766150732 0.343675547632024 0.165319726324534 0.0996622355710688 -0.0112146302264467 -0.387678074937513 -0.349946353582132 -0.0105335341044076 0.0290963973912744 0.113562915730169 0.248219281380596 0.128525705196595 -0.377376250339402 0.0102171618064577 0.0134646271139961 0.0855057705681812 -0.205487396746394 0.127659478177222 5.26132015784365e-05 3.51035661701279e-05 -2.49767452292668e-05 8.52048936978058e-06 -2.84950606975162e-06 -5.07502480526532e-06 -2.02153757461017e-05 1.25167226297334e-05 -3.65608423312484e-07 -0.000746363246897901 -3.60775878167311e-05 -0.000297685345976949 0.000204310560936826 -0.000423598055434986 0.000574281774762074 1.70620350073313e-06 -2.83120656053965e-05 3.48961277463693e-05 3.09956972769813e-06 -8.76792275032434e-07 -9.9099988368162e-06 -2.97768701373462e-05 6.40961590857524e-05 5.61821711926137e-05 2.09016441135319e-05 -3.77714640031455e-05 2.17667687040569e-05
  126 3002.22997361099 ""  1.65014500408587 0 0 7.46109264098769e-05 0.000305770873191877 0.000121918299801686 -1.82397152812833e-05 -0.000168288826155956 -0.000470940428573192 -4.67390451569833e-05 -0.00033310984445472 0.000256709736429164 -2.80643556426275e-05 -2.37635206337942e-05 3.8538760854414e-05 3.69671058563061e-05 -3.09161650899731e-05 -0.000143690387719906 0.000851263949917098 -0.00396237068437573 -0.00126580118432627 0.0029095131636167 -0.00154763790531846 0.00363104103794177 -0.00242821417290916 0.00384142683695621 0.000861307545641254 -0.000396239746945474 -0.000388330888057782 -0.000147832257749375 -0.00158623413796907 0.00383230248479006 0.00112791414581501 0.0024900631388066 0.000391704702868248 -0.00385745656281076 0.000783655614093242 -0.000462349242200734 0.00137085603020016 -0.000907666542368792 0.00117144113718438 0.000298620631515706 -0.00036501050611903 -0.00041171429055879 -8.72154229119478e-05 0.0151406267845757 0.0240890106803328 0.083198564707686 -0.000235317585523729 -7.92883459086836e-05 -0.000163578274122439 -4.03959371495403e-05 -0.000291690324945667 -0.000139089781114522 -1.30699902177623e-05 7.16674211678621e-05 2.17759702734539e-05 -9.99341901640956e-06 3.58779877029664e-05 -3.18407495276478e-06 2.23689648178783e-05 -1.60112914370601e-05 4.62115152919061e-05 4.79841611891173e-05 2.12127064112917e-05 7.27239080190453e-05 0.000451885967361192 0.000461672583202175 -0.000455661067923079 -7.61509613253795e-06 -7.12967159270274e-06 -2.47414710374722e-05 -5.76371074678196e-05 -7.43079388955018e-05 -2.17425946876933e-05 5.70563405982441e-05 6.99542363266077e-05 -2.79934879733457e-05 -3.57824322711753e-05 1.59686049077783e-05 0.000102491549681206 0.0499597315670699 -0.344209419169791 -0.164924852736071 -0.21905868800231 0.0505110102489062 -0.827797366280806 0.00019863893514939 -0.000154424377858996 0.000117368141941547 -8.56242586561787e-05 -0.000120935371722454 5.164849654507e-06 -0.000617551768676567 0.000976562199839997 -0.000746162733557269 -0.00578501275912908 -0.00686197825465065 0.00365776950999841 -0.000376678887121834 0.000872315112666805 -0.000518297188022524 0.00127845822897443 -4.08480141059733e-05 -4.95043941457839e-05 -0.000235472091066044 2.50648465971001e-05 0.0007895118383734 -0.000320499862403386 -0.000823834303159685 -0.000384667469652446 -0.000173331373482271 1.50391346163243e-05 0.000698478842457664 -0.000141692504924446 1.12676714351603e-05 7.39208180511932e-06 -0.00048687302322467 -0.00107824291096555 -0.000540502079893721 0.00139221365641407 -4.13492476208858e-05 -8.39518425615955e-05 -0.000395473992575114 0.000939602034178204 -0.000579735174453149 0.000216451953026514 0.00068454833121885 -0.000877986834370377 0.000277320392858629 -0.000237127292051552 -0.000378300587858369 -0.00311434696750958 0.003491776643392 -0.00868588138234199 -0.00981534664102691 -0.00010951698788517 -0.00452771804869717 0.00564777706897117 -0.0107545032916616 0.0144814488682483 0.0277373158236097 -0.0269441662413216 0.113245944536874 -0.000264898103543425 0.000293385982707681 0.000372957520664851 0.00096177968502723 -0.00034699056581026 0.000843748498609901 0.00115864394515167 -0.000279542982589975 -0.00165428022723127
  127 3039.0290553197 ""  45.3380299835027 0 0 0.0042419319705468 -0.00633049430791713 -0.00253728662442949 0.00196888579333138 -0.00242998877098336 0.000592961507990972 0.0551684184686345 -0.0381249261773877 -0.0560833194331723 -3.67932765220985e-05 2.06608718869685e-05 -6.11964441074765e-05 0.000602878502322228 0.000779478026631536 0.000542339439967944 -0.0358193698150125 0.0673389758330844 0.0203203318563697 -0.00825316333052829 0.00420231505662659 -0.0108721788154141 -0.0178380273558253 0.0257010602215337 0.0110107534807796 -0.0547703364988739 -0.0701194252326633 -0.0282274235199674 -0.266787017374311 0.606072217875643 0.150984839006768 -0.339486044671732 -0.0756638393855437 0.548080365435099 -0.00160714258687781 0.00111443814783633 -0.00279257555061897 0.000768388616910254 -0.00134731636988173 0.000155668345931675 -0.00660846134511866 -0.00870020935053404 -0.00332483256799972 2.8439392168277e-05 5.03258130097961e-05 5.36775300362257e-05 -4.32476883021192e-05 4.61622123008391e-07 7.23288827802417e-06 6.58651984153603e-05 -2.00073985151115e-05 -3.52174304017755e-06 -3.82165962932142e-05 1.70324523679846e-05 -8.25761910099474e-06 2.81031216082335e-05 2.302858719188e-05 -8.26967808264086e-06 -1.538706567226e-05 -7.97679838013114e-07 5.60323017390554e-07 -4.26468647703906e-05 3.00491324399004e-05 -3.02327210005447e-05 3.03094669982212e-05 2.87146640932202e-05 -6.30661948156656e-05 2.59956514793493e-05 -1.17109604029077e-05 -3.44419702968532e-05 0.00233631374918665 -0.000714583193096727 -0.00121342183012311 7.61999248355584e-05 -8.0443751897621e-05 -0.000225784814463458 -0.00110934460409235 -7.61250278543691e-05 -0.000397156768307153 1.23032511076878e-05 -0.000421719992607362 -0.000138462144070841 -2.40017957810867e-05 -5.50755178413422e-05 -0.000453356064106113 0.000199461004731161 -0.000256298976766252 0.000158937894597603 -0.000175634645414301 -0.000240169062617586 0.000173763798653571 0.000197888076098686 -0.000331991051159061 0.000330634370984465 -0.000209466687107567 -0.000298830318607338 0.000449643039465029 -0.00255191537802428 0.00752304117986053 -0.00475314136027739 -0.0204377408894975 0.000251338674308997 0.000697548465940112 -0.00501445493880581 0.000780041440417869 0.0186376776508395 0.000349259758428106 0.000967936383078294 0.000416204000523566 -0.000598171689624503 2.51399919300149e-05 0.00235496219613935 -0.00074767325161245 1.78237772116044e-05 -1.22989856175342e-05 0.00214091082716933 0.00546488589033866 0.00277313976325134 0.00959506990479035 -0.000257636188110203 -0.000446039101066171 0.00145205303129616 -0.00426222439437338 0.00258890918374763 -0.000364248091329946 -0.00035404520139259 0.000295729102082943 -1.6489737289545e-05 1.05292696274164e-05 1.81205615989931e-05 6.07994754119084e-05 -3.51115648068362e-05 9.27722335730656e-06 0.00600032092299 0.000281486790999472 0.00208221119754747 -0.00187636687669174 0.00398775011298025 -0.00541244624692503 -0.000224144847428588 0.000206048773805809 -0.000620711801124223 -0.000357981410142437 0.000201753064343283 -2.4414247625585e-05 0.000533919446319465 -0.000993542582825074 0.00333505190825245 -0.00261029582204477 -0.00169882951483117 -0.00277390617746221
  128 3040.46283222359 ""  8.46813512903691 0 0 0.000137486074054578 -0.000182528952332479 -8.71550724762474e-05 0.000145434000891973 -7.7441179504338e-05 9.73826786713085e-05 0.00163073125033747 -0.00122284222498822 -0.00175326186197625 -6.50852860301975e-05 -1.6870177302015e-06 2.28309749227621e-05 0.00217877443332138 0.000261826483819049 0.000924703126374851 -0.00110052445029194 0.00199604328142465 0.000626773550713445 -0.00103683182274662 0.000310295207669394 -0.00120375780782368 -0.000545127685723114 0.000945358199238521 0.000385709128629922 -0.000840587626464269 -0.00138944471329683 -0.000768127034827669 -0.00814581084211266 0.0185240005534962 0.00459629944146605 -0.0106159374256474 -0.00237853292217328 0.0170873503341729 -0.00528511396875175 0.00286401576305367 -0.00811090847403893 -0.00722707966299605 0.0118848802539325 0.00323093369731184 -0.0129663111951882 -0.0178399427295237 -0.00642509218793309 7.30772521722213e-05 9.53300256620915e-05 0.000246588219397788 -2.32474437472412e-05 -3.3719381307861e-06 -2.73744464882813e-06 3.09249853899521e-05 -1.43340564278272e-05 1.83684713245001e-05 -8.97874048897121e-06 2.87498216101969e-05 -4.58349067698181e-05 -0.000192720194611171 -0.000382541974192734 8.44626124607264e-05 -3.39412527831321e-06 9.37079104595113e-05 1.94009611009705e-06 0.000253932734828825 -0.000296847737601039 7.4830560310393e-05 -2.96035199840939e-05 3.44110471497175e-05 -2.19430969300526e-05 -0.000280351238165606 0.000380263321740375 0.000477469565963055 -0.0647370884857717 0.0235777714028704 0.0262045136111114 0.0113820297301964 -0.0022232614402253 -0.0124832906276614 0.0394612638151922 0.00387049328949303 0.0160685065081929 -2.34357964815792e-05 -0.0011076169862316 -0.000491113138417515 -0.00072456174198319 0.000175363422431339 -0.002431633291154 0.000351312706451763 -0.000579619062489765 0.000341666934437421 0.00210291896798417 0.00306665396189707 -0.00195066342098942 -0.00235176656704052 0.00331950198005819 -0.00178648773536679 -0.000298596664082116 -0.000330579468316933 0.000459012130592703 0.090827119299578 -0.25854736485348 0.159048607665922 0.566325156966905 -0.006731533252162 -0.0222441187733615 0.117698545630867 -0.0171417322046805 -0.450562479783327 0.0148957120583508 0.0265089523675974 0.00940389382975775 -0.0332986549917055 0.00269289594944822 0.133546083177047 -0.116409747308604 -0.00396853633366365 0.00551112937820611 -0.0875892426553811 -0.219322472430669 -0.111308145679123 -0.327007826417285 0.00895186278563044 0.0165410722696893 -0.0564988372326192 0.163355103542396 -0.0988762712234229 -0.00410561223176847 -0.00414745049498844 0.00363621758386685 -0.000131134285759111 -4.80442136009584e-05 0.000105519790467806 0.000485550922534195 -0.000199725886176656 6.33715959786286e-05 0.0693074516117513 0.00310959166826969 0.0239230923794106 -0.0226713941064205 0.0477827913657032 -0.06427410884061 -0.00140493393974207 0.00145511542999874 -0.00539105064118126 1.02941972462496e-05 -1.70737834416989e-05 2.60346705130041e-05 -0.000303401876484594 0.000249819086138709 -0.000146243466416346 -0.000145034344957385 -9.60612688446045e-05 -4.72815058294551e-05
[truncated: 74,216 more chars]
