# Supplementary material for: Cut-off Scale and Complex Formation in Density Functional Theory Computations of Epoxy-Amine Reactivity
Source: ACS Omega. 2021 Oct 25;6(44):29424–31. doi: 10.1021/acsomega.1c03229 (PMC8587129; doi:10.1021/acsomega.1c03229)
Supplement: Supplementary file 1 — ao1c03229_si_001.zip [file ao1c03229_si_001.zip › Final_structures/Primary/A4_E4_B3LYP-D3_CC-PVTZ-F_ canonical/Amine_frag4_Epoxy_frag4_reactant-5_isomer11.vib]

{ 
 s_m_m2io_version
 :::
 2.0.0 
} 

f_m_table { 
 i_j_atom_total
 :::
 50
 m_column[155] { 
  s_m_data_name
  s_m_column_name
  i_m_width
  b_m_visible
  s_m_units
  :::
  1 r_j_Frequency  "Frequency"  10 1 "" 
  2 s_j_Symmetry  "Symmetry"  10 0 "" 
  3 r_j_Intensity  "Intensity"  10 1 "" 
  4 r_j_Raman_Act  "Raman Act"  10 0 "" 
  5 r_j_Raman_Int  "Raman Int"  10 0 "" 
  6 r_j_x1  "x1"  10 0 "" 
  7 r_j_y1  "y1"  10 0 "" 
  8 r_j_z1  "z1"  10 0 "" 
  9 r_j_x2  "x2"  10 0 "" 
  10 r_j_y2  "y2"  10 0 "" 
  11 r_j_z2  "z2"  10 0 "" 
  12 r_j_x3  "x3"  10 0 "" 
  13 r_j_y3  "y3"  10 0 "" 
  14 r_j_z3  "z3"  10 0 "" 
  15 r_j_x4  "x4"  10 0 "" 
  16 r_j_y4  "y4"  10 0 "" 
  17 r_j_z4  "z4"  10 0 "" 
  18 r_j_x5  "x5"  10 0 "" 
  19 r_j_y5  "y5"  10 0 "" 
  20 r_j_z5  "z5"  10 0 "" 
  21 r_j_x6  "x6"  10 0 "" 
  22 r_j_y6  "y6"  10 0 "" 
  23 r_j_z6  "z6"  10 0 "" 
  24 r_j_x7  "x7"  10 0 "" 
  25 r_j_y7  "y7"  10 0 "" 
  26 r_j_z7  "z7"  10 0 "" 
  27 r_j_x8  "x8"  10 0 "" 
  28 r_j_y8  "y8"  10 0 "" 
  29 r_j_z8  "z8"  10 0 "" 
  30 r_j_x9  "x9"  10 0 "" 
  31 r_j_y9  "y9"  10 0 "" 
  32 r_j_z9  "z9"  10 0 "" 
  33 r_j_x10  "x10"  10 0 "" 
  34 r_j_y10  "y10"  10 0 "" 
  35 r_j_z10  "z10"  10 0 "" 
  36 r_j_x11  "x11"  10 0 "" 
  37 r_j_y11  "y11"  10 0 "" 
  38 r_j_z11  "z11"  10 0 "" 
  39 r_j_x12  "x12"  10 0 "" 
  40 r_j_y12  "y12"  10 0 "" 
  41 r_j_z12  "z12"  10 0 "" 
  42 r_j_x13  "x13"  10 0 "" 
  43 r_j_y13  "y13"  10 0 "" 
  44 r_j_z13  "z13"  10 0 "" 
  45 r_j_x14  "x14"  10 0 "" 
  46 r_j_y14  "y14"  10 0 "" 
  47 r_j_z14  "z14"  10 0 "" 
  48 r_j_x15  "x15"  10 0 "" 
  49 r_j_y15  "y15"  10 0 "" 
  50 r_j_z15  "z15"  10 0 "" 
  51 r_j_x16  "x16"  10 0 "" 
  52 r_j_y16  "y16"  10 0 "" 
  53 r_j_z16  "z16"  10 0 "" 
  54 r_j_x17  "x17"  10 0 "" 
  55 r_j_y17  "y17"  10 0 "" 
  56 r_j_z17  "z17"  10 0 "" 
  57 r_j_x18  "x18"  10 0 "" 
  58 r_j_y18  "y18"  10 0 "" 
  59 r_j_z18  "z18"  10 0 "" 
  60 r_j_x19  "x19"  10 0 "" 
  61 r_j_y19  "y19"  10 0 "" 
  62 r_j_z19  "z19"  10 0 "" 
  63 r_j_x20  "x20"  10 0 "" 
  64 r_j_y20  "y20"  10 0 "" 
  65 r_j_z20  "z20"  10 0 "" 
  66 r_j_x21  "x21"  10 0 "" 
  67 r_j_y21  "y21"  10 0 "" 
  68 r_j_z21  "z21"  10 0 "" 
  69 r_j_x22  "x22"  10 0 "" 
  70 r_j_y22  "y22"  10 0 "" 
  71 r_j_z22  "z22"  10 0 "" 
  72 r_j_x23  "x23"  10 0 "" 
  73 r_j_y23  "y23"  10 0 "" 
  74 r_j_z23  "z23"  10 0 "" 
  75 r_j_x24  "x24"  10 0 "" 
  76 r_j_y24  "y24"  10 0 "" 
  77 r_j_z24  "z24"  10 0 "" 
  78 r_j_x25  "x25"  10 0 "" 
  79 r_j_y25  "y25"  10 0 "" 
  80 r_j_z25  "z25"  10 0 "" 
  81 r_j_x26  "x26"  10 0 "" 
  82 r_j_y26  "y26"  10 0 "" 
  83 r_j_z26  "z26"  10 0 "" 
  84 r_j_x27  "x27"  10 0 "" 
  85 r_j_y27  "y27"  10 0 "" 
  86 r_j_z27  "z27"  10 0 "" 
  87 r_j_x28  "x28"  10 0 "" 
  88 r_j_y28  "y28"  10 0 "" 
  89 r_j_z28  "z28"  10 0 "" 
  90 r_j_x29  "x29"  10 0 "" 
  91 r_j_y29  "y29"  10 0 "" 
  92 r_j_z29  "z29"  10 0 "" 
  93 r_j_x30  "x30"  10 0 "" 
  94 r_j_y30  "y30"  10 0 "" 
  95 r_j_z30  "z30"  10 0 "" 
  96 r_j_x31  "x31"  10 0 "" 
  97 r_j_y31  "y31"  10 0 "" 
  98 r_j_z31  "z31"  10 0 "" 
  99 r_j_x32  "x32"  10 0 "" 
  100 r_j_y32  "y32"  10 0 "" 
  101 r_j_z32  "z32"  10 0 "" 
  102 r_j_x33  "x33"  10 0 "" 
  103 r_j_y33  "y33"  10 0 "" 
  104 r_j_z33  "z33"  10 0 "" 
  105 r_j_x34  "x34"  10 0 "" 
  106 r_j_y34  "y34"  10 0 "" 
  107 r_j_z34  "z34"  10 0 "" 
  108 r_j_x35  "x35"  10 0 "" 
  109 r_j_y35  "y35"  10 0 "" 
  110 r_j_z35  "z35"  10 0 "" 
  111 r_j_x36  "x36"  10 0 "" 
  112 r_j_y36  "y36"  10 0 "" 
  113 r_j_z36  "z36"  10 0 "" 
  114 r_j_x37  "x37"  10 0 "" 
  115 r_j_y37  "y37"  10 0 "" 
  116 r_j_z37  "z37"  10 0 "" 
  117 r_j_x38  "x38"  10 0 "" 
  118 r_j_y38  "y38"  10 0 "" 
  119 r_j_z38  "z38"  10 0 "" 
  120 r_j_x39  "x39"  10 0 "" 
  121 r_j_y39  "y39"  10 0 "" 
  122 r_j_z39  "z39"  10 0 "" 
  123 r_j_x40  "x40"  10 0 "" 
  124 r_j_y40  "y40"  10 0 "" 
  125 r_j_z40  "z40"  10 0 "" 
  126 r_j_x41  "x41"  10 0 "" 
  127 r_j_y41  "y41"  10 0 "" 
  128 r_j_z41  "z41"  10 0 "" 
  129 r_j_x42  "x42"  10 0 "" 
  130 r_j_y42  "y42"  10 0 "" 
  131 r_j_z42  "z42"  10 0 "" 
  132 r_j_x43  "x43"  10 0 "" 
  133 r_j_y43  "y43"  10 0 "" 
  134 r_j_z43  "z43"  10 0 "" 
  135 r_j_x44  "x44"  10 0 "" 
  136 r_j_y44  "y44"  10 0 "" 
  137 r_j_z44  "z44"  10 0 "" 
  138 r_j_x45  "x45"  10 0 "" 
  139 r_j_y45  "y45"  10 0 "" 
  140 r_j_z45  "z45"  10 0 "" 
  141 r_j_x46  "x46"  10 0 "" 
  142 r_j_y46  "y46"  10 0 "" 
  143 r_j_z46  "z46"  10 0 "" 
  144 r_j_x47  "x47"  10 0 "" 
  145 r_j_y47  "y47"  10 0 "" 
  146 r_j_z47  "z47"  10 0 "" 
  147 r_j_x48  "x48"  10 0 "" 
  148 r_j_y48  "y48"  10 0 "" 
  149 r_j_z48  "z48"  10 0 "" 
  150 r_j_x49  "x49"  10 0 "" 
  151 r_j_y49  "y49"  10 0 "" 
  152 r_j_z49  "z49"  10 0 "" 
  153 r_j_x50  "x50"  10 0 "" 
  154 r_j_y50  "y50"  10 0 "" 
  155 r_j_z50  "z50"  10 0 "" 
  :::
 } 
 m_row[144] { 
  r_j_Frequency
  s_j_Symmetry
  r_j_Intensity
  r_j_Raman_Act
  r_j_Raman_Int
  r_j_x1
  r_j_y1
  r_j_z1
  r_j_x2
  r_j_y2
  r_j_z2
  r_j_x3
  r_j_y3
  r_j_z3
  r_j_x4
  r_j_y4
  r_j_z4
  r_j_x5
  r_j_y5
  r_j_z5
  r_j_x6
  r_j_y6
  r_j_z6
  r_j_x7
  r_j_y7
  r_j_z7
  r_j_x8
  r_j_y8
  r_j_z8
  r_j_x9
  r_j_y9
  r_j_z9
  r_j_x10
  r_j_y10
  r_j_z10
  r_j_x11
  r_j_y11
  r_j_z11
  r_j_x12
  r_j_y12
  r_j_z12
  r_j_x13
  r_j_y13
  r_j_z13
  r_j_x14
  r_j_y14
  r_j_z14
  r_j_x15
  r_j_y15
  r_j_z15
  r_j_x16
  r_j_y16
  r_j_z16
  r_j_x17
  r_j_y17
  r_j_z17
  r_j_x18
  r_j_y18
  r_j_z18
  r_j_x19
  r_j_y19
  r_j_z19
  r_j_x20
  r_j_y20
  r_j_z20
  r_j_x21
  r_j_y21
  r_j_z21
  r_j_x22
  r_j_y22
  r_j_z22
  r_j_x23
  r_j_y23
  r_j_z23
  r_j_x24
  r_j_y24
  r_j_z24
  r_j_x25
  r_j_y25
  r_j_z25
  r_j_x26
  r_j_y26
  r_j_z26
  r_j_x27
  r_j_y27
  r_j_z27
  r_j_x28
  r_j_y28
  r_j_z28
  r_j_x29
  r_j_y29
  r_j_z29
  r_j_x30
  r_j_y30
  r_j_z30
  r_j_x31
  r_j_y31
  r_j_z31
  r_j_x32
  r_j_y32
  r_j_z32
  r_j_x33
  r_j_y33
  r_j_z33
  r_j_x34
  r_j_y34
  r_j_z34
  r_j_x35
  r_j_y35
  r_j_z35
  r_j_x36
  r_j_y36
  r_j_z36
  r_j_x37
  r_j_y37
  r_j_z37
  r_j_x38
  r_j_y38
  r_j_z38
  r_j_x39
  r_j_y39
  r_j_z39
  r_j_x40
  r_j_y40
  r_j_z40
  r_j_x41
  r_j_y41
  r_j_z41
  r_j_x42
  r_j_y42
  r_j_z42
  r_j_x43
  r_j_y43
  r_j_z43
  r_j_x44
  r_j_y44
  r_j_z44
  r_j_x45
  r_j_y45
  r_j_z45
  r_j_x46
  r_j_y46
  r_j_z46
  r_j_x47
  r_j_y47
  r_j_z47
  r_j_x48
  r_j_y48
  r_j_z48
  r_j_x49
  r_j_y49
  r_j_z49
  r_j_x50
  r_j_y50
  r_j_z50
  :::
  1 26.2097867535216 ""  0.246122928222842 0 0 0.0579995872540942 -0.0129770522583172 -0.0457312467567264 0.0499890707449906 -0.0134354007000031 -0.0408951903714269 0.0668972957708166 -0.00132580178314551 -0.0469160883893233 0.0504367959346735 -0.018284025943718 -0.0360797174047139 0.0502054761718094 -0.0147096043419555 -0.0322588196788087 0.0520795986940482 -0.0126392892696756 -0.042499078685998 0.0472056896165165 -0.0139406686141486 -0.03889266172425 0.0456359812840562 -0.00970708361764846 -0.0441326548589941 0.0638651156375459 0.00693926593908843 -0.0402799654108073 0.0736939742430087 -5.94808273103869e-05 -0.0511885584065827 0.0703697103589383 -0.00168834766099137 -0.0494735327516463 0.0513131649150445 -0.0167312313582001 -0.0296838198294529 0.0491339508502179 -0.0119501883366269 -0.0336810902535145 0.0504168568576579 -0.0129435486260666 -0.0301496165462063 -0.0316225891095952 -0.00458493494829278 -0.0116505424759885 -0.0399111208795042 -0.00888289594753175 -0.0336600835968734 -0.0364764081251314 -0.00226092190924093 -0.0197099829651203 -0.029258073259347 0.000339280482511021 -0.0101459601173522 -0.025816972056871 0.00556003875238958 0.0123008908256692 -0.029599830500413 0.00866848350147919 0.0253733639996399 -0.0371262957949837 0.00602804889051897 0.0097697984973816 -0.0407449310003502 0.000677335262503297 -0.0126952484588618 -0.025258406568033 0.0148893895245964 0.0576587793393183 -0.0313703568619519 0.017800756892947 0.066134691214375 -0.0456721820572361 0.0222440245909131 0.0740301464921501 0.0054533834770195 0.0111870185120539 0.0667790260492996 -0.0467306195846557 -0.0103400210587625 -0.00232032488954941 -0.0178595953516454 0.000612036814684117 -0.019291751584992 -0.0269046197770739 -0.00142667452846014 -0.018068290698072 -0.0200046079103028 0.00745983829394513 0.0210833919590163 -0.0402697013779803 0.00805833579260992 0.0170768863309902 -0.0465067261737612 -0.00134917737843761 -0.0212093734465373 -0.0207099097655903 0.0148323844129669 0.0589139339645909 -0.0287737460596239 0.0220424736680647 0.0837639438789766 -0.0488826030589574 0.0187226344644287 0.0625353102223414 -0.0444366336856112 0.0217567848134243 0.0723570751695783 -0.0642262342013357 0.0268625040824096 0.0676626115524532 -0.0434609503952896 0.0235256239214585 0.0941527019409168 0.01173835170324 0.0088365203418402 0.0628626580306379 0.00870481509409315 0.016403424299565 0.08760734188141 0.0181102214082376 0.00562892043253218 0.0564651237194361 0.00309730004095565 0.00971288574138495 0.0247584325195424 0.00957045261148179 0.00742111881727592 0.00477286324961807 -0.0185218293283308 0.00172925839962153 0.0103468434093316 0.00667608587391986 0.0143154383776152 0.0449623471139975 0.00852883929346418 0.00979924380367843 0.0187296224318511 -0.0298926485854839 0.00069806727626339 0.020710095966592 0.0633575842856515 -0.023903245177059 -0.0519875833962485 0.0693936911872583 -0.0279157748128577 -0.0545572414142586 0.0554711043253663 -0.0301994125848042 -0.0539890305815362
  2 37.8335448921635 ""  0.241293156243332 0 0 0.0211491975267299 0.0430534038558286 -0.0272270194136809 -0.0398376327733093 0.0440534258399344 0.0111765396791947 0.053768126848718 0.107712305348724 -0.0557428398004041 -0.0589652021956843 -0.0161973675393029 0.0493890070332539 -0.10025098609703 -0.0221669096627952 0.0900528769095894 0.00757717159090425 0.0428353663933731 -0.0192323195823682 -0.0358385940543991 0.0460079918180224 0.00751033924008175 -0.0709712242869237 0.088870816437194 0.0172106224812289 0.0270060622259973 0.15170443931222 -0.0438939703663967 0.0703262717808345 0.109061174932888 -0.0651739902504624 0.0888991475039878 0.108230739258569 -0.0768135135918106 -0.0997961045976164 -0.0563072882350003 0.118288999157971 -0.0973327720041879 -0.0248882598210524 0.0900901594672436 -0.134573666080922 0.00882651497147309 0.0952333723947553 -0.0016109668987708 0.0101982807136571 -0.0140652521634066 0.00269344731276975 0.00834395225297592 -0.0125567786914601 0.00208066219526738 0.000998947368981229 -0.0123851336812046 -0.00664068443456179 -0.00302560357224841 -0.0183502963612983 -0.00591568260673556 -0.0123166399099344 -0.0127976099493779 0.00335429550226305 -0.0178579117729669 -0.00221361657417871 0.0117827704077661 -0.0133248405757422 0.000816146591349076 0.0111538506548079 -0.00399253841336485 -0.00395284819863768 0.00398653836083445 -0.0293667078672876 0.00709223436171987 0.0148676574585835 -0.0345651156047703 0.017043701611641 -0.0100488260699299 -0.0390197070307811 0.00785091799687883 0.00725583480853449 -0.0264843232396764 0.00639840408301381 -0.0108656626235819 0.0155689516793826 -0.0163272446596934 0.000447849172069078 0.002556879472108 -0.020734430837102 -0.0136548062452996 0.000714674125365991 -0.0256255273728115 -0.0125607926362293 -0.0152991838123932 -0.0160412009473459 0.0190046116276925 -0.0170565877574306 0.00792515770041944 0.0177463676637281 -0.000818683753046417 -0.000254701778215125 0.0238009824269851 -0.0281512277669158 0.0178364471399111 0.0148228933517569 -0.0420245422764613 0.0222825094153096 0.0137368264129288 -0.0375021493023631 0.0184746134807355 -0.0175588575605393 -0.0363354868955332 0.000967706716963887 -0.0131768831474585 -0.0415653256382254 0.00833320004388717 -0.00971786432889913 -0.0463376508040947 0.014663161128265 0.00245911985415785 -0.0243321893225509 0.0011694487981941 0.00764993812997929 -0.0314870744890645 0.0115193308964835 0.0142084538187182 -0.0217278362155619 0.00609123962848901 0.0105618603795475 0.00698392151359659 -0.00316471869254616 0.0182433928382583 0.00196544766429266 0.00202456195162095 0.00556215207320426 0.0134591333729833 -0.00212193399562134 0.0120174120391972 0.0112802527657823 0.00450257152486128 0.00899195491545441 0.000454206917420878 -0.0135733993170801 0.0037241217150078 0.022232190171499 0.0064515632334506 0.0644957136232013 -0.0205802388651597 -0.0401761932856036 0.0780781529588916 -0.0343754526847139 -0.0440311884971044 0.0365936206103839 -0.0605416295930925 -0.0273068391044559
  3 57.2862029726908 ""  0.121007685258608 0 0 -0.00407225871882713 0.0243856596481542 -0.00752505764346436 0.0144535752166025 0.0518964930621922 0.017215822936027 -0.0431856716404272 0.00254196970840248 -0.034259017145167 0.0613830687828403 0.0712344754786495 0.0516093492616875 0.0447688833936667 0.0870887175549679 0.0881560089988908 0.0245535319076401 0.000242595552181835 -0.011502751136128 -0.020697280965462 0.0777448040445874 0.0251492961373818 0.0250374853429042 0.0299586962494155 0.00451644030840931 -0.0349698905469207 -0.0169498221242093 -0.0470428600461193 -0.0729195581449176 0.0203221298922596 -0.0277177364195719 -0.0506066770601145 -0.0121956914750776 -0.0473061381131492 0.072570864363267 0.087141305482554 0.112728776475741 0.0182282161464174 0.0986283874985722 0.102825689721223 0.0303377064028076 0.0870699781416661 0.0757962155567199 -0.00299076055398184 -0.0465951773345092 -0.0283288785695789 -0.0108927628098775 -0.0408739134570818 -0.0261446185205138 -0.00911473519306806 -0.029683641674622 -0.0206612430923241 -0.00159182760919605 -0.0240061808041428 -0.0322086077109753 -2.20268972892372e-05 -0.0139430440384209 -0.0221606580056963 -0.00596429090995684 -0.00894589664558979 -1.37586933285076e-05 -0.0138624445895211 -0.0146106170142846 0.00792528345103391 -0.0156212801367432 -0.024692976078625 -0.00244467780529438 -0.00398730637381839 0.00304743911345323 0.0115793130598501 -0.0095260871298569 0.00571681626706338 0.0586357168433316 -0.00922374879545326 -0.027855997098638 -0.00779979436022985 0.00887564898482175 0.0440081014801744 -0.00608441969257627 -0.00267432686470769 -0.0450377607052486 -0.0298312984460908 0.00173148542802456 -0.0457521722404294 -0.0315815668729195 0.00268139258602529 -0.0271263333434521 -0.0469828726392695 0.00596489120442836 -0.0097944963556145 -0.031072476857018 -0.0186360375718559 -0.01136028113634 0.0229179510748975 -0.0217475057974367 -0.029192103460151 0.0046182709086965 -0.0010681405246457 0.0260302016147337 0.070407019624599 -0.00745266778210919 0.0133773632397127 0.0694381830601785 -0.0239132929963344 -0.0201734065933889 0.0704816435126396 -0.00776288391974633 -0.0289685267295367 -0.03589259852666 -0.0140800363685578 -0.053164675607049 0.00316135902395498 -0.00862801228013059 -0.0235811727204586 -0.00418522314914572 0.0133463279950683 0.0434844223104318 -0.0364624306126003 0.0101787378701712 0.0530613383175697 -0.00114381173392994 0.0113073581820634 0.0650699727019045 0.00709910720587965 0.0112524767848682 -0.0462436639017991 -0.0134508106726723 0.00524370597048366 -0.040745935196284 -0.0287681054397685 -0.00225003527182553 -0.0522300211523975 -0.0227991824180322 0.0125555134526168 -0.0502488324213442 -0.00502604111589888 0.0198266948369625 -0.039512403779794 -0.0109233096623754 -0.0104323422623031 -0.0603782437160461 -0.020982494929528 -0.0214868983292539 0.052323688824306 0.000912178572002185 -0.0454821011118448 0.0798053742774972 0.00627600564724798 0.00758153686510392 0.0642499681246664 0.0213527382239585
  4 59.6180938031279 ""  0.310973049344073 0 0 -0.0119294559984984 -0.0267453282539045 0.00527238404814042 -0.00544533208027686 -0.00557612673936729 0.0291899269548834 -0.0233457857702588 -0.023573494299004 -0.0125693860386262 0.0134408541755448 -0.010058334494817 0.0550069661319613 0.0158065461552435 0.0195246764802667 0.0833317083637014 -0.00432141451991347 -0.0455301999496258 0.0105778413900209 -0.0189945401551991 0.0162556809811393 0.0263718358646293 -0.00137324075494548 -0.00858941353154796 0.0330766557694991 -0.021765087302597 -0.0244031958900781 -0.0105017089733657 -0.0319664677739156 -0.00956158073031161 -0.0155209269650597 -0.0239730689989108 -0.0344534665032723 -0.0251799718031673 0.0319190282058614 0.0130017547292234 0.102931303541338 3.00169747742067e-05 0.0422155500858534 0.0774923661067732 0.0182475385528115 0.0256360440879764 0.0923062536414578 0.00149017682861685 -0.00781003028102185 -0.00661152933200322 -0.00110532160115235 -0.0151449803698008 -0.0259086495334416 -0.000208285409197344 -0.0119637098512138 -0.0211831481460684 0.00868010225548946 -0.0102038279623036 -0.00043424747459774 0.0092731589187711 -0.00368543137438065 0.00191866203921701 0.000263227314085994 0.00128877581132188 -0.0195990345339719 -0.00884414257650627 -0.00151756526077344 -0.0404763563336063 -0.00883651157755484 -0.00810717804317034 -0.0400871937556056 0.00294705004493894 0.010124119506731 -0.00263642463525666 -0.0176339895176778 0.0198900156952792 -0.0994959385555272 1.1231208803186e-05 0.103406293006075 0.065983756322138 0.0307171650484859 -0.0838236993446337 0.0515136704629322 0.00126547234255839 -0.0210886117002808 0.00524968921118517 0.00242033961057388 0.0049646250905306 0.00105026252557839 0.0148989213395301 -0.0132276311740976 0.0143997431418362 0.0169901437895334 -0.0022323903363607 0.0216526709495345 -0.0157785254952396 0.00168940398582155 -0.0561575652816937 -0.0159375491610808 -0.0097325409730879 -0.0550912291742926 -0.0349118987864608 -0.0369918651591292 -0.1354227869397 -0.0173369267942923 0.0265995037640321 -0.10219629863328 -0.0152591059786256 0.0773643637397789 -0.131063943350928 0.0118042278811103 0.100203485558333 0.13104109381519 -0.0200040102507296 0.16772365449909 0.0309080714173076 0.00248835454163099 0.109840212701492 0.0850100811214063 0.044085388897469 -0.0917349171760595 0.113525717353058 0.0337491114022438 -0.0818263954940987 0.072840822264083 0.0375098612464624 -0.145537306270086 0.00572087436102317 0.00469821632246211 0.0330848246442306 0.00206830731568791 0.00539442355697326 0.0350675613247151 -0.0296574077338735 0.00195170242107175 0.00420164765500267 -0.0146826842824777 0.00515001324086705 0.0376230802039861 0.00359710261552899 0.00528915372340826 0.0431520832526615 0.0203148641461373 0.000602508621277742 -0.0110487376648661 -0.0250836213353369 -0.0179002249769659 -0.0252146171176203 -0.00414343798506021 -0.0196723977390476 -0.0113732557558778 -0.00834503211183292 -0.0130097316871893 -0.0265242415769787 0.00318628805539157
  5 68.4248177673039 ""  0.565817130329654 0 0 -0.0204294749269152 -0.00570753873361038 0.0169561518147967 -0.0455161984170091 -0.0298505194055274 -0.000743705193023722 -0.0555245060309086 -0.0320606074198126 -0.000356344913639443 -0.0429462002905588 -0.0204506317906713 -0.00802290364441854 -0.0228777260739391 -0.00585880382593354 -0.0155894919481685 0.0160871720295883 0.0167524574244762 -0.0156637980479978 -0.0509693485202363 -0.0514683357891355 0.0131897727208055 -0.0541882668798119 -0.0314561271686934 -0.0225108710519375 -0.06025940574999 -0.0491220812791208 -0.0371043763409852 -0.0887123203239341 -0.0400315022740463 0.0215336887151367 -0.0451662817758494 -0.0265536787538637 -0.000262604310291258 -0.0231947038943728 0.000249462281592808 -0.0208074115518128 -0.023713051709336 0.00514948648782671 -0.0248852810337861 -0.00558327746944962 -0.0113308040981408 -0.006905978849601 0.00738522558912818 0.00342594684230013 -0.00926883300603823 -0.010095202887014 -0.00907286599603703 -0.0628505612295186 -0.00727205159333976 -0.00361768090330741 -0.0533656350558884 -0.00574821071336481 -0.00232473559717448 -0.0569782487534475 -0.00356192689418524 -0.00124523393080341 -0.0413681760115912 -0.00265715877447283 -0.000547439983527961 -0.0210922732424995 -0.00501761741618834 -0.00146263502926572 -0.0260637285372144 -0.00787648073558612 -0.00286939777692807 -0.0416257348253042 0.00145810581592368 0.000344036246577911 0.0104184791030934 0.00365042520837936 -0.000698651977918264 0.0481958714141733 -0.0244921616275706 -0.0189163333668122 0.0108357252290513 0.0296624651161194 0.021436293581801 0.00645910752280727 -0.0283356983576295 -0.0123786423245157 0.0146780037269883 0.0371727477443899 0.0178453894255097 -0.0237665456332706 -0.00787752402854187 -0.00189647436219186 -0.0704688474354214 -0.00207237801920729 -0.000304980947460029 -0.0428353656040596 -0.00460157813481418 -0.00121541101350688 -0.0143541557890083 -0.00976028343427519 -0.00394346106872604 -0.0411560644129106 0.022246033063386 0.0131356727725693 0.0502620079898538 0.00634792818843334 -0.00015653447366925 0.0693273204274081 -0.0160121331842843 -0.0158443742555375 0.0531317042852491 -0.0282337833679035 -0.0179070096685832 -0.0103926534325396 -0.0408790232024981 -0.0313862248083051 0.013103146384345 -0.0225228058018384 -0.0211183631998332 0.0305145224214966 0.0311705407074167 0.0217563695670028 -0.0159758237056155 0.0326732668466418 0.0245217798647602 0.0264188292081816 0.0451066398488767 0.0330460556646982 0.00649110087505064 0.0803350259495101 0.0412962912563536 0.0685157204048378 0.0941659958837485 0.0365932628819262 0.0230577113797757 0.0360654548418012 0.0203180972048957 0.0364479563490064 0.0880695941892736 0.0519751690313277 0.111181763628936 0.091284527782749 0.0425051140724916 0.0585060559522919 0.0125298545135667 0.017109828199685 0.0571819992716288 -0.00068610274495507 0.0117441446040145 0.0859734639424651 -0.0264719013089944 -0.0131200562119437 0.11412874312085 0.0177709804761529 0.0281660088652215 0.088850609462979
  6 68.9136360539783 ""  1.02067027894046 0 0 0.0137522699243005 0.0176514964246983 0.00776028170726303 0.00645313811275385 0.00543223537577489 -0.00444722261837395 -0.0169415287450429 -0.00913428008685556 -0.00354288398463734 0.0179265467080835 0.0235352067611871 -0.00910031895093003 -0.00797988015451599 -0.0111321495526944 -0.0151298376079466 0.0425774457073656 0.0286817229111687 -0.0144512004043567 -0.00487135446223859 -0.00779270950345754 0.00906142213267531 0.00388869630029388 -0.00424869429261421 -0.0255628388621503 -0.0166012142846169 -0.0271942375019284 -0.0311409158232687 -0.0443989415616693 -0.0137669706729161 0.0136229923524324 -0.0142163424019621 -0.00637769096014181 -0.00199797862785503 -0.00719598257024485 -0.00464487799202656 -0.0197243074379991 -0.00752893150248399 -0.0377694730712642 0.00953171235780281 -0.0307305747335514 -0.0173929973891839 -0.0416278797290409 -0.000945646358767919 0.0348198602604793 -0.0347746496078926 -0.000349233080586628 0.0557635310330828 0.0120876185785932 -0.00491476616239225 0.0473662804578499 -0.00959393291345871 -0.0240366875754346 0.0406776561096392 -0.0360662192633286 -0.0254929338917229 0.0225076068902299 -0.0383852887269212 -0.00682327025688708 0.0107759969510951 -0.017900480748736 0.0118186562649998 0.0198801104561586 -0.001480978910324 0.0121264486045907 0.0380799441824797 0.00287683810259563 -0.0053779173068164 -0.0183087957777947 0.00640647712327078 0.015188267714252 -0.0284967740403903 -0.0293379321328629 -0.0417563094486161 0.00987063727971047 0.0469543787660952 0.0111696834467117 -0.0692124699757739 0.0360993702835104 -0.00803503031361412 0.0722988563569204 -0.066282216199116 0.00368182647922104 -0.000677907195120261 -0.062030241585519 -0.036154800460881 0.0474021665123129 -0.0509663283120554 -0.0403097128928241 0.0166160875547082 -0.0514031044562872 0.026227256536351 0.0124466898710052 0.010436602217129 0.0272609552278636 0.0442911970403011 0.0182080786785722 0.0242842808358955 -0.0445026832912442 -0.046027908373712 0.0141103603916719 -0.0468999909454056 -0.0241556529273235 0.0212742724599802 -0.0015123543493801 -0.0433050390654831 -0.0581591430407377 0.0164728589513258 0.0694509928693653 -0.0562425693799518 0.0426160044070225 0.0281124460118979 -0.0400257121575277 -0.0092256518404624 0.072140232261394 0.00425221414456216 -0.067391197700194 0.0618824482910935 0.0131349282223553 -0.0840236170318292 0.0574731324702199 0.0312305341470026 -0.0932525503329785 0.00933819968500862 0.00835326626350672 -0.0977228296714334 -0.0451958829778083 0.0102591511566919 -0.1053300938824 0.0538715163619575 0.00536505151755779 -0.00207599233214909 0.00487020129211174 0.00909919626590124 -0.110393730683241 -0.0380549059951817 0.00944200794237204 -0.132730558333531 -0.112183612798733 0.00381130468881426 0.0509365370583963 0.047305887854379 0.018194567551474 0.0410765003810094 0.0532074067367784 -0.0103718223314519 0.0339051174355508 0.0752714025176572 0.0418236644568518 0.0558163714917625 0.063863725008033
  7 84.6107305120816 ""  0.0207635434342946 0 0 -0.0246843196048703 -0.0220270453741441 -0.0939066868715099 -0.0436250935417562 -0.0108983266116328 -0.0684807478113135 -0.0708509883807736 -0.0416629120701306 -0.132342677924201 0.00233945141091956 -0.00130303675802128 -0.0260125278967493 -0.0092661815316735 0.0266015150990989 0.0172314777783146 0.0190937950193588 -0.0287689109870139 -0.115594710403497 -0.0857732930290667 0.0045673639240362 -0.0483463130310571 -0.0485484636863537 -0.0219709302862592 -0.0968953825249486 -0.0855763050927751 -0.0561453783236627 -0.185856631384955 -0.116541901018773 -0.0539513214048097 -0.0983133257530818 -0.045241940213869 -0.0341254178645714 -0.13918913004394 0.0213156003052242 0.02381853378799 0.0465570915346383 -0.0392127941162675 0.0484284845557005 0.0264274369899939 -0.0185898415701311 0.0292329506010442 0.0120470872405206 0.0300673810450971 0.00723944648997189 0.0687696449946277 0.0210655857911859 0.0084918691557952 0.0578607329249576 0.016125726442786 0.00852507517420161 0.0272184554589097 0.00998800352843807 0.00916317529011782 0.000978577803338949 0.00825509067433601 0.00701378852741412 -0.0101931284137561 0.0129232141593928 0.0048414537416622 0.00196735821957018 0.0173672852695651 0.00529231152172477 0.0193310492722462 0.018983761167945 0.00702428979085265 0.0312562007706728 0.0135590337204848 0.00111504584888333 0.00488778697185891 0.0169009438244732 -0.000396442583673006 0.00266344589348398 0.00736587507778262 0.00331327921197491 0.0101044542976879 0.0180062786781421 -0.00395737539312051 0.00863468664325012 0.0435385908824256 -0.00576776861766405 0.0767037984537564 0.030883052980549 0.0228143880889407 0.0783675211072237 0.00789678743624533 0.0102049223572031 -0.00129949212699806 0.0041913736677819 0.00662782129656711 -0.023927601190792 0.0198254031578796 0.00423540027146831 0.0262282337288762 0.0241532480735363 0.00727810047765712 0.0480388770826366 0.0175253298799468 -0.000649134938295616 0.00213900057664196 0.0165829591187903 -0.00314584451172933 0.00220642536324791 0.0190918088576989 0.00132204916874719 0.00206670770883891 0.00364675237655388 0.00472231793761732 0.0121446136025128 0.00570281123557237 0.00724423679778099 0.00785204527915614 0.00758267509699692 -0.000361147497143419 0.0138309433682532 0.0179497667826107 -0.00395865393603462 0.0101168915065911 0.0185379572764882 -0.00521902461190847 0.0132486660996696 0.0218436556604087 -0.00645824382359923 0.00495782720807929 -0.000747965020923628 -0.00481806877656865 0.0398909104931737 -0.0267257950440072 0.00904547851613102 0.0438892396062891 0.013488648560135 -0.00442256719470442 0.0463287695643983 -0.00534749214269002 -0.0230752063386609 0.0168990037564296 0.00539877439988966 0.00870066260669866 0.0583195772624777 0.0174566462395817 -0.0220584649850984 0.028814725314069 -0.0138531563351461 -0.00577815613830511 -0.0454534878382095 -0.0513061147377451 0.00168353368676531 -0.0217025652227647 0.0159787442976172 0.00329805845829048 -0.0207685894751486
  8 100.444293713223 ""  1.73326963066184 0 0 -0.035294126317123 -0.00397139626189506 0.0196415470258939 0.00261457159290925 0.0156930279405772 0.0237456093247753 0.0295871728309089 0.0407397357968903 0.0544241421872835 -0.03497678840498 -0.000835832286872495 -0.00265169849248394 0.0409224557906794 0.052053524050384 -0.0339385537272757 -0.0978748916894749 -0.024708762456589 0.0662967950392754 0.0416596076105192 0.033481967245077 -0.00907856234811159 0.0192683112507656 0.0250901627836379 0.0740480260980237 0.0446825312274887 0.0693730556756662 0.131363616044909 0.0934865491058431 0.0642383684469766 0.00519342194282767 0.000958671852898597 0.0243641085223221 0.0525308177881315 0.0200742227012948 0.0570098059738212 -0.0565881637311825 0.0560663769324658 0.0913971462152071 -0.0883079370813615 0.104886229177496 0.0475866144591478 0.0158191497666176 0.0243670395039259 -0.0150625291948379 0.0246434411734285 0.00379684853599734 0.00121386454494913 0.0315499564828266 -0.00131870391976646 0.00888959976610865 0.000984880157829995 -0.0155685808619139 0.0117747512402703 -0.0729758445103622 -0.0190716275527353 0.00927910768913769 -0.0917683739936634 -0.00753832371301634 0.00445680728447273 -0.0345696190087604 0.00567930100376883 0.00419857669766478 0.0310134693209751 0.00787677373288976 0.00660622380045417 0.047719186743122 -0.00497820702575299 -0.00677803783613442 -0.0089313896172624 0.0045871835025433 -0.0115878241532125 -0.00793605319781113 -0.0421158507186124 -0.00049159989769258 0.0164309214734601 0.0258961455549636 -0.0226137404247642 0.0066235075451581 0.0368754347354671 -0.0158307159281672 0.0220315285823308 0.0368318163016605 -0.00761568813452124 0.0199296367639442 -0.0237370644181512 0.0148838758923464 -0.111495175704508 -0.0289862709284129 0.0103970400898376 -0.141713902348369 0.014515518753559 0.000988401254280357 0.071859766471957 0.0183666688683959 0.00491571056451262 0.0979327433447699 0.0112767490168216 -0.0110650741386261 -0.01081837177767 0.00465193663869322 -0.0188449558639379 -0.00198857603835783 0.00443353293449112 -0.00836621279381115 -0.00987192230990357 -0.0548035743535058 0.00417889655726638 0.016135799944693 -0.0631525357747459 0.011528236005072 0.00599721029054627 -0.0395673585262602 -0.0124990526818292 0.0453813986315329 0.0276431708865843 -0.0230973495807189 0.00597365566643578 0.029416682977715 -0.025476546269683 0.0338632322775216 0.0471550915539684 -0.0308014845075436 -0.00988713669850488 0.0497186905250086 -0.0207845439478576 0.0525353008206573 0.000920495280397363 0.00983698595078009 -0.00427702550191415 0.0115751785509459 -0.0437900800526388 0.0215244467319312 0.0500216280409041 -0.0546354053936709 0.0620507702791678 0.0864079502811419 0.0156353220494964 0.0787964166993661 -0.0161276067268259 -0.0942644900409243 0.00974348398611071 -0.0548523429098305 -0.0405780614245408 -0.0806675467199133 0.00219331375243906 -0.0199248693529675 -0.126852550701667 -0.100346275522604 -0.0669255070880673 -0.10369735111057
  9 103.298122108602 ""  0.496763082482864 0 0 -0.00422619564344488 -0.00789850335843926 0.0138468601756124 0.0242978765216607 0.00955672629644439 0.0191457814171701 0.00815700613114688 -0.00295161969530423 0.0249643088407391 0.0159079845461268 0.00521730781915314 0.0145272201667852 -0.00903885879759808 -0.0229955740925991 0.01296591194466 -0.021476836597161 -0.0245710754890871 0.03231812077215 0.0377402749251812 0.025163142728316 0.00269580300390527 0.0360315448117147 0.00813204807720212 0.0423743768485395 0.0198851086658964 -0.0012260078240432 0.0520612820248601 0.0250134687108905 0.0116867297204923 0.00730583683940296 -0.0093230020060057 -0.014067734875881 0.0224974006544621 -0.0133679277372702 -0.0273316451326917 0.0126761522954332 -0.00314480348623961 -0.0443025195766127 0.027884373731259 -0.030582707402627 -0.0192965239153981 -0.00113177662487423 0.0338314593111388 0.0177848408358702 0.0653925841369293 0.0137724526583479 0.0140758996738344 0.0303227976122193 0.00279865875382235 0.00905246942520299 -0.0257219188727411 0.00657763418621793 0.00478226853707836 0.0159885774731386 0.00399415555147779 0.00174780243782535 -0.00208444797112143 -0.000625794845296815 0.00196145960457242 -0.0552074397267229 -0.010370553200365 0.00625411167728798 -0.134150944547008 -0.00865936304044505 0.0100304667496089 -0.120824260030785 0.0067240957301882 -0.00255490517633823 -0.000959563718600518 0.0145863070265556 -0.00619065805647318 0.0580508537207068 -0.0416659646710263 -0.0267986174047368 0.00880783269369589 0.0570484207254339 0.0203787754043994 -0.000166774203588286 0.0609641355755309 -0.0165212375790267 0.0882973073846377 0.036144055096129 0.0579006474845251 0.0904835741404534 0.0144757931639855 0.00286523043726758 0.0721061457760638 0.00735263481696179 -0.00168914203618931 0.0397136381996497 -0.0167487795545441 0.00760288206405626 -0.190669146279482 -0.0124914495268355 0.0150375363871431 -0.166672643171051 0.0608105894834155 0.0112412141335621 0.0501691225721943 0.0207363960313253 -0.00963023935002373 0.10979168676367 -0.0320749385938016 -0.0229703432722345 0.0591923246025909 -0.0395921501799675 -0.027945625371647 -0.0247841612529168 -0.0794815884922266 -0.0449875591754001 0.00894256042311792 -0.0372309875152628 -0.0239962888748937 0.0499843641503349 0.048193877544133 0.0248900294199686 -0.0313883360691084 0.0624385048441182 0.0136896786635165 0.0405511011374154 0.0938627988697268 0.0376611289333574 -0.00724709128347698 -0.0290345841643391 -0.01838704173014 -0.00205921276149207 -0.06270415194126 -0.00200966385950554 0.0324032594324087 0.00656283948544841 -0.000244147419937597 0.0243459321733869 -0.0375347394713661 -0.0439075565641242 -0.0462330688459114 -0.0277678965362055 -0.00747922676396116 0.0169447597154911 0.0218448398023448 -0.0136816737711232 -0.00106939661931117 -0.02473041905613 -0.00561268729925513 -0.0252353763666505 -0.0138420126226025 0.015652460917351 -0.0410117176263467 -0.0289169921259556 -0.00717333275347193 -0.0283276368832018
  10 109.815678829922 ""  1.67666048035173 0 0 0.0261145957085693 0.00960996841857189 0.00783062979109549 0.0572072076046531 0.0241143865197485 0.00622919509206827 -0.00807791937776154 -0.0302597460981227 0.00698019898336412 0.0573881247751013 0.0318501271564395 0.000491551081466394 -0.0797885581533709 -0.114829332326165 0.000434461407878533 0.0446898040828994 -0.00637670421334162 0.0053856477867568 0.0615067909946297 0.0310872267014215 0.000845244928885301 0.0683529351825556 0.0141947937115805 0.0158259291110695 0.00877112070666914 -0.0596930857164794 -0.00309494685388986 -0.0301007800362323 -0.0203256316069339 0.0129670039941141 -0.0284387919821007 -0.0390168250517479 0.00911414468276693 -0.0875597082752448 -0.127163538753577 0.00386223494465703 -0.0610333898794461 -0.225581777869262 0.091184201625102 -0.195733009473028 -0.103332392694201 -0.0857726985064805 0.00689263746960192 -0.0179889323464205 0.025400540922976 0.00590075150615772 -0.0196845700189006 0.0207834068403066 0.00308581717881223 -0.0158245965998557 0.00420075570811172 -0.00387654071133354 -0.00992096128872831 -0.0620593590167026 -0.00550689749617722 -0.00366571633477385 -0.0778823716542071 -0.00179771642906447 -0.00279969178593963 -0.024125112485788 0.00328542684645963 -0.00790569624239578 0.0398362060987354 0.00578144323065149 -0.0145040034013643 0.0526852599917436 0.00117443642376535 0.00554670711838427 -0.0058196659390944 -0.00672917943002508 0.00953809895183319 -0.00117978241742697 -0.0178021407662158 0.0145416786608786 0.0111706418686292 0.0334470883694325 0.00204748930675811 0.00395301810649682 0.019962473604213 -0.0306618494546905 0.0331693391940014 -0.000396573623088485 -0.00421816580876652 0.0407384014007411 -0.00797372630630416 -0.00943956485236312 -0.0967724724769744 -0.00845147457069234 0.000477573496942252 -0.124452388731915 0.00547078045517165 -0.00760842955169607 0.080616711187009 0.00952231646023718 -0.0196190091643965 0.0998783967315903 -0.00925703727948041 0.00870207553133907 -0.000769363977652472 -0.00587817785818164 0.0153428043909554 0.00128412881764553 -0.0100982735335144 0.0072455533835407 -0.000646421870335339 -0.0198541274350548 0.0151337344270223 0.0105909128648888 -0.0355722786620513 0.0210843852797471 0.00409398247478873 -0.0155883201809157 0.0140987264015001 0.0312414855304828 0.0443025010319734 -0.0019611337258332 -0.00132979296780383 0.0370313202664166 0.0105125533987235 0.0263804460757874 0.0458672741194039 -0.00480927524573739 -0.00711484176192601 -0.0247353436913071 0.0417297196974935 0.00830319332578419 -0.0300465586995211 0.0476269636623965 -0.0327163029404362 -0.00664187181263954 -0.00700494372812248 -0.00943216251606518 -0.0279160213710611 0.0464293596168944 -0.0114794893332053 -0.0294682832892559 0.0623029741845667 0.0518772641484607 0.00208594762179244 -0.0356501997305607 -0.0401267449122942 -0.00624390424633308 0.053643797128979 0.012196531142611 -0.0207198782086468 0.0737686525799511 0.0135341216756124 0.0195880000112031 0.0807329546454219 0.0115259463353132
  11 118.55773286211 ""  0.683933684997041 0 0 -0.0234214334684154 -0.0142079081820439 -0.0121684848719501 0.0426570664588786 0.0317954380273588 0.00590312710796202 -0.025735029350862 -0.0262156341222169 -0.000651111343719388 0.0367965627925948 0.0301002151094087 0.0037647035741265 -0.0492066443175026 -0.0582968951313847 0.00784481500451558 -0.0405273864252906 -0.0573599371030261 0.0199806242040944 0.0599112891458649 0.0715757990969398 -0.0232265244118946 0.0710597992884527 0.0216266374262256 0.0521209449120027 -0.00213326828269686 -0.0403545052859293 0.0274998424471975 -0.0176731334526294 -0.00148098527377409 -0.0184130630107151 -0.0588006599536998 -0.0459628706930579 -0.00370175220557708 -0.0560190684881666 -0.0715317837738574 0.0128378944254032 -0.0356231456910207 -0.124910990753749 0.0598389861538124 -0.123034518337659 -0.0460147381536346 -0.0414099423892191 0.00372575660035356 0.0103157549958776 -0.0340553004044304 -0.01149347835942 0.0257237909507434 -0.0213753351726521 -0.00681825817527319 0.0293694290398633 -0.00112993211752545 -0.0049031349634809 0.0235986511582628 0.0474063723437083 -0.00375213603795246 0.013873658728485 0.0690639004011977 -0.00207509071348074 0.0100088772078566 0.0362439506743422 -0.000108475063302808 0.0164976074883338 -0.00532142730593463 -0.00396641759431434 0.02641780089106 -0.0227352126705495 -0.00738533355713755 -0.00981476601112839 0.00958289861435531 0.0106309204904721 -0.0190687557242459 -0.00792535851218082 0.0118503112307191 -0.0188303228339862 -0.00750236123195296 -0.05504334598783 -0.0159476489274367 0.000827848295927188 -0.00138356842802782 0.0244923706011986 -0.0451767219296628 0.0212751131848523 0.000555261104961536 -0.0551785721263768 -0.00465562669668839 0.0248014916637421 0.0636259508495878 -0.00518248532354645 0.00936218411215068 0.101515726147721 0.00319309075981888 0.0139758651739655 -0.0280467238458195 -0.00316347774070736 0.0317728622774681 -0.0550522165566158 0.00804774966082365 -0.0192443972789132 -0.0068036447433559 0.00770614685851763 -0.0326235901968553 -0.0211483335417666 0.0277581288501435 -0.0115354236198755 -0.00893867467063109 0.00494343865071822 -0.0159408064339241 -0.00046778454636099 0.0391023441894216 -0.0194190243249413 -0.00111635535366455 0.00850320726369253 -0.0279585974363707 -0.0335243358308378 -0.0694695142505343 -0.0107053487122702 0.0145457615510948 -0.0602576602232378 -0.0294672942205607 -0.0306127382697223 -0.0724143398247641 -0.011892370820545 0.0125361358558315 0.0977577551640182 -0.0251754934875631 0.0479215851338043 0.0543146605778947 0.00258777349283684 -0.0112610733879696 0.0119286296505583 -0.0242273361499286 0.00678823818486786 0.105824723757993 -0.0604632650535084 0.102205981870238 0.151809849133881 0.00197060238439301 0.0368232685591922 -0.0401261823495312 -0.0597659098629115 0.0308367714432226 -0.0728986300793479 0.00663743106942167 -0.0830465239363672 -0.0439374907013085 0.0460702025358107 -0.11694861526037 -0.0794274233060207 0.0154090053137352 -0.100579355110033
  12 138.189622749002 ""  3.05168129068662 0 0 0.0268099706985292 0.00569617041535065 0.00284353455144365 -0.0183976364903088 -0.0249762555604678 -0.00809474219876416 0.00753982905257658 -0.00516904163819249 -0.0104380900326872 -0.0080689418347152 -0.0243735437515664 0.00157890313638055 0.0125447576263097 0.00580029941098753 0.00906135190969432 0.0527266941020772 0.0327606062177298 -0.0261992670138502 -0.0373083833236512 -0.0511341851949318 0.0163151200888275 -0.0390480548065354 -0.0197254658085987 -0.0443278034667379 -0.00960620883510391 -0.00778650438370721 -0.0509870390444072 -0.0162383428916211 -0.027612020431502 0.0153243139684885 0.0339483371683673 0.0121398482718577 -0.00609073395468853 0.0184900805194998 0.00572343001465428 0.014308142616088 0.00621503882115865 0.0292264588424127 -0.00679090585542005 0.0318163768445828 0.00598935002708191 0.025692151710981 0.0405014903146079 -0.014226557947778 0.00898981821113567 -0.00274169054268859 0.018944442535943 0.0229652502759253 -0.00430058288950997 0.0365805269548162 0.0094042183859968 -0.00778531017656665 0.0341822179058368 0.0175138618297438 -0.0120540482952461 0.026657191402278 0.0147209765159114 -0.00813037506081731 0.0218134441564243 0.00336962417431517 -0.0016557291933237 0.0276303700998804 -0.0097670215429798 -0.00322152746954176 0.0354709278527659 -0.0060261304250441 -0.0112742526908163 -0.0102423501987368 0.00345070630240399 0.0205727071755093 -0.0266194717493445 0.00428559008355498 -0.0317655618241205 -0.0271559317726177 0.00317012681790319 -0.0315677559652673 -0.0196070340757654 0.00301467805309636 0.111453192970181 -0.0381420294883772 0.0110634384532782 0.0436832099315405 0.0318362148742036 0.0370693844303842 -0.00708851990174284 0.0351208482457439 0.0272485251879299 -0.0166658516600958 0.023710161574134 0.0224737017422709 0.00388462728335938 0.0245752738680601 -0.0211079889840625 0.000464496431292596 0.03872321761946 -0.0134684747449941 0.0354195328136247 -0.018675056893543 0.00345559777958532 0.01877352183215 -0.0493666995835484 0.00687988551297946 0.028288344535691 -0.0228483365508088 0.00367282123761755 -0.0492572065705746 -0.0204061481856632 -0.00168790576451276 -0.0272708998345745 -0.0268398927634744 0.00402586663434359 -0.0323929822774706 -0.0463471990439925 0.00735317330328249 -0.0513342219327174 -0.0117279100597464 0.00708034078124201 -0.0337015332186394 -0.040920391731323 -0.00261132205112299 -0.0250269094379671 -0.0131161706145107 0.00411342319937248 0.0572333617522267 -0.0232140696447622 0.0189674997697805 -0.0690975378453127 0.0548178349910087 -0.110234184686382 -0.0119075180713567 -0.0858088063455394 -0.0480322027033947 0.0535592563575136 -0.110573303710463 0.0177843765435661 0.140166004258758 0.0692803547243978 0.0971857054993311 -0.0650840439504017 -0.217359105084965 -0.0971581071594916 0.0524786098476413 0.00986108579659484 0.0675092466164649 0.0229563633031323 -0.0105580881088087 0.0942252831088057 0.0716768759908401 0.0174408490560881 0.0814497199781089
  13 161.914253903499 ""  5.91733855107773 0 0 -0.00381264286063457 -0.000394703823804871 0.00334080258112076 -0.00428233175026702 -0.00771073853714437 -0.00590750245442413 0.0149012566666865 0.00397428977088229 0.0233638182514587 0.015477411202817 0.00632027092244332 0.000852610090581411 -0.00116802469474681 0.000725316511582506 0.014027041651861 -0.0169498242194177 0.0106066574107227 0.00512062335774816 -0.0191329232639438 -0.0126041910105665 0.00390386915279323 -0.00537265906134189 -0.0186307682887841 -0.0256896189065457 0.0247974181395804 0.00767553742639942 0.0505256881274017 0.0395997453444862 0.00973579746134526 0.00582392991576481 -0.00204567236970491 1.55881716212272e-05 0.0290738468601142 0.0152522620490018 0.006447298282194 0.0237697203385731 -0.0165626723660744 -0.00372873097301819 0.0341589266481982 -0.0150571592576295 -0.00489070777041131 -0.00393144333994314 0.0459687244975363 0.0292596863618813 0.0683014355188433 -0.0300480376387753 -0.0126786963497375 -0.139654538737943 -0.00809320963684357 0.00779752090473955 -0.0663347652336544 -0.000695269297196364 0.0090089207061761 -0.0514446480648838 0.00671103720764254 0.00598029682531662 0.00516929411760297 0.0125009781435057 0.00484562139519499 0.0420046507414524 0.0129151759243857 0.00392948906177377 0.0492430715405482 0.00132884331345649 0.00540853447214379 -0.00596576855148611 0.00938802674725782 -0.00355146351799415 0.0141301467167689 0.0178866619405891 -0.00784235610941353 -0.0163135254144365 0.0450790465830561 -0.00448833025674769 -0.0062736467186485 -0.0414638472708206 -0.0106488089309673 0.00472998812987565 0.0574989620097783 -0.104428151467552 0.184023657793633 0.104192594843348 0.175283072631553 0.118314607121419 -0.00697471687671339 0.0108080221876895 -0.0856108498641405 0.00701784432850219 0.00603053702380748 0.00679563035859993 0.0184107432631023 0.00268930205809762 0.0874787421372484 0.00123415156790309 0.00529356510792403 -0.00547288813204954 -0.00319385702248003 -0.0123218488175756 -0.00995908522462657 0.0133788827254889 -0.0150756187958281 -0.0469111300085968 0.0488720338974371 0.000808545050162928 -0.0155270532759891 0.0345368318489521 -0.000258213897739393 0.0131925886908208 0.0886355519986299 0.00219610537462603 0.000366837777114215 0.0398680373330517 -0.0166376553186483 -0.0487704823708852 -0.0398179423607031 -0.0118400383309965 0.0242656552359163 -0.0471014055986171 -0.0086641864679715 -0.0360263533634796 -0.0746407928573991 -0.0155146638608846 0.0185040224299148 -0.0091508015458863 -0.0329878276599443 -0.00361308961626487 -0.0855197228051986 0.00689866338228438 0.0448205285385542 0.0193267134520926 0.00797395619458027 0.0319493533325214 -0.0209798280138483 -0.0955940289351453 -0.0589592955174487 0.0150378678220885 -0.00676865791620157 0.0183359465263804 0.0242485434251169 -0.0255786219693958 0.00123382204300436 -0.00450076423626168 -0.00155120876494627 0.000566640631183029 -0.00424494927666138 -0.00455534759979367 0.00173626229053262 -0.00661669212798789 -0.0018214508024597 -0.00161111759619934
  14 179.433928660096 ""  4.48566018797723 0 0 0.0370469112241234 0.001255188859748 0.0259119747011379 0.0751624233379462 0.0680552427308374 0.0920433047342874 -0.0502765531677316 -0.00255489874227545 -0.0875116139189234 -0.0793942123614223 -0.0495619056879295 0.0305089995028402 0.029368671128256 -0.016499941118716 -0.0611885586841494 0.0947003986087796 -0.0873174737465819 0.0383944677648105 0.204885807414893 0.114798157610015 -0.0131698079848877 0.0892474306630674 0.144787599757659 0.246088743653434 -0.0599565057026951 -0.0185975342836735 -0.133727954194674 -0.140068656919053 0.050703400946882 -0.0667678698221424 -0.0241509964294736 -0.0446997561091048 -0.154435082132933 -0.0952503314890701 -0.0706739102365521 -0.127905892026808 0.144099632475391 0.00816820158696215 -0.203104021555293 0.120559659109016 0.03127876299747 0.0702946266018088 0.00807797028275247 -0.000770188275433331 0.0145130598019908 -0.00246617182281516 -0.00462447136706197 -0.0104655817855232 -0.00235813841734774 -0.00239976547948578 -0.0113956019725896 -0.000618918525642866 -0.00220079593966331 -0.00673042713646062 0.00137746992722899 -0.00221561377025737 0.00752254710464572 0.00142874577239739 -0.00188539916047803 0.0123426447985484 -0.000141424464166916 -0.00204800961084368 0.00560868468715838 -0.00223317422547499 -0.00226833668909366 -0.00673607944509476 0.000568946633867044 -0.00082260175726241 0.00544755511106774 -0.00104024837441661 -7.3610638359079e-05 -0.00370494651562439 0.013750989980485 0.0017872712620331 3.40392885373797e-05 -0.012907588022608 -0.00271773668327527 0.00314371156537847 0.0131560165431316 -0.0184063958564084 0.0287701700412411 0.0132328951096508 0.0193026223352733 0.0234929423592398 -0.000607033974027058 -0.00225409694331901 -0.00814802961982649 0.00269052798408057 -0.00214008274285481 0.0123378371011876 -0.00013686240833708 -0.00191977178423107 0.00855772749614665 -0.00329899672635417 -0.00226089372513109 -0.00982757387701385 -0.00719074654480539 -0.00316274462240427 -0.00319621710064057 -0.00181870255853545 0.000740209837677442 -0.0105321013873475 0.00467250281302814 0.00284315463856737 -0.0042668068916162 0.0128795910399002 0.00223395754890915 0.00757941918834629 0.0265816042844984 0.004611196971001 0.00159726438797872 0.0122335025369942 0.000343936524247527 -0.0134033014064263 -0.0103947287484389 -0.00395105755433867 0.00983896222965959 -0.0144911068060313 0.000202076676415265 -0.00951711124616613 -0.0245580738800067 -0.00561114649270878 0.00715974972951158 -0.00823766200578418 -0.00650502227532834 -0.00313964879128236 -0.0164575671087189 -0.0016351711930842 0.00497952476221288 0.00237664175968876 -0.00324275754877364 0.00391688245011219 -0.0106632781044669 -0.0123354969653813 -0.0159545577307073 -0.00815162947449821 -0.00254873264878243 0.0039916909066148 0.00688168188172743 -0.00742622072439339 -0.00387148448045523 0.00780518941850767 0.025434406561563 -0.00051458546557025 -0.0352344415692217 0.115911681231539 -0.00815649568792668 0.0544500256596694 0.0235172956429578 0.0560434573126245
  15 208.798135608764 ""  0.490632504856789 0 0 0.00516674487120509 0.00303160220187952 0.000405082924710492 0.000644350742304674 -0.00158619521414096 -0.00235648653189639 0.00144700669360376 -0.00348294446715857 0.00313801749318222 -0.00274515731832147 -0.00720629820833484 -0.000694815757612946 0.00109288783786975 0.00031326080641169 0.00308828409255967 0.00718500886543335 0.00681988347202717 -0.00272767114233396 0.00146132245882443 -0.00486792717934023 -0.00131936332692331 -0.00279365002992038 0.0025571556467374 -0.00311982915554835 0.00161686799576762 -0.00727927632405923 -0.00234452124220884 -0.00186843282607561 -0.00765918688582474 0.0070262698550492 0.00169012644908954 -0.000285456186032055 0.00685861405146598 -0.00275341500717273 -0.00734000006434869 0.00586370046814874 0.00441844380874368 0.00711495845159846 -0.00678900585494783 0.00430950393271806 0.00702320270347214 0.0133755504408424 -0.0519968767644342 0.0712053574208946 -0.035426030523952 -0.00883032980653028 0.0610886797328236 0.00373133328748449 -0.0090238583979922 -0.00057347323566179 -0.00167544368855503 -0.0277228615501325 -0.0156947195261192 -0.00292717038940058 -0.0178424645767741 -0.0498085903402367 -0.00248280477341081 0.00900427408054589 -0.0640464105422915 -0.00325308719666891 0.0201775042101419 -0.056861625577643 -0.00171825732484767 0.0249711478337522 -0.0230596721922394 -0.0023720574676912 0.0195807864207099 -0.0095624959775843 -0.00261793274623326 -0.0564052578277908 0.0296230278047076 0.0073225453121078 0.0767424488113079 0.0198688491630854 -0.0139207938175024 0.0772484720774405 0.0188564911557919 -0.00268823272201933 -0.0688478393896577 0.105250669853116 -0.0619064692954476 -0.054757760514214 0.0259033630409793 -0.0631918391206625 -0.0444760723369955 -0.00650133692753079 -0.00460155777121393 -0.0388110248560169 -0.0621422594107962 -0.00121918775868092 0.0298983876301969 -0.0640906425229364 -0.00103056232950187 0.0510706989868951 -0.00822080031379749 -0.00366365074989818 -0.0847331270351503 0.0140343766801583 0.00884250194726562 -0.0508941629330994 0.0864256326190311 0.00950275927369511 -0.083648555362839 0.0157177667933865 0.00986527650394009 0.120060480996973 0.00264353327072015 -0.0104281538086026 0.0764609496155934 0.00835566480549264 -0.00856367408605415 0.0770036829253739 0.068104736533771 -0.0362581374540499 0.125012253872534 -0.000551967556310016 -0.0160133735276897 0.083818580182006 0.0712451507219769 0.0202592681760761 0.0684871703829412 0.00439072465520367 -0.00800723803215975 0.0638252364297931 -0.0501140689462405 0.0354275539083868 -0.0717460418961187 0.0247181555748596 0.00290674516851619 -0.0586847835513586 0.0135948426724603 0.00713046863854434 0.0684219439598293 -0.168032177605057 0.0883987743812447 0.177421800156425 0.00378461303007603 0.00685300062944023 -0.141249800338801 -0.0549841830294265 0.03570266337054 0.00412490842772139 0.00809016162575673 0.00710482840677814 0.00959434903629529 -0.00300153529491105 0.00744422284749142 0.000553693111976136 0.0142695269456945 -0.00412380317086703
  16 226.04119837303 ""  3.31039210766805 0 0 -0.0250686068142062 -0.0270860844224085 0.0383861599272734 -0.031695761834245 -0.011795361445732 0.0685564355624532 -0.0279043501766396 0.0586574894410634 -0.0644544202333639 0.0377701205385436 0.102784423681507 0.0324762130152997 0.0108836293800804 -0.0189700295331743 -0.0766210104073505 -0.0105145876279038 -0.0626573782262285 0.0480248124325268 -0.0780017437773682 -0.0179846726152543 0.0997525796581482 -0.0101152328444245 -0.0760807288132025 0.00893576128898545 -0.0573452264572181 0.111282305002905 -0.0436523370713145 -0.0469489319445784 0.12205248059628 -0.0889176571834331 0.0158967234553118 0.0117138181277994 -0.148313839931447 0.0921961140789205 0.166357197231022 -0.155904085022135 -0.0622787649105844 -0.128471471351623 0.105957947151388 -0.000965904006935077 -0.187655392227433 -0.274279453053836 0.00222529228068118 0.001915020732802 0.000460465786449313 0.00129700057311885 0.00413247057110241 0.00558990386688134 -0.000882143133902637 0.00123065010800201 -0.00514800064432611 -0.00269187846132545 3.38518169586724e-05 -0.00569315194160043 -0.000930750339085332 -0.0031435935558034 0.00216775059416471 0.00125121023537546 -0.00434185648529377 0.00500871599730348 0.0010712265413392 -0.00329694730263965 -0.00238645074464027 0.000697113295812052 -0.000204040810808878 -0.0069286196638714 0.00177038591567183 -0.00108790946446787 0.00400257299935455 -0.00373089121863132 0.00165039712077749 0.00223558872150753 0.0121085675060224 0.000937839831739616 -0.000164822242488391 -0.00150939831181522 0.000582204236037706 0.00247369701820378 0.0059235187689519 0.00267167024501002 -0.00128753163445966 0.00125249624107113 0.00122493857953712 0.000892268265275048 -0.00392381762345289 0.000766980479322838 -0.00581204677713501 -0.00200720576593753 -0.00421283781082416 0.00568247505914858 0.00199064567185448 -0.00396320675521502 -0.00277018362798982 0.00224549261882575 0.000716152573891989 -0.00689838338606707 -0.00678811490269594 -0.000292604994804964 0.00221085643272772 -0.00349917727152735 0.00572292438089113 0.00112501968086777 -0.004640963572167 0.001570552380237 0.00211090763563832 0.0135972045262791 0.000366184403357746 0.00392684711571382 0.0202098031587155 0.00154318567062633 0.00136132028811745 0.0111474084864075 0.00233852944721512 -0.00982331261900661 0.0042968218438012 -0.00191543318244705 0.00550914635923704 -0.00197016238281261 0.00705629375160748 -0.0037617164692316 -0.00988171368281076 -0.00246560956280755 0.00470307966749059 0.00279064879251484 0.00162138057815949 0.00163436809501566 -0.00589160848122601 0.00680445176470755 -0.00695808582304887 -0.00155123885462332 -0.00313844289909174 -0.00317262835375999 0.0025341096359034 -0.00449157604626209 0.00133933661395117 0.00815764225090247 0.00768745679541019 0.0069500425425566 -0.00525513711775388 -0.0120888530460962 -0.00632743020584891 0.0232027304749729 -0.101997909476779 0.0237298296202414 0.0185920898021648 -0.0921237944489842 0.0227239293779016 0.00930828346725671 -0.159687129821484 0.0751506266030249
  17 244.927160330579 ""  0.638721031536059 0 0 0.00241395897060705 0.000305751980687254 0.00275732666021332 0.00195465957772596 0.00315606561726609 0.00758485491844192 -0.00393162582969003 0.00205311786763856 -0.00737287997148138 5.46980696885617e-05 0.00395289777772576 0.00426328832067002 0.0020822852850076 -0.0023804698609673 -0.00549091478644206 0.00589556637163981 -0.00477876418152391 0.0033778369755054 0.0027399565608755 0.00311948457750385 0.00632609538665232 0.00185185189076711 0.00331438721359799 0.00787924500811836 -0.0138761595785795 0.0041728167155025 -0.0252228112582359 -0.0161190897941666 -0.00544714099239322 0.00406739722788016 0.011159782833164 0.0080144358062678 -0.00958109318813692 0.000230076982690793 0.0044721098635766 -0.0127964084647752 0.00393371354777779 -0.00823955963339595 -0.00168446333012573 0.00448333525452094 -0.00891338593667448 -0.0106165996596506 -0.0875131392468665 -0.0135086283252165 -0.0360550358103814 -0.0433163949666453 -0.036869607711768 -0.0565304733625445 -0.012917747749372 -0.0120911470201586 0.0235294484458154 0.0319203682127143 0.0086739059747753 0.041376879558549 0.0306577948286739 0.0432559888443626 0.0109302546303651 0.0234723881354405 0.0492177799255397 -0.0300548760025465 -0.00650294706169958 0.0321359391095922 0.00445846611676813 -0.0139225550987797 -0.00290251384193618 0.0338705420078059 0.0386586557320216 0.012451178965253 -0.0309001441490491 0.114932697732839 -0.0217471980345229 -0.0253482771424388 -0.0226351664340549 -0.0147314108845099 -0.0147977293922579 0.0730777861865629 -0.00876477482606768 -0.0156847343573504 -0.137410146807368 0.0044614453528044 -0.0383247077217481 -0.0819810249017472 -0.0463776660009548 -0.063354511826806 0.0593919324086792 -0.00803429374566451 0.0503511477226838 0.0397952346126825 0.0481072221772005 0.0106802452970132 -0.027481980040951 0.0467983772914194 0.00247236621784442 -0.02327692647026 -0.00808023355744251 0.0357352396521594 0.150239487457237 -0.000155481955082568 -0.0256518929869538 0.109920389809431 -0.0821584955229889 -0.0220437035588473 0.139180770047176 -0.0123940198546874 -0.0260026993404039 -0.0373870720117767 -0.00927142540919044 -0.0453189712556314 -0.0563792632367805 -0.0258744530929529 -0.0172448696935708 -0.0187038207539758 -0.0304917054784567 0.030116124841864 0.0054706180267299 0.0198600928286123 -0.047125129378139 0.0790046971200774 -0.0844618493255723 0.060769799055457 0.173820988558299 0.0237693166047839 -0.0451499818235181 -0.0178498345217192 -0.00826151126191339 0.0567700979720144 -0.0395758310139719 0.0024106585742342 0.0205221582344297 -0.0700237173665794 -0.00525118618950855 0.0254490179106157 -0.0125427253600971 -0.0276804867219177 0.0945917627878601 0.0133463530595841 0.00431736984269075 0.0449817788411686 -0.109976663226907 -0.020546732651786 0.0528019578814119 0.00314696906522553 -0.00203092616333231 0.000374975709611418 0.00764581013421954 -0.00497242201958654 -0.00180736805708708 -0.000680799258848543 -0.00374765882245507 -0.00206467482430196
  18 256.957886906351 ""  1.55058607341303 0 0 -0.00073380268155902 -0.0028952075096704 -0.00161355966282123 0.00171182182096503 0.0042300225829267 0.0061779822331592 -0.00436201576138318 0.000198216271763707 -0.0103491298578922 0.000313166475466372 0.00435472869237927 0.00331081344271788 0.00126902036722099 -0.00175017740541246 -0.00534353862713562 0.00227766531043891 -0.00962420702459756 5.56823106762475e-05 0.00332493795699507 0.0098719859431374 0.00205834386733749 0.00394624550965229 0.00366443191554164 0.0101859008756066 -0.0226173554542165 0.00601094707519005 -0.0404391567988261 -0.0163912162476421 -0.0216720368265403 0.00985202148405829 0.0223836904373596 0.0167042648100736 -0.00722009697249988 0.00216880676856854 0.0068755214655486 -0.0117272764322156 0.000503765688867482 -0.00773313352032326 0.00135685409462662 0.00287198030778539 -0.00987395089778617 -0.012922383065128 0.0433507607829529 0.0312572602568668 0.018248394284134 0.00378742444654669 0.00326806607713051 -0.0791430334573544 0.0222678628365301 -0.000948450981299528 0.0413788713718272 0.0110946914692105 -0.0136153963428939 0.0905918164781005 -0.00254383677489675 -0.0235079411579836 0.0359009853233045 -0.019973626895385 -0.0176016288709778 -0.0384656828472965 0.00729547365929429 -0.013625609983468 0.0243761236080626 0.0211365932514073 -0.00447272080390068 0.0744310229091403 -0.0324354036560991 -0.00303280658458089 -0.0406820745077433 -0.0636172770280381 0.00972136848803629 -0.0131557629157963 -0.108399670971737 -0.000389395183597952 -0.00110120775029935 0.044151196426212 0.0115098199694134 -0.0302121765325601 0.0645327379706904 -0.0452860260658892 0.0800521428624938 0.0593017233354648 0.113853351957522 0.0597894561743492 0.00442813626012364 -0.00772592641501318 0.122039103121772 -0.00156596088686006 -0.0233745457901708 0.0410970118656733 0.01661965289075 -0.0204469289537901 0.0233607660441018 0.0231895412866711 -0.00644442069358069 0.0923398682788455 -0.0774683574439984 0.0133032666913876 -0.00398222963115394 -0.0612237548907235 0.0379343705056443 -0.0140451360702475 -0.0758257036665598 -0.00937508467515135 -0.00506529210703895 -0.0400326531582153 -0.0279563732864049 -0.0890979769075172 -0.26800892385198 -0.0528688574815712 -0.0121274433382103 -0.0894738865432678 0.0782081807464676 0.137243798921987 -0.000590682208274327 0.0316777237911632 -0.0879246473532443 0.0539563089833156 -0.0344370293628519 0.0604842764038232 0.142697419897347 0.0515249604199316 -0.0536730302746228 0.0407995188743233 -0.0163998548848392 -0.042650849728351 0.00423356349631162 0.00468983587579788 -0.000515895187623482 0.0371181171877238 0.0274749264035532 -0.014574721870615 0.0386697655587092 -0.052699998438055 -0.0502675113197513 0.0620524058094956 -0.0127426091992363 -0.0597324570967277 0.0421337181946554 0.0240109893617996 -0.021611791691173 2.33282053987601e-05 -0.00579026762115479 -0.00525707101896431 -0.010668912743231 0.0109018078178732 -0.00428768701460545 0.00848833706670968 -0.0123583388427514 0.0121354446344048
  19 296.524716790063 ""  2.66326636632794 0 0 -0.0186790581142158 -0.0113669788855125 0.00997175356646716 -0.0134645054169398 -0.0123179726289832 -0.00344949411062723 -0.0126787315377619 0.0129849290732636 -0.00879116958170063 0.0476554490609061 0.0655641614939423 -0.0134172216663416 -0.0151412914175754 0.00327765344325656 -0.0079700083493109 -0.0174674377491308 -0.00628248091675231 0.00643087733368331 -0.0623804357621753 -0.022032484928401 0.0319410259065494 0.00760586911940069 -0.0747254294113577 -0.0602678201618372 0.0172862903042374 0.0181583149787774 0.0646187224157968 0.00867449595689456 0.0844214370153571 -0.0605680485772149 -0.0571688620634447 -0.04091700879247 -0.0459507471371791 -0.36651706465373 -0.389143984204415 0.000181072219373825 0.323252451043499 -0.0213368647865174 -0.330236840353985 -0.0841270968601777 0.353335820401944 0.3200901007462 0.00525854174563504 -0.00724740553416296 0.00548168404529121 -0.00985399996946826 0.000994959117336244 -0.00267515898760707 -0.00767354999920372 0.0107853063805387 0.000581744585268202 -0.00785196806708234 0.0104514577499773 0.00484930043139872 -0.00748555652028846 0.00262958018652765 0.00648441540224922 -0.00155710851336005 -0.00181126671357257 0.000131290172461824 -0.00133382291328658 0.00040432438518977 0.00140348655094805 -0.00258850435952499 0.00831657780923601 0.002235328884232 0.00196579020280768 -0.00409188806274816 -0.00252861466279671 -0.00822171948529082 0.000449010732036267 -0.00242724919722827 0.012396668580757 -0.00712338399277335 -0.00994550611087265 0.0198205561387029 -0.00751550715021758 0.00271449213306357 0.015808943880766 -0.0155648250748759 0.0104191328484727 0.0108079328757895 0.00739738515275559 0.0106056012879499 -0.00972566750303412 0.0117974062017891 0.0066059571135322 -0.0124037798839697 -0.000578426795736507 0.010546163961254 0.000319978677718823 -0.000625030585020348 0.00150662368106555 0.00395309115646904 0.0119380397636048 0.00301052518015853 -0.0176276046111323 -0.00128457490338997 0.000649423737559564 -0.00802121372278285 0.0103873565850951 -0.00800833155471079 -0.00827366298633206 -0.00295918458277992 -0.000571575886441256 0.0280511941714532 -0.0136302387331375 -0.0245990475415949 0.00644399073948808 -0.0238443705618903 -0.00345418782830079 0.0131210925728511 0.0105622363756928 -0.0119752461870739 0.0144982494020682 -0.0053468392334472 -0.00178469328986996 0.0225823519964495 -0.0149974961728401 0.0256791745431917 0.0412267454118197 -0.00749053623876378 -0.00818813395383236 -0.00946869910388543 0.00616060177126128 0.00259462990490853 0.00715288389472775 -0.00329123903741462 -0.00422013725898331 0.00252200137034658 -0.0100189699831141 -0.000360098863314754 -0.0101009034285655 0.0221744507924546 -0.00363704255093836 -0.0243668883273897 0.00135380566369314 0.0107833512377902 0.00883951617774625 -0.00806614907651278 -0.00529076660441145 0.0135968886900218 -0.0463327495894782 0.0246290048444522 0.0417259508412169 -0.109017760910467 0.0304811530989503 -0.0242036833238513 -0.0621813207372772 -0.000466927819277176
  20 298.7605180374 ""  0.719697812827284 0 0 0.00266435920406461 0.000937845977348436 -0.00407205610630612 0.00214294905436137 0.00169220279517023 -0.000963343799250821 0.00457394904699091 -0.00148469692714686 0.000680048219221176 -0.00868450422102483 -0.0137627518740537 0.00201746915055883 0.00328374349095085 -0.000795879724316932 0.00234404248286872 0.00188341945357084 -0.000465437227036729 -0.0029211048135898 0.0101319277406109 0.00444181193997259 -0.00723351882443856 -0.00222439647158647 0.0133237929047109 0.00878339218450433 0.00770079697518714 -0.00275503183632002 0.00492392326412509 0.00892709829267512 -0.00172516455270246 -0.00129154084005722 -0.000322905682419087 -0.00131211349449455 0.00393383927202251 0.0682992256472036 0.0707608700480443 0.00173940512358033 -0.0588965958827321 0.0046440881161381 0.0605421399926712 0.0161964866485375 -0.0643208586540388 -0.0569280904816015 0.0249450555127491 -0.0414217109327249 0.0208241630949774 -0.052648319093705 0.00485241510403801 -0.0151491014089916 -0.0421479513856031 0.0593728596020047 0.00299332100086924 -0.0427103883242204 0.0595774685537914 0.0168263126640576 -0.0416874206005901 0.0199530215838033 0.0231367574132959 -0.0083826576355554 -0.00421198991271053 0.00245055056811433 -0.00824953611283365 0.00727812046979336 0.00890074572398637 -0.0159590433769785 0.0474028012314839 0.00954821848689121 0.0112098718775812 -0.0184458637750038 -0.00804634348090302 -0.0439741287439663 0.00595944305722195 -0.00412388601261765 0.0734300013475583 -0.0376036619711456 -0.0529902597429521 0.104367492325013 -0.0379704193463942 0.0201917608151117 0.0727690573041297 -0.0757625347460614 0.0404783838736593 0.0537273705146428 0.0259259484944373 0.0412868115650834 -0.0531264945189092 0.0666204491352542 0.0184232769682419 -0.0683103990065257 0.0037169691538991 0.0359665776271295 -0.000563129772398228 0.00253520006285889 0.0094520290428714 0.0162358371419957 0.0665049757731142 0.00516476410881236 -0.0868275186483769 -0.00493157895322004 0.0075792076837167 -0.0413465886231739 0.0601994648642851 -0.0224517209060403 -0.0545362918543933 -0.0110794974758695 0.00335046876686953 0.134018019158695 -0.0631121078707427 -0.112039144345527 0.0759087898496174 -0.112764790100485 -0.0172884930202981 0.0732411530997951 0.0310552610173159 -0.0894650099398985 0.0984904666154391 -0.0360705566788383 0.00935004173925674 0.11862143373964 -0.0551428899402626 0.128980537995146 0.194554253600713 -0.0538949076270524 -0.0365632454762389 -0.0515909263460829 0.0272576645716249 0.0102120734281879 0.047694874249927 -0.0257486028251007 -0.0194054552038002 0.0152078944444284 -0.0535733273054535 -0.0020859993940307 -0.0534853028221089 0.122873346827291 -0.0191737444194435 -0.132076330536522 0.00211948804593357 0.0543341000378958 0.0523719788245946 -0.0301580399464689 -0.021225605456656 -0.00513676574115179 0.00926886907212861 -0.00686948094281786 -0.0304887255327348 0.0473809925542958 -0.00465413289496923 0.0202646279398836 0.00874465651120372 0.0231370304668195
  21 304.209421689561 ""  1.00972473033832 0 0 0.0114018598253136 0.00380277629947626 -0.00583287277697294 -0.00667249315925675 -0.0105176500628027 -0.00953194001336402 -0.00452352346421583 0.00312312683407129 -0.0234689129000216 -0.0110667833711575 -0.0225634988758229 -0.00349281293695994 0.00286249173632257 -0.00249510482198035 0.00335049544534221 0.0291493032117043 -5.73172707370124e-05 -0.014198303831151 -0.0133721374256007 -0.0293758076545489 0.00411115378055157 -0.023432301503238 0.000182362138958446 -0.0292064654711394 0.271453743777123 -0.0744455896246247 0.446322902464952 0.12815886630492 0.436537672485851 -0.337851930688266 -0.402673554353031 -0.325868475217417 -0.170375232625486 0.0533677515299786 0.0475251827364819 0.00735336710883226 -0.0462845039520127 0.0108250768028339 0.04050973595923 0.0168578889315278 -0.0470765448283069 -0.0339357882516885 -0.0011441256959294 0.000773094080137353 -0.000234984352039139 0.00402642196673549 0.000331573243399042 0.00671199569040081 0.00147620351126238 -0.00374101189989006 -0.00199320973621133 0.00287322982474974 -0.00419228908532015 0.00458570823335479 0.00410525203826913 -0.0018565324251256 0.00947739438667084 0.000992320619739474 -0.000268632808154446 0.0025008645394556 0.000859585461407368 -0.00104747231246367 0.00421419043965635 0.00112721832340626 -0.00321748858150517 0.00110270673084687 -0.000500633120284814 0.00165636530851002 -0.0017652522922934 0.00219214903371326 0.000585185397819823 -0.00707421213031118 -0.00745860317366529 0.00289894460815036 0.00268213432363815 -0.00229339023143028 0.0034084217755754 -0.00295867854417614 -0.00223893342968556 0.00558347612559063 -0.00428876951408985 -0.00381946257701514 -0.00500930602465503 -0.00176205921547234 0.00509123481836652 -0.00508786195408959 0.01122299238465 0.00668041865833111 -0.00136393858659482 0.0166481773376044 0.000837589751165901 -0.000912243035653882 0.00727635344817535 -0.00025306051897837 -0.00453501642219241 0.00429090153380537 -0.0145959433650545 0.00613945403400953 0.0050788463248954 -0.00121038883343259 -0.00138189636632767 -0.0328378888899245 0.024856915860808 -0.00437592500663134 -0.000212199192177786 0.0309590055260644 -0.0125794775966242 -0.031703463659709 -0.0608496237049156 -0.0246695550421579 0.00371899927965859 -0.0010997294104374 0.0466066358329013 0.0409242935068892 -0.0486104390297162 0.0232967871004274 -0.0264802234932906 -0.00207506134483634 -0.0442175328907543 0.0198672461624944 0.0426578053036412 0.0348529582208037 -0.00464110487990101 0.00274645434069605 -0.00183857149351011 0.000749901480218165 -0.00169424320756879 0.00018568121857194 0.000635616238469094 -0.00105723696048246 0.00096569686969133 0.000413034804225507 0.00286122145369708 -0.00622272752706627 0.00245727225376199 0.0062998609332767 -0.000789969818896233 -0.00129577980009452 -0.0030649121738607 -0.000754497179006262 0.00106350058615783 0.00349827027519373 0.0308474193451613 0.0221861889609504 0.0240923965908624 -0.0270722374968261 0.0307543745004432 -0.0129157711980539 0.0679506347072303 -0.0390644090330452
  22 315.518161272881 ""  0.106882869928579 0 0 -0.00194161400480098 0.000380238377386263 0.00160536541413304 0.000967732796133248 0.000420256249297721 -0.000309425795686146 0.00241624410407213 0.00155611497895717 0.00572457831567362 0.00161429107055207 0.00193511810301609 -0.001013798735442 -0.000399167533651778 0.000580160406950988 7.90169807290317e-05 -0.00552982171432452 0.00255336251166891 0.00254944423670181 0.00289382258367487 0.00184796094412558 -0.00217545120328972 0.00334219447222437 -0.000889622813418094 0.0026839291273715 -0.0383330729694196 0.0152327015038214 -0.0603926836665652 -0.0145891561910045 -0.0614601195137825 0.0496594054631224 0.0609119122121843 0.0496531484140632 0.0269921849280334 -0.00257516905609708 -0.00288798775585593 0.00101991741509101 0.00171309701407376 -6.29183371624585e-05 -0.00143446303634517 -0.00252335033250671 0.00377746822804744 0.00177103811634199 -0.00216682102677975 7.16137543993265e-05 -0.00343020734025013 0.0109491923680308 0.00590987052036305 0.0292234191164972 -0.001373938441013 -0.00629804896260302 -0.0280175758369281 -0.00340962475348608 -0.00645814819048015 -0.0394332010775342 0.00421679126994954 -0.00479285891274807 2.38524719476535e-05 0.00533580300603999 -0.00368133498170907 0.0236969437486825 0.00294352672114219 -0.00448153121974704 0.00563645575467017 -0.00173017768636988 -0.00615027185154552 -0.0317877399819164 0.00307345377945559 0.0018789570198765 0.0164732508364276 0.00784735371972916 0.000444613773396212 -0.0155131175318442 0.0241710080035269 0.01138980516561 0.014774163558871 -0.0385187733625781 0.00254477974535149 0.00929455430880191 -0.00934017597533898 0.0238990815595751 -0.0228031366319749 -0.00805280928832013 -0.02740095127495 -0.0164632774855526 -0.00407493569743444 -0.00671677738792946 -0.0501884791107268 0.00829282285596937 -0.00438972257823643 0.0133887236792418 0.0048705468948696 -0.0048230611580783 0.0223039473805031 -0.0044445967151475 -0.00711386198751699 -0.0352728049789003 -0.126573283415157 0.0478285801652204 0.0843905105142169 -0.0162708795493928 0.00245104846174027 -0.210293482949686 0.171084853295972 -0.0514460063869972 0.0431565124331098 0.287571296187705 -0.0950304060057047 -0.193949965649867 -0.265205032384183 -0.176579487252654 0.0386425800581161 0.0591129961442845 0.31136614928238 0.194315590503565 -0.353287993382158 0.136875142355743 -0.125702926717058 -0.0410466657164068 -0.325163833557778 0.137073491604629 0.244133034625618 0.203243550192055 0.000859725698175813 -0.00256907215899737 0.00102576415169295 0.00583595409265195 -0.00490751463462886 0.00192922421264469 0.0018786090632262 -0.00219934304099623 -0.00188216666734409 0.00326238090258852 -0.00299786614300906 -6.88330648030268e-06 0.00399731809616039 -0.00176572043315112 0.00361615716273912 0.00966532690027186 -0.00452163985287642 -0.0040457539413688 0.00377889539463852 -0.00150397629688449 -0.00242674670450383 -0.00167737317402459 -0.00920645732267134 0.0121132103607445 -0.00223328346590862 0.00553158873110254 -0.00767460977247519 0.0124730235559717
  23 320.137767069382 ""  23.2412192967557 0 0 0.0172107112789645 0.0203083881586194 0.00986226653494296 0.0132034864694896 0.0270393508153423 0.0100717547412082 -0.0416985758719815 -0.0405399570832907 0.00732596623174185 -0.0143251232994081 0.0117391130416629 0.00500111126419715 -0.0109064171808734 0.0153874946217132 -0.00207370166901957 0.0346985605855116 0.0257176402098318 -0.00131008112683911 0.0316430210249017 0.0331262813776721 -0.00277104431831835 0.0160006909118428 0.0435174770311645 0.0431387685240692 -0.0341529262072463 -0.0990354256169176 -0.0631555889895411 -0.105547401919211 -0.0580758348071558 0.0501694839467117 -0.0460183530972802 -0.0301499341457462 0.0231993244793062 0.0207703998726674 0.0525500748586809 -0.00440609557876859 -0.0391924477327536 0.0141856989261007 0.0286767982171534 -0.00262781731687835 -0.0186732973318939 -0.0316353968196712 0.00522234214787914 -0.00101913872656869 0.00502216594783385 -0.000771910093738101 -0.000593597787330575 -0.00208875915100968 -0.00105227625935717 0.00332024687244818 -0.00118997453925493 -0.00127135780908879 0.003374539494327 -0.00130761525156802 -0.00153195446292654 0.00192642360490011 -0.00052079922174732 -0.000841515884420908 0.00110354594238505 0.000348182724974947 -0.000373762670909188 0.0019427149169607 0.00117247496400466 -0.000721904299840163 0.00339038433786007 8.60221716153709e-05 -0.000885849028876433 -0.000686754681117784 -0.00018212306248492 -0.00501881742260069 0.000881259515783787 0.000454481435794165 0.00173738745936341 -0.0035112522757597 -0.00346398175188982 0.00224952012136561 -0.00244025880291991 0.00136404613447777 0.0134531707372446 -0.0095823095842428 0.0104966838307988 0.00782963060249847 0.00869188790114822 0.0093287761021223 -0.00243368015917985 0.00394731243827358 -0.00427341134476329 -0.00227021562783003 0.00169586422084188 -0.00182983079219738 5.75511595177531e-05 0.00165435135166947 0.00199091366364654 -0.000148865308134053 0.00374428452472954 -0.000159614110411662 -0.0105432959544911 0.00110394205664469 0.00324368192386942 -0.00517004679193033 0.00553999576598628 -0.00391170462007283 -0.00355511168149825 -0.00176466227548348 0.00220152201101708 0.00919876012754785 -0.00663834180040616 -0.0123474129055584 -0.00313344983609577 -0.012315974570272 -0.000363833678645031 0.00235425180199026 0.00501200143233878 -0.00160438556480956 -0.00254668217417262 -0.000457903324935259 -2.41718379040885e-06 0.00280566106636929 -0.00827819553441104 0.00808273756588371 0.0103351180785067 -0.00113346704425831 -0.00184950299803142 -0.00493725065179637 0.00115705361176277 -0.00224771321290092 -0.00251151906558052 -0.0044982932057188 -0.00244924768755059 0.00184060042482057 -0.00252798208322027 -0.0011493759022751 -0.00678961263723719 0.0011146581571181 -0.0105070488696935 -0.0135010240894946 -0.00390323526714195 -0.000800988004865879 0.0050626250290144 -0.0069833873550465 -0.00830092993845993 0.0440285902211504 0.00349955922260806 0.0155846419138531 0.435099622566694 -0.535462757135561 -0.036314292202428 -0.313246570278061 0.0901720670720391 -0.499542062047345
  24 340.522042130944 ""  0.00383629060231148 0 0 1.68289026345883e-05 -4.23075342569363e-05 0.000608980695356601 0.00026190131038519 -0.000857485998763176 0.00015887551070857 -0.000127355866406701 0.000853408744615679 -0.000339058261557021 0.00114594501779164 -0.00059272391482267 0.000486165550212931 0.00167958685689232 -0.000423773277305963 0.000351498497658449 7.83709434233095e-05 -0.000124910189821651 0.000600071884553819 -0.000353654377273057 -0.0017354702315002 0.000796745331093397 -9.39223579544356e-05 -0.00116283804264071 -0.00107986837453647 -0.00140510442262909 0.00268845923259084 -0.000445512367336409 -0.00045153521041188 0.00127287107224618 -0.000399631802390625 0.00157369058397372 0.000813396525622188 -0.00145018486003608 0.000938971692476909 -0.000892443699843906 6.84843495303312e-05 0.00228822781372284 -0.000197754843013882 -0.000492754252896323 0.0021054070448987 -4.63630828099228e-05 0.00112588298218768 -0.0133850419869243 -0.00474010569420155 -0.0133812185336295 0.00865807383348333 -0.0103730404197466 -0.00322377863845123 0.0125169411559629 -0.000312949392928145 -0.00199493457745244 0.024215529370973 0.00809273996045995 -0.00793018462560072 0.0237572521201674 0.0209651349867141 -0.0052487233707684 0.011588818269203 0.0231701801629516 8.10658437355602e-05 0.0047221215846592 0.0230026977941045 -0.00225912333004033 0.00346340591579588 0.00832781018193431 -0.00265512848028275 0.00433260998469526 0.00217867012965706 0.00169026905420004 -0.0146181123837232 0.00901099409238861 0.00369823919946705 -0.0087017776898327 -0.0318901763950907 -0.0139005650142333 -0.0128994075513173 -0.0342150200355077 0.0157870557614561 -0.0361797073962882 0.0145938981694354 -0.0245475277707621 -0.0158565101424905 -0.0323284143462902 -0.0297951796870109 0.0310482174797402 0.0036101519944325 -0.0122685429196265 0.0335169549740438 0.0268712888888104 -0.00662218577746447 -0.00532116986449842 0.0284449532474324 -0.00245214120195552 -0.0057472265763554 0.00343841564525357 -0.00379196308861444 -0.0313744875081378 0.0037605011028622 0.00710912528544282 -0.0131184917495351 0.0350262095267858 0.00242476211603787 -0.0277385518956084 0.00203627570304469 0.00557556975290617 0.249710165930542 -0.137221685934643 -0.286233910210279 -0.320944942929806 -0.268975683654074 0.0279923261202221 0.0291328389941069 0.265093074232294 0.190688590135086 0.294564241346879 -0.167150061939946 0.205775440612064 -0.0176417057340031 0.279287760436547 -0.160373069174627 -0.331909391919513 -0.262708159314821 0.0238389045602361 -0.00640950449213912 0.00147841762108492 0.0126359290007521 -0.0130943192721073 0.00372886515516731 0.00767918288921556 -0.00885012158340373 0.000689816754531396 0.00750553036589297 -0.00686830557861374 -0.00371985766624518 0.0123591375228223 -0.00225018019805216 0.00582468677008005 0.0161132828424152 -0.0163118675047984 -0.00254253049044333 0.0122039530404592 -0.00102728786235532 0.00105023225212876 0.000342077486768997 -0.00239437346682718 0.00359281218270358 0.000150200513482937 0.000742023672446465 0.00161346149683234 0.00176496025921425
  25 360.027834282394 ""  0.171351911691855 0 0 -0.000129413062904418 -0.000105834411270127 -0.000301273085089399 0.000656548853084712 0.00110654836487073 -0.000111925577630181 -0.000293894810910387 -0.00155541616733056 0.000893292134753744 -0.00054482772412929 0.000282998311343063 -0.000138301634551301 -0.00065380114107262 0.00113922763524232 0.000371494711268615 7.00703826884248e-06 0.000108493019427812 -0.000445934180442684 0.00207335569536537 0.00308720839985525 -0.00186734114189605 0.00164738478337216 0.0016735160592406 0.00285200428673964 -0.00300643338771552 -0.00152246255679178 -0.00487370851914052 -0.00151116513070864 -0.00719152944194621 0.00464444311518062 0.00362071914564448 0.00279796535895116 0.00368724021380491 0.00171714739922759 0.00288332179071746 0.00109662749404561 -0.00235424032054165 0.00139784347990523 0.00184816178038611 -0.000551884708888129 -0.000289309920441398 -0.00107657246113444 0.0129762069921883 -0.0100312122057814 0.00427018611180356 -0.0346954309387607 0.0304616933154974 -0.00890575334771407 -0.0259072718777279 0.0351948821149037 -0.00999061104174412 -0.0450904244504057 0.0186912939920357 0.0049776167005058 -0.0360475628890551 -0.0438010462868983 0.0249082107246009 0.00465638129661342 -0.0604696756211186 0.00719258586253879 0.0282103629419658 -0.0537988000305868 0.00416337594993277 0.0236455641282738 0.00691619053606105 -0.00504483065868093 0.0158495193479727 -0.0161746122658061 -0.00336456518629546 0.0764015010887108 -0.0373643817870941 -0.0330381741150976 -0.0153363071748893 0.0554582684396783 0.0641613960528422 0.00561650996617474 0.0872943043567755 -0.058993092215956 0.0522913927010153 -0.0226720680271738 0.00673768108746482 0.037712284430402 0.0294001079236888 0.00960181145543675 -0.0710077852442624 0.0341839147693943 0.004581581127422 -0.0723065890444372 -0.0659004180423439 0.0407316434651696 0.0632503881844683 -0.0727159439275537 0.00250546250142058 0.0717856343333159 0.034882335790022 -0.0104561725329583 0.121426616353961 -0.0379980541129115 -0.0546266574264683 0.0689350058835303 -0.119003391505388 -0.0329670652905525 0.119467361974483 0.00733953422404177 -0.0504655699158894 0.0571222023572102 0.0277792917225055 0.0748049038898717 -0.154313427461372 0.0867571965699552 0.0186124556309183 0.00183231200674163 0.136925160122783 0.184163427365744 0.119814386755463 0.0428379052704037 -0.110080794772755 0.00159297340472191 0.235939611180167 -0.155146506933366 -0.130534839905823 0.107646323784014 0.0242708341306188 -0.0416639077434883 0.0162431031322437 0.0259282613031203 0.0242106045101858 -0.021206575215628 -0.0139741617134842 -0.00218156103920842 -0.0495668505494079 0.00291435261975344 -0.043643980028595 0.0851064028167975 0.00418498269683867 -0.0984228407600092 0.00438777111371249 0.0679802373949124 0.00767986956742206 -0.0454903219336368 -0.00463760230394702 0.000759207045082539 -0.000859746149233387 -4.93606058276739e-05 0.00405256888593181 -0.00608612913584981 -0.000203806656145344 -0.00231089590035076 -0.00054270066915643 -0.00399369932782277
  26 364.426730989116 ""  8.53531605609052 0 0 0.0261546862469686 -0.0050033798036954 -0.012779019406819 0.0193362742698105 0.0616082632029128 0.00854188116167584 0.00292324558295466 -0.105183446117257 0.0429168708948867 -0.0454725529038517 0.0621496625550949 -0.0327596271775504 -0.0761695897970033 0.0785272470823467 -0.0055426714171414 0.0318039916912503 -0.0281839882743499 -0.00437314636492324 0.0767131678154085 0.0941890956567719 -0.0415443371826351 0.047526860110781 0.071082141728784 0.0856050633010105 0.104293623367894 -0.226758473272641 0.0700243405704541 -0.00438958642480287 -0.0925707898977314 0.0395935754460932 -0.1476329670718 -0.124867045546111 0.112495286221629 -0.0254928467710429 0.0867227596383762 0.0334108108536714 -0.124005730656698 0.0886225469318344 0.0338456896544647 -0.104477736795622 0.0733436742651356 -0.0343257387003192 -0.00115343871036677 6.99678132968915e-05 0.000470209736907631 -0.00114271505956509 -0.000690926415648861 -0.000518239623996387 -0.000760677028637806 -0.00126126703363002 0.00101550168003393 2.64547742858495e-05 -0.000782737192354718 0.000626775656138932 -0.000276229064421262 0.000625330150716662 -0.0021513145356581 -0.000445949551549 0.000848474545591856 -0.000920209714887639 -0.0013204403642034 0.000351645766909517 -0.000527090374028615 -0.00145509020659235 -0.000885429146466651 -0.000625685656617052 0.00014098825207723 0.000716548716479632 7.77943236146089e-05 0.00153998554911206 0.000191531908912193 0.00121308353881309 0.00209414578454988 0.0012023258518417 -0.000549827047314334 -0.000977863354943328 -0.00144078863216499 0.0010062861004447 -0.000505828274449075 -0.00113238084389165 0.00123856371551236 -0.00176883496135654 0.00122361603543304 0.00171842383616788 0.000967193936585158 -0.00131068868169071 0.00135719823692682 0.00011217792975571 0.000933688236690122 -0.00316039744023981 -0.00209623654904316 0.000843130973771599 -0.000433870747390944 -0.0022020830563038 -0.00100636232210091 -0.0026798928394373 0.00104894465965946 0.00252739999410041 0.00324488878993911 0.00124556572412423 -0.000759675263229466 -0.000572121797894164 0.00334938788760316 -0.00182005268076588 0.00267526085081188 0.00718577877908072 -0.000817717982499855 -0.00341295347022774 -0.00142402759688597 -0.0021091180565741 0.000218463057688096 0.00256760321077902 0.00703193063180757 0.000724141831780987 0.000147925400236282 -0.00202658845502977 0.0042740797693965 -0.00115523360499455 -0.000730985383044446 -0.00074599493637318 -0.00318757327445569 -0.00407956186331435 0.000336680887347544 0.000976791591347437 -0.00211785381669401 -0.00113836790076694 -0.00329748649260034 0.00162013206329615 -0.00141883590606625 -0.00187980987454459 -0.000613223427469804 -0.00117665266337703 0.00105786961795956 -0.00597286141167316 -8.12404763215317e-05 0.00521385851557879 0.000331671328227385 -0.00150387424525446 -0.00339448909957839 -0.00272940293556606 -0.00124245218954646 0.0846120736063962 -0.0816619418867397 -0.021874847873411 -0.0365380554650082 0.0789446790371371 -0.0039905110569238 0.16360603924731 -0.195125000674018 0.199249712567427
  27 383.04182483166 ""  0.42064656247427 0 0 0.000855273683693445 0.000694188081549407 -0.00243472852412377 -0.00317345263675532 1.66320531442998e-05 0.00103137008748125 -0.000330853913869383 -0.00065080941431207 -0.0027047116640285 -0.000371432750669033 -0.000185187345368777 0.00426641634606787 0.00254692945096903 -0.00274554714132631 -0.00194065125336366 0.00222204474784659 6.39067385730596e-06 -0.00285693494095512 -0.00910335641981352 -0.000904340882142287 0.00512938847718694 -0.00696537175607391 0.000959193253342349 -0.00547016091293962 0.00699567697401144 -0.00377237422909259 0.0079640085229856 0.00307928476828179 0.00874806473755987 -0.00908974672734341 -0.0108932320880013 -0.00781523274476023 -0.00470544804043088 -0.00230371061886792 -0.00132109169207855 -0.00751079779030157 0.00733098721116387 -0.00546176947115723 -0.00418477595248099 0.00593078936798487 -0.00436024368584347 -0.000844908503613774 -0.00195945387790018 0.000715757701922141 0.00918443444906116 -0.0197213510816107 -0.00525014702662914 -0.0341218385892732 -0.000201686148732875 0.0098321787953648 0.0496140993610635 -0.00660470667796473 0.00837747886177473 0.0334860902516622 -0.0186730171799634 -0.00490054020422422 -0.0439612918230247 -0.0113866742812656 -0.00828753124884666 -0.0723711217089173 -0.00487781907685529 -0.00738063823472377 -0.0531731047236113 0.0092533025248133 0.00391552106950212 0.052084318858076 -0.00165942713792659 -0.00337305153950856 -0.0382508195934526 0.0294232020640117 -0.0168169223359479 0.11471208076526 0.0600868564350671 0.0921432388679543 -0.00588859024898763 -0.0519107632291684 -0.0653378923308631 -0.0219581269767665 0.0173539667064761 -0.03576582140545 0.0367988374018453 0.00306020945933024 0.0444509038269517 0.03344114650775 -0.012164117912543 0.0122189513655154 0.0461986990055251 -0.0289858644241601 -0.0101534746270255 -0.0484002866471087 -0.000770442587379353 -0.010590486506651 -0.082434448223278 0.0257391542959782 0.00996385685178271 0.0732258651808222 0.0669870993643767 0.133883706289368 0.214567770342737 0.0284111710400706 -0.033438521313039 0.118998211002252 0.0328630795686091 -0.169666840994492 0.201126262973653 0.166418855542056 0.0527743422596997 0.0629603757875896 0.0259714642219022 0.134551139798375 -0.0336115952055383 0.0655563223382116 0.203688110718937 -0.0115791662151569 -0.0961553374605415 -0.0508577904162735 0.0539351463164745 -0.0617821482123762 -0.121575538841012 -0.0661859550087111 -0.0699319753337574 -0.0976117510033205 -0.034917927775145 0.00260953903504481 -0.00140476571802805 -0.00523216772107508 0.0108373156444256 -0.00479669215414823 -0.00574813117599337 -0.00467806380391667 0.000603293709006755 -0.00593283339823481 0.00491846717397899 0.00449710080785409 0.00608764978435667 0.00191357777273504 -0.00700751809896166 -0.0148398452470939 -0.00279223331089424 0.00418028328849892 -0.00483801079702322 -0.000545059620614155 0.0030766392139776 -0.00218779987489919 0.00118801515157133 0.000378843540563348 -0.00215039849146236 -0.00152178475106724 0.00533978030775745 -0.00594797288390968
  28 388.512853813889 ""  0.421697110046547 0 0 0.00207473682724521 0.00125958934326788 0.000500172310867916 -0.00117128263144843 0.000497065034622357 0.00113130243306601 0.00031818456818689 -0.00165349035191167 0.00105352886812496 -0.000855100624625947 0.00112531940695532 0.00151488199025762 -0.000290249206535149 0.000399309800992434 -0.000641917188806155 0.00238082326326573 0.00100682770693851 0.000455300596173642 -0.00242578432427644 -0.00173424299266612 0.00237570607189882 -0.00317439511664928 0.00122333949656888 -0.00201313750876846 0.00379379716142207 -0.00552644979176376 0.00231309472485947 -0.00139868886770993 0.000884030369199576 0.000534024879918484 -0.00471826335859776 -0.00360750162716542 0.00184967800203211 -0.00154408064582137 0.000836314949988095 -0.00210693961867313 0.00119619048441859 -0.000520512522257297 -0.00125108475015173 0.00063623581084064 -6.85195383877467e-05 -0.000335540183331888 -0.00559773689086788 -0.0253438261193688 -0.0604632057496092 0.0215293083311425 -0.00284560920053995 -0.0424461862382058 0.0465689468828103 0.0357122785064279 -0.00294109842478492 0.0385323421106849 0.0337607480395925 -0.0173210584798357 0.0351798311640395 -0.00258925662123455 0.0110175568546344 0.0326538517515217 -0.0120445448819944 -0.00690294795945611 0.0627807067982057 0.00151042989348654 -0.0264574520120256 0.0687599399692745 0.0312713927297575 0.0123696272089041 0.00216810552274516 -0.0188841965011148 -0.00549606201199684 -0.0841948906933485 0.0135616296511119 0.018221815034573 -0.0194821444947635 -0.00198735260212791 0.0194541032747051 -0.0437017295262436 -0.0132124659636235 -0.0201209361235229 -0.0689898439857107 0.0447445561169352 -0.104478884416281 0.0246130463281322 -0.099316958484309 -0.135712907632819 0.0152422453490394 0.0462439157278949 -0.0437934911608829 0.0231946215091795 -0.010071579472777 0.0262918140177877 0.0722091850550577 -0.00803523813682338 -0.061564993984031 0.0949715385729093 0.0458467474339816 0.0128525620429234 0.00551340348843477 -0.0648566417996319 -0.0838848531752302 -0.0525987120982561 0.0913169385025675 0.214241402501095 -0.287402536070687 0.0555684868035511 -0.0420611055327705 -0.0413895366533557 0.00732482681055158 0.0484028449483002 -0.0272717693800022 0.0335815529479049 0.0010802227049056 -0.0190549618651853 -0.0265568343111353 0.0383775800411468 -0.155848833059155 0.034044457084554 -0.0548658544025468 -0.050539530986722 -0.124313566027002 -0.0196838894734411 0.0175367393440928 0.059329194458441 -0.00211641820307459 -0.0646448184330705 0.0198991237592862 0.0713939622679122 -0.0309167136247749 -0.00784876423349197 0.0191329032503745 -0.00333329128895665 -0.0586830446748935 0.0348922142846904 -0.075302692014019 0.0682028502052564 0.0108569995911383 -0.118762367805428 0.0329312389068018 0.157267911822277 -0.0200619006396999 -0.0741142541506247 0.0373337716903026 0.00244178461578385 0.00014590608400718 -0.000806008574555805 -0.000597970676191894 0.00621106164025171 -0.00163845536191561 0.00518412290376025 -0.00209052729070306 0.00492101430853974
  29 392.918581098692 ""  0.078428459927421 0 0 0.000188293388002286 -0.00030670329149822 -0.000865391625292926 -0.000305360757200742 -1.25603372546538e-05 0.00010195613857209 0.000706353335101593 -0.000618875053999868 -0.000219622539896389 0.000275773014423995 -0.000111850605337923 0.000940476198919293 0.000647658987277113 -0.000576939896724368 6.50033173134015e-05 0.000425368891662265 -0.000334989276407734 -0.000979989045276578 -0.00162443044249021 0.000386276359629946 0.00100324230965809 -0.000823388537934605 0.000132055265504024 -0.000693428454506535 0.000339257244269397 -0.000274909949002331 -0.000448773160843233 0.001745584896178 -0.00218450566294179 4.72311452432617e-05 0.00112870844960164 0.000504963211561185 0.000868008625223417 -0.00013531370501352 -0.000369017162693734 -0.000827455306096033 0.0013134082873187 -0.00099791685072121 -0.000195351042665953 0.00109156356740929 -0.000806481244837226 0.000166439252037695 0.00138929962846965 0.0084899233847421 0.0245673698596204 -0.0101438676646884 -0.00150861433329432 0.012333720950659 -0.0167993561443721 -0.0125681023548826 0.0104161016357075 -0.0205906300677495 -0.0105198473391149 -0.0181868013560639 -0.0141775142100853 -0.000536878653224607 0.00373953844435687 -0.011995899111588 0.00291335004520208 0.00955774848213443 -0.0255519343548507 -0.000978949051441041 -0.00555785664908828 -0.020785107347029 -0.0122488035159562 0.0263529786069132 6.62742166432207e-05 0.00757455839931848 0.00704326969310296 0.0331844656580509 -0.00404551068206814 -0.0115270157532299 0.0363019315611915 0.00339857228181948 -0.0129278873566734 -0.0128705565162455 0.00455997506467791 0.00861019457683384 0.0234793477820153 -0.0213397438063269 0.0447312081516687 -0.00829142809461227 0.0395822154190961 0.0536443530622945 -0.0190709382964199 -0.012507635066656 -0.0388610098020349 -0.00921091385293371 0.00124160620398512 0.00774254006454771 -0.0344804207377367 0.00375872146682079 -0.0417177545096702 -0.0274457260448574 -0.0176207402193044 0.0372013683201578 0.396020919503 -0.177333392591252 -0.31538322645025 0.0891281827656214 -0.0676532128880658 0.483336567413077 -0.351415446211859 0.215835116816049 -0.203090936447772 0.155821704979869 -0.0449386825184927 -0.103436355475167 -0.0581449443491255 -0.0906512231567188 0.0105758108100625 0.0474314078906209 0.137741404559134 0.0289953030911703 -0.0953510255548971 0.0395427430727361 -0.0221740870353663 -0.0130802717368555 -0.0825842191740844 0.0423720661867632 0.0624495353819232 0.0544777270733609 0.00434886075619965 0.0258316140187363 -0.00812561812586655 -0.0282090755497633 0.0118000017262611 0.00350398610729755 -0.00675053955784618 0.00149738969592381 0.0237205149132196 -0.013037755939884 0.030083181127245 -0.0281139957002131 -0.00401878886657765 0.0479839518318425 -0.0131106989484993 -0.062714401265572 0.00850624471402752 0.0298326804930157 -0.0143773667457033 -0.000106599143652919 0.000473262521041548 -0.000444171998713141 0.000861185785130858 -0.00144392260463184 -0.000143336107816553 -0.000925462290348284 0.00135498848033737 -0.00241468317701682
  30 418.425846953508 ""  1.74993854123833 0 0 -0.0344509929847678 -0.0361335153265304 0.048327899107873 0.0976612369534598 -0.00564023856067922 -0.0215515386768007 -0.0177126494139055 0.0629309442345121 -0.0248683336615425 0.0201830480169325 -0.0311855651667515 -0.116929214502043 -0.0418518139169552 0.0431608816972066 0.0419906461240349 -0.0409225450116515 -0.0439147502278362 0.0556588470529892 0.235860000343474 0.0351719160972385 -0.126174353959028 0.19739424037494 -0.0317892201345126 0.147439061487309 -0.0876216387202397 0.16481008885867 -0.0162246140674943 -0.0188479314246967 0.10682516356003 -0.0485655802553127 0.0884111809772316 0.0381029640864072 -0.121095440726988 0.0875125726098018 0.0109571636524447 0.184453660493977 -0.166036713555284 0.116916622701152 0.0967427067767949 -0.117917503083108 0.0798251785311457 0.0183540109489751 -0.000993189279636282 0.000105759239502903 -9.5919048464861e-05 -0.000159989808694721 0.00115223023284521 0.000968485321111729 -0.000498666603310308 0.000137985857913263 -0.00217656766520133 0.00129469049912346 2.19467635992065e-05 0.00591529005035796 0.000263722833508062 0.00055362558191244 -0.00161532442508304 0.000475927672506871 0.000195925606746364 -0.00205544766092435 0.00208716001814213 -0.000237398614656411 0.00819172240509917 0.000930690320518041 -0.000229618821995716 -0.00103983293856179 -0.000323087991580429 0.000267555775731569 -0.0053719115141334 -0.000160167408907958 0.000173323724538543 0.00613591070189254 -0.000827901945533843 0.00546022870215718 -0.00269324784413036 -0.000742604527710082 -0.00576978644751168 -0.00353813977994084 0.00207855962593213 0.000422541066224692 -0.00118080727160398 -0.00139354843836144 0.00120102933875587 0.000873385739363745 0.0031056799499786 -0.000637593201379732 0.0134900698434026 -0.00023715598159019 0.000544735404967004 -0.00359697591354107 0.00289615017227068 -0.00039448768954507 0.01625601761724 0.00171090487995907 0.000141574778255534 -0.00116254167039109 0.0115416942943966 0.00529018647222441 0.00465529558599154 0.00187423146871211 0.000603927031873191 0.0220856310419875 -0.0133834315533176 -0.00558511626407254 0.00699366280613327 0.00114783107098832 0.00483486348830501 0.0018614394590492 -0.00340342010885293 0.00980961285074547 -0.00533108791572134 -0.000493428319980886 0.00734650598779102 -0.000620614391825579 -0.00383444369033742 -0.00477602754260513 0.00193968486319378 -0.000836299856270815 -0.0103272158876519 -0.00214016409092729 0.00158102974563422 -0.0091544442160364 -0.00703726172892573 -0.001791972954138 -0.000638001521916112 0.00216475784882415 -0.00118692776605836 -0.00120142866232088 -0.00172383828200823 -0.00261560771896089 -0.00284695200735465 -1.97001696301515e-05 -0.00197680602020179 -0.000582310448763299 0.00195792505081728 -0.00304410191618492 -0.00122780443865006 0.00287703920093671 -0.00450967269005511 -0.00564534612635849 -0.000510175809328485 -0.0299719544786324 -0.0418828561949909 0.0679935793894769 -0.0157350374983756 -0.0967599238199732 0.0798303963464648 -0.0462905141740965 -0.0267771693552963 0.0332248050033525
  31 438.195719224701 ""  0.171314296678715 0 0 -0.000119474313047108 -0.00203606124537777 0.00279900086546723 0.00435036737047087 -0.000573180595518693 -0.000119190028143623 0.00129607573998062 0.00120346225108034 1.09664608313656e-05 7.11762645220602e-05 -0.000774291087611059 -0.00609871529924183 -0.00316723334672841 0.00305052169201826 0.00140068074704084 -0.000302348756378924 -0.00291266530285822 0.00332431659430154 0.00956234400992561 -0.00143391520923655 -0.00270271293859548 0.00794760740282021 -0.00167381413786461 0.00574497722869387 -0.00280324380671036 0.00577269561722853 -0.00175186535146307 0.00170259105658547 0.000153085789334569 -0.00017886261864335 0.00740586756552997 0.00256576521231628 -0.0021676213886364 0.00322970874041825 0.00116947379288754 0.00863968019585204 -0.00935679472830199 0.00689398520792787 0.00405092702533764 -0.00688875965743178 0.00525150432799489 0.000648559881264058 0.00235407757035638 -0.00743736169903912 -0.000220869392822832 0.00333971353926447 -0.00964075870186069 0.00534155961558024 -0.00100451951836533 -0.00230190807663792 0.00291249519821357 -0.0273896459770272 0.00238154422422767 -0.118941233207216 0.00960671893546537 -0.00763409548697891 0.120489210341648 -0.00739757786474785 0.000798539336892705 0.00640217430923879 -0.0238861076522863 0.0061923017353269 -0.118268151425806 0.0134944310498305 -0.00498718961318502 0.117600948959502 -0.00465263851500924 0.00574190250895462 0.00243428387916838 0.00992861325343653 0.000906164842219259 -0.00665681908494817 -0.00883108904228411 -0.00505767922515169 -0.00566410194097473 0.0131626457849629 0.0070143453272973 0.00683455283399745 -0.024541053586898 0.00425592770364673 -0.00360028827505886 0.00799968570849016 -0.0257989835826073 -0.0166623923540302 -0.0531602004525292 0.0114532848642256 -0.241901954710317 0.0310414832768511 -0.0126155515000362 0.250554554634128 -0.0406449275994958 0.0103619606470062 -0.25474011787168 0.0301846458118132 -0.0130024121405276 0.232317879049787 -0.0388050890496898 0.0271139679577344 0.036302578219118 -0.00222569968491845 -0.0105528494640547 -0.0957471339311811 0.0845700542078221 -0.0208346979442387 0.0188339400646798 -0.0212013345626003 0.000164248650681489 -0.00224005780622813 0.0139924182097367 -0.00413030828024169 -0.00119705832536793 -0.011823041272655 -0.0257141866095367 -0.0221960766943608 0.0355837213812924 -0.00284871423814695 0.015971797281177 0.015455607054974 0.0344971271131448 0.0100155827250679 0.00114864693711388 -0.0101921547345388 0.0010797603585613 0.00984429076044726 -0.00275194842891804 -0.0122660191784425 -0.00773508638594721 0.00919099336091456 0.00447513713811124 0.0131426136507617 0.0106359886745826 0.00166132085903848 0.00823218367723116 -0.021551827471866 -0.0196363372221175 0.0207097806423143 0.00255393213774574 -0.0147945527749795 0.0188384465114439 0.0099208616498161 -0.0042895840885033 -0.00166456148552623 -0.000667054094106628 0.00228452524159979 -7.13495016410296e-07 -0.00271601793443948 0.00189894174836248 -0.00280586280608506 0.00128046892665815 -0.00119880829979803
  32 450.266264523377 ""  0.142852189721987 0 0 -0.0018820755480032 -0.00264726492044099 0.00055023678503543 0.00448283501363062 0.00063401274484393 -0.000408446626843595 -0.000906151567189031 0.00293783058120992 -0.00419594813260406 0.000591592322947588 -0.0014588835879609 -0.00457490519891989 -0.00143934749922755 0.00125384905368951 0.00103445448176324 -0.000943923030206131 -0.00429244147211287 0.000846052113234244 0.00917031000930725 0.00429440216393363 -0.00503600293534118 0.00876278436200327 -0.000634241551751181 0.00703296856766096 0.00107612130675882 0.0073680370862864 0.00673568890558518 0.00316141287549249 0.0135086959973479 -0.0113584884360526 -0.00370181595109473 -0.00477312146757167 -0.0116550286894258 0.00323023618922306 0.000112118314009929 0.00613105344359911 -0.00602722307678934 0.00384930671211225 0.00311958145760101 -0.00420673599437628 0.00244870639246722 7.36802265269816e-05 -0.0266862195580581 -0.0155010800665908 0.0219821697268764 -0.0133455748430747 -0.045144246784419 -0.0346289546099363 0.0192120554741762 0.0193622271321161 0.0956559564732346 0.0137268477003943 0.0303496341725264 0.0312271081683094 -0.0102510423293941 0.015223099811134 -0.084116238358262 0.00462453218368085 0.00230508890181149 -0.0246736197765085 0.000695290753129366 0.0123198492470259 -0.0821318608898575 0.0112274476598517 0.0257690564858405 0.031340541286168 0.013534137526794 -0.0363253781475069 0.069524179262191 -0.034490388116271 -0.0264381915420828 -0.0460642075546148 0.0539135768717604 -0.0555217629643508 0.0697926955093319 -0.0223254654879688 0.0599740238393174 0.0280862073946377 -0.0156896923676135 -0.0664251071222049 0.064429184935362 -0.045765192971867 0.0298374063668664 0.066495219532152 -0.00491089867466221 0.039379796134806 0.000987771905717417 -0.0278369967864868 0.0147755262617235 -0.156269926481682 -0.00530403975021589 0.0123554950342522 -0.15522526761989 0.0195550396154037 0.0371820049104491 -0.0123269313078398 -0.137737239052742 -0.116512713170939 -0.0675464678320268 -0.0432962096390948 0.0138392660124022 -0.145532945131225 0.0258976126896169 0.0501691545023942 -0.0781979027075688 0.0698477666389134 -0.0628779463640116 0.0563188265851144 0.0721647250713352 -0.0766949585881506 0.0840402205074056 0.0518202038207458 -0.0312437754393384 0.0375767386297015 -0.0263610647407659 0.066371115519391 -0.0689137577505941 -0.0287319197092718 0.0792763787856938 -0.0264054849325702 -0.0560187649631554 0.150570117472834 0.107101855500116 0.017980772094221 -0.00840852061557995 -0.0148143375522758 0.00807233835287852 0.000179573452852764 -0.0043028370485636 -0.0246753247494203 0.0257927719079808 -0.0111562217492581 0.026815562713503 -0.027548873256766 0.0361724240787614 0.048734966206431 -0.0174351355397801 -0.0661346719907894 -0.0234360486753719 0.0352246400141292 -0.0039612438648428 -0.00222042178744699 -0.00135620178674119 0.00320617468886185 -0.00207029905249995 -0.00568106525722636 0.00501741545371475 -0.00238420797680603 0.000984464488339357 0.000434376735052301
  33 467.461054822134 ""  1.14902168408501 0 0 0.00243690104428004 0.00316781150869903 0.00400968914622201 -0.000378967591941427 -0.00193944998173943 0.000387287223809954 -0.00266390419752608 0.00057439186290684 0.0022856661897675 0.000570063807102317 -0.000549546817720248 -0.00109335265411833 5.65926706784959e-05 -0.000299058647147831 0.000448797494690449 0.000806826657381209 0.0033251115100538 0.00475286718049029 -0.00194484263867826 -0.00989815657517859 0.00489634215087717 -0.00352557540416336 -0.00224220963645659 -0.00688076421580497 -0.00265351433298757 -0.00405197593704752 -0.0046471283877694 -0.0111650123255056 0.0010789654105104 0.00610217970732536 -0.00254797439606396 -0.000426318715416154 0.000894192139651862 0.000372149645297952 -0.00141202762915303 0.00160394744846684 -0.000822793532130423 0.00061625952465269 0.000544119272859329 -0.000668396641201158 0.000763129064878349 0.000900670203034731 -0.00690960652898938 -0.0456859520029343 -0.013264174478388 0.016128079428454 -0.0561269968281676 0.0269259150506588 -0.00434072782968351 0.00936988054359282 -0.0264412569395535 0.003684804193713 0.024238974234926 -0.0141139558961349 0.00209181444324372 0.0385794207149741 0.0306290993757395 -0.0120561617143778 0.0290489189137795 0.020670154391728 -0.0177338703664949 0.0468994960814426 0.0388820584487157 -0.0328772330577109 0.0357160000296065 -0.0185707676634255 -0.0165526544601772 -0.0787014321626113 -0.0270319985836319 -0.0509588584099753 -0.102318644593307 0.0145789322644957 0.0313232601885464 0.0322529942823498 0.0392928317840762 0.0425656727619567 0.00172086651238782 -0.0824387599002635 -0.100711253633579 0.00977974906860217 -0.0394554057770318 -0.0156852321297836 -0.132438595003525 -0.0632236074453846 0.00555013730557761 0.0234193487519496 -0.0129432174651694 0.0276215378691252 0.0495560009162093 0.0438142356488665 -0.0245738852452077 0.0521863803706382 0.062710884252249 -0.0533208620918406 0.0246163673678503 -0.0181724846969808 -0.0426081235039456 -0.0853250206655361 0.0239877921974934 -0.0431342103313465 -0.0631814375054634 0.0515973231098513 -0.0988746585389689 -0.137678675085563 0.0256477803237328 0.114600127974238 0.00275925445218947 0.159603068801581 -0.00765949672356503 0.131003855486853 -0.0160031627688361 0.0373943699098174 0.116611375273887 0.0531139847795332 0.10014922667594 -0.0175469771503747 -0.191269535761647 0.0523101920705904 0.0847223576659126 -0.0510634025266956 0.0434834177625778 0.0603598859854415 -0.0430891813580234 0.0312570805107864 -0.0073667556916308 -0.0326514847793656 -0.0317280564171524 0.033207023375743 0.0236210282234228 0.0375526048394953 0.0387698336656977 0.0105539396474007 0.0265119772213229 -0.0768826595723824 -0.0521563495401308 0.0737226194743443 0.0117288480667608 -0.0451607117942898 0.0551843346657307 0.0417374796303049 -0.00317635646667982 0.00213027965373558 8.41722327172355e-05 -0.00292080555800394 0.00454581802221969 0.0061115924471471 -0.00722062658006931 -0.000775773814594131 -0.00407199636509409 -0.00161883817420885
  34 479.593095167406 ""  2.60575941907095 0 0 -0.00384489499614223 -0.0050690879326224 -0.00829582712125009 -0.00140784448284016 0.00369667157716539 -0.00052110476675055 0.0070108611319354 -0.00366982653357448 -0.000705159374689585 -0.00144581220623861 0.00268476972473422 0.00514356336440973 0.000723463022579981 -0.000118081598885028 -0.00124082418941788 -0.00184857398097028 -0.00449160242960306 -0.00950665070487511 -0.000606266114384844 0.0168152515415548 -0.00680361437075406 0.00258612161814902 0.0048899864269796 0.0103914411250184 0.00416007027397353 0.00379738591590755 0.00460153853936386 0.0216699893171202 -0.0137751831608665 -0.00321518307450945 0.0105226497117722 0.00558810502432083 0.00839081791217892 -0.00332111595898803 0.0027603044163346 -0.00711941902293965 0.00499157814686092 -0.00362285708207996 -0.00238798256888178 0.00326927361400798 -0.00290256843246932 -0.00206853015893951 -0.0479396950924635 0.0294933332498348 0.0846525316304227 -0.0213058809884725 0.00230994035954717 0.0217352225333942 -0.0106940325456446 -0.00503478631260353 -0.0329526669072266 0.0280190269531925 0.0143488014386416 -0.0465141488371838 0.0461531937815548 0.0303112697541573 0.0325734109757924 0.0482978889662445 0.0181773682621209 0.0121679851835424 0.0296268167284533 0.0105626068256069 0.0122337375235746 0.0177755377286591 -0.0115921280101243 -0.0124405440429916 0.0358339001123997 -0.0260420940149028 -0.0247390778211712 -0.0421401660116194 0.000454969724790121 0.0138570145901403 -0.0154717643835811 -0.00351818257571091 0.0261706593684729 0.000209629090833491 -0.0249496733236392 -0.0553079188236347 0.11081120723305 -0.0996217446288655 0.15968653948131 -0.109642993080884 0.181190607821385 0.236097816728857 0.0526732930446183 -0.00130708062432408 -0.0429702968082675 0.0535839024016479 0.0293123896539464 0.071954653019231 0.00160289526359692 0.0261956844469219 0.0261738000950306 0.0291108882519087 -0.00742469885519386 0.00556228502652928 -0.0806539352763851 -0.00372134722849195 0.0287765510298124 -0.0303281310734746 0.0979778402554625 0.0366197924723732 -0.111315261059109 -0.0462607837078594 0.027403435802909 -0.0438909198166579 0.00865528048669873 0.0632929323958249 -0.05727100659689 0.0528900808125652 -0.00981172098298875 -0.0106080092250717 -0.0349080485863603 0.0874178759057491 -0.0239108903834259 -0.0150037105560517 -0.0591456864237078 -0.00547726966588701 -0.0408765453510836 -0.0891169704686521 -0.016025164272077 -0.00235975069000865 -0.0316861715789974 0.000369903125947226 -0.00754720988991054 0.00908244606589251 0.0592883278882481 -0.0411831638570041 -0.0419157228260369 -0.113709954425384 0.0141537065263089 -0.0401169995222795 0.0293275255229871 0.0380531948280572 0.164871511797712 0.0217847644379617 -0.0564402681265686 -0.105818059038847 -0.128098690410859 0.035738534149935 -0.00810821468176048 -0.00325365349521818 0.000302003714400631 0.00386638530112686 -0.00758126285911627 -0.00886265246173264 0.0111867660745404 0.00211327504214789 0.00709911575967601 0.0024242929631989
  35 491.632397747594 ""  11.1445710222395 0 0 -0.0147870003291954 -0.101401717669028 -0.0724835561975279 -0.00682862111887268 0.0200177876129223 0.0240307621318311 0.122420068623291 -0.051864988994239 -0.0479628955906031 -0.0303587733883592 0.0460495396294476 0.031240763624709 -0.0299433515588262 0.030427540798737 -0.0213289359121226 0.0372998315989789 -0.122651943288595 -0.0889364542040109 0.00537667606531524 0.13207531273877 -0.0346107462707421 0.0345906167102695 0.022421127154868 0.122847090177072 0.0748733922266328 0.0795357089125641 0.0523249759398094 0.299565300959775 -0.123366644904746 -0.102266919806202 0.192846058893487 0.0227283168398618 0.000827926047134191 -0.0540060725077254 0.0417979840081075 -0.0519717550925693 -0.00502832109196614 0.00657176690080419 -0.0221190749420305 -0.0183330825537423 0.0183343148350938 -0.0228814887001627 0.0028544463705346 -0.00153924999906112 -0.00830595810460252 0.00285932691238227 0.000470117997068887 -0.000939693143082273 0.000670387156913268 -0.00106766288553406 0.00180265212965436 -0.000694625304291365 -0.00201502505167102 0.00290941370869864 -0.0016399021619113 0.000333729342302172 -0.00094989141513444 -0.0034368682965754 0.00125455625558158 0.000772675862434465 -0.0032383896806124 0.0021277696685598 0.00128112607394005 -0.00297268023345181 0.000633378446736794 -0.0009668474490398 -0.00332080659360708 -0.00137633527640816 0.000204914871751176 0.00026881246758445 -0.0044473786406658 -0.000210150510625754 0.00176597870631834 0.00124982574601035 -0.000703146525747368 0.00162080265802591 0.00118918511516602 0.000131090617282906 -0.00977435530088286 0.0106700099428096 -0.0160245111822966 0.00794347725184323 -0.0135898275056269 -0.0204829429982626 -0.000817276003759615 -0.0019025577795403 0.00143085419558747 0.000409261829337522 0.0017908293907215 -0.00442784897090534 -0.00307835913179779 0.00208860052929647 0.000812137653914297 -0.00654349850634779 -0.000844844448940166 -0.0046365195199316 0.00290494342117113 -0.00315482115604294 -0.000435084238870728 -0.000173801625742676 -0.00882136826489162 -0.000247862805264254 0.00270026208963358 -0.00330322944895839 -0.000389386901162243 0.00680030241271642 -0.000665519657378796 0.00165518373255632 0.00327438348974613 0.0015171855180349 -0.000467717250619298 0.00163566512962221 0.0064286098772515 -0.00430406187901885 0.00561755572983418 -0.000269451087551704 -0.00391833912833885 0.00248213768194216 0.00545726923766352 0.00446651063695341 0.003421363260932 0.00178126582216739 -0.000367644147712216 0.000115783493003096 0.000898577457332878 0.000672024947861762 -0.00409178322088757 0.002381566666286 0.00284109353690688 0.00811231367258141 -0.00136286330180508 0.00330161933419372 -0.00208773333391786 -0.00302282070674655 -0.0106681732562961 -0.00271272688451728 0.00315802843992593 0.00848760815145358 0.00747686752200426 -0.00429210050892296 0.00138796961413978 -0.0599791574610426 0.0255061910237271 0.0730761034971834 -0.0685943115325949 -0.126834441348796 0.140427819166791 -0.0283055410398533 0.19922381988455 -0.0841615481020841
  36 510.845173725726 ""  1.6019549187717 0 0 -0.00533388524818228 0.00366380307984471 -0.00430498742671343 0.000820157819605982 0.00434353040461222 -0.00399681601079078 -0.00528018556911292 0.00265115514542802 0.00247835823887041 0.00216129728310004 -0.0029391712100289 0.00107482804490873 0.00405932281800021 -0.0034504184049606 0.000843503356859559 -0.00707130913295224 0.00755185879480288 -0.00523945433432499 0.00314043789512121 0.0128841334089107 -0.00933944756899682 0.00445992175092561 0.00516721507973391 0.00456347647531242 -0.00188596720104372 -0.000692487448724148 0.00442747425778551 -0.00259289632201981 0.000995762432684375 0.00212745839105395 -0.0109089873115404 0.00349299798401008 0.00685491114359208 0.00326642161944408 -0.00186052653264819 -0.00120164501099858 0.00508463625321557 -0.00417875759095699 0.000326547636631365 0.00566899105149655 -0.00482101792939123 0.000584798821020673 0.0412717219627713 0.0803139486159472 -0.0251558058076754 0.0127151524462417 0.0937915342725298 -0.0204240284328485 0.00597521612459232 -0.0647965565288958 -0.0110236786810736 0.0177762349518046 -0.0730877058248225 0.00891860648794155 0.0208815889193266 0.0379985963917905 -0.0127152075221016 -0.0229950639639094 0.0559792124671932 -0.0254841029424188 -0.0446408567538891 0.0541453827424419 -0.0152005187240499 -0.0261755828675809 -0.0562377460393211 0.0357592277104798 -0.0217224380892002 -0.0356370807708069 0.0165075210416856 -0.0255225286722135 -0.0654922742809646 -0.00625506542273102 0.0361485786886664 -0.00905330977127431 0.0264580475862748 0.00902119716520721 0.0165060847144336 -0.00398954585548497 0.107987784432787 0.0759469509855574 -0.0383451349342901 0.0753128281281227 0.11353554471884 -0.0300300332997802 0.0839275651026472 -0.109638804143705 0.033762259463148 0.0962953199190785 0.0746205810261706 0.00491211754992152 -0.0932989223424466 0.0830875173569877 0.00280601026442941 -0.0985914326575645 -0.106130017607115 0.0959332442452978 -0.0417432802659048 -0.0842353785086691 -0.0134302534678645 -0.0269199828019563 -0.058225797777978 -0.0195429177689846 -0.0194051739317841 -0.0464651465264305 -0.0156670696165997 0.0967326266578594 -0.0313326947839666 0.0688127157637408 0.0576863054882867 0.00684566686426167 0.0237306623170701 0.0344383116242307 0.0522465428996806 -0.0205478063398151 0.0446242047679967 0.00528619141789733 -0.0750108712546088 0.0144543471403647 0.0663815559823353 0.0121709312397798 0.00890771271986573 0.0544388989663323 0.0219071787811279 -0.0385148488181946 0.0131002223506747 0.0409206781047325 0.0126291754441606 -0.0262814790183201 -0.012203141503943 0.000994230641436992 -0.0538470061053552 0.00164206855133725 -0.04646509454663 0.0840150568301321 -0.00818879644381062 -0.105715706217636 0.0110438062901591 0.112924949767669 -0.0273268938365545 -0.0732488394521491 0.0117140224297974 0.0025636966598856 -0.00276269101106627 0.000740070380596727 -0.00244204860259238 -0.00614386588546883 0.00559730605668167 0.0041106655425891 -0.0108216267175823 0.0114025031218402
  37 515.433679822957 ""  2.53316923702118 0 0 0.0992783384334952 -0.0307208741432837 0.101643542491845 -0.011268787964946 -0.0878946792482801 0.0615017606391517 0.0429870911227012 -0.0290615071323712 -0.0340398701519177 -0.022977523589545 0.0318584900836617 -0.0357096908117958 -0.0569830079663359 0.0592402071880118 -0.0036944429717754 0.115709132803252 -0.0945578729250828 0.122405127977398 -0.0565791331005842 -0.276186326123592 0.178527965280299 -0.0895817313033859 -0.104281442809914 -0.128683865777137 0.00458767200603589 -0.0199518040588181 -0.10126488784586 -0.0687533764394869 0.033013433984771 -0.00727531806528203 0.111466681562798 -0.0793273855427814 -0.135949210445211 -0.0250796960102298 0.0228528117382935 0.0549909021793799 -0.0872261029911866 0.0859068215766265 0.00209970480582626 -0.0893774508908616 0.0928275436960234 0.00786223061969681 0.00183637655416421 0.00635856928633586 0.00232133112904188 -0.000812760529492228 0.00656109739645939 -0.000895421127079539 -0.000822508543402845 -0.00336243760113607 -0.00305224672945023 0.00206230174204068 -0.00358144610842011 0.00178545468065583 0.00241281395629724 0.00237604971966882 -0.00177279885775795 0.000782438586119792 0.00283105197623946 -0.00306452989094102 -0.00140999696002526 0.00196038974255141 -0.000327290843442515 -0.00101871100574138 -0.00392224335076462 0.000430260852631092 0.00145867976730339 -0.00186692200337882 0.00116372631402573 -0.0016191931083631 -0.00155754298052175 -0.000171177321742514 0.00188988110683668 -0.00192754871560302 0.00301668018285611 -0.000424494606130653 0.000278297313385961 -0.000654017035862774 0.0126254353236926 -0.000333582285056444 0.00559506816340226 0.00130789955175793 0.0141738550032994 0.00811900701163134 0.00760978667672422 -0.00653021995413945 0.00848695493462008 0.00580700084963343 0.00377824372230957 0.000963292934878016 -0.00433878493143547 0.00388297423982083 0.00566571099465365 -0.00385106915762562 -0.00688416313453468 0.00947385829561275 -0.00471114801008742 -0.00428492706096865 -0.00082745555099311 -0.00130464843557151 0.0025405798653312 -0.000569044520571495 -0.00345912288972601 -0.000597536086724804 -0.00102543521376619 0.00294047054544217 -0.00229757195022165 0.00410564528019172 0.00181731278299941 -0.000931471957180604 0.00257290271380119 0.00194591604753997 -0.000811124947940213 0.00307170581449013 -0.00110327153707501 0.000681901472423156 -0.00315683951946939 -0.000792952220782083 0.000555273142775821 -0.00338822483067425 -0.00213260306171134 0.00313546313911091 0.00217837050924327 -0.00292310158865672 0.000145806256166745 0.00158049400459837 0.00449895288423402 -0.00356175111640419 -0.00143423272379831 -0.00292507133231133 -0.00228780511792929 -0.00126589431382266 -0.00218467403683593 0.00951712769184215 0.00383339775327602 -0.00658807541700519 -8.93165259319769e-05 0.00448151061726443 -0.00286448562332388 0.000363566025615502 0.000745605747208565 -0.0280494623170703 0.0425694963208119 -0.0469086693190391 0.0424646291511281 0.174680953897484 -0.149587124270703 -0.0353830359753605 0.11170691747199 -0.131102080659976
  38 559.125298657095 ""  5.21272635446085 0 0 0.00130609292019676 -0.000141812458786375 0.00143930587502033 -0.000127657596809784 -0.00127121909642057 0.000627455603875019 0.000394059062492292 -3.20207504549221e-05 -0.000508666995154273 -0.000269330003904655 0.000546178614419172 -0.000103112825597437 -0.000333598267800475 0.000604929890118695 0.000144339226157207 0.00111661725490677 -0.00114085125570249 0.00200119250232203 -0.000560119011431998 -0.00356282512816784 0.00174405328713241 -0.00136139859041044 -0.00137285516070552 -0.00182617782010255 0.000990633838038285 -0.000551647585431636 3.00051308286825e-05 -0.0016052306006438 0.00192212364966879 -0.000452252572890083 -6.99984610200207e-05 -0.00197369189142455 -0.00255875782558582 -0.000421305764486302 0.000292218166925326 0.0003811544256711 -0.00037014298077569 0.000631559728578775 -0.000119217733992233 -0.000880885862915843 0.000912410559274826 5.06486933206391e-05 -0.0161036185497326 0.0153007233959477 0.0158814045138775 0.0604229432119545 -0.0304798210411763 -0.0218718650692848 0.073940986383099 0.0132682391025419 0.0180084867173185 0.0165498874921204 -0.009488966463917 -0.0217386239767621 0.00251644140647985 -0.0399263533002666 0.00341277180884858 -0.049191759073983 -0.010229616765407 0.0443247143985408 0.024046529533217 0.0276744855043909 0.00632453753472489 0.0298561507562612 0.0512754289191692 -0.0223947611519399 -0.109166736619426 0.00943251580076629 0.0046141802992049 -0.00740080930454861 -0.0706261550015094 -0.000473951209089769 -0.0208662593400451 0.0515344121194224 -0.0689487945072269 0.0103346859463694 0.0286405721773876 0.0550190887346075 0.0327148467492519 -0.0344169697330783 0.0483270409543769 -0.0658722595686359 0.0561271198206127 0.083127335675105 -0.0500747273910845 0.0271318031804646 -0.0698804590117418 0.0264620724203055 -0.0206095285591996 -0.0449091687303432 0.0789715677351673 -0.00616620974736635 -0.0470502419474581 -0.00140748537241088 0.042820507012694 -0.0861247854624373 0.0872466151682334 -0.020954046875497 -0.005889088967093 -0.0219612938556192 -0.220929612248451 -0.000449421529694986 0.0750302861261102 -0.0455589937376384 0.000159539759934442 0.0586714157504396 0.021754664668859 -0.0470460984112134 0.0397428720060979 0.0273680633175984 -0.0440487650234483 -0.0275720226489473 0.129630566498881 -0.168173733926057 0.0915112674428293 -0.00216953166758094 0.0130014628637749 0.0339432523961916 0.0985968432235578 0.193605701016519 0.0848938658561219 -0.00280347964216682 -0.00445027171640055 -0.0144887950926726 0.00139891620063051 0.0331740992908887 0.0119186844363146 -0.026837132198811 -0.0125563829950724 -0.0652508475243048 0.00237404831899238 -0.0157912999424283 -0.00118460796392992 0.0302258231590934 0.110075104397859 -0.00975415340875113 -0.0201176457046243 -0.0109163450695279 -0.090871667291867 0.00611642601267268 0.0121336778919746 -0.000423116455707965 0.000355458177755446 -0.00108367302994436 -0.000714552958836164 0.00430783428833014 -0.00228566429330316 0.00169690756610146 -0.000410823192957315 0.00221551560680344
  39 583.55637245558 ""  18.5019185637056 0 0 0.00119168015747644 0.000228060430017337 0.00173853656896253 0.000883497411365056 -0.00106702923981286 0.000440481123877275 -0.00138556015783593 0.0010018092855551 -0.00175672685039362 2.6677288147364e-05 -0.000458592857032816 -0.00136543111244827 -0.000303815826610361 0.000338141362038049 0.000131542380820958 0.00152454587486385 -0.00115080096234202 0.00222289979981535 -0.000749243283551966 -0.00253611778968185 0.00257362645216638 -0.00103591016212187 -0.00208298904924399 -0.00443735617085746 0.000989609022964411 -6.39456922955379e-05 0.00196643263744906 -0.00243127252945948 0.00598985752681461 -0.00325839736638469 -0.00462874616631155 -0.00455304304888406 -0.00638523099759218 0.000562426891670686 -0.000649408584806624 0.00179553714662278 -0.00142019697275128 0.00125705108357975 0.000237230866793667 -0.00116989327683707 0.00101657146518352 0.000245334311641284 0.0139526690004009 0.0215164112983773 -0.0092620187424124 -0.0136330559808004 0.0234933835782718 -0.0239644353646675 0.0129848322321614 -0.0191212175453668 0.143547895609416 -0.0115998858608297 -0.0122347360558968 -0.0274547152000426 -0.00384796260518494 0.0116493579940007 -0.00640002220254381 0.0255498337636663 0.00411633961733372 0.138082636696977 -0.0184109300905182 -0.00108065034717811 -0.000694771465800917 -0.0224043489267239 -0.0227456303081276 -0.0273604994518363 0.0220626856849332 -0.00275647006525428 -0.0270160399854505 0.00352249626580791 0.0127638997531603 0.0057810118988414 -0.019020804227609 0.0119149403932542 -0.00658146773741576 0.0209157138500552 -0.0300274130765429 -0.0516459213484579 0.0113254889312734 0.0191519355486086 -0.0066882531704594 0.0464488422088949 0.0320193578418709 -0.0294129941296817 -0.043191015630681 -0.00644242134115785 -0.301319332061805 -0.0334436275198285 0.0256752300338986 -0.24513563545691 -0.0756343700824496 0.0220814957813573 -0.229282013752516 -0.0826742986058443 -0.0155772702280379 -0.300393953125811 -0.00599071535565899 0.040309155858422 0.0315274412582249 0.00823145699883078 0.0501689361032545 0.0145557091609762 -0.027167502117696 -0.0355798866607244 0.0274591600754413 -0.0529711716172228 0.0245971516280411 -0.00312850616522448 -0.075784655317785 0.0380812885514057 -0.0314736045287483 -0.0124584967512886 -0.0152435000766804 0.0680999688837585 0.026705083405248 -0.0324119716126332 -0.0460423992827305 0.0239945174804175 -0.0334451298660815 -0.0290020601985004 0.0392695683086964 -0.0385148897596615 -0.0666782897201693 -0.0035710556966051 0.000845571213308606 -0.00142967930990376 0.00125309520349712 0.000516632425219546 -0.00172982607238088 0.0191942259514174 -0.0125345394253343 0.00423458105583107 -0.0094616010653567 0.0110039575341416 -0.0365168309978722 -0.0217461252383114 0.00710567047043156 0.0301154503305865 0.0157036968393702 -0.0220447183776529 -0.000724360020277339 8.51712862291979e-06 -0.000137844103635362 -0.000622511915167747 0.000252771560093565 0.00304628942485825 -0.00211669775074141 2.89543653944675e-05 -0.000218256361493537 -0.000436380722425698
  40 652.782972736231 ""  0.401552225333844 0 0 -0.000401801047404129 6.00753024909491e-06 -0.0002739831844263 0.00037884098310698 0.000440863344983756 5.42362584820404e-06 -0.000136322239233053 8.10690018094663e-05 2.26211446599524e-05 6.6064906447042e-05 -0.000392754257455103 -0.000642926092721771 0.000242222574273586 -0.000155779861339788 0.000165941919059636 -0.000422927855476065 0.000191350708552003 -0.000344368396432506 -0.000234570000693459 0.000228781018764963 0.000705183509496859 0.00079100143116606 0.000509778691620373 0.00073771404945235 8.40878461377048e-05 0.00020641589826721 0.000702971820643178 0.000326905849518332 -0.000772680774890548 8.31827436377124e-05 -0.000655242903905855 0.000451333160690703 0.000799152015880784 0.000786811911534552 -8.93042893385748e-05 0.000553262631481386 -0.000428061822350449 0.000199567350356752 0.000374682568646956 0.000138997773238788 0.000349742644163584 0.000403310363331548 0.0109013921208192 0.0287623377742735 -0.0079386562388207 0.00642426705320317 0.0171322968987253 0.00295196450897812 0.00716220883708477 0.0390345434363467 0.00195481519201991 0.105145742482904 0.061311141104792 -0.0191237799800119 0.104412587212111 -0.0860048848083403 -0.0168227806213628 -0.00822881160470381 -0.039885260112421 -0.00352013643409149 -0.119040890069815 -0.0726881448953586 0.0141769428183261 -0.11321248337169 0.0756081900321233 0.023297666104696 0.00475616068127493 0.00270429592790399 -0.000383851042878342 0.00656419436750646 -0.00441193941596757 -0.00108636696876012 0.00266219706651636 -0.0095699123946529 0.0105610680063396 -9.7235651072902e-05 -0.00752308041434726 -0.0110932949702582 0.0305348247624328 0.0263810448394672 -0.0113008957574153 0.0115186216542217 0.0327884872525337 -0.00500588801496329 0.0595409848494444 0.0871490110305115 -0.0088784465076861 0.0749769410485538 -0.102513270319936 -0.00277740139326902 -0.0773079632759712 -0.0951928818734964 0.0124817583752084 -0.0886663448708664 0.0877044149459198 0.0317493469854138 0.00162178682972273 -0.00539417713067194 0.000236918438892899 0.00720911722641611 -0.00124704355537102 -0.000548728700576134 0.00103798124640181 -0.00415474997078022 -0.00204932358154617 -0.000560360241585901 -0.00787830827148368 0.0154720113186156 0.00367587355454206 -0.00540684683069565 0.00889092407029576 0.00256359116278028 -0.0168007250182423 0.0132120142958714 -0.00474291136338233 -0.00523808124237314 -0.0138787497967858 -0.00119526119819339 -0.0138436419623055 -0.016084519688272 -0.000281981714673064 -0.00399223238339208 -0.00868324386333923 -0.0041324542317242 0.00288127014601618 0.00791625325689837 0.000903448610588528 -0.00595293105412287 -0.000846539838784063 -0.00578834161402199 -0.00346343568417034 -0.00334607070533406 -0.00437127167961881 0.0131721930378634 0.00779046931101663 -0.0124822035634065 0.00018160137241438 0.0125526335495526 -0.0169535368052347 -0.00586369275516386 0.00509256922939426 6.88851130893355e-05 0.000228497158227833 -0.000226216591226134 -0.000667257108352134 -0.000935887553693084 0.000824452320331826 0.000793012642895687 -0.00128310788114562 0.00216814215401965
  41 684.160822585718 ""  9.51363241905187 0 0 7.15732528520835e-05 3.29469406554136e-05 0.00012771525396262 -0.000154900715917657 -5.70530062882056e-05 -0.000164596890747862 -0.000151692858807384 -4.07524256673483e-05 -9.7161261999698e-05 7.89856392524251e-05 -0.000161735191687298 0.000100092368429555 -0.000221436264656217 2.09514618178601e-05 -0.000214216777653675 0.000439739887852065 9.81694852774041e-05 -8.51900085831532e-05 -0.000433543439834258 0.000678091548200455 1.29658496754353e-05 5.26298712285884e-05 -6.37831419705188e-05 -8.03241928907582e-05 -0.000389669535633033 0.000466383739788306 -7.51738705591903e-05 -0.000254137177523764 0.000443878292811227 -0.000243820023349466 0.000247632341477755 -0.000220018849781495 -0.000515003168685207 0.000142976352439688 9.85273523109948e-05 5.80148221283829e-05 -7.86944072685295e-05 0.000154166755798497 -0.000139777621117791 0.000166955464426729 -0.000286957242551413 -0.000139211013307945 -0.0176248177003189 -0.0243706557075575 0.0125523721837011 -0.0990578616789254 0.0405809151384832 0.0216659217886155 -0.06354901956091 -0.000188484537416281 0.0123549574169051 0.0630885967716721 0.0483386444055665 -0.00519781205416855 0.0710456356966821 0.0381874066002727 -0.0124922514886034 0.066829874097753 0.002119035712774 0.00299026838948408 0.0330945717020983 -0.0569111852813004 -0.0110476231902334 0.027643574942609 -0.0690091816784958 -0.00206906966917644 -0.0350640537647634 0.00231946301346661 0.00402479598441093 -0.0356118194990681 -0.0777245288369084 5.54144094326464e-05 -0.0330410921322249 0.0411446720385618 -0.0569410306684171 -0.0164881924229497 0.0323490847651514 0.0648946928463588 -0.0388853040314588 -0.00127268251128856 -0.00189600730466892 0.0369224842196193 -0.0245597468459636 -0.032740162424709 0.141724737176686 0.000107991645363195 -0.0330510668773466 0.0415499135328576 0.0264428247303617 -0.0311573530499346 -0.0124159555438942 -0.0332049182787737 -0.028800442456909 0.100777231503159 -0.0234590839499633 -0.0339224389261775 -0.0118954417810302 -0.0683135246969449 -0.00280926652989317 -0.0409088632082283 -0.122127013619034 -0.00197748992692537 -0.0125514583839867 -0.0710822222472915 -0.000296525951608454 -0.00273304024108116 0.0310427780126991 -0.0471222996622811 -0.00629234217880206 0.0367488237902597 -0.0493707866688179 -0.0366815215875899 0.0720381770217601 -0.100674704573994 0.0133122336283786 0.0224805760495483 0.0443735417434523 -0.00796171050173986 0.0593840180397592 0.117872889268409 0.012296770280034 0.0291373493181083 0.0485410735301662 0.00904507853581578 -0.0105226557203154 -0.0353798052212172 0.00629160951525749 0.0253147216223206 0.000958412762839555 0.0334857019491265 -0.00499746577667817 0.0181348265649822 0.00279721986078336 -0.0264161749586598 -0.0800052296956811 0.0114302413627079 0.00332711960006162 -0.0155141875449337 0.0598511320662932 -0.00873203190229228 -0.0103619751761009 0.000162710425325089 -0.000254143055525604 0.000340250899290016 0.00100727357798964 -4.99068880518506e-05 -0.000503233082468218 -0.00171453011724472 0.00175332423420997 -0.00392426010771913
  42 757.93504486121 ""  1.44329639395803 0 0 -0.000217018777286725 -0.000146487599724652 -0.000524759394646582 -0.000273830837807855 -0.000136574694753371 -0.000192409948488331 0.000258061393706387 -0.000339331876970434 0.000830384329598771 -8.97887533866413e-05 0.000421623673644617 0.000522797144084502 1.62727801951236e-05 1.11900436592167e-05 5.96723932572803e-05 -0.000611051906581481 0.000752429002463954 -0.000744703156457759 0.000836216364382316 -0.000912917929270953 -0.00111284274995345 0.00067852044516325 0.000344290199163168 0.00256072954549274 -0.00094015477682132 -5.80635137736937e-05 -0.00107082520728231 4.67194768462205e-05 -0.00139545344432108 0.00112175506573168 0.00188812530960845 0.0013718724610791 0.00179613249137121 -0.000399485168556806 0.000527050588729948 -0.000723396096631216 0.00042935606916061 -0.000346301900110909 5.50434254691794e-06 0.000253536585151718 -0.000118909497979574 -2.05643907148389e-05 0.00409877393970012 -0.0110966031627363 -0.00370248075537534 0.0060607114591403 -0.00250244726957082 0.0129880276491624 -0.0220938619092746 0.00661039604751004 -0.136523707284398 0.013491812551997 -0.00426545712200979 0.0754511280260977 -0.00999039067436096 -0.0013040302914651 -0.0695722413526225 0.0175968022851487 -0.00883859911760927 0.156858314865881 -0.0105005772113927 0.00520833988466701 -0.0725936104905802 0.0117801516156263 0.00791806151775756 0.0695457109592822 -0.00120810915261714 8.98592327111038e-05 0.000646139982314152 0.000715844386420685 0.00226945603462974 0.000703863185565818 -0.00929945235561873 0.0120752969326686 -0.0131902638188815 0.00638984199171847 -0.0125634589538255 -0.0209924232121853 0.0214292602836139 -0.0126142875881422 -0.00692818385895476 -0.0107290821554565 -0.00833788556493453 0.0113190206931804 0.0279741865498314 -0.00851996168605131 0.162564576294266 -0.0343127516779177 0.00761820493160521 -0.243278639298823 -0.0193977935448696 0.00475321846462874 -0.208686229010764 0.0357045063560067 0.00118059497301214 0.204335589914252 0.00495018523980606 0.0134320767966035 0.00754725268184244 0.000505282634936106 0.000654830097426009 9.53319024707093e-05 0.000365381468923386 -0.0083749597908746 0.00674322162415929 -0.0340304545723959 0.0209107885448991 -0.0202304180563831 -0.0403183498847755 0.0151353692751937 -0.0212006482775758 -0.00630942808337289 -0.00399735870421081 0.0263883792240142 0.0306234818116748 -0.0213590033100361 -0.0358763478951957 0.013691073053251 0.00104210990145078 0.0222886768526499 0.0360130731267007 -0.0156003776844622 -0.0378559473594315 0.00362346788587699 0.00982887808115671 0.00509619207000772 -0.00606012242903003 -0.00446803111478089 0.00846624612469378 -0.00864264732748065 0.00265893919750005 -0.0104128505103091 0.00667518320991263 -0.00169411380500229 0.0287859027009608 0.0128286694135924 0.000587836677015706 -0.0201953893759146 0.000283979570402633 0.0201018127829804 -0.00424924470881463 0.000245629097378748 0.000320273648795453 -0.000214282369345948 -0.00012440060748169 -0.00030652280260319 0.000350616585451423 0.000660905169749436 -0.000306279529961361 0.000891119043283386
  43 789.134946565803 ""  11.2836740748408 0 0 0.000533907267069736 0.000456396929121341 -0.000116972799886676 -0.000673431717564591 -7.60196654020459e-05 -0.000932947984346838 0.000267068452359481 -5.38788934357132e-05 1.97587536394904e-05 8.13040913594575e-05 0.000270552093695296 0.000517351001793339 -3.53500635971267e-05 -0.000384739341003632 -8.15175177698191e-07 -3.06608091082672e-05 0.0021691674769051 -0.000676701861655897 5.70074465975357e-05 0.000797602719171804 -0.0016137353588566 -0.000619505457429781 0.000311291270127252 -0.000202686393692047 0.000512557544795816 -0.000899258010823809 -0.00077340910651176 -0.00108900672769992 0.000692870043194062 0.000430729992372939 0.000240474335670608 -1.82530521039963e-06 0.000166831151713234 -0.000772822774223272 -1.92688130270792e-05 -0.000930398277319537 0.000446483381227406 -0.000759445256339445 -7.70529366644664e-05 4.06135650428737e-05 -0.000843951730892172 -0.000461891529637887 -0.0548059591889793 0.0332100158931298 0.0585658117576385 -0.0146707545934871 0.00485438974834391 -0.00320297262596893 0.0137337762755446 0.000522846523321261 -0.0179334027196888 0.0100709802721876 -0.0274889635774817 0.00716389523832712 0.0131638227645592 -0.0350261547054786 -0.00742404157644568 -0.0192545888539049 0.000390745456021195 0.0121606416221804 0.0131811047789975 0.0344177159592293 -0.00680199114657019 0.00872438352856319 0.031225769611822 0.0023081385321891 -0.0165243801497184 0.00226501131917093 0.00229251470795693 0.00375576835130031 0.0184672758300598 0.000609992122572491 0.00485576631081475 -0.010263944367821 0.0146228018312338 0.00138965022746438 -0.00976986211436446 -0.018358913531322 -0.23833509503732 0.100189225215989 0.0494265623544478 -0.00709861850392305 -0.0607428521800945 -0.043860670314391 -0.0238216380176837 -0.0104369903075511 -0.00155641956403527 0.041108418160759 -0.0180690653605357 -0.0324622252588049 0.0443052557632215 0.0172938347687919 -0.00656962921329305 -0.00510496571615567 0.0202464795287207 0.0313012044497747 0.0188220753804767 0.025576704487575 -0.00119002133616221 0.00182314048189279 -0.00238963960374644 -0.000106027031388555 0.0186343257986239 0.0243878287842572 0.000251263902864165 0.0147668771148615 -0.0142307961558426 0.0179285637305629 0.0160250664537205 -0.0155243467091 0.0198657358924135 0.00380067563166743 -0.00181928277239548 -0.000237627536708141 0.0137036362721894 -0.0145777454633305 -0.0267997939298417 0.00500526354820768 -0.00123969813234776 0.00263241178426773 0.0146945609449915 -0.0144429094672145 -0.0285822140092076 -0.055021478235418 -0.121897951322797 -0.0333311061593368 0.0585571006062107 0.0492920507294567 -0.0982652082892304 0.0383077060791999 0.0235068948629071 0.118095396160143 -0.0591025942582767 -0.0121431855127696 -0.126167732487988 -0.0766615228462424 -0.034685349566896 0.129164340285607 -0.0217461703314733 -0.120158487367332 0.0517786238278335 -8.32711403127868e-05 -0.0010640325410848 0.00121973309261574 0.00164106796090649 0.00111303304970251 -0.00133517635675906 -0.00148274129516931 0.00170228203409855 -0.00319270351463614
  44 824.424066877612 ""  28.9172279967034 0 0 -0.00026569844240653 8.11120435298156e-05 -0.000349084919964502 0.000147498404121876 0.000319213413929457 0.00130040453503703 -0.000259286375481297 3.31444822566178e-05 -7.53520137790466e-05 6.18269858585854e-05 -8.60648782521032e-05 -0.000630750261456319 0.000345706254851651 -0.000209329347048173 0.000158878373006628 0.000264310318072015 -0.00116506669009344 -0.00010538255216547 -0.000845249063112819 -0.00211438001989431 0.00265493704717673 -0.00141853061424734 -0.000543356922334891 -0.00291274797890453 0.000216525774671796 7.45739837492925e-05 0.00126441359525028 0.00235091222671405 -0.00231173581127143 -0.000307672201695306 -0.000885486855379576 0.00122698610002648 0.00160491985526444 -6.10779240472548e-05 -0.00118555044993681 0.000477878294324353 -0.000324068153459176 -0.000272930625394601 0.0003644342455937 -0.000830260351289359 0.000185941705683598 -0.000208475498076866 0.0178719102434945 0.0520007313236117 0.000325737039422554 0.0860937873854809 -0.0454338094713399 -0.0162083426603608 0.00206695256828733 -0.00239105167100914 -0.00436825703533587 -0.0337087054276786 0.0495946528469492 0.0115605291723232 -0.0486795725588844 0.0630679874886707 0.00832967555185648 0.0412873157362898 -0.00597088107006741 0.00138252859911189 -0.0452517755249978 -0.0567819469609307 -0.00305512941357982 -0.0334772515827708 -0.0266160462039789 0.000436460220268055 0.0912273773759786 -0.013909832236797 -0.0104601029261028 -0.00538357128344199 -0.0634907970299163 -0.00258767817381987 -0.0129617339309333 0.0408513547820073 -0.0608361994264402 0.00389571823408747 0.0311789297434754 0.062879605402459 -0.0474498772414769 0.0702479707457116 0.00152915295717852 -0.00883277648443105 -0.00301336123443135 -0.0135000423956454 -0.0386763686662544 0.0561636401742748 0.0138673076477267 -0.126375863990019 0.0234397266692495 0.00946723183362963 -0.0936231916587862 -0.0275138090294148 0.0420452200089002 -0.0153528538012019 -0.0283670964213777 0.0645814629212788 -0.0953489785252273 -0.104183878070475 0.00893255712171129 0.00831707026210866 0.0740247020519595 0.00450957288309719 -0.0954515959995433 -0.10018134382527 0.000984869408604582 -0.0893105867442915 0.0703832395134734 -0.0795642522274275 -0.0962208966603827 0.0711276049966665 -0.0944992911688435 -0.00440812162479337 -0.0272973337508131 0.0539329113041936 -0.0645227375011719 0.0579346042154823 0.1012203357385 -0.0160609985134895 -0.02315092451639 -0.0552286080095871 -0.0668219662327633 0.0581181048358044 0.118442208389704 -0.0280228355757437 -0.0379555243882663 0.0279965895389404 0.00641421685713899 -0.0146593711230126 -0.0504941320227026 0.00647070482942566 0.0357953227373853 0.0291595061197193 -0.0227727485054249 0.0215017525151773 0.0407399010894785 -0.0322894652900001 -0.00632984093457859 0.0864027656102715 -0.0324158272193077 -0.00760776363757189 0.0260522597515364 4.85150737056243e-05 0.0009359438922393 -0.000574772854722693 -4.10066467841012e-06 -0.00413386158554717 0.0017945936849814 0.00153278944533003 -0.00402536633082475 0.00625126018230537
  45 845.795504047734 ""  4.48143770253317 0 0 0.00990400873683354 0.0105068112012311 0.0144273182926913 -0.0010087368809804 0.0228810073044033 -0.0200181279301856 0.0174610022182346 -0.0084555233012892 -0.00315114504737183 -0.00103433902347036 -0.0016592257877048 0.00171876419765583 0.00353607036543945 -0.00384554148382161 0.00245667667886598 -0.0140173506818683 0.0196439556972789 0.0216713446820328 -0.0159500430613039 0.00797617311210008 -0.00380922232379857 -0.0277069399173345 0.0396094536947874 -0.0499120901273328 0.0138292784479353 -0.0250753618153309 -0.036777603006099 -0.0317988459191926 0.0216442027068792 0.0052851296304996 0.0227496449567246 -0.0365787424394857 -0.0400247656142267 -0.00121268645569177 0.00208453995521106 -0.0066573565669102 0.00826734227814418 -0.00620111996650164 -0.00057436942562292 0.0103003559371742 -0.00999480091060596 0.00113885185881786 -0.0041100813123343 0.00902779732944493 -0.00792278278906744 0.00544179678045772 -0.00675405221431358 -0.0064203410668999 0.00374024609078761 -0.00338402919412136 0.0272983115415668 -0.016424661253513 0.0137622370483294 -0.088929191112685 -0.0142654396094802 0.0117001630957501 -0.0663974680401841 0.00453528193276719 -0.00546268610344529 0.0371661974354253 0.000697385243141621 -0.00774512215750088 0.0289443767533217 0.00833921852472481 -0.00490776846859637 0.0416323156497937 -0.00314682034258541 -0.000286696630923031 0.00374120095572616 0.000961487728505613 0.00287067922269873 0.001837705595435 -0.00591487508865714 0.00264977806822203 -0.00460642997591471 0.00394470169873799 -0.00370520073625659 -0.00990496019453974 0.0108165496802522 -0.000667638617826101 -0.00342780256905323 -0.0257806631351358 0.0185041166168184 0.0157844399704002 0.116591279074986 -0.0304064505161148 0.620555345442611 0.0488424789951464 -0.0148627694059257 0.41346870248281 -0.037520763081699 0.00262836022331174 -0.235271217126007 -0.0445425439250306 0.0141341995137898 -0.285513518050774 0.000311302241484623 -0.000913099621858267 -0.000891631572661833 -0.00129861239585981 -0.0044281074577411 -0.0109576258232016 0.0103555259243926 0.0114332328612988 -0.00131574019847128 -0.00066838196721392 0.000712277227349586 0.000118934777651719 -0.00563259730175041 0.00617836012273109 -0.00613944213014716 -0.00601725035947016 -0.00197415011936828 -0.00158216232064788 0.004886756386259 -0.00421526580521829 -0.00636406244590117 0.00638095431684756 0.00521503491675813 0.00255369084784235 0.00875338680854597 -0.00836998094594621 -0.0155666130032224 -0.000517652285573217 -0.00676148450457868 -0.00350374091125404 0.00413392538923325 0.00537532215089523 0.000622371386673575 0.00552792946688877 -0.00296949983857271 0.00641720993427491 -0.00738758838056871 0.000199393535518094 -0.045675573350362 -0.0167489600997422 0.00485551667636457 0.0346697805689154 -0.0175398105294068 -0.0212612142231091 0.0143847457228466 -0.0191799112208475 -0.0178395063011275 0.0129125488488681 -0.00642556714477692 0.00944559667227123 -0.00806881926634009 -0.0287752131862648 -0.0113210483441393 -0.00339708445177195
  46 849.620155220079 ""  9.41289780046209 0 0 0.0449675773625596 0.0478057315227297 0.0643221873143152 -0.00717917920187173 0.10523104960035 -0.0878215333941072 0.0762468618970124 -0.0382567944019969 -0.0181144197682697 -0.00457385916233905 -0.00691170670154955 0.00414347653184872 0.0174393406927979 -0.0188126726335919 0.011526622773459 -0.0660674768761684 0.0903126936518269 0.0983273803001026 -0.0731412011113871 0.0298990325459597 -0.0128101398579196 -0.124726913342971 0.186721363562174 -0.213953594527139 0.0677210795413179 -0.113082262027999 -0.15694108509734 -0.13094822341582 0.0879873682080935 0.0217560721010429 0.101379887533891 -0.160546217662912 -0.179728535182166 -0.00183256768248613 0.00876460121116391 -0.028466626292923 0.0369675366071544 -0.0277420392705646 -0.00208049422431008 0.0466512585955049 -0.0440305224075089 0.00572936502851096 0.00141319967357554 -0.00270519489612137 0.00203230846479645 -0.000510398669335054 0.00205517281647078 0.00194419130950123 -0.00132281928458998 0.000778143388807288 -0.0101170061780236 0.00380552605992753 -0.0034655001093238 0.0214613965323567 0.0031427950562911 -0.00316403622613916 0.0160150392880348 -0.00131967481140021 0.0011567520569505 -0.0111227376687133 -0.000287850326535739 0.00194181625023021 -0.00394164318769634 -0.00177789314027095 0.00141030794919251 -0.00507787466418715 0.00228919366067847 -0.000111059615647367 -0.00171939007206756 -0.000216138827628821 -0.00156945121020333 -0.000631028248369318 0.0015918306022685 -0.000582830621003466 0.000820983328521904 -0.000931678018194996 0.00174916953882509 0.00398893547288601 -0.00130454444026519 2.18694205561783e-05 0.000496122366127881 0.00583087217006888 -0.0052598754621713 -0.0032734644195288 -0.0280077126797137 0.00726476602807085 -0.146167548564282 -0.0124702213630979 0.00291334797677807 -0.0986268521158715 0.00578158683653407 0.000324925891333078 0.0367221083659873 0.00455990552163977 -0.00209976980778962 0.0428637255184677 -0.00136348415201656 -0.000495976786427027 0.000730600411263352 0.000541350454261867 0.00286351216967177 0.00227095083693815 -0.00415390801205022 -0.00517500449830332 0.000676520293948161 -0.000404255380948289 0.000204118790209127 -0.000347090080215841 0.00077801626780202 -0.000905865127511828 0.000783098714594854 0.00176234879862852 -4.67937302224755e-05 0.00177185984331464 -0.00282482922420511 0.00252216326015079 0.00419331190577284 -0.00204916697154098 -0.00183493780308951 -0.00194047388904589 -0.003863913591182 0.00318170624459233 0.0064707088694446 2.15656968559117e-05 0.00153638185949721 0.000944611198332384 -0.00114201430691789 -0.00164573796844908 0.000387395010056484 -0.0017005583748235 0.00104187723586678 -0.00211765232888384 0.00206746769004624 0.00112462565239212 0.0128797049664079 0.00499234897440084 0.000177412273850156 -0.00707796051720763 0.0056734521068188 0.00829683340800015 -0.00353763171759233 -0.0862217067223465 -0.0759561994169428 0.0556859813785649 -0.0315906802358047 0.0318425427556502 -0.0296366690869704 -0.12464488074461 -0.063693497964097 0.00522496188502759
  47 854.651239601848 ""  8.28020334934899 0 0 0.000404856259101555 0.00092166721290677 0.00103297725124538 -4.0199877551401e-05 0.00202034121542293 -0.000232664963478201 0.00119392297499045 -0.000691362980600757 -0.000447142022363531 2.12369199102443e-05 -0.000297435239798994 -0.000409966649313279 0.000460222124926282 -0.000311415416780586 0.000211344312352642 -0.000991062642634019 0.000139941807137245 0.00204450938026884 -0.00182689589794194 -0.0011568958992324 0.00199457744327239 -0.00319036147713944 0.00276131792316323 -0.00585706626172163 0.00149994130974902 -0.00178521086359332 -0.00161733379358555 -0.000245893180957429 -0.000269391452108934 -3.92766313519873e-05 0.000905948848580723 -0.00219109779838385 -0.00212220412462853 4.38892818270945e-06 -0.00082125535675871 0.000109835319028503 0.000359720415097637 -0.000456159532796053 8.21781504971875e-05 2.69054536354134e-05 -0.000633797177250781 -0.000251130040221284 0.0212693541251985 0.0236208589646403 -0.00468796422821041 0.0455845153420562 -0.0255227075968824 -0.00941156575631789 -0.0130694008653672 -0.000435592006792957 0.0099237932829375 0.0169775184160525 0.0878527883847497 0.00207109210627169 -0.0178485282616044 0.0865142000801056 0.00719151379442338 0.00924108457687229 0.000330072799638605 0.00766742721405696 -0.0179297861340735 -0.0866129614745933 -0.0118281091237667 0.012238557648458 -0.0811482148955129 -0.017904307684435 -0.102544195272917 0.0170124233325452 0.0146012709284938 -0.00076389534974525 0.0542066494058946 0.00330026072701985 0.00588571315426412 -0.0322509991924792 0.0559508438987591 -0.00833566412584918 -0.0278333296562785 -0.0623272491399059 -0.00886853456830142 0.0375155917343549 -0.00840363588380996 0.0101505297433784 -0.00703887807868182 -0.015434485326103 0.0614933066966047 0.0659163489072891 -0.0127061729911611 -0.0626454575060176 0.0676158993066027 0.00416215612162651 -0.0416025998003253 -0.0731074727645718 0.0752526047183821 0.0912578598824405 -0.0553303268611377 0.0751400534459237 0.112771433052804 0.103092465432038 -0.0123120598792596 -0.0190879703077662 -0.133364640208892 -0.00264864437852301 0.113099145103213 0.104574548907806 -0.00372295958169273 0.0928277908863378 -0.0662896226322828 0.0654681888309363 0.102136570341473 -0.0713206186737932 0.0966558466200086 -0.004441734260739 0.0533451940437752 -0.0810070543322266 0.0783017320616391 -0.0621124006497019 -0.100316951846863 0.017588560046576 0.0454658569512997 0.0906323981881838 0.0807724872492959 -0.0608382492065661 -0.131129372375725 -0.016739096713121 -0.0152444183422517 0.028185702999003 -0.00659182914276583 -0.0197585973090679 -0.0332293516078408 0.0064944312916584 0.0342310401129139 0.0104478312075695 -0.00599524797041786 0.0106581637264084 0.0845959036002565 0.00296811197197069 -0.000215397798597356 0.033593467811083 0.0119704618335238 0.04079991665546 0.00569936181393059 -0.00138263624899861 -0.000246569934788015 0.000317991695226465 -0.000660869312242678 -0.00371371077677293 0.00141659238254073 -0.000891872323219909 -0.00483392397896606 0.00569266871640446
  48 865.631685482712 ""  29.8009277009158 0 0 0.00081531912391001 0.00184718768787151 0.00253305086076986 -0.00172143327643 0.00655672149012143 -0.00135307671441985 0.00307643891331097 -0.00172730751857984 -0.00117617260378068 0.000824414871896656 -0.00153056779242386 -0.00191933802375992 0.00103931031364165 -0.001297892350602 0.000244635208599421 -0.00222645647822297 0.00218317372436738 0.00378259968824581 -0.00631528062350741 0.0010871039820038 0.00400788987148154 -0.00462786266595307 0.00984560308693365 -0.00576814101976475 0.00430394277503117 -0.00553274468951721 -0.00512642340725882 -0.00280238270035195 0.00161082802297253 0.000169619733994026 0.00339264542160574 -0.00555124724576728 -0.00605317194148264 0.00318714315145226 -0.00112624247768957 0.00166500900272224 0.000535165895047557 -0.000626938592269916 0.000530676846262205 0.00222358106282728 -0.000880381183041985 0.00139877185001457 -0.0149984131034338 0.00986744465501095 -0.0050480979061785 -0.0107954923406076 -0.00238030700101783 -0.0138314965907757 0.0190393568024288 -0.000892215119901357 0.0873151010949773 -0.00634489580341742 -0.00640344460682125 -0.0383192863610143 -0.0043977081837982 -0.00594002609266031 -0.0254021061608287 0.00861754142831152 -0.00121112855423472 0.0730501330229545 -0.0053705170209664 0.00957400094712324 -0.0722760750417425 -0.0148317491586394 0.00896654298329566 -0.0856164363664819 0.00804895130165411 -0.0021038521010787 0.0194192130016039 0.000414739089667459 -0.0032389182595956 0.005136958698441 -0.0113667685806208 0.0174049379499059 -0.0207284985546383 0.00679330035674904 -0.0122815213478611 -0.0187899289856325 0.0120007018889829 -0.0107688850075754 0.00522296689292284 -0.0286529887105679 0.0298086580812341 0.0185408006241791 0.0317165970768976 -0.0182246925124491 0.194068249626859 0.0235989948892385 -0.0105837247751259 0.126071434614453 0.071429174733565 -0.012391628264038 0.440576195793408 0.0908505012638872 -0.0242799534018582 0.533417561859268 -0.0176001923275113 -0.0341191314741271 -0.00928815467246724 0.00187591049656051 0.00875202957645448 0.0080776576830179 0.00129303439437076 0.0226691235987432 -0.00825241342060823 -0.0262286544445112 0.0229077711428879 -0.0292724754527323 -0.0272503687682839 0.0130031179316978 -0.0217010622457447 -0.0102974313713987 -0.00143551785254721 0.003958059262687 0.0110155726323533 -0.0134884292221407 -0.0281439594393863 0.00938840416329128 -0.00351138631403408 -0.00830232843660677 0.0130524427112732 -0.00411391901183351 -0.0157664875666075 0.0140159534093424 0.00753538040560016 -0.0215194627468769 0.00953206557700566 0.0151035270209238 0.025536076012405 -0.00356203285640211 -0.0305198798452772 -0.00652750633149658 -0.00399054809814025 0.00365547550488658 -0.122533943501027 -0.0313694612417002 0.00521334924854385 0.0240231036420074 -0.050567984996729 -0.0689678474019581 0.0122476603616412 -0.00323134371006352 -0.0021251965209941 0.00173783939337774 -0.00103598659323428 -0.00262699321051039 0.000546869244762541 -0.00631032592584652 -0.00460623461281731 0.000988037953153005
  49 886.500772028869 ""  44.6168363969399 0 0 0.000313801245385 -0.000879558003709162 -0.000608475749643669 -0.000174991035226279 -0.00144462138972328 -0.00108258003478575 -0.000895974420867454 0.000877109487274041 0.00068911156853177 0.000126792970400744 0.000146901348811062 0.00123944625691275 -0.000743149821847635 0.00046867714728017 -0.000522019618609168 0.00095341928863103 0.0024156694660732 -0.00255224625049131 0.000770383009277768 0.00342440573337639 -0.00364698389250659 0.0024401018043965 -0.0020018971235142 0.00391250722351634 -0.000721141505560611 0.00131604805070428 0.00167316886807231 -0.000987626733527464 0.00013895165037792 0.00102519159554036 -0.00120553147224979 0.000794358589745217 0.000895676125215074 -0.00103745636760219 0.00106079537549393 -0.00112899388156996 0.000309314053728418 -0.000451327065745563 -1.47631070605878e-05 0.000723625936125706 0.000160176102205667 0.000322561241137233 -0.0451297582688826 0.0535342324875593 -9.33332505086101e-05 0.0407016590743639 -0.0347175542621321 0.00503866769790469 0.00300362691809959 -0.00349124397956192 -0.0324647402302208 0.000425006497756093 0.0323804787411725 0.0168178370860013 -0.0136738271360079 0.0309484400476944 0.0172275357209172 0.00352476135302342 -0.00267434882867561 -0.0183980437152013 -0.00783041255623227 -0.0277578498332994 0.014304073032158 0.00274026163893678 -0.0134562246818159 0.015240798882235 -0.0108535865237379 0.0014463088144078 -0.00614160116501658 -0.000815085835946374 0.00530791619642537 -0.00213957673542711 0.00423818690477558 -0.00711606115667294 0.0101459552401337 -0.00350688738312186 0.0025110285764009 0.00160377000209689 0.00210066920226754 -0.00415899598500032 0.0349988368146068 -0.113235834715121 0.0760960395594718 0.0708440395700779 -0.0264395743510954 0.0451285562603127 -0.0814036275805615 -0.054867864733048 0.0225820208393262 -0.0760060018944992 -0.0306964263351539 -0.0198581103376832 -0.0863189239683142 -0.00259447066650944 -0.003415947849561 -0.0825703078936433 0.0191910716592151 0.0234854618167422 0.00234654999275064 -0.00282692489427757 -0.0197950026489913 0.000302990038215955 0.00948566009118939 -0.00109557840965317 0.0030430985405181 0.0127494047269926 -0.0105141366010279 0.012253974644502 0.0134597835043597 -0.0080279558269954 0.0125187550328283 0.00336065990292943 0.00530144480951511 -0.00515918661339486 0.00460666307399677 -0.000965697064910312 0.00243721991076753 -0.00149093334767214 0.00706459686378166 0.0152491274009567 0.0045070076918711 -0.00380017938346315 -0.00700992902222398 0.0422365835357475 0.011924344350657 -0.0694175319891196 0.0435545157899145 0.0499957835258019 0.0767102006346164 -0.0365025663870915 -0.0916632032999415 -0.0165075109031025 -0.0238214054131081 0.0340098675948692 -0.448462388269457 -0.141797179345598 0.00364426906779689 0.11428181352624 -0.262257768065014 -0.287570871783601 0.0587125849937337 0.000521566022337675 -0.00155631338929496 0.000548856589099548 0.000793473039847756 0.0113801730662482 -0.00508472725728726 -0.000138516037024609 0.00863729403898673 -0.0106622468263374
  50 928.538511918493 ""  28.9746859479445 0 0 -0.00214643841306366 0.000735849007244679 0.00186557582933319 -0.000348820996901266 0.00134895805225158 0.00154523169522632 0.00166751355545486 -0.00292487254891996 -0.00124948265220449 -0.000176245070114156 7.68907185197831e-05 -0.00144982780615144 0.00123776838235415 -0.00064806290374975 0.000905113189187429 -0.00355716472657967 -0.00349359469316001 0.00463864876238274 0.000397483389208139 -0.0037235438477347 0.00283965107801083 -0.00353230926955845 0.000908074458936518 -0.0054617341263512 -0.00173111348244501 0.00306498577137342 0.000871428609601996 0.0047803971128378 -0.000818907760211255 -0.00407685402396105 0.00655281625330914 -0.00238506629577361 -0.00377407697559638 0.00152134124382527 -0.00153393563087964 0.00176285154636193 0.00010925283869343 0.000172092723578741 0.000256353213879905 -0.000938645526378244 -0.000197795179477563 -0.000365309680352455 -0.0630412613718352 0.0538470703985866 0.0527944868266911 -0.0207077660953758 -0.0203092083906076 0.00666139468843742 -0.0133040674913457 -0.00194184206690177 -0.00168405536173629 0.00235164453551442 -0.00269202476448483 -0.000415678315866587 0.010472721463062 -0.0146668417761748 -0.00229876686641875 0.00195763292506194 0.000287117514566969 0.000153771049599472 0.0141087804103738 0.0155881921439172 -0.00126175839015662 0.00259541243277786 0.00989899368659335 0.000219062428845696 -0.00251738959680534 0.000802266264666426 -0.00217770089826493 -0.0015458507031041 0.000794598468291641 -0.000896162484998514 0.000637446447267901 -0.00175449038236724 0.00146857269468593 -0.00170341736825928 0.000854017547371734 0.000609113548335979 -0.224622596328849 0.0899293067903664 0.0626933142904651 -0.0998633728158928 -0.0414561121748736 0.0153480786758558 -0.0167083803350402 0.00625446840804135 0.00563009044659209 0.0153926912025933 -0.0121199162083245 -0.006810396839872 0.0227195008896142 0.0111837136979541 -0.00636451272837335 0.00931726166280466 0.014955933343135 -0.000183136491904387 0.00425798403852028 0.00649839765158335 0.000822336651358144 -0.0016073984160011 -0.00327286967935165 0.00176414153403209 0.000247867424103573 -0.00334376345142607 0.001732201894616 0.00119987541512938 -0.0018413252504926 0.00407608536406107 7.79180130364767e-05 5.98587737545171e-05 0.00052075870569836 0.000744637950210955 -0.00119927858606811 0.00214562492548643 0.00216819349599473 -0.000615176065914599 0.000971325532376362 -0.000495655234888692 0.00234181093295025 0.00838645883239863 0.00314920874089914 -0.0026606191971279 -0.00427226666335229 0.0788084023364672 0.0713396612899259 0.045017276837745 -0.0435613868119789 -0.119334155589234 -0.0420691076227755 0.0797967356029742 0.0316398901339417 -0.0495872611909254 0.0143868483561762 0.0687071713364668 -0.293993081992653 -0.0543955081544885 0.127756681984379 0.309864739617807 0.0482304630705064 -0.00177165463371191 -0.0456022767348888 -0.000552403262815724 0.00490747053609226 -0.00266895582199086 0.0037168216759161 -0.0172593664399235 0.00570998010995902 0.000788524653186173 -0.0222651052139768 0.0270142396637009
  51 931.845583123939 ""  1.71176323244797 0 0 0.000650620330437131 -0.00290057455640617 0.000607316651809262 0.00137437652709542 -0.000889506699139107 -0.00379196578219092 -0.00155980509902687 -0.00021976143820687 0.00228127640833799 -0.00046499493982894 0.00033576559991938 0.00270386825836872 -0.00134211212338002 0.00125016202452119 -0.000519190241899861 -0.00129118508733236 0.00058492738555748 -4.99158480298461e-05 0.00035326199976932 0.00281411851701546 -0.00470680151807051 0.000564881060734822 0.000612392175393801 -0.00207031171375354 -0.00715932526550631 0.00766449072335315 0.002339245934327 -0.00295071730129409 0.00581904812129021 -0.000340929301867458 0.00593312219475872 -0.00338946104453243 -0.00622047729879194 -0.00391152082035127 0.00329132506640228 -0.00436549212259585 0.000941432976935678 -0.000418498338727651 -0.00114227143108158 0.000701271698490592 -0.000924249869537327 -0.000963853551941517 -0.00173359185640163 0.00179867745088242 0.00302658959931633 0.00209662112920377 -0.000724034533148533 0.00224105149612675 -0.00230021271227352 -0.000288098032562273 -0.0124523568310063 0.003881874174183 0.00160360692917757 0.0181924396042719 -0.000650876020486347 0.0014595435330942 -0.0073335777759154 -0.00247305363196434 0.000255660916444851 -0.0146323791708589 -0.000593141651698623 -0.000352260281991831 0.000157484875988441 0.00325353421750678 -0.00220173580701706 0.0171772200875068 0.0140234742892625 -0.010624134333432 0.127916175869523 0.00902111354681313 -0.000355820958137661 0.0588468963167818 -0.0646469624657767 0.0676896773697173 -0.040649229718 0.0501658129239006 -0.063962489473399 -0.0611117293325926 -0.00886266543540406 0.00409055465283722 0.00271987480429129 -0.000947811318870945 -0.00356788461525815 -0.00121985638870963 -0.0191186490495132 0.0095615974969302 -0.10042057012853 0.00797152697348042 -0.00160769505490489 0.0539378013358305 -0.00015454139320484 -0.000194731174078881 0.0123271338471996 -0.0180261389795025 0.00405478060134455 -0.104762468275435 -0.120198898914653 -0.253736907344795 -0.076898389487401 -0.0100396112279687 0.0115749051234424 -0.102675936015641 0.102934603134281 0.267628127507874 -0.0736133762723079 0.0227144801007934 0.0329595376069419 -0.149298959781271 0.111401813223481 -0.083271491365067 0.0699689902666665 -0.0851893292934559 0.12200573391269 -0.265849149740279 -0.051352816426988 -0.0198852950136632 -0.154887311314821 0.0172440299622825 -0.0814992203675727 -0.283767254357017 -0.088408198763389 0.0799052526256757 0.107824231395969 0.0024249227394521 0.00209138924130221 -0.000567646975130587 6.81243417410029e-05 -0.00165923240060455 0.000537072099124586 -0.000548419571306782 -0.00111018386344524 -0.00177858270091818 0.000353916918948988 0.00317014293258065 -0.0119976738856279 -0.00364052318589356 0.00107759643012609 0.00442209246101135 -0.00542944666701238 -0.00702477852953557 -0.00150373043325384 0.00133312651452965 0.000442359569520207 -0.000572244049094047 0.000547534602751549 0.00260616642078318 -0.000934964214015282 0.00298331506848269 0.00288927312357363 -0.00137287935841905
  52 933.797830681729 ""  3.982134670108 0 0 0.01270751441335 -0.106682130560536 0.0318909132215668 0.0336061831286437 0.0200866047954078 -0.107904915071376 -0.0545486546937167 -0.0251215546115424 0.0778657991782553 -0.00980365658723875 0.00152022247760801 0.0619507477560225 -0.0314544341960444 0.0275097410736163 -0.0118323981504719 -0.0136673434411124 -0.0530627969500424 0.0196432104068477 -0.0458753378145276 0.0547101904567475 -0.0726527550583727 -0.0343853227724579 0.0844849663233786 -0.133728533752009 -0.272909163910761 0.30505171209654 0.11789600852585 -0.0422888856395341 0.174719092434433 -0.0429754230503412 0.253413045098185 -0.111551464787336 -0.220346976123791 -0.088793876675539 0.0836933455969067 -0.107484578060401 0.0250332266071021 -0.0108875016042062 -0.0294153295198866 0.029084197269334 -0.0290335098906242 -0.018301264313592 3.40389512938867e-05 -0.000460750049503023 0.000572178275172687 0.000323212664709853 0.000439481740202762 -0.000505019778526534 0.000789395777778847 -2.36848730043526e-05 0.00133923691379935 -0.000238585868341507 -4.29519943338512e-05 -0.000611406757929134 -0.000239980540124344 0.00021876449712948 0.000128309063507823 4.82552287211307e-05 1.32714534149489e-05 0.000904231568229593 -0.000812028755081145 -0.00046808538312419 -0.00127393323218652 -0.000255054606394092 2.03394703373558e-06 -0.000357323990434616 8.7720562098082e-06 0.00100882297001076 -0.00339114730131755 -0.000710027676309127 -0.000674388619667228 -0.00176598520491066 0.00235245745105403 -0.00155794535257729 0.00153960301246308 -0.00131879760130781 0.00186116211556433 0.00127512206965188 -0.00066722194744917 0.00107250187179197 -0.000467472650208132 0.00143488956843453 -0.00137546700584953 -0.00118788561044653 -0.000129283491921306 0.000101265580728886 0.00202901403558086 -0.000371370624128133 0.000197328454100916 8.00987044278684e-05 0.000801060384558885 -0.000974857722381065 0.00844113473455206 0.000973862780972273 -0.000293047551469028 0.00573454524759935 0.00398018666516159 0.00703977117923012 0.00199910746883986 -0.000197957229885145 -0.00217468561946154 0.00346153274788756 -0.00280078358913708 -0.00875774032334586 0.00234690165285288 -0.0026113841524726 0.000252681539330771 0.00176250152161405 -0.00373591690866414 0.00126477602326599 -0.00128344693174473 0.00270709925005401 -0.00609679075727018 0.00732719580613622 0.00141571226189356 0.000579315690520246 0.00556945387934741 -0.000377015570142888 0.00156258793882138 0.00798314659547417 0.00297684187688246 -0.00349596760391595 -0.00459770480844836 -0.000268972126661566 7.76314819457327e-05 3.08850894370841e-05 -0.000328893309597453 0.00028207712618345 -0.00034043820656574 3.14100857985445e-05 0.000169417702659867 0.000449484779863769 2.21079587569788e-05 -0.00073097073000674 0.00175637712554077 0.000395982167380141 -0.00129395337596679 -0.00313508992338583 0.000635265604971891 -0.000796382779755582 -0.000936087996097695 0.0508462021449672 0.0342217270059784 -0.0299547324073379 0.0289900128566858 -0.0118160706554776 0.00864087022024072 0.085623969009859 0.017718589706242 0.0209158060540597
  53 946.746047711239 ""  0.631894674405076 0 0 7.41242800592739e-05 -0.000708204973351334 0.000112972825228965 0.000341184833800259 -0.000600735695818317 -0.00107912490701645 -2.98637483568454e-05 5.15100427702761e-05 0.000617795374754989 -3.38542581293178e-05 0.000107940296215758 0.0008997069540715 -0.000377266995885006 0.000460037252522421 -0.00014589125831292 -0.00147105202573904 0.00136315436211411 -6.5185522936783e-05 0.000378337581796923 0.00146846095968241 -0.00199692740101216 0.00106972272157325 -0.000371148235342071 0.000980239237910812 -0.000936045479905796 0.000489503936351079 -0.000506880692150136 -0.00237979291109851 0.002170708911813 0.000632553985087858 0.00153496060160082 -0.00151765893866332 -0.0023049768959329 -0.00118530052350746 0.00111282791457459 -0.00137392956030458 0.000324788255620429 -9.3508433211158e-05 -0.000276123069876245 0.000248038989891826 -0.000162776454633221 -0.000257282065103666 0.000488003979307443 0.00176534078609684 -0.000511041172730349 -0.00115150282552868 -0.000179536871734837 0.000587046080793453 -0.000831933705212056 -0.00104697242431994 0.00051735097273638 0.0103468437580657 0.00841425000517826 -0.00172438015744282 0.00289690051081047 0.00757615117300791 0.000807130513196567 -0.00767941294418547 -0.00511587048471454 0.00111702987577026 -0.000556607751551588 0.00114215549121983 0.000617221039446963 -0.00282373697434771 -0.00353451567182265 -0.000875341041515372 -0.0164870279154084 -0.126266648878303 -0.00810622346095905 0.0774536005571883 0.0847181048975989 -0.00624089239026996 -0.0433173019770389 -0.0240752387786831 -0.0520525513420873 -0.0325308907308584 -0.0274940943314663 0.060887906826959 0.00129863259366042 0.00146561688355114 -0.000550866566166224 0.00106856395645314 0.00154314985941403 -0.000988015099794706 0.019478186181296 0.00353110549729329 -0.00214298210152218 0.0213313232925418 0.0180478498278667 -0.00768635420661173 -0.00845506125480018 0.00408148038408463 -0.00151378490070787 -0.00376391589180453 -0.00535588304675909 0.00753631872640547 -0.0662230516757785 0.0448386855462458 0.0287958543291459 0.101522566938231 0.324768106650296 0.00940747082892195 -0.0757886058512099 0.0315617764379219 -0.00307037038530529 0.150604639804617 -0.0922053766047467 0.225728090188054 -0.0316516242671265 0.191658520424924 -0.15215823328302 -0.0360742722333286 0.188296009064765 -0.0944473353957731 0.092475832740851 -0.06424702978171 -0.25865738273914 -0.008903919487395 0.17893541606065 0.133156389409074 0.0137618448334336 0.171832175327729 0.173855441369808 -2.10463880825636e-05 0.000100229574949578 0.000335255800231054 -0.000188721756644374 -0.00040577695613836 -0.000426964424381548 0.000353687909879867 0.000544515282327973 -1.04634030836824e-05 -9.17416638856455e-05 0.000554588777438193 -2.87293756797994e-05 -0.000240227394142045 0.000553756494198999 0.00142639723953368 0.000123214727083892 0.00089090560885105 0.000386555267326296 0.00030274534004846 0.000132278562423125 -0.000143721312845783 -0.000130480604026439 0.000558944811936893 -3.65584494445329e-05 0.000901191253731511 0.000975906982273159 -0.000401316132464545
  54 952.903709523108 ""  60.4022154118975 0 0 -0.0174815212544771 -0.0145905009052458 0.0258036243033839 -0.0194479478414007 0.10966084300078 0.0557085462419238 -0.0277206083790163 -0.0399512777462355 -0.0154809141464872 -0.00232457515407804 -0.00933006595154943 -0.0769169674148364 0.0431766088616309 -0.0424463230451051 0.0205043718782492 0.135044588853128 -0.248199214294525 0.0594313273275772 -0.0993317224198178 -0.14044620956828 0.213729347210905 -0.178235473550575 0.146510667322309 -0.242591215446803 -0.0864666565452541 0.158486312202553 0.159973432800961 0.229337845200603 -0.113842098155382 -0.109322784943237 0.0870609052110168 0.0740452677055238 0.0523736858910051 0.104986112620432 -0.07959242871504 0.10495956357809 -0.0131294856862054 0.00961491432881195 0.0206854359703296 0.00475422361836849 0.00110517090884383 0.0274603443520389 0.00275888204666046 0.00111099067970562 -0.00309111131352809 -0.000520599946053921 -0.00181465968186245 0.00166956220768327 -0.00225492664761081 0.000232337701592494 -0.00161798251124336 -0.000283010176346981 -0.000717207685303657 0.000360292824843141 0.00102708683552896 -0.000794281312876662 0.000200627087737848 -1.2215894907741e-05 -0.000348335896700817 -0.00154219103564989 0.00224282265794748 0.00131026955345363 0.00336585672462525 0.000768487095808213 0.000707964223090869 -0.000394327910493798 -0.000685897507235352 -0.00108459524093056 0.00127249553170379 0.000500862026299197 0.000992122206998837 0.000593613862817915 -0.000850155761407472 0.000450298381905417 -0.000159997050272654 0.000409595298984284 -0.000996337021049485 2.09513552906364e-05 0.00665166383923327 -0.00259246230622216 -0.00157947407622499 0.0051087199872299 0.00453145052281333 -0.00210576720562958 0.00124167443529977 -0.00172748824374491 0.00171257171028675 0.00187828823366719 -0.00017117370099474 -0.00244939916896968 -2.52176578068771e-05 0.00161282072574849 -0.0218263627544673 -0.00258278213861383 -0.000759338145190058 -0.00344977713591147 -0.000614631150964712 -0.00102270239600491 -0.000513006058653747 0.000291864157428327 0.0010748441565195 -0.00162490017996975 0.00113164909451931 0.00308526482067725 -0.000536327833156783 0.00132150857658673 -0.000429819730654451 -0.000586324977727849 0.00168769330786976 -0.00078519045851674 0.000854983672591557 -0.0012698301178813 0.00204456556662139 -0.00581317914109385 -0.000425503010858405 -0.000518009648143172 -0.00406905097665492 7.1653122370631e-05 0.00019449990429584 -0.00317020291125063 -0.00158059180438454 0.00263450650431521 0.00345471123155092 -0.00150949398511375 -0.000742729981326331 -0.00169009133673862 0.00235723747601138 0.00501101091559731 0.00155742780943307 -0.00266945181824244 -0.00207837758498177 0.00302911351929996 -0.00100823411985652 -0.00306500634158602 0.00188393648305526 -0.00401753927101449 -0.0116927526330401 -0.0183663316369907 -0.0107968196026133 -0.0128724067380241 0.00261658523459206 0.00667276884630933 0.043028050261491 -0.025394618536341 0.03427282078279 -0.206879127556789 0.0729780311253496 -0.0380086205685822 -0.208425148458742 0.183745745556267
  55 962.35828495308 ""  73.8414525301351 0 0 0.0848583195923426 -0.0217947300458748 -0.0507148745100382 0.0421024574630181 0.0368718967302099 -0.00956250308605165 -0.0812289135207094 0.056376113255748 0.0150144881023995 0.00166295494612533 -0.0126913910051441 0.00928014156162669 -0.0163910657498655 0.0121481700809486 -0.010021829371522 0.235557997328202 -0.169179664280489 -0.0635100957923195 -0.0422937248411344 -0.0950884261367805 0.101016208482158 -0.0875238161172144 0.0797359461241552 -0.217751255129694 -0.0302232066682102 0.0707655571695922 0.146042861783307 0.100750901476937 -0.094348813961322 0.00612088019399397 -0.135416335582536 0.192098781635399 0.212916888690685 -0.00928555636471654 0.0204632581214694 -0.0121966949784244 -0.0117453747907083 0.0150212592883447 -0.0153520815287142 0.00715430725268855 -0.00120928893377479 -0.000424604956203022 -0.00219021598225571 0.000134891491914293 0.000422541502783924 0.000242785867770189 0.000417563150324997 -2.41490100051291e-05 -0.000792171540069843 0.000106410050594028 -0.000331578312794911 5.34244045871476e-05 0.000116910131173653 0.000171844960676907 0.000515057474960844 -0.000697282754438133 -0.000372131560135216 0.00043251252383916 -4.53088080901517e-05 0.00063730380418206 0.000170562910207592 0.000643886739689758 -0.00180814506574405 -0.000188475782959223 0.000123709883330111 0.0003340950718731 -5.47316504594493e-05 -0.000209384489117552 -0.000111072514600917 2.29722646186722e-05 0.000148323270441323 -4.98050551824603e-05 -1.05876662179182e-05 -0.000209700983105821 -0.000196885147843589 -0.000360673707644893 0.000139672994323104 2.74552959861184e-05 -0.00247858623844019 -0.00122825993979982 0.00209613330505028 -0.00738408893177952 0.00197847403896986 0.00538022185779497 -0.00125041074460466 0.000716969752749706 -0.00145302871189166 0.000567792885615796 -0.000836367676396069 0.000819372127656783 0.00280948324065209 -0.000231021913889103 0.0108794257430987 -0.00216909163562823 -0.000805916569432675 0.000159212371501938 0.000283565324361826 0.000403452158793304 2.6295819913236e-05 0.00010720424725196 0.000377181414370083 0.000682594868122472 1.74598612090878e-05 -0.000217392564508969 0.000211892178849937 0.000191588875351798 -0.000228514357209183 0.00121769282494064 -0.000814063734351208 0.00100148144252183 -0.000944841615671463 5.97953859645469e-05 -1.35057011116251e-05 0.000670992118239522 0.000855950160237783 -0.000324835009403478 -7.24007137740307e-05 -4.23804375176474e-05 0.000762653509233398 0.0020947663558786 0.000937169758945755 -0.000397749842750311 -0.000984471642984328 0.00113371335148732 -0.000499671805023879 0.0015107091878947 -0.00167887461621462 -0.00463083893125772 -0.00124715607504649 0.00242829404812322 0.00261468946680936 -0.00353943966799082 0.000357055964700282 0.00415438953383771 -0.00401413705222976 0.0033874554162924 0.0154576723283445 0.0272563576856929 0.00860035165364037 0.0162205049236092 0.000931288340256757 -0.0269330427472834 -0.0951329783826462 0.0517257792033321 -0.0506640924936152 0.24861411761758 -0.0948714903200842 0.027105276814608 0.262824975619138 -0.255131098103792
  56 976.37812245144 ""  0.336088778682514 0 0 -0.000670144203241095 0.00093890479362069 0.00105467647443408 -0.000486733733152744 0.000365023906697551 0.000931269826480089 -2.02783173990567e-06 -0.00118458374351501 -0.00142279215146762 -0.000247365679613278 0.000253038190882999 -0.00100981540804248 0.00093556198658924 -0.000787226602773924 0.000600971694596833 0.001657618185937 -0.00176800139633379 0.00118321654201652 0.000861784934508478 -0.000921979673116891 0.000797400485295484 -0.00186455944372971 0.000486212577233541 -0.00175244872766714 0.000135619609889068 0.00148376806854418 0.00240616941752481 0.00403653013884181 -0.00243061220711323 -0.00249270534125555 0.00150106714220735 0.00145575406068817 0.00104878529359004 0.00144483330298491 -0.00152960897313306 0.00176805495068351 0.000187308647946984 -8.48671709131757e-05 0.000510307551584752 -0.000138709289146679 -0.000120392533502175 0.00028654180635624 -0.000512064580409702 0.00208172810722714 0.0159873087975655 0.00514277330476169 0.00234252194059233 0.000604313412276933 -0.000670263401545964 -0.000697446407060193 -0.0165925296084453 0.0112173280652617 0.00211197107060525 0.0705948196455697 -0.0131649267133205 0.00398394332768652 -0.0956708610123982 0.00411765498644265 -0.00147979659188316 0.0359635578679095 -0.00971635829373245 0.00301328911098918 -0.0460051954739289 0.00816379964709515 -0.00757605481644586 0.0391287267883712 -0.000901606152168824 0.00037433998984318 -0.0109867751137938 0.00178425395685616 -0.000649597462375613 0.00703669416126129 0.00625721663684345 -0.019502024216671 -0.0132263975886413 -0.00950424756795541 0.0206072307082649 -0.00835646708715895 -0.0429196448685229 0.0296410790820217 0.00200392696357762 0.0187378138184659 -0.0345195663233569 -0.0247144008359541 -0.0863461092984403 0.037389928866193 -0.397037805342133 0.0840494596251451 -0.028792234047019 0.573236710530738 0.030186292855457 -0.00580453685704625 0.288491992389621 -0.0450127438573575 0.0039571156093248 -0.239458979964788 -0.0193413009247362 -0.0422026391423957 -0.0151983114030613 0.000181872311361527 0.005532338802478 -0.0101731217002367 0.0107213327789854 0.0407834360680774 -0.0143457733587665 0.0158607999404451 -0.0205081191200299 0.100725024919679 -0.0638504618840915 0.0930096090993156 -0.081236388795964 0.0166332677305325 -0.00272234321793904 0.0821298441398526 0.00976775489414814 0.00808188106556204 0.0999204421632561 0.00283325142434973 -0.00469084085796312 0.0858218387987049 0.0416128145483364 -0.0808428085372911 -0.10271302886908 0.00286399649467565 0.00663959933326774 -0.00424527115925683 0.00114281692509431 3.34721520443366e-05 0.00311353376034237 -0.00641961444906286 -0.0093730145318413 -0.00384180936004161 0.00569088380683417 0.0108034143250898 0.0106962048927774 -0.000950191639678954 -0.0145461443446026 -0.0387344506741019 -0.00143019114235376 -0.0234736103491855 -0.0189962247511831 -6.36412180844564e-06 0.000813684768278385 -0.000373397964116417 0.00148076064829344 -0.00229425215669514 0.000107325677831073 -0.00159664179689686 -0.00490331342143497 0.00382379210427095
  57 988.001931244698 ""  0.0887245479720706 0 0 -0.000279517550586494 0.000785951101629705 0.000357893018757995 -0.000696596014125264 7.33221211486672e-05 0.000472418203314275 7.9864075775546e-05 -0.000345974860572452 -0.00046249568249996 -7.14285081462689e-05 0.000334948803626801 -0.000734751463224938 0.000412423708190428 -0.0003112926632311 3.8216741481406e-05 0.000875903328573288 0.000486638808593456 -0.000114430997662069 0.000660378446452067 0.000839905652569614 -0.000685911396933349 -0.000350670051021714 -0.000207021800106592 0.000807779414132057 -0.000153712888490466 0.000908083866814544 0.000614765873317199 0.00196616712471796 -0.000934718544140381 -0.00103663075270672 0.000146773492508254 0.000638033818193563 0.000768882038510801 0.000721995896135688 -0.000871539629518843 0.000792072554441495 3.08596463562184e-05 -0.000145121825535579 0.000200019329025419 -0.000284840665472427 6.96147148457606e-05 -0.000158928957487982 -7.80196762960852e-05 0.000454696520633454 0.00451263634094836 0.00145043431009554 0.000537351812461154 0.000192066660516163 -0.000219569142118572 -0.000486677071455391 -0.00423932902710179 0.00179197220726443 0.00100930645745574 0.0112180152339655 -0.00238781632723875 0.000344720241173597 -0.0176943436112826 0.00116134731266919 -0.000622443900830356 0.0108027363150996 -0.00459448266980551 0.0016252648029588 -0.0246298639247022 0.00377268533508693 -0.00242636862741544 0.0201559500569106 5.29894731074773e-05 4.42366957804865e-06 -0.00257912909409873 -0.00843572600764154 0.00377447217132833 -0.0692612398211018 0.00573360734703259 0.0528436650259507 0.034549805042534 0.0019332000647997 -0.0563733468352881 0.0287401551916627 -0.0115958773937189 0.00892289877346294 -0.000133922701141599 0.00423171428784398 -0.01022522869075 -0.00630961582624382 -0.0153275345033231 0.00750745282869429 -0.0642247439562947 0.017854945537768 -0.00713822319722438 0.127227229012216 0.0192027385016975 -0.00431567566496593 0.156863162264555 -0.0222660364104197 0.00391539245892773 -0.120440799241428 0.134597068032949 0.309396370170613 0.103771143824407 0.0178789724171699 -0.00827598651121301 0.150352686750346 -0.110789714301829 -0.321001422443953 0.0963112209771992 -0.115344949412081 0.0902255776140258 -0.300516332940985 0.0900803638849822 -0.249540746156929 0.19463266885098 -0.0152146413972293 -0.133097772486356 -0.0693296525721033 0.0370393255484847 -0.0535990219161522 -0.325007496120205 0.00184361085638529 0.137215332805178 -0.0584824095494468 -0.0370799430691707 0.226058077245851 0.239180628922574 0.000710999578729318 0.00170859838774108 -0.000900325474926852 0.000204474553295159 -3.64792133681675e-05 0.000699634321689671 -0.00138030277310455 -0.00265712942120072 -0.000800960334416487 0.00168898181016163 0.00295144658680185 0.00424486214078156 8.10929012889765e-05 -0.00417318420642038 -0.010941955412063 0.000781140478044845 -0.00622251073242753 -0.0054937623206462 0.000155225773850524 0.000209836882638179 0.000134342667566581 0.000988371916048803 0.00167360754801733 -0.00110836802624733 -0.000700683540822229 -0.000110936057533888 -0.000406950336319475
  58 996.655579561006 ""  9.18699454711055 0 0 -0.00642494257292632 0.0341000853319566 -0.0209698053698961 0.106571083551217 -0.0284336505705339 -0.0198695222490137 0.006979900290273 0.0191535398041796 -0.0215372398158182 -0.000632700945486502 -0.0218952318019157 0.0629780275716338 -0.0514687709356135 0.0435139466066964 -0.0255310537636009 -0.0265711336500935 -0.0498631520348647 0.0315577554812678 0.0130451514501204 -0.208293050507849 0.126995621215463 0.00731814090821927 -0.0308597143997938 -0.22192358950617 0.0669925055493676 -0.0720800168282954 -0.0329971895095536 0.0079418589985206 -0.0456755271197513 0.0146972945913738 -0.0834919794062436 0.0502338976522536 0.0716241403747726 -0.0776642804430502 0.0836711667600031 -0.0806455029150817 -0.0200550607383423 0.0292419971411 -0.037956551476106 0.000405321879970342 0.00373060117419831 -0.0164836783914902 0.000561976208875611 0.00501738668514215 0.0209084547223919 0.00169832459697115 0.00243939126071857 -0.00730361925257703 0.00334535757034302 0.000318468564453701 0.00525579932561155 0.00377748601346881 0.000315484315674804 0.0216567940899167 -0.00556614922325068 0.00245686757973646 -0.0330575477599613 0.000160096577180351 9.57236866535494e-05 -0.00176863205260145 0.00778516615683794 -0.00278570719988413 0.0543259748780869 -0.00809002959865955 -0.000167268395065675 -0.0455268837676442 -0.000406589744640849 0.000407274914663208 -0.00218983268267841 -0.000667931261517405 0.000169798908358707 -0.00452131835054322 -0.0028340075505932 0.00314265658916809 0.00468845440805944 0.0038092052426125 -0.00340245568326744 0.00322251783262382 -0.0599668787051233 0.0521340066243344 -0.00585885523182244 0.0246535531501981 -0.0507367344117884 -0.0370341009023668 -0.0242445145292305 0.0105721232502974 -0.110302405175967 0.0272145623270876 -0.00818432587101754 0.18926487116104 -0.0463928944052755 0.012337790615285 -0.32026156294992 0.0371348686792941 -0.0205649050182904 0.259593903674564 0.0110031313481479 0.0239708139914075 0.00812392736051483 -0.000144907926578173 -0.00134110786118037 0.000836796164684159 -0.00846935221080324 -0.0239514987082346 0.0072227010681476 0.0030365841192075 0.000225598030981973 -0.019086742139778 0.0176887547330857 -0.0228203119999455 0.0212433970732501 -0.00563877842136231 -0.00348298664440823 -0.0201541150701577 -0.00770513727627226 0.00228481625178136 -0.0164167826599939 0.000741103488000643 0.00517732331614836 -0.0208980995767084 -0.011330679703185 0.0192297546921276 0.0259953649054943 0.00285435957279218 0.0107430812986107 -0.00482601425294017 0.00054517812950842 0.00123902919902439 0.0028313811759389 -0.00415147465573302 -0.0150760673534825 -0.00100175207964351 0.00971839307127968 0.0139451123567285 0.0325308408801974 -0.00198734033198314 -0.0361492893428899 -0.0836375240721087 0.00904879093285281 -0.0403802734240166 -0.0325243324498717 -0.0336188093069084 0.0141678159095256 -0.00950314616878387 -0.0588564014006298 -0.258492153496231 0.133303265130158 -0.0314538259257853 -0.169966665679789 0.179010052459742
  59 997.339975191755 ""  3.00167178994327 0 0 0.00711513706519952 -0.0265223672310573 0.0135458481561989 -0.0766544374512551 0.0208360333697351 0.0128986578995135 -0.00543133929221137 -0.0115503135492413 0.0170110397965589 0.000865923028498627 0.0154195099987004 -0.0443957693493128 0.0360413852273558 -0.0306545716839008 0.0177994267463218 0.0185222146173584 0.0374496588450551 -0.0243926679274359 -0.0120271240075054 0.15126554259223 -0.0918640915494703 -0.00346692057156677 0.0238144797270312 0.163200529131759 -0.0475928008062334 0.050045431195782 0.0218587844781699 -0.0139739539189772 0.0364486221171574 -0.00567265742066387 0.0556495569669723 -0.0372805043162567 -0.0515081708114781 0.0549429556048378 -0.0582187702199935 0.0562705296089615 0.0142079101420285 -0.0207839034305234 0.0266318730088812 0.000415054407199755 -0.00253377154301162 0.0121284356816903 -0.00132844044221293 0.00350555747637717 0.0195793228913062 0.00119216106339074 0.00347911922622906 -0.00763018311107182 0.00598185598534329 0.000522783815612773 0.00720796870445965 0.00524752171618625 -0.00219039986353331 0.03195704786691 -0.00823496426538866 0.00559166924923897 -0.0475644159858851 0.000226983502188587 0.000870935915226928 -0.00241080834793245 0.00972606153903679 -0.00662771289320886 0.0768247412099756 -0.0115681540527185 0.0014616444130434 -0.0641030909676225 -0.000359527237125279 0.000679508561841865 -0.00303824396441931 -0.000657102334613616 -8.41809822121618e-05 -0.00608306828336894 -0.00403022960146733 0.00406284773185438 0.00658771391237266 0.00519700314643127 -0.00457477923316194 0.00431247588161406 -0.0549479264521997 0.0436441837208057 -0.00235262807124127 0.0156282891598521 -0.0458625769774813 -0.0285676868296024 -0.0343513466777319 0.0116978878733928 -0.168672143375501 0.0420646038655227 -0.0083012453407156 0.274325992829892 -0.0669880644521886 0.0145801772684497 -0.45316593253452 0.0622377377797105 -0.0213463413499247 0.363953475398971 0.0139479098475207 0.0313775050409132 0.0109471882716321 2.73558322554739e-05 -0.000911228669063837 0.00014168701338206 -0.0123979972039675 -0.032824179673081 0.00957234940373298 0.00531526793111511 -0.000447781679033014 -0.0251746879283466 0.024354392454836 -0.0304633317712834 0.0287471183087781 -0.00801552723528624 -0.00439247988092575 -0.0292376516284123 -0.0105774768117328 0.00315465253373756 -0.021337243379305 0.00105757821496231 0.00692941001430388 -0.0281706645502863 -0.0151860683852422 0.0253698057722563 0.0345811690362569 0.00163465136763484 0.00696577148506953 -0.00394982707707806 -0.000674473544368937 -0.00154027935193454 0.00161539239430862 -0.00337263853549442 -0.0121978331576005 -0.00575552725477944 0.0081126684451601 0.0135640691869936 0.0303787610530805 0.00762630711019887 -0.00954842440678536 -0.0413255563832344 0.0218362059799645 -0.0101633478163366 -0.0278369504267261 0.023639099498617 -0.0123830666355217 0.00782526966854151 0.0384630895045006 0.191321255196556 -0.0964416759422484 0.0265317884479362 0.133195388575739 -0.136552476948755
  60 1004.99358609048 ""  3.72407178308125 0 0 -0.00260692570743758 0.00321554058742606 -0.000395901051320327 0.00838345484649937 -0.0030664356480773 -0.00243599318819713 0.00144474222857025 -0.000339377450227935 -0.00252361149929569 -5.6766473828549e-05 -0.00175527051614657 0.00570333233943536 -0.00405839388996968 0.00367525298228379 -0.00181565284290655 -0.00710285612787458 0.00165986442070467 0.00276667264645352 0.00246769925198217 -0.0148671489219237 0.00734699448631522 0.00354950038766458 -0.0047318360077907 -0.0141437966840287 0.00414946994775302 -0.00367148626384217 -0.00198883560413196 0.00156548077847735 -0.00322781062352745 -0.000805383480614763 -0.00265610193429748 0.000492770902955889 0.000970730575167603 -0.00797259196180778 0.00712247619414581 -0.00804968194198034 -0.000891724108492453 0.00122520089090956 -0.00232667604548897 9.66178632602076e-05 -4.67397999192041e-05 -0.00165925378056419 0.00367186457112351 -0.0246449407407796 -0.119580889298863 -0.0162614174201514 -0.0166176948134992 0.0354756902078908 -0.0177799361412022 0.000490308688243864 0.00315764103940708 0.00251749599544997 -0.00744083599937653 0.019454352578666 0.00421463490212223 -0.00998995934701494 -0.022586221325194 0.00381601843164225 -0.000525971606654421 0.000931096980228992 0.014230115730702 0.0112057145674276 0.0136686353372078 -0.002629008552066 0.00616765642150721 -0.0142059861259541 -0.00140257476059146 0.000327854335510015 -0.00119157628472386 -0.00179189688501605 0.000774509265040626 -0.00258383933123712 -0.001502495037488 0.000787758046233647 0.00175064281325854 7.94046044322437e-05 -0.00130336597581147 0.000871956666691611 0.33004307763414 -0.298622727245312 0.0408256332883117 -0.0855823115326502 0.295977240027599 0.174716731519826 -0.00961510615366183 -0.00820460128559152 -0.141102632506859 0.0304474953138422 -0.0159184255765761 0.128639643447593 0.00520304685715049 0.0128100597280068 -0.0867823810849437 0.0237891084059948 0.00879556732737624 0.0763482657122307 0.00867693854535169 0.0147343229405414 0.00335212704779735 -0.00159251636214748 -0.00490616202549394 0.00331440069396254 -0.00197471472733675 -0.0117277655141713 0.00428582653505433 0.00169035148121016 -0.000595591184581719 -0.00570166112309745 0.00601415966499415 -0.00847313518008368 0.00767740306666722 -0.00263806412151789 -0.00293149144480094 -0.00721510050204633 -0.000698835101674489 -0.000438807908131517 -0.00754269435738408 0.000295729029294514 0.00570499048528569 -0.000471060850911105 -0.00102453008652542 0.0059562855244303 0.00626730908896102 -0.0114448268216313 -0.0490301002132425 0.0245494408268667 0.00155380563147268 0.000937819306088201 -0.0110222797326627 0.0171790433798705 0.0798371032751834 0.0181370556667658 -0.052190488144722 -0.0835273525482707 -0.192093418585869 -0.0195375642527453 0.129333620668487 0.357582344962181 -0.105240072342032 0.140585203573735 0.178857359580789 -0.00189640362733184 0.00259865802412969 -0.00148198186787873 -0.000269415386778193 -0.0215237145909979 0.00918571921586138 -0.00503175458235247 -0.0211247624029017 0.0194125652095195
  61 1028.80165874651 ""  1.72645675304743 0 0 0.00011278931294639 -0.00262397348326454 -0.00115811446118425 -0.0018318523819796 0.00137019171560042 0.00135200895123064 0.000812021552208371 0.00144177389370626 0.0020315820583476 0.000264168541523861 -5.97691615365119e-05 -0.00130032406533902 0.000722197228099837 -0.00045340230029639 6.07602973962466e-06 -0.00416494052769279 -0.0018344105342098 0.000949749855272718 -0.0027495195521639 0.00378899243811932 0.000370542442266231 -0.00106449861000021 0.00118219131548488 0.00227405997555159 0.000696129188696238 -0.00290774056846758 -0.00409396950148445 -0.00802338035121038 0.0045398029535616 0.00460124427988266 -0.00144224747803594 -0.00446082668512059 -0.00381353838746957 0.00172495376304231 -0.00249423818943888 0.00244287135686066 -0.00022592339956868 -0.000340022480540245 0.000805158807573049 -0.000557259785792594 0.000398125354152645 7.06615608616097e-05 0.00818605686588217 0.0055468221279015 -0.00522464323620867 0.00224933673238454 -0.00499352788179481 0.00137513537234268 -0.00559766156340027 -0.00238874953798996 -0.000728060739112226 0.0182888018764084 0.128958290425272 0.00127708494826029 0.00921282347770695 -0.112267949254114 -0.0040054784244625 -0.0232912931046121 -0.000658885775871217 0.00347603694536019 0.0171323867368271 0.11164825761993 0.00351311572617957 0.0145601069874701 -0.125641126370148 -0.00929124554070383 0.00126405705188023 0.0035951963171568 0.000327438822083423 0.00943543322680822 -0.0064424472302545 -0.00118499699577399 0.00333858591087415 0.00247347306934123 0.00114246082335909 0.00233578674401582 0.00239257358483384 -0.00183180350804551 0.00411645291337026 0.00461285756215167 -0.00388339628508876 -0.00272621777708642 -0.000258796627463602 0.000136527499328195 -0.150058159623328 0.232160524419926 0.0587010650263724 -0.145147229484537 -0.192086788295545 -0.00667122612011376 -0.125512028514403 0.194745876946545 0.0126246029075017 -0.169789619460801 -0.236478418401572 0.0308206130938508 -0.0265118571398873 -0.0187255895458322 0.00548779214353363 0.0143773915343499 0.0454868715305072 0.000270458769866813 -0.0265384214233711 -0.0164439841944139 -0.00160468980847455 -0.0110515453297175 0.00748212641896143 -0.0113523293155374 -0.000711972312204948 -0.00664659847956012 0.00475998426366835 0.00379553859491851 -0.00982178888565495 0.00913801007979255 -0.00588546299663167 0.00486560644214869 0.0125053085662525 0.00110993516103662 -0.00779277329017246 -0.00804711276258448 -0.000573431783159179 -0.006496478544613 -0.00661836044287545 -0.00236941283188516 -0.00191730486629178 -1.31949878626681e-05 0.000680552659407109 0.00254807508461891 0.0015391369460761 -0.00176825877594676 -0.00109993812007671 -0.000239065406032088 0.000207671761983473 0.00469429208597456 0.0133089248463787 -0.00305311647745348 -0.00630913053683198 -0.00733303859783968 -0.00683326811428428 -0.00574260799502483 0.000977719667967326 0.000878241421994845 2.53322036289719e-05 -0.000381241353772949 -0.00338724628930899 -0.000726089053575939 0.00268951005700133 0.00528296010871751 0.00818953335198052 -0.00420801695097968
  62 1053.04869229685 ""  13.0088465149408 0 0 -0.0232411967927166 0.0703804372366149 0.0527893023812159 0.00960743668567859 -0.0307306288283914 -0.0344348347788457 -0.0225078917393383 -0.0581684465248084 -0.0516374638285 0.0022138624307405 -0.00216734865548111 0.0261949121156641 -0.0118816738143414 0.0120867043156858 0.000679201174061219 0.155791873696495 0.137599700378116 -0.0866400697262482 0.0609560921992494 0.00962040802754317 -0.0824103526010087 0.0705166955492526 -0.0585909319471953 0.0565074293059645 -0.0525376356279266 0.130555943780117 0.161707953926215 0.285666412488295 -0.14706045360261 -0.16318605207897 0.101878816755241 0.0835165245400539 0.0429376109443145 -0.0504198184151049 0.0391624280055119 -0.0546913482253065 0.0213855585954913 -0.0161904767032528 -0.00427524311573664 0.00959369016850779 -0.0167678715249464 -0.0109006662173188 -0.0498928463989035 -0.0780104768499299 0.025925601406443 0.0337765056184305 0.0676426778615859 -0.023048982317279 0.0376689639330572 0.00624762740406288 -0.00494794966152441 0.00126269147906936 0.00865095279303411 -0.000397606532792862 -0.00860391147623615 0.00883729380770361 0.00205234361802317 -0.0163808561740992 0.00658811653044763 0.00217529807690308 -0.0269886350630319 -0.0191702099329859 0.004452174565136 0.0087216931820046 -0.0190638433537099 -0.0033061722370387 0.00290041148526407 0.00804429802447871 0.00045360168437262 0.0145910574057054 -0.0111060452512054 -0.00211862907640237 -0.000871492986530672 0.00269661148930483 0.00506353511995349 -0.00289698581034398 0.00284490460068516 -0.00461357749613959 -0.0196826001210673 -0.0773796487776459 0.0274573053012516 -0.0529118559531238 -0.0300800298918182 0.0532597004632662 -0.0302638398798271 0.0291446560846814 0.015029461823766 -0.00303093198447285 0.0134442448112225 -0.00278412272460766 -0.0510106628519222 -0.00762333315102421 0.000794334369073465 -0.00959948100660395 -0.0342827622504315 0.00945637272821614 -0.0452834347868749 -0.0300070246174507 0.0105152340847507 0.0222382307519699 0.0737983828628808 0.00105404796953604 -0.0460216236563235 -0.0269832912667252 -0.00363437402213623 0.00239033370374863 0.000828494498667469 -0.0126399617558669 0.0140530799862837 -0.0165928324945466 0.0173959475831285 -0.002668583893925 0.000698739286390272 -0.0139893755913361 0.00741587232297627 -0.00211805778549475 0.00915939450466989 0.000266171297386402 0.00141914333298871 0.015766525849442 0.0113210382247477 -0.014567275534278 -0.023763306309457 0.00277803913595486 0.000986349757838303 -0.00176931409883783 0.00236098322411161 -0.0017154058922003 0.000528938807091575 -0.000224390484333964 0.0013722566377604 -0.000267549166137292 -0.011363655481731 -0.0651184288952179 -0.0682757353040333 0.0360153235371633 0.0527187740053839 0.0542426591938473 0.0419081847259676 0.0520161626667051 -0.000246594302002611 -0.00275083393086842 -0.00442861789993545 0.0196727615176799 0.170459559142732 0.205178198583444 -0.189916462212806 -0.183999453691095 -0.194707492687984 0.0283084954914397
  63 1056.45274216568 ""  63.9752577787499 0 0 -0.0143777573199124 0.0458806572799318 0.0360284038614143 0.00522901101060644 -0.0212312061599665 -0.0243160502465094 -0.0153031709284194 -0.0381400637517457 -0.0341663440250665 0.00224142504579826 -0.00236863296177987 0.0182403537458953 -0.00867520283659473 0.00936364754843855 -0.000366608226573344 0.105738332302084 0.104753439180062 -0.0644172583460662 0.0381662322808287 0.0178013231603308 -0.0609103518681235 0.0515569490745814 -0.0417445559444444 0.0448573544857323 -0.0350678529477741 0.0879238324163254 0.108775411460991 0.186192719301074 -0.0965231893206208 -0.106350113625731 0.0668772326999606 0.053800465703931 0.026276430972267 -0.0365551276797184 0.0270533738711147 -0.0391041180830384 0.0146440515031933 -0.0130255459666752 -0.00132441744142587 0.00632032201504775 -0.0100090197219101 -0.00761392385019205 0.0743610016602649 0.114211004195134 -0.032871986362996 -0.0481167347463302 -0.0978206840584957 0.0308944802446318 -0.0547399525375718 -0.00995260554222482 0.00914635334450735 -0.00139402589075759 -0.00638490495302185 0.0004764936108434 0.0135421936564047 -0.0160660596413772 -0.00289580508834979 0.0237349027428504 -0.0109571056316173 -0.00366274687679481 0.0392741640975242 0.0336157602188128 -0.0045471014180171 -0.014026218228598 0.0227165164778212 0.00268593136316698 -0.00375330683096975 -0.0160883698673874 -0.000123538305774044 -0.0261243528551482 0.0204038982676402 0.00445077105093698 0.0042158907780737 -0.00458985157170473 -0.0111277772737985 0.00608043002201896 -0.00591160828323153 0.008918885208939 0.0256932985416645 0.127856512489176 -0.0464911433736559 0.0788501109610031 0.0286133196005681 -0.0836162697015526 0.0391330403880952 -0.0325381799877442 -0.0129394746979826 -0.00277072532234682 -0.026720644241559 0.00206646610077025 0.0664417139997823 0.0208975052650437 -0.0108415941537103 0.00556541930538107 0.0382618108374927 0.00310692626593083 0.0824137604827147 0.0522152080504251 -0.0205171467071238 -0.0404225069223808 -0.135728541606987 -0.00366008482004819 0.0857421793868078 0.051923080753243 0.00594157183698706 -0.0106687727142826 0.00207117048689007 0.0223702779203506 -0.0349614015103721 0.034459498873514 -0.0383774286733643 0.0079658469753217 -0.00881839070235235 0.0332305542460259 -0.0142808157194222 0.00376818208544122 -0.0188212503380914 -0.00044660055921628 -0.00371401985949224 -0.0333219818903647 -0.0223559152495051 0.0288820463027462 0.0470870431491721 -0.00730881301237579 -0.00391829561873123 -0.000901008261241284 -0.00262876886680613 0.00333736247981156 0.00209752180546707 -0.0040007065905785 -0.00503968912375727 -0.00329650251857587 0.0157804250536307 0.0935251056784015 0.11052189062476 -0.0375091799047449 -0.0558266084536179 -0.0624463641074088 -0.0435173112779925 -0.0573749052247442 -0.00818202503601301 -0.0014832061191404 -0.00545053960237214 0.0145758118319738 0.113488227205991 0.154341797548102 -0.134883332195315 -0.120860447099533 -0.118167971099522 0.00752124000214833
  64 1060.33287403693 ""  14.4368537444172 0 0 0.00054500325436499 -0.00289546973931304 -0.0025218186681677 -0.000278683609622469 0.00152354376979868 0.00176421749589499 0.00109905221678716 0.00229418823566549 0.00227411218431547 -0.000425312104665359 0.000431485303330468 -0.00145114089452933 0.000819017207618272 -0.000983596540070792 0.000278677390179312 -0.00708448601761705 -0.00838626649907559 0.00469990310269297 -0.00235119571668206 -0.00253177121481074 0.00470031685189693 -0.00371006513939274 0.00278648601340162 -0.00340056072395202 0.00204475179060233 -0.00540332104096917 -0.00670191911034149 -0.011946042634846 0.00637532146495279 0.0065931248724484 -0.00323427419514807 -0.00340861493721144 -0.00205145415712572 0.00277261034175256 -0.00212423781408762 0.00294557182720697 -0.000976702567511185 0.000982881567647192 2.70415958943612e-05 -0.000497739034498709 0.000368900742680111 0.000539578146870546 -0.0295978317722322 -0.0415330002015987 0.0133751253077077 0.015902580904913 0.0399584828049574 -0.0114166262773228 0.0189784758737351 -0.0121978792665666 -0.00274432519661298 0.0187061814280826 0.0218662863190506 -0.00174000454947088 -0.00361932589546905 0.0247232484020875 0.00176817359958973 -0.0175824152836949 -0.024926735349576 0.0024028493530461 -0.0111561464958513 0.0155830028120546 0.00152664872182979 -0.00609828800023228 -0.00930474319778333 -8.93942702500147e-06 -0.00446775740849859 -0.0560012933473819 -0.00289001483333086 -0.0683840222454223 0.0609183204341532 0.0113986743984291 0.0355040777754819 -0.0157984348604171 -0.0492330591338297 0.0465596613378675 -0.0202729862210044 0.0371412453649252 -0.0060854265943641 -0.0447335639126823 0.0157745670426482 -0.0233924972715508 -0.00733034674914746 0.0272553182787437 0.0446995898291416 0.00893014376243886 -0.0108321644500583 -0.0110945499769389 0.0224950154188436 0.00250014220274667 0.006437971814996 0.00613737539515112 0.000917916237421657 -0.089154341819994 -0.0582316509656989 0.0160791742228883 0.242174196455815 0.159267442538094 -0.0549748631603688 -0.108658809256044 -0.392875042542842 -0.00956325124852956 0.24909067593204 0.153488712720543 0.0146160004004055 -0.077819397837871 0.0295335161420127 0.0724967071634904 -0.172314016967084 0.140675642879901 -0.168213421302501 0.0569420952227623 -0.0830426021486727 0.210118695892385 -0.0936560694586029 0.0391746555950228 -0.0421883656251951 0.00425099711565434 -0.0613533960097945 -0.226587409382068 -0.125733834133008 0.117971059114322 0.217922599641562 0.00161714946914929 0.00199121005610292 3.47539505835377e-05 0.00108694810686705 -0.00122065367308564 -0.000940466898456813 0.00222835612450077 -0.00047740044325995 0.00120745306436549 -0.00664029673099211 -0.0415254831906767 -0.0379581134762194 0.0211081234488295 0.0257342740514539 0.0214706712293769 0.0285468761351261 0.0312711059012888 0.00126240898859187 0.000215896677881867 0.000791662201403562 -0.00114118151854538 -0.00676976092514962 -0.0119704449871288 0.0095110386619332 0.00728623497257594 0.00580976341089693 0.000945733601744946
  65 1069.13247570573 ""  0.0589347038538615 0 0 0.000299061621683992 -0.000305796944990458 -0.000566411019596481 -3.16335099033345e-06 0.000108585590329415 0.000347143584145915 0.000280272084057471 0.000423983384292364 0.00033788427551368 -1.51973725996911e-05 4.9654105199298e-05 -0.000169692233621987 0.000113897355835979 -0.000102058570361482 1.8044953446155e-05 -0.00143537796767934 -0.000645591491246747 0.000610161546338674 -0.00030225893941908 -0.000292180513319287 0.000708996191498585 -0.000426165885575558 0.00033035573022051 -0.000190987426872196 0.000579599297986817 -0.00111955017762608 -0.00140269146340106 -0.00256689760432882 0.00119027223466384 0.00144330512200844 -0.000871712585494109 -0.000688369850870662 -0.000354567006162886 0.000440315195746661 -0.000321420418804695 0.000484537496615247 -0.000205061510651509 0.000154684893700928 8.10942938658466e-05 -0.000127754028710989 0.000187357066304057 0.00010323780494188 -3.69981804939088e-05 -0.000292341308654143 3.20055303854959e-05 0.000179956098041378 0.000157628997517673 0.000135160009854482 -0.0002665707652975 -0.00032332664840722 -0.000554896514066642 6.14617405884105e-05 -0.000480424577038733 0.000341890463918914 0.00122848416995687 0.000774669804811563 0.00742117597941236 -0.00530530794593829 0.00102219914914183 -0.0390615872438797 0.00183779385044184 -0.00077405531849177 0.0135602591106126 -0.000601296441458635 0.00088815352770289 -0.00203577726997827 0.00701035099949852 -0.00351219494806192 0.0559239820519702 0.00494295619583349 -0.00214000512315211 0.0424699468121825 0.071560139453181 0.0437070285369859 -0.0381890705344219 -0.0790221476090088 -0.0397473589933519 -0.0242185464791408 0.000529131755228602 -0.000414611795536229 7.74148193269294e-06 0.000155618836002316 5.82047087125297e-05 8.43266410563298e-05 7.05413009504354e-05 -0.000991053896196157 -0.010623560206424 0.000299576579346519 0.00167730179756322 -0.00341422215509587 -0.00938141460329488 0.00210610535643425 -0.0702580946003092 0.00239541959552663 0.000520198080058148 0.0121593563479872 -0.0639818536190647 -0.147011003327559 -0.038811325261409 -0.00699407301698567 0.001921327308043 -0.0561351936026192 0.0564949044085272 0.152232155218577 -0.035506678788031 -0.253338977939014 0.163461881814075 -0.178370426576162 -0.195625941060122 -0.00233645124459502 -0.0747278919181529 0.0868511276201869 -0.24987733598259 0.298351460668086 0.198139887160714 -0.140469273196914 -0.252431411659553 -0.00817167453662164 0.211669769386205 0.332208778041728 0.171709732899964 0.0138770743541085 -0.114485879404539 8.18842059286249e-05 -7.53222983796477e-05 8.94087649473407e-05 5.09549136595019e-05 -4.00284650402896e-05 3.78596736367519e-05 -0.00014083026910153 0.000259613586516822 4.27820908641399e-05 -8.82036682982967e-05 -0.000122779841992577 -0.000847943899295628 -0.000177131906483478 0.000185146620883337 0.000844011516536751 -0.000798832920595606 -8.23270472760252e-05 0.000403109786206488 -6.01894119080234e-05 -6.54072502133169e-05 -0.000104708254652189 -0.00153756371590252 -0.00174954121540086 0.00164040139782753 0.00148802454322336 0.00157482603830272 -0.000179565215981782
  66 1109.06848047332 ""  2.15645048348495 0 0 0.00565235986802848 0.000775193420596624 0.0013453150991908 -0.00134686567345069 -0.00395998451842451 -0.00375809799729078 -0.00244146528195298 0.000320324763630483 -0.000264948506322401 -0.00372208775302479 0.00516821269214704 -0.00115540434479622 0.00316241963499091 -0.00327576356797937 0.00435067580426603 0.014794929679491 0.001927051068901 -0.00476875166865093 0.00820800314819703 0.00324780692006842 -0.0125704192557163 0.000249619697864848 0.00298575520287856 0.0122681367841587 -0.00198018842212911 0.00353892189680549 0.00549292745242311 0.00566153218249178 -0.00263250896703438 -0.0026434182578586 -0.000480343643570874 0.00553123251313559 0.004783969703323 -0.00184708718972152 0.00133372988378774 -0.00336968214651692 0.00440352328528492 -0.00101868709346417 -0.000209508824365495 0.00249433068801724 -0.00554285783729053 0.000189158877692552 0.0208341920120544 -0.0656411825901644 -0.0116680151413303 -0.000177814457140048 0.0285494091463827 -0.00112888194818152 -0.00261636310294345 0.00826191003996064 0.00462138076355266 0.00101696177454879 -0.00417110709670703 -0.00151596719321505 0.00295697719235038 -0.00254640456734319 -0.000436168749758342 -0.0126100690143368 0.00414717012146929 0.00209708786859577 -0.00724404750032309 -0.002190932454667 0.0010722339306983 0.00614812312076333 -0.00787102623290114 -0.00226771265806659 -0.00113854468628469 0.000588060471952725 0.000138503067147754 0.00114487845744422 -0.000381729277959774 -0.000196662638989047 0.00335566159175293 -0.000883267096372868 -0.00239940755781913 0.00395180415316126 -0.00104894977484924 0.00141280947337747 0.0148479977448014 -0.0842699680938842 0.0100447555666405 0.0491069520539944 -0.0200628212164114 -0.00344883311490348 0.0175491632378342 -0.0139271651302016 0.00446959274164527 0.0268973267839056 0.0103287510455993 -0.00457036589166689 -0.0167711592470041 0.00264125819173535 0.00247391284627177 0.0241287379880364 0.000923151858602166 0.00112120195367985 -0.00181637796151925 -0.000356627176382253 0.00102960979487761 0.00157362445703307 0.00351382507506738 0.000180012419095821 -0.00210992581436777 -0.000651822009423419 -0.000461299719449072 -0.00572919862962562 0.00257253999780962 0.00366537268620589 -0.0101349829336423 0.00549759673517324 -0.00815204957506174 0.00482629600164864 -0.00843326003933897 0.0161603641435946 -0.00659168051195299 0.0031900268264008 -0.00154605936022391 0.000756501473461152 -0.00677178621405021 -0.0179831327777376 -0.00807825624139919 0.00442072004937866 0.011004286071532 0.061351431769252 -0.0216915661175755 0.00202356662565737 -0.0401250534594301 -0.0131276663542272 -0.00291909563142289 0.0129346727095701 0.0967087352747745 0.015426485269441 0.0988008626425547 0.499945929921568 0.0658037738331319 -0.296533466182533 -0.290121994377064 -0.08170407653407 -0.32408740972774 -0.392510943166412 -0.0349952209402444 -0.00234547815969603 -0.00171605332940182 0.000373826845175049 0.00116618121838372 0.00683010845054827 -0.00564422693785326 -0.000492418225572819 -0.00100234155398338 0.00192435676994267
  67 1132.38109084921 ""  155.375814024418 0 0 -0.0156925584641366 0.0266534783425829 -0.0308812422439183 -0.0425036708676836 0.0533958496284299 0.07489826621232 0.00689801322843866 -0.0276985173146162 0.0208632179619321 0.10177551314165 -0.107247616775383 0.025480063176664 -0.0617255893094263 0.0690011120561851 -0.0984257245501916 -0.0465345032122688 0.0965314765417748 -0.0454819756127771 -0.115158484598602 0.0850828023297381 0.0975683931042878 -0.00377032220163485 -0.0314189422465097 -0.0134657562760195 -0.0627374113971626 0.0546259016638632 -0.00660362829686082 -0.0131739993631354 0.0657548610393641 -0.0229698449504256 0.102192294046901 -0.0722373707910853 -0.0949316337731241 0.0557815027955813 -0.0689898817457365 0.104107913450714 -0.104376970740259 0.0464392670786327 -0.0125879189709436 -0.123674167730806 0.127515115357384 -0.0597486561161713 0.00522643595527039 0.00520661311031963 -0.00138836893887161 -0.00853715305815446 -0.00561018081230274 0.00362961927444899 -0.00117997266762098 0.000611525848621863 -0.000877577241999877 0.0171306513812897 0.00904443068671569 -0.00166787493818842 -0.00136669697049541 0.00682170634123596 0.000890975950676793 -0.0593632466357845 0.00226843419186091 0.00796538969614618 -0.00667366531920268 -0.00710067791408998 0.00134489488070527 0.0211514171880219 -0.0121069097810753 -0.0036695485403508 -0.0071870307380014 8.44167910370025e-05 0.00105568776867052 0.0126202785995118 -0.00485841686484447 -0.00190660309893777 0.0125247039335744 0.00215036204438181 -0.00438488913295093 0.0133014756557697 0.00188571249055994 0.00154053284014677 -0.00278386281984187 0.00768143408446712 -0.00272387002673386 0.00488593013331857 -0.00181685028519086 -0.00562541503157122 0.0395894736691127 -0.00329753402504283 -0.0116826138044643 0.0581063293252795 0.0411931453937245 -0.00755255384231746 0.0314074694243423 -0.0318972938919828 -0.00722667671481118 0.0758564981169643 0.0180170455933341 -0.0168371830604586 -0.0278756857013033 -0.0139574593028396 0.00861966979476254 0.018678451661543 0.0604916711053043 0.00125793789037539 -0.0296346085881837 -0.014190610492177 -0.00327124993085854 -0.0264751715944094 0.0159544435514001 -0.00759183748220927 -0.0275325254408948 8.55571746810772e-06 -0.0116420309958233 0.0154469686099465 -0.0371733737509786 0.0476769474554661 -0.0233775102132982 0.0150104914312902 0.0165010477310356 0.00272884701782023 -0.0316662063659489 -0.0550005470408159 -0.0235299789469597 -0.00216913598368153 0.0166316514650072 2.81652728975235e-05 -0.00220645129399254 -0.00300546931627086 2.90719913150318e-06 -0.00182444921006813 0.00151064773500467 -0.000553606428651208 0.00380978429108595 -0.00224061101721967 0.00424495054098364 0.0184526529022383 0.017211639896076 -0.00192855034641534 0.00792007894938205 0.0172002101392426 -0.0119510970282174 -0.0114488442820883 -0.00375980961020306 0.00308454038789218 -0.00721158327292413 0.00813272145554422 0.0129250665624603 0.0618092573258522 -0.0320161522829287 -0.0216177665540974 0.00634587390760888 -0.0300709793016187
  68 1134.44678537416 ""  7.69513734867989 0 0 -0.00569428113682157 0.00995167939754567 -0.0124225955852571 -0.0128236946528069 0.0174411029736639 0.0261943536961064 0.00243210922424683 -0.0104028475224201 0.00838977897713055 0.0323824308341531 -0.0344053477136358 0.00783060195600047 -0.0193645368605638 0.0215735986639005 -0.0322342711749915 -0.0218141255344568 0.0364587563214077 -0.0154339701221445 -0.0386398558940956 0.0261810193728563 0.0359679007910323 -0.000607658238403801 -0.0126699121114693 -0.00617176029143232 -0.02587921255853 0.0199478424355687 -0.00680077374544483 -0.00361280241866512 0.0273984500676654 -0.0104009770907004 0.0372885209216178 -0.0273184107753949 -0.0347793796996121 0.02140940609013 -0.0249067555696626 0.0373090686885864 -0.0365586845594859 0.0172598893434701 -0.00413660806341135 -0.041671415627117 0.0432020689723302 -0.0187842252267018 -0.0103366176082778 -0.029253495894218 0.00747449321040539 0.0268484021077055 0.0238987804431471 -0.0115385892747682 0.0047276970444189 0.0018392301824009 -0.000107237465313983 -0.0531864652527346 -0.0312569854472167 0.00642345115137894 0.00643202481227517 -0.0205374412600334 -0.00265280206665112 0.177469585008162 -0.00466294273402045 -0.0241254321781657 0.0162891858665092 0.0190395507475815 -0.00302940385531412 -0.0608012235840093 0.0353771321561461 0.0121407657324226 0.0215276197275115 -0.000546524801261389 -0.0027048122386685 -0.0379176013687236 0.0151235689220228 0.0058831469177876 -0.0368105715603435 -0.00712232137294514 0.0128715193167071 -0.0391985613183862 -0.00615386102497682 -0.00412658587970414 -0.0101123245530516 -0.024327199644618 0.00646066508668527 -0.0156543498015827 -0.0160781699288283 0.0179474599839185 -0.127465591886654 0.00914216964166649 0.0301848608674914 -0.160219221431177 -0.117339058153582 0.0186626222109545 -0.104874545122465 0.0970499073887337 0.0197361244643369 -0.221336951304369 -0.0508462383220534 0.0310289411456805 0.0841998725619607 0.041789861752269 -0.0267137463702005 -0.0563427767052005 -0.184412761568799 -0.00464786785770436 0.089254372423908 0.0425929206285412 0.010120363970093 0.0784867443843382 -0.0478129005245374 0.0255424016094539 0.0779310214369079 0.00269181341775385 0.0314277930786518 -0.045447352339457 0.110658316182933 -0.143902379373002 0.0690905400640181 -0.044768248943213 -0.0504482937803836 -0.00785466523670363 0.0937769987589658 0.161675540500416 0.0689728556449537 0.00755786070557319 -0.0474238995368801 0.00287051196734945 -0.00205146831245138 -0.000556338104513043 -0.00112878214773354 -0.000340336701556452 0.00131612996967828 0.000518474510142557 0.00668939829799707 0.00013839709082822 0.00409762474254126 0.018564151799207 -4.93269906401624e-05 -0.0109208940856982 -0.00971748841323595 0.00104831917232317 -0.017643662874745 -0.0269365891706839 -0.00770030546188043 0.00137139029174071 -0.00287387208853082 0.00278242804905443 0.00281123110436921 0.0213804323683332 -0.00988182806403927 -0.00575332910069376 0.00439360474916724 -0.0114410393325737
  69 1153.28062840057 ""  10.7744288161104 0 0 -0.00747988389673929 0.00221414521014898 7.28745909377292e-05 0.00314681717321906 0.00195205594695243 0.00185890108037364 0.00142496204167249 -0.00299659487629461 -0.000910619746344323 -0.000274305482621706 -0.000576160190760341 -8.28770871392293e-05 -0.00073090474795054 -0.000775914768852665 -0.000389502360350825 -0.0123346501868809 0.00607503306080151 0.00114529830732534 -0.00544668961321275 -0.0054062139473219 0.0108422185861682 0.00543631470667235 -0.00860844560186793 -0.00905647745635308 -0.00269731196474504 0.00394178348604326 0.00089827830110484 0.00308600266708783 -0.000333760720347816 -0.00358641915306938 0.00508019742073482 -0.00390086905305123 -0.00433600497676044 0.00268894077402118 0.00066534743255669 0.00143641436137791 -0.00363298794337956 0.00449898595529892 -0.00272485733684814 0.00347243886585915 -0.000829576555103782 0.00352132911225624 -0.0289109610962793 0.0065724734854833 -0.010029768206475 -0.00875679009546568 0.0105020033235804 0.00760278713451547 0.0233065448325828 -0.0269318627180182 -0.00604933784143925 0.0720617847416168 0.0245123091398086 -0.00875439769645772 -0.0668163271317626 0.0395465546273124 0.0118525152632772 -0.0203505764798391 -0.0476877140782021 0.000434146978072931 0.0654831145927054 0.00764277344724488 -0.0107774175542951 -0.056764129777587 0.0226229577230893 0.0100923463957282 -0.00113729920421114 -0.0294007298215098 -0.00103978136693642 0.0140150727660557 0.00156790174341014 -0.0020099824145247 -0.00159395804983567 0.0205691868181999 0.0121460846798331 -0.00421317494763086 0.0222046807940377 -0.00934046989601844 -0.000231532375495396 -0.050209377292247 0.0335748782788904 -0.0164432950373427 0.0667557490962084 0.0201578114871238 0.325887118711536 -0.119619794282028 -0.078578302784807 -0.268875089728742 -0.0633332260967645 0.0431005238765491 0.34078983495034 -0.150136798129741 -0.0513505669257971 -0.428925973067982 -0.18513829592575 0.057138721655214 -0.0236072126548262 -0.00998733005201094 0.00570511756466253 0.0227175098203768 0.0892942840875154 0.00254994593955082 -0.0254842102468669 -0.0125407484475222 -0.0004217125364016 -0.0189827527840781 0.0230721893491914 -0.0795256286113411 0.0276965043897687 -0.0570508566436369 0.0539122058998844 -0.00923699543296055 -0.0195565602734172 -0.0388684605494516 0.00105390505604114 0.0138128574564846 0.0852677996856385 -0.000454132205402143 -0.0246258521898785 0.0384875534644429 0.0135459596014237 -0.0520047320315337 -0.0672054770075959 0.0107368267394579 -0.00253693056198898 0.00419772133341459 -0.011509196066667 0.00486897695031217 -0.00532820897501259 0.0222306213235286 -0.0163410561630736 0.00690982239032659 0.0200314392333255 0.077674899387333 0.0265743364926831 -0.0441680577020847 -0.072559482359274 -0.0590846818505387 0.070169011271709 0.0338947620477092 0.00152982601579124 0.00369409707444517 -0.00117274137514215 0.000920834246074612 0.000325221899145892 0.0150164092729037 -0.00480204853772401 0.00257457528750363 0.0119369145999443 -0.0131993548492311
  70 1156.47695921385 ""  7.24816327286666 0 0 0.0106747349515729 -0.000131997228440194 -0.00648665938294668 -0.0019212952622492 -0.00440907895819127 0.000328535500595564 -0.00143082687000034 0.00178594087324427 0.00475858103902436 -0.00265577137459328 0.00310115460821412 -0.000708524852573198 0.00379154214236111 -0.000412264376511556 0.000800385736755938 0.0214584398748851 -0.000185627975632117 -0.0130744593577859 0.00865529536003389 0.00274825205936921 -0.00957205035454107 -0.00619984630079035 0.00824753978170252 0.0128486230442984 -0.00728516627331512 0.00529909082391153 -0.0018978607722036 -0.00885067199617456 0.0125151261311322 0.00286202318266887 0.00120641641629347 -0.00157438012717552 -0.00152382157840537 0.000650052830483084 -0.00734635339933303 0.00397935146578647 0.00227490108398329 -0.00679620804219237 0.0081201141833471 -0.00932463307313375 0.00552919431257563 -0.00459677947760175 0.092367331259894 -0.0474598961036275 0.054779529258753 -0.00914471290690597 0.0107750133925392 -0.021796049190794 -0.0255637224252421 0.00855736745556852 0.00954909656095461 0.019700838867731 -0.00385202604937275 -0.00484711388776081 -0.0160561084037692 -0.00440987470248954 0.00201150262651312 -0.00526158655644954 -0.006780953351279 0.000675763511761774 0.0224068493841416 0.00938954180597764 -0.00300036900106347 -0.0177199313134805 2.61065795664905e-05 0.00274814676240511 -0.00237075130510012 -0.00567671621877247 8.70012638328994e-05 0.00313276488447822 0.000259212078534856 -0.000554475798267248 0.000666584395616585 0.00377752814789238 0.0019539735185142 0.00044874102757571 0.00420788446814732 -0.00175399435613144 0.0677924231144636 0.197795157920898 -0.155415486263655 0.104845755627327 -0.280765468001988 -0.110235002039168 0.161942713525025 -0.0869310810938465 -0.0202878717646518 -0.0691677888795015 -0.0327120106607277 0.00950450535820853 0.0759869944149735 -0.0206287968638163 -0.0123534132477046 -0.0825478262783641 -0.0346346819619724 0.0111802306536688 -0.00583705251557075 -0.00188099763674559 0.00172538068580454 0.00519531163824719 0.0206412326087792 0.000735038247903959 -0.00658974732101525 -0.0031786463342653 -0.000128716079108682 -0.00532162261753848 0.00516011865354327 -0.0147742591139934 0.00299052527819303 -0.010075116013006 0.00886222060375799 -0.00043074581134069 -0.00561216076475455 -0.00364736177550304 -0.00191068472400087 0.00379134766216881 0.0169541690437133 0.000401114020820378 -0.00675070024871284 0.00286096563793995 0.000189350058921235 -0.00968385341808486 -0.0108149410755705 -0.022556112648669 0.0157776790173228 -0.0145310575640326 0.0350949428982519 -0.0295904089874739 0.0104640456903154 -0.0844606644851168 0.0870280053721623 -0.0133737440391739 -0.0643321727195815 -0.238266509169538 -0.157219148706225 0.137319137255393 0.242223532582871 0.206264622998769 -0.311339167047233 -0.164850719865205 0.00312991142806507 -0.00643583682915814 0.000623362692776776 -6.8907206177491e-05 0.00215304347483759 -0.0178845142537364 0.00331478720774891 -0.00663342915028784 -0.020201292423772 0.0205955230594584
  71 1161.19989224381 ""  20.0741680445304 0 0 -0.131870447922198 -0.0238447887301277 0.0677225548768691 0.0362255319945632 0.0486630176501104 -0.0108686270825296 0.0232309433430334 -0.00376349294776702 -0.0510206356513244 0.00587073427591133 -0.014650129630382 -0.00135266690274968 -0.0279158408125736 -0.00902024215616399 0.0103208702636379 -0.280710568031827 -0.0715992041737038 0.180740373851077 -0.0943635458303905 -0.0422376938877084 0.109846323620972 0.0746727960523203 -0.118242663524555 -0.197248477566383 0.10705366967047 -0.111468694825303 -0.0333424574065558 0.0689098598883051 -0.125958853859681 -0.00990770746372395 -0.0643634778045802 0.0220549699812625 0.0415978288596856 -0.0160439296481643 0.0879457191061512 -0.0588322651922354 -0.00331149307001582 0.0569047086360372 -0.078471960067094 0.133910817213096 -0.0856465136437941 0.0698706195614392 0.010293492521736 -0.00457042475167268 0.0131926856646243 -0.00204813790490565 0.00254883557489055 -0.00497704851380654 -0.000686682310914528 0.00298837921937595 5.7682730038663e-05 -0.00100656941840046 -0.00200690638357029 0.000191667391783511 0.00102346973680905 -0.00116318942303258 -0.000191078728087307 -2.84353605243615e-05 0.00206367533861086 6.18307563042316e-05 -0.000590448978095121 -0.000985024716221517 0.000161409518430788 0.000363380493748003 -0.00136490702431828 -6.78448231258761e-05 0.000145532445903718 0.000897680665670974 0.000124621728903399 -0.000455699535389297 -2.94704833406336e-05 2.90832200970643e-05 0.000182636134653139 -0.000545370680488119 -0.000603065058148632 0.000221144042124548 -0.000579618720859407 0.00024912152071466 -0.00182282164658479 0.0438248186609064 -0.0270305101276645 -0.0152160712502138 -0.0593278784528619 -0.00420763500480874 -0.00282362852388872 -0.00127360119186829 0.000960746450784778 0.00853530157689414 0.00279195889573929 -0.00183695765738087 -0.00433762004660874 0.00114333756365115 0.00043692997776829 0.00299751682061921 5.85239815117616e-05 -0.000608535837333685 0.000544847923629319 0.000188796584241616 -0.000270314133569866 -0.000637863305513319 -0.00198194263514245 8.42345015633177e-05 0.000666384325033724 8.22362420846044e-05 0.000155648542752987 0.000283789895893743 -0.000433480515062135 0.00289444166519553 -0.00124116393323904 0.00146750983802659 -0.00184760233210441 0.000504501811813758 0.000408161001087179 0.00201117135207255 -3.75985550649384e-05 -0.000313506437889921 -0.00243881119538805 3.14423612758641e-05 0.000487576663261232 -0.00156293760235546 -0.000566416120096311 0.00158133605979713 0.00205135807310407 0.00526947773458135 -0.0271631324856931 -0.0192762438337242 0.00122515951356139 0.00580324621138424 0.0145029658146954 -0.0149142990774756 0.00663446392036814 -0.0241378834637162 0.0278219124536272 0.092141577423951 0.0833910621789772 -0.027421881704099 0.0597894371029324 0.18135193627613 0.0196863776939303 0.0362083101960104 -0.037536207249268 0.0763878448293933 0.0031056848169398 0.00430428668212667 0.0125159750487069 0.192401100907527 -0.0446984705274386 0.110080733797455 0.23999451979014 -0.19773571155036
  72 1169.80039485274 ""  13.4144280625281 0 0 0.0156298160854273 0.0437496114125499 -0.0694751975382701 0.0397464543214282 -0.0258656971766429 0.031947141377382 -0.00456847021779395 -0.0277265795969627 0.036795680024613 -0.0352901177860325 0.0334832512896839 -0.00493627714919285 0.0195019939599551 -0.0300387419423332 0.00380977331193593 0.00335925296382287 0.124537491894664 -0.103579432894971 -0.00452119626160817 -0.0640032923998179 0.0822889836197117 0.00393422213882859 -0.0202168386038423 -0.0258066539397061 -0.10950365007708 0.101088558804206 0.00338305173694697 -0.0287847679066061 0.112098928639719 -0.030005353227265 0.125144621003211 -0.0710060425235478 -0.104179767567977 0.0783438051601164 -0.041870645611802 0.0690446473710829 -0.0563308693791152 0.0573619119144469 -0.00818805843817086 0.00406991476646044 0.0251607231593675 0.0453044739117062 0.00507272755379012 0.00268995584603442 0.0237706030886554 -0.00310502987597294 0.00212117497684721 -0.00934447257161986 0.000768202057326394 0.00213087232511973 -0.000131032994826614 0.000770075830890674 -0.000954256548756188 -9.24183428386652e-05 -0.000215699910670948 2.62211362256201e-05 -8.6653695870382e-05 -0.00164363049509395 0.00185578712825679 0.000258990194717168 0.000508398626602444 -0.00182605822619251 -5.93969403114934e-05 -0.000350938494610123 -0.00144169360493208 6.15074099548509e-05 -0.000138124019785302 0.000728769707376738 0.000136669910874877 -1.08600875075352e-05 -0.000224045198050541 -8.34385197474201e-05 0.000464966211240623 -0.000392016454331826 -0.00032733441700769 0.000600743233598759 -0.000347812593441561 0.000220125263662414 0.00650595322380424 0.085653825148693 -0.0515550317171697 -0.065327619607179 -0.0955017158844694 0.0113167418587982 -0.00311864583388925 0.00109308073816044 -0.00190024945869223 0.00662709062487095 0.00364981573856572 -0.000213715677716206 0.00320847134930826 -0.00352936265880724 -0.000417413956489419 -0.00426345175030936 -0.00360339252988595 -0.000615665176880292 -0.000390426171716122 -0.000197332171074155 9.95636421180116e-05 7.20830231231303e-05 0.000835867845501204 0.000155776515944084 -0.000497060475708845 -0.000535061799614081 3.12908090882768e-05 -9.40237987384852e-05 -0.000168255291605301 0.00132329050039545 -0.00158592105340107 0.00179656497811176 -0.00177925364210414 0.00062060690690993 -0.000683786309043305 0.00175841476186115 -0.000692820762560727 0.000221041381484069 -0.00114049542410616 0.000111950790933093 -0.000580055958599217 -0.00278168369088941 -0.0010053977440497 0.000904572794651477 0.00183451664184295 0.02089146041839 -0.0785554839381322 -0.0455117668201205 -0.00128945103988028 0.0293235636805852 0.0378632190635772 -0.0272406532124729 -0.0108889171224644 -0.060393631848215 0.0843297136042984 0.271930302881569 0.232546710285689 -0.114714720257551 0.092878593752357 0.440529265476779 0.167768932567746 0.186174947588048 -0.103555762326577 -0.0167769409471362 -0.0153458214535346 0.00591274481085774 -0.0293086293508787 -0.0300122418780522 0.0181412621353143 -0.0319647896545336 -0.0375915034772351 0.0140849881228683
  73 1172.61783094916 ""  11.4031904954151 0 0 -0.0434777667366318 0.0601403210105493 -0.0681700946739847 0.0746685140368761 -0.0116546428613324 0.0473261625002439 0.00155555986538365 -0.0491793197611701 0.0286342967964397 -0.0422136515549742 0.0419871951251125 -0.00759719077306385 0.00508491838161013 -0.0556243968455236 0.0078381293108752 -0.143977607827467 0.184047990967857 -0.0716976556234874 -0.062222448289139 -0.0979932802093202 0.177915879631221 0.0538321592371474 -0.110002035244394 -0.143615982698834 -0.120455007411192 0.107838159739032 -0.000866795863241432 0.00856928937671922 0.100776926030317 -0.0625197692238194 0.170596427845735 -0.0956493918088012 -0.141627414270436 0.127033773057013 -0.00443674362633819 0.0778130974623481 -0.109971104579445 0.158125624597942 -0.0887261402103871 0.109861646064957 -0.0214967589857572 0.130832803924445 -0.00158648949397626 -0.00127483209443262 -0.0139158042326357 0.00349527225877093 -0.00231390900728286 0.00482587314698194 -0.00529531599369341 -0.000564623799356979 0.00115165035287337 -0.00250100701543278 0.000642992967714129 0.000482303130666 0.00372328809050276 -0.00133551848444353 -0.000560480919806581 -0.00259291199991836 3.45555831508062e-05 0.000407179798865787 -0.00194025457052932 0.00101655567138117 0.000279916393638641 0.00343953188012725 -0.00054460264718383 -0.00129751297335829 -0.000830363062627228 0.000439198071826334 0.000322438827094268 0.000586809870224457 -0.000295929882636888 -0.000149473165372723 0.000648889218575364 -0.0002271720882546 -0.000363265486012191 0.000781717254735939 -0.000180748636615224 0.000238599425291838 -0.00304696343427018 -0.0483563751354853 0.0292485850743403 0.0415502528733069 0.0562231274687925 -0.00806109896672365 -0.00614568436455274 0.00274347475612327 0.00221808099196599 0.0143138469737182 0.00428295953739511 -0.0023334345287598 -0.00632283918697615 0.00361247221520823 0.00199793174252033 0.0208914500057505 0.00884786230313877 0.0012516262148178 -0.00112583938323821 -0.000463923748321842 0.000450092605837354 0.000836031761347681 0.00233242619382288 0.000376665940434073 -0.0011765448930946 -0.000798205457054465 -8.64333708059589e-05 -0.000971778998006226 0.000382050259520348 0.000948931087681025 -0.00226457447012289 0.00104044109891097 -0.00156573412609694 0.000776472148695814 -0.00198400049817691 0.00227758114034261 -0.00134787952823404 0.000681168772108598 -0.000320229547594379 9.60317919175139e-05 -0.00180928413440766 -0.00353180591276138 -0.00147145296410323 8.24731912790627e-05 0.00148448292902885 -0.0126500358296194 0.0486020633805806 0.0291345150128039 0.00091630948809281 -0.0184776707440067 -0.0237516902936506 0.0155682157546623 0.00686902857638478 0.0370530403941839 -0.0530486304719545 -0.167344259669974 -0.150422392629633 0.0704482475436409 -0.0588923719785721 -0.273943036787296 -0.105633618073869 -0.111521272120798 0.067114445258713 0.0145623336783128 -0.0302295869704598 0.0136314635948532 -0.0408358203051941 0.109014913740283 -0.0187054117119106 0.0199027594148912 0.101699081242126 -0.108933022442836
  74 1185.99853628766 ""  3.99487501959807 0 0 0.00348273222548776 0.000357898478050273 -0.00186829544649286 0.00036331822931727 -0.00249620790052243 -0.000937882095306241 -0.00045963464362656 0.000430828451571155 0.0011684556913475 -0.0018916255028451 0.00356822931624563 -0.000597933307950885 0.000358890778591815 -0.00306110014408163 0.00183624558951042 0.00792098130890296 -0.000212476638080714 -0.00431353993816889 0.00559579761665247 -0.0022352971322267 -0.00399828334825528 -0.0011117404344091 0.00298086164198419 0.00486205212669462 -0.00201432753189101 0.00267066531813092 0.00117732272873182 -0.00286984212852734 0.00235776114575817 0.00145081530875136 0.000222050156962866 -0.000972693453574561 -0.00117470761986121 0.00426446191784795 0.00358816296512915 0.000297224407806574 -0.00138234899171994 0.00477560365701442 -0.00405764239439153 0.00946297266011036 -0.00315350169833577 0.00867772397304085 -0.0355653364303612 0.0139238581607344 -0.0278803226524324 -0.00295183394142189 0.00172386278324418 0.0161748557202437 0.0203309450363353 -0.00707411380944861 -0.00522836477686117 -0.00133627805244881 0.0045448077274244 0.000612830556701502 0.00139827406061731 0.0097534146789433 0.000379498279218229 -0.0019762476114767 -0.00313536694135666 0.000101144031446185 -0.00150382801102854 -0.00580035806741004 -0.00024058723252341 0.00075851376006411 0.00177675734797862 -0.000175241686413713 0.00187443870311349 -0.00234776858827004 -0.00044399912357451 2.25517893871864e-05 0.000293316505284493 0.000199531877206455 -0.000622193598835743 0.00125967506693974 0.000655729476601523 -0.000792618842194191 0.00132460415918417 -0.000213252564118788 -0.128859758947328 -0.130509838260347 0.123905124971035 -0.00267665395076326 0.146546941148618 0.0313775868435347 -0.052690172455238 0.0353808613243159 0.0112618511491041 0.0167834864221799 0.0189543997306743 -0.00240849294265241 0.0213000907997442 -0.0195519647205573 -0.0025798466533017 -0.0370441503207574 -0.0207380210408941 0.00596203837991221 0.000995131380305045 -2.50072513962598e-05 -0.000492226464844559 0.000133304321565659 0.00145340937296715 -1.24445995222531e-05 0.00129238207713613 0.000525313635732573 0.000274830196863042 -6.78798854104298e-05 0.000881884666679363 -0.00471512515430784 0.00224263095010832 -0.00371954490903868 0.00348449632648562 -0.00123609330798526 -0.0014875252406183 -0.00341631500809103 0.001218224356186 0.000284427254665759 0.00419446051600945 -0.000457771099683076 -0.00146265284920868 0.00360582250221337 0.00147231347636567 -0.0028627353550513 -0.00404772090722231 -0.0599204111737815 0.0324528854021901 -0.088159887894233 0.00610422598820618 -0.0350553748359875 0.0286501782499579 0.0765317021936195 0.00464773483409528 0.00625653473521191 0.0273048872975634 -0.0330782850021173 0.457817448801126 0.263651301356772 0.346771589096522 0.115674681058008 -0.153396747707196 -0.417869982449275 -0.0923080804085513 -0.00223498950476999 0.000193452924558669 -0.000417950977679796 -0.000565024373720438 -0.00864342010844156 0.00278805892877003 -0.00350650625630496 -0.0088171693070466 0.0072424802349642
  75 1198.11588422469 ""  5.16661170266459 0 0 -0.039824763734323 0.0203732668807199 -0.0115882474846567 0.0395059230039073 -0.00367521102067432 0.00621697061216944 0.00174776400418667 -0.0192495354880588 -0.00206545328826312 -0.0588866930435425 -0.0190516322552463 -0.00047054068822593 0.0907459772795764 0.0670109642402142 0.0108864502187315 -0.136759896088859 0.031005402905327 0.0385992559170271 0.0125912180148966 -0.109679203496509 0.0685798742126787 -0.0261141865506814 0.0141805036984035 -0.0814910903054538 -0.0244219275284704 0.0205095203953916 -2.69924522284245e-06 0.0271029531597076 0.00371201003872337 -0.0300610051798824 0.0466082110203998 -0.0218444922824511 -0.0350684528248781 -0.143411559418688 -0.181355413483035 0.00846964860227495 0.19460663247201 -0.378863336706302 0.334533946445541 -0.410514394471416 0.159716293160154 -0.3187154488047 -0.000692806147089693 -0.000288769769942922 -0.0013739826416905 0.00116284685582683 0.00037520540858995 0.00036441764664286 -0.00187753386265898 4.80410507552441e-05 0.000505388403055629 -0.0014783260614751 0.000274051629473534 0.000217297214003341 0.00194291054995604 8.09481762437415e-05 -0.000320445952700796 -0.001050829238901 -5.37842245305602e-05 0.000168925523988638 -6.20582581392979e-05 -0.000271896354762074 5.19271057398271e-05 0.000746362528570088 -6.87104345317972e-05 -0.000488016678170983 -0.000165582255009839 0.000127203075623925 0.000220945974728658 0.000166174422341773 -0.000174899683274751 -4.4009709681939e-05 0.000136103512348166 -0.000123664626753184 -0.000182314193243292 0.000208457840775276 -9.02448117449868e-06 7.19090183504149e-05 -0.00500040706781184 -0.00646864444329846 0.0054292097215593 0.00381543634646535 0.00677599014831053 -0.000210831306291515 -0.00625407160465121 0.00300006036117213 0.0015998532039516 0.0104850202957006 0.00463813426913438 -0.00153533444480601 0.00343114607995406 -0.00228470906560693 -0.000315869875571246 0.000543015858972822 -0.000642355053965917 0.00299565447591952 -0.00023427908208198 -0.000153169548635586 0.000130611254028316 0.000300393600074585 0.00108946404309516 0.000346035029593947 -0.000304551378153526 -0.000665516729231215 0.00019324977224453 -0.000231350488147518 2.44066560968851e-05 0.000446930066904105 -0.000802440204849974 7.81781979428991e-05 -0.000481268908849458 0.000156313341819448 -0.000903340970411398 0.000683548241883002 -0.000313717732095362 0.000201778467624794 -0.000147752852100394 -3.26882939809644e-05 -0.000875681659729296 -0.00109491788104106 -0.000413824672434054 -0.000231817144631856 0.000211529289325346 -0.00172055994934625 0.00455906645952756 0.000371928555946592 -0.000313197551198254 -0.00191073969535828 -0.00154638973638883 0.00272250653187573 0.000503822436354864 0.00273080195060476 -0.00278506089320479 -0.0093543874956225 -0.00296267863462357 0.0101145619517619 0.00142605027212207 -0.0201110325486193 -0.0139015346041106 -0.0173624100389081 0.00603211324767051 0.0207635832464236 -0.0123822949597103 0.004945177267115 -0.0316653933600303 0.058906907511765 0.00363807220089516 0.0418864638103126 0.1018891648325 -0.0862342238888197
  76 1218.95391525913 ""  76.8213436143043 0 0 0.00042047229128083 0.00031752033887273 -0.000598432335645872 -0.000630629856859494 -0.000224434862152749 -0.00032776649008089 0.000144413661079462 6.88608301348303e-05 0.000285740088277343 0.00054172605682183 0.000313046410241473 -5.44787786571415e-05 -0.00055495959339046 -0.000231430072242437 1.52739826419569e-05 0.00451277251729622 0.000205733775570097 -0.00287473540193952 0.00319343684795659 -0.00428532968444855 -0.000735567094199228 -0.000541589220151312 0.00385172927794567 0.00612567626033734 0.000291553457322173 0.00171290055827924 0.00263349968055518 -0.00208085339253104 -0.000471829826797765 0.00188819105518342 0.00111444134686883 -0.0012423222373912 -0.00186020238833427 0.000318368222505296 0.00160000062190592 -0.000679866933394356 -0.000622416044521275 0.000995741230014712 -0.000912377185087979 0.00330153749790947 -0.000674690917037069 0.00266143771762106 0.0309494474442789 0.00608622160095286 -0.0064439920377901 -0.0443436939113132 -0.00882383039979327 0.0113145564415758 0.0647628939596898 0.0295260308748282 -0.0122265065838032 -0.0225761141596369 -0.00315760493848287 0.00237531459864189 0.0107325743129068 0.015647246077759 -0.001210939130721 -0.00955881652679988 0.0432824675519704 0.00380377068945573 0.0395989763164782 -0.0598881027492093 -0.00908501254856501 -0.0286193313198837 -0.0229643433783233 0.00467097137734793 0.00815554943631881 0.0827780983759197 -0.00500351089828307 -0.00868150231519284 -0.0211430896502473 0.00408755395079206 0.00153890449322092 -0.0313672803268346 -0.0100010189056656 0.00327474561448832 -0.0345115837195075 0.0106272523793099 -0.0207452702125366 0.00942793404690928 -0.00256482010932438 -0.0116623282124173 -0.0429320554816211 -0.000393691358965913 -0.352201061779184 0.192377206150992 0.0850298009435225 0.271628062923522 0.156168333913958 -0.0326785625568485 0.281472402976933 -0.203777133626823 -0.0468122155088634 -0.367310601098573 -0.218997453363115 0.0447902905448404 -0.0279193541545312 -0.0443627922272219 -0.00510138385262243 -0.0101124468826917 0.00155225088518189 -0.00776818521168809 -0.0209165442137365 -0.0181821724216869 -0.000642203310013968 0.0372275095342336 -0.0394011736810594 0.110968276252533 -0.0112024911099558 0.065988029295851 -0.0556249715576226 0.0122046208492415 0.0398995771641419 0.0512444918770142 0.00572367952433894 -0.0258879436385635 -0.130064987033196 0.000269135155224579 0.0545852319155682 -0.0508298422597039 -2.31297484074387e-05 0.0709014218348697 0.0797869020364847 0.00344851005937343 0.000108240327735001 0.00779470304869231 0.00136255068851896 -0.00023311292107315 -0.00272045784970025 -0.0136285712323538 0.00871940003431817 -0.00141558489873577 -0.00790300256727531 -0.0157201646664188 -0.0509723388303108 -0.0160006291119454 -0.0174739530951301 -0.00268930782986532 -0.0283334661105889 0.0215432002264977 0.0209705512755845 -0.000484303843355412 -0.000135931379235392 9.94848122822692e-05 -0.000462211542239953 -0.000898388166504723 0.000201919668629899 -0.00092572517107888 -0.00118028302585377 0.000639364735327881
  77 1224.5708547926 ""  10.4329155318477 0 0 0.00100420746802746 8.85319338781964e-05 -2.987408173221e-05 -0.00100800016759929 -0.000111224490089864 -6.02102666879876e-05 0.000241582474949965 -3.47594849274322e-05 -0.00023462680269719 0.000802296007073525 7.73381071753102e-05 -0.00034988643857673 -0.00079951904294465 -2.65728401732309e-06 0.000458221400573494 -5.13393009591807e-05 0.000304843992711015 0.000478561440950201 0.00255442165679612 -0.00209098271927943 -0.00159786315278189 -0.000849869207241112 0.00255402287566428 0.0044372849919455 -0.000511846578048834 0.00159801170309671 0.000322957770747841 -0.00222328676722007 -3.40308529006291e-05 0.00129074759025468 -0.0021261714901574 0.000139070419952619 0.00148239524401341 -0.00142335763869022 0.00267096121047169 -0.00231649093821213 0.000874256192506911 0.000355429261206444 -0.0014700609477306 0.00382654133360231 -0.00234066355371447 0.00182200677342532 0.0181407137804591 -0.00305723434972068 0.00092399488040839 -0.0184476820943789 -0.00027704319868363 0.00235981634069876 0.0179376252321016 -0.0295608657151772 -0.00288536808404229 -0.0415490081090265 0.021114693398462 0.00711707268000485 0.056186216491062 0.0407306110413871 -0.00471770944540089 -0.0169915496017895 -0.0557551093050073 -0.00755174743968236 -0.0169831357432918 0.00927794582949617 0.00393245283380014 0.0129880478490292 0.00521707109196478 -0.00249735065920516 0.0295841417858544 -0.138474579081491 0.0464485919477909 -0.00456557914822273 0.0341823073112814 -0.0242540056185037 -0.0169545417088111 0.0507404437022324 0.00333189601186771 -0.0167778775869947 0.063742172335155 -0.0259451121122423 0.00100429384923005 0.0123102790775867 -0.0111087985147887 0.0251297099446313 -0.0261076500045891 -0.0182497920330033 -0.23973422005841 0.139548680077784 0.0551985578151581 0.30036176515615 0.173596133131112 -0.0494852186031028 0.0436933846578365 -0.027215785680061 -0.0159191353289266 -0.110939013453933 -0.0670383030459496 0.0220973561613292 0.0915873139756715 0.133305711579133 0.0115356563409511 0.00472226267806828 -0.0143810949069985 0.0529878584165502 0.05053102976973 -0.0348915972678938 0.0272609596962558 -0.0313960877336105 0.0501366458552891 -0.152742944659841 0.0200240470603665 -0.0921754063957705 0.0737997564737979 -0.0341003606408481 -0.0543735189436549 -0.0981469772877524 0.0301762821275137 0.0279216792911865 0.218366882628236 -0.00741068200829686 -0.121999548649938 0.113068617560237 0.0244171355070742 -0.155329593513233 -0.186832429614676 0.00327615499363237 -0.00218877156766229 0.00501682578834973 0.00158576982070788 0.000176028686945984 -0.000710503960536693 -0.0130491902453988 0.00886393480630105 -0.00275823881347019 -0.00462083842814556 -0.00704385100849074 -0.0377963184342783 -0.0133912992300935 -0.00890808574332697 0.0114624424623599 -0.015818419594671 0.0161746145136871 0.00371919001718568 -0.000460305873040832 -0.0001140616532455 -0.000166156031126435 -0.00150154325718727 -0.00243912286709857 0.00152437604032719 0.00130093879075118 0.000888265434619984 0.000613255670322214
  78 1225.82175861951 ""  3.98964668010271 0 0 0.000107461008671158 -8.78086879993782e-05 -3.50208210817044e-05 -4.04752181016192e-05 5.47465160193214e-05 2.42414436424474e-05 -9.28726828598801e-05 9.44734152570414e-05 7.34758602679371e-05 6.36823458190679e-05 -2.86963508909592e-05 -4.93597196594287e-05 -0.000119007300281927 5.5248484746033e-06 4.16167490578329e-05 -0.000299768134109508 0.000607633484964807 -0.00013396554552778 -0.000119476061425738 1.35770091426127e-05 1.96742187109469e-05 9.62678445115329e-05 9.71297482935032e-05 0.000228774870360168 -8.09633427990803e-05 -0.000135918810185244 -0.000358767044186915 0.00048661193448287 -0.000285336880171128 -2.11385840741819e-05 -0.000295491500180313 -0.000262356103087007 -0.000254146873614204 -0.000222601623488694 0.000365310592255927 -0.000346178187458927 6.09974314261754e-05 8.82008448811534e-05 -0.000212540224523004 0.000481635195275202 -0.000286322490918224 0.000219265757495297 0.00429698308968403 -0.0012712440537221 0.000539445216182074 -0.0036639591618882 0.000329424087543674 0.000282775568077393 0.00261082447093222 -0.0107204428525121 0.000672000334377002 -0.0120674313538002 0.00683785025606426 0.00114217143903205 0.0162508691775081 0.0119792816145041 -0.00559153959659855 -0.000780701111157422 -0.0205642371625512 0.0248820615592872 -0.00796317957905448 0.00604027328852452 -0.00533628885769089 0.00518778877874525 0.00283527513806129 -0.00218267105318312 -0.0175671696338996 -0.0358784640928649 -0.187872966122823 0.0109300095314672 0.00645663161928 0.0851094243179633 0.00867003173903534 0.0333133756830302 0.0601773108553063 -0.00382973697986638 -0.0011595493067884 0.0496778682891849 0.000641891132308167 0.00278429860565907 -0.00270157873297048 0.0102468329430034 -0.00541008064817644 -0.00667356483225679 -0.0567997774602248 0.0336531203181167 0.0118041755839615 0.0817857975580513 0.0442472626348956 0.00961692069059528 0.00758518170693181 -0.00120133961378332 0.035477058698175 -0.0192656669520865 -0.0114408962316823 0.00360440532044756 -0.0591198754904024 -0.247630783898249 -0.0912435411017034 -0.0197357326523206 0.00928049015808075 -0.173166044397316 0.0816825932812066 0.289785732591498 -0.0707024537533381 0.0011173169482013 0.0242254075061625 -0.162578352901293 0.085172647438179 -0.175525474678507 0.169449111974887 -0.00995100629540294 -0.118056182457697 -0.0724766463107499 -0.033056367914176 0.0178728439307672 -0.0265957462140027 -0.00957985706213237 0.0594531238042983 0.00704957667727108 -0.0355489201889572 0.0753182496201256 0.115548707139662 0.000948824145037058 -0.00072434047284809 0.0011931063641302 0.000447613634868467 7.09670187119848e-05 -0.000106956106041534 -0.00373112595774757 0.00238720866618479 -0.000853728083373937 -0.00107471682598396 -0.00129493981557201 -0.00999111209731442 -0.00362183046141153 -0.00197593343841442 0.00403578362268461 -0.00348071640804682 0.00471263875656533 0.000156393476438614 -5.17123495828069e-05 -2.42654388044546e-05 2.74654195407154e-05 8.38381410277233e-05 0.000180254470226435 -0.000165564822038586 9.35265043877145e-05 3.83217890078783e-05 0.000114914840895838
  79 1237.59460404058 ""  20.984228007441 0 0 0.00897889851703626 0.0459352522727029 -0.0437578078972838 -0.0306732962432942 0.0103398148938172 0.0548932846322567 -0.00239896169874152 -0.0271479092088271 0.0228849121400512 0.0412324861229642 -0.0266060170763544 -0.0664436697976436 -0.0495712998378957 0.0450802291870487 0.0910863772691139 -0.0170280530914987 -0.00464036220128138 -0.00268153893461515 0.142566398502944 -0.167518796504707 0.0263641629132317 -0.00404290584267071 -0.0123053653189051 0.0565489908317143 -0.0728444127473405 0.062912331314407 0.00286851066609359 0.00210993358697511 0.0678549855667681 -0.0336944230531126 0.094721923673733 -0.0452616721880428 -0.0651542034015857 -0.315212904426138 0.274709759758686 -0.334757533611824 0.28398667321215 -0.175180936058273 -0.033621781836322 0.208295378980745 -0.268927771276253 -0.0348052109536258 4.31706854700499e-05 4.27134897014384e-06 0.000397737919663849 0.000266802495835116 4.89823871588479e-05 -0.000180853286344142 -0.000585575113639654 0.000222466255487749 0.000334463646265712 0.000261856652785137 -0.000197516270837987 -4.42508515953208e-05 -0.000324758875077864 -0.000345945819596749 -2.3570111485172e-05 0.000290757085947244 0.000298528106384933 -4.54109625786432e-05 -1.72180594976473e-05 0.000104007409859252 6.20699608709521e-05 0.000162453798406046 0.000196525930494255 0.000129711853527814 -0.000542819655947999 0.000671600415651172 -0.00016363910046056 0.000166954358591418 -0.000100913651183527 9.40348110446646e-05 0.000248286930097984 -0.000337920322847532 3.53776326746722e-05 0.000188558826722236 -0.00027318676717659 8.1241060826063e-05 0.000985600995938933 0.00295101809246047 -0.00238002610656111 -0.00211167539178522 -0.000807302666636172 0.00140901081104265 0.00286491787033656 -0.00176653240290051 -0.00135769500452109 -0.00313325421759239 -0.00189019490727851 0.000450023912081779 -0.00186579154839008 0.00114896695408461 0.000124478468247675 0.00147356522875733 0.00117440471972797 -0.00200111212842516 -0.000705081605536728 -0.000699210697414439 -1.04344553346662e-05 0.000109152603092312 0.000141285701241149 -0.000422222291341174 -0.000670374527520512 -3.52233340652592e-05 -0.000142802557059165 -0.000188079625391524 -0.000180144495397942 0.000474221831345444 -0.00101543593974653 0.000926571590566768 -0.000889409845100816 0.000228222605834805 6.09897369570502e-05 -0.000355588538274262 -0.000502974574211235 6.49598106674949e-05 -0.00103121005509918 7.37317918794059e-05 0.000461299756648118 -0.00105940209645108 -0.000380623163287299 0.000739671950824109 0.000979882022611001 0.000178202373768168 -0.000222085064338741 -0.00050808498546128 0.000241910472139695 0.000222077288888395 0.000302652560358787 -0.000115125281014523 -0.000319049817973812 -0.000221695850513222 0.000579694546366357 0.000687350538040101 0.00174180227433288 -0.00067754196078217 0.000834298076926263 0.0026520819924611 -1.18272222956002e-05 0.00160207870327556 0.00115334158080834 -0.00496820213083294 -0.0155275479042824 -0.00308190996056089 -0.0736496128921949 -0.0429284236862057 0.0531426129953426 0.0402635118723093 0.0595601322673519 -0.0292959023930235
  80 1262.77340169472 ""  55.4127367436732 0 0 -0.0115381183806765 -0.0527858160359511 -0.0155358978931759 0.0257761904543079 0.0359549203549514 0.0173369294798785 0.0239529586718964 0.0342034359109289 0.0251197746004351 -0.0304079206679282 -0.0167483110825978 -0.026606124835243 0.00617323167369012 0.00834042621681223 0.0292358519147847 0.261719766721727 0.00825075093261067 -0.202976530899462 -0.290112684979974 0.242317401118252 0.112311924129946 0.251704862870102 -0.362226731330907 -0.167011799973541 0.0350079109119697 -0.0583476094536408 -0.0849585088309975 -0.111198539543886 0.0581632151206937 0.0809917093714879 -0.059344895725328 -0.0475143190588413 -0.0209321387894022 -0.082573681490952 0.0422924421003332 -0.0762647649323403 0.0733694122400218 -0.0682992493906489 0.025606540624324 0.00601317902463862 -0.0575296760698514 -0.0403001991161269 -0.0178015509833354 -0.00904328450765561 0.00513200067651792 0.042656981467911 0.00696355838038113 -0.0119381346488125 -0.0687690964142811 -0.0168552959000249 0.0123769082122905 -0.0293922883102729 0.0135664739330267 0.00541850320557589 0.0332445475375923 -0.00146314941532489 -0.00510810734980175 0.00452046207819334 -0.0197409564683059 -0.00146785543353083 0.0153208303756137 0.0158744150445761 -0.00217692944787526 -0.00979884767835507 0.00728787220621799 0.00113430730898248 -0.0200002599526051 0.0162110524341345 0.00380936018620858 0.00686513307204972 -0.0055562626520313 -0.00139823765294681 0.00452673568040892 -0.00381030916063553 -0.0030787608152382 0.00529213212448636 -0.00407232535012748 0.000945730364638831 0.0305112954118952 0.00600543761157513 -0.015094534858496 -0.00189400476065008 0.0200703087094661 0.00797373438831173 0.00517759876019184 -0.00936976808216086 -0.00532531286611094 0.097498177469002 0.0313368227326526 -0.0144163733986831 0.121815746895445 -0.0434666400297879 -0.0169363831140143 -0.0314202339285971 -0.00140315824096706 0.00774772620502685 -0.0219132133282207 -0.00914513821064607 0.0084082331336086 0.010067661089372 0.0372273961227577 0.00162000861101376 -0.0233415472888549 -0.00978541071638543 -0.00352940136690237 -0.00842263531219191 0.00181211806004308 0.0187004380673497 -0.0124338714011334 0.0026248780841354 -0.00842324281524462 0.00672827297766142 -0.00563127225604415 0.023690398175034 -0.0125577069572394 0.00397311257844974 -0.0151108558727669 0.00132231896364925 -0.00393910239398871 -0.0232766846971577 -0.0113537754983365 0.00157335324711367 0.0118542146273756 -0.00467275990314246 -0.003166756164822 0.0043627492125135 0.00115568537213568 0.00301498700605941 0.00302319210349961 0.00798664849281594 -0.00107796526344944 -0.00360001744572106 -0.00399054757557206 -0.0074049746260054 0.00966425158499582 0.00212468622598444 -0.00840680443673634 -0.0128161675273658 0.0212633532645152 -0.0252498534890367 -0.0348870071419219 -0.0101575978237257 0.0211547750985238 0.0129077008077259 0.149126347946428 0.0883866673150653 -0.122598077228583 -0.137372520187039 -0.177910701173638 0.0773696034909153
  81 1264.82200962632 ""  192.98162284696 0 0 0.0102118211879882 0.0229526950406358 0.0104121475193574 -0.014767199616061 -0.0174482901390682 -0.00826964678234556 -0.0137083667985307 -0.0155120486134355 -0.0129839281687373 0.0163245393922029 0.00737573213795248 0.0122449374792265 -0.00407884104888059 -0.00403128549661214 -0.0138020218056006 -0.140424922059199 0.00666438541686618 0.104928344848559 0.134914624527678 -0.0971013900248302 -0.0617028793464846 -0.120726651986313 0.168383870174883 0.0796493102564381 -0.0167136208928566 0.0216994360087006 0.0350514532999779 0.0633409970876012 -0.0299427409673108 -0.0447916933676779 0.0244909182835631 0.0279798556092592 0.0152947623793457 0.0362320439625034 -0.0189473335390784 0.0334970632041033 -0.0370585183696681 0.0370385214112846 -0.0164957094824104 -0.000228794924990812 0.0233912694393392 0.0191323927001866 -0.036768063094207 -0.0167453609208887 0.0129022832365393 0.0857173068082517 0.0124726922450029 -0.0266179840535541 -0.141679449781768 -0.0363992851876546 0.0273824601684767 -0.0596143807849262 0.0297291646302867 0.0107941553260986 0.0675973151111618 -0.00361990647048421 -0.0105628903232205 0.00790153047714765 -0.0402625582935896 -0.00258552699512217 0.0313014690538896 0.0341068547833474 -0.00399359132690516 -0.0208168425652005 0.0147268256466778 0.0024871763136976 -0.0389287169390553 0.0341509595826297 0.00692537019377065 0.0134080564391086 -0.0113713926417259 -0.0024024532876912 0.00914058282777181 -0.00843651189097988 -0.00581504350342668 0.0104570543351884 -0.00884802854048208 0.00239708434294266 0.091053166883406 0.0408114482984246 -0.0582440370472647 -0.0327408038073995 0.0299359469928433 0.032701400880053 0.0186769225179577 -0.0215179697080279 -0.011675985736098 0.188929052038352 0.0580878742041351 -0.0274890953336202 0.254978094957709 -0.0909567058505216 -0.0384233246526827 -0.0579187067986688 0.00114780086766376 0.0164277194650964 -0.0434419803333409 -0.0206691764254214 0.0150735612189513 0.0194694797931971 0.073388590458151 0.00165899247806191 -0.0465034451882529 -0.0204705376161687 -0.00648003005796408 -0.0156430884437664 0.00234367848803804 0.0390424773089884 -0.0271373642098467 0.00766588712057609 -0.018921216606638 0.0131356058845259 -0.0108902123835578 0.0434927483343291 -0.0247464446482409 0.00721024337778373 -0.0332355623377655 0.00238954521293756 -0.00636817688390909 -0.047988227884639 -0.0218972130788296 0.00464965541771362 0.0250084693386829 -0.0111903472824959 -0.00862889265820002 0.0104764486390149 0.00380412652701251 0.00742834333029036 0.00807620775082174 0.0204977157858549 -0.000329194504870507 -0.0109062132103417 -0.00913409992918092 -0.0276134640946392 0.0291901239498548 -0.000933420023737992 -0.0180039788602086 -0.0154646113317091 0.0463550395942342 -0.0602676896193837 -0.0820185197962678 0.00424402466851479 -0.0095819013145802 -0.00733858214088657 -0.0712143074045858 -0.0456391779850435 0.0600422027208631 0.0701817694289354 0.0864663305562572 -0.0336690968042641
  82 1282.61064168464 ""  9.01767711888094 0 0 0.000497622200202547 -0.000329269926581457 3.89788876426269e-05 -0.00043773410560888 -0.000155235109387013 -4.13527256633845e-05 4.74294849709955e-05 0.00021691150938266 -3.9828143985994e-05 0.000591888459139305 -6.88368738511099e-05 0.000210296217519755 -0.000412193060165503 -5.10048149998181e-05 -0.000378706669408295 -0.00121244249726028 -0.00263518551660641 0.00212471177086001 0.000175056767159133 0.00199135347027083 -0.00183391893617762 -0.00182080038752652 0.00185683943974039 0.000744389674165905 0.000190029877884333 -0.000598360232404332 -0.000681271104844109 -0.000289386771147558 0.000584506909927728 -0.000164996626617135 -0.000811910156193672 0.00103090691162111 0.00143262112135082 0.00199359611749401 0.000328403042635969 0.00135173358779152 -0.000745931591084933 0.00229354856180673 -0.00277320040109348 -0.000921271456637349 0.000170383131764411 -0.000435861339079343 0.00291276311961737 -0.00632705459737357 0.023913879025274 0.00823906776909881 -7.04287474738362e-05 -0.0171246503448086 -0.013138264208631 -0.00514375002598591 0.00135114980016436 -0.0104621015434608 0.00561625003154201 0.00235132707412733 0.00892640781353052 0.000543844232112075 -0.00129447343287113 -0.000261534803491946 -0.00872560441797125 -0.000360820719558494 -0.000206334160687809 0.00471350899250563 0.000334299347198532 0.00146261872917685 0.00220211086102379 -2.68991019145582e-05 0.000620282139763766 0.00572206326273345 9.12055267480239e-05 0.000120306825096623 -0.00132236060687431 -4.00143349735211e-05 -0.000864829143164894 -0.00147022645619182 -0.000341038488638641 -0.000681909097089483 -0.00156825872201147 0.000499009545831875 0.205266405776364 0.110484651232805 -0.122439690731891 -0.105170458577456 -0.107018588212596 0.052440195947189 0.0015089236599256 -0.00194397824667994 -0.00922897121158377 0.0318648187008962 0.0123679677600793 -0.00408397858174666 0.0195709903483386 -0.00627560163260289 -0.00351304841385481 -0.0102691941458329 -0.00377436236688451 0.00132465103925643 -0.00232064160977705 -0.00274025813129484 1.8811083289551e-05 0.000282690406150635 0.00165911885308235 -0.000102285908474987 -0.00230405590789782 -0.00243886711351487 0.000126235065460566 0.00295951843286947 -0.0025539186074542 0.00607271586382613 0.00171994141276049 0.00188783309718496 -0.00108846024810116 -0.000324813497385201 0.00279658968995747 0.00114329162905825 0.00115550603966725 -0.00174769500114707 -0.00684567306830707 -0.00044142650095929 0.00293658419110201 -0.000813935307557942 0.00176176983806577 0.00181045484875113 0.00125466313902817 0.0380867187508728 0.0518426256443187 -0.0941685617270361 -0.0394619058416757 -0.0301271829235331 -0.0399966947452417 0.00198639330380885 -0.0590258339709316 0.0980834265258957 0.0907887490024436 0.241219989720829 0.107374591135337 0.102936476257024 0.140620806218579 -0.023445162903412 -0.185564065231167 0.243473070456083 0.545444658404519 0.000283663211853057 0.000671393291613846 6.95372894877544e-05 8.48628139140409e-05 -0.00304146442524525 0.00160058688248757 -0.00358953619723864 -0.00382296118747531 0.00038359502624718
  83 1286.33831252164 ""  1.93542331962229 0 0 -0.000569140042857862 0.000517492074875524 1.37222773416188e-05 0.000121867826958293 -0.000492376015986706 -0.000785789157531164 2.36545860299949e-07 -0.0001760546209293 -0.000398034461150532 0.000178834913564769 0.000403479456242642 0.000537615683756751 3.82376158558288e-05 -0.000186519717130583 -0.000502171591165882 -0.000252328968404411 0.000513229352607366 -0.000316505701421688 0.0033872213179 -0.00676679169496867 0.000150602427854373 -0.00293823708561326 0.00689236632454322 0.00484392248397613 0.000761392932819639 0.00111873929628144 0.00310503002565936 -0.00112571661207167 -0.0021483939388186 0.00139306845380556 0.0011668369588584 -0.00064405128487441 -0.00175819830469623 0.00143634764910649 -0.000192359100780691 0.000726945084029948 -0.00128877216481337 0.000139964194017437 0.000715344217138264 1.602798150691e-05 0.00197221043553272 0.00158042529347296 0.0151015154554327 0.000209103577927536 -0.00577724376698231 -0.018271269574844 -0.00102997253658702 0.00904918555522698 0.0357938742334582 -0.00109526754638462 -0.00616602100900652 -0.0190057087529716 -0.0204995735235123 0.0016002548141938 0.0145348700233536 0.0171555877406323 -0.0015039365186536 0.0950707043466787 -0.0115566105819915 -0.0131464013246171 0.00598499398187649 -0.0119791697912359 -0.00187079307964027 -0.0102525686877527 0.0230006792516507 0.00291451122642624 -0.176571029915556 -0.0223377699561075 0.0221594440158559 0.059084074008217 -0.0035424470329904 -0.00808027889488987 0.0545635801299305 0.0109210417018554 -0.00953434265343974 0.0555762033443881 0.0106652223502062 -0.0035737242010684 -0.0776045598430115 -0.0410911292393101 0.0497846576465065 0.0833711049752219 0.0201971799225153 -0.0465906942430673 -0.109943580877471 0.0328830292517296 0.0296445543326585 -0.0838680123535324 -0.0357924338742072 0.0101376032390593 -0.148087628563131 0.0769148651837633 0.0243391502868177 -0.104609103591137 -0.0300738006816505 0.0166646501815521 -0.120895120504512 -0.00376714621561062 0.0696132101256691 0.0699676723031164 0.182030386596334 0.00424070673882608 -0.133727624482303 -0.00171407894720354 -0.0381476498175385 -0.144601888288635 0.0818606891449994 -0.0222325394789241 -0.139978787732693 -0.0359594468844276 -0.0276320879699186 0.0521913001318994 -0.109500444515289 0.120374010234927 -0.132105976835613 0.0783681665754257 0.0673796868259382 0.0197667216948231 -0.0974800215615551 -0.139807866930204 -0.130776431969939 -0.0420331478916872 0.0522882415989704 0.00741958990764469 0.00361663949256702 -0.00741008745962876 -0.00112941352876971 -0.00376313488011605 -0.00309642881324419 -0.0185952226757918 -0.000872842473754711 0.00549195388010011 0.00667296908849714 0.0197221027929993 -0.0185707194734136 0.000776098818790731 0.015351428030674 0.0198934627248459 -0.0129176550740545 0.0412862919648149 0.0312480223762798 0.000166911118217049 -0.000335191140514692 6.18788408972206e-05 -0.00141404012160916 -0.000375810557499025 0.000828525804576393 0.00083620247606907 0.00182677631113644 -0.00141045288866775
  84 1290.06641069285 ""  12.506494448551 0 0 0.00117107580367206 -0.00090004098464149 0.000417140832352399 0.000474898429049689 0.000692322435379671 0.000548301632187065 0.000185595147749165 0.00017307978999628 -0.000315822622506164 -0.000945133930576081 -0.000359979505496263 -0.000570717428880727 0.0004573771450095 6.70145920406913e-05 0.000687593982036007 0.000282661352119841 0.00361144300866793 -0.00126874044812225 -0.00763830535542963 0.0106429084699214 0.000964605423346424 0.00665511427761709 -0.011474086156785 -0.00666439151276616 0.000633286494775143 0.00122043713537373 0.00240078397150398 -0.00212819547090514 0.000290706325962013 0.000730263579937667 -0.00119717586170081 0.00172588149762482 0.00254575836924824 -0.00183096713567904 -0.000132792887833667 -0.00118950006009932 0.00128698040746024 -0.000805266516912942 0.00033520196922858 -0.00164008104254133 -0.00135847465028027 -0.00246523742204494 -0.0202251428330848 0.0110817763200705 0.0117547045353205 0.00329919124098298 -0.00619443233787755 -0.02091037724679 -0.0156753965104901 0.0817601951499704 0.00122493674431173 0.0329488623491413 -0.0386807351327363 -0.00612289601505297 -0.0328635934981712 -0.039139618396975 0.00258397474903398 0.01323554560566 0.0905402462899074 0.00173435172726732 0.044591448538037 -0.0361633160294749 -0.00718860989996319 -0.0486519318833264 -0.0364423512045462 0.00865425153479292 -0.0278612148863263 -0.0651951002302152 -0.000498097747674942 0.00263453753752367 0.0130564159891831 0.000533377754979179 0.0123885224616453 0.0205850266381404 0.00198207950738906 0.0117071386260411 0.0207814454871189 -0.00257397874626912 0.267241982795981 0.173979832432379 -0.194773665205309 -0.433896867727686 -0.149894758652133 0.241042806703248 -0.058068715426193 0.00940081025893393 -0.0112011132833872 0.0653013930599548 0.00982582189896155 -0.00254343735646416 -0.0245417948819991 0.00192812575317795 -4.93790545727698e-05 0.0212174039444798 0.00465901215570972 -0.0148202940855738 0.0160255008562056 0.0265459190927395 0.00339390976341128 0.00352019461626408 0.0169627124401152 2.99516367302376e-05 0.0147422268138178 0.0274958685489045 -0.00431599071183914 -0.0362521102447857 0.0342434533383698 -0.0606172560388048 -0.0336159017216936 -0.0421692607747309 0.0189972530712641 0.0055487756500466 -0.063761460444267 0.000380947099819962 -0.0197426445260463 0.0266712713986893 0.071428748838086 0.00364253680938264 -0.0621372664643307 -0.00716777377883336 -0.0379881771953622 -0.0397724032748572 -0.015545520589741 -0.0261255678250451 -0.00856201042479161 0.0251179019899252 0.00104147779123819 0.0124088830113147 0.00727829273664264 0.0713184434767971 0.00233270852841165 -0.0162065877642658 -0.0229535260907863 -0.0724610747176601 0.0699373524700688 -0.00473112745570636 -0.0598047012376288 -0.0868091886604575 -0.00235469103712124 -0.130528842913213 -0.0394800978981735 -0.000320319032484161 0.000266453882856196 -0.000264007424906135 0.000791214286194816 0.000738764117913437 -0.000463832265614145 -0.00243868140110904 -0.00261465920433133 0.000354114114645462
  85 1300.86298102143 ""  44.3105866927978 0 0 -0.00245662902461164 -0.00115752585807122 -0.00128496469851427 0.00109622384501306 0.00148113339656244 0.000566301846948928 0.00198039597048147 -0.000107151162793266 -0.000290066166455538 -0.000946151041569333 -0.0002158316753353 -9.86822950392555e-05 0.000549290687648737 0.000123879202480736 0.000296512816693226 0.00930320038424005 -0.000847173690485602 -0.0082181382995662 -0.0027560919590746 -0.00386403587327599 0.00428969904104458 0.00420435489259249 -0.0050557694091515 -0.00473884678020776 0.00202327145088448 0.0037964838327579 0.00602798276541276 -0.0130640203510936 0.00281243171575657 0.00649666071111298 0.000443330254066103 0.000437216238085853 0.00132171730845322 -0.000207078902598797 -7.31467099155437e-05 -0.000182805706232842 0.00163661123124882 -0.00239908668095734 0.00193032145737322 -0.00154484969923924 0.000662881995935186 -0.00116768043328028 -0.00112099852534386 0.012354002257974 0.012702425407053 -0.0611678585592468 -0.00352621959501798 -0.00660942530039107 0.0678268991584834 -0.0873649021535092 -0.0149610107823598 -0.0262708688369742 0.0309414717774062 0.00714488944003985 0.0268287611549922 0.0535164616211788 -0.000688452378605896 0.00515318098639266 -0.100199811255695 -0.00505550995222298 -0.0571101449854311 0.0285968287365221 0.00930521513127216 0.0604315002306224 0.046668029645268 -0.00911970058489964 -0.00450841696586993 0.0560431023593767 0.00335452969134204 0.00961754193779478 -0.0117976313199988 -0.00179292804636621 -0.00209918790411304 -0.0168044228091938 -0.00267645780890711 -0.00147191965076808 -0.017105799289897 0.00143027515725904 0.278647391753375 0.168241707596551 -0.194221632187957 -0.317795917401126 -0.160998493285552 0.161203010259545 0.00499305264661668 0.0175576238667301 -0.027253894256894 -0.124345517176738 -0.0227500774598316 0.0142308433347416 -0.0786965288751106 0.0418341372067287 0.014921856465301 -0.0438698594390555 -0.0151407965118331 0.0130642193050112 -0.0389658662774317 -0.0261224896019561 0.0101291020679819 0.0095722671892824 0.00875874856625742 -0.000492430083550377 -0.0399927852200999 -0.0246776469864109 -0.00377387372093543 0.00573748903247504 -0.0161868990001502 0.047586575745828 0.00904212412883521 0.0324583164499551 -0.0208132648184952 0.00348023745558655 0.0428245848348537 0.0182151262368082 -0.0065384064873766 -0.0102756512312336 -0.0492730818176702 0.000109088341593072 0.0438642377020934 -0.0157200000852947 0.0143126375355438 0.030408567228318 0.0224544726674569 -0.0191488397449133 -0.0100665684347259 0.0266911374811812 0.00255161637810743 0.00869523162881061 0.00644590533758517 0.051410862193256 0.019456870825694 -0.0178845404386718 -0.0238978068555624 -0.0691629019986706 0.0265877124669084 -0.0154207937272414 -0.0547802223656961 -0.0538869909478659 -0.0108592623379382 -0.120554661720111 -0.0625921180455895 0.000204810631598448 0.000278525739392566 0.000816130437126425 0.00440997464801569 0.00675350613255656 -0.00490670721387009 -0.00568458175799966 -0.00451096696932791 -0.000527043264730285
  86 1324.37772236819 ""  5.43074487082493 0 0 0.11428266139354 0.0210936323226425 0.0456801816270426 -0.00728957616673618 0.014949805364197 -0.000148030414839117 -0.0499472464364805 -0.0247258874187646 -0.0393886701426178 -0.0178828235236213 -0.0104948255435779 -0.0115708258998003 0.00435327497216664 0.000560426510055096 0.00582712696620802 -0.257332606648148 0.262234883715869 0.146143910732038 -0.262003543244883 0.28401941890212 0.0392605361278988 0.24338607678626 -0.305653678249246 -0.0168578989276518 -0.00351479285126466 0.0527857018381463 0.170587090671355 0.102629391480325 -0.0716230821453018 -0.0822018903415031 0.0667039889709474 0.144395145941764 0.0921949700748289 -0.0167856795849158 -0.00107853767245459 -0.0117710933220574 0.00803417567989769 -0.014763789641035 0.011399052726612 0.0025057525407618 -0.0165754628610018 -0.00960615003091086 0.00176284047345727 -0.000154537602832258 -0.000218034752339309 -0.00327814165427411 -0.000407843697522753 0.000897830660103659 0.00526360784568092 0.00110521631528727 -0.00154495636367612 0.000688732696008339 -0.000408973884706628 -0.000395819468774186 -0.000991044147281496 0.00165008630291156 0.000167918844828236 -0.000559879890971679 -0.00208618102145208 2.21926868068637e-05 -0.00183272532378288 -0.000574274706509204 0.000369437497053496 0.002993204836073 0.000590977195632419 -0.000338636251519491 0.00060105946034657 0.00111002302570501 -4.8507330804827e-05 0.000174608167113354 -4.58924858955323e-05 1.19259383212245e-05 -9.52472099332615e-05 -0.000371279676367076 0.000205141456762418 -0.000181460535077228 -0.000281142973674837 5.84796292128915e-05 -0.0069478207901893 0.00195222587588959 -0.000408051157247759 -0.000181835653774839 -0.000908800037795402 0.000497302255084977 0.00405818681097687 -0.00216709630631709 0.00122857347185752 -0.00573613488442268 -0.000746729533797846 0.000859520741198822 -0.0105920318602555 0.00424155920509535 0.00118979683085212 -0.00986704131452162 -0.00702245788999792 -0.000119917230636819 -0.00071919848188427 -0.000539904881344937 0.000103214755131726 -2.07409981997908e-05 -0.00156458743035678 -0.000209762270443845 -0.000921502434779225 -0.000578467556243251 3.66337098737475e-05 0.000593933217333378 -0.000618341367431364 0.000139399871754687 -0.000337662126038572 0.00147194057431595 -0.000778898936455359 -0.000193865571732655 0.000790038833420149 -0.00153180092521833 0.000351683540335355 -0.000410287188108572 -0.00101920433593886 -9.51577861524846e-05 0.00112564712154542 -0.000280868233015925 0.000907763945515507 0.000764763246267404 0.000156120975376638 0.00104662718495905 -5.562761114551e-05 -0.00199884233125167 0.000638123927094675 0.000367077793010636 0.000507212800579646 -0.00161981866122338 -0.000412809959283442 -0.00023022344798299 0.00189199237406088 -0.00466422262315917 0.00515941800488773 -0.00536186999558439 0.00273337408216603 0.0121622496174398 0.000679626255756994 0.00627459636842284 0.00236893512717799 -0.0245983108346961 -0.0152491776434385 -0.0343238420117845 -0.171014241468565 -0.231785932372872 0.169904267524344 0.169973836033411 0.134787060178931 0.0140203901685708
  87 1349.60559881819 ""  7.38900160602477 0 0 0.0172730294636685 -0.106698375012698 -8.91370680068129e-05 0.0437416673311899 -0.0127865117594097 0.0472379961845643 -0.0026094011140186 0.0145486059756699 -0.0330190024206756 0.0110026666502232 0.000935112769616706 -0.0264358269191446 -0.00884723913514167 0.00610683220457393 0.0170009038237957 -0.277625747491719 0.562692305884496 -0.171106354122495 -0.0450842257064388 0.0325550205946576 0.0769887954809741 -0.258894714913503 0.323551681421123 -0.0541553868055407 0.0127781735219876 0.0351936504355429 0.0583552854155489 -0.0405192954040242 -0.0690820883908423 0.0369860466427784 -0.133265914623944 0.0521331008319328 0.0946494907255568 -0.0444513592674469 0.0500879869449961 -0.0493746406753275 0.0390454350606146 0.00237706336897849 -0.0315532450113979 0.00233105298744552 -0.0309688557374871 -0.0240794513675687 -0.000992183239477033 0.00252628341988686 -0.000905700143681129 0.000958547306224078 -0.00303865849577704 0.000726253949324154 0.000190366825216376 0.0252161885775847 0.000118119414314579 -0.00474842707178816 -0.000545751411323905 0.000650286189840995 -0.0067925157698081 -0.00246023147850754 0.000778909140285101 -0.00193048199183687 -0.0182936981075987 -0.000531800999234784 0.00521417583171337 -0.00347677462147927 -0.000920976284601316 0.00828634792162317 0.000214370906462591 -0.00103556252947384 0.00200808570107078 0.00619121362009067 6.68141450049658e-05 0.00228624363007072 0.000776119512743271 -0.000260540421221146 -0.00194006837394278 -9.40502803780103e-05 -0.00120765330666653 -0.0014276381880158 -0.000304303240051608 0.00127396314325081 -0.00865715051883041 -0.0118689202683159 0.0133344525544512 -0.00811761015856484 -0.00638829451287472 -0.000540928329685363 0.0773239741796629 -0.0491224512408336 -0.0153301164421735 0.0864663573726377 0.0469717336210087 -0.0104546504623444 -0.0975895970006829 0.0557746923126956 0.0165035987558629 -0.071193743967441 -0.0450922778353541 0.0070828576094277 -0.0101096406646823 -0.00579143222027638 0.0012229618303442 0.000267561361164789 -0.0155103911433714 -0.000464612491664844 -0.00974712920260559 -0.0058130641743136 0.000671871987283341 0.0078222494350004 -0.00378637763824888 0.00745277912747072 0.00593537165485959 -0.00314249763036451 0.0023807258985714 -0.000924837614798243 -0.0031121997785118 0.0058501915784902 0.00515468192885238 -0.00266031540851115 -0.00890553786723733 -0.00188755155812045 -0.00226586791506557 -0.0037696510216737 0.00372103502033263 -0.00223894437658311 -0.00300448402291005 -0.000169717443763909 0.000221352854565034 -0.000253210971032215 -6.97613379576002e-05 0.00041673404035045 -2.73830098660017e-05 0.000207533989288709 -0.00149241560822564 -1.54447590623937e-05 0.000153820908491028 0.000800613008375077 0.00203963823600208 6.37002699590567e-05 -0.00025528999432797 -0.00136597022522684 0.00300594756673447 -4.7197357567764e-05 -0.00153527712787548 -0.00460024257320203 0.017236802831432 0.0107324988721625 0.11933578314226 0.0659164613857978 -0.0938070519945266 -0.0725073152899133 -0.10783549631028 0.061307703743072
  88 1352.68305911832 ""  1.76420584938336 0 0 0.00544428829674842 -0.0253410372544584 0.000208714448881217 0.0108194969859425 -0.00287203576211849 0.0123538048261544 -0.000983592462121253 0.00312556568269657 -0.00839517234498185 0.00213124492429906 -6.38413998845694e-05 -0.00681413720945978 -0.00213175220503001 0.0015547544122287 0.0044522990566801 -0.070771877775348 0.136454903348906 -0.038136439133029 -0.0152810246498744 0.015130216020791 0.0188888058296519 -0.0597688076931406 0.0712957894431238 -0.0193526306180079 0.00227349300887504 0.00965137208962569 0.0150990051337296 -0.00864057088847804 -0.0165334570926515 0.00766620966710686 -0.0321263330383518 0.0143856202262561 0.0246538120705368 -0.0107101632100136 0.0119579013126821 -0.0114141366317928 0.0110083272507376 0.000373773794547802 -0.00862094039957297 -0.000378369821585177 -0.00875462285075463 -0.00767321981595502 0.00788160871985091 -0.0095623096426944 0.00200126393086102 -0.006506011663127 0.0168078178148708 -0.00165550318919257 0.00488994712851265 -0.0992218789369545 -0.00260808192086149 0.020935568836765 -0.0010830317312033 -0.00425850017753604 0.0281083037499238 0.0113034146096825 -0.00345757926674043 0.00594556417884834 0.0801076104474132 0.00261562685917779 -0.0267382577689538 0.0121896884399716 0.00445915171179303 -0.0277695597060972 -0.00215191621559135 0.00393118378586214 -0.00587603731178718 -0.0274083986952149 -0.000476819051352678 -0.0106902917191707 -0.00377303472255874 0.0010468720073078 0.00680911225678807 0.00047218800951677 0.00462063395248154 0.00533688897711185 0.00109496619090161 -0.00625586400788649 0.0231787781112112 0.0133463024198912 -0.0228768501715672 0.0145835213268491 -0.00975906475775113 -0.00221620219197576 -0.314396393143827 0.196889051258825 0.06869087878578 -0.380756782309822 -0.205851543213602 0.0473028593530462 0.401237604158266 -0.235001482416413 -0.0672390609823652 0.287112472827879 0.177132831719521 -0.0389529087761587 0.0461764488745815 0.0280471303549308 -0.00405076725704422 -0.00176914585332279 0.0645873315816766 0.00298450611403617 0.0449619408071681 0.0273800354044395 -0.00371209779721448 -0.0306344865298244 0.0146959411121637 -0.0323604342605754 -0.0176252006834101 0.0125366564309121 -0.00799035618662878 0.00348663342365821 0.0147126783446295 -0.0199006278386091 -0.0212657531940027 0.0105346450104873 0.0408399208694651 0.00837474108953939 0.0118365760078632 0.021148910585506 -0.0150983931134898 0.0115844899574225 0.0131053130715873 0.00218649450435462 0.000312857064395346 -0.000970095946844258 -0.000513486583168664 -0.00103514197643838 -0.000473422073905611 -0.00498106621392928 0.00504144297345408 0.002693487135346 0.00117884252437022 0.00447992323285324 -0.00934103229811951 0.000420909443656927 0.00227417659674773 0.00411066575913791 -0.00836113518830198 0.000627933609177738 0.00224101686484118 -0.00132072724934428 0.00420424880046258 0.00230012384820403 0.0273785691588636 0.012963579238718 -0.0206552904955888 -0.0163100137252442 -0.0254080015557653 0.0153185707674134
  89 1388.19363917154 ""  16.1037771930509 0 0 -0.00225417939338779 0.000853721816114229 0.00345037484283579 0.000486036176121937 -0.000624953174638679 -0.00180859881678386 0.000642269040489832 0.000190681406472262 -3.52024765601631e-05 -3.15656105406992e-05 0.000263502604901218 0.000231124900826224 -0.000313747684077061 -2.22951607107472e-05 -0.000893561856455354 0.0246324484426568 0.00813096185329065 -0.0154623922135463 -0.00140877833911282 -0.00495360050595178 0.00257485730355579 -0.000553282864368598 0.0070155006006765 0.0086890883855975 0.00293461264429706 -0.000716142797235197 0.00299273101656474 -0.00296307777519901 -0.00135308425322502 0.00278790849454075 0.00252261198336539 -0.00140773889032108 -0.00256588265233132 0.000818432044982014 0.00109972050944936 -0.000465400244155446 -0.001629977520302 -0.00390161511721298 0.00487647364542618 0.00472486500075425 0.00312644745001505 0.00664606154425404 0.0855374759759466 0.000551988809157785 -0.0133652145164784 0.0013173720641001 0.0285930925278146 -0.00252388656755683 -0.0201418949034869 -0.00576234790215766 0.00649439437071205 -0.0131334621708569 0.00466267273817565 0.00218976661368201 0.0164079419315523 0.00126844214134693 -0.00250040678789731 -0.00096944550517489 -0.0119931581628832 -0.000292674246339341 -0.00396134670335394 0.0136619433216058 0.000882894800505913 -0.00482118964340331 -0.00353884758587351 0.000142217334916401 -0.000825810098879259 0.00240514472196241 0.000266627924285241 -0.00039946641169143 -0.00174787041839788 -3.11528797544979e-05 -9.86596974832159e-08 -0.000665913813952563 -4.9402338380152e-05 -9.79401502197959e-06 -0.000639873074507783 0.000148307989062982 -0.468702392715175 -0.132275708078149 0.244846700235216 -0.28534414405127 -0.176488164158574 0.165248070323928 0.0678577901728702 -0.045218848528981 -0.01401154977178 -0.0076743020154983 -0.0122443781699892 0.000241667768645712 0.0533643379381016 -0.0186089277852955 -0.00743535384127197 0.0303435031309031 0.0175435588411272 -0.00340656241261961 0.00370467119497615 0.000970109198396427 -0.00023754974624624 0.00109922366037131 0.0120250730922972 0.000396089287784426 0.003503922351172 0.000956551408406407 -0.000533271586458898 -0.00157786184830489 0.00019117035424082 0.00172760679537244 -8.51713118981375e-05 0.000782033289596528 -0.00061617070982167 5.49464378439323e-05 0.00240090421054719 0.000226449531715368 -0.00166357286821433 0.00030094513607553 -0.00154717413879156 -7.43468969061489e-05 0.00224810125042686 -0.00082010273342624 0.000628699472457525 0.000410207273044182 0.0003039142565509 -0.0257952348364598 -0.0134466460493394 0.0220436970256381 0.00555562400839115 0.025635462856424 0.00395863040351992 0.045039408262425 -0.018653185388579 -0.0880276799781515 -0.0258280622687121 -0.144003506957933 0.108617266411165 -0.120356101850515 -0.0970786365195708 -0.00608513971696534 -0.275301005107701 0.132671298897808 0.353234830569114 0.000541535220850692 -0.00070921764699438 -0.00221094239496513 -0.0155473088105352 -0.00927200795428491 0.0119203389519186 -0.00239969468753276 0.00156005441793961 -0.0078861779692325
  90 1417.29186504188 ""  0.213989616877345 0 0 -0.0192392212481112 -0.0299071117730969 0.0405605890096328 -0.00847470126866352 0.0330768522609353 -0.0050171230151805 -0.0621028082181107 0.0613163249701455 0.0406589472448998 -0.000754345714025923 0.00152938756686857 0.00608095183284436 -0.00087159340483378 0.00156914592653759 -0.00693034165724532 0.222096344901152 0.295396822177675 -0.261580807290087 0.0942881812581509 -0.195288012643124 0.0445985487835999 0.0397624339183288 -0.016077317656961 0.0271274843798226 0.198817097460354 -0.36698547758504 -0.0993155049879801 0.322633374473253 -0.191098891399377 -0.0420740134372135 0.223466343569082 -0.109108887252498 -0.316087476488716 0.0273345234526269 -0.0241736282293027 0.037932362946159 0.00856708535740532 -0.0263627290590609 0.0161884010938397 0.02288597712452 -0.00223372341448655 0.0138442461639462 -0.00462738881040636 -0.000832758505412773 0.00239135656811245 -0.000611362816657595 -0.00184831354802748 0.000130323067787136 0.00128651934528587 0.00304277736527128 -0.00036803442484832 -0.00323155605925441 -0.000390234282603852 0.00053026026658545 0.0028780386902986 -0.000588843221491063 -0.000563957495924122 -0.000317458731454133 0.0033870108525693 -0.000156199119995633 -0.00383603223481366 -0.00145074680360996 0.000780336987560952 0.00531525327430562 0.000547626133635655 -0.000473524239790926 0.000395730756560202 -0.00129145895688471 0.000517491172278027 -0.00257225626723073 -0.00461210360934869 -0.000376619587354892 -0.00322538640107333 0.00272276745638972 -0.00476686301450837 0.00229017991747232 -0.00425599213234898 -0.0102034707337685 0.0156244302482307 0.0135518260396741 -0.0151875181950205 0.0129679950617173 0.0108792160092172 -0.00432822226421405 0.00769735953232032 -0.00720073315622295 -0.00170870868997537 -0.00745666066390932 -0.0065522481405627 9.50728183140354e-05 0.00221816716453873 -0.00554863358904862 -0.00150447949611469 -0.0114759448444228 -0.00942720255021709 -0.00072108896526575 0.0137562438714908 0.0179361888417865 0.00838153197663162 0.00126375687029756 0.0217854635279176 0.00316583294232505 0.0135609858097548 0.0174898014916464 -0.00886677563946314 0.0144735740857761 -0.00449795572353108 0.0140228955318498 0.0239118238732111 -0.0151287646724929 0.0111442266778729 0.00107380049327303 -0.00989048107026194 0.0303024623869358 -0.0165330687816908 0.00279253123268657 0.0446631725515917 0.00965654616759783 0.0170635986575797 0.0461168368747248 -0.0219485411924958 0.0326944579503893 0.0300217470403996 0.000506004832227495 0.000340437542138877 -0.000540832097239482 -0.000153022768383803 0.000134069003496537 -0.000161458522533574 0.00164571511304316 0.000524181597236078 -0.000935727656693049 0.00103127489245403 -0.00602220918954808 0.00478658578622514 -0.00550099224934951 -0.000568353828805634 0.00584588541921517 -0.00131752802246149 -0.000334530573252873 0.00182184486018861 -0.00856118028217685 -0.0129788377565431 -0.0286724265514488 -0.0783472262565778 -0.109677016727975 0.06602991426281 0.12994461239878 0.107366954088917 -0.00848582875986188
  91 1418.50067546395 ""  8.48024050743234 0 0 -0.00154831978807753 -0.00270450925018418 0.00379323003025238 -0.000224522226185752 0.00233011220619805 0.000225372652373148 -0.00545604291339313 0.00535330468543251 0.00352023742849682 -0.000101277865440917 8.90497587876065e-05 0.000242030507767794 -0.000147555323598384 0.000162667501065759 -0.000368976949946754 0.0186516196882896 0.0276485901097754 -0.0230343741041901 0.0070667115207335 -0.0124288365659718 0.00315931160151742 0.000971833906075829 -0.000149749255443365 -0.000921088542378771 0.016298466922614 -0.0315369260670404 -0.00990782466845219 0.0298780609774955 -0.0168289972240185 -0.00459716673976701 0.0181015547089885 -0.00965478556071899 -0.0269985516563498 0.00224318249751677 -0.00146015966720055 0.00296122988323091 0.00146696570586206 -0.00204784188684109 0.000573146180226911 0.00135855641468667 -0.000511446823159186 0.000440117812439454 0.0030130366430283 -0.00358630128763178 0.000540047377526863 0.00015893552608504 0.00736307582659068 -0.000700097469552248 -0.0013397046811636 -0.0283517694040725 -0.000278102150470982 0.0272806808257375 -0.000206829629891021 -0.00463928008197053 -0.0189639935702785 0.00751091709303572 0.00298752394289289 0.00322426543404259 -0.0100397106630636 -0.000350761091341622 0.0222537164834293 0.00597589458703756 -0.00332923636980124 -0.031367832401037 0.00143244893196696 0.00515194482709361 -0.00471195432221823 -0.00456622327250228 -0.000696696678419319 0.0404140390063285 0.0842025793265154 0.00088036611647277 -0.00923984761948576 0.0164617596291905 -0.0169346361214175 -0.0130745780246531 0.030814848619252 0.0581061473222171 -0.0061206944287924 0.00387572809177397 -0.00352286477375889 0.00192787361479377 0.00070332940748204 0.00414968002254741 -0.0894625304416164 0.0706222513486915 0.0201590907600871 -0.00811359208039376 0.0154720069114655 0.00631674162709959 0.00917622915823229 0.0164643509353052 0.000318467269477884 0.080427669561638 0.068248999470139 -0.0108490453958609 -0.238001749213825 -0.280573934313032 -0.13271312462171 -0.0221391816164005 -0.389121941611144 -0.0255690641445843 -0.211247280369878 -0.29640089401047 0.152008499226677 0.0736758836779039 -0.0178083548562742 0.0822380613235034 0.0447322377617363 -0.0849345561972759 0.0478880522654052 0.00025521347516146 -0.0753347439685887 0.0803100717438875 0.109469675437205 -0.0166141865177124 -0.262728977979583 -0.0559342301895571 -0.126063165668923 -0.255116587425245 0.112028452850985 -0.203150315361499 -0.180163774479436 -7.05040080937454e-06 -0.000211645781111652 0.000188876708034066 2.50163258827597e-06 0.00037795700176792 4.20914759720192e-05 2.74696264553024e-05 0.000863872819482418 -0.00161184700951458 -0.000142468740168816 -0.00317369961432569 0.00106739550071049 -0.00343937315148285 -0.00178172612203624 0.0016652401136451 -0.00813226911795406 0.00310364363066859 0.00827786606648859 -0.000762391838810201 -0.00110365339301497 -0.00259905743411698 -0.00726248138668448 -0.010230671405002 0.00628581865936291 0.0112661432529581 0.00926060888945508 -0.000796602856290956
  92 1419.37378324992 ""  6.07404812588278 0 0 0.0026021476985174 0.00285576310349793 -0.00419760490891482 0.000710746197466052 -0.00320123108824709 0.000646936157354691 0.00419750517909963 -0.00502984103196296 -0.00270034740595048 0.000124711627620009 -0.000178988866896587 -0.000659478095520631 6.76373093712026e-05 -0.00014368249122922 0.000724871281590096 -0.0242972227469457 -0.0280199841594245 0.0267754560161561 -0.00920098307714091 0.0191881272040473 -0.00425039363475756 -0.00396077005152461 0.00140647756888145 -0.00253847839853494 -0.0178873109922623 0.028861965740713 0.00525367284572621 -0.0206043245489242 0.0160595865977013 1.84907246548829e-05 -0.0168288940723732 0.00856545659053155 0.0246787899175512 -0.00278240854298337 0.00250289190690396 -0.00384201305380433 -0.000766104820834807 0.00280128485022794 -0.00185650855097239 -0.00247790015416709 0.000157591357909099 -0.0016164913018997 0.00147580707230089 -0.000907414385471453 -0.000164804661132624 4.83699425294942e-05 0.00219248928754251 -0.000183847416380106 -0.000555462241738746 -0.00801530395404484 -0.000289942665641804 0.00775243908205356 5.78649663339891e-05 -0.00137179767682261 -0.00533027745301877 0.00216732340379386 0.00202533735532035 0.000427981428580418 -0.00348301629006529 -0.00200908284463654 0.00662506118141279 0.00176084603307973 -0.000251771275308355 -0.00891155007558163 0.00041606024059016 0.00166196696241297 -0.000714989888815763 -0.0011184037328998 0.00326079524397678 0.01054504054997 0.0227578176279669 -0.00330667702100185 -0.0379933376339182 0.0462342786381559 -0.0712767032782148 0.0146461131184202 -0.0265628371128613 -0.0641555799729519 -0.00430173102349055 -0.000164483216966165 0.000684154809939505 -0.00127147379236027 -0.000702639633703073 0.00214305227350733 -0.024592745110039 0.0198072676320447 0.00717840964052241 -0.00252316106226319 0.00661866959485916 -0.0156263994618153 0.000594000990850506 0.00588049539278451 -0.00429127363399009 0.0223807715761017 0.0192037332284675 -0.00288829953174836 -0.0767485330212973 -0.0720789821159449 -0.0312838050362706 -0.00331798587444977 -0.105998894251244 0.0144255979937588 -0.0446596618661749 -0.0827525595197234 0.0410979996892354 0.214787366227886 -0.0574687224264368 0.316981696585506 0.235128606066463 -0.30129080400927 0.171630400015486 0.0114358498042143 -0.18295434460089 0.36160793559095 -0.0938364793062555 0.0141609837949412 0.275730599927952 0.0601168399519053 0.0938031873534932 0.290275037304224 -0.145393202307868 0.209121321666278 0.193896483429992 -0.000105529873929043 -0.000134939042301672 0.000145658796722747 3.61586759086773e-05 0.000140627366861122 5.48792767231708e-05 -0.000113861312103468 0.000137415879064179 -0.000466366609502033 -0.000203689232132104 -0.000320232922691177 -9.77782276336304e-05 -0.0004786978647331 -0.00058736304510944 -0.000254117555217071 -0.00237543220934119 0.00107229663579827 0.00245825319441992 0.000798400389606668 0.00132832412217522 0.00279512363356406 0.00796367523175282 0.0105079096215618 -0.0065025429267637 -0.0126536235225836 -0.0109231216807412 0.00138549356168197
  93 1434.20405951744 ""  13.0119519395386 0 0 -0.0235462158627659 -0.02552653307146 0.0414774784882367 -0.0348385409411197 0.0690864972040724 -0.0198890777546756 0.0569415697742858 -0.0345177457239722 -0.039015594386744 -0.00631258794975272 0.00345932774571041 0.0203307493940509 -0.00292234873691222 0.00418261162462911 -0.0201426538858738 0.211413979151733 0.268508788858247 -0.236994631392835 0.241953333524188 -0.367419244743194 0.0172225122498832 0.168477508246511 -0.177819481401993 0.00696439059267036 -0.0991099522109106 0.27293947552577 0.137759875248746 -0.291161093784835 0.0620156471279291 0.106681275346644 -0.183553311149195 0.0393278730170898 0.192662632127435 0.0711671639387302 -0.0664005061569264 0.100253723628579 0.0166746227127632 -0.082126386839477 0.0575581460620356 0.0777755919884044 -0.00618242803914695 0.0524640367741767 -0.00289810696509686 0.000692643551906845 0.00106546402184257 0.00239225395803496 0.000789456834064191 -0.000674059970774724 -0.00203740586633193 -0.000923386864925426 0.000722949076131184 -2.77608837306281e-05 0.000930931785752994 -1.83143299600756e-05 -0.00111234714224857 -0.00145114616726458 0.000261123816191626 0.000484829779084274 0.000755632227798672 1.15498097492242e-05 0.00211954202816009 0.00044101670031101 -0.000418044296804165 -0.00296476833225322 -0.00070927122233603 0.000652017262989438 0.000268465310799034 0.000494236048761 -0.000220771388645186 8.61364410753768e-05 0.000647641663478713 0.000112368277272733 0.000447117885499667 0.000634594365424851 -0.000668228279993058 0.000124925118227422 -0.00064219040854627 -0.000968547829049685 0.016475236658541 -0.00860811494868566 0.00405251512382571 0.00789837885906489 -0.00854885814981394 -0.0127034528698266 -0.000799639300670825 0.00137086479657487 0.000356225983412065 0.00704330794976926 0.0030838415430449 -0.00202546845433507 0.0020820171430653 0.000868522604360324 0.000638522388752398 0.00843062147358575 0.00605214042958773 -0.00256922768294276 -0.00169351088461028 -0.00311662129747143 -0.00188485332661728 -0.000223697541043432 -0.00267851024829469 0.000274040254508561 -0.000323907306190212 -0.00265934371892953 0.001724766663918 -0.000298156001734628 0.00086386293553202 0.0110902816483982 -0.00696232447064818 -0.00900926838465087 0.00210956458624433 -0.00013986828216089 -0.00177098345189013 -0.00445559176114397 -0.0012204322864003 -4.42775392915946e-05 0.00460891332666379 0.000955153195815112 0.00224696856904531 0.00417337886309015 -0.00153104077697358 0.00455842896816474 0.00358659637024251 0.00138728250722694 0.00100720881997895 -0.00123450489876319 -0.00025980311268039 -0.000814284393165127 -0.00054610581101815 -0.0014176840794601 0.000543099142793202 0.00230307664546017 0.00182208425763721 -0.000929588512885196 0.000151252447592749 -0.00134243583494806 0.00206658856875358 0.00421590292577491 0.00560719463920868 -0.00202328277861863 -0.00643822807176944 -0.00534834791874882 -0.012909765160019 -0.0254176838624173 -0.0925624500589572 -0.0886728198316382 0.068322009385484 0.101740083635969 0.10267916914792 -0.0316505653509374
  94 1440.91139082949 ""  2.94191660969091 0 0 -0.0709268280403717 0.0514482650078953 0.0696824702805145 0.0485641461323476 -0.0604131901652546 0.0102636402469954 0.0316821889873406 -0.0227055401267313 -0.00980856271303325 0.0127741167954495 -0.0102122524182966 -0.0168443684403952 0.00418770502605358 -0.0043682236087052 0.0168280430703818 0.41037048749574 0.0358004182809579 -0.194770061251611 -0.263667274225417 0.317585830604235 0.0273819048864407 -0.199041008940675 0.260594067316232 0.0163317415222836 -0.0281748977988055 0.0723883433569239 0.0111881147190285 -0.0878353641080604 0.0567032481597765 0.0162822929380432 -0.0287946508219633 0.00263950158474065 0.0575187042254196 -0.0688839862294824 0.0617415404227326 -0.0988994473911487 -0.0263562466936065 0.0974969776463677 -0.0649210281035872 -0.0984931289783648 0.0160575041127465 -0.0644530417620418 -0.00662419819448795 -0.00208884034800638 0.00404898629026921 0.000726776497710114 -1.52683149698354e-05 -0.000103951850720996 0.000381019094775802 -0.00434312998461191 -0.000780782686336215 0.0070635962145183 8.5480481837077e-05 -0.00102517570559259 -0.00694126801147776 0.001139892864761 0.00124079053841879 0.000266671040026195 -0.00548211431882665 -0.000200346469102574 0.00636660017076079 0.00103306250414793 -0.000889799575621863 -0.00691152745080503 0.000439334672403676 0.00104347611733039 0.000550905181676384 0.00268853097896762 2.47619215646939e-05 0.000100412624921617 -0.00120109218280159 1.10977099278889e-05 0.000696651259638951 -0.00106790334503556 0.0011872333814034 0.000148866673494047 -0.00163145912937217 -0.00222577625085014 0.0213539379082895 0.0125045619098104 -0.0157120090381971 0.0285390030925675 0.0131909489897834 -0.0145617751247864 -0.0179682663906253 0.015486830929202 0.00409650784390339 0.016039035985226 0.0142019643988191 -0.00237497716062828 -0.0122663295152059 0.0125866839425593 0.00210966669711716 0.0123326826650474 0.012285401527874 -0.000714216696873064 0.000112532626720369 0.00283114888227563 0.00292701178763069 0.000510133776467632 0.00210515701041878 -0.000107425381716857 -0.000608659123041661 0.00336767488346464 -0.00257486977447882 -0.00385174945280527 0.000779763949103614 -0.000526749932002038 -0.00710434128561913 0.00296286639905564 -0.00278875380602802 -0.000370406150713002 0.0040454851411345 -0.00931671485780426 -0.00314137821438771 -0.000319252894533838 0.00995771529931527 0.00202824981322307 0.00592581436070013 0.00940974157247138 -0.00266266603552815 0.009656955142174 0.00734425076180584 0.000556648299716069 0.000627674638905739 -0.00061084685663217 2.76342484504035e-05 0.000391240537093791 -0.000206854846701799 0.00254986433064874 0.00138934038849627 -0.00301943812381459 0.00113405587036018 -0.0146432408147873 0.00878281221435186 -0.012169405631636 -0.00208514893589713 0.0111750512791769 -0.00737058541155881 0.000937932736861714 0.00714443999086702 0.0026477221362715 -0.0275982781772613 -0.0380315532990262 -0.18433958455488 -0.137961516280593 0.139085879887611 0.16973761345579 0.189959069148995 -0.0795719355138104
  95 1444.2363413902 ""  3.76347302019293 0 0 -0.00556120140088455 0.00469400205070339 0.0036942461622414 0.00316218238041932 -0.00425465371958879 -0.000940651322796096 0.00442633006276391 -0.00340060352076957 -0.00197701786394645 0.00094756762069889 -0.000617239302293307 -0.000922041337933304 0.000684269290450303 -0.000547523153251416 0.000979215735246476 0.0295457945454035 -0.00861966874636175 -0.00958384929654802 -0.0231639471993979 0.0178077245401763 0.00494925028964576 -0.00985063389651257 0.0188905248141622 0.0107364369649903 -0.00352384791388803 0.0140401812535395 0.00807431989102592 -0.0229426845941011 0.0111132216068619 0.00612114741111911 -0.00381370251650574 0.00451347541032379 0.0121793560670551 -0.0068922401356161 0.00391455035982539 -0.00901879476530647 -0.00509091305977767 0.00759647491384847 -0.00220617774185434 -0.00611518969639509 0.00227764843929103 -0.00254907865274788 -0.00642730075450748 0.00996029184523265 -0.00165272276069402 -0.00192679087310663 -0.0202345281930801 0.00179372608925797 0.00475740912140263 0.0675717221474024 0.000635303288041324 -0.095864103279608 -0.00393090095618255 0.0158733878666342 0.0891005909304251 -0.0209854146146411 -0.0146829301686704 -0.000269994239097011 0.0872216181561872 0.00379636455085199 -0.0904291082449483 -0.0214757726857944 0.0128900318319541 0.103120981884593 -0.00452861659589393 -0.0171581187636427 -0.00304315554252495 -0.0352523671279854 -0.00106870958382032 0.00293316358519022 0.0307809780550805 0.00133144308590228 3.25500923145573e-05 0.0123004370344382 -0.00874140909580201 0.00213127062225475 0.0108227598742565 0.00884732570587557 0.0181142664385023 -0.0146250548391829 0.0129039834647853 -0.00950306176054341 -0.0112024682636369 -0.0126276224613856 0.20927811588406 -0.193241574790701 -0.0497924875329893 -0.201709244069925 -0.186209350745065 0.0209302413836893 0.159204611974598 -0.17652712457068 -0.0294477513314913 -0.203523599968328 -0.191465331636605 0.0263529488219082 -0.0331385602815384 -0.0886488497196983 -0.0696885223787284 -0.0116064225773811 -0.0943714734392165 -0.00415005438575631 -0.0176122558020365 -0.0973675779995826 0.0651244462764626 0.0183399793843968 0.00374922854380789 0.0398686837231387 0.00387121508985886 -0.0591992636806962 0.0274144671999905 0.00236395607412765 -0.0400269819385156 0.0287362366817598 0.00919597706685584 0.00747664589656668 -0.0369090111137593 -0.00519965904350587 -0.035227797978053 -0.030253113699331 -0.00362704118853262 -0.0510131154281634 -0.0318640324629063 0.000199700515384707 0.000658603460947191 -0.000585842440648695 -2.30788737097765e-05 -0.00104892734947386 -0.00027445284068517 -0.000481457245467492 -0.00200932044440689 0.00432307282435746 0.000522974221666175 0.00722522964885706 -0.00281324806360861 0.00833955165782029 0.00497377300513391 -0.00283922467120544 0.0198784669653516 -0.00747349788678079 -0.020237161012882 0.000366294789416153 -0.00186186294728389 -0.00196022366563367 -0.0111512327139179 -0.00640007216674575 0.00773385113295938 0.00975098705899515 0.01187795536002 -0.0056252669507326
  96 1451.40590596138 ""  5.50396245173971 0 0 0.00122681962350931 -0.00111270294860697 -0.00153006640380924 -0.000505513211010849 0.000543016429561069 1.90481359203765e-05 -0.00103494752673813 0.00109664623892477 0.000278342326701715 -0.000334935088448939 0.00031155226620129 0.000181167134660528 -0.000117008964207146 0.000110460370374189 -0.000247990413278364 -0.00795866927723737 -0.00162951617629661 0.00380138165568176 0.00398844456061938 -0.00323815439684218 -0.00109482307436929 0.00201539823160674 -0.00337651743010259 -0.00140153485325117 0.00405644817587569 -0.00536485080696887 0.000642317817687017 0.0017027961329567 -0.00279382864046334 0.000834233701902553 0.00319661161701865 -4.95263430412473e-05 -0.00366792358819336 0.00114225201534096 -0.00113555477584663 0.00179741914698139 0.000645474077764945 -0.00217213063002361 0.00142029843291859 0.00230248439680786 -0.000542911640810892 0.00143903114479197 -0.000915623610724069 -0.000400708533867932 0.000835869100691714 0.00146637063178831 -0.000291529971507402 -0.00015486831716703 -0.00497522502970328 0.00255825491387073 0.000987185321339859 0.00489978548336971 0.000328845954260072 -0.000813269119965043 -0.0022133070606675 -0.000931895785760307 0.000327206407437587 -0.00914839476943341 -0.00203575061840068 0.00110876440097704 -0.000413847556579191 0.00177805148946945 0.00019373242641006 0.00199207563621645 -0.00268087960190669 -0.000486331964130575 0.00116891588744561 0.00100742031215229 0.000312476309534678 0.0307227689843403 0.0636164009826697 -2.33340302262511e-05 0.0306136206044143 -0.0347878522474088 0.0537061383145289 0.0158901404352175 -0.0276915470895777 -0.0615620166652776 -0.00135716265315469 0.00268092456975732 -0.00139810880234397 0.00535247776481569 0.00423831436582082 -0.00151611545052578 -0.00329652783450721 0.00517411895535679 0.00106980427355361 0.0387865405720272 0.0207947547635487 -0.00454287191646261 0.0218482001060899 -0.0108566106866734 -0.00351587922689608 0.00139698457497773 -0.00308735590448989 -0.000298275586015055 -0.182200556079667 -0.211221459047816 -0.102132543790835 -0.0130419923495286 -0.297896519153619 -0.016567372796977 -0.15808332541992 -0.225251363367327 0.11758093780363 -0.163016763857359 0.0421259180011177 -0.229216409898536 -0.190767818060069 0.222576710292017 -0.128583481858622 -0.00435644797254842 0.133357389844617 -0.279228490412112 -0.102489449805202 0.0151806914789038 0.257996711972604 0.0633780228337096 0.0997895634727053 0.277918789808823 -0.144576014079551 0.19889655945124 0.187518655968168 -0.000566703323956364 -0.000338908399446747 0.000400140706931633 5.25996688334165e-05 0.000558266258667688 0.000174391345542846 0.0015779172170226 -0.00024005471246181 -0.00219272272203487 -0.000407055070396506 -0.00297675809843968 0.00305430751722869 -0.0028203288034992 -0.00202366574223103 0.000193334467135236 -0.00570050425871894 0.0022850375433579 0.00730091527109837 -4.36548290138144e-05 0.000626741560016583 0.0008979350435317 0.00418091807520717 0.0032618505235068 -0.00318419235636502 -0.00416863306508604 -0.00438040885731559 0.00155113332902779
  97 1469.30016944354 ""  11.0863238256595 0 0 -0.00503442908290228 0.00291923619520887 0.00334955388161683 0.00172993126526599 -0.0016927324259044 -0.000651983861332133 -0.0012629128106121 0.000833951292037372 -0.000822681281013178 0.000970910651909925 -0.000631080038210221 -0.000381000979505492 0.00157515140199177 -0.00114372635090011 0.00128548970254773 0.028195741394997 0.00188764600417574 -0.0152607063209746 -0.0124868615982096 0.00485933683588638 0.0058979220394827 -0.00584592971951446 0.0124127255121836 0.00883324101739396 0.0207979313219741 -0.0130819058547666 0.0234529073153517 -0.0128769958508938 -0.0064576980998549 0.0105630317101421 0.0264259840813218 0.00274577379969094 -0.0138798701993355 -0.00835152840062683 0.00393987076002034 -0.0112728824262681 -0.00749011175100203 0.0121319798480189 -0.00356388514533456 -0.0105758601067921 0.00357429277812191 -0.00479786716623187 0.0832858604942404 0.0122476556749356 -0.0621814662766357 0.00203403591382477 0.0183070010059776 -0.00578252673571174 -0.00642250614679141 -0.00155140931508336 0.00276528883829444 -0.0112747333559969 0.00620268950815525 0.00259037184737428 0.00595537364468337 -0.000724520409079268 -0.0008293215527714 0.00420496853741279 -0.0151881907246304 -0.00132182909329073 2.11327357159379e-05 0.0153595512126315 0.00040891046191976 -0.0172564020267636 -0.010606176453999 0.00228839558797114 -0.00163460543302391 0.00303986925608732 0.000309537331647961 0.000434439612026101 0.000482713141249014 2.95550718189366e-05 0.000592036674960274 -0.000834234045292697 0.000593698653139632 0.000432579378154345 -0.000820142107054364 -0.000884771199303361 -0.178948006198194 -0.13671329775687 0.132785544482764 -0.412028016939033 -0.168065748602335 0.224924095927109 0.0559867765534145 -0.0332578628040644 -0.0221165604139894 0.0282869991759958 0.0104205791037823 -0.00329095855160018 0.0453439706719285 -0.00905794158123475 -0.00643795813729208 0.0546605437144531 0.0312815784136148 -0.00772800640959907 -0.000181787797894286 -0.00745464731201509 -0.00567861273465485 0.000643133537558524 0.00385374425920326 -0.000737930437470107 -3.33294797353093e-05 -0.00822852931207053 0.00460482131069957 -0.00495799132588322 0.00150757533631502 0.00105791603214089 -0.00582394912696095 0.000557218240320121 -0.00142011949816419 -0.000275113709716317 0.00384511850095985 -0.0063069859107825 -0.00546247957709718 0.00173863530070188 0.000745881650499469 0.00134107971517523 0.00373033344210118 0.00633316212025519 -0.00502442858315154 0.000692292046093801 0.00284338586102331 0.0214465159443796 0.0144615347642534 -0.0177630972920994 -0.00290726881911056 -0.0243078076882219 -0.00721313874722318 -0.0809966063161983 -0.00480856197932487 0.106350593402655 0.0168949353314351 0.174168034818867 -0.147536743347448 0.170140612772978 0.106037612169345 -0.0376526716249289 0.267110468785324 -0.0839009473105791 -0.31460834684952 -0.000412270414466717 -0.00201845969031477 -0.00264755415361784 -0.00848540218539753 -0.0117177041142343 0.00795512116939452 0.0172563825617177 0.0154135119008877 -0.00150931215652783
  98 1491.31084691644 ""  0.903230914049863 0 0 0.00992715099062559 -0.0130706370261127 -0.00812542957600056 -0.0212587312826997 0.0409677423965557 -0.0223239071058209 0.00110992194192765 0.000324425138483479 0.000292535974311587 0.0170702990693777 -0.0156828338232544 0.00756755720566437 0.0620909241049597 -0.0605358020957221 0.0314920668946989 -0.0368997299101592 0.0305103964028401 -0.00219994986793135 -0.0505064852756271 -0.238306555107469 0.143878535628082 0.122933480625404 -0.0341065004322264 0.207151578708608 -0.012778704567089 0.0173513326951465 -0.000691022032995384 -0.00447506338858517 -0.00414538949485401 0.00475454840243001 -0.0201565374139204 -0.00591356946329747 0.00532373849918207 -0.210352741461502 0.227266792521236 -0.421091268610065 -0.267559996107582 0.365569370097621 -0.060264302975755 -0.394917627471147 0.245966832091935 -0.0433175174124073 -0.00268638756864039 0.00261779187142949 0.00166267354511471 0.000349105026475268 0.000305807178100165 -0.000324547577837608 -0.000361651504033193 -0.00100212538774298 7.08502920993229e-05 0.000654045269212345 0.000339173597680973 -0.0001990841189664 -0.000713271809802778 -0.000152645667244036 8.55704409923563e-05 -0.000237383692233321 0.000331242573163691 1.44701667368457e-05 0.00111889937570017 -6.98843684529247e-05 -0.00021699399109997 -0.00100173001320811 -0.000126738534899307 0.000370622199561158 9.4930363540942e-05 1.1989962417043e-05 -6.32917774173079e-05 0.000188300490486261 4.87307974183526e-05 -7.48023213986879e-05 -0.000290006193001431 -0.000323723752932916 0.000247433245422545 7.26982926018857e-05 9.43545182858406e-05 -8.5757565482438e-05 0.0162911084346198 -0.0147332723574256 0.0110948129783824 0.0064542156498727 -0.0182123143148461 -0.0181155531976776 -0.00253472176796064 0.0022870576353952 0.00127935392357814 0.00124637408435494 0.000939951936333223 2.1100934841633e-06 -0.000206505719366861 0.000854639016370721 0.00060829658890292 0.00372012586162007 0.00282517166539622 -0.00344230640260561 -0.00202067950869696 0.000607380790072912 0.00145555853409383 1.44102719369383e-05 -0.00202751227706038 0.000773331404379229 -0.00109160393108486 0.00109029574387685 -0.00080548443572395 0.000291010576367524 -0.000453012978412629 -0.00433081830399399 0.00354020589348875 0.00372070937356079 -0.000853924214522975 0.000133958679425979 0.00102157038292831 0.00222011654537224 3.96453997747553e-05 6.91359044951839e-05 -0.000918300329148941 0.000208187030889585 -0.000833556679594861 0.00151457552768955 -0.00167018736579317 -0.000608364965711344 0.000377264691057798 -0.000588458551952229 0.000238980616458868 2.10042936851983e-05 0.000184793436030677 0.000372193124402791 8.50498923306163e-05 0.00185823914260373 0.00012141299318655 -0.00207539074307639 -0.000525304602520953 -0.00732879309649432 0.00484168759366232 -0.00546872969562386 -0.00195037434649743 0.00204102508208181 -0.00565617583179251 0.000460954374239285 0.00611048672280031 -0.000912236362878454 0.00127024337486409 0.00343188036557086 0.0139710718265711 0.0177884051415197 -0.0150861507994594 -0.0138128625515133 -0.00980628398389215 0.000695165253819322
  99 1496.82468791905 ""  0.0826387748384586 0 0 0.00134980299934155 -0.000287716969979622 -8.85187995986875e-05 -2.8856518113059e-05 0.000128702390429975 -0.000309225415525132 -0.000188305465542868 0.00183497461653923 0.00199035903579001 -1.89334675420873e-05 3.24928287978367e-05 -9.48512196159894e-05 0.000450103959306706 -0.000114568175452444 0.000243589002984743 -0.00399296943760593 0.00117157889881511 0.0022956107780728 -0.00284263322790113 -0.000839372567631563 0.0022059018101759 0.00163806081477951 -9.47501136889789e-05 0.00329501877869672 -0.00899098980928272 0.001685792095763 -0.0175707592175117 0.0190198111793215 -0.00980154470657147 -0.00330465987234961 -0.0149534182023714 -0.0132957150022667 -0.0068197775355172 -0.00287740942448429 -0.00108812422711807 -0.00184752675411057 -0.00243975465913167 0.00269102593570537 0.000206244919847842 -0.000620435233305346 -0.00060710472428096 -0.00108794501939019 0.000132780611323418 -0.000151454966564879 -1.92455106546045e-05 -0.000109603349321795 8.58972926037512e-05 -2.91052272426719e-05 0.000295335258228568 -0.000472281117021655 -0.000154038181516783 0.000165915697007804 0.000336305551799687 -6.1245631998605e-05 -0.000641548893094991 -0.000191035108434797 0.000138769504715968 0.000232314820416249 -0.000215620531764174 0.000291552858371723 0.000229088894344476 7.27645312694317e-05 0.000219015430006657 -0.000349873738475325 4.69077729453437e-05 6.49126109444016e-05 0.000379012886140674 0.000565464661293452 0.00152069503721372 -0.00311349242439612 0.0012009922802705 -0.0179092588891475 0.0238527099478597 0.0322873889954957 0.00329024070278275 -0.021472294840604 -0.0318519007380354 0.00554263681214164 -0.00067070836839213 0.000847088780989879 -0.000627005968025288 -0.000175036064952811 0.000738447876506551 0.00080876656193955 0.000895293538368196 4.76789228110096e-05 0.000982933657852499 -0.000417794915234441 0.00112774633087406 -0.00991105319708032 -0.00115724013480989 0.000623931075827084 -0.00583538733757692 0.000928313742372747 0.000817479428079305 -0.000233689401390305 -0.121550198378514 -0.023463954457709 0.0252307146535692 0.0236383989302701 -0.00477161729328344 0.197356443864506 0.138469699023458 0.0107699231602496 0.00760449958864619 0.111633404571102 -0.0150179537662031 0.263603244921691 -0.414715498679609 -0.194738320835848 0.00872248499850266 -0.0350532479058202 -0.240543760273381 -0.322361342571436 -0.0546327828800384 -0.0108077341044838 0.266447615744001 -0.0331340514039695 0.274582446225416 -0.280008615224293 0.392006429508679 0.179090249966924 -0.0677151426644885 4.17030845875602e-05 4.37923109939331e-05 -3.54805386992014e-05 -1.68109198253618e-05 -3.09219762891395e-05 -3.03053027907817e-05 -6.78098437260948e-05 2.12541792120922e-05 8.82952243839923e-05 4.01999454348383e-05 -8.54171101938058e-05 -4.48791776984893e-05 -8.55373835328386e-05 1.89000448880411e-05 7.17388755407475e-05 0.000113152688368366 -2.26501468203002e-05 -0.000120715358905511 -0.000346922922937557 0.000114153530471278 0.000192447117459884 0.0018102483185912 -0.000327353266232899 -0.000966258560330542 0.000162708823079677 -0.000425647781394452 0.00115794328305597
  100 1498.59945548932 ""  7.03642588598443 0 0 0.00998020161341345 -0.00772318797638987 0.01546756552163 0.00163202990323899 0.00813087344301793 -0.0179297323048429 0.0136108007978664 -0.00633010631873324 0.0304632828323072 0.00373998481319005 0.00441949536554177 0.00176794796526648 0.0202924421029699 0.0317405144336127 0.00331587080130405 -0.0109703089788155 0.0466161577523536 0.00352324095486772 -0.079298010542756 -0.0642345884292597 0.0751332736549966 0.0469953893669731 0.0224942482295733 0.110917307272025 -0.24115647152129 0.0625916651221282 -0.414436759571949 0.287200671063668 0.106493383274433 -0.199556950265305 -0.284362166007 -0.066428056872445 0.126171789380672 -0.27745498011157 -0.372706439550971 0.0629309468248382 -0.194631498360293 0.182920754367946 0.0448585849984842 0.174673938520523 -0.277943562518731 -0.178504059335098 0.00740817609859162 -0.00641224873471661 -0.00355777747593765 -0.00136890778608826 -0.000704428239578386 0.000308728406535407 -0.00148786628414093 0.000820387986268103 0.000450244372925644 0.00268496810523693 -0.00261331443067031 -0.000332034875799574 0.00122808812463183 0.00245484389185219 -0.000109250716530716 -0.00235003074775264 -0.000923011541743034 0.000288412494993397 -0.00121233807507788 -0.00124920356298274 0.000123273530336849 0.00422809696463664 0.00181877075403825 -0.000805477773609982 5.58461938601514e-05 -2.43365084178484e-05 -0.000292308089959274 2.49270855516587e-06 0.000349664959600469 0.000468189294440216 0.000240444149431434 -0.0017174630721249 -0.000318681033396469 0.000424559232655254 0.000526194904664706 -0.000126985290424877 -0.0444099589617074 0.0428749013691707 -0.0307305521029975 -0.0156648821231201 0.0502468066057052 0.0497173583999499 -0.00747028918176874 0.00322351007941149 -0.000540394112940546 -0.0110241422925565 -0.0037895183085779 0.00210310723390777 -0.00809895275572406 0.00242150204074554 0.00181791737050303 -0.00921047330589814 -0.00614571502689716 0.000972445456499672 0.00414379378707046 -0.00316491151455004 -0.00426310091327729 -0.000281058096302515 0.00230771569557353 -0.00411135856469542 -0.000475376442561936 -0.00386150427053731 0.00248460223843359 -0.0134676753701133 0.00416713753028842 -0.00399678762314368 0.010379135076619 0.0021461815993419 0.000555679120947082 0.00194200463436135 0.016634733711721 0.00810640085824513 0.00188789054902267 -0.000250822748506308 -0.00382515241756213 0.000432798589334832 -0.00548004349242624 0.00407693404023698 -0.00648799431776798 -0.00173933742259066 0.00190769791236569 0.00119774033679484 0.00136931152415778 -0.00139152177354317 -0.000144965048131682 -0.000755507091082614 -0.000267153224931727 -0.00321337792214487 -0.00092082262381843 0.00408650909883399 0.00120979301082792 0.00087779140216825 -0.00194703664653396 0.000943927106619219 0.00245867217087911 0.000933533267772322 0.00806193929494454 -0.00163783790696819 -0.00823522916294501 -0.0048530446179762 -0.00168228597320327 -0.00262027243344716 0.0136248612510622 -0.0167319468631004 -0.00556785119269499 0.0334992519064342 0.022278538038958 0.0123744730177062
  101 1499.3746755393 ""  3.93781262297091 0 0 0.00910685945540356 -0.00517585726054858 0.0182956462186611 -0.00298855567096067 0.00188608964030105 0.00231579264991605 0.0125213568616632 -0.00677275145677952 0.0293986930354966 -0.00562971660998707 -0.00510935493643181 -0.0011571163378912 -0.0250582567023798 -0.0302311535376124 -0.00840240342374989 -0.000859255549020697 0.0526154486479742 -0.00163196009428582 0.0268075583635887 0.0301616219470029 -0.0331636643846902 0.000776418002441605 -0.02928809080912 -0.0471352620234576 -0.230263742104994 0.0565726002803236 -0.398395994311157 0.279281661236141 0.103220958201882 -0.194312682600503 -0.267732810295668 -0.0630307147413386 0.119436226340691 0.31239745661779 0.379141545801717 -0.037358901424261 0.219452865100572 -0.226691514020723 -0.032608163303903 -0.153439231950383 0.285332679750791 0.203544758251942 0.00827390495761414 -0.00834717109690335 -0.00393199238689488 -0.00119785998965982 -0.000954411727196606 0.000409192238582832 -0.00120613804589445 0.00110662952507735 0.000461402646503648 0.00128376087986543 -0.00192225634231919 -5.23407733252107e-05 0.00189949223466379 0.00195346114263012 -0.000244401134723775 -0.00228352129022157 -0.000385735139665253 0.000317705680462561 -0.00140704076461729 -0.00126257409161103 0.000154662110634964 0.00427073172572034 0.00142673777215935 -0.000847496882276044 3.98617671674059e-05 -0.000122938424838175 -0.000273065612117298 -6.4452998095073e-05 0.000346834759542273 0.000654584198796101 0.000710376971423996 -0.00143286948340134 -0.000522115832337999 4.43319478889903e-05 0.000520719372897703 -0.000230296830496136 -0.0532706526007626 0.0539679659890153 -0.0392854466473063 -0.0155512235169095 0.0638747899285727 0.0593944853606302 -0.00337602193199702 0.000647509400111529 -0.001598772514235 -0.0101992471140282 -0.00433607905117529 0.00198966013527498 -0.00640765481308442 0.00120472450290975 0.00136310910139278 -0.0104577003959586 -0.00706219639259293 0.00149011541678879 0.00610355382410409 -0.0029159106821567 -0.00494350007906598 -0.000582999405064155 0.00282843708925524 -0.00644638329812256 -0.00164133622380853 -0.00439183521615919 0.0026424765658425 -0.0150469359166277 0.00513478605983777 0.00123259277244658 0.00546220873027835 -0.00252614682483607 0.00157213758475266 0.00180863609411255 0.0165032178413247 0.00447367777824119 0.00522943501165765 -0.00180173991223694 -0.000772326792283349 -0.000154353198091012 -0.00694421196788539 0.00183450372704344 -0.00350240705175092 0.00165099057073281 0.00254006715898583 0.000810956662922752 1.02167959074574e-05 -0.000235947268327162 -0.000359434621327201 -0.000757365386223191 -3.99477865767419e-05 -0.00366328667276899 -0.000624397252883859 0.00417789945415103 0.000469757396414912 0.0108128935236369 -0.00920095249165677 0.0102966586497705 0.0046116003873245 -0.00345810366938201 0.00971535749465059 -0.000915008879892429 -0.0101876648854009 -0.00484061864333733 -0.00222935899111926 -0.00499279164513853 0.00536462681042499 -0.0278847322632785 0.00293528230154471 0.0433685352833702 0.0324944906148085 0.00931387879799944
  102 1500.76526380715 ""  0.0405963177295815 0 0 5.55688329871038e-05 -0.000226360446580301 -0.000893453108121038 3.25560013495942e-05 -4.54269874604728e-05 0.000130064412678407 -0.00136403606782555 0.00057829134785089 -0.000312918572231714 6.53710921300173e-05 8.73374481926267e-05 -4.02748937896907e-05 0.000539785358284148 5.21020322251763e-05 0.000270073878916361 -0.00181957336751619 -0.00147747053083476 0.000586735085363561 -0.000116118314657783 -0.000707244142030293 0.000588880820857936 -0.000350375898824958 0.00055426503838701 0.000589053659640516 0.0094120163449772 -0.0071309599437932 0.00980229110995815 -0.00510303787806585 -0.00144400737598966 0.00317948155716825 0.0125092107981155 0.00347123493494144 -0.00467238317873032 -0.00430502734453385 -0.0029176210452093 -0.00156981657856045 -0.00341735508318277 0.00377325331254394 0.000299653006689738 9.19186274851524e-05 -0.00195664475189579 -0.0021164370006673 -0.0003928580199328 0.000433793953694151 0.000190164770530013 4.58874618134082e-05 5.72001446571166e-05 8.56064395641166e-06 0.000173596688419438 -0.000107056919113842 0.000226462370785338 -8.02819573489904e-05 0.00016428866499823 -0.000257576400881398 -0.000347470537095556 -9.64439440681112e-05 -0.000841003189542689 0.000350767941623077 -0.000241391686695544 0.00116648311852049 -4.75594733238311e-05 0.00020174169674524 -0.000292555212576012 -0.000247864962453077 -0.000105424482125698 -0.000116561092002612 -0.000496730189888083 0.000818435087213067 -0.00377007158826192 0.0036893370635666 -0.00201790762114913 0.0261662275605856 0.0267913124305701 -0.0114985181667213 -0.0200399336539592 -0.0310927234144066 0.014480741461449 -0.0124477999863398 0.00264565318924913 -0.00282027327396569 0.0021125416753743 0.000675509429389506 -0.0034110694116048 -0.00298143054060437 0.000347654061038167 -6.94791074185971e-05 -0.000429589196581118 0.00332552640673505 -0.00037290952692897 0.0163764021095096 0.00162522704665308 -0.000219164638622595 0.010293542585618 0.000742211246939705 0.000544166006480835 -0.000832957769906069 0.201964099784684 0.0425860247667034 -0.0461670228967281 -0.0377049223542737 0.0148144107044126 -0.315413817940877 -0.216691435103206 -0.0308984874476442 -0.00904130162107009 -0.322625501975806 0.128020824084031 0.262423161332558 -0.0882027170527888 -0.268107928726039 0.089693415571389 0.0237669979310271 0.290358618869168 -0.0652510255572653 0.386804895647693 -0.162285555091704 0.163890577912893 -0.0465271451956826 -0.296595511638618 -0.0867543366696861 0.109239083977097 0.262755572282867 0.101966303237275 -3.64562424519484e-05 -1.17121448887986e-05 2.80263840537639e-05 2.67972393407909e-06 1.88474683439786e-05 -1.42747120348548e-05 0.000157412779691773 4.38456327219866e-05 -0.000167890411298784 -2.19867329332512e-05 -0.000353849152224938 0.000302980979524622 -0.000329437793409164 -0.000167339218738496 9.76018826895418e-05 -0.000393446211616827 4.27801888943325e-05 0.000432211550026269 8.51776364719097e-05 0.000223220746030623 0.000320654320661398 0.000949077058746601 0.00123515657541799 -0.000824651387104001 -0.00191079867013416 -0.00176555433540058 0.000220291390876873
  103 1504.55929300426 ""  3.32649640142129 0 0 -0.00125655689580783 -0.000338237774505048 0.000582862170036175 -0.000314225589039698 0.000208030822740656 0.000378845268677895 0.000640589029866098 -0.0017129492595166 -0.00105966032799759 0.000173124427251966 -1.61174050228139e-05 0.000190501046904477 0.0004793800808714 -9.72671559301711e-05 -0.000484900952579627 0.00436987697609712 0.000829490889408941 -0.00333423574183515 0.00577623837073612 9.36390456545932e-05 -0.00364649805127527 -0.0016682672133537 -0.00101402202637001 -0.00503047987209439 0.00335849734504688 -0.00157196996711298 0.00512027408751331 -0.0116567280270804 0.0127299100907544 -0.00160117532155751 0.00690714834011151 0.0111892582745213 0.00979773301089311 -0.00366430525881057 -0.00111120578349283 -0.00299239191199401 -0.00521707421581134 0.000247520730352147 0.00504697513822431 0.0020077258771536 0.00182935916621137 0.00349422131347125 0.00709156711619656 -0.00674330933995616 -0.00312054136722135 0.00263669356638701 -0.00091300256989944 -0.000561193546306342 -0.014301867877378 0.00169980267996319 0.00294034226761915 0.000217692887955828 -0.00910100371061199 -0.000523065320176043 0.0182798479367353 0.00722247223429938 -0.00238531584950706 -0.0114839554697893 0.0107705389944122 0.00212731883361631 0.00374254981559307 -0.00911798137273302 -0.00097622637769535 0.0121592702948998 0.00771456319165224 -0.00180044402751688 -0.00681743997991723 -0.00575927973091837 0.000546315134483986 0.0350917314730418 -0.0137845246564564 -0.00585540378963086 -0.0230700077865096 0.00144196477933056 0.0141509500528197 -0.0259875185174769 0.000977446816935697 -0.00730329823221935 -0.044518840239599 0.0398269823416617 -0.0274581380115383 -0.0116343995733404 0.0494678912774021 0.0460076919691165 -0.0349453200656299 0.00914372906970328 0.00583110492419816 -0.0694180793034734 -0.0384722405094822 0.0077498795668589 -0.00502872345949193 -0.0059981203802164 0.00116644547287545 -0.0441545743386657 -0.023905956406983 0.00680684170982346 -0.226883154320188 0.219282893760289 0.28643139169367 -0.00504046057297925 -0.255890494327264 -0.00406062178808017 -0.271533491185587 0.249751633251785 -0.198165954024439 0.219374511142532 -0.09507101484527 -0.249298304802222 0.144243623714338 0.243889524385462 -0.0744602021385691 -0.00973752035900788 -0.175658001591254 0.115099181496219 0.255736351870567 -0.118522157653697 0.18793207309949 -0.0414548081945045 -0.13832198835604 -0.141467332850243 0.181999918675446 0.235615143836023 0.0584947023560737 0.000628045683235391 0.000416482264969275 -0.000532829350514588 -0.000187659771264365 -0.000535948498064115 -8.26922110665614e-05 -0.00296572526436664 -0.00093001423206732 0.00305167945495651 0.00055116154347827 0.00615217538290532 -0.00484651020927548 0.00593339897087263 0.00327019605033215 -0.00176366240849429 0.00613463487383949 -0.00011009745883213 -0.00585847654508793 0.000323636436858243 -8.12999061606313e-05 -0.000307986760456795 -0.00186481517562288 0.000302077272801003 0.00111363864399126 -0.000418264938773322 0.000410010199772781 -0.00149742030761821
  104 1510.3905132575 ""  11.2749846757195 0 0 -0.0153524622993928 -0.026409123303969 0.00497470990555367 0.00188352463462801 0.00866888589978811 -0.011232175224937 -0.0228218776477092 -0.038653369139218 0.00614064714381328 0.000616750514901428 0.000331836037306866 0.00159518306390058 -0.00531981466370922 0.00177003328098816 0.000102801040008498 0.0225044679923329 0.0196418014611147 -0.0435866634141941 -0.0260007714088488 -0.0770608266276531 0.0461786339695166 0.00779245531214618 0.0348877009997615 0.0613340897848437 0.121628165799478 -0.288223995978875 -0.127366400979743 -0.0578452048922529 0.519213892954649 -0.274029175110429 0.299149166688103 0.403366869929456 0.31729832245282 0.0392342106676015 0.00175632992153272 0.03682674342302 0.0432616370493341 -0.0153506803584177 -0.0321642669223479 -0.00379728093836493 -0.0128421616966236 -0.0183282159183368 -0.0130255160178113 0.0245179079047089 0.00382290663094669 0.000585740274471342 0.00268271684816058 -0.000594151545644336 0.00295324943305864 -0.00247041238705511 -0.000243655697948704 -0.00189900592231916 0.00347135067301318 0.000426435683014193 -0.00264419356621257 -0.0027268348821163 0.000314619475314122 0.00250260276077217 0.00130866837575781 -0.000280707509720053 0.00155952595624312 0.000928013915356538 -4.02888526885196e-05 -0.00509620173610686 -0.00194895332122426 0.000733518700420193 -0.00111665830309129 -0.000127823734541417 0.00018358534902607 0.000881800182304999 -0.000400751594393694 -0.000642987700500662 0.000160601100143968 0.000972482545496422 0.000595786701255054 -0.000378507330471806 -0.000321242374936393 -7.09104043708844e-05 0.120326631454243 -0.149470240298995 0.112764195924104 -0.00364279408065437 -0.181588670187389 -0.130169153734513 0.00440460574806163 0.000809748393909605 0.000388446908864256 0.0143495463314035 0.00665629786599044 -0.00294528870075505 0.00771059143798762 -0.00255605576386748 -0.00215674445311968 0.013135605275308 0.00821937947558886 -0.0029289848178262 -0.00923959473813051 0.00457750066768058 0.00787036718539049 0.00062375643714271 -0.00536595941065858 0.00546863298147374 -0.00304689373284676 0.00632645611602836 -0.00471112717128581 0.00938689297361562 -0.00298348304262125 -0.00231313597020472 -0.00730867793636206 0.00281498507261458 -0.00233352514897909 -0.00120477652606468 -0.0127914940676477 -0.00478775387528558 0.00255746943120316 -0.00153710260102792 0.0068983249926348 -0.00106700670184226 0.000767098352552572 -0.0062071331453209 0.00701409033733316 0.00584499123014194 0.00054009126910585 -0.00302004700893608 -0.00264654613082116 0.00253909452436552 0.000462338166871193 0.000743793439054951 0.000485777750937693 0.00474352765286474 0.00125601034956834 -0.00468958399495469 -0.00323998322387964 0.00779897537711128 -0.000982301886189505 0.0101155428434092 0.00206731075898325 -0.00520455483270758 -0.00563301133029229 -0.00203633193249416 0.00382626497826174 -0.000389023623666883 0.00335796697981942 0.00128474407497292 0.0363588465453427 0.0147690990024967 -0.0282009347282987 0.00811232233886707 -0.00333255110695373 0.0162136656901725
  105 1512.33232762258 ""  25.8652563530429 0 0 -0.00908398939092757 -0.0110957736045571 5.22936661057745e-05 -0.00342286127514198 0.00243781739998258 0.00912813498582218 -0.00950242617614248 -0.0140223783207826 -0.00593874081131811 0.0020833610337719 -2.14078528752682e-05 -0.000112042650976803 0.0100438946593122 -0.0032418076305384 -0.00636381957562905 0.0164748250235935 0.0128219193961552 -0.0290649720230285 0.0698243186663134 0.00760300699236709 -0.0428281621670348 -0.0265854595021488 -0.0114444991879117 -0.0704941337919638 0.0972620769282224 -0.115215304676612 0.0492137548017586 -0.0990153110711666 0.174641641649089 -0.0538448787143831 0.169861235041854 0.168678867747838 0.0979519972709602 -0.0716992575873532 -0.00623973480789361 -0.0689059750477576 -0.0948754847851495 0.00700761924454686 0.093066774755523 0.0279703572132922 0.0404949277784001 0.0666905910942413 0.0337014834080176 -0.06109539405874 -0.0101205757137826 0.000188264966019361 -0.00737560455682343 0.00168527101162 -0.0178254817126897 0.00775707204358475 0.00402258404345229 0.0151454441087517 -0.0164502657969555 -0.00294116047307473 0.00961710128565303 0.0133757527383903 -0.000808681025513847 -0.0144580216822587 -0.00390469159425861 0.00179571375703857 0.00182024564239848 -0.00864569889859446 -0.000496751087170281 0.018416363780655 0.0101710202305496 -0.00295248393218545 0.00280320287619328 -0.00535352773546886 -0.000712911463669785 -0.003986302924966 0.00400132552871532 0.000672317242890638 0.000949306544382146 -0.00560261835173442 -0.00407747425234254 0.000970765844331427 -0.00651398827579486 0.00316320069890526 -0.309425453239886 0.378133925639935 -0.28247832312138 0.0145659183015515 0.467002596879892 0.329702458039171 -0.0512743948262888 0.019953885376958 0.00447723812628547 -0.0582683605713422 -0.021840784880065 0.00820696261318449 -0.053297982597821 0.0217094312822633 0.00856557857711125 -0.0603824492192706 -0.0338537677969509 0.0101452767766588 0.0295812765605364 -0.0332953099996467 -0.0420281660660772 0.00164198293209067 0.0299024453821338 0.0017939540958874 0.0384512393562178 -0.0376048627949901 0.0299207945311111 -0.0773447009557376 0.0273058744167174 0.00838542604698469 0.0492395617320436 -0.0256301878244963 0.0199544164132053 0.00929697163331658 0.090960730112361 0.0360446699631998 -0.0733852370673078 0.0258961893516224 0.0197700201099714 0.00162301302038115 0.0968358553154591 -0.033642334605337 0.0517174279417195 -0.0165467567954512 -0.0338852792978917 0.00492374837449434 0.00413397231747022 -0.00392868861179847 -0.00131991635171442 -0.00127621126073268 -0.000462574341598822 -0.0100155070159946 -0.00365479301070266 0.00858656254904642 0.00498752357553281 -0.0022559579644324 -0.00573214386142686 -0.00613543927561579 0.00057980131676932 0.00372372593809893 0.00813781048087801 0.00724333040791953 -0.00264879707345468 0.00242775665577303 0.00211013445887326 -0.000204042577918383 -0.000463600525474144 0.0105806594134185 -0.00158278498845112 -0.0156782534910151 -0.0117496184119117 -0.00524125006442007
  106 1513.99317729744 ""  2.13272227315832 0 0 -0.00319741542831267 0.000360663745004667 0.00496630366331915 -0.00339813018630332 -0.0100435487254904 0.0319654572384765 -0.000392994689468719 -0.00147911834958198 0.00374620258566966 0.00404296695874581 -0.000676223519022041 -0.0102387484915233 0.0262420657390372 -0.0034503923265374 -0.0426968510797878 0.0124243399317521 0.0207692338375044 -0.013882090870599 0.140103746349535 0.141403690389787 -0.136431158908777 -0.0836898246480294 -0.0314877859507479 -0.218501679427324 -0.0139720733501136 -0.0114094599880031 -0.043162082102912 0.0327899814863465 0.0209573402551257 -0.0278355305014406 -0.0088950769931092 0.00222095443109466 0.0118761282931711 -0.25193661033842 -0.00949837014322462 -0.250821560046432 -0.362646896047268 -0.126599109540917 0.494081757294578 0.235375527609982 0.195049838992315 0.402973936608713 -0.00890274494581873 0.0154704688542997 0.0023486918442239 8.63955449523197e-06 0.00228790247529031 -0.00026279853807718 0.00314163714685338 -0.00260666326934016 -0.000687574189080976 -0.00209793710548639 0.00316355203177791 0.000446658683962852 -0.00230771306548969 -0.00266484797639469 0.000230090584802435 0.0022805763330337 0.00156581849229093 -0.000223788470056174 0.000107628960829219 0.000585956160884645 9.05910724564886e-06 -0.00266651515178413 -0.000860677448197445 0.000354525339715973 -0.000251484297977107 0.0013266436348093 0.000196189725642305 0.000299860040676776 -0.00082907933508543 -5.23594065342546e-05 0.000123064807170654 0.00151269489971629 0.000830570714387737 0.000173144109646312 0.00150007950108237 -0.000650617826690364 0.0819505759628635 -0.0986892226498029 0.0724977696492228 -0.00481507480573982 -0.121665634948272 -0.0853226802737046 0.00680194988609677 -0.00145416346865796 -8.71860538557355e-05 0.0100470270567165 0.00385924240446174 -0.00166482993176063 0.00605920077665555 -0.00271527190876676 -0.00138476639518363 0.00949152817696198 0.00602447193471669 5.54270307407476e-06 -0.00265981300153959 0.00488028589385825 0.00543859053302206 -0.000340948500064311 -0.00266658152710357 -0.000612541520207699 -0.00450278389329161 0.00521768646042849 -0.0040925216200417 0.0171344203146095 -0.00575028329980146 0.00205047903599842 -0.0153791113220479 0.00254063578263442 -0.00391653511505317 -0.00229578482807287 -0.0213533919881118 -0.0114318703172781 0.0135414282344452 -0.00438850579758387 -0.00744209604396361 0.000273895900526433 -0.0206635807398735 0.00999842909866797 -0.0147878035110122 0.000466890104133286 0.00711149346229923 -0.000684504201302775 -0.000986742115992519 0.000753683306792247 0.000229305942006244 1.33598848513526e-05 -0.000191279254172049 0.00199873260055818 0.000733947629296696 -0.00132097626255179 -0.000428028259294675 0.00413743784221801 0.000848099248948642 0.00239172037546348 -0.000304945256590405 -0.00218448870352585 -0.000546003272348054 -0.00242130622288666 -0.000516810188780581 -0.00130408996914983 -0.00075787390247871 -0.00276457750202632 0.00127240138177016 -0.0179434864913519 0.00409151325053213 0.0227843862664959 0.0169452959284306 0.00386847961794904
  107 1518.03823502366 ""  6.94954840984711 0 0 -0.00101191498727114 -0.00282304495427514 -0.000252384897228784 -0.000527403171942075 0.00109722909327107 0.00064822614691994 -0.00208050300573855 -0.00208861267913079 -0.000342554946771024 0.000130142445604994 4.94670824384413e-05 0.000428328841022696 0.00106040521167027 -0.000542296741221601 0.0010149752838911 0.000289587745857075 0.00319181343899369 -0.00451402614598597 0.00795747682142657 -0.00436351129402822 -0.00258287877878185 -0.00125147758895109 -0.00182335032378396 -0.00574950377829718 0.0164342610426372 -0.0240215295695414 0.00128417617108132 -0.0120577183473688 0.0333594516115607 -0.0134083464007364 0.0283929406519511 0.0302635135856583 0.0186575238338276 -0.00391490972422496 -0.00160150216057523 -0.00262142156535213 -0.0027218069362598 0.00948305465897776 -0.00544986402716721 -0.00647849172217356 -0.00191779514723403 -0.00735278578533845 0.00719914281525496 -0.0153758841950842 -0.00148358311622619 -0.00461843826601887 -0.000907996257534879 0.00140411504013586 0.0124583008930308 -0.013508060269814 -0.0026907104236487 -0.00541243448129977 0.0128726847495997 0.00172886504924417 -0.0143881832317916 -0.00943057106092476 0.00166263029526199 0.0115486526259494 0.000790228440367081 -0.00159633085345298 -0.00824837915840367 0.00506601866121203 0.0014669869408438 -0.000344129073302111 7.26637093211883e-05 -2.09588843832513e-05 0.00715320246953478 0.0326984305634175 0.000629448715204872 -0.00645855535771075 -0.0107526699180059 -0.000673886882951069 0.0079347393879527 0.0285466048091805 0.0132194815652204 0.00630215315929226 0.0306742371288751 -0.0115677536615327 -0.0717357175744845 0.0968283569098105 -0.0739103212196777 0.0111944300182557 0.117947282982242 0.0776609399337346 0.0420796381179302 -0.0130542979493079 -0.00983528107791952 0.0171446410735128 0.00724481781860545 -0.00211721730305187 0.0280058527291825 -0.0147338514566702 -0.00493451664293787 0.0233981454636389 0.01278913972631 -0.00331399284522306 0.010854299946358 0.0117712318830313 0.00797436877051188 -0.00206760279677154 0.0274015190460051 0.013219437276418 0.0245076286060911 0.0161125470749138 -0.00873137960179715 0.276306099266171 -0.0876094689206126 0.125156811602312 -0.347443371733013 -0.0277294970633057 -0.0508109294592831 -0.0436822148821062 -0.361017272223555 -0.27148164642162 0.234970724110716 -0.0699789170394993 -0.205640352034595 0.0139108784141479 -0.396214376723825 0.242516406310166 -0.34072081191131 -0.0418536413669633 0.129968490713439 0.0015877725039887 0.00146402837815727 -0.00120959396387047 -0.000303900445407412 -0.000244191069444393 -0.000237631523590606 -0.00178548245444978 -0.000194384873621903 0.00136848611798844 0.00157290420890992 -0.00727377482787127 0.00176924108869509 -0.00842019086162685 -0.00263317421976093 0.00365581800663683 -0.000444465115683114 0.00186040488034554 0.00121530882611268 0.000378503787441051 0.000619848738712606 0.000231276374272903 0.000975789470844597 0.00302673712081993 -0.00117989285319265 -0.00471216576895107 -0.00390781828401396 -0.000607390225894229
  108 1524.61783878955 ""  5.86905058943136 0 0 8.74835316958605e-05 -0.000317886052246939 0.000131156952788621 -6.85248963031693e-05 0.000213945647083571 -4.60343939596111e-05 0.000255584179016022 -5.55642402952706e-05 0.000314040564152177 -5.72165585071088e-05 1.70077968588365e-05 0.000109146597167297 0.000149857672359366 -9.69766414896996e-05 0.000206597873041443 -0.000215817759505712 0.000783305346615729 -0.000240255811416591 0.00074621675556302 -0.00069591224913211 -0.000115652825845294 0.000646422041489176 -0.000838144375434384 -0.000576870316400533 -0.00239005325461585 7.9570905293401e-05 -0.0053475897531853 0.00261778467678995 0.00217452914883712 -0.00233220731835478 -0.00340601867345602 -2.39255450155695e-05 0.00224682096913488 -0.000219899897741013 -0.000240790897475193 -7.37415361613672e-05 4.61200736440919e-05 0.00155860988575636 -0.00140170270635246 -0.00128328804294638 -0.000509543246226446 -0.00158107803536719 3.93216374222784e-05 -0.000514714607924551 4.13803203563499e-05 -0.00032961369403399 -0.000139939342313248 8.03111902770973e-05 0.00128485925492301 8.8552126512918e-06 -0.000227472235118318 -0.000578698867559064 0.000777523696088696 0.00044190487728391 -0.000874923162883025 -0.000739941001038713 0.000375175204846652 0.000725071595454485 1.28770533820096e-05 -0.00246155838094038 -0.00121516500774246 0.000849683215071222 -0.000225526024536114 -0.000269621755329691 -0.000726355742452985 0.000275217253804092 0.00451240620686712 -0.00150031105476389 0.0308723118905246 0.00560334249120249 -0.00322363285672832 0.0413310198550757 -0.00901206891966199 0.0176682594792298 0.0050276842728907 0.0104632070698113 -0.0171124850462769 0.00112161356710446 -0.0020805446043408 0.00348168265715023 -0.00275396897458166 0.00120252125799883 0.00440462632404772 0.00216907716042517 0.00408698780523323 -0.00177419492804587 0.000656214656735307 0.00141366515044356 0.00209694741986331 -0.0136819142729663 0.00563641784568953 -0.00225915762821598 0.0148577929639911 0.00277868238210657 0.00109576910382135 -0.0018831700519696 0.388121083502494 0.09894737415548 -0.0805682374972752 -0.069259557524569 0.0277731303952624 -0.577962323354973 -0.410900220454028 -0.0788352592978139 -0.00973252877161452 0.218898723973957 -0.077322929914407 -0.032816278471088 -0.0958566092798712 0.0771935137462057 -0.0499910503629822 -0.0276658928337661 -0.239577769778884 -0.0645359759486573 -0.221893549818253 0.0827703277165923 0.0138018873519066 0.0194140785986253 0.240283139981388 -0.0305043525661524 0.0639564853424025 -0.082589095899637 -0.0796324128511895 9.48271412127132e-05 0.000114108076923955 -8.32280109577678e-05 -1.11796483926661e-05 -2.67183683647075e-06 -2.00680032691655e-05 1.31548106398497e-05 9.88728959702014e-06 -1.01751619086103e-05 0.000112253354478814 -0.000978852081906753 0.000492188263363468 -0.00103975518718399 -0.000374834635709385 0.000402447769516045 -0.000204917151431318 8.009215755913e-05 0.000265449960151922 -8.17981793138642e-05 2.55796984956027e-05 3.46638878407767e-05 0.000549268449077537 1.64927330152613e-05 -0.000361211747589863 0.000165756983976341 8.03958919030433e-05 0.000203399771684897
  109 1528.92995819331 ""  3.40205400745344 0 0 8.85765669308003e-05 -0.00534236691116126 0.00851650081934622 -0.0277062253167228 0.00269858542649952 0.0575931208364431 -0.000765406679148041 -0.00387148155579112 0.00470990315753763 -0.000634538002805335 0.000341953881095644 0.017155478225345 0.019629067465126 -0.0131839216703064 0.031213522077505 0.0109169720870323 0.0494880042945256 -0.0239644901115798 0.437527947030826 0.18803783394921 -0.3384706356624 -0.0995671586547699 -0.19504299558807 -0.497985297807067 -0.0210342038506761 -0.0160267043577152 -0.060730554062326 0.0408908754488334 0.0422032532594048 -0.0446324640423156 -0.00974778103795869 0.0139264711886586 0.0281803497591867 -0.0385652212518674 -0.0301330215496545 -0.0163036757236185 -0.000170477874621689 0.255738589294639 -0.228082465065016 -0.209753906766821 -0.0731290257749223 -0.249741531144918 0.000658469665162881 0.00660719819059108 -0.00260207027795919 -0.000559710787091577 0.000671298842018212 0.000389678320998265 0.000161680908592146 0.00028709688290258 0.000377134947441433 -0.000707067665788234 -0.000192752105332958 0.000157783574882122 0.00123466583886226 6.28789243233377e-05 -0.000192771572579342 -0.000565665204389868 0.000844697185076253 0.000177143967538255 -0.000605088266616188 -0.00141175795395103 2.39400782952862e-05 0.00202774906062708 0.00123860970965221 -0.000693538482377067 -0.00075968701872111 -0.000330862380773164 3.41530223519562e-05 -0.000156223662703745 0.000269968435936026 -0.000111817300934753 4.31355880208912e-05 -5.68166939002797e-05 7.73643260424041e-05 -8.06339397702567e-05 -4.49771890722893e-05 -9.83175989040742e-05 0.0237193555741136 -0.0420439243723298 0.0315540503408774 -0.0151023693785212 -0.0484555925094708 -0.0246291129811798 0.00076945286408584 -0.000861766692515861 -0.000344165870741456 -0.00276853593560657 -0.00199792638085929 6.29489641546393e-05 -0.00435161598313013 0.000300329725159055 -0.000113701678797403 -0.00810201866330538 -0.00463288394119905 0.00682521963463301 0.000859469742860154 -0.00305358592025013 -0.00306258741551861 0.000393157561165786 0.00300338907255013 0.00185669155790223 0.00381523346040191 -0.00308285804842549 0.00242742147738984 0.000730491655269465 -0.000371453398763216 -0.00322032752450031 0.00172539831433608 0.00268382364545193 -0.000918831658293599 0.00018402069148718 -0.00110991551968395 0.00238570941745539 0.0022376082270357 -0.00108816568089392 0.00355554997789248 -0.000576615034154197 -0.00111842485546085 -0.00305921458351632 0.00274536803889987 0.0033778491171928 0.000871070142252938 0.00888959802755284 0.0112500771110241 -0.0106004729260488 0.000201327206726499 -0.000865077355306529 -0.00254771168481776 -0.00476076199302079 -0.000239692420400746 0.00940051476560779 0.0120639419456944 -0.0824316442655963 0.0483623057666491 -0.0907190723981052 -0.0292614775035615 0.0359606404363161 0.0132927025228297 -0.00390558723876433 -0.0120543431205994 -0.00129269486414586 -0.000462324796811858 -0.0049416447601402 -0.00706782490336825 -0.0275595725739635 0.0122665683194976 0.0295458044548021 0.0274733532685327 -0.00301051795363659
  110 1536.09092585535 ""  3.96556674011659 0 0 0.000218924000498738 -0.000453426765831913 -0.000200708527812392 -0.000189064671141039 4.40921779147453e-05 0.00073598525576804 -0.000702162082422061 6.44726106801161e-06 0.000503441670152544 -7.80559289652337e-05 6.33099660625989e-05 0.000105810292433405 0.000356609393616868 -0.000147472007541653 0.000236600949835868 -0.00168063421340233 0.000786306713567521 0.000136627796224092 0.00441264202822021 0.00176686391585686 -0.00329657075848192 -0.00123297969227822 -0.00179662509497478 -0.00562887091484412 0.00122645930472188 -0.00439724713172225 -0.00337010141501883 0.00294612308271628 0.00371462033154074 -0.00373104231082486 0.00320243619361511 0.00255881156353672 0.00118533989053 -0.00154376794436861 -0.000581204342244358 -0.00110989634678769 -0.00131306550763647 0.00234554384476012 -0.000551138411813798 -0.00133892127519839 -0.000288040818050517 -0.00140643194112668 0.000467958742477013 -0.00243978997054212 -0.000187136531161372 -0.00256655262170255 -0.000385735206648483 0.000745490988220479 0.010268786685993 -0.00474475408876542 -0.00212311228597322 -0.0061548214188865 0.0120301915424788 0.00171356103717089 -0.0105836427984156 -0.0125600483071305 0.000995839200950859 0.000959431851273723 0.00923046880903743 0.000227367340312288 -0.0110063045480035 0.00727268903593204 0.00191088043251442 -0.0015351165978006 -0.00652379034596146 -5.8062536127744e-05 0.0412910032834505 -0.0105845863664753 -0.00651235278585315 0.0284375585464668 -0.0157239491184912 -0.00526942661379788 0.0151907684848171 0.000319274201274967 -0.0127088417446897 0.0172464345948955 -0.000225736481155756 0.00881282745448514 -0.00919929354520782 0.0169573320149359 -0.0139168612456099 0.00414644234246282 0.0211110694608491 0.0115863369430029 0.0458427277831972 -0.0169646541956254 -0.0096011938327579 0.0450744647849696 0.0150578613870683 -0.00520141406883297 0.0698703972538918 -0.0393701007571718 -0.0108901798839488 0.0297150129072621 0.00965212311997487 -0.00493566730354118 -0.229545759440455 0.24920730803726 0.312388301590242 -0.0125774206219218 -0.306420813790855 -0.00181383936580627 -0.273394289787444 0.284969499226128 -0.219337408920667 -0.191269703204377 0.0829343014636802 0.228176895965783 -0.116594565210024 -0.228941231816511 0.0729963230947616 0.00487628101656029 0.170551380788724 -0.120035862097748 -0.226518258523251 0.104099157160197 -0.168706476059463 0.0362893798964288 0.142927195751556 0.136186797892527 -0.140745871457566 -0.215936374710305 -0.0645986564576536 0.0019666167799431 0.0024729356780347 -0.00204224828649093 -0.000101457811045802 -0.000352730707919543 -0.000612437588302308 -0.000726369929418256 0.000211679305550111 0.00180432341075355 0.00247713151160827 -0.0178383282555905 0.00922125068945187 -0.0192795989224501 -0.00650306463321573 0.00712409961468416 0.00163707407542028 -0.000838951815245784 -0.00137814374848059 -1.79243481984583e-05 0.000113928057386917 0.000152923109726967 0.000905971672575629 0.000731244016412473 -0.0007592180573443 -0.000669861837577133 -0.000605022124286165 0.000150980798389022
  111 1540.52439680819 ""  11.4512524062498 0 0 -0.000851848736727212 0.000488974614480808 -0.00314834325578845 0.00423445045253249 -0.000286492773419531 -0.00866824163663398 -0.000256799536910082 -0.000208283250959351 3.01362714988646e-06 3.1623934001915e-05 -8.25523925469903e-05 -0.00262914698610209 -0.00374422121599527 0.00196057839029966 -0.00547955407407519 -0.00793624784039278 -0.0140534918291286 0.00775167184958143 -0.0667552034438361 -0.0296935562591171 0.0514838660344355 0.0150280873794429 0.0289358835134686 0.0748200696575786 0.00380166741678804 -0.00311476020876946 0.00330805501284377 -0.00492893894904101 0.00488996565221857 -0.000125106692507642 0.00628621339703747 0.00451477524401982 0.00138223510346535 0.011493761192279 0.00868779845858279 0.00391439155912117 0.00389742625719102 -0.0470236092013272 0.0379023462472596 0.033370342194808 0.0149095245661347 0.0438486385665227 0.00396863475642152 -0.000117803729226439 -0.0115950728632896 -0.00135663080912487 -0.000812133258120376 0.000100442324946383 0.0178795306537358 0.00146841325689049 -0.00364908415893632 -0.0129657994545343 0.0119544459623145 0.00301238662369583 -0.00908233670033791 -0.0107681352079351 0.000860781237252012 0.0166757735666317 -0.00167241130202467 -0.00242027568563891 -0.0100153396962988 0.0124095476284561 0.00196340824273753 -0.0129214850532213 -0.0129925900431415 0.0017552436749804 -0.00663829434593378 -0.000945765324956799 0.000710165465653199 -0.000191383350722758 0.000941726097747524 -1.53240964181564e-05 -0.00177868778622824 -0.000907415702450329 0.000305622127932799 -0.00185721483892174 -0.00083945152648939 2.07236252806962e-05 0.0297094591822911 -0.000735383506093864 -0.0164854145307378 -0.0287336812167278 0.0127549958626301 0.022681856793151 0.0568247199976555 -0.026926849241547 -0.0140340205368686 0.0577799303900169 0.0233412911743268 -0.007289276199772 0.0571474659873384 -0.0249877605230928 -0.00912250786378037 0.0517842837829571 0.0220962586761786 -0.00905874886097689 0.00314682664105267 -0.00938267578190141 -0.00946706035684951 0.000929762788762978 0.0106693307802655 0.00167432093770651 0.00679555126593093 -0.0100284651162969 0.00734236945731047 0.0046781053770413 -0.00302479314124808 -0.0253788172776566 0.0245824469548168 0.0201502449935549 -0.00407372552667879 0.00122036351524471 -0.00107990668506367 0.0226300718345375 0.010855292847544 -0.00608882404473712 0.0231400707445869 -0.00423415817450172 0.00121581695396591 -0.0223521124327673 0.025414393670228 0.0198097974878324 0.000485407895826349 0.0552655774049753 0.0727373329205632 -0.0609718493060567 -0.00195173798322608 -0.0119311042533607 -0.018605570964995 -0.026401250944691 0.00383185705963208 0.0654278120280025 0.0720499221027822 -0.503423824433328 0.267492664396928 -0.542920258284596 -0.178966091292397 0.195937698891758 0.0824552703570712 -0.0410689760424144 -0.077119994200821 -0.000593374298872639 -0.000285587740264815 0.00269919552547607 0.0194473364838379 0.0183325800002416 -0.019621547591496 0.00228170033316694 -0.000661699879457628 0.00686899255135601
  112 1546.59699285097 ""  116.355095639768 0 0 -0.000603339722130483 0.00180097489109332 -0.000703987854759987 0.00116447047853745 -0.000732537857313452 -0.00387555813271943 0.00055706708408394 0.0015988634450369 -0.000400620668033475 0.00019024831697177 2.52850834855559e-05 -0.000551280570829988 -0.00224462958901477 0.000719341418676357 -0.00134477255958127 0.00145585946978058 -0.00816942533032254 0.00295142957840288 -0.0238299722627079 -0.00914985529025124 0.017229616215629 0.00518454047049848 0.0105543068177285 0.0304215454887232 0.00112832898048813 0.00647027180140845 0.009757404180769 -0.0034077751737386 -0.0179592474608206 0.0125891887930356 -0.00390194635795812 -0.0125035553167725 -0.0135643615516029 0.0109748461778619 0.00443462976833494 0.00700149606803638 0.00938297832700943 -0.0154046525249874 0.00283884780390063 0.00740181042021044 0.0021784550459927 0.00884507775995885 0.00814150441823365 0.0129741388931269 -0.00793144703713525 0.0206911651580125 0.00520471946282319 -0.00612706896458423 -0.0947214130805206 -0.00349456335371592 0.0185299932276385 0.0550003196726195 -0.0583852852153008 -0.0125894718414851 0.0552593330929223 0.05535871512799 -0.00547060130974879 -0.0840520654708532 0.00255510048409385 0.0117777980384468 0.0560871891074402 -0.0576269606760264 -0.0105942625116176 0.0523494778252815 0.0583187876246821 -0.00673787110496532 0.0254202849292052 0.00537201160803324 -0.00269498936273168 -0.00213988537248125 -0.00196074971892224 0.000564934876506984 0.00534232043484086 0.00295939325960547 0.000441239060790464 0.00540487010750468 0.00286980958890778 -0.00132429767957384 0.0365165429328998 -0.10043242830529 0.081942339671352 -0.0635355497370905 -0.120232699414248 -0.0348042247147012 -0.267194386423982 0.120973296515596 0.0541375088376822 -0.285263089518978 -0.118848062428297 0.0361901968738376 -0.276529583800047 0.128403054642408 0.0449094049636751 -0.234136125262475 -0.0952305432109269 0.0384090148248222 0.0106475047685008 0.0114515172192223 0.00553984342941009 -0.00224683116765719 -0.013408314183769 -0.00594712533376592 0.00169639147138389 0.0108124223512068 -0.00664019124867591 -0.000173751241034187 0.0034332353100689 0.0762085228186128 -0.0833212753409183 -0.0549872873091405 0.00877495082457929 -0.00510120096217897 -0.00920320277891178 -0.0781109764694181 -0.0209236032257942 0.0134236506430173 -0.0744782429606304 0.0136146173570882 -0.01613769228425 0.0762935939291651 -0.0853805445949441 -0.0557204724086924 0.00434579801619045 0.0110955132588878 0.0151119408752741 -0.0130173630741835 -0.000269693234799119 -0.00322046965613211 -0.00400713361433359 -0.00974427944719095 -0.000555976171380564 0.0189763856402311 0.0149736674145695 -0.0925078765950113 0.0497712678092939 -0.0999051907779616 -0.0307814803993851 0.035383682442034 0.0298942341703189 -0.0116269359705875 -0.0293906398008299 -0.000381296392979938 -0.000483574471884784 0.000469221548949936 0.00536893675878237 0.00275927874621177 -0.00478737635547707 0.00465418093864531 0.00307617578238096 0.00246042527217683
  113 1595.10869633173 ""  3.67236151806379 0 0 0.000297713776362119 -2.82155385413262e-05 8.35586815880516e-05 0.000422352810536104 -0.000161390487776819 -8.33184771711143e-05 -0.000209167122782933 4.07008260564863e-05 -0.000175140976521159 6.56724747039899e-05 -0.000101524804619074 -0.000199818526566034 -0.000197119104861056 0.000251298205633642 9.75474196847265e-05 -0.00110209097123239 0.000558607222656927 0.000597567902218131 -0.00505306297139759 0.00115319251025334 0.0024947382829474 -2.52176137192115e-05 0.00162914948478315 0.0025464563740064 0.000224900881752045 8.33304866733257e-05 0.000765792804882774 0.00109662178375504 -0.000671943031581533 0.00021971883851278 8.87001728570937e-05 -9.72021241937198e-05 -0.000538632567624072 0.000253438954048984 -0.000722737799677352 0.00114340826364047 0.00101009415144626 8.62971357609459e-05 -0.00122323563916278 0.000379500829429087 -0.00129356805501586 -0.00144595707340978 0.0119437600069982 -0.00453162239315026 -0.00277014791654087 -0.00623528390580987 0.014740812912316 -0.000350384455536929 0.00502582798696328 -0.151290635999795 -0.00461224255153146 -0.0439326505693063 0.0931651810399197 0.0118915598758332 -0.032931824745959 -0.0754426242113971 0.0013346401119945 -0.00817838967520676 0.118837448954087 0.00603830764740017 0.0573788805041109 -0.0850354352806599 -0.0117973921144575 0.0224154002586648 0.0876101582017625 -0.00118486959274048 -0.000668434847352915 -0.018386903058233 -0.000786402056842095 -0.00462762955508685 0.0043265923293276 0.000922377496808068 0.00189353086456692 -0.000114065280160494 0.000159393433362472 0.00169464349922178 3.23796309258201e-06 -0.000625701473139803 -0.0251602194046121 0.00800757464770815 -0.0031625459603984 -0.0147349714699834 0.000451625934616003 0.0220071796481706 0.156890091476587 -0.0156013689311238 -0.0316558894529577 0.147188813299822 0.0173496013859595 -0.0198433200850519 -0.188347761819571 0.0529121549858888 0.0294589003194416 -0.107817087541659 0.0221095356960211 0.0218086464618086 0.0145356045018096 -0.00603161535823698 -0.0150037443188005 -0.00452373075883898 -0.00504591404422379 -0.00123676428236879 0.0153831710583994 -0.00792190556115965 0.0104332768407094 -0.0161468279138227 0.00687840073223447 -0.0241139146041539 0.017560577342733 0.00809759413745604 -0.00094554068848265 0.00425474870218146 0.0101186149256673 0.0176813513224868 -0.00941192829277148 0.00383796507862643 0.027467303553721 0.000172483230735926 0.0118716203903122 -0.0165954912455707 0.0172837377836397 0.00764781008734725 -0.00256755793230605 0.000908624473683466 0.000268446967390007 -9.39253762159236e-05 -2.11705654539859e-05 -0.00061445422004253 -0.000338663155985856 -0.00337691091190568 0.0018822779723819 0.00196510603159068 0.000212420255382647 0.00100609724531019 -0.00490292786471638 0.000844475172782994 0.00083478451474183 0.00109881509085992 0.000800383356266624 0.000450202849027863 -0.00481925623614472 0.000187418717607442 9.65723963877427e-05 -6.81691405926805e-06 -0.00177361999446071 0.000216668727929885 0.00116218420417134 -0.00200619763535049 -0.00123929461634219 -0.000955242860407944
  114 1635.78313204094 ""  40.8931126579305 0 0 0.000296968580650798 -0.000602945047918464 -0.000108121725669545 0.000239643097866434 0.000159679549315344 0.000870921255910141 -0.000247076224968689 -0.000193536712103953 0.000436809777784058 -0.000200811985949353 -7.42603229745373e-05 -8.99758838541649e-05 0.000394868495512775 0.000110116579706333 0.000147204472186187 -0.00129001199034221 0.00186487644243166 -0.000321850621841577 0.0019791634612304 0.0017254394949628 -0.00146980565695897 -0.000386758746071116 -0.000818451003730927 -0.00572590836138708 -0.00093400105098649 -0.00207645898828709 -0.00534169006479546 0.00324147758747285 0.00462953798484104 -0.00408821079218048 4.76974084481018e-05 0.00212259708882903 0.00281978260945427 -0.00264665183997288 -0.00163504287791333 -0.000970589807447642 -0.00185940395282689 0.0017705433105411 0.00127074816035465 0.000227666938916177 -0.000601395223798875 -0.00119103226677354 -0.0086565879458554 -0.00495597611700397 0.00479702642022254 -0.00643520821100287 -0.00223999418564852 0.00172754540723678 0.0821873883066131 0.0187483744465444 -0.0153155885545784 -0.108451926165108 0.0195290784212568 0.0189977747094937 0.120231195256819 0.037602503909009 -0.0164549356930594 -0.0800070223288483 -0.0107429621761875 0.0106619243621816 0.111286206751208 -0.0233969692544416 -0.0176270954410972 -0.120874423310739 -0.0396276824972985 0.0188798637879431 0.0095280633299351 0.00252369008079377 -0.00110601442095653 0.000518173820783484 0.000716311483770745 1.45564438558895e-05 0.00175677571606955 -0.00128281786086998 0.00150847970751491 0.00139360292016362 -0.00107925242530334 -0.0019877938547965 0.00910578184436714 0.0275986510391065 -0.0303404233251097 0.0335611365934801 0.0346732252268391 -0.00162317267580173 0.112327084894059 -0.111219157039068 -0.0254545200403907 -0.160601180862172 -0.112475380866048 0.0172573393182284 -0.116012864866439 0.109437269658197 0.0198697219602593 0.136053648199063 0.109002999975181 -0.0218246252916217 -0.00245449632552476 -0.000701492830465683 0.000444856074971543 0.00015093560166195 -0.00819681716843216 -0.000867142969955121 -0.00296775699909635 -0.000759151502145865 6.37570021260176e-05 -0.00406153521105603 0.000685771548220607 0.00622194726628217 -0.0132862391066659 -0.0015418089635458 -0.00101516092228564 -0.00016421021569057 0.00337030024503575 -0.0154695626767358 -0.00535320178380148 0.00140420741321707 -0.00532957465705899 0.00360580281575718 0.00134635917312547 0.0151968945117861 -0.0129965344452908 -0.00183252825048987 0.00401042489962211 -0.000118503124997747 -0.000741078458454242 0.000683223566417324 -6.30703646593591e-05 0.000196237750881406 8.55462507986132e-05 0.00208164521899762 0.00101739159391879 -0.00251858108731156 -0.00070888928560398 0.00103082767331085 -0.00180644599608978 0.000996109335720749 -0.000302957055739011 0.000354351317290901 -0.00461712897107856 0.00041165632676837 0.00413015379467699 0.000234229020208 0.000202872596227989 9.35830797522027e-05 -0.00237460076460924 0.000313383277747564 0.00145148193489197 -0.00314701186866804 -0.00204490481283678 -0.00127983149172082
  115 1676.32892979473 ""  30.9213679302214 0 0 0.0176263466286383 -0.0195236285849529 0.0132457414403866 -0.00373256068691226 0.00297390881260375 -0.000672572582952738 -0.00285990702810871 0.00467319131514548 0.00230908996179281 0.000492516311137299 0.000321681008988571 -6.35605483082614e-05 -0.000453851116695329 0.000156604544763393 -0.000572027244937177 0.0176539411789908 0.0457279301362741 -0.0199048385191072 0.00151254686225285 0.0057099075334716 -0.00382623300343275 0.00477672627970954 -0.00795378052320285 -0.00294172805736629 -0.00456673265673599 -0.0221953835494971 -0.0437705173626962 0.0356799759292656 0.0131898030318038 -0.0186139404244812 -0.0161121700859897 0.00857698623409395 0.0155209063732885 -0.000559542278420748 4.49289001842602e-06 -2.97872932875091e-05 -0.0017684154730102 -0.00523040179119966 0.00529258022939797 0.00526461384540357 0.00043616448705526 0.0055522636428277 -0.00129323354315903 0.00192825900534057 -0.000508200816825195 0.000491181858476532 -6.32514343548348e-05 -2.68581678472909e-05 -0.000736531642831664 0.00038379606811042 2.24832130555103e-05 0.000657277947414015 -0.000467089727256804 -6.1539872719046e-05 -0.000248793552984212 0.000137323113509885 4.77955283550772e-05 0.00018341361077341 -0.000237923683019215 -4.84962192845634e-05 -0.000514650623208404 0.000177261954582472 0.000102480950973861 0.00063144843192709 9.05696778414913e-05 -7.07629728160132e-05 -9.05020817480848e-06 3.79663013016404e-05 1.57290028480589e-05 7.11425060250574e-06 -1.67877241523439e-05 9.6201561062471e-06 2.29792815388956e-05 7.9997055915609e-06 3.35557716974554e-05 -2.29727431732052e-06 6.99121894535302e-06 6.44396862185466e-06 0.0133161366058994 -0.011052094443435 0.0060166180105622 -0.000999874816320694 -0.0136413153638079 -0.0114106454695766 -0.0016743918405418 0.000892284123495781 -0.000244081798376407 -2.56855728057123e-05 0.000311327425474471 -5.11147210199648e-05 0.000476346468103308 -0.000431639079417309 -0.000134718004875127 -0.00102900459624682 -0.000868395820537576 -0.000142764645957707 5.34761220682118e-05 2.28394563751116e-05 9.16604528540285e-06 7.30585694105367e-06 6.53621304432568e-05 -4.49366361526903e-05 -4.74268921943665e-05 -1.68569430565519e-05 -7.01848390568442e-06 0.000109084341417302 -2.34676551846765e-05 -3.04597735338864e-05 -0.000463692141422405 5.72252586482289e-05 -0.000101301624777335 -4.27914444398709e-05 -0.000218449373673071 -0.000362221659820674 1.68947071135164e-05 -1.90636774576241e-06 -5.65743261881132e-05 3.8086503859913e-06 -2.49394290803383e-05 2.91463186178544e-05 -4.01795922936161e-05 -2.43482609218785e-05 -7.40057569163134e-06 0.00230296035664376 0.00263896316900573 -0.000708024964734347 6.85012618320769e-05 -0.00179694677075926 -0.00167495281165008 -0.00232326137562883 0.00154272217946465 0.00328336550254821 0.00242455867438937 -0.0087226621465477 0.00129686769482273 -0.00888796101238989 -0.00087660477148382 0.00662389563084075 0.00693660939074935 -0.00712168342188101 -0.012601465163843 0.0656002216430393 0.0152119772115519 -0.0077349862814479 -0.568768955782875 0.152430607489473 0.33523929634805 -0.521643143545103 -0.270597183361668 -0.321493585807958
  116 2906.56723613809 ""  58.0312606915261 0 0 -0.000254333582245988 -0.00166836080837931 -0.00259582261271057 0.0433668372529082 0.0382000597459686 -0.0365495040538935 -0.00187606373014255 -0.000520671591571953 0.00102672878466654 0.0022726420767336 -0.00252236186067289 -0.00113586969397789 -0.00175013717646279 -0.00702314926960838 0.0115762127135894 0.0205771623375192 0.0199440875347414 0.0364650546035309 0.12495100057528 0.101928477637673 0.167091064568056 -0.672980342128846 -0.522265677524555 0.289489402354153 0.0233098622672966 0.0194068185663826 -0.0108002143257142 -0.00561439945509526 -0.00488659861108297 -0.00797808577496966 0.000378934705818779 -0.00540376100015096 0.00601574089842457 -0.0357287567373758 0.0282032214682214 0.0426394023035977 -0.073216584356772 -0.0736020289563728 -0.0651824760018992 0.119444583840317 0.13769788154264 -0.122489272450917 0.000123398867004321 0.000142771781030851 0.000199804186787551 -0.000256358615768659 -4.34288928673696e-05 2.38596488116064e-05 0.000486548269009847 4.01351636981194e-05 -0.000164634226924396 -0.000143973688232904 -3.42482596019021e-05 3.82223351487555e-05 6.47412445400187e-05 -2.24987211083891e-05 -8.83615471220392e-06 -5.71855801300094e-05 1.94762710515041e-06 1.80025707864067e-05 -0.00013170267870885 -7.76784793786338e-05 -3.5838125205871e-05 0.000171688200397321 -0.000481517032409153 -0.000206118034108605 -1.0050537460189e-05 -2.45691417223083e-06 -1.86356449762563e-06 9.0422747767317e-05 -3.90491212871456e-05 -4.89926028752297e-05 6.91882914337611e-05 -4.50273115849766e-05 -2.88726475667503e-06 5.5972121586825e-05 -2.01431113171238e-05 -3.04932540187626e-05 -0.00053058044228531 -0.00193040638219063 -0.00203734691950892 -0.000529901033071189 0.000332067430770372 -0.000797259144731541 0.000625624995231596 0.00064359067773462 -8.50299948667153e-05 -9.9284942788254e-05 8.68737945125591e-06 -9.78593994311117e-06 0.00023271311223051 0.000722300187610461 0.000311432793360988 -0.00161698212721042 0.00426566228170814 0.00150652988077633 -8.61432317072573e-05 6.94490244040046e-05 -0.000113338164414274 -0.000723809371695054 1.71602773860788e-05 3.12806794869628e-05 -0.000256523794448642 0.000393477435432116 0.000729336269724217 0.000200271809253455 0.000504788499472524 -5.63124865276172e-05 -2.14442399221273e-05 5.51148314387287e-05 -7.33648770383287e-05 -0.000939576993219747 2.73135034424477e-05 0.000116550673544384 0.000143006054703698 0.000389985586514313 -1.51450418232229e-06 -0.000876998586482356 5.69139261587314e-05 8.2623286053726e-05 0.00015027633239997 -0.000194938752368826 0.000311420445449878 -2.49278437739686e-05 1.42140608805178e-06 -4.71467490298957e-05 -3.05053608627947e-05 6.11976836585513e-05 5.03698979435879e-05 2.23788082227061e-05 -7.1401575682007e-05 -4.11402666595854e-05 -0.000395458112609652 5.14015115103502e-05 0.000127220607139209 0.000289586742614663 -0.000379133979411877 0.000141458886861253 -0.000335221546091399 0.000240176699951178 -0.000116922131954587 -0.000502181593281784 -0.000123229142039006 -1.06621760729301e-05 0.000549794445631026 -0.00106504317111772 0.000805167778971924 -0.000126926636940241 -0.00168647715556237 0.000862141598779487
  117 2923.33255285278 ""  87.4699861175236 0 0 -0.000662001616654645 -0.000865951904988647 -0.00147015208119588 0.0159760149131027 0.0115588879165884 -0.00679571159948752 -0.000814012417252565 3.44467262821257e-05 0.000360316884114007 -0.00179785233828186 0.00175015389445447 -0.00206921253091133 0.0120031573450006 0.0345345789283586 -0.042525870135117 0.0129236080467517 0.0112020005974018 0.022206875322323 -0.00015681677115248 0.00640401061196733 -0.00379385085386408 -0.196843085651905 -0.142803059664806 0.0860717977155256 0.0100059356353239 0.0078146647772845 -0.00461740080176796 -0.00291443196271531 -0.00272746740219973 -0.00478516297504782 0.00103714320046219 -0.00366543314795386 0.00397201813758164 0.120031093829127 -0.0945930574854466 -0.132223830145682 0.21080467464685 0.20110370568947 0.181124460945252 -0.438385777395593 -0.545036323207522 0.483670598318871 0.000257994306291629 -4.92818183818266e-05 0.000250787162083561 -0.000113389191687789 -2.68834199587279e-05 7.68039603368907e-05 0.000195611030431298 -9.13295541412182e-08 -4.57774591790893e-05 -6.73332782451309e-05 -4.03819249785622e-05 2.4149575978526e-05 3.1457040467362e-05 -1.04558643235839e-05 1.56721142049445e-06 -9.14491855559018e-06 -5.97164296583671e-06 5.65615652112296e-06 -2.2544642513626e-05 -5.44917004010459e-05 -1.84004020136965e-06 -2.35401080616291e-05 -2.90811927497581e-05 -2.75521097535921e-05 -7.72375730927773e-07 5.93127677779015e-07 -2.01428685164131e-06 2.75040508164626e-05 -5.21584451705289e-05 1.69124989584333e-05 -2.37755708418076e-05 -2.33765689734304e-05 4.56950271125849e-05 2.84477340182228e-06 -2.66604163859753e-05 1.87094783461714e-05 -0.000182694042254477 -0.000724153691203346 -0.000409962332503386 -0.00241896420506119 0.00163502804515715 -0.00302899297725243 0.000304585505071676 0.000281714714727554 -0.000125020188417381 -2.70231263521679e-05 -3.26761801327774e-05 -3.05931047931741e-05 3.01612729880552e-05 0.000406450648988632 6.20864699830458e-05 -0.000272636981186884 0.000769479414797359 0.000469810374304932 -0.000277043336993498 0.000422260885526775 -0.000523291294985617 4.55124134229458e-05 -3.39268839529073e-05 -9.9823585364577e-06 -0.000100414852635264 0.000249099458812834 0.00038798696242296 0.000211349994152616 0.000478793835288835 -2.02556228601733e-05 0.00018726987345835 -0.00023782125839284 -0.000595857519569721 -7.84968788004431e-05 1.92349515505408e-06 6.14969732716262e-05 5.66939843098153e-05 0.000128040451093566 -8.00104266404567e-06 2.66549462166362e-05 2.06439713002515e-06 -4.63838244908346e-06 -0.00010014439639088 0.000141775191605573 -0.000172391983795482 2.38570862001537e-05 -1.93792021632465e-05 -9.28623605361427e-05 3.24241892663829e-05 1.08762750241977e-05 6.08237310517543e-05 7.63020794793586e-05 -0.000135937868067021 2.84345768713654e-06 -0.00145209848408063 0.000242034015694896 0.000287794227211893 0.000603781566677606 -0.000822436914488674 0.000396418446662419 -0.00103477987448365 0.000976607402221182 -0.000820810069883704 -0.000205597136671917 1.3102873113594e-05 -6.6481179801265e-05 6.79359888841582e-05 -0.000828334520587158 0.00067314366452303 -0.000563590951702784 -0.00206712915575419 0.00150615714146219
  118 2950.63281820218 ""  37.1502113196669 0 0 0.000556634426683862 0.000527273609498827 0.000997719320284065 -0.00147284904054271 -0.00111824207225345 -0.00149910375924369 -0.000196001257781439 -0.000341160566393025 -0.000373904637557194 -2.0089649494172e-06 5.26297146225653e-07 1.06684284780086e-05 0.000121222439002163 0.000335473161474712 -3.26063876520452e-05 -0.00699304437403436 -0.00641488287347377 -0.0120283748074887 0.0127293497576648 0.00956649368666508 0.019877370698489 0.00460675527715014 0.00362767500949644 -0.00236854327449358 -0.000378863377877732 -0.000226996819023099 -2.47125871324067e-05 0.0028710129243374 0.00306488366405246 0.00534216112810608 -0.000649934908015278 0.00118554675154001 -0.00098148464476121 0.00128052162195475 -0.000910371456770703 -0.00117334077055352 -0.000305098020975477 -0.000665530086386674 -0.000667017494754361 -0.00209892655291284 -0.00252502331091747 0.00225412170204085 -0.00861051400213744 0.0590217874398425 0.0291309799631712 0.00209790128183712 0.00198030803555956 -0.00156208594957513 -0.00171807829206194 0.000431305678953042 0.000480679418364502 -0.000692595151204753 -0.00153364263369827 1.10845315705325e-05 2.98646817673253e-05 -0.000177780316250938 4.36141342709948e-05 4.69156792910547e-05 4.80765456183432e-05 -4.69662415521314e-06 -3.40214298727493e-05 0.000102421834907296 -1.92519032717051e-06 0.000509097732169919 -1.54639279869737e-05 -7.93656253390081e-05 -3.6986276921515e-05 -4.28808731870396e-05 -5.88207363819405e-06 0.000105070629767792 -2.21415225494442e-05 -1.2945859483347e-05 0.000202474131456245 -9.0563138925688e-05 4.54027249696052e-05 0.00018145157378368 -8.80472971161166e-05 -0.000125850323419511 -0.171165607326517 -0.546181631259521 -0.645258218058971 0.242320488418695 -0.185897132244355 0.316892924952784 0.0119333989317688 0.0176694297201114 -0.0014810811075245 0.00057944896113375 -0.000513088201683494 -0.000126265355613613 -0.000548963294893435 -0.00136224117098663 -1.90186385453312e-05 -0.00121608305263514 0.000595086855710294 0.000382112291984889 -6.7206755312896e-05 4.06771461863816e-05 -5.60583285908254e-05 -0.00108260787013031 9.81412035988406e-05 0.00013900231215795 -4.76008663605833e-05 1.89404956287243e-05 4.93254406988186e-05 0.000663775571263376 0.00164095730223393 -2.91885546012551e-05 0.000222208825419512 -0.000517358303173791 -0.0010908287788726 -0.00292869603534568 1.09628666395114e-05 0.00045562689410674 0.000787144521013858 0.00184886827587283 6.60155242384889e-05 -0.00313607017777386 6.03943764596765e-05 0.000262041403059637 0.000612991416842618 -0.000829567120698283 0.00121500888409801 4.84705733038889e-05 -0.000584784397168309 0.000635533202179784 4.49548934292761e-05 -0.000301460140273269 -0.000429119248506425 0.000597428803904758 0.000474541343620074 -0.000311625801068601 0.000359302508735824 -0.00102920918854576 0.00173555997993055 -0.00591629629255061 0.00831014953023258 -0.00328791183656078 0.00678877919620752 -0.00519162857029039 0.00772211482831096 -2.73613707830138e-05 -5.26483967886389e-05 -7.48479558579487e-05 0.000657031913486268 0.000647131673284528 0.000827752952474759 -9.0343744436969e-05 0.000147762173045892 -0.00022947793896033
  119 2966.32249983204 ""  2.03913192004863 0 0 -0.0258897295894159 -0.022999301734093 -0.0467484883640479 0.0323745494021364 0.0234579106821575 0.0365935995370771 0.0055498118024007 0.00134322275855316 0.00437848907741982 -0.000222311829613145 0.000604167869343568 0.000660505110828617 0.00121649656899982 -0.001103043234145 0.0024753408475776 0.320227056418421 0.284482091993829 0.557981070030617 -0.312015948936407 -0.239847182234623 -0.496175063553263 -0.0689555510034933 -0.053777627042994 0.0404077122031185 -0.0266312675290958 -0.0236431748652181 0.0144106308768692 -0.0241461565148649 -0.023695416609137 -0.0428414748419709 -0.0118983935500559 0.0286059226308278 -0.0259178102857748 -0.0134814657790881 0.0109056939628582 0.0124104124515134 -0.0281102271368177 -0.0218018111470622 -0.0242388013681623 0.0198936863349214 0.0238996651904985 -0.020281009609202 -2.56114914866719e-05 0.00182145296880988 0.00120396241256606 0.000105366956055422 0.000179258103396311 0.000176691434740072 -0.000151271943995812 8.18693747179379e-05 0.000247821735970722 4.58540628163858e-05 -8.77097374482543e-05 -7.34996607225699e-06 -2.49872192974138e-05 -4.79231890962727e-06 1.37577765111762e-05 -4.00067743880642e-06 3.27253013268162e-05 -1.65887489055757e-05 1.82091872856424e-05 -5.15858369316417e-05 -5.88304302116781e-06 -0.000160013288860497 0.000249427998890367 0.000102761805398804 6.26373919842239e-06 -1.98694560565061e-06 -1.9540613582258e-08 6.78673546618014e-06 4.53390318510418e-06 -2.75606491345191e-05 4.04324799668937e-05 -1.29912169036543e-05 -6.12623332803091e-05 2.41277504370068e-07 -1.6836743680049e-05 -4.34840247716593e-05 -0.00567141320940766 -0.01810884301643 -0.0209283994596554 0.00531311887662006 -0.00409767230567474 0.00723239786566601 0.000228767024432423 0.000358784846481406 -5.54363851900316e-05 1.19652421514016e-05 -8.56719026741913e-06 8.07756720169591e-05 0.000250999225928379 0.000486689285492489 0.000130485794226616 0.00155166494557833 -0.0027278622706803 -0.000368979484107546 8.75997031979205e-05 -0.000128368894647598 0.000169039541285107 -0.000168126276067954 5.11598691924834e-06 -9.03988465525008e-07 -5.69346052013189e-05 8.74192945223564e-05 0.00016565568841812 -6.54935975967142e-05 -0.000171801269779061 1.69467748500603e-05 -0.000270500803053903 0.000352254610024713 0.000800303819222751 -0.000193477499837273 -6.13317616483101e-07 -5.04303827205401e-05 0.000235057670284252 0.00053221970557775 7.13519799232619e-06 -0.000485826125297697 1.66972148475798e-05 6.14065477670065e-05 0.000251408544983701 -0.000338316067075873 0.000456754011283614 3.64693266293928e-05 7.15241397006341e-05 -2.29004057941843e-05 0.000148750866677523 8.57825899574856e-05 -1.87075456275486e-05 5.06936733201044e-06 1.35249877670667e-05 -4.57033220775165e-05 -0.00036296124963435 0.000245614077659479 0.000162180499122488 0.000568343399879791 -0.000780597826142337 0.000529538020362821 0.000378863639295088 -0.000281433371306452 0.000432208658153556 -0.000202042665521242 9.82324913260119e-05 0.00134485116953784 -0.00880866707931592 -0.00501283714341332 -0.0128915512543657 -0.0006931099067665 -0.00403053554521427 -1.49673121157074e-06
  120 2973.93845918865 ""  40.6183097700036 0 0 0.00175664831522605 0.00161466625966299 0.00306860361992345 -0.0014977368645309 -0.000543606791016638 0.00212368266601869 -0.000198449888496556 -0.000508451270099157 -0.000645081861961425 0.000870633768590166 -0.00062141663220164 0.000729979703946425 0.0634757718699768 0.0526259150321546 0.0133899578899714 -0.022770142404495 -0.0189722090260536 -0.0393330544257194 -0.00543176345414715 -0.0110328571502785 -0.0168723794003291 0.0170879403836581 0.0159596613850568 -0.00722245237852238 -0.00203045483947279 -0.00119029984963704 0.000710298418666754 0.00535693323043909 0.00497200259960865 0.00918156501316761 -0.00080341586662084 0.00132092719963201 -0.00161773444975156 -0.0782884472882892 0.101733301983599 0.108079045604927 -0.496846707734441 -0.49517790538209 -0.499583945400314 -0.188408178172501 -0.225534264719638 0.221476987669517 -5.16233247527672e-05 -0.000139192387373526 -0.00025616329336743 -0.00010576362917967 1.85796697977641e-05 4.08332587503559e-05 0.00016230672463206 6.8863397280041e-06 -2.53746305541023e-05 -5.04181420666706e-05 -9.71988682501282e-06 -3.30879550813644e-06 -2.41642273120241e-06 1.85111318225015e-05 -3.55796038451155e-06 -1.09666096987421e-05 -4.79347080058328e-06 1.69092580882514e-06 -7.43832403857909e-06 -2.71796805484108e-05 -1.99402836388837e-06 -6.38802006776508e-05 1.19903257508621e-05 6.1804759261361e-06 6.95037637134661e-06 6.47040083549588e-07 3.8429769151193e-07 -1.52319451201363e-05 -6.89583234819409e-05 -2.74388881084954e-05 -4.12312825517546e-05 -1.74374231043468e-05 -4.69318423929696e-05 -1.92971813949414e-05 -2.51649697958405e-05 -3.39314941200964e-05 0.000535897125560031 0.00213143974769891 0.00252624343102835 0.0004130615623441 -0.000321577137854775 0.000428148379541294 0.000199181986777091 0.000189751060921228 -5.7181377967287e-06 7.44581538568217e-05 -0.000187591167873615 -4.89759437537438e-06 0.000129816685574401 0.000356416823178629 4.1496873314228e-05 0.000474474974269611 -0.000204656134682822 9.2989580400666e-05 -0.000234546874589362 0.000374316219860361 -0.000501883219631428 0.000579941172648379 -8.85164509993484e-05 -8.21909480234951e-05 -0.000189398925198062 0.000523847744143682 0.000965016082849048 -5.84129536405945e-05 -0.000149289769800121 -5.46934425366919e-06 -0.00017034927178823 0.000330875032259542 0.000683670221556537 0.000657925599984843 -2.70010162898149e-05 -0.000102781190146028 0.00023196121490194 0.000536694966246233 -1.00762673965699e-06 -0.000249656783871483 1.51146966814921e-05 3.56329853285045e-05 0.000206419147543422 -0.000270701511332852 0.000368722033662291 -3.94612497233155e-05 0.00017011424426901 -7.3170977693399e-05 3.8872930489643e-05 0.00027203248308221 4.67283761560765e-05 -3.63384430054542e-06 -2.73148730605735e-05 -7.27452498621341e-05 -0.000337790726108238 4.35608195438832e-05 5.06346486102281e-05 0.00105337195331495 -0.00125298849247646 0.000830289728690079 -7.33848837159887e-05 -0.000163101982239034 -3.15559308215568e-05 7.07238766565958e-06 -0.000109045779988258 -6.33903707476437e-05 0.000672773329084455 -9.11658823758226e-05 0.000631654940993955 0.000472588909038165 0.000963752883194338 -1.98866070447718e-05
  121 2985.77108349372 ""  41.0077582927281 0 0 0.0243874062754178 0.0213047324855159 0.0417149348249907 0.0389790542411096 0.0296983781882776 0.0387680765945429 -0.00729343510064329 -0.00674639822109587 -0.00971692781700835 -7.97776559659051e-05 0.000206850261704985 0.000275063076345019 -0.00293597797468608 -0.00477168537249073 -6.03155043114413e-06 -0.285723327959783 -0.246337184427999 -0.497247262696659 -0.335076167586142 -0.252111549439482 -0.529666663450858 -0.127544280193506 -0.10815733942658 0.0699694875425843 0.0130665447652883 0.0141585907784987 -0.00984440722125654 0.0733349215880539 0.0678834291727841 0.126080153550332 -0.00258841671523985 -0.00598841772912024 0.00100672131343663 -0.00898081381224549 0.00494931997310325 0.00706696074287281 0.0116963349847749 0.0198942227656485 0.015778587265635 0.0253239097314688 0.0299785948351622 -0.0272319682909291 0.000830900130257193 0.00041654305603056 0.00165207149163512 1.56049876206617e-05 0.000145893667797648 0.000273955832453891 -3.43590795361329e-05 9.16860623069595e-05 0.000115996581029976 6.37288476342187e-05 -3.91124447041878e-05 -0.000118909822646437 -5.39096811674324e-05 1.53234081655903e-05 -1.35173080997711e-06 1.32667216113235e-05 1.43679771179211e-05 -7.25584321403232e-06 7.93981485941876e-07 -8.20923412265268e-05 1.41008734654869e-05 -0.000261123703588159 0.000314540226913516 0.000123891022142824 8.24335915634059e-06 -2.37673733634543e-06 7.95475395989489e-06 9.05516431320807e-07 0.000155160065629266 -2.31785593052102e-05 -0.000884505807775055 0.000376253081572213 -0.000726968026132207 -9.81486875721643e-05 -4.36737129194325e-05 -2.31728030595002e-05 -0.00296632775040542 -0.0104780425299831 -0.0115243122349642 -0.00716643879817383 0.00536824721784917 -0.00860603286122304 -0.000147477384815484 -0.000254539920543462 -4.4582794217909e-05 0.000121663300912332 -0.000190973463061526 0.000107205672848196 0.000523898388492879 0.000953103145803921 0.000128595813801725 0.00220067615885329 -0.00368452338104839 -0.000652275840798482 0.000860685405958307 -0.00120098852568707 0.00165677556084731 -0.0012197114812783 0.000182904600345388 0.000136161938141864 0.000296492342723306 -0.000727655057190318 -0.00145048450080506 -0.00381619410770305 -0.00920302118641341 -7.08224771412134e-05 -0.00263865899268697 0.00544298409127186 0.0107852588253174 0.0168380334821723 -0.000669823962852415 -0.00212520354764826 0.000381153892485269 0.000841877500585916 -1.52754079935688e-05 0.000459667223104235 -3.41162631025698e-05 -5.58863203596595e-05 0.0002325472820928 -0.000301990405203838 0.000338686723034193 0.000156802425249545 0.000131079400530872 -0.000175958768345119 0.000187029069001479 0.000124176908228141 1.60308954681079e-05 6.37161399554273e-06 -4.98925406906922e-05 -3.32134014495907e-05 -0.00311242502500338 0.000580315369308289 0.000643541069150263 0.00156924876084821 -0.00241878233439818 0.00122774044276664 -6.45767566612764e-05 0.000164413728800446 0.000210146365323068 -0.000449959099657551 -0.000384818363656853 -0.00166192802291655 0.00637932290961961 8.0468399662199e-05 0.0164080268012999 0.00235708793093325 0.00346399700050111 -0.000986188776282237
  122 2986.64723502449 ""  29.6641746566898 0 0 0.000358144515512078 0.000284194043350298 0.00056596023449969 0.000617471668999936 0.000453935858509698 0.000648392767457864 -0.000580247069571006 0.000120256514870393 0.000194401396980978 -8.51773516498413e-06 1.07580240437282e-05 4.36284780190519e-06 3.95271105069775e-05 -1.18459828200657e-05 6.34467784921232e-05 -0.00400185400225705 -0.00339338028619341 -0.00688755298628182 -0.00546918071902344 -0.00410923701053167 -0.00864019642349785 -0.00178766660564109 -0.00153596872578733 0.00100698059087079 0.00631295238503142 0.004710037056543 -0.00294161112796103 -0.00172465451716681 -0.00173066127178864 -0.0030310789680538 0.00215717143861672 -0.00434720540030241 0.00368085576173816 -0.000233276637395919 0.000196433857745414 0.000221063364534418 -0.000704796230018393 -0.00055501512220131 -0.000627212404438056 0.000374153246637344 0.000465674630308126 -0.000392399574257544 -8.98346168292456e-05 9.3169416097366e-05 -9.95979130920385e-05 -8.75288316162687e-06 1.8282801770289e-06 7.01953632804152e-07 1.11528050623248e-05 5.73577571136731e-06 3.29437921913514e-05 -1.91882303061918e-05 -2.42170377671022e-08 -1.31893545630018e-05 8.22448731975736e-05 -0.00015165033433499 -0.000185160047120357 8.78758812156096e-05 4.71191357386796e-05 0.000189490659680455 -0.00012252651081677 -0.000132091879268609 5.99719234838468e-05 -1.50845870927711e-05 1.75868294746071e-05 -1.26055270826195e-05 -0.000160806270686104 -7.90007911076081e-05 -0.000737955666564545 0.00204010303600448 0.00488028484348655 -0.000801034496826608 0.0197206454373132 -0.0110927195884802 0.0190467191297604 -0.0180386405499476 0.0115662035132103 0.0322230745914716 -9.07784679778225e-05 -0.000160245356197254 -0.000210093919691764 0.00117400561810923 -0.000929016511789683 0.00144945288082783 -1.33393108832539e-05 -2.0051048935169e-05 -4.74225196833285e-05 -0.000919583523234055 0.00173567312669052 -0.000895845472540929 0.000959119311352264 0.00148957547034999 -9.24822192408467e-06 0.000169817472337278 -0.000356006923070194 -0.000132779784812388 0.0249326514614854 -0.0396720834327407 0.052885610561391 -0.0591754450599844 0.00752305600725909 0.00753679176263646 0.0106268851997262 -0.0253851247125044 -0.0504152062492133 0.106186880905154 0.255135843191139 0.00152353132395565 0.0704404692862062 -0.140512394274626 -0.277094308406658 -0.409946648460611 0.0161865234289005 0.0524858416277634 -0.144657594342374 -0.337262485091227 -0.00261753762499669 0.531628751987226 -0.0275391123867083 -0.0623577495357321 -0.172721887729048 0.228409526185866 -0.313815070497262 -3.67166589722589e-06 -2.56662986246726e-06 4.77320531408597e-06 3.58009080692675e-07 6.57762640219518e-08 -2.00079475454041e-06 1.95692740463536e-06 -6.08928778492815e-07 -1.71098444115381e-06 9.01701323591123e-05 -2.66600764394972e-06 -8.84485610549941e-06 -3.32886104417287e-05 5.64180923202675e-05 -1.91098459280853e-05 -5.81996446817074e-06 1.20946038452398e-05 -1.22464488905599e-05 -1.10069111967081e-05 -2.46246570994934e-06 -1.75414465615057e-05 7.39605827996049e-05 -2.334249153845e-05 0.000210199851747049 -3.21709817364356e-06 2.9665581286808e-05 -1.64455647086602e-05
  123 2987.47567013685 ""  25.1080105130392 0 0 -0.000423019521013427 -0.000350082733767513 -0.000693976680172328 -0.000597887846040668 -0.000445942355232496 -0.000742003511999501 0.000465475922805251 -0.000194056617008407 -8.46243382536254e-05 2.10695804727818e-06 -7.57223533616397e-06 1.84499882275763e-06 8.2127062554289e-05 0.000159402745425958 1.56696603303775e-06 0.00484043550336324 0.00413953420152748 0.00837840458774243 0.00600963837914805 0.00449548143443399 0.00937864516911281 0.00109162105973555 0.00100453076738814 -0.000745176354331763 -0.00456603126646095 -0.00342569125304028 0.00211148711542177 0.00137547716528501 0.0014291535317172 0.00245606821464868 -0.00218751641593258 0.00432460103290899 -0.00361614757915378 0.000402917807494364 -0.000288243495515476 -0.000371812590230246 -0.000419507429154675 -0.000573052317706293 -0.000510681118967891 -0.000820559828070986 -0.0010114530178908 0.000916495989276214 0.000148242589183074 0.00017691139058507 0.000321364401035341 -5.6163066662111e-05 -2.29674828198457e-05 8.1250585946127e-06 4.79631312453657e-05 3.76517036218105e-05 -1.76847671479126e-05 -9.32848575119165e-05 4.40656413838512e-05 1.80236521934685e-05 0.000760780250619468 -0.00106150002519638 -0.000129149191566691 0.000193080743235594 0.000325864736981588 -3.99976285373002e-05 -0.000793187359624654 -0.000858209808631919 6.81597398026741e-05 -2.73465279156763e-05 3.92222820371371e-05 1.04777552308678e-05 -0.00042762141553304 -0.000703825856789173 0.000143874690089661 0.0141808332264999 0.0315193419679287 -3.27345129273925e-05 -0.0189637524012773 0.0108133777546906 -0.0193817263674665 -0.00747425982496451 0.00498398041186255 0.0146546431270685 -0.00075419871787 -0.00259220326259295 -0.00293332106038954 -0.000882079892689271 0.000694708026535845 -0.00099749807162168 -0.000209135665815667 -0.000564226192825663 1.01519195412168e-05 -0.00515700863477791 0.0113284118761424 0.00154478676133194 0.00613992689448908 0.00970593999227532 -0.000486721420751683 0.000794650739677703 -0.00155598464303415 -0.000212112338774864 0.152623967444612 -0.230471446278231 0.313668173053608 -0.387603537735887 0.049047528592296 0.0489846425684669 0.0707939967554745 -0.190139211058968 -0.36276533409144 -0.105460274289212 -0.251805714773192 -0.00236489320962568 -0.0699727466981306 0.141325276114411 0.281279532632122 0.399933954630268 -0.0161797399399014 -0.0508250137163761 -0.0647346843469687 -0.150235646194398 -0.000324917895451467 0.232130700043973 -0.0122529155915687 -0.0275298962440913 -0.0785882844671442 0.104448245718796 -0.145117034742691 -1.77946891589848e-05 -1.41127902895077e-05 1.57102999773548e-05 -4.31472320952826e-06 -3.91364381239256e-06 -1.43460303566926e-06 -1.83071405914045e-05 1.8962632780578e-05 -2.17498822007939e-05 0.000297793763032172 -2.91098139993802e-05 -3.01928242837967e-05 -0.000148752745956421 0.00022460379450607 -0.000122072569869842 0.00029696017361626 -0.000227479500480129 0.000320633893728564 5.426425941181e-06 -2.2709367723094e-06 2.95508306682699e-05 -7.42723099044425e-05 3.72455163518451e-05 -0.000271991110349104 -1.4265283128803e-05 -2.21134268116144e-05 -2.96971349529415e-06
  124 2994.7385044922 ""  28.6264036988643 0 0 0.000270894110546015 0.000236729931210762 0.000462476629829824 0.000430872005504634 0.000342230882162636 0.00050713546710329 -0.000332863813210759 -5.54626773024316e-05 -0.000237716378542427 8.68513956705869e-06 -1.09013660939113e-05 -7.01064923096147e-06 7.0778275890179e-05 -2.87998680198015e-05 -9.79973325758256e-05 -0.0031858117899471 -0.0027594333180395 -0.00556405571368953 -0.0041362108415911 -0.003049891280531 -0.00641757031928106 -0.00107136787880594 -0.00091269760385303 0.000641978360015082 0.00166442139106107 0.00128672217208849 -0.000822131611162381 0.00128129253032375 0.00119158577299556 0.00233645432877844 0.000891165824950669 -0.00189820978660624 0.00143397562397976 -0.000713070042765112 0.000648661871484125 0.000802902773876588 -2.7471210513637e-05 6.37246025629737e-05 5.89167200601458e-06 -0.000231144954867993 -0.000307231849177171 0.000284648797378086 -0.00371607043416594 0.000434764419396615 -0.0059752689037563 0.000169976887733242 3.22505927907272e-05 -3.64021365643523e-05 -0.000155531571048026 3.80992717762003e-05 6.54009062724675e-05 0.000103411322698479 3.33477099462628e-05 -9.41279462544346e-06 -0.000569368743248526 0.00127052788160086 0.000139084477935341 -0.00099175356554008 -2.5273848179408e-05 0.000126311652036258 -0.000711096079573357 -0.00112920908101739 6.19199801562328e-05 0.000121571502385712 -9.25026836113928e-05 -3.79024177206233e-05 0.00011622356837799 2.14765267004953e-05 -4.80107461847222e-05 0.0110837594740989 0.0315209222278017 0.000170796471918609 0.0170976094748514 -0.010148583786104 0.0175637163572399 0.0110815435363929 -0.00767554423583938 -0.0209488854607718 0.00610155250436142 0.0240157681105991 0.026800321274341 0.0369722261409077 -0.0296913309020644 0.0452111136810845 0.000263145848664172 3.72237816095396e-05 1.15228902893751e-05 0.00610932843100081 -0.0144502646961058 -0.00166734572302014 0.00807854016540063 0.0137152206451039 -0.000577042777939089 0.000472401428448518 -0.000297856100198169 -0.000122140531658932 0.146124846221032 -0.226946024522368 0.305124177490525 -0.340452572263196 0.0417841129827677 0.0429461885548053 0.0664653753338918 -0.18616815575515 -0.35039945477653 0.0930401761078899 0.227678200149329 -0.000350713813029163 0.0608911078929749 -0.123792374658443 -0.248893508354065 -0.354852829327247 0.0146468894503635 0.0443273607217072 0.0914915967074648 0.216159121758205 0.00389476988578181 -0.330567772414488 0.0175245728124885 0.0398552426874605 0.108516455676848 -0.143903113282072 0.201216814189456 8.57015211367804e-05 -7.27950796500269e-05 3.07965924856552e-05 8.48407042670288e-06 1.66002977347367e-05 5.1679307139784e-05 0.000479916194924499 -0.000452542036626373 0.000374063503050828 -4.50210124226319e-05 -8.13000779111042e-05 8.01421951349859e-05 -0.000697091619321111 0.000974196190458068 -0.000444365862773879 -0.00578214982918214 0.00467254049379974 -0.00620750607913411 2.91440606768083e-06 -6.19182036661161e-07 -2.47007092572685e-05 -5.65046336300361e-06 -2.35901670719406e-05 0.000213181247854268 1.79369139674469e-05 5.27570943971602e-06 1.33757493381187e-06
  125 2995.19305186039 ""  24.3238107607746 0 0 0.000468891984099503 0.000130332525354035 0.000417436177342992 -0.000354894171242659 -0.000451305631125347 0.000628973817667913 -0.00679005678846319 0.00607645634262755 0.00888580679166891 -4.68310856071589e-05 7.95784382288621e-05 -9.66440648075238e-06 0.000196064168617185 5.13402647992376e-05 0.00038322350239225 -0.00377036182735648 -0.00264007391791531 -0.005880989478851 -0.0028385038350864 -0.00221609222128577 -0.00382175891246146 0.00764662777328836 0.0059079274951395 -0.00315799713669671 0.112693478637621 0.0852135910633334 -0.0501096671334268 -0.0755252758436499 -0.0727617815772268 -0.130484858418873 0.0424398926868285 -0.0829856465951465 0.073632233167435 -0.000468077645612198 0.000492234403263757 0.000396322256522643 -0.00329254165272618 -0.00314863033764117 -0.00315736215946646 0.00140820375559814 0.00200784549415428 -0.00165715125631569 0.0447508757497969 -0.00885988250522055 0.0710722031145444 -0.00031318859603019 -0.000300781816592798 0.000136112607331448 0.000115104710025828 -0.00033641533020463 -0.000342257824222212 0.000424008875972348 0.000885961861240059 -3.43126449619453e-05 -1.74877569242019e-05 9.02811664267222e-05 5.72873914718636e-05 -0.000102324919869623 -3.44266008258062e-05 4.08408626463016e-05 -7.02275116094618e-05 -0.000142161461138556 2.20808531271225e-05 -0.000103319588706255 -1.73094558739124e-05 6.83078081504327e-05 1.56778709400811e-05 1.60030728455307e-05 -1.43899372530861e-05 0.000811348661081434 0.00240869883009985 -2.43792753811907e-05 0.00122911932389932 -0.000771270494167531 0.00140931833665247 0.000814886700592927 -0.000595160116712235 -0.00168944807149381 -0.065344914553664 -0.262672027403876 -0.293375710123313 -0.458116217818856 0.368845163997453 -0.56136899700595 -0.00533934258369598 -0.00933784147707398 -0.000241082198841246 0.000211233165299393 -0.000683222571219338 -0.000206843132490656 0.000936502754841416 0.00187672983523683 -4.77526785110934e-05 -0.000108988157212763 0.000705736472902098 0.000158543149722868 0.01123110093964 -0.0174401044443075 0.0234188148535981 -0.0256028616787242 0.00315141854317435 0.00320551270305007 0.00499969391130039 -0.0140376083069215 -0.0264064802632501 0.00722174819962641 0.0176592779905899 -3.90434228977692e-05 0.00483955829246776 -0.0097486860513021 -0.0197049577720534 -0.0265906726353309 0.00113062178318829 0.00333301524964142 0.00728695634862267 0.0172167084014787 0.000302199548731089 -0.0257589768497383 0.00139214375524438 0.0031083250049423 0.00882642716797531 -0.0116853048859419 0.0163399105145948 -0.000517247200219733 0.00130332985134349 -0.000786369834925616 -2.89055079831185e-05 -0.000205874135941025 -0.000701454145621503 -0.00572865050295374 0.00536291837123738 -0.00412623212675147 -0.0085197770637695 0.00170693340141701 -7.62572007391251e-06 0.0124484524157106 -0.01788595899386 0.00868387060800199 0.0670048619333436 -0.054343288893092 0.0715531730916796 7.70786596900701e-06 1.86939141092015e-05 -3.07271706782495e-06 1.62761862218638e-05 -6.47385654904175e-05 -0.000139098274812675 -0.000296103174083687 -6.8930374786592e-05 0.000304889457271536
  126 2997.09929943421 ""  17.1159079363207 0 0 -0.00265373333595528 -0.00117337938414973 -0.00273423249390653 -0.00227244224788101 -0.00113365660140287 -0.00532490384922486 0.031410976529825 -0.0192602623680818 -0.0292852332418471 0.00010957300469273 -0.000179321770237816 5.39489279184112e-05 -0.000183527399167221 0.00013126496863666 -0.000568232987889708 0.0232760967171867 0.0176220379500908 0.0366159114840804 0.0359669935068555 0.0260389103079344 0.0560877738318125 -0.0109434180791235 -0.00759500129232999 0.00411000495935455 -0.454487525976454 -0.343565283015806 0.205383319586294 0.252074650783013 0.24277639196748 0.43411444615791 -0.163800096643347 0.324740478555269 -0.285159517982188 0.00153148254785255 -0.00126638353507269 -0.00111037593859392 0.0047461521231173 0.00368740180730921 0.00418508073991166 -0.00312247145999635 -0.00430458762193526 0.00368121624535128 0.0119694609281099 -0.00274859636316193 0.0187144127064303 -0.000146235488659303 -0.000104133467590225 6.45491634697896e-05 0.000132950417630684 -2.5857841790554e-06 -0.000371222478900669 5.58715293067692e-05 0.000200279509091923 -0.000253525909702134 -4.25945568370233e-05 0.000148931227432319 -3.66328285015838e-05 -7.45585897707693e-05 -4.57702839526996e-05 1.44008699087655e-05 -5.11306248072042e-05 -2.16497974411648e-05 -7.68715810279997e-06 -2.90615162010197e-05 -7.32847094220428e-05 -5.44742074571304e-05 2.55407478597044e-05 -2.78514156826956e-06 -1.41753396688851e-05 6.72210605179285e-05 0.000450399954463974 -0.000101391378746337 0.00130031336132029 -0.000515643296692545 0.000502087715089911 6.90979690193478e-05 -7.71185761933898e-06 -0.000286083595193736 -0.0163582331520721 -0.0664379187600375 -0.0740846834280706 -0.1240734545927 0.0993633979584323 -0.151757896989731 -0.00110291561527364 -0.00195853863129393 -0.000132288715197533 0.000523393445438065 -0.00110792405604735 1.03324090536796e-05 -5.83184077845407e-05 -7.02704596289226e-05 4.6419764013253e-05 -4.79046285989709e-05 0.000309755560832461 7.67403132350681e-05 0.00224897718253119 -0.00357508858899379 0.00477942233936061 -0.0038145124232601 0.000442057821749799 0.000476077744214343 0.000758438355103089 -0.00216864560037805 -0.00409050134436532 0.0039578235785975 0.00960563967166816 0.000140491328800359 0.00199581338585043 -0.00448375009671971 -0.00830503201028918 -0.0215229124746462 0.000940708031109376 0.00242093406496643 0.000812425649042009 0.00197253674225571 6.81189663603065e-05 -0.00318762284640548 0.000196320677477031 0.000430336963998754 0.00149449771418873 -0.00201273417822054 0.00284270706748193 -0.000143646450726343 0.000359785124704764 -0.000245885206987554 -1.09843528779131e-05 -3.63578240002595e-05 -0.000154299241112911 -0.00155436795567612 0.00143537067849688 -0.0011567359788581 -0.0027114047422347 0.000491704284000672 6.16448985833625e-05 0.00362051678176995 -0.00523048776550247 0.00247159454941554 0.0182608141884124 -0.0147824494414273 0.0195780152685453 -0.000113809929680364 -9.26788922035415e-06 0.000157594246326121 0.00125664643549807 -3.59177790325857e-05 -0.00212791455713514 0.00227010205630818 0.000649677943853088 0.00010420876611351
  127 3041.49074293073 ""  4.81446204163953 0 0 7.05118021418349e-05 8.42876024303309e-05 0.000138375533969678 1.7747149849267e-05 2.32773616424532e-05 1.02831602475742e-05 0.000510604518315224 0.000490825382145319 0.000395783225117668 7.35959727206757e-06 -8.09748737000122e-06 2.43853492459113e-06 8.09729100501576e-06 -3.14286887553421e-05 -6.86608510808689e-05 -0.000813065458743062 -0.00075670886238894 -0.00146862157463699 -0.000136977860390362 -8.6631929334993e-05 -0.000246720893162866 -0.000140347674227925 -0.000126708030437022 6.29059497512729e-05 -0.00267031811061137 -0.00172363041206498 0.00141262753496958 -0.00386734613786173 -0.00377518684879636 -0.00697537844466382 0.000368276979963633 -0.00046255743183714 0.000694683591322216 -0.000306913285085815 0.000278024033342209 0.000372394960151144 0.000297620738395065 0.000281678646417027 0.000273044934154253 -0.000121072278257154 -0.000172145979349883 0.000132550140417596 -4.20346701720525e-05 1.8843197115443e-05 -7.63383055588415e-05 -1.70673671029975e-05 1.74815554894246e-07 3.20640520912854e-06 2.22276776892862e-05 8.361469348965e-06 -1.10675743236894e-05 3.2289918149829e-07 -2.32052882866338e-05 2.9191554048876e-05 -4.28352903756189e-05 0.000179150625544065 0.000187961877964374 1.14227828493849e-05 -5.50042415242372e-05 -6.80463297881868e-05 0.000187143594335326 0.000173535879374104 5.76220232510557e-05 -1.72224247092876e-05 -2.47169352372041e-05 3.17803364891641e-06 -0.000320605795418022 1.46161647986101e-05 -0.000536146202399419 0.00960579936796082 -0.00440039786530989 0.0105017821222847 0.0419550500665101 0.00582016906979047 -0.0246128502844754 -0.0676199230935514 -0.00153248669093823 -0.0219254690144555 7.62376531439627e-05 0.000239540313779388 0.000296344235488155 0.000455091719765229 -0.000399050849424229 0.000574377011520526 0.000169354718624582 0.000311416325238382 -7.63026008601584e-06 0.000852420050036573 -0.0017133630002421 -0.000486582767731598 -0.00169454077790994 -0.00233369375656539 -3.48253639280251e-05 -0.00023594170071518 0.000391764558934422 -0.000112817145982163 -0.0449704663304851 0.0714715384760398 -0.093642073375201 -0.081521531682677 0.00850920246290545 0.0142697711812935 0.0127942733694776 -0.0270299632701488 -0.0449524758873497 -0.0776408971394379 -0.219848422133412 -0.004315195141026 -0.0504580221092421 0.131504169925188 0.257936507177285 -0.372849909534322 0.0185705813422084 0.0418890768189062 0.103459307353136 0.290362996098598 0.00242784831236043 0.543937001346307 -0.0316720555583213 -0.0741394392019668 0.161460994156759 -0.240481076487804 0.334375039137086 -8.48435973720722e-06 -2.31765588003989e-05 1.64407116200029e-05 1.45474452834543e-06 2.7374402356874e-06 6.99422334458836e-06 5.00047355522313e-05 -4.33150192142657e-05 4.04091596573046e-05 0.000297559892444992 -2.36919649362493e-05 -3.17690627517877e-05 -0.000207646689176621 0.000301637512067347 -0.000173626762835828 -0.000563480967289483 0.000448930778427668 -0.000559585023270294 4.89959382645887e-06 -1.0961281860311e-05 -1.64749049128677e-05 -1.85157361249701e-05 4.92392190274236e-05 0.000119418475340899 3.23853965979456e-06 3.00291098298146e-05 2.59528062211168e-06
  128 3042.31308769266 ""  24.9755506131136 0 0 -5.55999331878968e-05 -3.14806456928144e-05 -7.59515523639462e-05 -0.000232848585419879 -0.000174935813126424 -0.000191454732805229 0.000175595346934577 2.35621782151514e-05 0.000277043338848457 1.50269349013e-05 1.1175649555857e-06 1.35392206746455e-05 -0.000727529335385205 0.000548230317305955 0.000993923288384732 0.000509250153939609 0.000364033553356724 0.000864959519069602 0.00128634140534985 0.00103222437570436 0.00254972332000254 0.00125916524260933 0.000911599154350891 -0.000389183368512069 -0.000136735617232355 -0.00012219029199544 0.000134577252339912 -0.00142487679320407 -0.00138012868913532 -0.00252112297334788 -0.000541101633866406 0.00119546425518464 -0.00094732793068498 0.00817661672696707 -0.00740576834416057 -0.00937530947286659 -0.00155595766594258 -0.00169638815636383 -0.00091718208192279 0.00178161522798101 0.00237050773844503 -0.00154315008332749 -0.00171512386375205 0.0006612882790426 -0.00199984904109899 0.000131253388603982 -1.03233157416179e-05 -8.6378622625921e-06 -0.000101498241372141 1.88296163187568e-05 2.1402901421948e-05 8.01130459249324e-06 -4.03505459774699e-05 6.87501244806786e-07 3.11707566858522e-05 -7.12208431603483e-05 -6.57449966977453e-06 4.0513736936174e-06 5.57452405843126e-06 -2.3550030813695e-06 -4.66646245510669e-06 1.5599280978193e-05 1.25753592485573e-06 3.82325520414636e-05 -7.41970793971573e-06 -1.33020432186864e-05 1.84866115404233e-05 -2.61398641160808e-06 -4.78569200974134e-06 -0.000276916493678732 0.000108276158429946 2.88883142183399e-05 0.000896498914792128 6.00917775759844e-05 -0.000615337972958993 0.000602404079037273 -4.68444450458048e-05 0.000260867105092854 0.00185905790650807 0.00441802868839773 0.00418171453772328 0.0178710810353436 -0.0135934824627491 0.0202989934163197 0.000192403455290836 0.000409932328631122 -1.0804325633582e-05 -0.000344815827098834 0.000727977656386692 8.76519028006029e-05 -5.34386187243561e-05 -0.000141665370201872 1.12674186956493e-05 -0.000148910295990013 0.000126688265354633 4.93176905171254e-05 0.000320733140396973 -0.000602705039125637 0.000884193770847197 0.00285519343829628 -0.00033070818408876 -0.000358851448906459 7.5466195195153e-05 -0.000414959856911181 -0.000854633901278054 -0.00151184429727461 -0.00435974526598739 -0.00011069024821691 -0.00137510923325409 0.00331158460200902 0.00657897715117704 -0.00785039627546357 0.00036354670744096 0.000830310754813806 -0.000794930880710347 -0.00228878010418322 -4.30049952079918e-06 -0.00455269040243705 0.000242849632403537 0.000654578949393024 -0.00185524162464443 0.00263849133401794 -0.00369445517967756 0.0221782620029835 0.0429962554091322 -0.036118931109748 0.000632888152033569 0.000533032032994699 -0.00125503740201682 -0.00378174400542864 0.00190877245478641 0.00175747504514015 -0.62784089663246 0.0436927216157063 0.0964208847773025 0.367582423384522 -0.560551768674727 0.299422844781743 0.0305425217610953 -0.0251816002198886 0.0324649834850648 3.54194279944724e-05 -6.65463122402772e-05 5.87995436138767e-05 -0.000124942205037583 0.00113699935099158 -0.000547517948172559 -0.00015030921528734 0.000362223590484527 -0.000217909522592931
[truncated: 74,105 more chars]
