# Supplementary material for: Cut-off Scale and Complex Formation in Density Functional Theory Computations of Epoxy-Amine Reactivity
Source: ACS Omega. 2021 Oct 25;6(44):29424–31. doi: 10.1021/acsomega.1c03229 (PMC8587129; doi:10.1021/acsomega.1c03229)
Supplement: Supplementary file 1 — ao1c03229_si_001.zip [file ao1c03229_si_001.zip › Final_structures/Primary/A4_E4_B3LYP-D3_CC-PVTZ-F_ canonical/Amine_frag4_Epoxy_frag4_reactant-6_isomer8.vib]

{ 
 s_m_m2io_version
 :::
 2.0.0 
} 

f_m_table { 
 i_j_atom_total
 :::
 50
 m_column[155] { 
  s_m_data_name
  s_m_column_name
  i_m_width
  b_m_visible
  s_m_units
  :::
  1 r_j_Frequency  "Frequency"  10 1 "" 
  2 s_j_Symmetry  "Symmetry"  10 0 "" 
  3 r_j_Intensity  "Intensity"  10 1 "" 
  4 r_j_Raman_Act  "Raman Act"  10 0 "" 
  5 r_j_Raman_Int  "Raman Int"  10 0 "" 
  6 r_j_x1  "x1"  10 0 "" 
  7 r_j_y1  "y1"  10 0 "" 
  8 r_j_z1  "z1"  10 0 "" 
  9 r_j_x2  "x2"  10 0 "" 
  10 r_j_y2  "y2"  10 0 "" 
  11 r_j_z2  "z2"  10 0 "" 
  12 r_j_x3  "x3"  10 0 "" 
  13 r_j_y3  "y3"  10 0 "" 
  14 r_j_z3  "z3"  10 0 "" 
  15 r_j_x4  "x4"  10 0 "" 
  16 r_j_y4  "y4"  10 0 "" 
  17 r_j_z4  "z4"  10 0 "" 
  18 r_j_x5  "x5"  10 0 "" 
  19 r_j_y5  "y5"  10 0 "" 
  20 r_j_z5  "z5"  10 0 "" 
  21 r_j_x6  "x6"  10 0 "" 
  22 r_j_y6  "y6"  10 0 "" 
  23 r_j_z6  "z6"  10 0 "" 
  24 r_j_x7  "x7"  10 0 "" 
  25 r_j_y7  "y7"  10 0 "" 
  26 r_j_z7  "z7"  10 0 "" 
  27 r_j_x8  "x8"  10 0 "" 
  28 r_j_y8  "y8"  10 0 "" 
  29 r_j_z8  "z8"  10 0 "" 
  30 r_j_x9  "x9"  10 0 "" 
  31 r_j_y9  "y9"  10 0 "" 
  32 r_j_z9  "z9"  10 0 "" 
  33 r_j_x10  "x10"  10 0 "" 
  34 r_j_y10  "y10"  10 0 "" 
  35 r_j_z10  "z10"  10 0 "" 
  36 r_j_x11  "x11"  10 0 "" 
  37 r_j_y11  "y11"  10 0 "" 
  38 r_j_z11  "z11"  10 0 "" 
  39 r_j_x12  "x12"  10 0 "" 
  40 r_j_y12  "y12"  10 0 "" 
  41 r_j_z12  "z12"  10 0 "" 
  42 r_j_x13  "x13"  10 0 "" 
  43 r_j_y13  "y13"  10 0 "" 
  44 r_j_z13  "z13"  10 0 "" 
  45 r_j_x14  "x14"  10 0 "" 
  46 r_j_y14  "y14"  10 0 "" 
  47 r_j_z14  "z14"  10 0 "" 
  48 r_j_x15  "x15"  10 0 "" 
  49 r_j_y15  "y15"  10 0 "" 
  50 r_j_z15  "z15"  10 0 "" 
  51 r_j_x16  "x16"  10 0 "" 
  52 r_j_y16  "y16"  10 0 "" 
  53 r_j_z16  "z16"  10 0 "" 
  54 r_j_x17  "x17"  10 0 "" 
  55 r_j_y17  "y17"  10 0 "" 
  56 r_j_z17  "z17"  10 0 "" 
  57 r_j_x18  "x18"  10 0 "" 
  58 r_j_y18  "y18"  10 0 "" 
  59 r_j_z18  "z18"  10 0 "" 
  60 r_j_x19  "x19"  10 0 "" 
  61 r_j_y19  "y19"  10 0 "" 
  62 r_j_z19  "z19"  10 0 "" 
  63 r_j_x20  "x20"  10 0 "" 
  64 r_j_y20  "y20"  10 0 "" 
  65 r_j_z20  "z20"  10 0 "" 
  66 r_j_x21  "x21"  10 0 "" 
  67 r_j_y21  "y21"  10 0 "" 
  68 r_j_z21  "z21"  10 0 "" 
  69 r_j_x22  "x22"  10 0 "" 
  70 r_j_y22  "y22"  10 0 "" 
  71 r_j_z22  "z22"  10 0 "" 
  72 r_j_x23  "x23"  10 0 "" 
  73 r_j_y23  "y23"  10 0 "" 
  74 r_j_z23  "z23"  10 0 "" 
  75 r_j_x24  "x24"  10 0 "" 
  76 r_j_y24  "y24"  10 0 "" 
  77 r_j_z24  "z24"  10 0 "" 
  78 r_j_x25  "x25"  10 0 "" 
  79 r_j_y25  "y25"  10 0 "" 
  80 r_j_z25  "z25"  10 0 "" 
  81 r_j_x26  "x26"  10 0 "" 
  82 r_j_y26  "y26"  10 0 "" 
  83 r_j_z26  "z26"  10 0 "" 
  84 r_j_x27  "x27"  10 0 "" 
  85 r_j_y27  "y27"  10 0 "" 
  86 r_j_z27  "z27"  10 0 "" 
  87 r_j_x28  "x28"  10 0 "" 
  88 r_j_y28  "y28"  10 0 "" 
  89 r_j_z28  "z28"  10 0 "" 
  90 r_j_x29  "x29"  10 0 "" 
  91 r_j_y29  "y29"  10 0 "" 
  92 r_j_z29  "z29"  10 0 "" 
  93 r_j_x30  "x30"  10 0 "" 
  94 r_j_y30  "y30"  10 0 "" 
  95 r_j_z30  "z30"  10 0 "" 
  96 r_j_x31  "x31"  10 0 "" 
  97 r_j_y31  "y31"  10 0 "" 
  98 r_j_z31  "z31"  10 0 "" 
  99 r_j_x32  "x32"  10 0 "" 
  100 r_j_y32  "y32"  10 0 "" 
  101 r_j_z32  "z32"  10 0 "" 
  102 r_j_x33  "x33"  10 0 "" 
  103 r_j_y33  "y33"  10 0 "" 
  104 r_j_z33  "z33"  10 0 "" 
  105 r_j_x34  "x34"  10 0 "" 
  106 r_j_y34  "y34"  10 0 "" 
  107 r_j_z34  "z34"  10 0 "" 
  108 r_j_x35  "x35"  10 0 "" 
  109 r_j_y35  "y35"  10 0 "" 
  110 r_j_z35  "z35"  10 0 "" 
  111 r_j_x36  "x36"  10 0 "" 
  112 r_j_y36  "y36"  10 0 "" 
  113 r_j_z36  "z36"  10 0 "" 
  114 r_j_x37  "x37"  10 0 "" 
  115 r_j_y37  "y37"  10 0 "" 
  116 r_j_z37  "z37"  10 0 "" 
  117 r_j_x38  "x38"  10 0 "" 
  118 r_j_y38  "y38"  10 0 "" 
  119 r_j_z38  "z38"  10 0 "" 
  120 r_j_x39  "x39"  10 0 "" 
  121 r_j_y39  "y39"  10 0 "" 
  122 r_j_z39  "z39"  10 0 "" 
  123 r_j_x40  "x40"  10 0 "" 
  124 r_j_y40  "y40"  10 0 "" 
  125 r_j_z40  "z40"  10 0 "" 
  126 r_j_x41  "x41"  10 0 "" 
  127 r_j_y41  "y41"  10 0 "" 
  128 r_j_z41  "z41"  10 0 "" 
  129 r_j_x42  "x42"  10 0 "" 
  130 r_j_y42  "y42"  10 0 "" 
  131 r_j_z42  "z42"  10 0 "" 
  132 r_j_x43  "x43"  10 0 "" 
  133 r_j_y43  "y43"  10 0 "" 
  134 r_j_z43  "z43"  10 0 "" 
  135 r_j_x44  "x44"  10 0 "" 
  136 r_j_y44  "y44"  10 0 "" 
  137 r_j_z44  "z44"  10 0 "" 
  138 r_j_x45  "x45"  10 0 "" 
  139 r_j_y45  "y45"  10 0 "" 
  140 r_j_z45  "z45"  10 0 "" 
  141 r_j_x46  "x46"  10 0 "" 
  142 r_j_y46  "y46"  10 0 "" 
  143 r_j_z46  "z46"  10 0 "" 
  144 r_j_x47  "x47"  10 0 "" 
  145 r_j_y47  "y47"  10 0 "" 
  146 r_j_z47  "z47"  10 0 "" 
  147 r_j_x48  "x48"  10 0 "" 
  148 r_j_y48  "y48"  10 0 "" 
  149 r_j_z48  "z48"  10 0 "" 
  150 r_j_x49  "x49"  10 0 "" 
  151 r_j_y49  "y49"  10 0 "" 
  152 r_j_z49  "z49"  10 0 "" 
  153 r_j_x50  "x50"  10 0 "" 
  154 r_j_y50  "y50"  10 0 "" 
  155 r_j_z50  "z50"  10 0 "" 
  :::
 } 
 m_row[144] { 
  r_j_Frequency
  s_j_Symmetry
  r_j_Intensity
  r_j_Raman_Act
  r_j_Raman_Int
  r_j_x1
  r_j_y1
  r_j_z1
  r_j_x2
  r_j_y2
  r_j_z2
  r_j_x3
  r_j_y3
  r_j_z3
  r_j_x4
  r_j_y4
  r_j_z4
  r_j_x5
  r_j_y5
  r_j_z5
  r_j_x6
  r_j_y6
  r_j_z6
  r_j_x7
  r_j_y7
  r_j_z7
  r_j_x8
  r_j_y8
  r_j_z8
  r_j_x9
  r_j_y9
  r_j_z9
  r_j_x10
  r_j_y10
  r_j_z10
  r_j_x11
  r_j_y11
  r_j_z11
  r_j_x12
  r_j_y12
  r_j_z12
  r_j_x13
  r_j_y13
  r_j_z13
  r_j_x14
  r_j_y14
  r_j_z14
  r_j_x15
  r_j_y15
  r_j_z15
  r_j_x16
  r_j_y16
  r_j_z16
  r_j_x17
  r_j_y17
  r_j_z17
  r_j_x18
  r_j_y18
  r_j_z18
  r_j_x19
  r_j_y19
  r_j_z19
  r_j_x20
  r_j_y20
  r_j_z20
  r_j_x21
  r_j_y21
  r_j_z21
  r_j_x22
  r_j_y22
  r_j_z22
  r_j_x23
  r_j_y23
  r_j_z23
  r_j_x24
  r_j_y24
  r_j_z24
  r_j_x25
  r_j_y25
  r_j_z25
  r_j_x26
  r_j_y26
  r_j_z26
  r_j_x27
  r_j_y27
  r_j_z27
  r_j_x28
  r_j_y28
  r_j_z28
  r_j_x29
  r_j_y29
  r_j_z29
  r_j_x30
  r_j_y30
  r_j_z30
  r_j_x31
  r_j_y31
  r_j_z31
  r_j_x32
  r_j_y32
  r_j_z32
  r_j_x33
  r_j_y33
  r_j_z33
  r_j_x34
  r_j_y34
  r_j_z34
  r_j_x35
  r_j_y35
  r_j_z35
  r_j_x36
  r_j_y36
  r_j_z36
  r_j_x37
  r_j_y37
  r_j_z37
  r_j_x38
  r_j_y38
  r_j_z38
  r_j_x39
  r_j_y39
  r_j_z39
  r_j_x40
  r_j_y40
  r_j_z40
  r_j_x41
  r_j_y41
  r_j_z41
  r_j_x42
  r_j_y42
  r_j_z42
  r_j_x43
  r_j_y43
  r_j_z43
  r_j_x44
  r_j_y44
  r_j_z44
  r_j_x45
  r_j_y45
  r_j_z45
  r_j_x46
  r_j_y46
  r_j_z46
  r_j_x47
  r_j_y47
  r_j_z47
  r_j_x48
  r_j_y48
  r_j_z48
  r_j_x49
  r_j_y49
  r_j_z49
  r_j_x50
  r_j_y50
  r_j_z50
  :::
  1 21.9569216369658 ""  0.0790217783202943 0 0 -0.0570171720367382 0.00120273006131956 0.0447185589234024 -0.0661195556782409 0.00565793301287006 0.0306944488408144 -0.0581180048621061 -0.00818193707826587 0.0405160927444281 -0.0700564018927259 0.0150232719821451 0.0328374547224374 -0.0738022139600084 0.0203215052364752 0.0223282712117747 -0.0552227482275293 0.0132287168202621 0.0503777748375019 -0.0650244207293702 -0.00341364122511472 0.0226451347656122 -0.0703168690743551 0.0108046989690363 0.0269724810894859 -0.0592321430112032 -0.00585040819070411 0.0340947279082905 -0.0583114723282239 -0.0149025081188659 0.0375783210726956 -0.0563260566714483 -0.0111092185257686 0.0471272250854837 -0.0775307930509122 0.0266694416872042 0.0241626568858643 -0.0714961152094339 0.0158628920470063 0.0156295036455476 -0.0754735458695783 0.0227731006303998 0.0192081721693779 0.0363351939411078 0.0147687146954645 0.025277585094241 0.0354845581520644 0.0122928011129584 0.0195568180561902 0.0324086978393598 0.00693847642122862 0.00612603790630845 0.0311200559068047 0.00428612332290075 -0.000374818961417816 0.0268481592606282 -0.0038476812734958 -0.0206686688405909 0.0241422334225787 -0.00927147880566767 -0.0341175763376202 0.0261288675828025 -0.00553962541353431 -0.0247434008559544 0.0302714909075264 0.00245156720544854 -0.00505671558031329 0.0195407061577643 -0.0185515848184965 -0.057198145491001 -0.00136154029977495 -0.0221693115609975 -0.0615820341661483 0.037528835892841 -0.0216680218531764 -0.0695670769652871 0.018009692162119 -0.0211700347364877 -0.0637371576319427 0.038765820245712 0.0106799234357145 0.0310797124576497 0.0345635782637925 0.0214053578537339 0.0277579835892777 0.0330827431031867 0.00741892380619847 0.00764352620853164 0.0256324311178258 -0.00607103167813081 -0.0261360640935936 0.024367694432649 -0.00902263235153078 -0.0334966467359232 0.0315905458118306 0.0045462958174819 -1.93910172841987e-05 -0.0119433603823905 -0.0214904849294205 -0.0532818312984595 -0.00435844118608377 -0.026118647815312 -0.07606831868407 -0.00280806100632622 -0.0216164975602025 -0.058650535291447 0.050400052751312 -0.0180593483704215 -0.066965928652947 0.0402991805974144 -0.0202298764727057 -0.0676583245654672 0.034931529015668 -0.028945031656573 -0.0831410022492651 0.0299723360162815 -0.0202675602280946 -0.0620076997363008 0.0154268161149073 -0.0262305111303055 -0.0764623355541312 0.00751081231387358 -0.0190765176292628 -0.0579260751329019 0.0310784526738689 0.00938390138460569 0.0133557041188912 0.0240533056844173 0.0129356655900142 0.013357451585802 0.0343337135721496 0.0109915866961825 0.0176673637052983 0.032323597894287 0.00419250792648496 0.00747406523767377 0.0309540163613776 0.0129012537347463 0.0174598952330823 0.0376638493873308 0.00713761859925067 0.0145753235402557 -0.0490668668621897 -0.008194234263558 0.0542496858059608 -0.0495025348125193 -0.0181069465816314 0.0482155942251596 -0.0486716109378115 -0.00251978736171476 0.0561537417969575
  2 39.1867701541379 ""  0.276582847419245 0 0 -0.0354366134038465 0.0496173917634235 -0.0113337938101746 -0.0111590563155487 0.026665549135343 0.044057153880363 -0.0701842684162467 0.0849141820758268 -0.0155539313920356 0.0416646472019006 -0.009879977799068 0.0535851105490443 0.0801946366616356 -0.0308648606414851 0.117794568823747 -0.0177391188449351 0.0314128868450592 -0.0441317227300863 -0.0384518848328375 0.0401025989360031 0.088333181101772 -0.00537805390964398 0.0236596053399124 0.0349639270849068 -0.072036028659335 0.0859063499028715 -0.013085132536782 -0.088494257685209 0.0944477554133859 0.00863670381613435 -0.0744570332746085 0.0995895968920231 -0.0454546200941309 0.113521568846129 -0.0586370490225039 0.117170201216808 0.0595722986544575 -0.00519057395384887 0.167053612504215 0.0988394770118009 -0.0458309912442409 0.118708509511165 0.00482337194677867 -0.0141440497790052 -0.0106833487699145 0.00573630699187019 -0.0133547156553155 -0.00817275508192283 0.00723942556273105 -0.0102904140681133 -0.000923161228599409 0.0101627002178169 -0.00633793702893695 0.00828486495334702 0.0103914288228629 -0.00552139563994481 0.00829324941625672 0.00820127922852254 -0.00816830770663477 0.000519965847084763 0.00610122426036914 -0.0109358424346256 -0.00541412632318297 0.00587961203950755 -0.012025534412238 -0.00622895265507746 0.0078408228787516 -0.00787468586307381 -0.0021539147929368 0.00467788025757719 -0.0134110245347615 -0.00350798257142851 0.00863941503414962 -0.00414308545845567 -0.00796858670895983 0.00986268119581925 -0.00585880131705766 0.00172734241623817 0.023147534412522 -0.0209305138821369 -0.000826224682302252 -0.00998862766066189 0.000937631377587249 -0.00136456147084967 0.0116541160626556 -0.00446596343030345 0.0134342115315726 0.0120771912302215 -0.00311771221889766 0.0136956198994896 0.00457817203954736 -0.0124547239592646 -0.0101816856972013 0.00415994901425754 -0.0145333145305754 -0.0120020308190192 0.00367544484240634 -0.015624969945691 0.000211401258626244 0.00430718465108356 -0.0139175159238588 -0.00529153327081045 0.00389996809385053 -0.0147304016912519 -0.00640158401315949 0.0112394357012485 -0.000514041121509478 -0.00712167260361058 0.0068838547018739 -0.00550647272216172 -0.0108167085703476 0.0083220678922764 -0.00364661094712211 -0.0101849323033751 0.0121189357152413 -0.00229616740760296 0.00263781206862304 0.00950641860954318 -0.00569846967929372 -0.00019888753518634 0.0093750715384392 -0.00813602923236436 0.00547299802436813 -0.0148168973647863 -0.0279809562865713 -0.0570782794103363 -0.0330341870514316 -0.0192797816865563 -0.0569453897128743 -0.0015732020116378 -0.0266137704731903 -0.0424819966224212 -0.0104260051086011 -0.0411777280845222 -0.0779628811163765 -0.0201092387768373 -0.0186349937576902 -0.0441188204919116 0.0119796807388458 -0.0389661544554768 -0.0535872396786152 -0.042187037687071 0.0573284901954113 -0.0158554905297849 -0.0419282659654318 0.0602224414995119 -0.014014709461119 -0.0389588669135783 0.0494670172788384 -0.0168062858356251
  3 42.9336535698551 ""  0.555757286912147 0 0 -0.0401494694726363 -0.0636031657114456 0.0196620881941047 0.0167461484688566 -0.0180413481802015 -0.00341050395256972 -0.0380767523906366 -0.12160937715326 -0.000284816828119865 0.0260154857491999 0.0404563964950804 0.025198063880141 0.088800119832615 0.0925502757717006 0.0163869199477219 -0.0481651982011469 -0.0758163730971627 0.0213684703225662 0.019442527881813 -0.00980863370612525 -0.000778697902621175 0.0485055372898113 -0.037142127256329 -0.0437071039520867 -0.0121192905654509 -0.137456453554685 -0.0300380257454633 -0.0334574227211083 -0.117983259707838 -0.00335448373872319 -0.0651730673767113 -0.150130788667554 0.0180171532146046 0.088368417943385 0.133021174793845 0.0381958570086519 0.0934869104899466 0.115039589481467 0.025963858464725 0.133255475913012 0.0714144639175631 -0.0208222870136179 0.00119887891635556 -0.00152526298028007 -0.0101194531605304 -0.00540104917330611 -0.0109296906533946 -0.0368497853941867 -0.00344508046024329 -0.00596901948541452 -0.0304601337358179 -0.000130405936747255 -0.00328058386385922 -0.0270473495901608 0.002854675125355 0.00445769899704195 -0.0148876525749218 0.00236700190200261 0.00935866245623451 -0.00668064722868467 -0.00190886467689191 0.0047608283119485 -0.0145616617389831 -0.004656358955594 -0.00259684328202531 -0.0259543975946788 0.00644876368916624 0.0203171316542889 0.012012797079218 0.0237062297825134 0.0229988464267224 0.0156391894200352 -0.0112267840364307 0.0253594395050047 0.0216259292396794 0.0110099792734448 0.0242301977433934 0.0186572852990007 -0.00156560551894233 -0.0142329030505118 0.00754371035879641 0.0071981018059089 0.0178869298064302 -0.00671940232419688 0.000263756994273704 -0.00668802678485348 -0.0324815730705472 0.00559920062650841 0.00692325325452107 -0.0111001025844166 -0.00273165161509048 0.00764467808732685 -0.0101599005295952 -0.00747005886709402 -0.00514717074509926 -0.0296848412826786 0.0341148144936593 0.0211585125844159 0.00899391898668785 0.0263785051812188 0.0281887241953288 0.0280194195222742 0.0232425791022965 0.0217439913832057 0.0125678573753295 -0.0220203532572246 0.0229506630204943 0.0195106708996983 -0.0155047899053372 0.0232268135416412 0.0189790055567785 -0.00887745572597172 0.0334841588321536 0.0333628731261952 0.00167371559475684 0.0241355382395944 0.0174095838763566 0.013208647384936 0.0306907166770616 0.0291181630039085 0.0215281408292625 0.0208947720292785 0.0146391933219463 0.00360967238436981 0.00463050854914507 -0.0036466435248375 0.000774585630334509 0.00921544707303291 -0.0198394036539287 9.88603505151054e-05 -0.00367613710820456 -0.0119255611848721 0.00304737099197936 -0.000945143121072709 -0.00191463442464676 0.00767457216273431 0.0135891319603032 0.0048449138923236 -0.00287933504407441 -0.0150879150970305 -0.0162747766830027 -0.0840908364654526 -0.0344218910403318 0.0592400841376295 -0.0726645776675999 -0.0237521825494687 0.0511533199570725 -0.087056859273059 0.00417503380328956 0.0697755264681009
  4 52.7121999793614 ""  1.27989998802813 0 0 0.0175505486433582 -0.0115476049752565 0.0262839211593767 0.0343291673129747 0.0101453322688054 0.00658962039815352 0.0663800127952185 -0.0338758738660398 0.0424876810867136 -0.00121396036844598 0.034510739328116 -2.42615337234326e-05 0.00501368339852212 0.0576520315982072 -0.0243426723854459 -0.0120807640150909 -0.0334929439520964 0.0475151942213382 0.0577474606688539 0.0258630114507362 -0.0113525304113468 0.0498221737342767 -0.00711630687555695 0.0146074875859426 0.0826648717600692 -0.0511042684921538 0.0579352893280927 0.0938653523939555 -0.0172232124081957 0.0210279962543494 0.0573771796498245 -0.0495859923410294 0.0593695498137729 -0.0146243586106632 0.0771494572388541 -0.0223047599454203 0.0193025211434219 0.0628304289509995 -0.0415987479995736 0.0146180781909333 0.051415274351292 -0.0278171455762127 -0.00109076396301747 -0.00317481884046635 -0.00219532577788146 0.00997953051694601 0.0224732070949166 0.0601342427650348 0.00791909076081459 0.0206236169149853 0.0484957985665611 0.00398219739990105 0.0119601284452944 0.0248343116564753 -1.5533145174755e-05 0.00568522999100092 0.00622324410454987 0.000366329388645221 0.00841738181883057 0.0117279382466182 0.00627955359587064 0.0206949212218765 0.0442333959580271 0.00982748336834219 0.026648765410402 0.0620659713991687 -0.00604117469636658 -0.00375139242690242 -0.0200785070498412 -0.0340568820386185 0.0188510800545594 -0.0225193397618184 0.0222052424961156 -0.0259756245553939 -0.0163159304939947 -0.0130824880877766 -0.0174435075226545 -0.0554106885933559 0.0344765777952157 0.0154910841687912 -0.0271022126956629 -0.0359267769909824 -0.0271028336851268 0.00365699562766489 0.00382704436880008 0.0092646998721566 0.0197846444036153 -0.00351583951978551 -0.0019649661217408 -0.0138826685621362 0.00729619551795923 0.0240837484007561 0.0518754218148423 0.0134797808242992 0.0340066864258063 0.0818601888102298 -0.0498340352361059 0.0312009374852136 -0.0247357743739036 -0.0382836941065195 0.0150229459269055 -0.0436682833128406 -0.0344162741799551 0.0264171063304228 -0.00109284078413177 0.0377342895046581 -0.0387337297545913 -0.0150570949790633 0.0306972670190642 -0.0176912351977244 0.00311461726450166 0.018600547357191 -0.0374629009009217 -0.0345742183716495 0.00357986735149281 -0.0350570375883997 -0.0562374815905936 -0.0169344943150147 -0.0247183390057932 -0.0744352442524881 -0.0310475287592593 -0.00271389305020934 -0.0617880162199004 -0.0388572633411194 -0.0659050786508609 -0.094718811365238 -0.0673922730413761 -0.0631806394614594 -0.0353906482147063 -0.0108445969630923 -0.023922613843079 -0.0415042405363427 -0.0302116823489009 -0.0749134147061797 -0.133581558693879 -0.0534703414604336 -0.0803737128742651 -0.105035463821365 0.0176893426809021 -0.00531816895570115 -0.0434941567280069 -0.00737508768196421 0.0164391930235639 0.00381059321517948 0.0133313663864638 0.0330802565775778 -0.0130600544924905 -0.0347096615797816 0.0272395325235171 -0.00585106973448019
  5 60.0554308906444 ""  0.0396277458260255 0 0 0.00828256247801017 -0.0280784932148703 0.0117222898492399 0.0156077102288044 -0.0247699612314395 0.0124234192601637 0.026325857918008 -0.0285687222906368 0.0204756139062312 0.00180692402636313 -0.0240269119697491 0.00624407454645452 -0.00172657164631854 -0.0220132989967799 0.000331757958611773 -0.00313300143136782 -0.0417780194353189 0.0164494215960697 0.0246920329870438 -0.0144449149800244 0.00864264513645888 0.0216333545032202 -0.0330648778408293 0.0208674890484741 0.0314193931703442 -0.035166502176234 0.0309113216768431 0.0364094067085056 -0.0189903985499552 0.0142375820741349 0.024021455197994 -0.0311940144771751 0.0224956767342933 -0.00817443346220764 -0.0203425953687734 -0.00157206633159869 0.0026283782177544 -0.0215865889807555 -0.00575166595816913 -0.00253761069620486 -0.0225888880018256 0.00358291039515884 -0.00430876401455257 0.0175922873448972 -0.00705874241039086 0.00090514163951401 0.0192445275415092 0.00322203491415718 0.00107788350388753 0.0168120235635609 0.00749761766872783 0.00380553408098054 0.0262371993338562 0.0362286348449986 0.00414569280014126 0.0239687992139967 0.0400964394927372 0.00137948596175126 0.0115584091276261 0.0137472321085672 -0.00175151274192061 0.00131352327277777 -0.01685931240741 -0.00169755338937639 0.00444589723254144 -0.01837919789206 -0.00187429578822611 0.00201658318180439 -0.000737867351083638 -0.035252853497232 -0.120232365808547 -0.0230025203933235 0.00911387815739909 0.0722715889763401 -0.106341746685644 0.0156077686940756 0.0409489843039451 0.103310508705606 0.00367911300837915 0.0191546157576353 -0.00907541364566503 -0.0147152549600262 0.0150925156340772 -0.00422449295057418 0.00555178605505508 0.0360508396602012 0.0557769437287886 0.00635852596944042 0.0316585428328636 0.06242695233273 -0.00460171775554056 -0.00963930712851652 -0.0410384565285838 -0.00396481198870192 -0.00277098690547418 -0.0405397598838648 -0.0462101590215222 -0.167858816300311 0.0477666328596729 -0.039311906958412 -0.131854446686756 -0.0408655617267384 -0.0476969534836904 -0.148462017522692 -0.0902917373390856 0.0356775234205511 0.153217542547772 -0.0928844945160063 -0.0019677667298768 0.0489425302329776 -0.174976797566932 0.00536368086412461 0.0653503345150315 -0.12664790074399 0.01500495629077 0.117175812231732 0.116469779927713 0.0162902056075187 0.0397922029776606 0.107157945042142 0.0281820766355569 -0.0059449267405333 0.161606455424757 -0.0145827610662941 0.0116206541498816 -0.0321728955052991 -0.0170264476093159 0.0103106827788276 -0.0188867377114381 -0.0051177745628962 0.0168712918985132 -0.0192588299131971 -0.0121834387595442 0.0127751534683913 -0.0424570485566645 -0.0214202930240777 0.00783719760902817 -0.0335436187116978 0.00412511846945264 0.0213852523218295 -0.0206066177901094 -0.00335331255427244 -0.0141014064390627 -0.00324710205203385 0.00374951073948048 -0.000184570148159369 -0.0036089095391458 -0.0117354370227309 -0.0162524483225868 -0.00789559290459907
  6 75.9965561827689 ""  1.62440303113165 0 0 0.00292492410388759 0.013311728095572 -0.0042754685396033 -0.0325451318939758 0.00494868776666316 -0.0207884015527713 -0.0473189719362314 0.0125416287049568 -0.0292032747579563 0.008503022057636 0.0132575795233483 0.00141217454086236 0.0180328922830702 0.0147941627393286 0.00835861999728715 0.0368312402903498 0.0653872843795401 -0.0110506405446724 -0.0609854146755302 -0.0389210371771017 -0.0177372308695038 -0.0576177002638227 0.0385281624253437 -0.0525552221629453 -0.0692536145648573 0.0379768045849222 -0.0604292755438232 -0.0755146310691638 -0.0234400135230785 -0.0161672067726787 -0.0322533874454529 0.0220173709150866 -0.0281825663924198 0.0356758249104757 0.0186301001322737 0.0181163908162275 0.00607289693327586 0.00820678562189289 0.0211277496081501 0.0203659431432949 0.01923305024996 -0.00844670265813257 0.00760860895234404 0.0514380417939135 -0.0266244721076742 0.000660504549732905 0.0597843708514392 -0.0220542548032746 -0.000955028553180428 0.0469194658060118 -0.0269546657222098 -0.0198284656173677 0.0364072982192501 -0.0279495962853241 -0.021437577725011 0.0164619963028684 -0.0176470675359986 -0.00161039243437834 0.00599024119104379 -0.00826969478477278 0.017465135568105 0.0153675062883801 -0.014953099800003 0.0171655471035624 0.0358134834963197 -0.0236038319815587 -6.05665346762041e-06 -0.0213469463373766 0.0136244773251731 0.0236679267162492 -0.0432078933484044 0.0156192011629331 0.00695998125992 -0.025660486973272 0.0126827055070217 -0.0277024969785383 -0.0259828596997556 0.0371884443033968 0.000332181839807262 0.0634985422979821 -0.0434925163578273 0.0245039662984902 0.0307955588023703 -0.0376696197882304 -0.0318404516003012 0.0424341775814533 -0.0324712298269694 -0.037737827893407 0.00951510984539976 -0.01474284424948 0.0323021124485162 0.00752291314038625 -0.0114251560486613 0.0331581960769578 0.0439681472347403 -0.0260660362901829 0.0228957202771464 -0.0443209128998816 0.01769085245303 0.025497356352839 -0.0575576358544458 0.0307444138850688 0.0388488268254346 -0.0435096520592853 4.3200711201898e-05 -0.00483886584046276 -0.015676788160879 0.0117631291536525 0.0232685829350574 -0.0233024549581873 0.00261931887284026 0.00771407826707529 -0.0413946363097113 0.0234527319720525 -0.0458475496617212 -0.0126289402699686 0.0370598832416196 -0.0253511310229395 -0.0436075987198584 0.0530642687908509 -0.0308362846191857 -0.0251155059391293 0.0386403738293835 0.0125042964210496 -0.0823633568253521 -0.0374465137941351 -0.0193523211748137 -0.089522186054028 0.0871443494645628 0.00252698486594409 0.0322302845308702 0.0179707236604116 0.0122491776158591 -0.0846096051040787 -0.0365761387777458 0.0288113083373799 -0.139034271014866 -0.109115233748837 -0.00386720233115649 0.107175530191639 0.056432237436197 0.049912768269952 -0.0409535109603341 0.0430049234846845 0.014838909834464 -0.0889489557835084 0.0580357380844644 0.0873854744215862 -0.0460339095638686 0.0593116195451774
  7 81.0729726774302 ""  0.0662132874290196 0 0 -0.0366975907854967 -0.0137560119489362 -0.0708038556397013 -0.0341906768482597 -0.0158454633154137 -0.0683401902316207 -0.0685370694819155 -0.0141564122455519 -0.0853911320706273 0.00500787945208443 -0.0122622990644835 -0.0491246739538633 0.0601327215737701 -0.000837206738925522 -0.0127381303501191 -0.0181943050998628 0.00217332799915258 -0.082654374915276 -0.0560050186658527 -0.0309440874233957 -0.0522975357244693 -0.037771663810386 -0.00477933493540118 -0.094670803060646 -0.0825933987426483 0.00173056507343657 -0.103387465961758 -0.085096247131208 -0.0379920940474981 -0.0781677652161621 -0.0563058277630522 -0.00664630182552942 -0.0824767678022084 0.0809290207862637 0.00134690905118073 -0.00249594890812852 0.0493212662968849 0.0268356529510223 0.0233923210063003 0.0938232898414393 -0.0207317599098506 -0.030255720993092 0.00374468156273249 -0.00350723217924227 0.0194812895900237 0.00918908684193264 0.00331568852737973 0.0394459643771326 0.0106932306475802 0.00780093716511882 0.045431164044757 0.0067480092375155 -0.00266257505491889 0.0148393076068726 0.00710650896871482 0.000223779762199108 0.0138426504847163 0.0109567680964131 0.0137349539985666 0.0433956758959469 0.0175538143628979 0.0298469284918165 0.0883303303334914 0.0177394967430865 0.0270598854569718 0.0898180499757169 0.00277409021219832 0.00173748951733509 0.000854787941590842 -0.0496555646001865 -0.0112738832021565 -0.0111525684064252 0.0422129489546553 -4.98695995327333e-06 -0.0338857193190063 0.00496279037847055 -0.000171503217953265 -0.00858622451431179 0.00180288941768918 0.00670832986548248 0.0052833766556245 0.000169765892714215 -0.0196813764481955 0.0160680422378595 0.00283297466821524 -0.0139656713020179 -0.00981920262060868 0.00341887231014445 -0.0099833288102841 -0.0144735033728884 0.0212747862549417 0.0416499751387523 0.115211452649351 0.021964908268928 0.0376167372645061 0.12045661777067 -0.0741244964822189 -0.0131137605203327 0.012426688389646 -0.0569679001416075 -0.0176753380558012 -0.0482839412792911 -0.0586232785818546 -0.0121653187324696 -0.00538366266155357 0.0744955173203748 0.0125409689094091 -0.026970156586023 0.0479275128268735 0.00200866283952362 -0.0328822248106843 0.0358882716592258 -0.0157847948625482 -0.0671136123476266 0.022854121986805 0.00176342992126244 -0.00578501501084628 0.00107369124359428 -0.00482106186077176 -0.0283226211446071 -0.00776586910118239 0.000899403796975599 0.00078469167099916 0.00608932737882848 0.0151099929494333 0.0288792470420007 0.012650441517563 0.0143046270658215 0.0158949312876391 0.005788100542871 0.00213758171917808 0.020829470639329 0.00543727303862067 0.0180530121444183 0.0323752708531732 0.00519078290360877 0.0197795171041925 0.0345979810037318 0.00434665070452685 -0.00233046503778067 0.0192702094051971 -0.0290837543870578 -0.0288505192163784 -0.0400231732050372 -0.0481690670633326 -0.0383048779709639 -0.0203833735461507 -0.00149006128724082 -0.0302969575019613 -0.0272831527796088
  8 95.4619837084612 ""  0.364174846733681 0 0 0.0115571456728435 0.0212729831328347 0.0306414318578 0.000597642318447222 0.0199969019842641 0.0257518885738656 0.0139704617451389 0.0205399411953733 0.0309584130185869 -0.00449590922996806 0.0206005348642692 0.0241641722302879 -0.0215956856578674 0.0167580085830472 0.0134845647318153 0.0113782125341033 0.0278097311801787 0.0352242133148159 0.00188834283033815 0.0147401453344519 0.020361942460706 -0.00443118899890955 0.0241608445138339 0.0284723712309904 0.0183492192676232 0.0168788572879026 0.0304119577724225 0.0142216373278711 0.0253247520272652 0.0324460612560732 0.00789149745988628 0.0174361588202855 0.0281121088917545 -0.025050432514468 0.0163835898915907 0.0117932317216987 -0.0204149168153221 0.00615211280536343 0.00395374175435402 -0.032777631777316 0.0244452080960311 0.0164140210644701 -0.0110510154125979 -0.0292184736471697 -0.0476822751512317 -0.0139229643685379 -0.0258630684021926 -0.0435290271971719 -0.00977703712688634 -0.0162697555073867 -0.0285892887972792 -0.0268935042122456 -0.0490656352733911 -0.114633514977793 -0.0225041114217589 -0.0396437408689868 -0.0952514741667901 -0.00207358806630025 0.00202486760659437 0.00873899520952146 0.01419734291842 0.0341146824157236 0.0911591942832052 0.010855858907802 0.0261116149828442 0.0749157966942852 -0.00250321257211269 0.00210701107640594 0.00737187963419221 -0.0229334431786599 -0.0338482405286324 -0.00131945179485574 0.00812886035045834 0.0210372656302699 -0.0285434760140243 0.00424207566152509 0.0146252652458088 0.0392173586924744 -0.0281229502715374 -0.021702580999864 -0.0584661228882343 0.00333724611366028 -0.0432604563444741 -0.0557705900319938 -0.0424160827252624 -0.0827527571501126 -0.193132560085824 -0.0351505708159144 -0.0649260698839461 -0.159906594644017 0.0288117666195298 0.0632662803861626 0.164237847037115 0.0228567872474877 0.0498247506373488 0.138431619323233 -0.0261519248160779 -0.0513851632957246 0.0240129066719503 -0.0251126011905012 -0.0300718247695224 -0.0154259999896571 -0.0387736138346713 -0.0443531572225764 -0.0166701379325806 0.0172323345540725 0.0497818265757266 -0.023830704907788 0.0157409735226143 0.0167111433191678 -0.050834885474431 0.00601929404122632 0.00961559957580469 -0.0362686445302702 -0.0134781947233767 0.0319722456440026 0.0400373902237725 0.00768880157412031 0.0214920184782152 0.0562023881024999 0.0235390014150342 -0.000244952509804641 0.0450096915694614 0.0156190912788652 -0.000644834204996084 0.0143145204870626 0.0372019972764201 -0.0059993257186387 -0.0133402611065865 -0.00486211082189011 -0.0188368997964445 -0.0174278407125516 0.00937509121344124 0.00949689811712127 0.042651750005405 0.0255579769920271 0.00116367981388232 0.01203521464549 -0.0246028212664298 -0.0219318199553374 -0.0114680191607117 0.0217741151871573 0.0140713589865973 0.0252125529751542 0.0318881330481753 0.00227797221838027 0.00370830463053693 0.00617532288652564 0.0213520496110573 0.0200081799787645
  9 103.662561561979 ""  1.99254103347776 0 0 -0.0289664941963399 -0.0121338533812514 -0.0206504434145105 0.0387934978203148 0.000974235250797558 0.0152081432988029 0.0372303139918923 -0.00844570371574787 0.0131189307860447 -0.0129104785153895 -0.01412852100923 -0.0149390060821651 -0.00261359471519969 -0.0132238450454729 -0.00670944734912644 -0.0741738524422308 -0.0940511863127345 -0.0195320847178428 0.07769683541609 0.0748171914268238 0.0211873043924304 0.0835962732249678 -0.0550951880220943 0.0588942382180845 0.0745980595736414 -0.0498499702912236 0.0575217363100557 0.0764868474083929 0.0512870703680994 -0.000238903626486691 0.00906559409550124 -0.0225193975394782 0.00508576662207053 -0.0241513335983032 -0.0215212762750508 -0.0205784150115541 0.0134959389303961 0.0138176569429633 -0.0106088078401216 0.009868578208212 -0.0318618665782204 0.0172115226572175 0.0270899036949829 0.018475348910262 0.0143538883404427 -0.00355535714282252 0.0314080936499308 -0.0114234587527679 -0.00262930967867651 0.0348004439513708 -0.0164593454011092 -0.0116944386642942 0.027796735190001 -0.0228249212214846 -0.0140167894882799 0.016290957244162 -0.0182844029867044 -0.00193264018440998 0.0114803088638595 -0.00868494616189651 0.00928074735917571 0.0188228180140617 -0.0071571777413851 0.00827403660529349 0.0307466779302033 -0.0107519849703854 -0.00132249579532785 -0.0114895845747637 0.00547170584565349 0.0154174323511571 -0.0275017667654981 0.00698783768599741 0.00799307845834506 -0.0181825307832161 0.00531259620881738 -0.0252138753810226 -0.0171839076222232 0.0210797643199106 0.0387663514333943 0.0122398067316448 0.0232866335027149 0.0510794873948309 0.0398340202799478 0.0113341524684735 -0.0169349108675687 0.0284519240929895 -0.0292095135727082 -0.0246726161759655 0.0105879550852624 -0.020754720653559 0.0181844162609591 0.0158051588995558 -0.00214069366691382 0.018421497215247 0.0368540763195669 -0.00901806003028425 0.0132202442002086 -0.0272981449475584 0.0086127317569348 0.0165051288629065 -0.0395880743692345 0.0172282167294673 0.0275411451985902 -0.0270320605446815 -0.00361275758102774 -3.01873074035563e-05 -0.0116278737475825 0.00467495417917494 0.022545614315391 -0.0151593825568734 -0.00058317131733638 0.00820618684358543 -0.0326714807564628 0.0121454272523951 -0.0384761091101727 -0.00825616635417642 0.0208345455132161 -0.0236527094694736 -0.0324999671482763 0.0323092832394933 -0.0295129865086479 -0.0147886911591322 0.0213105708860188 0.0654694218139315 -0.0688353928424074 0.0791436863572189 -0.00472943108338494 -0.0247324211500149 0.0223853452672371 0.00716919462470171 -0.0385438340706858 0.0342260383249958 0.0565285139228692 -0.137035172843544 0.109056059525689 0.132726966248961 -0.030535559632853 0.0939347660637979 -0.0429666578095746 -0.0838174546736478 0.0316169782335335 -0.104755015057543 0.0735525781864133 -0.0836033311666435 -0.0622581514604415 0.141351873864928 -0.0941837726014726 -0.147796403898985 0.0750818918688498 -0.103840692371726
  10 113.337102451602 ""  0.212312546940537 0 0 0.0073097885210572 0.000386254590065383 0.0221377676432318 -0.0311970810863858 -0.0059560259176425 0.000652152449087673 0.01975652276788 0.00513959774066837 0.0295478983244867 -0.0381293986178899 -0.000510937961360966 -0.000185201712579479 0.0251504770383205 0.0238353021037905 0.0285188257976121 0.00521163713756414 0.0233478030733168 0.0394910352253416 -0.0310157539081827 -0.0261726156213447 -0.0147702460668392 -0.0477665138312527 0.00980066739689913 0.00205919814854011 0.00818266872421027 0.0135414727566747 0.0361035400883668 0.0240193397655125 -0.00379195125673989 0.0199350623202714 0.0335384833909768 0.00950877628628648 0.0374773820847519 0.0222943792966112 0.0309844076768524 0.0311316857864211 0.0317554283085945 0.0710238928772049 0.0532967262461742 0.0716943274791537 -0.010877390369319 0.0237495108851441 -0.00474455464960606 -0.0210716451884988 -0.0701916317371792 -0.0294700210627127 -0.0126856246374861 -0.0895588208397183 -0.0118981084673764 0.0197179696091844 -0.0178323040192815 -0.00368910155607173 0.0439232956781614 0.052027381143614 0.000278277210262593 0.0481114358669491 0.0842862052084539 -0.00207119909744801 0.0288486346801747 0.047816104644968 -0.000990454483717122 0.0204041256057849 0.0143864378660721 -0.00801789675294813 0.0156972692779527 -0.0193584681657155 -0.0124875290805974 -0.00557971426078478 0.00827396672735774 -0.0566693090586596 0.00223963323749731 0.000559684911256482 0.0433871447996517 -0.0367708990585842 -0.00324414394458913 -0.0391611689104629 -0.0286862588055168 -0.0305190541671628 -0.00104211766960682 -0.0257655097045732 -0.0638631945863279 0.0154267499574646 -0.00970161398062209 -0.0741140874745209 -0.00411397639000658 0.0528466759855421 0.0662740084897959 0.00199909777144057 0.0601121479005244 0.121101580642523 0.00197759225261685 0.012054933449899 0.00222004521349232 -0.0110362603424602 0.00390580232492849 -0.0569367482703225 -0.0971672910951108 0.0222468986137141 0.00993898146673527 -0.0652403292452239 -0.0264115192935588 -0.0342124840445568 -0.0392114789852013 0.0147726932991128 0.0196005232205711 0.0777469061057367 -0.0471093700695365 0.00154949608710118 0.0548081235058038 -0.0257404969352089 0.0213154132589044 0.0360205471855433 -0.0589167571557764 -0.0415071535265476 -0.0075236724576122 -0.0407268331165532 -0.02844003839095 -0.0469063088580982 -0.0563784742610392 -0.0662730983609402 -0.0819106652075236 -0.00647292500701032 -0.0268235944008025 0.048881625389508 -0.0111444028251937 0.0399341838733462 0.0523817211321281 0.00242383105370055 -0.0440877458050224 -0.00746482486409074 -0.0397546860972494 -0.0354492860683004 0.0356216153581844 -0.0280076851690048 0.0951688916679226 0.0917914446608103 0.016366856392175 0.0529217788515246 -0.0577739214698035 -0.0774578636644312 -0.0343838215710798 0.0395344600942118 -0.0257325802740592 0.00951308801390807 0.0426754565896935 -0.0438978268839076 -0.00731087367671581 0.0285503739279232 -0.0311255042204203 0.00270065558520241
  11 115.808635961979 ""  0.67859911486867 0 0 -0.00960779956821721 0.00266717073345463 0.00653523539747821 -0.069451181914504 -0.0101543338562176 -0.0236797023717808 0.0632752446388249 0.019617252216954 0.0477501233541065 -0.116109504663255 -0.0174824735960997 -0.0485653676426552 0.0884467477124722 0.0457320391250302 0.0625461699741459 -0.0410248843836357 0.0130829011198099 0.0507381742097992 -0.0469677080949236 -0.01524661006265 -0.0564007891223407 -0.0868165943651995 -0.00328440606431478 0.011648726676279 0.0570470518072979 0.0144838287162355 0.0967157728424192 0.101641800113824 0.0316937338951654 0.0122437766869436 0.0831408070620176 0.0225487112776981 0.0640903185861683 0.0712386821298396 0.0491340247891249 0.05685495811383 0.115346149333665 0.215056038965011 0.146792215316306 0.239983691715569 -0.0763227081779607 0.0716833978032211 -0.00474488193530358 -0.00603120578077756 0.00131614303877897 0.00943782933604208 0.00294210186232409 0.0388296433469924 0.00203360752313168 -0.00959034370895518 0.00808089223706645 0.000420039097566505 -0.016590027053288 -0.0139426952265575 -0.00202208302425495 -0.0185240907415777 -0.0303104937927852 -0.004343370402833 -0.0139551487258109 -0.0258373534613076 -0.00713483380827307 -0.0143873118442762 -0.0209287830274794 -0.00350124735605611 -0.0119740093839619 -0.00332990368926645 0.00056816079344369 0.00310642909390033 -0.00554048948903417 0.0249584528671093 -9.53292243770302e-05 -0.00109428074974356 -0.0295497053468342 0.0185426292019225 0.0023335480074635 0.013240478173036 0.01425277356439 0.0133754846475317 -0.0119684275286461 0.0142683704506934 -0.0270620635385394 -0.0120692800943952 -0.0408680830649664 -0.00573274929062061 0.00246117770053108 -0.0176302511552518 -0.0130398622918356 -0.000631423703477961 -0.0206800900430643 -0.0395821440340492 -0.0106848271405381 -0.0141744812067419 -0.0248607423412575 -0.00472452532125086 -0.0104346665059298 0.0048428572821091 0.0455237107090248 -0.00942721422001633 -0.0069287522858357 0.0294813344031356 0.0134216786573634 0.017939148195562 0.0179175067477465 -0.00596279959877111 -0.0109743678787343 -0.0483534655456413 0.0223840288206438 -0.000486024721165628 -0.036679258145796 0.0127468130039013 -0.00947274820765626 -0.0254741348373539 0.0312959305678021 0.0230941376714697 -0.000966651277589439 0.0204524834601866 0.0125540608734283 0.0168119450573656 0.0270943529311803 0.0298181298750138 0.0328001324686217 0.00362210318952668 0.012335020752496 -0.00983949019699197 0.00783634616170768 -0.00516118165500848 0.0102986173786822 -0.00767836736856007 0.0251578050651048 0.00231997611853193 0.0123092196076074 0.0100238317380693 -0.00852857010134424 0.0303708888350362 -0.00768413579380484 -0.0252062161644033 -0.0117708392065887 -0.020989930935442 0.0120366409248608 0.0384164167198853 0.01888080821874 0.0266691245374543 -0.0136873240688546 -0.0557224061915659 0.0328336485044391 -0.0144754690791098 -0.0645533422652305 0.00510530462271763 -0.0480146403874779 -0.0765728824730037
  12 141.489733898762 ""  2.47793038276724 0 0 0.014530607351074 0.000958133356262172 0.00405360563102139 -0.0220687624281455 -0.00682414729800346 -0.0158815106434301 -0.0138868060121255 -0.00150495467664796 -0.0101827543689148 0.00786972820253394 -0.00128604625926004 0.000154897568449169 0.00634210021792378 -0.00285213128471886 0.000955576118989618 0.0330886570007519 0.0393791458457877 0.00643662479265383 -0.0439039864141791 -0.0474722603576798 -0.0186377812664292 -0.0472651574537233 0.0242331439184165 -0.0394603952874632 -0.0356436091796824 0.0211324469483386 -0.0293694847984352 -0.0306381046559881 -0.0357285018772381 -0.00804032598997906 0.00566534225574188 0.00659488812716771 -0.00159893449240546 0.0220939971556222 0.000147189802705958 0.0094015958965603 -0.00482823497298981 -0.0160159935540545 0.00783496422225339 0.00158637110360225 0.00620308436983353 -0.013679486255956 0.0320652152196353 -0.00279082230809847 0.0310091293340496 0.00949104934981704 0.0439876207029462 0.0818374800982043 -0.000981342327650445 0.0399215734858613 0.0249127732383232 -0.0122823752346684 0.0247379067466465 -0.010589421034865 -0.0234153169502125 0.00584258765500278 -0.0433453813801342 -0.019079430453353 0.00286620020461579 -0.0398725955138122 -0.00906142156603016 0.0132791944084049 -0.0244538229203306 -0.00279530195290639 0.0331958278865837 0.0101667478247677 -0.0154085915307951 -0.011210721595972 -0.00388416100299966 0.0366971702823732 -0.0253516575344155 0.00535721305423729 -0.0371956356881066 -0.0112065089818846 0.0160756374673001 -0.0385644841815028 -0.011675383223778 0.0279114451148162 0.100709938962168 0.00516165056829233 0.0220999315956001 0.0061199284639256 0.00229901244418468 0.0410331878101947 -0.0103609288037376 0.0283785085476963 -0.00343043145780795 -0.0319331176471085 -0.00255119183910113 -0.0594660715046247 -0.00545972302508482 0.00817602917595434 -0.0300193242505382 0.00470826707164244 0.0421572226578185 0.027976026795172 0.0583682834124339 -0.0318187381633775 -0.00518176689437537 0.0436058711613648 -0.0247446030816249 0.0420257947466471 0.0456112362114314 -0.0290094898378204 -0.0141650290178284 -0.0755570029973146 -0.0050475679457578 0.0101703344854475 -0.0220636633922776 -0.0110108556737257 -1.22721669741553e-05 -0.0315245231882601 -0.0177466594958391 0.0540829768564582 -0.0692579436169828 0.00138174169126736 0.0259693390741785 -0.0332709492698926 -0.0215737924399745 0.0579891732949217 -0.0280473318155485 -0.0147311633273309 0.0235264319967803 0.0396237459801008 -0.01121476341604 0.0423522390166514 -0.0174575019622538 0.0453782404021651 -0.116535025601634 0.00523850173763738 -0.0757763577354747 -0.0314503128264887 0.0363544907341793 -0.0881889922037969 0.0462505008441606 0.0816440333386289 0.0810971972549693 0.129712531978276 -0.0229446781644219 -0.198371957373203 -0.0797535299694828 0.0484416783401152 -0.039427889787203 0.0332067741473999 0.0293686332491116 -0.0618761451100755 0.0422948074357503 0.0695360367233169 -0.0389368714874069 0.0436566752482641
  13 166.266337314648 ""  20.0124623886527 0 0 -0.0308675493715686 -0.00290432702188409 -0.00653349288103308 -0.026436682615487 0.00202956732850557 -0.0108636064882746 0.00392864150089658 -0.0060755498574532 0.0101018401768002 0.058652573247499 0.0242171134270328 0.038988210111444 -0.0132426529212313 0.00342630996762742 -0.00168891387925252 -0.0475790558399936 -0.0104366886588619 0.00907179382697486 -0.0740500452063402 -0.0430884727805315 0.0160045704684028 -0.0393074271091801 0.0330616405771232 -0.0746951556482417 0.0195930010631537 -0.0240357148351429 0.0306216897795986 0.0255146111296841 0.0147649074782829 -0.00264440056619402 -0.00606127473262787 -0.0154034377578127 0.0149853428942251 0.0439694041559496 0.0183635989068004 0.0314104830303144 -0.0589508035280307 -0.0992610850436476 -0.00970640495609926 -0.0796456511707818 0.076197324265461 -0.0574915880908809 -0.016904627670569 -0.0413912284541048 -0.100049298251497 0.0145835792248496 0.0244593405643304 0.0753512060053267 0.00339725812672222 0.0112984733108731 0.038524626206986 -0.00280386961814411 0.00727312332005227 0.0326708445235672 -0.009866516604862 -0.00352333287768445 0.00652874147113948 -0.0182980038856902 -0.0110979083287196 -0.0173037157887386 -0.0158615669334694 -0.0115591489670817 -0.0213530323885279 -0.00752921589841204 0.0015209917809756 0.0103713456047019 -0.018737534464953 -0.00279387516087576 -0.00617636186854322 0.00188918725594792 -0.00184111662457391 -0.0016118480585027 -0.0480244894784009 0.00713225013534578 0.00761284171315332 -0.0131384234330889 0.00355085311176113 0.0053066444636384 -0.0180857115186829 0.049067952295564 -0.22568141520101 -0.0524030026835721 -0.184571405683906 -0.125369098762369 -0.00131403126360885 0.0152574371908493 0.0483098938290041 -0.00779034499836092 -0.00209011752772585 0.00748132348184579 -0.0189211853752038 -0.0216097428382222 -0.0436125001503189 -0.00991837288310317 0.00020075914270217 0.0106597012697894 0.0193807036834246 -0.00864984081189757 -0.0080978811433292 0.00569337708006332 0.00965373757166265 0.0146528984067906 -0.00316293474294496 -0.00618746964561016 -0.00884934709672062 -0.0725681380506645 0.00765619389576339 0.00343609875326283 -0.0525431103154829 0.00277189860468763 -0.00204877407930027 -0.0432213040264539 0.0185199112886561 0.0333088649978641 -0.0204099673423289 0.00801300730659548 0.00503595283191502 -0.0112656511100198 0.00921090531513122 0.0142564923623316 -0.00383273371315939 -0.00213307756416831 0.00560769973874363 0.0302758507506879 0.0142294978206487 -0.0110906151831475 0.1206499489794 -0.0355248570172252 0.0204980007879036 0.00948377794157829 0.00488975941668312 -0.0369781283396961 0.0190046594041094 0.0913158522357331 0.0490546644695768 0.0219699259378171 -0.0387810707395347 -0.0684516046815787 -0.00763195204105936 0.0742821158592115 0.00301868461713549 -0.033813374550007 0.00724340896645798 -0.0327915020734059 0.00237393419667545 -0.0013757060495291 -0.0856947855635844 -0.0793922509987621 0.0275395294403398 -0.0480917447293059
  14 179.490899765971 ""  1.14506817414265 0 0 0.0331357857061351 -0.0162113566898714 0.00180673703415571 0.109601972102771 -0.0154269803162793 0.0663757828668689 -0.0832162205851747 0.0361968188068099 -0.0373671463975919 -0.0801965081927529 -0.0309532132419025 -0.0303679861680886 0.00478394669107206 0.0321780965401277 -0.0312894086146065 0.082819951265646 -0.0477686828710612 -0.0776101963208993 0.225354426344688 0.139448470739961 0.0351538260942596 0.189711963034145 -0.130092539632101 0.196464707118969 -0.106950111481351 0.0650416488304675 -0.0751441376341291 -0.154810966575806 0.016721039422083 0.0308244131386559 -0.0809066945035814 0.0727295384600499 -0.0958858242436143 -0.143146220398758 0.0398664700347202 -0.091607145548525 0.115726980224546 0.190687251135221 -0.0787820918662279 0.103745358360018 -0.0828472108787986 0.0702877640903398 -0.00166176264703105 -0.0201944145503908 -0.0347337460816215 0.00656973156869309 0.00713049896534203 0.031465160660109 0.00145598554526364 0.00466948330473795 0.0164333949850528 -0.000820737103686719 0.00340134146356237 0.0143880103516832 -0.00424305618077089 -0.000378300514360453 0.00316153656395442 -0.00899535561199642 -0.0028344710730584 -0.00654832422401775 -0.00772257186704743 -0.00246600618159837 -0.00682161239939716 -0.00412224933291684 0.0022987546915142 0.00652010332883392 -0.00998823283849525 -0.000102459331802693 -0.00223100502112212 -0.00234573854123978 -0.00168401377573996 -0.000678278412975528 -0.0223468638259736 0.00459451098983359 0.002670967904367 -0.00856912743967833 0.00266871646453146 0.00406817859084807 0.00528085810181331 0.0115702864989214 -0.0785501111745015 -0.0192312852795297 -0.0674314301450935 -0.0406508876193482 0.000217367295443409 0.00669271574835209 0.0211481441916243 -0.0027364810107212 0.000453149092040078 0.00302840581553059 -0.00885427740041073 -0.006190381727742 -0.0150373184429961 -0.00587309506296361 0.00181853099169408 0.00852417858285337 0.00432784273677529 -0.00522003718070508 -0.00195142398018902 -0.000935984261008624 0.00272558410002439 0.00528475682615153 -0.00474753375206386 -0.00392512121964237 -0.00462976369651555 -0.0335809062544991 0.00593800483268414 0.000894831981797983 -0.0236652091386334 0.00258511288195152 -0.00263280886689715 -0.0202067484742128 0.00889846153072509 0.0144297626535245 -0.0118946033506783 0.00567256562863226 0.00411047460492031 -0.00778177512431229 0.004160373111039 0.00802207989524148 -0.00501748694518059 2.85114121186246e-05 0.00489415046795301 0.0127927920060097 0.00247557134171711 -0.0111314052324437 0.0504952109097299 -0.0179566077045088 0.000298931571858883 0.00824100492089847 -0.00502177138851157 -0.0190259456803077 0.00925878668843933 0.034399192741404 0.00863043328749862 0.005552449434841 -0.017654021935802 -0.0312091797426005 0.00593057457375162 0.0198968743176983 -0.00620264651270207 0.0031761999238211 0.00529185990531721 0.0351826765194627 0.00164415188965011 0.0116132607435361 0.0419332552967106 0.0134861546009184 0.022012696279597 0.0448853349710621
  15 209.05782594795 ""  0.267160507960019 0 0 0.00665184567883923 0.053641737810784 0.0014545864064008 0.00469734763225715 0.0850759482699346 -0.0396358927791512 0.0325102699112546 -0.0883359395659648 -0.0336405814985286 -0.0205407933331823 0.00775290517083637 -0.0813553902724621 -0.0040615649672353 -0.0932078159796872 0.0558286980435127 -0.00718912112637411 0.0856278552372231 0.0393435515457833 0.0202691617754891 0.0984565738179515 -0.048185977748526 0.00136676577496747 0.0736540813949254 0.00823792058065097 0.052601549393765 -0.0894811646720673 -0.106112680795399 0.0543784237796065 -0.140721738963462 -0.0818634009469571 0.0193082469571595 -0.152020660877181 0.0597691467561028 -0.0152848267559913 -0.224799470847586 -0.019880862300205 0.00286186170252171 0.00606923023257757 0.118270518789636 0.00634330797109481 -0.149967200296022 0.187699394088352 0.00913428179303125 -0.0118428198752569 -0.00505853587581045 0.00389704828178507 -0.00236316306387339 0.00886747000911776 0.00115016903899072 0.00198962646755504 0.00176467255617973 -0.000653373599882143 0.00256413548634322 0.00276822353955337 -0.00266344464995546 0.00412024857107601 0.00196356327772072 -0.00704611265518561 0.00510190430240295 -0.000184758662670141 -0.00564841476275178 0.00489504122024553 -0.00252153609203167 -0.00479540938342487 0.00385628591132567 -0.000704469859393312 -0.00993639805777878 0.00130059720079343 0.001400506838986 -0.0108773056881921 -0.00152064037469362 0.00127349545944423 -0.0101858698498675 -0.000566071581632363 0.00343115725236679 -0.0170449833761756 -0.000731666131857687 0.0034597585734378 0.0163800953856679 -0.00700510452046014 -0.0112612286497667 0.00107299974726294 -0.0168376577242544 -0.00284019157054851 -0.000200238200230352 0.00354682860799379 0.00464501460601587 -0.000468398708789437 0.00572882781712477 0.00256615663485535 -0.00546871126348708 0.00362880649193392 -0.00455652895969318 -0.00814739624618179 0.00211635236854212 -0.000125384969578211 -0.0152896207475716 -0.000143236571580874 0.0032944506038976 -0.011595076960342 -0.00619202395055573 -0.000761538555568951 -0.00762236773028217 -0.000650340094347247 0.00062155451238755 -0.0147394285635723 -0.000419316060241259 0.00267503125343139 -0.00756735752651425 -4.2181487473029e-06 0.00243294898919245 -0.0096252243754551 -0.00236113092712947 0.00762747023060579 -0.0188745901889954 0.00112639869787489 0.00349936051300406 -0.0170222238687097 -0.00613045010862338 0.00474547393228957 -0.0201768172998502 0.000943166221616179 0.00370742748466595 0.00358010914189809 0.00555089595728883 -0.0190303216654038 0.0327168362970268 -0.0116411118161122 0.000930258142242344 0.015773614035093 -0.00197225543481771 -0.00842055924728689 0.00490269064046457 0.0334950791777721 -0.0209598001127708 -0.015432527665027 -0.010999049911366 -0.0299634396353363 0.0288789721002248 0.0174300746938605 -0.00412807235156693 -0.0188432224126606 0.0551538243396306 0.0917102760059847 -0.007074333287659 0.0248781188491985 0.0558770290897615 -0.0268257443951036 0.142085376189092 0.113927532447459
  16 213.023866538904 ""  0.66942463691013 0 0 0.00382492107867502 0.00393840636707027 0.00180298135492735 -6.81376706305148e-05 0.00535803356891146 -0.0031185947445904 0.000436361980279005 -0.00675382108446316 -0.00337424109173264 -0.00262766015445502 -0.000219871567811097 -0.0066068357907127 0.000106603157830048 -0.00689700525967115 0.00408428168943235 0.00552714580268043 0.0101702326716073 0.00373575219299903 0.000976130839212747 0.00402426879947604 -0.00538718199018566 -0.00229631300368714 0.00640110317042301 0.000424322231897864 -0.00180055102208498 -0.00289181671156707 -0.0122395693641305 -0.00104791035291799 -0.0160019334604787 -0.00617003284012991 0.00249731486070506 -0.0100636918029397 0.00467117748904988 -0.00184019783405002 -0.016610340223637 -0.00201012044527084 0.00155811702273696 0.00233955430554776 0.00875441709566221 0.00236976249845258 -0.01256763270319 0.0145865669346316 -0.00336248948847596 0.0747453060566575 -0.0387303700906159 0.0157456611979989 0.0610769609222969 -0.0195295347391484 0.00972574948140304 0.00176622666211362 0.00507483981377502 -0.0247598952663961 -0.0181504948885864 0.0168622362147921 -0.0206156243832094 -0.0601770511793351 0.0261832106193357 -0.00408957591036336 -0.0735372064450919 0.0249879682934814 0.0246485125790156 -0.0615408142346413 0.0197620128696466 0.0364968756854857 -0.0210323679488667 0.00916548306624156 -0.00797022365350297 -0.0122991878175971 0.00342633618153002 -0.0652905776219516 0.0265522614657689 -0.00374137260692069 -0.0729688394996872 0.0309161172567528 0.00758853678723595 0.0899167178247548 0.02142588860726 -0.0270384123831667 -0.000856753012980965 0.0776490466853145 -0.043880445808821 -0.00811414769481925 0.061189180754449 -0.0403150581857915 -0.0497244014024734 -0.00140984092765926 0.0166091155105935 -0.035814534662828 -0.0688868536050044 0.0304778253639213 0.0459492876451855 -0.0771533798387656 0.0204180051872228 0.0610154347553687 -0.0094721294872468 0.00305363537592154 -0.0484923511325968 0.00962485473435266 0.00334115747711837 -0.0684169146551135 0.0808237619866441 -0.0407019751512142 -0.122645816539509 0.0136964156314422 0.0179000410909158 -0.0687373889990778 0.0132913143319873 0.00643579033231893 -0.130012318600573 0.0137266211465558 0.0152030918930017 -0.0686946774859449 0.0967428342645299 0.00989135479561471 0.121359833404332 -0.000383229769440841 -0.0262375082749475 0.0881245433699898 0.0907259979983501 -0.0504344791716681 0.126312145543547 -0.00111026930471867 -0.0255779742860107 0.0708489623746996 -0.0441758525281896 0.0251586218586462 -0.0335693062581212 0.0149432800519046 -0.0192527544471126 -0.0163664841177125 0.0306552209073181 -0.0231794408183946 0.0565761201026355 -0.142357424557343 0.075616938806253 0.175701150986453 -0.00988612519781885 0.0196824415083958 -0.0793254635979652 -0.0107606942137032 -0.0188711612360443 0.00495757571193566 -0.000471592543548979 0.0125722917271139 0.00179298409606368 -0.00168804425800236 0.0155866379345781 0.00951146184040783 0.0046850093788855 0.0163275416831947
  17 233.152988886559 ""  0.999412768841866 0 0 -0.00389073390715244 -0.00747869619586784 -0.00297535371337731 -0.00619847887075312 -0.0132305150404688 0.00137817342409299 0.00454242565678964 0.0131092782107927 0.00754461543916753 0.00293836388664694 -0.00373748751676261 0.00909911281836104 0.0026229320336958 0.0102338975083864 -0.00802620121753863 -0.00716985565224636 -0.0152405922724206 -0.00433721494318511 -0.0118223929528213 -0.0197532357780487 0.0033904519180617 -0.00914733676326688 -0.00760413861834418 -0.00794770270317675 0.0082733245997 0.00567583224312763 0.0268914299664744 0.00961628467382912 0.0322488906699904 0.0111314071929324 0.00215340381309172 0.0197076859765155 -0.00695210865231982 0.0147263665078654 0.0309605529699555 0.00836779367096162 -0.00552851301177177 -0.0104041704484091 -0.0110933582968191 4.36058118410281e-06 0.0227152231280991 -0.036387592383376 0.094437089944309 0.00255571360907865 0.0788935614720824 0.029606643660363 -0.00946686581835042 -0.01747263041456 0.0155501772469301 -0.000358606384258905 -0.0258296102316284 -0.0102019930906279 -0.00830316749106834 -0.0197306978558723 -0.0159275814687926 -0.0115665814379966 0.000118248769196284 -0.0270269614856083 -0.000130884520038625 0.0204626826103383 -0.00426047566552172 0.00466203558085447 0.0018122416477915 -0.000357682656169776 0.0060363404026418 -0.0244897002969142 -0.0477571532093369 0.00320404370976156 0.0208986389787548 -0.107239855178541 0.00350218501068666 0.0118988261420925 -0.0618174059539685 0.00502421715979509 0.0282516929499473 -0.0469330176226922 0.00363523015399662 0.0120543929267963 0.117631666561329 -0.0502493628816565 0.152953854712544 0.107718772667528 0.100036715345764 0.10012836992208 -0.0226944482173522 -0.000535676986898766 -0.0240917893374647 -0.0122948491490883 -0.00948813049553089 -0.00191079399190644 0.0119954844855496 -0.00240028982274199 0.011082642788614 -0.00797017794928643 0.00122421526784234 -0.0255181212124784 -0.155170118044653 0.0154293708213834 0.0379018896347493 -0.119214700362884 -0.0188481579351707 -0.043675215740273 -0.105120862932743 0.0096730889215558 0.0288225383778588 -0.0647231127411821 -0.0112895900522253 0.0261550462859677 -0.0763392405106458 0.00361633909588866 0.041197548223458 -0.0601143242746724 0.0241944075850021 0.0318870340692722 -0.0435779852821859 0.000335929853032252 0.011977132109019 -0.0477680088598172 0.00283898250655598 0.00814902838592669 -0.0498259266343438 0.00615426670705336 0.0109371842861509 0.03116589342815 0.00914662599282819 -0.0752791866526375 0.0518386221247578 -0.00804300385652452 -0.00667682499788362 0.103079172691584 -0.000804941146151475 0.00725180480006919 0.0487904794314024 0.0440794448184715 -0.145485256338765 -0.0368636415221349 -0.0109969393457284 -0.0693572809963204 0.17783261208636 0.0208983890108176 -0.0107155868428929 -0.00321058100798485 -0.00362926201911287 -0.0197898534029144 -0.0151643757625705 0.00761708423181495 0.0039186549052691 0.0122367796089133 -0.032000761003542 -0.0212128827193784
  18 252.980466950659 ""  2.31875142870761 0 0 0.000903836766393724 0.00171140787750713 0.00126792264786276 -0.000115660174061456 0.00197226528533583 0.00184528773536384 -0.00329387524094599 0.000821457133868378 -0.00152959470469732 -0.00210307091831102 0.00181659886531261 0.00152306598936171 -0.00235279510371624 0.000951482667891169 0.00257476797004695 0.002880274424074 0.00390167112412799 0.000457352678602261 0.000532985439378026 0.00230381562044092 0.00143625114979237 -9.5285813335119e-05 0.0015950694197209 0.00308103005631467 0.00801596942185968 -0.0087258977267926 -0.00200293287951348 -0.00407032952679471 0.0112536872401399 0.00500075916458954 -0.0166457835477817 -0.00426748759959881 -0.00924656303021939 -0.00680682970219878 -0.00153435928832771 -0.000669887892882881 0.000681053427316489 0.00528088150478279 0.00124653888463582 -0.00144344388531369 -0.00181033825892585 0.00818870680885051 -0.0107512429964541 0.00161146586182592 -0.0113276773486972 0.0188463785443695 0.0399399009659307 0.100991231506805 -0.0123301290342519 -0.0170648251045126 -0.0395506126455365 -0.016345430995398 -0.0292282313367445 -0.072205192665383 -0.00416438271458 -0.00865575605311546 -0.0210703673619727 0.0124349423564183 0.0172907147186733 0.0463019422935674 -0.00751137311287447 -0.0157434773364924 -0.0337224953429312 -0.0216683396231526 -0.0401759182322105 -0.0946289014663602 0.015562366225917 0.0183592028729621 0.0465556649117196 -0.0744211621167256 0.0258462802245647 0.0319202463973608 0.10368224536721 -0.00911882719045087 0.00592775328448663 0.0117567835271876 0.00835448198127265 0.0201116311121844 -0.000773470463774631 0.0543964031974634 -0.0839581332314932 -0.0386412458085884 -0.0819501414178881 -0.0235910104293372 -0.0178688563101821 -0.0356965737661502 -0.0850895506327842 -0.00479618779778651 -0.00836072520484299 -0.0184713969678297 -0.0109388697518211 -0.0179090164231116 -0.0422806215076195 -0.0278540768585819 -0.0532731068826656 -0.130763036448485 -0.204410570078276 0.096828495428394 0.0537378157471677 -0.098679748823007 -0.0808435005065759 -0.0573049731990327 0.001331890484747 0.0702058712360126 0.0843056670406503 0.250183441231278 -0.0615406121857416 0.0255072568729233 0.0577603174338639 0.00216927955540438 0.0955415592444972 0.0810805980325281 0.00475426362124831 -0.141253779796509 0.0130633567968783 -0.00678213147076127 0.0178808684950133 0.011306992065583 0.00877603277536485 0.0176171306773481 0.00895544312877615 0.0176109648991097 0.00925119055119503 0.00341649432588016 -0.0041916307369915 0.0135031363434689 -0.00545816638818066 0.00293264161831768 -0.00825666856885225 -0.0127765737021213 -0.0032353785067309 -0.00549626281050834 -1.23637651820742e-05 -0.0163129399215639 0.0269029735197746 0.0202712102325207 0.00488510243209754 0.0165543461987698 -0.0273598648811563 -0.0130139476615923 -0.00468591348160883 0.00266781644941767 -0.000457466723240441 0.00360329367110762 0.0111471502766969 -0.00582754525547585 -0.0113939349271669 -0.00896784637741264 0.0122326016020886 0.00206853141373316
  19 295.615533539592 ""  2.0979299355361 0 0 -0.0158700043662349 -0.00386249926119693 -0.00551421975496823 -0.0296855992478003 -0.00247178590364344 -0.0150488144425005 0.00261835388466173 0.000661947467269197 0.00517437863704462 0.0577513003408531 0.0263243157846814 0.0376509356620314 -0.0147550469257028 0.00379080446403446 0.000370004355477374 -0.0208887527869584 0.00513948132389339 0.00593084022726469 -0.0899284059774076 -0.0711915018203762 0.00988732768649432 -0.0546931139293198 0.0461195859273076 -0.0992660502013163 0.0229071914242301 -0.020759338068683 0.0225900491222697 0.0166423848219948 0.0308318071160093 0.00440818327895008 -0.0160989105259891 -0.00688314731765783 -0.00297873435753995 -0.480272140108795 -0.129657368075637 -0.274450704963986 0.302490803297668 0.330715885391143 -0.226444664314534 0.0508966289677666 -0.215997638451248 0.46038417332827 0.00243597495127283 -0.000741308327433913 0.00344520020080336 0.000232008510943815 -0.00141139722900349 -0.00108608709985498 0.000593341065747031 -0.000133782012964145 -0.000457587358650793 0.000752419559207128 0.000238944293002395 0.000297024314143455 0.0005928643293285 0.000279239023555287 0.000365013498087036 -9.77923788933866e-05 0.000152966999430923 -0.000320760070169588 0.000129305209363075 0.000243277299384686 -0.000361628028523846 0.00018483854055954 0.000199283006522302 -0.000408166038805389 -0.000603051733538643 0.000263763585888139 -0.000524412210695188 -0.00183955515515146 -0.000515906600147371 -0.000820854822128911 -0.00211398015730411 0.00088327381902255 -7.99736388741668e-05 0.000130241069299004 0.00062856141653795 -0.000355847653600602 0.0013311038663743 -0.00212315500578971 0.00526914437908611 0.00538990170442893 0.00105233717935788 0.00263970479473377 0.000888407885708935 0.000446190202609694 0.000761041090050251 0.000941541763737574 0.000581621488928006 0.000757109447661904 0.000218975285004827 0.000174278149747799 -0.000334073872233272 1.16697160078686e-05 9.79370510346457e-05 -0.000418068205727193 -0.00158912688421202 -0.00161125130160426 0.00035307595943553 -0.0019456165347064 0.000418158509697966 -0.0017391775660462 -0.00323635178265869 -0.00123209017310044 -0.00143993901566858 -0.00460275944123784 0.00163311096623787 -0.000426358071420552 -0.00153358400852465 0.000663318474316787 -0.0014673184108266 -0.00171820821156332 0.000842828710327557 0.00243822317772019 0.000937835554395118 0.000930689651190152 -0.000197201920173442 3.1712649390238e-06 0.000970967318547344 -0.00108766502907425 6.31376150230465e-05 0.0002680280143378 0.000226305649808877 -0.000294012776913382 -0.000774247208789052 0.00156619456709401 -0.0025165542387502 0.000642120165265485 0.000559956069637347 0.00168921996840643 -0.00196470430261405 0.00296942642290313 0.000354673764712983 -0.00261919864818214 -0.00143135190183124 -0.00146821500389727 0.00115634174658726 0.00431211484156808 0.00256477584647811 -0.00407707166546787 0.00164802126178919 0.0039816937634706 -0.0193516611570693 -0.0239272235986308 -0.000625459030391513 -0.0257850457199476 -0.0221094485393994 0.00569761906871593 -0.0396288419755714 -0.0290028880517429
  20 313.844258982468 ""  0.0825662331289549 0 0 -0.00146388908616272 -5.33972467253773e-05 -0.000427847066543748 0.00099252670572367 0.000720793940247611 0.000457645074333748 0.000883608909891303 -0.00152498224602825 -0.000110876618610161 0.00131433116992933 0.00104018624445562 0.000645229149694994 -0.000320881449974231 0.000842562664695241 -0.000601669073360981 -0.00316989987554166 -0.00106466546788932 0.000924605488452174 0.0016783633496033 0.00357149989759313 0.00162963092008361 0.00329752154793365 -0.00158847440116924 0.000599948070257488 -0.0447526121007641 0.0393279368206065 -0.00866779460951746 -0.0034725711968436 -0.0582058264930099 -0.02288566685981 0.0519266518985085 0.0146251966046632 0.0302747036817968 -0.00306328478659951 0.000402289883622667 -0.00203325606161895 0.00146480079004598 0.00156609719076372 -0.00268841207069067 -0.000853185164309251 0.000389273479247337 0.00179698551127978 0.00258079901056054 -0.0108169264109892 0.00369969408822074 -0.0159855244592114 -0.00589729623674299 -0.0267089244344662 -0.00105265167732143 0.0241415605921847 0.0181333866920292 -0.00200063717443722 0.023963515984724 0.0190313787158135 -0.00833676220650526 0.000829605310336764 -0.00645041070859302 -0.00293649062334473 -0.0120674766848055 -0.0205568978306184 0.00318424725564282 -0.00233800403509744 -0.00548893760268928 0.00961501132333524 0.0239516434393161 0.0283871882676519 0.00211765626791866 -0.0110529311681874 -0.011834723808651 0.020149810556696 -0.0192763044749718 -0.0116103584407806 -0.0296968730424183 -0.00167927575201448 0.000931822455544499 0.0324280297351092 0.00577181856847439 0.00841091998415113 0.0105912609457147 -0.0220635718113125 0.0201054627494855 0.0146290033587059 0.0147850781200762 0.00598595084537587 -0.005043250212143 0.0272692726663307 0.0207426030225644 -0.0171315940121788 -0.00755562910987129 -0.0175918793297189 0.00459928506712231 -0.0106712380313248 -0.0195432172617547 0.0219106658818558 0.0323392426660261 0.0340599093366646 -0.23903659211154 0.176474832205527 -0.0377124312712333 -0.0100106856112869 -0.34695387606844 -0.0470801542010243 0.32037555695088 0.108877131082471 0.0542429152201921 0.248961052740519 -0.234978289975511 0.0238538005913481 -0.302469938302817 -0.0160612931223089 0.265387514231672 -0.0565733584926338 0.249569090065908 -0.264783330457381 -0.121175428185633 -0.0579062224849652 -0.0237476645211345 0.0680791961771412 0.0973667494796204 0.179370556979591 0.179296299209757 -0.00213895575109984 -0.106250149980504 -0.0201193632460428 0.00796177182736208 0.00169615584599478 0.00905104585206565 -0.00720950673460904 0.00207748284078797 -0.00101181361243567 -0.0174069020528033 0.00505049458269771 -0.0170687310537872 0.033930571778048 -0.00939322470316304 -0.0476399257757883 0.00311022021717491 0.00780730180884529 0.00648733739770156 -0.0137446862959856 0.00374515868327872 -0.00211310958653196 0.0014356903432339 -0.00333189886039875 -0.00405556394963824 0.00333234441348199 0.000738243324266114 0.00109480196363265 -0.00493599724347519 -0.00384291868740399
  21 314.690715907941 ""  0.180917928664063 0 0 -0.000746662044645681 -0.000109399832987752 -0.000447871026692986 0.000769572621699558 0.000567753411186024 -0.00017328198479896 -0.000607378646444228 -3.47543062462575e-05 -9.29835956023729e-05 -0.00034648246681489 0.00014907007962667 -0.000768599344236675 8.40340791258647e-05 -0.000561757381120047 0.000288636044915414 -0.000679641354047095 -0.000657905934054957 -0.000769804642337195 0.00157363010551242 0.00193970663703813 -9.003255590474e-05 0.00175289647135564 -0.000623197603996808 0.000764665693708477 0.0177897787160878 -0.016560248864902 0.00361134288874698 0.00153159686180455 0.0226742473082257 0.00858856746697786 -0.0207256606763872 -0.00660792247741196 -0.0116175061585034 0.00322318845773474 -0.000598761604502449 0.00165873049784851 -0.00211248221461512 -0.0022106132146413 0.00224710237596166 -0.000545473735799122 0.00073806519541976 -0.00188326064771737 0.0139637467373835 -0.0408210264729459 0.0185749931540598 -0.0373204468009232 0.0209705714432075 0.00817781776392543 -0.0266956811431571 0.0619781063947281 -0.0257491539525841 -0.0302371845948253 0.0599570732547393 -0.0252547706605305 -0.0286966365329081 0.016394498033384 0.000671872124970606 0.00658045213774064 -0.0105683002568623 0.00858265208184861 0.01563432079058 0.000214018869826039 -0.00385605787303216 0.00678470995128721 0.0436945202111714 -0.0292200449802803 0.0201417788541696 -0.0227064086049858 0.00901266576906628 -0.0236995927636675 -0.0364858306658333 -0.000389760518279419 -0.00128154953106067 -0.026849908104239 0.0352465825016374 0.122775479343132 0.000239534593544685 -0.0279165185246727 0.0552455006220531 -0.0318301116752231 0.0102034379951955 0.036608615749252 -0.022940477758705 0.0144863746846123 -0.044430064416816 0.0707249939307657 -0.0251551428606712 -0.0520012796135697 0.00584557783274556 0.0146970704732507 0.0335845930878594 -0.00958425659184214 -0.000428998873374944 0.0477290791428323 0.0615710370840419 -0.0479610488753465 0.113034649113046 -0.168661159311815 0.0501202400746593 -0.0119501662600748 0.151143257958325 -0.00894478853745893 -0.212850922549729 -0.122931206934336 -0.057009049493027 0.00285060786603316 -0.0757516064504566 0.030828916380232 -0.026039522118835 -0.0227498444102828 0.0789477939259541 0.000209100856035742 0.00551740304651628 0.0329569759768601 0.208178790280947 -0.016891319911015 -0.0189907626823843 0.111941321390408 0.0776249632010678 -0.103105446738757 0.141858882125149 -0.0296574567561256 -0.000461233499422522 -0.0790726176685414 0.0327579221835115 0.00949162299117896 0.0316924490048266 -0.0238792641048947 0.00143626603037925 -0.00127593054609178 -0.0713127958848471 0.0215018271318314 -0.0658095393900373 0.130279986434154 -0.0401352598573471 -0.188541110999371 0.0206240862863913 0.0418101257654823 0.0288126452135677 -0.0637234251757289 0.0127652759564316 -0.00107930229842326 0.000638758076660673 -4.97374715036544e-05 0.00383198106843312 -0.00424301430384843 -0.00960269649329126 -0.00782560049192187 0.00681428353643212 -0.00137619867196318
  22 320.545189911839 ""  0.435088038387872 0 0 -0.00552672771939996 -0.00223748107228973 0.000517320071561367 0.0088637379871731 0.00171993263693627 0.018566627318089 0.00837445218388261 -0.0199527079939237 -0.00622228845946878 0.00379509847489318 0.00688122851997759 0.0214117685699777 -0.00901876054033455 0.00790773255279629 0.0126985751250076 -0.0184678450971521 -0.0103948285961791 0.010538804991959 0.0177052957453635 0.029905681037125 0.0281837768202354 0.0295616738642547 -0.0205134614542395 0.0246691692921474 -0.399854080406779 0.347964763317321 -0.094363572686197 -0.0345967668088405 -0.539891962562684 -0.210226692648853 0.459903044305858 0.117594387388881 0.266265281170242 -0.0257696552938369 0.00517190362593214 0.0039695326987355 0.00184961805507052 0.0104194077595224 -0.00112927402191996 -0.0136141368317043 0.00609280071311248 0.0273993287040326 0.00039832496675406 -0.000355579494959298 -2.68376403475377e-05 0.000483790825373413 0.00164736082836312 0.00167312217194088 0.000709656042809166 0.000341369485122816 -0.00302814113261257 -0.00111952911282618 -0.000988870490980129 -0.00663315043300908 -0.00124277478436128 -0.00130265905080108 -0.00523426105713188 0.000536748334711262 0.00121854027800466 0.00173923440361048 0.000801966327123375 6.27104244988456e-05 -0.002393318705895 -0.000610673647239973 -0.00162477935988962 -0.00792752418215772 0.000341322329541995 0.000397632389303457 0.00306651772252808 -0.00844018487772835 0.00131935670940305 0.00205771764828635 0.00586102414039154 -0.00309900686249917 0.00344629145131135 0.000817982265353047 -0.000497331492420851 -0.000211701686663355 -0.000526779494193853 0.00219806183245285 -0.00329357751820459 0.00237892583747207 -0.00199168253669278 -0.0012091353083354 -0.00212076560565598 -0.00107681244312738 -0.00813573151723319 -0.00172925368119713 -0.00215294636818136 -0.00716279393444131 0.00147321503580035 0.000273698459150354 -0.00111414041058664 -0.000959858989855775 -0.00294783681618767 -0.0122629748543005 0.0206101028661149 -0.0237066113181833 0.00890831823691655 -0.00582673010750219 0.0425388627879502 0.000174454936206877 -0.0485431322687827 -0.0152603803734857 -0.00505866966741009 -0.0223621746223944 0.0182896934273038 0.000906623158230554 0.03575987422681 -0.000158525467314095 -0.0207188780687091 0.00841512287459269 -0.0308484604475642 0.0302062194799947 0.0203547487546449 0.00651699011262419 0.00372289002387991 -0.00337484403616045 -0.00731216994352579 -0.0212152118494104 -0.0138315633759501 -0.00137730606262418 0.0137246652466105 -0.00166354753182819 0.00200007177511695 -0.000200058624083848 -8.82489048423761e-05 0.000780332858938207 0.00171562079192647 0.00056940074131179 0.000774180139356858 0.00129316018899624 -0.00128014005699363 0.00411565023821677 -0.00160966876166289 -0.00400812419064984 0.00100055843533535 -0.000364567737243822 0.00153010983964203 0.00266623271505735 0.00185247460354931 -0.00433533341188971 0.0071505074969489 -0.0359595170886829 -0.00834532072363362 0.0269513864497687 -0.0163806632389902 0.00353618696309116 -0.0406893507526937 -0.0472696901068462
  23 340.546012521761 ""  0.39971633542679 0 0 0.00178582136187524 0.00083168641185207 0.000445214353745486 0.00228054220572392 0.00260235175612293 0.00267713795926767 -0.00285050013040834 -0.00499323589795894 -0.00398496373338978 -0.0026387674112411 0.00372006512153996 0.00190425362542004 -0.00357012090181801 0.0010755867968747 0.00561938999692002 0.00335571373441529 0.00214279015344975 -0.000435272843500101 0.00546570213852037 0.00674262284801233 0.00197138177059309 0.00548658011333198 -0.00117535014065102 0.00509183790006117 0.00691933470700265 -0.0117261026482918 -0.0117035109620536 -0.00498121552179579 0.000153231469878727 0.000824155320271382 -0.015484797090222 -0.012052000431752 -0.00611880579744237 0.00276368131268481 -0.00179418867520158 0.00686629845430698 -0.00809464718878061 -0.0020490201237078 0.0100296295989317 -0.00582568707617793 0.0034635910441848 0.00381991697207736 -0.0185073069392478 -0.0161639395530289 -0.0276846864148549 0.0235508813344302 -0.0213751341107334 0.00685434635909042 0.0326929783458726 -0.00486656870755969 -0.00508514138007128 0.0533757033043705 0.00586617420474857 -0.0125405284991382 0.0514713545996283 0.0295944855979713 -0.0175874582003471 0.0256436345691073 0.0350403463105188 -0.0182535919849367 0.0229884751062574 0.0356982354670347 -0.0197391213752909 0.0195421514584512 0.0114430925830773 -0.00792011677995229 0.00721873385924408 0.00427101246299649 -0.00347423304988552 -0.0697917123354854 -0.0571193892429627 -0.0241553019062071 -0.0521205002382758 -0.0168933252322817 0.0767225978753049 0.0295644291490439 0.00826952609690982 -0.00980472161416797 -0.052215464500988 0.00983682184090289 -0.0650936593029209 -0.0179577947623123 -0.0710858558389369 -0.0426338579901033 0.0636455182144824 -0.00336117961105246 -0.0150833011068023 0.0727290771206846 0.0391062625813967 -0.0232143534330472 0.0133217709990774 0.0408034455964257 -0.0224033313842306 0.00326084552940696 0.00411865054390238 -0.00243696321289375 -0.311452342023838 0.0515949410038443 0.045123541309144 -0.109151307731813 -0.309587752168516 -0.139160945969949 0.11434962910196 0.0135404014646308 -0.00386134033608794 -0.316765462243178 0.0511414378725808 0.0389718206538946 0.1026434549165 -0.00182152218518962 -0.0460495185133232 -0.017445038697136 -0.124074721618875 0.33467173696427 0.0493966276043345 -0.00135130122522148 -0.00882718226860227 0.0277963700179145 0.0380122103522865 -0.0234735390214343 0.0455702194186087 -0.00199625187547991 -0.00837463700346179 -0.023555710305664 0.00298335150285751 0.0262431175953526 -0.0372883574325407 0.00812092176502506 0.00880968386842629 -0.0258050569918985 0.00116943302675274 0.0117889687618532 -0.0246089027088576 -0.0124846434376222 0.0266024766427472 -0.015684562258028 0.0148139584809387 0.0366559912308254 -0.0450991376812214 -0.00641087216961971 0.0153454727586184 0.00591609307559515 -0.00187628770602676 -0.00297904113750772 0.0153103104859005 -0.0067615336852616 -0.0190930057776707 -0.00920849110719896 0.00755555055645319 -0.00713013629081384
  24 345.231697833705 ""  0.0930206417590701 0 0 -0.00126125184724807 -0.000326216730871405 -0.000383885453028809 -0.00071140531108987 -0.000823865276411094 -0.00113076820174465 0.00081079524421656 0.00216080466618339 0.00158918481110419 0.00130995181509592 -0.00149667784604264 -0.00089858513816703 0.00141845014587153 -0.00075082087715821 -0.00238735696162787 -0.00191699852473297 -0.000855945920132441 5.07944293424976e-05 -0.00183205433309387 -0.00180234691228294 -0.000516791631328845 -0.0014743899139634 0.000132652702116046 -0.00188588779082332 -0.00371403934264254 0.00533024502615913 0.00497079603817792 0.00181381015542348 -0.00046936697527179 -0.000756204273983724 0.00664643622305472 0.00529374758147128 0.00277787770980972 -0.000245961004697231 0.000480145083235756 -0.00245422758333485 0.00259073048681041 -0.000303232886159123 -0.00382840220281246 0.00184519209114567 -0.00107433905163441 -0.0023530753704013 0.0171628079210883 -0.00549573867086779 0.0175875407830972 -0.0272872833456214 0.0281948174584695 -0.00589492268465166 -0.0244791435247318 0.0300350126439366 -0.00670577823949899 -0.0459557990262993 0.0177193687713098 0.00133234090248041 -0.0442992076952316 -0.0298732823188218 0.01840240270626 -0.00568551667541009 -0.0475342580264957 0.0190754378951834 0.0112048172207903 -0.0430557254835139 0.0133590362570191 0.0108442991310533 0.00375251094947966 -0.00481542124712612 0.00761840763839493 -0.0153795930407971 0.00475271893219747 0.0310362258077276 0.0580625938367099 0.0169233434630189 0.019404315571977 0.0266393392945609 -0.0595626696607417 0.023145405660555 -0.0105601562025347 0.000939726470702236 0.0568976434011035 -0.0135611314789553 0.0316753164133225 0.0308276653352551 0.0309717103387576 0.0220354130205666 -0.0655477093452063 0.0324835793017528 0.00239872766667263 -0.0780664341558437 -0.0445243571531603 0.031112252292221 0.0329955374422027 -0.0574872428025251 0.0148720479801551 0.0498350100637856 0.0212767642588789 -0.0195862466496619 -0.169471541166221 0.265770534439899 -0.0748607843592314 0.0108178472206421 -0.192758757844149 0.00340132980227387 0.289383219827196 0.191971893065178 0.14067986989015 -0.174893238894477 0.276507501500729 -0.0663728056765137 0.215554250491964 0.0145176039446755 -0.32711283348477 0.0382745008599579 -0.162472516977906 0.130002293707531 0.0245673361879496 -0.00811970869340714 0.00204503291588003 0.0217875179480962 -0.010980169573387 -0.00327033583971265 0.0184659997245954 -0.0121217326384853 0.00639451439181694 -0.0299707904211287 0.0121344067875547 -0.00206497133980915 0.031075305626651 -0.0183048825295963 -0.00347291932763186 0.00808185485456442 -0.0400937683734028 0.00551960232617231 -0.0230955749122649 0.0672855332349879 -0.026818761597856 -0.0883305624920988 0.00286331015838193 0.0118292632127747 0.0252408801562404 -0.0366096194497566 0.000127997317120202 -0.00276746322580635 0.000889542618563788 0.00109316293647011 -0.0048609521920111 0.000469344707433044 0.00390590340512257 0.00106242738627148 -0.00115078422783243 0.00220786292825836
  25 359.962232662986 ""  1.61371096681838 0 0 0.0147200917447907 0.00310583576924745 -0.0150263378191987 0.025172494917832 0.0254653701714588 0.0421691268565949 -0.0168171422115125 -0.0835686666398489 -0.070713053335958 -0.0366502669209564 0.0614388614851009 0.0473317064133344 -0.0620790329397838 0.0274614990097979 0.0941757531807467 0.0237515043536753 -0.00418167244397813 -0.0304791893208993 0.0663096430888253 0.0877986421540207 0.0394013441323529 0.0776532063852743 -0.0302871219957964 0.0588571688237326 0.0934637385702638 -0.154834793996459 -0.182453857886953 -0.0333985602171863 -0.0470494757315124 -0.0352440433770041 -0.154056842662764 -0.18255222054757 -0.055663048100302 -0.00772360140765417 -0.0246292485843551 0.0901929224606475 -0.102868972188751 0.00241006227995279 0.136952632645917 -0.0934993733281166 0.0475169439618373 0.104467945486414 0.00777793828982793 0.000150527652161695 0.00546303989801607 0.00230049781245725 0.00323630870380206 0.00131967338454595 0.000912119196068046 0.00166653837383699 -0.00398583732862104 -0.00230569208475129 0.00111864997917925 0.000309313573194243 -0.00175481933551481 -0.00198298402071877 0.00793983035009175 -0.000154914994937153 -0.00435839050690335 0.0045811536543808 0.00362217857354089 -0.00336946930837662 0.00437508678232477 0.00406873876326815 0.00120536581141622 0.000484359560961147 -0.00145895115978567 -0.00126482455679434 0.00050669501452068 0.00657070860170295 0.00494061916166754 0.00257761010527959 -0.00434769023405415 0.00727874814055731 -0.00879760725887922 -0.00807121897517509 -0.0039839658861963 -0.00180752798058644 0.00553057137643868 0.00204233651553208 0.00277599511778432 0.0169003605903425 -0.00246977157695441 0.00067090012694075 -0.0049634000861779 0.00411692403431916 0.00210377435811169 -0.00445357315004296 -0.00169002611959329 0.013215898540013 0.0069418760752159 -0.00507908415284164 0.00562338255589064 0.0080129894469412 0.0037305515074375 0.00204156687107164 0.0166646811691696 0.00506537674468202 -0.00625004686858969 0.00891002945435288 0.0122574258907287 0.012382729288716 0.00484214589690215 0.00504286692966394 0.00450535579077026 0.0128102122403906 0.00798542373906257 -0.00581979498623071 -0.021677833139888 0.00216221029975143 -0.00675939371632934 -0.00603352425111529 0.021837085594142 -0.0248880321524414 -0.0126666260332759 -0.0070042398969607 -0.00298030962910508 -0.0077840692332624 -0.0109405529957848 0.00112234330373882 -0.0126982822999118 0.00163632436930647 -0.00622007246604649 -0.0036693860504709 0.00146898542672055 0.00110474913350352 -0.00630334364954597 0.00261187377696714 0.000321432114313977 0.0056051696967239 -0.00398253782599931 0.00713156097127624 -0.000984682059220302 -1.27334937318436e-05 -0.0109924306746363 -0.0125684243969203 0.00543538614739492 0.00948253340398805 0.00917156854965597 -0.00846185116023474 0.00358773269219532 0.0739751314925862 -0.0229534709684677 -0.106593168030251 0.0757027463817294 -0.0219498430667786 -0.1085255732882 0.0495824090276687 -0.115750421858591 -0.146587216587248
  26 382.327031228359 ""  0.798561586109561 0 0 0.000588500898902498 0.00108888000219583 0.00150962924881404 -0.00263405731963499 -0.00204635459648125 -0.000326840344564736 0.0012820824279322 0.00373234184873687 0.00237173212575916 0.00113737768962252 -0.00483380767126652 0.000175923468884475 0.00323601084139136 -0.000172106915659328 -0.00488773683303511 0.000359492437545253 0.00221384495808624 0.0026002791118757 -0.00620030611421514 -0.00717163003956379 0.000306296759623156 -0.00765116376671968 0.00281950811481083 -0.00046437147881906 -0.0115467553496581 0.0142524632537779 0.0046062421798841 0.000776646444292535 -0.00949947437614302 -0.00324119187794449 0.0156582704324352 0.0100968843502971 0.00662186958200508 -0.00110430052635992 0.00577573720770453 -0.00359175070339347 0.00658611054181865 0.00107003338204188 -0.0089631047847941 0.0061023022880088 -0.0014593849534638 -0.00739660015463569 0.00482581022863818 -0.00284719667231445 -0.0013391094594219 0.0107122522066087 0.013372553731989 0.0325209828940203 -0.00577898965289809 -0.0135281270640922 -0.0450842885008227 -0.00805061906538529 -0.0138852012378257 -0.0421134364228504 0.00933448888600588 0.0144861566784551 0.0454493224091633 0.0158603542496261 0.0230090082529352 0.0701569509499067 0.0159667017302446 0.0160453058432405 0.048579946725364 -0.00161895995797606 -0.0122544637311259 -0.0384026740035915 0.0066646193458979 0.0120361925620201 0.0351689394906317 0.0496617285365124 -0.0709632955035385 0.0348457641265026 -0.0502015625742417 0.0895683073343513 -0.0130260540131459 -0.0286109958012948 -0.0456989633348097 -0.10831442457613 0.0017248835664376 0.0183244656160623 -0.0303888295681074 0.00440401301239713 -0.0353933207938333 -0.00970230395507375 -0.0156231987041246 -0.0193741497507908 -0.0611321104312407 0.00906784551042978 0.0192726244483301 0.0616629068365266 0.0216245823475894 0.0183170476795318 0.0602378370138221 -0.00217477981846386 -0.0179139362464145 -0.0581737905582195 0.0571137028100931 -0.102401326706705 0.0688372385344169 0.0565502963758879 -0.124008716305578 0.0910643549078129 0.0969234370282123 -0.0865326996656568 -0.054124093713023 -0.0389057399746776 0.140048401132769 -0.00557170828545204 -0.140754382949991 0.0436685543240407 -0.0705174028440483 -0.0455216084631374 0.179827837129688 -0.0168226572875307 -0.0725866337053534 -0.236835312737743 -0.14812481879796 -0.0230256200612572 -0.0422994944768721 -0.0792264352095403 -0.0342406148704207 0.0699327995182252 -0.275008514621977 -0.00632833189699845 0.00194061145200266 0.00347178434722131 -0.00534306963781086 0.00123140652614034 -0.000387030386500746 0.00254916195477365 -0.005481195408989 0.00616479854954985 -0.00392182494197479 0.00290335343691182 -0.00750969014089097 -0.0153015479914903 0.00645156432412257 0.012348726512579 0.00340118812284249 -0.0091079527540926 0.00393507609990269 -0.00270835987620739 0.0030258617083647 0.00604608306493158 0.00527716990340784 0.000674984602078456 -0.00626760417255626 -0.0129671814363506 0.0184236363622658 0.00598880158202264
  27 388.456383852992 ""  0.359847407212146 0 0 0.0002393123714514 -7.88200590345948e-05 -0.0035177480113239 0.000441669140471783 0.000124116783900876 0.00249896570045261 0.00270082666242354 -0.0045756415162077 -0.00554749525938066 -0.00223939080380785 0.00359252175140206 0.00409369193346016 -0.00407184443639471 0.00254324734265892 0.00623133630489323 -0.000244907849729062 -0.00327580833555701 -0.00528158961493796 0.00207025022270352 0.00323275541925529 0.00277941607334719 0.00301037266501641 -0.00225762114255507 0.00187118153587804 0.00954233020667896 -0.00954450778536439 -0.0097982504850869 0.00438458025455091 -0.00130889679393009 -0.00572244688202226 -0.00471479965138179 -0.0110804354040108 -0.00268155692673803 -0.00254832343176956 -0.000499715129894769 0.00526570238550399 -0.005381247725669 0.00171974733560953 0.00767411034417399 -0.00572411198940446 0.00313831905450732 0.00797038483123368 -0.0140456926342272 0.0230440148912909 0.0406336878490579 -0.0334064925474736 -0.00838189944858722 0.0103626538826299 -0.0485962340202503 -0.0210431632712311 0.0175508895957545 -0.031698474957011 -0.0111779910262608 0.0209702265013844 -0.0286524942774095 0.0184341338996722 -0.00980351956254015 -0.0292225891046158 0.0309385862650762 0.00160219163391321 -0.0658187725471319 0.0259697054443154 0.0153342873691844 -0.0755550287019246 -0.0157615866876539 0.00652273677206586 0.000475957476812598 0.0105561701376633 0.000125972191612787 0.024994025734522 -0.0524208116923748 -0.00341386389069958 0.0442884611932556 -0.0337386915323399 0.0228905099359803 0.0797411731183694 0.0259425601261807 -0.0355177314221051 0.00699950465745533 -0.0207016261736266 0.100677292912582 -0.0463818679858018 0.0888039432611036 0.0702988782328332 -0.00925853254786461 -0.0204143185474743 0.032023457666718 -0.0083169735094999 0.0187768318093454 -0.0357752033371144 -0.0861552869516752 0.0454780076264738 0.0232311689124934 -0.105292077311443 -0.0319176741814222 0.00633522540969565 0.00440093805098533 -0.0648863291049016 0.0303447978469782 0.02471874338161 -0.10992842821874 0.0152377860177418 0.0681995941541233 -0.0566684827859959 -0.0586964523688079 -0.0460086475806567 0.00426084644253185 0.0116702957005136 0.168611965085295 -0.00526567403579124 -0.0219348417922343 0.0503770615581592 -0.150251272170253 0.106162558480798 -0.0367479649850414 -0.098171907203026 -0.0728454489597201 0.112613251961259 0.182915370266488 0.107809468713997 0.258581553556279 0.0199519041611366 -0.17981261157837 0.075196069152071 -0.0218285371778368 -0.0411720448694061 0.0338538424123362 0.00463386889931991 -0.0100549692905927 0.0172625358223827 0.0476288106905563 -0.0343504169444884 0.0635866109572252 -0.0568778943727797 0.012936572259505 0.147029050785804 -0.0392107996360209 -0.0915653033682091 0.0337693859940117 0.0625684240231143 -0.0321575668733619 0.00250717124849685 -0.000689304926010339 -0.00964939514154885 -0.0218444831456829 0.0116270945778387 0.0314870062479591 0.0373078801932859 -0.0405516784355486 -0.00564409128244677
  28 390.616935012644 ""  0.0406467335466471 0 0 -0.000101630939311758 -0.000464447492548295 0.00101469472753511 0.00120008804866728 0.000732335534701677 -0.00104529709928211 -0.00131545348390107 0.00118901817916839 0.00177473798234202 0.00119158158611404 0.000402211229857808 -0.00178259574716217 0.00132405218891841 -0.000864842608161369 -0.000808287737458089 0.000223907744463258 0.000557040144753635 0.00138102182770726 0.00172558934198331 0.00120474813298425 -0.00134428357757405 0.00198900031608557 -3.00645763340961e-05 -0.000921028140609461 -0.000662728351992245 0.000231434290644203 0.00364555768001179 -0.00166847586068728 0.00394007225982644 0.00342211281473602 -0.0020705843422914 0.00246390340298112 -0.00103629088112876 0.00230158867677491 -0.00172779077069089 -0.000841660078105612 0.00062986926266488 -0.00091512230427512 0.000138905092433802 0.00103276102542161 -0.00067181971134293 -0.000668292750619478 0.00422559102248021 -0.00821913860499471 -0.0163390324000684 0.0118045822062886 0.00142444739636794 -0.00964501628070831 0.0212161150400299 0.0110789264376367 0.00274869115953202 0.0196468072241622 0.0156671086161563 0.0222043147688286 0.00875117558017657 -0.0128918903125124 -0.0116062433347225 0.011964738050491 -0.0108303658537877 0.000686490309304512 0.026664423876935 -0.00780083332733061 -0.00109601118980856 0.0252746560117845 -0.00205012460348979 -0.0215005888067519 -0.000252892460920134 -0.00380081110152492 -0.000161941262208136 -0.0424182489019016 0.0309049588823408 -0.00178270861796625 0.0130757579167898 -0.00118511618038518 -0.0139704220356588 -0.0310398156683365 -0.00750129861072031 0.0199212292764365 -0.00146941616310125 0.00521044968253563 -0.0347259825589953 0.0155526937286715 -0.0280400478570029 -0.0260092224094752 0.0144294396520449 0.0243519664344235 0.0312057619056206 -0.00802005774755256 -0.0305573503530581 -0.0464058190258571 0.0358554123764746 -0.011646319194596 0.00447901184086077 0.0310608854790248 -0.00540670371292601 -0.0453750805021962 0.0600115411959862 -0.0431009785536832 0.00476936969834809 -0.0340045494009634 0.19296717236887 -0.0209550363454773 -0.19525428518333 -0.0195702000672486 0.00658870329342132 -0.0473987706578783 0.0689155367793388 -0.0166239591079325 0.082970574501711 0.000961908683245333 -0.0864646150684522 0.0174887063222623 -0.0687632991903157 0.0429266614145378 -0.478470826973023 -0.192934632919947 -0.0729686567173106 0.0634611712068862 0.136690211732819 0.493773296335333 0.290595244532623 0.0346462761628418 -0.316988365274046 -0.0295328544339063 0.00868591366000885 0.016991012222739 -0.0120592143641008 -0.00249564779748114 0.00466117843318894 -0.00847012744696868 -0.0183156137897801 0.0124468085299769 -0.0255640055320583 0.0233997875984036 -0.00161232632404756 -0.0566468810653146 0.0144154879945255 0.0350893661108349 -0.0161871146300771 -0.0233147797915889 0.0124927079640515 -0.000232158061116224 -0.000852427507882031 0.00272016865679079 0.00790121203741082 -0.00554954027711388 -0.011412941859616 -0.012121648748436 0.0122006484314838 0.00118798822906557
  29 407.007928054847 ""  8.09668732203164 0 0 0.0412418973164666 0.0648707287534855 0.0112358339909852 -0.0646681329074653 -0.0337515086540825 0.0446018223864958 0.00369333318403786 -0.0570420611527226 -0.0579942765791307 -0.0167313988857537 -0.0980962474778414 0.0638018627170259 0.0236179545137165 0.027513505336596 -0.0518763442555622 0.0530341025294506 0.078059912336593 0.00705273038058314 -0.139273546810174 -0.13099826416436 0.0672216890979616 -0.178799012292919 0.0706745289076322 0.0619835150677526 0.0614777377984924 -0.0767601650490899 -0.201189719136493 -0.0155139126982349 -0.10983665518507 -0.0628757112852053 -0.0725923492609073 -0.152788826476335 0.018320014840055 -0.0618386163156447 0.170401906136928 -0.0127026666158405 0.0912468078861108 0.0391934378014339 -0.142651031255173 0.0857813708413512 0.00602913573829294 -0.126707455960666 -2.72206013581014e-05 0.00166650631138289 0.00264044573372904 -0.000559713390710942 0.000150259481807678 0.000264279681128275 -0.000517388917343319 0.000123521833482659 -0.000943575930137528 -0.000547345879787244 0.000878268669658137 0.00112817431454113 -0.000419463950110543 0.000947875931938285 0.00187883777718856 -0.000951277531579292 -0.000455810000641732 -0.00160056047554784 -0.000755874885871062 0.000208282416921156 -5.8545311598231e-05 -0.000382173249400286 0.0013590059524939 0.00213528535188142 -0.000650081538848604 -0.00103977636576599 -0.00238854135135675 1.29492876708174e-06 0.00234994545802431 -0.00222132634036978 0.000450694694052484 -0.00381013432454246 -0.000463147425564094 0.00166459449240296 0.00140140772655334 0.00291596683760677 0.00097817652202054 -0.000456942237017669 0.00584605357694965 -0.00078362293699448 0.00247956425271753 0.00327181786125561 -0.00040068168505256 0.00134936663108804 0.00220359947679713 -3.35856070900853e-05 0.0017225505274437 0.00388139115209649 -0.00056043425387185 0.000347778657425143 0.000461478699692103 0.000224519252522183 0.00236175173857044 0.00464929346527192 0.000977267863335912 0.00383912874296255 -0.0049655246519115 0.000178837195622878 0.00399944455388834 -0.0017791648340296 -0.000496617968954048 0.00325934687079157 0.000724949099496374 -0.00081149688219177 -0.00557639498993945 -0.000877187669642886 0.00371714801581718 -0.00225776276362389 0.00126792798952521 0.000425660566419945 -0.00666605895550437 0.000594499022816528 -0.00318840374380653 0.00492531878025426 0.00288382566994996 0.00298833189812678 0.00532002869119485 0.00926308432494987 0.00812496320468075 -0.00274201177569927 0.00351981833563467 0.000494394245082707 -0.000862382505807312 -0.0019317563394076 -9.63608943453315e-05 -0.000627153291217006 0.00115430601815912 0.000307688685397805 0.00214899442176489 0.000171219345813046 0.000694123838086367 -0.000108035678132382 -0.00247761564923142 0.000441838200980239 -0.00193611891235224 -0.00334206796373238 0.00250319935501656 0.00322354034623723 -0.000101377073286857 0.0278811779477702 0.0930380126415185 0.00628757894736983 0.11335154626819 0.0974036773296558 -0.105854696032494 -0.0936892408693628 0.189791136794195 -0.021749976650504
  30 436.255987935139 ""  0.0292034795870992 0 0 -0.000500948259962321 0.000695460091952078 -0.00192425726989421 -0.000492672369438883 -0.000435162725725459 0.00104114455720876 0.00195183818745618 -0.000376361585788808 -0.00220588579250084 -0.000702798573825472 -0.000731541596083777 0.00168258970937589 -0.000551504482039809 0.000769096594054869 0.000559759651893265 -0.000275323850409072 7.04923010452813e-05 -0.00257736263514419 -0.000819612858445101 0.000516413891579948 0.00221372016870091 -0.000440485835744551 -0.000720145346105148 0.00162147761322847 0.00517914717753961 -0.00350135732267491 -0.000334262636131678 0.00516285630738913 0.00258087617370554 -0.00409280408739671 -0.000236965733909628 -0.00235462502232749 -0.00143435518073098 -0.00134460882249353 0.00212376655430752 0.000951210332786845 4.67224079586526e-05 0.000701366912963943 -0.000357934434799919 -0.000135190178685041 0.000687366278689199 -0.000145086201235953 -0.00376788659905734 0.00626338457755835 0.000914691954028542 0.00275930077414023 0.00843621152043287 0.0080545544158632 -0.00245298543328993 -0.00890544600518928 -0.0199799930991566 0.0255294406058089 0.0383573919468826 0.0995600857100479 -0.0146320460275924 -0.0365432282392611 -0.0914661036819989 0.00582637413302309 0.00301657573536228 0.00817214790858911 0.0310130521270076 0.0492612429724144 0.127927291681071 -0.0207689039854519 -0.0474789057023919 -0.11489282227783 -0.00123907489890897 -0.00624658464204493 -0.0183882845409022 0.0138493345381736 0.00382412656616062 -0.0201918238550219 -0.0227147867633595 -0.00969154946557857 -0.00356290552788739 -0.00245956289956307 0.00285441539765671 0.0114623358828626 0.0206429494757864 0.00218933472247896 0.00769001046338491 -0.0202665747649796 0.0171925675316128 0.00926175500128372 0.0533633470277482 0.0867213635901267 0.219087780210016 -0.0380794865459162 -0.0812171843494718 -0.204043988877142 0.0580131694470326 0.102343143483842 0.261521386004994 -0.0411607710373929 -0.0844799653185701 -0.210609674697011 0.00279869864704519 0.0237973081096074 -0.0364995861497346 0.0139994469995553 -0.0148060388619868 -0.0129385125677268 0.031424220194703 0.0166961065659429 -0.0029154288031591 -0.0180401217865185 -0.0420700284006992 -0.00639871270255358 -0.0399207349166925 -0.00765915314228292 0.0255846371450592 -0.0217213734231201 0.0191290484597672 -0.00754655465038865 0.0405829866227327 0.0619216433149866 0.0275471305499847 -0.0129115512932232 -0.0248189107325639 -0.0385852694971925 -0.0373012479362813 -0.0203570297505809 0.0754270382587414 -0.00683280559123398 0.00208084806979105 0.00494008425173099 0.00706471633522014 -0.00623408550828051 0.000248963807129856 -0.00994541662844958 -0.00476571428435461 -0.00625666966188903 -0.00889413665105901 0.0137824547715487 0.0145805833688285 -0.00925689515651074 -0.00322310094177588 -2.0360597750423e-05 -0.0156363164245527 -0.0019867342912908 -0.00277668011552307 -0.000961282997191895 0.000358287996020812 0.00033883206763545 -0.00684425842558372 0.00137984201936709 0.00910438070126973 0.00816787049105462 -0.00579336589290283 0.00272203879762458
  31 447.286354431494 ""  27.2381402740405 0 0 0.0328585344494753 -0.0359833877429289 0.0546318248251542 0.011209933868654 -0.00361411964962616 -0.0311444600256173 -0.0595854878470823 -0.000179661592710146 0.0445769044990485 0.011055929375368 0.0272216197643553 -0.032584172916485 0.00392571623963451 -0.0152850063469433 0.00490093367175869 0.0311767686779964 -0.0145539430130412 0.070634820734988 0.0159654959777287 -0.0571691573165062 -0.0767307929053642 -0.00434577074773151 0.0198193282955817 -0.0576096886373207 -0.110067743925847 0.0498296167363969 0.0044756588473717 -0.140579110548939 -0.032319628677437 0.113533738602852 -0.0380719970981535 0.053713774403238 -0.0229365529038241 0.0294430003380116 -0.061861653447231 -0.00905262927685262 -0.0152643744065769 -0.0112130716406713 0.0359888541535829 -0.00903106509999889 -0.0145588760764587 0.0304003966048019 0.0145876445656933 -0.00679202874334016 0.00468372910159394 0.000910412429184493 -0.00724570272551796 0.00280648010070185 -0.00529404210736862 -0.00389696583535729 -0.0162174720826613 -0.00877604110125674 0.000574120850797941 -0.00194886586957554 -0.00714064017945852 0.00621862560584598 0.0143077450823702 -0.010204613649856 0.00325053573552381 0.00509612036275512 -0.00759671270321007 0.0106018712977481 0.0154193870225775 -0.012204724575431 0.00389045548475291 -0.00708499617820137 -0.00968182137080026 -0.010059866801731 -0.00942892337423801 0.0101297067401477 0.00610533116802194 -0.00561768912872488 -0.00705771128944216 -0.0184301341506592 -0.0111420555001281 0.0145753731723546 0.00211288109567243 0.00632504557983705 -0.0210822220657633 0.00647781954330537 -0.015770444079841 0.0403580175786288 -0.0543233661816435 -0.0180108465112679 -0.00989411124536069 0.00365536602967493 0.00161954942325497 -0.00264532282829484 0.0105603313998765 0.0223175985514118 -0.00279851152979781 0.0149532365489527 0.0296462350210539 -0.0151354603481435 0.003883020238332 -0.000994579583417248 0.0190468119318102 0.0190323363416242 -0.0298501547499251 0.0137866940572113 0.00561361794284123 0.0144562820937602 0.0223035321994706 0.0148560497337152 0.00641551789067823 -0.0068558935634909 -0.0195579116680423 -0.0112910523895932 0.000967788784100348 -0.0151624688533144 -0.00857449665895823 -0.00756722989864438 -0.0252317177688586 -0.0114536443829481 0.0149521107974709 0.015115908345675 0.00868915487830019 0.0169896835277259 0.0292546057471882 0.0139421381801903 0.0404002510621124 -0.0198606143802016 0.0165951152723032 0.0132478150893444 -0.00447133794145963 -0.00984891349392933 -0.0241893508230927 0.0173108382193917 0.00342079663929532 0.0246028961490141 0.0128308297058141 0.0202372786299293 0.0201964176426491 -0.033382136168777 -0.0411858960687626 0.0139690509294419 0.0107940649061235 0.00686189725149441 0.0412357821549689 0.00462846817094049 0.0103689774458066 0.0273453850645934 -0.0112788456766454 -0.00289544355357238 0.331425327644413 -0.0615001629063721 -0.448487412287678 -0.426210160663335 0.356035833692791 -0.101167826734869
  32 456.529663044451 ""  0.866063491660864 0 0 -0.00884207469271521 0.00667901857445237 -0.0147550221853304 -0.00169106149064723 0.000703864780458875 0.00676267599047916 0.0176959549706054 0.00547841569241399 -0.00981643327598768 -0.0026039085196111 -0.00513312404606446 0.00772922938302002 -0.00145772801096084 0.00375721003339385 0.000257108586690275 -0.00783130087932133 0.00294300846644491 -0.0182578610447701 -0.0017052257390418 0.0160943727061342 0.0183173177527054 0.00463686758858396 -0.00757053269834553 0.0134425701991107 0.0177833714877069 0.00163306167714325 0.0100850458618036 0.039398026059273 0.0060321678971961 -0.031961151982082 0.0270537565782239 0.00138287069575541 0.00597531235713626 -0.006462620587789 0.0130768710164402 0.00311173275143133 0.0023226090911803 0.00268630252075176 -0.00600566245905874 0.0009881378375527 0.00372549613225068 -0.00488156322843405 0.00494770086081768 -0.0207812532241502 -0.00693728748655322 0.0130012940856785 -0.00183513157558581 0.0471198805228908 -0.0188490208220015 -0.0278717381992862 -0.0895557065483441 -0.0147969992699369 -0.0140903996412582 -0.0599183577281776 0.0157313781981602 0.0457630070203581 0.101446091249119 -0.000330558166565029 0.0151715732125878 0.0303416422161829 0.00731362735598026 0.0313504118104855 0.0564977805961028 -0.0103635703318038 0.00501364249190706 -0.0218326823013081 -0.0190893624322998 -0.0416162037204717 -0.0606103212951963 0.0291592052491206 0.0369033148629381 -0.0596121542671058 -0.0558382432918313 -0.071281710364065 -0.0357593983671986 0.0238486390746835 0.0012306669864498 0.0455595569990224 -0.0319382698181003 0.020030955598398 -0.0651280344153051 0.00878016350705716 -0.0886196321502437 -0.0255767910794063 -0.0201826578395701 -0.00951130391244074 -0.0587198029812614 0.0347791624325052 0.0796255774152249 0.184993464319995 0.0185229369913 0.0482268840081524 0.102395093445425 -0.00122069943210569 0.0233835584506812 0.0273522511650834 0.0655826027975159 0.0818418545353288 -0.148578230434643 0.0406310155500656 0.0630690466118532 -0.00790615691417495 0.0434216708457714 0.0659977790621279 0.00602301496412168 -0.0901081279347574 -0.112843338655763 -0.0461745293020038 -0.0603089624769705 -0.0646729259075521 -0.00483532835432847 -0.0487315785169506 -0.0468668807536196 -0.000649080050713883 -0.037629325661751 0.0911366855345598 0.0531007652825637 0.0430053013480354 0.0604186963412434 0.13533909186967 0.118588879324726 -0.0826308534047453 0.0883703820984324 0.0138055640895213 -0.00268397663600804 -0.00576545528072305 -0.0180135809807765 0.0142869101627066 0.000621038246519399 0.0190319704216142 0.0102352183212449 0.0131701159504144 0.017681712913922 -0.0313117939491906 -0.024936878405774 0.0220775421829078 0.00981243118497073 0.00500914799265928 0.0276528799244377 0.00710061402286663 0.00857351104218101 -0.008881394310642 -0.00120115432201938 0.0064891251298511 -0.072601460367302 0.00384712491384776 0.0959204888872508 0.0868099452841174 -0.0665283100602665 0.0311243389557048
  33 464.304323876749 ""  0.898132829092403 0 0 0.0032774326808579 -0.00472142863902289 0.0049471566628123 0.00102074145837843 -0.00142572842822641 -0.00326500396459777 -0.00538535344235481 0.000160199660874983 0.0040841901814058 0.000934719433642935 0.00316564523773965 -0.00258335243737306 -0.000111388059773314 -0.00119555870286416 0.00130464742798341 0.00257070005345321 -0.00385181542396218 0.00633077113411844 0.00137967594629401 -0.00761464996047874 -0.00834077045913731 -0.0008669900780523 0.00146248403917299 -0.00679326619872483 -0.0119731277956981 0.00628210718078764 0.0010554815823168 -0.0130896670340275 -0.00420707532345004 0.0100988211388768 -0.00139624540954707 0.00655419448520155 -0.00275174667428932 0.00248014754075445 -0.00637309350658928 -0.000338938469282086 -0.00214325367977576 -0.000784282833619423 0.0045485977961308 -0.00174490287407904 -0.00104274718606613 0.00432880440863588 0.0161598324198551 0.054466250820871 0.00637677845084146 -0.00223559894980414 0.0689046084467118 -0.0104994800588549 -0.0106034040462476 -0.0266748360038871 -0.0171086075907124 -0.0191061944803386 -0.042507819643629 -0.00900199921740408 0.00402162534386925 -0.0239481002187092 0.047079160387809 0.00825285622065039 -0.0209522705196268 0.0178855361963741 0.0106101992666022 -0.0385935812498454 0.0267389721555858 0.0158800496494367 -0.0414072443328288 0.0117935322198085 0.00540020002268448 0.0702274906598322 -0.0493726908599367 0.0253442422619785 -0.0304957521802908 -0.0845823049965533 0.0293530713411309 -0.00629574486474568 0.0570917363759176 -0.0582989023046012 0.0946867018563661 -0.0125029469993249 0.0964888340856714 0.0327017358270521 0.0415295195296312 0.0171200689207692 0.113332492655387 0.0212399678392936 -0.0156466433894549 -0.0454560991700264 -0.00993407162143012 -0.00311435949491646 -0.0169257176097147 0.0822263388015024 0.0216523744617837 -0.040610704848074 0.0358247717239243 0.0286216942800793 -0.0301571215539842 0.0290492335195016 0.0125260778323128 -0.0806044669307033 -0.00962546882826119 0.0255966135765691 -0.0910039792092824 -0.0603710693427009 0.0567585709200166 -0.0570509814626702 -0.190515987526829 -0.0271041034863374 -0.123692454163692 0.0349421489477846 0.0985351773776408 0.0459045677788873 0.160817216379688 0.0341572183401062 -0.0558290826158741 0.105718132709239 -0.117482300591638 0.140083790567583 -0.0127564212462894 -0.0506902009528264 0.0331130195735168 0.0420670204871815 -0.0746342025046497 0.0973110098727817 -0.00200109297439798 -0.0420869589377572 0.0106492870504369 0.0169298127537058 0.0348945631731167 -0.031065214763468 -0.00611890189951193 -0.0215664785939602 -0.0434819953529116 -0.0111039892872836 -0.0406460102071834 0.0813875135846242 0.0142672083829678 -0.0983375179079308 -0.00310617445836426 0.0246829086752971 -0.0398031966710128 -0.0490200816674181 -0.00812880613902247 0.00199287233650739 -0.000346857651772089 -0.00237672227699753 0.0309040483360588 -0.00448503430548151 -0.043710723272378 -0.0404285897991513 0.0310445784055177 -0.0125382782651093
  34 485.177001508684 ""  4.28919268705811 0 0 -0.0153631867685571 0.012550720000619 -0.0172782820083449 -0.00095107733143966 0.00617125345325498 0.00991603773415321 0.0158393484119977 0.00376649900364236 -0.0115285337465502 -0.00152262404909625 -0.00880731373042499 0.00753447040812957 0.000523804895295944 0.00298729683715233 -0.00364616874516103 -0.0105251431504784 0.0163497415440285 -0.0198578206640887 0.000976795003410233 0.036684117915697 0.0307194070664604 0.0145815327880847 -0.0129346999391798 0.0238275569640409 0.0260579934404218 -0.00908188256149023 0.00956623604987198 0.0450443902292828 0.0143599055054592 -0.0372915944851006 0.0191306177510299 -0.00752772366373054 0.0111789677246463 -0.0065898754712904 0.0178342046289234 0.00120381851914399 0.00629344327562763 0.00117564630041977 -0.0132957924766665 0.00466420415451381 0.00300975447053646 -0.0125447866313537 0.0556404524466618 -0.0592210823393861 -0.0698272499509492 0.0159402109555632 -0.0119062904661188 -0.0155380431341177 0.00945344472978829 0.0194747369019337 0.01139762605729 -0.0275276870872268 0.00795158215752098 0.0327879596051577 -0.0434634552514299 -0.0397573811154884 -0.00174357280923233 -0.0387847203299 -0.0236789461712693 0.00910183186657207 -0.0164883206366489 -0.0181740549498734 0.00686800811623468 -0.00917248835336999 0.0140195301295828 -0.00645410101552409 -0.0299385205796584 0.0386330113426226 0.000590610358320553 0.0200990794725359 -0.0243977245128963 0.000158545585303448 0.0351388702417861 -0.0048565782805201 0.0152536043594636 -0.00832939494166375 0.0635432929485843 -0.0273210565326838 -0.0812723973129895 0.0473218271223656 -0.22629904884098 0.153234303097187 -0.241829252269561 -0.152593372540448 -0.0561099418289578 0.0246766664055003 0.025039283041186 -0.0571710272488101 -0.0548426540893913 -0.0269254002072127 0.0157025202020423 -0.0406106003760111 0.00479449669697623 -0.00984495579890322 0.00726279686800203 -0.0283452275342067 0.0264896918004103 -0.0477935515053557 0.0245343278169692 0.0267144981123449 -0.0753272566046287 0.0549179233090798 0.0689535451838562 -0.0350164696584022 -0.077326770873759 0.0504786201822892 -0.0246020474336432 0.015756153378007 0.108298449366208 0.0287604784627339 0.0485179964120569 0.0268810745846863 -0.0861420420807605 -0.00572339103943258 0.0182456055478651 0.0453141045801924 -0.0268650852985639 -0.0125884756883288 0.0832654977687211 -0.0521049286844348 -0.00466118509653807 0.0621017530357653 -0.0285100993629748 0.0132191708674145 0.0021105868325587 -0.00958353641559599 -0.0742930982935536 0.0469757802565302 0.0108544901842991 0.084415776035447 0.00128107156440277 0.0757033789048619 0.0422218194053318 -0.0722950180947421 -0.145942322172106 -0.0299651097573792 0.0607378850704962 0.0753480490691661 0.104685233401686 -0.021501518355086 0.0564911093041555 -0.00514299378047949 -0.00803382884855475 0.0127557896615041 -0.0414326605930902 -0.0307300420572799 0.0456321169540158 0.0456281811880999 -0.0224163802537495 0.0322186542216348
  35 503.994351797755 ""  25.2194701233755 0 0 -0.00493989237661119 0.024098701824414 0.100321450090742 -0.00192950127801789 0.0428172850356772 -0.0013435741344955 -0.0884125064322753 -0.0467850606485932 0.0958028841027422 0.0273908251590348 -0.00641746721880681 -0.0506124935406166 0.0382455134426422 -0.0317972657867102 -0.052139504920257 -0.0506714931046165 0.0121140754727423 0.145003415720141 -0.000641583279478591 0.0184130400284888 -0.0250092188430648 -0.0200934973724423 0.0647560623207637 -0.0052591240370009 -0.0681701922705888 -0.0340253492298331 -0.0485286759211469 -0.174891343637841 -0.0947500026778538 0.163476722764599 -0.16616488851886 -0.088125916078784 0.0820566424238856 0.0368530114182351 -0.0280335873936425 -0.0509954615950424 0.0381811278898456 -0.0282962415955731 -0.0518101515473958 0.0381076010944806 -0.0290655242242886 -0.0541329378760259 -0.0011293594390279 -0.0143700480095116 -0.0071917707487869 0.000733038270107427 -0.00751303033042086 0.00577766497778744 -0.000304472355716187 0.00637738048401747 -0.00253971092035912 -0.00285619609768508 0.0055005887114185 -0.00366463905416366 -0.00355038508592075 -0.00386602823997652 0.00464463409356351 0.000329726708582803 -0.00450240366766049 0.00581068632285551 0.00379658160589807 -0.00440016927491024 0.00452694075337408 0.00203368324792191 0.00375240433902817 -0.00689409526232502 -0.000499311412949045 0.00357367519398932 -0.00349522256484466 0.00272917399676271 -0.000725335301917539 -0.00600562888977099 0.000802479346002074 -0.000686305897590985 0.00213309521697534 -0.00327196261796281 0.0066905306750967 -0.000900393700081819 -0.0162148596117726 -0.00209451378573961 -0.0252152361815221 -0.000162829523274896 -0.0239284989397321 -0.00970659422547844 -0.0108732709623448 0.00924369416224365 -0.00682967265711485 -0.0103931253781777 -0.00720857485404985 0.0053075956149923 0.0104622358406167 -0.00873191040716036 0.0045958097694171 0.00846602918126648 0.00537320888622542 -0.0139566978571541 0.00342399465204236 -0.00290937031849647 -0.00383749969156115 0.00332067255611746 -0.0043202548993932 -0.00180551854638825 0.00588371419043305 -0.0017736342207244 -0.011965676507856 -0.00275155712309734 -0.00741633388728717 0.000798028033350443 0.00492081455397509 0.00238156962233053 0.00834754845858032 0.00115829439928718 -0.00357191800543006 0.00505831494407446 -0.0074577650144095 0.0111115220699886 -0.000669207166985835 -0.00274545887586565 0.00254747255159581 0.00269724919548135 -0.00452073576744504 0.00604343595747987 0.00108513632960274 0.00468929356738935 9.57300238706874e-05 -0.00169066523852156 -0.00524337803924998 0.00398140137897661 0.00127697995062183 0.00583340532917603 0.00245305542324566 0.00311595935111469 0.00519377231968311 -0.00989377727643982 -0.0053099448532957 0.00860261465707878 0.00207328634361969 -0.000857289815331205 0.00693314279615899 0.00495340340216108 0.00398018024113905 0.0335418527199547 0.0507555388856996 -0.0716252885118739 -0.0763549045451451 0.149112674924772 0.144178679866967 0.188120445776805 -0.321111646411002 -0.117942270121433
  36 512.206555669959 ""  0.270380795302444 0 0 0.015608145727479 -0.011318749164906 -0.00424088865498203 -5.49401440245825e-05 -0.0129657360808906 -0.00657849679461847 0.00623397656205792 0.00481812061929112 -0.00939869782674899 -0.00460911484389901 0.00613636985169233 0.00376245965360899 -0.00694730367377756 0.00390812107856862 0.0109599736578146 0.0188760555881571 -0.0163528223339042 -0.0118939408103667 -0.00402874776195394 -0.0389942519724485 -0.0208702083729061 -0.0155999407523674 0.0045013722594124 -0.0170277792472285 -0.00173338509784301 0.0105672878500085 -0.00442929107290342 -0.00266316284950773 0.00478805973107638 0.000268385623224674 0.0120411936390183 0.0168381823687637 -0.0233423456305056 -0.00207246811955224 -0.00574926531209117 0.00796666977708329 -0.0107331140647464 0.00463835005493414 0.0173749214387678 -0.00901990580578779 0.00319920419266838 0.0165056054524051 -0.0606784089088429 -0.067455685618699 0.0488596058293294 -0.0325245736589812 -0.0817648126755202 0.0408774702072875 -0.0163956383559097 0.0605588244966442 -0.0224427716433363 -0.0118645728051552 0.0728908937110071 -0.0249544916894893 -0.0193856757357199 -0.0268815747676918 0.0133211408535887 0.0295942880909402 -0.0519230898895873 0.0129911160144448 0.0435504527694001 -0.0555014544561461 0.0132878472546099 0.0329726856495952 0.0429128917416675 -0.0247716368488479 0.0376061419066726 0.0278118834055612 -0.0180550893838002 0.000293754434962824 -0.00120103670792326 -0.0485442868299183 0.0171778692881252 0.0309040432477726 0.0338350543096753 -0.0334243795974304 0.0228131046256004 -0.0021190985461696 -0.0956424246778991 -0.0899580850855609 0.0797387666568747 -0.115162828316244 -0.0487148104239391 0.0731756168452167 -0.061104648845121 0.107361353641323 -0.0208651683856208 -0.0942206232069559 -0.0558242761534197 0.0426812924392091 0.0889150155899191 -0.0829765761944354 0.0177733536592003 0.120769430591745 0.082716741316654 -0.0573194644992911 -0.0234415773961096 -0.0246054302996286 0.00183436232788656 -0.00727451771114028 -0.0134267884424641 -0.0851116684781658 -0.0142895226539181 -0.0161065909658842 -0.0753839194888991 -0.0182140753333487 -0.0159075534255598 0.0227956552405991 0.0148969350152103 0.0392003628556453 0.0664384725237413 0.0237677332798851 0.0460451334674808 0.0687101435517675 -0.0876728598837696 0.05063159967499 -0.0044976471372677 -0.0303477465829278 -0.0684341194404892 0.0327722311588306 -0.0868524731329736 0.0528307941148838 -0.000932339723644228 0.0502630926643542 -0.0163224934933821 -0.0245773747753251 0.000198583988596522 0.017457602966458 0.00092458414165385 -0.0121843607467268 0.0525559974392372 -0.021697171389006 0.0332546424922028 -0.0680545559079454 0.0531364329912402 0.149204058434221 -0.0313547755488252 -0.0831715606321215 0.0227871512726022 0.0762080009420626 -0.0210391414693226 -0.00511304667738637 0.00354450525950692 0.00494263251805674 0.00326492053352065 0.022108328759471 0.0056539275077001 -0.0121129122705426 0.0285853824587732 0.00983891652790405
  37 530.27092355156 ""  8.22952706252969 0 0 -0.119750747013241 0.0733537162268479 -0.0224865762899237 -7.93269957754582e-05 0.0816067760011717 0.0497000804239773 -0.0037703082392565 -0.0089590121089007 0.0226466437009074 0.0220773199934243 -0.0387624501599782 -0.00262916396487848 0.0310613111434829 -0.0138058083864562 -0.0523759169286753 -0.116946068159627 0.134909746425052 0.0189224999739764 0.0345844300693906 0.313427642597249 0.180856346916766 0.146581330810506 -0.0814022624762651 0.132555715571362 0.0408300882979274 -0.0571659574177257 0.070779934172301 0.110512942807437 0.0142481678628851 -0.0889249692448311 -0.00143574696168699 -0.073272964134097 0.133408842546277 -0.00301851748380507 0.0526811012930817 -0.0320096978604115 0.0584125189337717 -0.0222378130290723 -0.0995652399730614 0.0447385100623731 -0.00924857075177654 -0.0907907247421926 -0.00925877935837627 0.00326090051886208 0.0197438266675017 -0.0106794448536697 -0.00658205683158133 0.00380491074600674 -0.00631409053288738 0.00415722541018303 -0.00145403993716661 -0.000325605704967249 0.00734418662284047 -0.00524314167049388 0.00118555265697122 0.00176149051390981 0.000135415789758686 0.00899378785686132 -0.00324640429436984 0.000268670563195075 0.0037961925028019 -0.00618450117556281 0.00207439570361591 0.00114505813132067 0.000190766025679698 -0.00084801018478012 0.0123639110046347 0.000247996653163361 -0.00311217618017881 -0.00151040720244796 0.00197637052281721 -0.00925758123448625 0.0006124619176725 0.00677628766529827 0.00492140037393534 -0.00231660191713517 -0.00577189249237484 0.00279659039703085 -0.00150000366468819 -0.0146874932878097 0.0451844695047045 -0.0135357104283578 0.0170722547312585 0.0237782008341333 0.000666017261584679 0.00673584612888124 -0.00453468094060879 -0.00769333189739085 -0.00107528039323189 0.00535761747612507 0.00249682878978054 -0.00506346619947055 0.00239640851641912 0.0113591634089834 0.00485695751465294 -0.00471918943803313 -0.008203248250356 0.00087220793475333 -0.00208773049849661 -0.00412983336165893 0.00536444102628156 -0.0246436940805444 -0.0104225981866279 0.000761609968208693 -0.00401160747224821 -0.00879112588035813 0.0013803449902261 0.00271804991440885 -0.00953809084543322 0.00365980411056143 0.00563234808846767 0.00302906111749661 0.0202689496410483 0.0148998380141145 -0.0138206062249461 0.000676758248344209 0.00236095993502285 -0.0015049614916476 -0.0241674381634709 0.0105097281410757 -0.0127653303472616 4.22878353132875e-05 0.00312219156595411 0.00718054439656838 -0.00337437378216251 -0.00330672802019065 0.00441660756155114 0.00169654348340847 -0.00225711929846128 -0.00673409294416465 0.00744045962004355 -0.00660967317038912 0.00326584632088536 -0.00700910573613747 0.0160949012230072 0.0228861478961416 -0.00796233771908973 -0.0149894833980709 -0.000114485031990112 0.00684392819882542 -0.00883713693667357 0.0347375381722151 -0.0786836417196395 -0.000974702663807619 0.0906068007258443 -0.272710746767642 -0.207217889778222 -0.0933395931641239 0.0305692629447671 -0.0268833878533879
  38 560.003445294088 ""  8.72702040521289 0 0 0.00566689024487301 -0.00246187623016706 0.00102008022970008 0.000108376809159202 -0.00341169887129598 -0.00187743212451266 0.000644590048592483 -7.74598805186627e-05 -0.00146812022359558 -0.00114318969105557 0.00116205630607351 0.000178612405635831 -0.00117733957733214 0.000711955258003024 0.00189264132989127 0.00553593315981631 -0.0059661739277445 -0.00127708058103444 -0.00180205711251501 -0.0148256377878587 -0.00802769121411919 -0.00770652749660496 0.00495500918143124 -0.00503747975234414 -0.000855422270509049 0.00203685624748012 -0.00527927791577323 -0.00488312766036044 -0.000712114516826817 0.00414783288336648 6.48500333860611e-05 0.00194357712047342 -0.00533110756659495 0.00010406575944574 -0.0014546891177527 0.00131908110568864 -0.00218205927110269 0.00110285929300748 0.00371678875666372 -0.00140128749391566 0.000433752087119811 0.00305924431392769 0.0231289614957337 -0.00726885707696439 -0.0201771351482119 -0.0617808164140056 0.0455501310641303 -0.0112011320559512 -0.0652967570878203 -0.0105715050192177 0.0325996430806075 -0.0197524553574972 0.000471663125506602 0.0057636224216965 -0.000553398972607736 0.0393305779347667 -0.0175465744795763 0.0550579516917467 0.0127741135075592 -0.00638032163367425 -0.0255860620859966 -0.0206980945856044 0.0131373903310027 -0.0360816773961784 -0.0570432876830901 0.026909480954521 0.107059682155768 -0.0123387188932519 -0.0186260349441157 -0.0062348514828081 0.0140676133959566 -0.0686428531538174 0.0113945021803545 0.0519775011373253 0.0377599777954317 0.00941417172242556 -0.0803974908596463 0.0298965640581446 -0.0124223531509779 0.0440008619110049 -0.0947872812370222 0.100106174359312 -0.0739602564425629 -0.0648868543835618 0.0372987828863342 -0.0516683368671815 -0.0184336491193388 -0.0290483595295274 0.0214337466156014 -0.0289763881491446 -0.0963625668257047 0.0171277561030026 -0.00657806179189157 -0.0313249113922349 -0.0608993537364967 0.00106835224828296 -0.0681341874667957 0.0170057353054278 -0.0191137905787826 -0.0297283337730867 0.0482389714457604 -0.208791896064627 -0.0854618164079171 0.0105924006088667 -0.00291695255515104 -0.0688612518065062 0.0270044386103756 0.0214574864609602 -0.0859245474067168 0.0165398757185974 0.0229738208017062 0.032895948677501 0.174994204617802 0.124524900946679 -0.0672711667222392 -0.0360942526885783 0.0273650592415823 0.0146498264125233 -0.208601041816224 0.0789128639771278 -0.0652900894761065 -0.0397214846537798 0.0335550849400541 0.0197636424788898 -0.00496077840598817 -0.0232979697324627 -0.010923845792265 0.022334979821026 -0.00123240098770012 0.0542552280601163 -0.00718416395148413 0.0395183316775182 0.0387157034598517 -0.0299270422013026 -0.105545137682953 -0.0146648780533821 0.022292157374717 0.0210896354630494 0.0781980159646561 -0.0206445576787715 0.0234035701257802 -0.00238565110312853 0.00498077418979083 0.00123097556331647 -0.0110773971617831 0.013620524215244 0.0184351686077667 0.0125426992708549 -0.00702837631136701 0.00440913348004301
  39 577.807043714701 ""  15.7360210305234 0 0 -0.000804083530300566 0.000291601121090115 0.00251335469373475 -0.000447860002487747 0.00140367913857381 0.00055603356738861 4.18196910582791e-05 0.000103032136590503 0.00276545309301701 0.000453412123157498 -0.000259424327382232 -0.000802883000970639 0.000729379072212512 -0.000575301833564714 -0.00109025101147063 -0.00301178418101371 -0.000122353269341636 0.00488718610025272 -0.000329963745064735 0.00151826328845231 0.000438520210166389 -0.000517899777180487 0.00147659235846315 0.000896283360471736 -0.00425943083990437 0.00378948679903561 0.00320213691999287 -0.00186764725982176 -0.00449060742708098 0.00257026333075148 0.0027469237694409 0.00292091224268383 -0.000302679277490282 0.000509512749446371 -0.000123720197221391 -0.000973203261045492 0.000928070504246476 -0.000578601409116179 -0.00138828760740314 0.000894428554198961 -0.000565200895381716 -0.00138432000789223 0.00364227889806846 0.000324965970061865 -0.00214007521365664 0.00302596915901358 0.0129105320084915 0.0236761697273491 -0.0349492504845661 -0.0552516269628099 -0.13485992162196 0.0048752557727912 0.0122736832765097 0.0345352490934417 -0.000188559413973564 0.00411481527295619 0.00182641120224598 -0.0242253755336081 -0.0512226923008219 -0.133817232628912 -0.00219375985569397 -0.000402096256779424 0.00292384576593056 0.0026990495407412 0.00692377229711081 0.0310415363201089 0.0129330457238463 0.00873126972347823 0.0228572283290033 -0.0197672175435603 -0.00760294065183867 0.0350262061699504 0.0327383147031377 0.0345554192977854 0.0184121192063519 -0.000104220496454039 -0.00846190849019629 -0.00373293212363266 0.0129541015007365 0.0158582798433164 -0.022829690927675 -0.00401959490657173 -0.0206957931108746 -0.00503406583058093 0.0664476128109651 0.117664988032896 0.295723140396627 0.0433241448046942 0.0881966714918735 0.214367296189435 0.0404167176842251 0.0931084081612517 0.231689523890007 0.0612786402145278 0.112798679896709 0.303657792323249 -0.0598993621970809 -0.0112592277801208 0.0741249761186019 -0.0319801973176122 -0.0142173712465744 -0.0278398387183092 -0.0460376023827007 -0.0136963706798536 0.0422984847762136 0.0711270456426354 0.054024601063007 0.0269585092951071 0.0454176011637472 0.0355583262008075 0.0084981828822705 0.0253846088065077 0.0141657526547136 -0.0202551517324056 -0.000574815079720589 -0.0534593648322274 -0.0117205652570652 -0.00141723590603567 -0.0213027831720837 -0.00850830285380291 -0.0195146753722366 0.0261944574594074 -0.0384041382425453 0.00144274770131144 0.000479515373966154 -0.000718827418115956 -0.00225583791423493 0.0019286815256092 0.000661997523948451 0.00515641990589067 -0.00156450714211488 0.00322655543169846 0.00350202584012752 -0.00247050542377038 -0.0100431337207602 -0.00296104298421129 0.00325982101198754 0.00428205273659509 0.00641047190150607 -0.00183426702097029 0.00272222213300898 -0.000436889062735328 0.00101582062792689 -0.000601391260450613 -0.00395793113957495 0.00234463561705489 0.00506874868648796 0.00500683241973825 -0.00822422172184462 -0.00100854714441929
  40 652.860942913839 ""  0.469604490745071 0 0 -2.53486222565412e-05 0.000454558350000079 0.000161880095480182 -8.72239109768491e-05 0.000423405189334847 0.000134261287537338 -0.000403414596601797 -0.000103884091311564 6.12089051072179e-05 9.73830183618996e-05 -7.25907631649784e-05 -2.67876338372618e-05 7.26934724558272e-05 -5.49866111448934e-05 -0.000122031733139403 -7.86041254651857e-05 0.000845846641318375 0.000445483566319104 8.16736403331601e-05 0.00121454403540076 0.000556809734941166 0.000436292718081648 -0.000159538870804655 0.000286217143358959 0.000790768862665478 -0.00112848645623825 1.50351888041868e-05 0.000327831450036853 0.000694119346559159 -0.000213493355322752 -0.000899664028631101 -0.000506007816046196 0.000442310779918525 -5.5533671163169e-06 0.000120182315490283 -6.79329493022045e-05 0.00016774172298083 -9.2721650461221e-05 -0.000275175283010539 0.000116762914377992 -5.46062365535548e-05 -0.000253580986529941 -0.0139811994985697 -0.0250340815920711 0.0124821097766077 -0.000244043221802917 -0.0168294361256371 0.00694118064988031 -0.0033783997630172 -0.0358905864271511 0.0155237168148196 -0.109052456447384 -0.0502696065763613 0.0433791885196459 -0.10522826141345 0.0871505205104884 -0.0125135498132467 0.000961734186455126 0.0367266197544026 -0.0148508980670032 0.117825894952467 0.060544980852212 -0.048150367514202 0.110470178774136 -0.0760455637891554 0.0052937278943529 -0.0046694031579339 -0.00239302671202529 0.00186954358393809 -0.00238578002339065 0.0023410922424981 -0.00169703674504135 -0.00198947377053161 0.00306885439973564 0.000367911857672917 0.00206069084372147 0.015051239963409 -0.0062860402061854 -0.0293648721234388 -0.0233819769513499 0.0102984813251385 -0.0206724165248491 -0.0281250591537448 0.0138994519142754 -0.0680180410714508 -0.0741430406128879 0.0479194460877266 -0.0667663936332609 0.101281240223501 -0.0263639985119201 0.0861404569268597 0.0810227452068113 -0.0479582257964513 0.0824236076848685 -0.0886378707751084 0.0138291620588849 0.00385505145804422 -0.0010128496988801 -0.00283220794457254 -0.00106314986078717 0.00496347154976161 0.00476239360175924 -0.000611332385350427 -0.000180748640696982 -0.00904985083231958 0.00468590850082118 0.000510409213128306 0.00125309541225081 0.00241785140543297 0.00573976141122003 0.00640323984196086 -0.00325314050842962 0.000682136245216069 -0.00624820085535908 0.00327501705582984 0.0127444992170845 -0.00643123059693475 0.00187049332486074 0.022593517449922 -0.00956284721623925 0.00318798175837399 0.0131747284555185 -0.00464199358985056 0.00524401308689889 -0.0032514657395886 -0.00408559412493508 0.000286373180365282 0.00369453070280838 -0.000938142742442374 0.00135151183395005 0.00383289054476077 0.00227848704118705 0.00424856182924214 -0.0105861108938309 0.00177409983782999 0.0161058615634319 -0.00272043851520693 -0.00809403962072128 0.0142507702405445 0.0052612498027039 -0.00133958619810864 0.00019083003562602 -0.000686625065694652 -1.23075339433823e-05 0.000811896177248378 0.000745778853106211 -4.83904959036784e-05 -0.00105871399210265 0.00121853595795102 8.75652821918406e-05
  41 683.472436554591 ""  8.12285399713396 0 0 -0.000357453810975637 -5.41903135945406e-05 2.91291197810056e-05 -9.34803411149671e-05 2.13154790796847e-05 8.70057498806327e-05 -0.000100877353603507 7.3197376902486e-05 0.000232421324367225 0.000101462827897336 8.88417771635158e-06 -4.40452598406215e-05 2.07240124604313e-05 -5.15306383629399e-05 -4.77637480723539e-05 -0.00028739491539879 0.000167307244806023 3.44966183763711e-05 -6.04455173763527e-05 0.00064465605706875 0.000404132556365731 0.000370044643095043 -0.000405265168124106 -5.42786265013517e-05 -0.000306843298636598 7.9089853204154e-05 0.000688443181935864 0.000308450715046603 0.000280990550687859 -0.000188281051219556 0.000365505799113875 0.000381820392429568 0.000131689445307165 -2.28279371360229e-05 -9.67949587059863e-05 -0.000111248208531566 4.68282819344688e-05 -9.6370842295867e-05 -0.000145600750145759 -4.98707148982059e-05 -3.69013310916704e-05 -2.10154957333498e-05 0.026010517340072 0.0191935160565955 -0.015086082049688 0.0973128581743686 -0.04651939554415 -0.00228880873192417 0.0634471070822079 -0.00272518742508334 -0.0111734154433721 -0.0562632335277166 -0.0379237129157972 0.025071448749209 -0.0682159360186524 -0.0355455460768479 0.0268564973990321 -0.0646334357742625 0.00200868376576978 0.0163435177023275 -0.0387413399905468 0.0506877348205654 -0.0132429890893269 -0.0331300167741638 0.0726070645675537 -0.0199039837438515 0.0353202244868604 -0.00268378736791112 -0.00618662804833696 0.0161563545750111 0.0104669446754172 -0.0794571257120655 0.0394289733903516 0.0561895469375253 0.0412282563002042 0.0298774656340238 -0.0702560150361623 0.0212661670202851 0.0393076429156825 -0.0132434185791813 0.0300068914159048 -0.0305339698803508 0.0474491736837742 0.0130407120990683 -0.135010450097347 0.0209995710240191 0.0326692693222113 -0.0452491285615328 -0.0279971165387847 0.0188503764523848 0.00627557022506023 0.0197355437868202 -0.0175629935183287 -0.108125809051354 0.0387833271586729 0.00688272055670919 -0.00726496011042404 0.0129602346433967 -0.0631983678204272 0.0078494199688027 0.0193308494931025 -0.130771432393517 -0.00877334155889984 0.009325932366821 -0.0618775296151903 0.00981852643193049 0.0500041756629066 0.035958335336493 0.00940263333268213 0.0467616626653889 0.038269273985102 0.048036886374119 0.0986212861705366 0.0752909555274767 0.000904268722918848 -0.057953226885307 0.0202778530663736 0.0325395270059945 -0.11917200521642 0.0401693614174624 0.00226751340504334 -0.0572059261116132 0.0241776550234626 -0.0195053053343218 0.0172486508712372 0.0284519407728954 -0.0112638682759439 -0.0219082355003078 0.00541380913252332 -0.0209999362482975 0.00102360989678679 -0.0289883028335491 -0.0300181800585231 0.0300624324948577 0.0658197914328537 -0.0152648740158098 0.00238773775771466 0.0121809352707187 -0.0544665580345601 0.0130205868260177 -0.0104443083636392 0.000281611413405179 -0.000377432540108437 -0.000226665549220722 0.00188676586806443 -0.000733185849296985 -0.00237978541209989 -0.00232338723548148 0.00115946141910084 -0.000959635235357244
  42 756.673762529241 ""  1.76459010690979 0 0 -0.000126116374868145 -0.000257913776441401 0.00127847425672525 -0.000470652690774432 0.00127927117310755 0.000557895333578842 0.000793686616722797 0.00016138916700522 0.00046538235624837 6.80922958765755e-05 -5.87311754056844e-05 -9.15093806042721e-05 0.000310124925949183 -0.000296542499989617 -0.000417950763397411 -0.00180082924553061 -0.00025904701821304 0.00321945223145856 -0.000624095000518616 0.00142870305996893 0.000855302510434919 -0.000675934931239282 0.00136021312136891 0.00110138722779051 -0.00189950642674713 0.00226364157526877 0.00151535354536275 -0.00116861173379019 -0.00131131295947257 0.00167824350709191 0.00186485205068518 0.00301496952921456 -0.00421196861083884 3.77777678172873e-05 0.000244260766454735 -0.000241432818654437 0.000493632152766289 -0.000238850801290508 -0.000700974583831068 0.000418602291830633 -0.000231754858353408 -0.000710817760915359 0.00113143453813559 -2.81166942710191e-05 1.24547511905536e-05 0.00222797133215026 0.0051320664522272 0.0127401766140565 -0.0291249622899275 -0.0494044665598208 -0.124881767032697 0.0142679713518936 0.0264967556555519 0.0650591063487669 -0.0131623770151716 -0.0241973951115733 -0.0645680137978393 0.0315015301281425 0.0581485749995976 0.14673809929888 -0.0143970006160407 -0.0283735327893013 -0.0699338004510193 0.0150070800711514 0.0246603376055866 0.0681842613111215 0.000488211300538112 4.06026004932572e-05 0.000228344848739576 0.00565962542122339 0.00422370071457099 -0.0204675875133147 -0.0129296855147123 -0.0177019880889077 -0.0106205427137575 -0.000206549574307593 0.00129955065147448 0.000246260913579344 0.0106534394486081 0.00377521181551392 -0.00421799728074503 -0.00678529269464014 -0.00412749570997814 0.00193206917685091 0.0383403977021916 0.0685289681349414 0.168642488718424 -0.0432412431155081 -0.0813706868868799 -0.208111430778738 -0.0437121689810079 -0.0801612316479843 -0.203825733712823 0.040552238838457 0.0688872606004547 0.180169935754994 0.0338628242193991 -0.000727488627778841 -0.0379450922229312 0.0142438095668063 0.00471686267786637 0.0234855944823309 0.0284224129185785 0.00570480506431677 -0.0369271950524969 -0.0460119143569572 -0.0220475975913408 -0.0164717580793036 -0.0400853965556414 -0.0269286742373213 -0.0134975489634623 -0.00619798907957605 0.0120452681377538 0.0227846480166524 -0.000208715107574512 0.0145765987259769 0.00266704827437679 -0.000469173216427516 0.000900163629882144 -0.000988748602701266 0.0022459374316732 -0.00681513760703022 0.0103886863595375 0.00131757430696614 0.00196929249526552 0.000240715321908456 -0.00151558056766666 -7.16304394218966e-05 0.0016075575574845 0.000882630719197752 -0.00127257237258717 -0.00151627156648986 0.00154468601638016 -0.000223225250942567 -0.00151531209399722 0.000890738097079204 0.00101521485700189 -0.000451269351759015 0.00161859801002216 0.00117846762441668 -0.000357222777694361 -0.000383212074436856 -0.000249094859635279 -0.000145787135391349 -0.000370808525657066 0.000201440131160355 0.00019267374596445 -0.000223104631980817 -0.00258567770843624 -0.00082546596757687
  43 788.177484202626 ""  12.4366789055151 0 0 0.000308018836671223 2.66698702683803e-05 0.000292443491361694 -0.000295334939370144 0.000705830006361866 0.000333491853650972 0.000443763061902382 0.000178000040386989 -0.000746228084700174 7.12146366038075e-05 -0.000223134474218847 2.3813095332795e-05 -9.28370558865619e-06 8.23450737621543e-05 8.69190597916087e-06 0.000810145779320894 0.00152925655252315 0.000581952417349147 -0.000283168021080429 0.00140792999572718 0.00093651506643918 0.000175597296393191 0.000151010374489299 0.000795521262508071 0.000378097899185458 0.00021310831435766 -0.000891027183292995 -5.82235319288006e-05 0.00142805446918844 0.000315389721147225 0.00172911905532085 0.000794061831852883 -0.000690095948251724 -0.000122442050216241 0.000363127216134848 5.78170631040432e-05 0.000208567464056734 -4.15990519079583e-05 -0.000307110798878437 0.000311660797041806 -7.57895984112035e-05 -0.000343712490509616 0.0675306949258086 -0.0393648927618123 -0.0323837871456227 0.0139811956291027 -0.0055842416478745 0.00300266893129954 -0.0168075817663428 0.00582897881537354 0.0101350871591832 -0.0118508050130193 0.02382331783849 -0.0210512082672121 -0.0156691705533946 0.0374675239014653 -0.0140754020112833 0.0233416078311408 -0.000969183504325124 -0.00216928515915549 -0.0147109545969828 -0.0335831607574908 0.0186697626586973 -0.00924391434409327 -0.0331780676084647 0.0146151630650915 0.0181543194173522 3.42698061629096e-05 -0.00318373046463238 -0.000777986296750779 -0.00326639986537271 0.0205229633834182 -0.00810518626333956 -0.0171918207054187 -0.0124970913684669 -0.00304285532698296 0.0200262487111439 -0.00711505337439626 0.23526175273735 -0.0945211848282869 0.047427669947091 -0.00495530826183218 0.0706523164849534 0.0241487804691498 0.0341840494344716 0.0282847783947483 0.0373558724551927 -0.0413697488361085 0.0377382239649163 0.0288929808560941 -0.0522035762301783 -0.0143193950605806 0.00916149552213248 0.00998634944698094 -0.0291113689538282 -0.00473329828033518 -0.012103427011923 -0.00394933174324237 0.0316211473871308 -0.00447413183273862 -0.00144312937588402 0.000635470207651653 -0.0114117002779893 -0.00396250494010269 0.0295635900296536 -0.0238400116071413 -0.0234015561984781 -0.0160652981151395 -0.0220922326477483 -0.0226091014217792 -0.0146960319584059 -0.00483194700199108 -0.000895112398808265 0.00279232253055913 -0.0191989614690013 0.0278788038725794 -0.00813594714378292 -0.00220019552950999 -0.000996308378593748 0.00209771137655576 -0.0185627058625987 0.0293331831335717 -0.00703820855270258 0.0448424245587641 0.123739868919863 0.0308502376603686 -0.0881999390783019 -0.0320514019965313 0.0777051963843959 0.00511947484595171 -0.0451081632974891 -0.121472978133799 0.0138806077137009 0.0240334908082398 0.118911493121124 0.119480360710828 0.0233003310348555 -0.0998808878390814 0.036440714383459 0.100939132226523 -0.0523027312990381 0.000187638279137609 -0.00169334835769307 0.000974734824290909 0.00362055301695595 -0.00127625229908992 -0.00445195559621898 -0.00793688024169737 0.00557081056709911 -0.000482235613759069
  44 827.212164197481 ""  31.3146331432374 0 0 -0.000258108980578022 -0.000198774098363741 0.00010511673756566 -0.000134383265987954 -1.8927016148112e-05 0.00028622151862268 5.43921670194018e-05 -0.000338083958571697 9.07740726354276e-05 0.00012259081466454 1.24583623903028e-05 -0.000156212281504043 -4.12444335789149e-05 6.17062325547145e-05 -2.29873679491516e-06 -0.000433631201177126 -0.000931991723654824 -0.0003531375812985 -0.000466480706513616 -0.000297808359339471 0.000192986597494276 -0.000594731968935678 0.000539593702350165 -0.000352966547301152 -0.00179986612480678 0.00114009592470209 -0.00014325329184836 -0.000237624885787833 0.00115635234093664 0.000794452121247929 0.00176772503895773 0.000878572470294658 -0.000233629377773232 8.79467739738225e-06 -0.000132384796733053 -0.000139777840099821 -1.79615424582469e-05 -6.02101034739562e-05 -0.000147800179626493 -0.000100619826821772 1.33421901192805e-05 -2.54105521672723e-05 0.0201457683828629 0.0455153042414207 -0.00943149340953062 0.0821698444800002 -0.0514554368173835 -0.000285688280531012 0.00584741636832289 -0.00147746113728467 -0.00330880687792417 -0.0342003379835706 0.0462111971636673 -0.00279049199198254 -0.0498574485691425 0.0588654104247738 -0.00890684580488637 0.0371908621302232 -0.00789552647140979 -0.00801213902130635 -0.0410458338850258 -0.0452536457482213 0.0257189558308328 -0.031641668551142 -0.017224986067893 0.0130252521971313 0.0945359977831946 0.000163558950251052 -0.0192688852550025 0.00539312388486557 -0.0106246600176494 0.072144212746247 -0.0172194747297969 -0.0543310898898615 -0.04328564370222 -0.000578679224206629 0.0631492326940914 -0.0244005728217335 -0.0575562962013036 0.0482890589180612 -0.0157193985756874 0.0143171338734163 0.00422104793574078 -0.0180638541779507 -0.0546099811861737 0.0393130183265544 -0.0465834571609193 -0.1247843146944 0.0210138497922621 -0.0104250955098629 -0.0923417062864591 -0.00909682872614944 0.0291355032392873 -0.025230967814741 -0.0140743805352179 0.0196685483967012 -0.0674736444256043 -0.0113506329489712 0.137304277455852 -0.0186333687368293 0.00625655959887156 -0.0629562709621035 -0.0653296386819554 -0.0179803972342357 0.12211454512749 -0.104572717551159 -0.0879269903462845 -0.0625733548570403 -0.096768767480672 -0.0824332533463387 -0.0484151276146924 0.00283717389328099 0.0471995000765366 0.04373182853564 -0.0951934880174957 0.112291307069085 -0.029313345084723 0.00408691112866512 -0.0772112432781938 0.0277526235598896 -0.0941548374243084 0.115482281631072 -0.0204083290671691 -0.0406104380787551 -0.0370862742005545 0.0221934716960155 0.0227082500810819 -0.0203568638807555 -0.0447828294893956 -0.0022399202646191 0.0452490179500842 0.0301678143814515 -0.0414247285525942 0.0207688499742864 0.0369726464616287 -0.0611702552344328 0.00466180976423486 0.0749806658080545 -0.0370344177616047 0.00581685911652559 0.0182311031188065 4.23520534011089e-05 0.000244961224554739 -0.000313329899398764 0.000475912148330207 0.000157102894297786 -9.42676445569449e-05 0.000237851893014305 -0.000885284371927817 -0.000593817718873895
  45 841.565424610084 ""  9.13281919649821 0 0 0.000860901819912335 -4.94686617255335e-05 0.000829878974153874 -5.85817868466753e-05 0.000821499892498208 0.000507320159773366 2.24750769119173e-05 0.000197334108507776 -0.000419736167958016 6.59809143943792e-05 -0.000498859718738894 -4.26998384080877e-06 -5.21939155126744e-05 -0.000115292903106936 0.000156539340617295 -3.62871562229598e-05 -0.00019676815514512 0.00174461884776705 -0.000188740404092786 -0.000183681189866096 5.27990612077122e-05 -0.000995130772623703 0.00161979637426561 0.000633913609024691 0.00211929948575102 -0.00109944305293238 -0.00338655040277115 0.000428385327558004 0.000821168148981947 -0.000242157082712656 0.00098362107697511 0.00169028193597004 -0.00241528582122911 -0.000157740162774125 0.000203739725065756 0.000233957742624002 0.000239530640146072 -0.000179650957906069 -0.000182552925798786 0.000364894220637678 -0.000379176163653812 -0.000240524608555073 -0.00783493222124302 0.000527035979341335 -0.00766227243667406 -0.00137590066836224 -0.00322992584510903 -0.00813689062322959 0.0106081921938931 0.0131513121324425 0.0366225007913819 -0.0230580337367032 -0.0409961278503584 -0.0873176580115063 -0.0116523059327635 -0.0282574757322172 -0.0595215652537622 0.00779441695424101 0.0107265661010445 0.0301830560356567 0.00429719432114038 0.014679528501843 0.0236701377769625 0.00519283530437419 0.0194880349582547 0.0300593377652555 0.0136901290791565 0.00334474332118452 0.00538205036910614 0.00209726964109819 0.00241084601185891 -0.00266542228224773 -0.00615214255050031 -0.0160552336878306 -0.0102804987770503 0.000235171379161302 0.00726245845020181 -0.00143495221409413 0.0118085410336231 -0.00739016202123696 0.00426980347721669 -0.0255903940856962 0.0146960901039258 0.00176382745379389 0.124233521549169 0.244489993376382 0.597997177899002 0.0848871624535086 0.154140155348379 0.398554267235234 -0.0390880607426832 -0.0702166578668333 -0.190736505046858 -0.0579325519479517 -0.0875851030280584 -0.238814682467349 0.00124576261762837 -0.00337058900060405 0.00618375713031152 0.00153685767679175 0.00429436509950209 -0.00812641778463137 0.00101739309960129 0.000234421736150161 -0.00725831400456535 -0.02692934547987 -0.0154049385779547 -0.0135203738331925 -0.0280389463613844 -0.0245818368961742 -0.0151879919219883 -0.00163669277314183 0.00724038407502249 0.0109475694632604 -0.0139218490928883 0.003588655528111 -0.00349162845489923 0.0034227773150285 -0.00778532300974424 0.0183508608761003 -0.0127624209886353 0.0209799542402948 -0.00926311446926595 -0.00134533488441505 -0.0153222269382847 -0.00780047645145019 0.00809054673519089 0.0131769628156355 0.000513065041274898 -0.00102065859869284 -0.000458062994054346 0.015244436061953 0.00805025956504462 -0.0105862778693998 -0.0442591067202428 -0.0238045955355384 0.000478145025710284 0.0174933792237513 -0.0226107545798822 -0.020713278532736 0.0129540000008095 -0.00111001733680551 -0.00113505550213789 -0.000258554764204521 -0.000848517675809895 0.00142652502275025 0.0007687930862721 -0.00207332797292902 0.000656143159090096 -9.26755885371426e-06
  46 855.047667546376 ""  9.01273042764048 0 0 -0.00158695227295366 0.000768997667779791 -0.00187920884085141 0.000580962355336983 -0.00309583185047862 -0.00184199121758347 -0.00160246318688369 -0.000154933148592201 0.00164563444576841 1.43049069648999e-05 0.000178648465406231 0.000205713844630021 -0.000385852287778238 0.000451632424492246 0.00051771891281851 0.00101891227457939 0.00253652008721669 -0.0034295598415873 0.0021127600000153 0.000283449194721366 -0.000985256633915759 0.00478126274136222 -0.0070220322476425 -0.00246151989032453 0.00111970718324406 -0.00309830473413377 0.0048815952146478 0.00244365717447122 -0.00138295674853908 -0.0030091196181653 -0.00237269700710791 -0.00352253260995698 0.00683408364485097 2.72362144587292e-05 -0.000697416618706063 0.000136742395545879 -0.000855228714882115 0.000291061689243133 0.00117752382173921 -0.000899126157602607 0.000535535037869543 0.00144843641741681 -0.0272178386838166 -0.0200352721256479 0.00642658967756357 -0.0469996530576773 0.0304878206898423 0.00057127735848097 0.0125614390116016 -0.00122584165080633 -0.00104359993046025 -0.0177302168655107 -0.0792289613890498 0.0411842245533952 0.0191008306776341 -0.0822576007512838 0.0346575782737286 -0.00848698878489448 0.000530772198702649 0.00202419793110633 0.0187060882528022 0.0762773390939351 -0.041217094363654 -0.0112052194162475 0.0728544911187918 -0.0358492241448644 0.0981424880976077 0.00375808602263683 -0.0208323503823791 0.010015460072042 -0.00675866182656531 0.0624901613771182 -0.0116597738111522 -0.0471746306068475 -0.0419334550327006 0.0038962728925463 0.0476661837413766 -0.0190505838267291 0.0112221968896535 -0.0247860234802278 0.0134851169388675 -0.0304517535662126 0.00393747381728732 0.0137333700375519 -0.0719433022692897 -0.0752990127791629 -0.00709955533467397 0.0534461650778348 -0.0844763007112704 -0.0189311991249635 0.0669842945489507 0.0726588728915589 0.00480747364223417 -0.0574849024991738 0.0734943349127943 0.0438999521475442 -0.0715519775175052 -0.00903050247455685 0.136814273955218 -0.0173728006311428 0.0147135813426036 -0.0934745718645218 -0.0710840101761177 -0.0189909588631669 0.109000267827446 -0.110736655385799 -0.0874496568358333 -0.0637746110912706 -0.0985260321958114 -0.0749423478474227 -0.0373844237922604 0.0118333770511502 0.0733431495915523 0.0583704903959128 -0.101017170230696 0.102959045584172 -0.0240537019390627 0.0096180684740996 -0.122489065323612 0.0438383167033049 -0.10086508354316 0.107614783326791 -0.0172122580610574 0.032791051212227 0.0154300182620012 -0.0254903626749865 -0.0057476740126596 0.0263453777241208 0.0371699258923998 -0.00355994838444731 -0.0448510198843077 -0.0128743106894375 0.0481592757883786 -0.0172862641939927 -0.097254617173217 0.00538561980727115 -0.00594685294000536 -0.0381029908971552 -0.0141904797707929 -0.0573874134094176 -0.0109625159630961 0.00190156318923552 0.00232265439793753 0.000572088180730723 0.000576358509725125 -0.000722360416647048 -0.000125412409491787 0.00326927312104033 0.00336713826294612 0.00148844016961004
  47 857.535335776783 ""  5.99515378237792 0 0 0.0690523602329354 -0.0228727050681827 0.0635388741107583 -0.0204236879508953 0.123827903352336 0.0603168163198047 0.064317710291233 0.0144953246196096 -0.0630668338541451 -0.00410688073972529 -0.00619407509500177 -0.00164897563422856 0.0167142114130827 -0.0195162616058533 -0.0209915989694298 -0.0266020529880453 -0.0644731683621046 0.139692266465561 -0.0720025480562718 0.0106198261959831 0.0390175890801823 -0.163538398564402 0.252114050103115 0.108527565664642 0.00509860218548701 0.0929577609948414 -0.184459581675812 -0.112247841327845 -0.00139999224544557 0.115842285281954 0.0269858564288505 0.100599684618957 -0.251069922463917 -0.00283794215449762 0.0343802455595322 -0.000715862295473332 0.0346290802970003 -0.00961647875686699 -0.0436589112557629 0.0373237416294693 -0.0201593935865289 -0.0564775870121937 -0.000933767720000559 -0.00177223732079542 0.00127158332963245 -0.000895619667618342 0.0021635661859551 -0.000689805792175056 0.000139293198332966 0.000930512825837723 0.00218427299712562 -0.000181672476278293 -0.00272501277922879 0.00162958643944137 0.00137944319710488 -0.00258946725231786 0.00207805224410438 -0.000540269517687589 -0.000344577444852199 -0.000791984874533887 0.000604956981312281 0.00267880981936273 -0.00111818759202954 -0.00037254623565469 0.00187778216426131 -0.0020772425661891 0.00233144787786134 5.67826117353588e-05 -0.000638235016189217 0.000256384737308944 -0.000215348900969945 0.00173653381962976 -0.000169955512270623 -0.000993447289909899 -0.000916929634230944 9.02021738000464e-05 0.00103955226073453 -0.000432491285866522 -0.00165544112918768 0.000751151201317442 -0.0021040094548841 -0.00134904191129515 -0.000614084825338794 0.00141570806743754 -0.00319403440631539 -0.0048564803437732 -0.00552224235145335 0.00189660457525527 -0.00436201597467995 -0.00445836831846722 0.0025912523684208 0.00303032257517362 0.0017381265526822 -0.0015347902084952 0.00284201998942104 0.00343511584777267 -0.00201170690086766 -0.000185947394485929 0.00367717859263204 -0.000487805866936635 0.000327289986232857 -0.00249666150660363 -0.00196884425147084 -0.000542249964926138 0.00300865854937865 -0.00248859967701274 -0.00216256721642312 -0.0014506060692018 -0.00210766016073581 -0.00158093376965061 -0.00074410158980812 0.000400078581171952 0.00187589796550068 0.00144461314459869 -0.00251274452658875 0.00251373277755483 -0.000550723282209951 0.000214466746276279 -0.00322739973337942 0.000992901744295117 -0.00247041897678318 0.00244611355207939 -0.000302980752048273 -0.000468508299364511 8.33676556320944e-05 3.22551507467697e-05 0.000591426908910437 -0.000916983752722676 -0.000336601542617397 0.000502497492206254 0.00017483275238941 0.000280610309150694 -0.00114243876897216 0.00137165026401068 0.00308015533706651 0.00234971972651143 -0.000157681531854728 -0.00148194346471638 0.0029544609169848 0.0032112630260426 0.000765120658702086 -0.0758396051040511 -0.0995509752707776 -0.0228086324996433 -0.0438722697146957 0.027922863693305 0.014910157078599 -0.121921119369631 -0.0827680273554488 -0.0350938782804705
  48 865.340277504477 ""  41.6029593546773 0 0 0.00037047011706475 0.000303566110166394 0.000766621336058604 0.000109261820519637 0.00015512920733954 8.10704114517784e-05 -0.000272060988914256 0.000526450130507436 0.000530943448581227 -0.000150074092686519 0.000260632538874657 0.000110655141742805 0.000379782819952648 -0.00060039015570865 -0.000342492520645003 -0.00024215267781114 7.86864490644623e-05 0.00141412085998097 0.000187754540239563 -7.01637489815823e-05 -0.000165463575113483 -0.000250497932070538 0.000442891797364323 0.000152740039036088 -0.000513283948014733 0.000870839550939932 -0.000424478108885452 0.00242569606412059 -0.000920020341577262 -0.00284489460018069 -0.000802998520702458 0.000340495621091534 0.00020420347041495 0.00021806027352419 -0.000393510073963128 -0.000208715734870082 0.000242081920830711 -0.000230359711804296 -9.00419674134439e-05 7.97717608026469e-05 -0.000294386025466982 -0.00015520399156697 0.000210272203278323 -9.85478027703096e-05 0.00536304284636773 -0.000954664253747857 0.00916693146924354 0.0165006813677623 -0.0194219008449446 -0.0338056507792969 -0.0851524483193593 0.00619519532620165 0.00786966011221018 0.0353377785898887 0.0062956440369782 0.0019006627692749 0.022872459404935 -0.0153207960964336 -0.0276112609873195 -0.0695268512583722 0.0164556424324285 0.0333507190181537 0.0666388707096417 0.0183327485846264 0.0377239224261801 0.0835678840578249 0.0018304821650998 -0.00607302841131534 -0.016676568740247 -0.00671365716341502 -0.00378481236492466 0.0264505374183896 0.0140000407595916 0.01494020938845 0.0096459921875074 -0.000837090327079991 0.000510238095080386 -0.00596342567739246 -0.00533520340346983 0.00493054896071495 -0.00149605069862284 0.00639909214318643 -0.00648435020142444 0.00178398854624275 -0.0379994699360645 -0.0673262483432462 -0.150776056663735 -0.0160243703997289 -0.045698367039337 -0.100464481460414 -0.0836464438943255 -0.161293538472441 -0.424543481918413 -0.119597935626799 -0.203014369698156 -0.528074396543748 -0.0180130446670343 -0.00141420519701761 0.0326313342759499 -0.0117854612460785 0.00489639971003551 -0.00141057375972162 -0.0136550874993051 -0.00435518575104749 0.0316289696293905 0.0172080190085707 0.0120694170458085 0.00952887133391647 0.0129762842906276 0.0147480690985026 0.0103807069472882 0.0128748432229584 0.0020045424465527 0.00442318569806382 -0.0134405082105546 0.0342067391755383 -0.00227927733444017 0.00128884283758411 -0.00525596886316736 0.00647785499774749 0.0055075097389131 -0.0176209427478827 0.0144569055742112 0.00231744361320422 0.00648492363896624 0.00183839717379872 -0.00277519969843487 -0.00467205244110025 0.000122108362972648 0.0018882824325377 -0.00116921971905171 -0.00482458724094092 0.000197065169605758 0.0032766107333718 0.0093217366743302 0.00812037239279782 0.000610549717796645 -0.00652228212736026 0.0116048417113145 0.0056924999029723 -0.00485279425139751 -0.000246792516674082 -0.000769395420629494 -0.000366777496636112 3.8490301463486e-05 0.002172203594883 0.00130300863830559 -0.000487282957509723 -0.00136975061239551 -0.000583330290564897
  49 882.116874010076 ""  33.3963267509197 0 0 0.000512762312488564 -0.00150313977372493 0.000633314484249333 -0.000584963673744929 0.0024646629720221 0.000494847868198729 0.00107519598130165 -4.56030762293071e-05 -0.00103352911651647 -0.000155049995400244 -0.000204949977778211 0.000355797230260712 0.000376940409546059 -0.00049343661688553 -0.000332280567055418 -0.000589816272949934 -0.000236877707966619 0.00280381432170508 -0.00115893173294032 0.00222159045651018 0.00132910252816366 -0.00144575743790359 0.00284208356123299 0.00254201573825874 -0.0010028789819779 0.00183332244224504 -0.00109658257501239 -0.00228964493757257 0.000709372679866356 0.00289276801907572 0.00164571350562085 0.00230274413997184 -0.00456914908096784 -0.000268311511335699 0.00103179851386632 0.000294409248868204 0.000811502514734146 -0.000211814615344078 -0.00083046920322391 0.000759018085318977 -0.00037895411410754 -0.00100545453068463 -0.0458140088661577 0.0549621221211114 -0.0287071717294132 0.0406240478941653 -0.0369936937030595 0.011718843136055 0.00797020819704855 -0.00528854840947025 -0.00427008426186656 0.000239161238636564 0.0360992210675021 -0.00873066383141568 -0.0171402473414219 0.037455765629268 -0.00367435772333523 0.005827478617884 -0.00471222135145593 -0.00481142248912412 -0.0105248391057464 -0.0276231257170913 0.014646281218813 -0.00101202627926393 -0.0147026652179513 0.00678473691797449 -0.0116497457559022 -0.00287552266177935 0.00121809504520405 -0.00201156630987534 -0.000386893169658743 -0.00533394060880888 0.00218978314437241 0.00671458821885817 0.00624456239209093 -0.000944704506988232 -0.0029606300221242 0.000636453543359097 -0.0152273113415221 -0.00402482112657145 0.0498377216091119 -0.133575478789023 0.100607755052454 0.014428531057637 -0.0183153916456995 0.0259718219181291 -0.0523673210250302 -0.0538727552752358 0.0109420906905058 -0.0358604877114162 -0.0237877445136709 -0.0234467856935964 0.00802386349000056 0.0118155086091029 -0.0121145498959552 -0.00284199201420108 0.00842123237463802 0.00177298722059708 -0.0172750141786074 0.00148980554962478 -0.00213140715103218 0.0145533314919173 0.00820803817793945 0.00257309899301755 -0.00720345161420002 0.0158295852903987 0.012453688213632 0.00918217126783754 0.0132477355672384 0.00975154911015286 0.00397188959069439 -0.00106853222991421 -0.009930186853703 -0.00786625617899771 0.0109105261919357 -0.00660907114512901 0.00155615852204344 -0.00176699146708665 0.0199900340497079 -0.00796644861498596 0.0126229401897116 -0.0127265049797663 0.00324211782307777 0.0608269801976765 -0.00748403745575276 -0.0514910322084842 0.0180981164336041 0.0656271375216151 0.0793951804421937 -0.0262314752350954 -0.092195288011887 -0.00867815991544509 0.149210043752467 -0.0130140687977278 -0.441637791018728 -0.192575963988693 0.00551860247078629 0.0628506944801119 -0.265946381609293 -0.283015542453987 -0.00733525389621276 -0.000703786460787147 -0.00109987848557374 -0.000686172073025996 0.000474386062955684 -0.000428463766496622 -0.00188042362699308 -0.00297485252639135 0.000641476729625733 -0.00112920862336684
  50 929.572440156621 ""  27.8254254891552 0 0 -0.000506897984556438 -0.00148639491120499 0.000508494129827305 0.000705030992411137 0.000608546219542924 3.49368759722254e-05 0.000787385371343835 -2.7074886286962e-05 -0.00105154962493139 -0.000544213861961358 8.60365976680331e-05 0.000349632199628885 0.000231388155818828 -0.000386295015392118 -0.000255638614528392 -0.000790825392769649 -0.00236971993221952 0.000635623009095096 -4.3537232811035e-05 -0.00372072533643121 -0.00171130208070998 -0.00178646176022092 0.00284045403545818 0.0010634400147816 0.000394467714028969 0.0001408338402271 0.000236565855640573 -0.00169502341542481 0.00065950278651071 0.00214328330739197 0.00149171122342507 0.00162591526556493 -0.00345956759348798 0.00012625242667339 0.000280733658910227 0.000206803071282067 0.000120416324412953 0.000134856790742108 0.000179799042111901 0.000306601005398673 -0.000229854601616141 -0.000156280306537012 0.0670763440517185 -0.057275225749427 -0.0166632983196031 0.0201977866126059 0.0205506226566207 -0.00552977295529652 0.0113978602389566 0.0020574580872737 -0.00286993386620762 -0.00303746413522957 -0.00141431296569682 -0.00518133615937451 -0.00748745443153554 0.0154528595367182 0.00579162874407579 -0.00191717495621662 0.00113813023434407 0.000836329319284827 -0.0124326531130354 -0.0111178118023511 0.00928807417410015 -0.00385828578476199 -0.0105235462146593 -0.00036831067717974 -0.00499082069868325 -0.0136888213468062 -0.0376934640197893 -0.0146981339646541 -0.0115981530528853 0.0265308190242768 0.0222848215260812 0.022063719638191 0.004275046736643 -0.00217202919655417 -0.0061996011441321 -0.0168784632049418 0.20851527373852 -0.0855807549667157 0.0286241316332659 0.0945733314315555 0.0418516120165499 0.00233647662358351 0.0209815486284568 0.00017309491567307 0.0220171975480504 -0.0232399151401736 -0.00989113379505142 -0.0550437253753641 -0.025477431370776 -0.0121816319530903 -0.0076068578174418 -0.00362658909898985 -0.0020863325597899 0.0345371968338916 0.0235257184668856 0.00950347183316075 -0.0335191737827535 -0.00246745333100802 0.00295515684839894 0.0859086812608395 0.0156342405847693 0.00672901441979675 0.0491331971566728 -0.0376979305818764 -0.0305316308118231 -0.0116714402378114 -0.00210529822048972 0.0250330210618974 0.0410736217622312 0.03401593808133 0.0578852238073287 0.0652783509541593 -0.0259854408751884 0.0880294737259271 -0.00376213317057124 0.00682654227175907 0.00705884204183352 0.0282328005471132 0.0312801827111498 -0.0685496189915425 0.046220550962094 -0.0556539799136633 -0.0776793558733519 -0.0618653825404686 0.0269959351341431 0.119247813604981 0.0380255497069254 -0.0851122905951263 -0.0263909078980097 0.0218520708568312 -0.123411944976382 -0.0481946264733787 0.265313224373329 0.166798950701009 -0.145008315657109 -0.237986536526852 -0.0315566997184816 0.0260440044474845 0.0275541673389694 -0.000144769741723834 0.00306573185040792 0.00147773934604637 -0.00219689133935224 -0.01375572676579 -0.0080762485473137 0.00342440100104232 -0.0103497852098932 -0.00186247897900631
  51 931.117786383958 ""  7.52908263725378 0 0 -0.000154453256475045 0.000124135563091168 0.000891982837425635 0.000339719810178152 -0.000545492103447986 0.000591223939659331 0.000393460114994027 0.000819466180226404 -0.000534929048998223 -0.000330436412136091 0.000685608717352019 -0.000139112428135382 0.000345411029473977 -0.000477225221067248 -0.000512833418784958 0.000153797208763102 -0.000891124025386427 1.41867347841761e-06 0.000222099983726331 -0.00306374158781594 -0.00103843100820894 -0.00107804488269715 0.00103457450336526 0.000236058454505514 0.00159965061026228 0.000309116611945117 -0.00286789076546058 0.000511162941860967 -0.000793483122041651 -0.00133330812994267 -0.00108079265604346 -0.00123909219747505 0.00127430429798433 0.000793240569165002 -0.0011890784467993 -0.000640065773948886 -0.000145781874079317 -0.00014304811871953 0.000315249588025362 1.18523113318238e-05 -0.000310774898944852 0.000170592801864201 0.0217875791413147 -0.0172843525871735 -0.00391676408309898 0.00758602866912566 0.00725947382976235 0.000685884724794125 0.00143582053859995 -0.00376882564772399 -0.012247268917927 0.00349023058242269 0.0078634097820425 0.0170944077418791 -0.00498028701066845 0.00133986012610465 -0.00763220826655833 -0.00389541177647228 -0.00445945192198021 -0.0122498617517269 -0.00433668888566368 -0.00443262521220685 0.00150350881885952 0.00239357560362124 0.00214332063472697 0.0157817062995276 0.0231231721808188 0.0462588498361939 0.111681268531729 0.0486879095950825 0.0354978572740772 -0.0754310176967788 -0.0673710075271326 -0.0694792327473477 -0.0144628095679634 0.0119999926348062 0.0180437714229429 0.0517245464378127 0.0622081468311321 -0.0247956514116404 0.00803118514757914 0.0342419329952262 0.0109158989130598 -1.68136998387699e-05 -0.0167022238185889 -0.0433520439644272 -0.099828667388707 0.00557811363391198 0.0239407428571247 0.0507358306006239 -0.00358096735861168 0.00395038457419885 0.0187301353690311 -0.0212265324980767 -0.0372786655053066 -0.0805661227557028 -0.0841715225618903 -0.033419929849293 0.127375187923057 0.00601447272707262 -0.0126902447459818 -0.282711087425637 -0.056406571567138 -0.0245342464318485 -0.14473550075755 0.112960093715217 0.0875218322921051 0.0331601233076269 0.00622255220149378 -0.0787049540682473 -0.127271989125303 -0.102815261780149 -0.180190427217757 -0.198440191690375 0.0736252406811629 -0.267586305567844 0.0103939317065263 -0.0160220855096564 -0.0401180838384572 -0.0857847743160354 -0.102667649589905 0.215245548995891 -0.140910297700248 -0.017112362371034 -0.0240967629765798 -0.0207709856248967 0.00865698309941965 0.0389772159894736 0.0135364518653817 -0.0284993321731755 -0.0106593251908606 0.00560385373273339 -0.0391775640881573 -0.014061775549465 0.0855876915880043 0.0549067901064245 -0.0490948640197826 -0.0813712636750857 -0.0114748634824657 0.0040300681564607 0.00655556803670146 -0.000524870922746709 0.000426207886704094 0.000354494476622453 -0.00108100524935033 -0.00459676823849877 -0.00260327922645297 0.000411488966573268 -0.004308634379658 -0.000928521745503585
  52 936.017057515519 ""  4.4640642745887 0 0 0.0127589262898107 -0.0715184721502938 -0.0790540025176572 -0.00472208551742133 0.106107198311927 -0.052596789209977 -0.0206908318815259 -0.0890974978714134 0.0237541673833809 0.00249872129622839 -0.0648826109071025 0.0301750186986092 -0.025468482796286 0.0219200865836647 0.03374356788152 -0.0318909746533519 -0.0188367435448312 0.00899945846016349 -0.0426847309039824 0.1497578315375 0.0355395263198565 -0.0174884988909935 0.0868131838807677 0.0330561171296932 -0.199137698019643 -0.00243418449098376 0.347563629121781 -0.0687712402245733 0.10621511862125 0.16712274429313 0.143756779259776 0.193275712322817 -0.265853776669063 -0.0849301323849768 0.142367559255563 0.0740562191498093 0.0236995839778577 0.0182672589403121 -0.0362451282785912 0.0113986767599868 0.0166804018381799 -0.0402997338100453 0.00070597468863397 0.000295164268878065 -0.000550982743545641 -0.000539100629131949 -0.00042280155485796 0.000412399210835916 -0.000875817396472546 0.00040028932890488 0.000955372257010101 -0.000211444139958319 -0.000609136283058979 0.000144215641111445 0.000490870245827942 -0.000496698000090624 0.000345476651691376 0.00016732033352134 -0.000384291247004377 -0.000583239809781929 0.000666953739164961 0.000859264233236778 0.000327852609981856 0.000155688068290611 0.000517803778674087 -0.000122858651214635 0.000246647371931431 0.000248755036300042 0.00107786020872609 0.000369485754413201 0.00028047179109779 -0.000686509941550842 -0.000703591957367035 -0.000607879365739806 -6.83113420731662e-06 -4.29951750501815e-05 0.000289470570741289 0.000468652237323972 0.000658567747525526 -0.000519339773242968 0.000401560359412597 0.00123783177137214 6.29338856210377e-05 -0.000618143511893502 0.000390707339699824 -0.00118161449870778 -7.68166241520601e-05 0.000616984323414247 -0.0007130687744092 -0.000560685192147257 1.02046447154851e-05 -0.00100818357096219 -0.00397912345591815 -0.000374215715428217 -0.000473038663290655 -0.00270225267923889 -0.000719414862531487 -0.000364650324876189 0.00107429557337817 -2.71848227745109e-05 -7.41442775817828e-05 -0.00251002826460453 -0.000444617300619196 -0.000239209383900151 -0.00135889915274415 0.00171363433417447 0.00145990759917682 0.000619338170869508 0.000308063467439434 -0.00069679261519343 -0.00135799553483868 -0.00117866476578319 -0.00219966985040471 -0.0023416954746355 0.000818439020310543 -0.002344976341185 0.000121375885620389 -0.000329800868736306 2.52299610464427e-05 -0.000897901344200881 -0.000807806165149436 0.00196881378658294 -0.00135799147043512 -0.00023897329171518 6.19881887387841e-05 0.000412068507855143 -0.000421504600709525 -0.000370639745635296 -0.000499674386479715 0.000233403363359205 0.00058500366644321 -0.000169789256764123 -0.000577888770870686 -0.000343225897216503 0.00177374733319122 8.79384329189402e-05 0.000455225170264189 0.000753480808283474 0.00121983223664387 0.00131913413963893 -0.000209818968172708 0.0408419009980168 0.0488007010279713 0.00389923768607887 0.0268494848316051 0.0114902777107004 0.00309555577495365 0.0871587230426642 0.0364224337091254 0.0182436704089746
  53 946.790108186587 ""  0.425075610754509 0 0 -0.000128320479090225 -5.16186058949836e-05 0.000105832707249212 3.19508184477185e-06 -0.000158293842140303 0.000209169438905634 0.00010926676775747 4.48691524049537e-05 -0.000140301902332003 -2.38128316214706e-05 0.000148724895786328 -7.78211371146131e-05 7.58009819364971e-05 -4.88244688796847e-05 -8.98220175011061e-05 -6.7748279553656e-05 -0.000290447029867355 -0.000111755031689373 1.3204132893974e-06 -0.000444191844795054 -2.56658053593063e-05 -0.000147642195740543 5.14029684784355e-05 7.03803227129659e-05 0.000105917746674717 7.84011116223313e-05 -0.000263507067450827 0.000132833880884923 8.17672726328824e-05 -0.000153481620423801 -6.51239441791453e-07 -9.43932705326502e-05 -3.06987183253432e-05 0.000197568151417382 -0.000310052098877715 -0.000183056112621217 -1.45233011678651e-05 -1.32573573180402e-05 5.74789272883798e-05 2.49802765419096e-05 -5.85780405422495e-05 7.34288413533706e-05 0.00159745702198228 0.000473816014047789 -0.000498382627736637 -0.00140786949664693 0.000763450547247774 3.35508348374669e-05 -0.000394427610519771 -0.00106510817959598 0.000386560556874659 0.00249577359052939 -0.0035834764538197 0.00130078335023594 0.00168725544271038 -0.000341514279772861 -0.00054783887881853 0.00802968473112583 -0.0063659353260105 0.000655037208400073 -0.00149715572739113 0.00867512301573001 -0.00311102673948604 -0.00902860137663212 0.00900243449486714 -0.00159196407184002 0.0078215797182264 -0.118183088901005 0.046761704481627 0.0265243578568266 -0.0480670069438219 -0.0496586719515344 0.0449308836682048 -0.00950090194742726 0.0556014204860802 -0.0713612510624507 0.0882658360572683 -0.0185946210526828 0.00383650563694691 0.00104594124592837 -0.00131544555163148 0.00400827063470543 0.000582599473926395 -0.0012663198207898 0.00456066906297495 -0.0065119200062004 -0.0011463269905193 0.00904923265941696 0.00192326343818158 -0.000197828131492156 -0.0201981762155459 0.0208043457802953 -0.00383744416882142 -0.0202985794633021 0.00470252934328596 0.0026731975081972 -0.0108516759250864 0.109174169247711 -0.219666543610079 0.0138159794295855 0.12670682014877 -0.181674519068607 -0.0814210934401482 0.0286185139817254 0.268507295088989 0.0531277497393686 0.228121014711566 0.0831679763192186 -0.168377361143995 -0.145461946758843 -0.178448490814095 0.0532202063913383 0.20407527312705 0.0293265807205582 0.0778812369563546 0.0266095467961335 -0.0100625664149435 -0.0798121066358908 0.314098233900253 -0.108456364662494 0.0677019504570389 0.0250107517476689 -0.0424948773520526 -0.000871473084634859 -0.000376867483825805 -0.000563809888541173 6.92156644455207e-05 0.00101659334728667 7.37547942503534e-05 -0.000547888763663079 -0.000222616382685155 0.00018792144747935 -0.0022798766446679 -7.66680451777687e-07 0.00592188821360223 0.00341106113380541 -0.00172957924196984 -0.00390558463941169 0.00196329200410959 0.00201079528031431 0.000308871422794202 -3.22647110221759e-05 0.000186274760094933 0.000102271577481293 6.28011104916114e-05 -0.000757457213083211 -0.000613445941511194 -3.40414201135992e-05 -0.000777576156148524 -0.00025247463776125
  54 960.15815214519 ""  21.5245690126115 0 0 0.00546654137209559 -0.0276001583172976 -0.0324520672620996 0.0155469888162717 0.0246776297337154 0.120598476214179 -0.055786173800028 -0.029528400389091 -0.0075196584995437 -0.0175093194616488 0.0554919690632537 -0.0266903285683963 0.0285110432999106 -0.0309871244870992 -0.0401879459976231 0.170684892341283 -0.108826067218291 -0.281853510753793 -0.0755354972809381 -0.270992773072827 -0.00246880401718389 -0.245776284010064 0.297645041340375 0.0706813307394833 -0.0411593005353129 -0.108391754115536 0.323477602411079 0.186370024083559 0.0973625508113174 -0.198917472291285 0.106994185449773 0.00585268132053 0.112546824199592 0.0745645054689226 -0.0886565126732586 -0.0521230376024113 -0.000654133697636031 -0.00608142364568991 0.012125319913879 0.0252200229203499 -0.0337995819847425 -0.0110983604038537 0.000311281775742342 0.00259447597110103 0.00122118609075155 -0.00150007701717338 -0.00147355713161257 0.000589973204716403 0.00022712509335715 -0.000296691234329803 -0.000373296499897714 0.000201024993098153 0.000540091579783786 0.000572203311977675 -0.000458765455232613 -0.000956707928242808 -0.001272900670933 1.26721726167034e-05 0.00034098616679338 0.000754776028907737 0.000271229854293089 -9.61494506343548e-05 -0.0013797006597325 0.000201905676711071 0.000426675362762435 0.000903701850818421 5.48872788180366e-05 -7.32176620931643e-05 -0.000361252639782207 -0.000297158681619422 -0.000249939487440621 0.000146865043744861 0.000184783167349283 0.000121427555321276 -0.000265395157147657 3.32024965576753e-05 -0.0001272514880165 -0.000188048698137175 -0.00357876057225826 0.00261831322889551 0.000614279704988457 0.00585694233123349 -0.00423939030118369 -0.00257950300244696 -0.000998502682372961 -0.000914878720272287 -0.00338507899429043 0.00145909231117707 0.00295864991909388 0.0088725090051447 0.0019756476867269 0.00285683558963947 0.00637037652316291 -0.000395673354767715 -0.00142926201735827 -0.00491039604585835 0.00078438053034724 0.000219260790423425 -0.00137419379244074 6.95634942821211e-05 6.47635476989855e-05 0.00194390086363371 0.000554263618945924 0.000229551185455932 0.000722696440688005 -0.00130470550119199 -0.00127373242502405 -0.000661891269289073 -3.91792624787812e-05 0.0004501947674893 0.00126623767414988 0.00046014918849491 0.000751048661302547 0.00134509219385766 -0.00041028772983782 0.000743124936335137 -6.0454272047034e-05 0.000194451412864693 -0.00040362452714613 0.000761404230657979 4.90263358891238e-05 -0.000488937915722474 0.000341258417231647 0.000971335740681155 0.00118080537778465 0.000217576381462669 -0.000686182863054488 -0.00017626489317221 9.79572945071465e-08 -0.000158257527746555 -0.000351022166861761 -0.000748883754324588 0.000967450032439999 0.000780567560859302 0.000400379895342195 -0.00057596438542717 -0.00130405183913671 -0.00165959384073535 0.000275654436235079 -0.00386896451862726 -0.00247206089801278 0.00919125363422907 0.0191422988470621 0.00673539028721175 0.0377340928802306 -0.0706347135655224 -0.0827230472986226 -0.00287190654457971 -0.112721925773445 -0.046827575553215
  55 970.603887132188 ""  0.179439777865737 0 0 -0.000159183760452339 -0.000217828631600436 0.000663012582948229 0.000195762607969352 0.00031599931248534 -0.00231605272906302 0.0014801368018151 0.000435855703938966 -0.000278506128856654 0.000127504178989873 -0.00114316433457992 0.000758755626477882 -0.000366759808385353 0.000344292384398573 0.000697026237961039 -0.00417200647757055 0.000240732551365466 0.00587321490406604 0.00120415993676838 0.00362070541533893 -0.000725118382579101 0.00312363232104052 -0.00301268278399117 -0.00095012483919923 -0.00068654773727432 0.00341020807836978 -0.00556996289151199 -0.00350884434112314 -0.00172061063571405 0.003875283396847 -0.00254761851995796 0.000624682121539801 -0.00462940313728285 -0.00160236951745094 0.00236558837625378 0.00133994005730475 0.000320383585726856 0.000215349990497467 -0.000358854210594442 -0.000212141291998996 0.00054897506513767 -0.000177485554116014 0.00223363758035824 0.00365738240015301 0.00734034820290823 0.00301393722127907 0.00113238373666102 0.00291284254839711 -0.00116008622638579 -0.00526026796942339 -0.0134828022511906 0.0166112114359012 0.0303306288691818 0.0694869212934237 -0.0235966859244737 -0.039378044396317 -0.0984322201966588 0.0049118688790438 0.0128505818965933 0.0323545261268255 -0.00657146950992746 -0.0112825986130702 -0.0298950266917745 0.00526133321492564 0.00824541265652182 0.0262680145779464 -0.0011506025489343 -0.00387922402045875 -0.0102514634525599 -0.0127906600210906 -0.0100084388015122 0.00130087100970424 0.0114141517763198 0.0060607213540983 -0.0105049052402826 -0.00046925554367893 -0.00164562721803527 -0.00529256829764443 -0.0239111021003064 0.0147935197843687 -0.0102302557600694 0.0232065994881449 -0.018165648341794 -0.00587172398864896 -0.0854853342734657 -0.159611802811804 -0.391687233300423 0.116887116313725 0.234559755690847 0.595223251316044 0.0400192420062154 0.0789675015090507 0.198058182220114 -0.0400716851440429 -0.0675981907161478 -0.161777729676294 0.0384564780753908 0.0164033943026681 -0.0755790746972978 0.00502793562626335 0.00939026619610508 0.0850636914888693 0.0265137853397201 0.0149260413491219 0.0332581162597987 -0.0611976644801401 -0.0579141993093826 -0.0291335741815644 -0.0137672370389334 0.0126133081934402 0.040903992930438 0.0259061131454926 0.0515707428601463 0.0681295303303876 -0.00665964941477667 0.0156054577765515 -0.00220912031469247 0.00560032078716048 0.00694138795715777 0.0252282852362942 0.00477220332894452 -0.0115498341432814 0.00657916128830007 0.000742379431660768 0.00188467239444504 -0.00423859666605826 0.000433182142151755 0.00434938258952117 0.00441058857686758 -0.00597295364216224 -0.00847683439825135 -0.00394696102766984 -0.00419586465957515 0.00802531321225697 0.0187632532990862 0.0134907110881314 -0.0170325736988953 -0.0309341107457733 0.0011080266709904 -0.0173266788198679 -0.0105742895905236 -0.000240546788464041 0.000485356733616844 0.000236638283048324 -0.000907949198495511 -0.00262320075528916 -0.000715476034316217 0.00167116576794092 -0.00308109555260616 -0.000165960416665075
  56 978.124932427527 ""  83.9810431101711 0 0 -0.0610967981373175 -0.0673654274112892 0.0514406387669871 -0.0692366492657528 -0.0453826502042999 0.0368311205062637 0.0482633795691607 -0.0108750403920471 -0.084081646597518 -0.00308719284696406 0.0573814718877678 -0.00381867344341863 0.034024827508554 -0.0311248362065022 -0.0376250065397166 -0.125589811827237 -0.024863418852084 0.161701176198408 -0.0073528499614566 0.131981254337394 0.0892361017190171 0.095384587308562 -0.200070947474962 0.042072721934748 -0.0449493887917615 0.0528314886965664 -0.00335434990221499 -0.0259894314184092 0.0761463017988788 0.0334797669192492 0.0912374006461232 0.129969712147644 -0.273327463659451 0.0530375946287469 -0.100144259182872 -0.066162518451867 0.00553278130244775 -0.0369071386289207 -0.00779688493499865 -0.00990104540643229 -0.0100109626609097 0.0156169443039157 0.00238952099797481 0.00607663006510531 0.000150310484193595 -0.00362354912417513 -0.00424911969502673 0.00210202463077619 -0.000994970443275565 0.000458815794318784 0.00228495209389937 -0.000383307681963999 -0.000357704233845786 0.000156947621861721 0.000498682536493315 -0.00113832471806646 9.29998880430383e-05 0.000478707910497133 -0.00068857027274975 -0.000487304900124667 0.002209050652676 0.00213798035583456 0.000809981838367946 -1.96850936135575e-05 0.000588517759142652 -0.00158081052912315 0.000201605020814811 -1.29646896359511e-05 0.000137168820509112 -0.000275239411762581 0.000610724423332814 6.1750655218552e-05 -0.000431147163829901 -0.000266086341480573 0.000494433316530949 5.82730213843198e-06 -5.98733339484643e-05 -0.000465388022471573 -0.00549753792279404 0.00491208858739994 0.000374242949731685 0.0117567513582798 -0.00557346964310125 -0.00539777835864605 0.00106163470901893 -0.000792687317765813 0.00132982184323829 0.000703645756955457 -0.000455994228442381 0.00209168796809521 0.000788137836902292 -0.00320303612364997 -0.0110134808085949 0.00184388769300983 0.00304813830584324 0.00359307904768346 0.000157708897340977 -0.00148936781078847 0.00234667723176103 -0.000279000237399021 -0.00137582072636612 0.00103351774876093 0.000929953168284895 -0.000419137445616567 -0.00385925897179713 0.00238097109905688 0.00295557590927112 0.00125474515910811 0.000123344665682346 -0.000804102482653069 -0.00188542997991092 -0.00102681647730507 -0.00143400463890063 -0.00265354965368817 -0.00103094886036329 0.00289922963848576 -7.82579409892363e-05 0.000280698238543527 -0.000659929905529523 0.00137400819370523 0.000291231895393148 -0.00134084072463581 0.00117160282343949 0.00110179388605658 0.00150339585467775 0.00108679468519883 -0.00156988614951898 -0.000952459599557158 -0.000807686715354711 0.000325982415074245 0.000496712872295268 -0.00102726479592314 0.000967005816630625 0.00203783804626624 0.00207949368858063 -0.00306260403165531 -0.0020631999580495 -0.00068235850794699 7.42435949413318e-05 -0.00552777649556717 -0.00369167337018383 0.0357246068836982 0.0922226936989453 0.0494740606237495 0.102558069736673 -0.103253106583543 -0.146358108431411 0.00187956646414232 -0.284662177349007 -0.102152917316645
  57 986.337683442431 ""  0.115343509087523 0 0 -0.000464019126804774 -0.000612953218201463 0.000651220142325624 -0.00110569371615805 -0.000327247188487649 0.00013980172706738 0.000315612642029634 -0.000112367113163355 -0.000997814787993498 2.46963017051114e-06 0.00085550475643831 -1.98705636288192e-05 0.000389475859441948 -0.000158122428547785 -0.000534950940867917 -0.00116689590676387 0.000746794917841597 0.00241220880834612 -3.75490572957479e-05 0.00299707342809959 0.00127803253428279 0.0017388219572935 -0.00311430342428837 0.000451216801365672 -0.000535417614315749 0.000380888148015468 0.000199621253947445 6.41557677703101e-05 0.00122878247340282 -8.51030895288218e-05 0.00138227017277363 0.00194768743759414 -0.00326130485974805 0.000494909162028411 -0.000802300102123062 -0.000828380009132239 0.000102479234219901 -0.000358689913110041 -0.000354131166850955 -0.000202053020234877 0.000186536653862682 -1.28130540513539e-05 2.30117276610225e-05 -0.00099246926638952 -0.00149138293165978 -0.000237759265770179 0.000180782699895892 0.000876147234922355 -0.000909178583164665 -0.00109475269379076 -0.00236992128294631 -0.00277727199102202 -0.00482307900217083 -0.011161532232547 0.00412642453438652 0.00656920777691168 0.0167707739735555 2.34285174876875e-05 -0.000408396385999638 -0.000736311654846214 -0.00406547703665108 -0.00741660170593883 -0.0185700185384209 0.0040116416670139 0.0070764122313046 0.017662363342032 -8.26085560651004e-05 0.00045923760591722 0.000321550468787874 -0.00888724462316471 -0.0641377261096502 -0.00963085147937691 -0.00348357542919304 0.0405765010039022 -0.0512060024766246 0.0126665802068608 0.0240629731261967 0.0625671364755824 0.00607828984157198 -0.00370538488802173 0.002715648252101 -0.00402769150143045 0.00431343447309255 0.0013989153664978 0.0134322309523463 0.0257209912726998 0.0627407081038315 -0.0202775963534178 -0.0412420476370761 -0.10453914763642 0.0192561204832918 0.0368405064814167 0.093732259516695 -0.0208642061747362 -0.0387212512934653 -0.101242402844509 0.0455544445738417 0.13865541954673 -0.313086468179126 0.0129817930823715 0.147452977760452 0.0256701161349777 -0.0199799732851207 0.0568570649979233 0.334391280402455 -0.128445877671588 -0.301579428716302 -0.107713273368687 0.138377943358415 0.173350155460048 0.258632882427246 0.0149974199001629 -0.0931393742771591 0.11717150780585 0.0809895058519754 -0.338196548329443 0.00624179656967342 -0.0273634251028361 -0.0521289201046216 -0.135170962164259 -0.117308727836191 0.266752408525269 -0.18888504488573 -0.000265704712316052 -0.000753935087352797 0.000644607448094568 2.18501988090187e-05 -0.000415793386124221 -0.000538934497589233 0.000735961999245474 0.00131915530081097 0.00077363394139319 0.000522825704416119 -0.0021474019046119 -0.00305662582624925 -0.00204879409617203 0.00282839736140249 0.00540254694348377 -0.00098107941725861 0.00335125956722837 0.00233880054207805 0.000487087045118162 0.000825309412506119 0.000432135083026008 0.00137130359479659 0.00113756449123827 -0.000404301046780093 -0.000478486563037816 -0.0017092935857783 -0.000901995221056027
  58 998.350805898552 ""  0.0512278173208123 0 0 -6.12449279517767e-06 0.00115645700864413 -0.00118161282947225 0.00213906714969381 0.00045127047678743 0.000121158375973283 -6.43463987813968e-05 0.000409434523714858 0.0012873692215178 -0.00011014228862164 -0.000826097889340459 -0.000265514058818798 -0.00064921689430996 0.000610310736270406 0.000543991882691916 0.00116020656579324 -0.00238261419647879 -0.00494596210379151 -0.000334024117917606 -0.00726901614428933 -0.00262059375253116 -0.00385307373819225 0.00657003925574596 -0.00131994319229768 0.00115720514115535 -0.000253425508094235 -0.00119094096172102 -0.00158044855833892 -0.00256204595276463 0.00134759742886013 -0.00197364523558704 -0.00323080540602178 0.00512637230067777 -0.000364784850362142 0.00112207205527617 0.0009254775864836 -0.000495722491720272 0.000961942568142986 0.000698672858273743 0.000224966547154473 2.94054192644821e-05 -4.96884227815136e-05 -0.00063357144320997 0.00249170752680331 0.00441926247473255 0.000227504609660611 -0.00136494479386121 -0.00389225991160325 0.00294505392482019 0.00372314064013346 0.00880480340942926 0.00615389691047006 0.0100274954847096 0.0249251047930517 -0.00892457003989389 -0.0135564925836528 -0.0359681141716495 -0.00319104975262022 -0.00493603215896047 -0.013233247786792 0.020291718578082 0.0366638722693152 0.0945688064140264 -0.0169868917174147 -0.0302823641642106 -0.0768663414817114 0.00105027242322709 0.00221023553245315 0.00487933509990094 -0.00370185438704274 -0.0120515108071568 -0.00257681635276474 0.000934388285814649 0.00688433877414433 -0.0109530181412017 0.00392362229445936 0.00680796801612656 0.0177592084083266 -0.0175743803031815 0.0103856578438702 -0.00773085176258226 0.0101904004871514 -0.0129367176234051 -0.00368732349955169 -0.027118302373716 -0.0539837909164763 -0.129097875380025 0.0397612541849954 0.0805459501978846 0.201568228004961 -0.117436762585644 -0.225446620566492 -0.569886470964808 0.0952383818432273 0.172648019423032 0.445913388623973 0.00870524599429901 0.0283566617175956 -0.0641072643394861 6.2026980297836e-05 0.04009979099712 -0.00232642237406938 0.00157052597819617 0.0127872939496782 0.0601324125287904 -0.0258974934776465 -0.0627536702336047 -0.0225429517566658 0.0206056120377866 0.0301926952308385 0.0504157325567727 0.00423520767810785 -0.0320392688082023 0.024510816814384 0.0230699573753642 -0.094855137192077 0.00226656728810162 -0.00585710710731162 -0.0130721283147315 -0.030324018172243 -0.0340945092797237 0.0758199279833077 -0.0522339126767738 0.000979768319103254 0.00187906640865658 -0.0011464021701697 -0.000224635537747602 0.000283228346386481 0.00108270875475072 -0.00136899533144716 -0.00373056763810804 -0.00165584001079087 -0.000990196291297194 0.00582155641486389 0.00819711827529805 0.0051352602171667 -0.00767583506310028 -0.0135357622375277 0.00388826020535135 -0.0100139437038596 -0.00649159489912047 -0.000702472683684906 -0.000231001011431567 -0.000132619030512518 -0.00215516466548711 -0.00698172455665568 -0.0025515153069492 0.00175937389244571 -0.000680197322514756 0.000734136622854747
  59 1010.52964572426 ""  53.1116984443157 0 0 -0.038776382774731 0.0155048260229529 0.0543372301637541 0.0982759219590986 0.027121409449804 -0.0621733836729695 0.00636334282822824 0.0302607984298514 -0.0294007589808477 0.00113143096800911 -0.0702125581979446 0.00556392230022716 -0.0367496328301158 0.0308493891228789 0.0423067204205987 -0.0423685192477157 -0.0567963762024628 0.00933060273353487 0.0436209427743016 -0.221798812988044 -0.169642503780628 -0.0479349793988412 0.175805817372828 -0.120168282865175 0.041729431480668 0.00663209017559674 -0.057196688531134 0.0500194031457034 0.013687571805284 -0.083936609740055 -0.00510464868879838 -0.0188434537386812 0.0420472426795595 -0.0657276954861694 0.119491738735658 0.0794087587822474 -0.00641238040896323 0.040320741946553 0.0115855529252972 0.0042318792264507 0.0137457045952952 -0.0126788907444339 0.00355604698244953 0.0174442669897811 0.00971650151132177 -0.00509552266046276 -0.00897202275848026 0.00132604320653934 -2.58623379858657e-05 -0.000965796209234309 0.00101891963743205 -0.00042207769729195 0.000389526894261515 -0.00218644755429423 7.62799614087954e-05 0.000274213332589421 0.00177568267262495 0.000692280136278929 -0.000812163088894547 0.000158156051030731 0.0021352882065018 0.000938414504039343 -0.00204476714980646 8.46132991880699e-05 0.00160685196848542 0.000594276534488517 0.000147463562992848 -0.000519052368173751 6.34567757321877e-05 -0.000430409316627863 -1.30606920710575e-05 -0.000115969298329214 -0.00059533462839243 0.000250498399934374 0.00039506450611283 0.000339019571736488 0.000380288605553827 -0.000268146009732182 -0.035530315401792 0.0345666352902226 -0.0183394488435149 0.034644997198664 -0.0386990990196403 -0.0160220032152384 0.00298917345243592 0.00668834368511168 0.0131726513644081 -0.00465356340187279 -0.00528985660266813 -0.00928436421034374 0.00541766441603728 0.00243455131813132 0.00477686279827015 -0.000902798312784646 -0.000651137043524033 -0.00620457443047206 0.000958193918908545 -7.57418512346478e-05 -0.00123572530725197 -7.09574569347848e-05 -0.000275928522296997 0.00204938635584632 0.000876506734879357 0.000218390041034629 -0.000616095561428355 0.00220791570668732 0.00100902110155985 0.000893614054328815 0.00203738910507066 0.00100193287918973 0.000172111027993223 -0.00122217245389431 -0.00261079222656403 -0.00239345777165871 -0.00159057765356545 0.00140909417807654 -0.000373955680367321 0.000316352243433268 -0.00242061496130009 0.000489111113069915 -0.00140007837795 0.0012054957350843 -6.94226628596937e-05 0.00343207588406058 0.00521804390246947 -0.00086558515447029 -0.00228381606478514 -0.00051236296986997 0.000750710194783571 -0.00166824832243499 -0.00615046050049351 -0.00395794890655771 -0.00127530890172435 0.0194170307566042 0.0233586767324691 0.00449963931646781 -0.0199049938787148 -0.0286577873379474 0.00761497141204171 -0.0288291899235773 -0.0179082629187625 -0.0231676151291872 0.0381033523359513 0.0371074350669695 0.0335048671787278 -0.327343149557994 -0.253303382074013 -0.0332355167621511 -0.428657723056429 -0.137464470523416
  60 1026.57553941714 ""  0.982467733736763 0 0 0.00394655544168228 0.000106003903054524 -0.006720449510409 -0.00644737155666157 -0.00228419142642702 0.00442491191895751 0.000747648245370627 -0.00251249176142884 0.00488547126539988 -0.00052031459990425 0.00532033947949879 -1.4109046582082e-05 0.00269883453104887 -0.00220154498174582 -0.00321971033115115 -0.001426656386216 -0.000905591965069529 -0.000565272447047904 -0.00347611190939751 0.0131974618250974 0.0116726424291423 0.00126136676594603 -0.0106109580355064 0.00975463151286453 -0.00317396920274899 0.0023434760510527 -0.00316949254403677 -0.0111984194664979 -0.00680215238173248 0.0155263086629193 -0.00427702530567372 0.000697548891836161 -0.00624364514811712 0.00511606614971503 -0.00910220586817367 -0.005974010179791 7.44929759817851e-05 -0.00263319993932216 -0.000288445498505256 -0.000545292076437036 -0.000848887154505771 0.00130170508355105 -0.0353915227858431 0.0273388952945467 0.080241305022828 0.0192374523585066 0.010762965696367 -0.0277637976555187 0.023757881174627 -0.00175674977670096 -0.00236852937387048 -0.0143817585970878 -0.0748135483159289 0.0263948111827756 -0.0108718105892942 0.0803065595985584 -0.0259204678761655 0.0121017176527375 0.00365934956841184 -0.00337148437133554 -0.0247471065219674 -0.0819437636700169 0.0355512937236274 -0.00578725412642264 0.0762973847805065 -0.0261305513080222 -6.07582022694795e-06 0.00500303851392206 -0.00220906807720035 0.00162119509401455 0.00197939692433031 0.00203531459877026 2.48778185632299e-05 0.000319706743223096 -0.00281411309855791 -0.00848346422236907 -0.00544388865746759 0.0037888534828171 -0.24277791516427 0.191113658430698 -0.158455253222403 0.0820330433251447 -0.241178359073239 -0.037513288418813 0.0870112583680852 -0.112510151049953 0.0837306787822702 0.0821543525017626 0.110613987999557 -0.0866635517099849 0.0651810008930815 -0.13624794790389 0.0492058627112012 0.113191020262871 0.124487899068479 -0.086644948069645 -0.00635714670762525 -0.00279384950470379 0.0151275099475311 -0.000793634907576534 -0.0019212728892882 -0.00765613582373723 -0.00278799139920534 -0.00158765575796005 -0.0037183329281433 -0.00850272905291729 -0.00982969032477141 -0.00545278312684985 0.000921632230070611 0.00271346617164255 0.00446016235824337 0.000994601918834966 0.00161798806453402 0.00459706713430414 0.026660309616196 -0.0184028072367233 0.00590222487920669 -0.0100431264780952 0.0437556876267361 -0.01545380876833 0.0258998113840509 -0.0222390296226412 -0.0002233320812809 0.0165615851317693 0.0318522593465677 -0.0133485202296567 -0.00548696254427194 -0.0017034575971793 0.00646880583306335 -0.00519192916870323 -0.0543534597405365 -0.00835220905073886 -0.0133342847872535 0.100830709071656 0.133200214026775 0.087933566857845 -0.13326152314313 -0.227216346791966 0.104177458944709 -0.156304472902118 -0.0956603181546766 0.000389783884472412 -0.000893566467199123 -0.00265218329916742 -0.010434388315662 0.0101402834315067 0.0173918034426905 0.0146620095551922 0.0313737121524705 0.0155245044203472
  61 1027.96543617135 ""  5.38807900701267 0 0 -0.0040696650045507 0.000333068258925536 0.00628202198582096 0.00684546647597585 0.00207065318302766 -0.00420857369008141 -0.00040222956744831 0.00226369119542325 -0.00460553270353698 0.000228529216235331 -0.00492829727036266 0.000182733801523279 -0.00244190556828611 0.00185858428111594 0.0029076595046575 0.000273529755778496 -0.000168079992899825 0.000497319050545731 0.00339606320901992 -0.0148932416220187 -0.0119701702271194 -0.00209635501292254 0.011644391252296 -0.00969876025788917 0.0021013635336123 -0.00117231096138623 0.00301158247626643 0.0111772647837487 0.00492306751530056 -0.0155668214692392 0.00279879155888211 -0.000406137829322691 0.00397460836772225 -0.00472368320647072 0.00863071098862745 0.00570932713373904 -0.000104637985766777 0.0026302925075481 0.000497193702423061 0.000568836240801407 0.000671733040050539 -0.00125669409487022 0.0214721433744994 -0.0299809404795779 -0.0694455393551854 -0.0203695260021432 -0.00465298285906979 0.0243463143693137 -0.0190359650923168 0.00312515886040149 -0.000625601477284031 -0.0162430768972942 -0.0903480986515893 0.0474113004569707 0.0022233929128124 0.0618011927240045 -0.0298542325255542 0.0214264508037877 0.00212285680081595 -0.00536740699905445 -0.00313759827620914 -0.0676413457995398 0.0285773826958504 -0.0087736604514678 0.0902177115966004 -0.0350807559716394 -0.0018604461046405 0.00442019946338265 -0.000875658579653776 -0.00215218448668804 0.00302832987562934 0.00100482900193164 -0.00182620419380174 0.00106682381070943 -0.00254261471859626 -0.0106326385027533 -0.00565816230574347 0.00430487691001559 0.225400816223426 -0.175691185956231 0.144511795702963 -0.0738262521999814 0.219401435161093 0.0347314024756953 0.107889972106184 -0.20790785173943 -0.00553806439218125 0.123387054237733 0.119921260196866 -0.0390730217318236 0.100274795197619 -0.136881334250074 0.02787892911857 0.150798347183121 0.164819551959182 -0.0905652123195244 0.000545864251963366 -0.00375829407548721 0.00764075498114637 -0.00124077648296533 -0.00364823646269262 0.00970708436758109 0.00475066317661933 9.11881249701227e-05 -0.0131610633528791 -0.0050675035828676 -0.00912035309717233 -0.00430931732391123 0.0048640569097792 0.00560694271372845 0.00659927665692001 -0.00207462186636919 -0.00436952803640953 -0.000110308080455336 0.0296194333538272 -0.0208094696653836 0.00671895450741145 -0.0121901500647951 0.0488222283484124 -0.015575950591273 0.0275382872148322 -0.0232608300889874 -0.00143714788896169 -0.0124061766782358 -0.0266282469948904 0.013082240572808 0.00498362947727661 -0.00184284918284308 -0.00757038138729127 0.00638724191467879 0.0513795239601674 0.00812391271579786 0.0183157117190186 -0.100879122185638 -0.137460246882741 -0.0803719897157974 0.132259145044065 0.218722480484877 -0.0878541971608216 0.151965897478353 0.0895264549913398 -0.000522352346178651 0.00137874816827236 0.002743872674581 0.00969038397915545 -0.0132708146823974 -0.0185796257621402 -0.0127947732617977 -0.0338509677394834 -0.0155669262513408
  62 1052.62114029025 ""  63.5393296485457 0 0 -0.00304446561202314 -0.0058198340603025 0.0283388498276048 0.000889448562295268 0.00547079319479382 -0.0132736141527536 -0.0118120818353421 0.00408370977395128 -0.0224723454919749 0.00276572184857314 -0.00915413630639719 0.000935491858465439 -0.00349213753455315 0.00255958454086922 0.00589219840156104 0.0344625452291154 0.0450973410093971 0.0155419132560416 0.0131135094391817 0.0208501084508729 -0.0156855809716029 0.0217303842309148 -0.0149960781955419 -0.016115315286736 0.00591184323327493 -0.0272340793901497 0.0636556428550143 0.0641056088565799 0.0395103418683116 -0.0842218631681821 0.0322691999848152 0.010028419889107 0.0161228452083958 -0.0143730659352086 0.0206200638648871 0.0111010964732174 0.0043836042807644 -0.000524615964159737 -0.00688851280780052 -0.000692167876713826 0.00353812400148107 -0.00490279145220085 -0.0925216949153142 -0.113360934063449 0.0354649153633946 0.0604317524807557 0.0964908698227638 -0.0432859804621916 0.0588273313215611 0.0103068596063188 -0.017973223232451 0.005910976478556 0.0126801483953145 -0.00436643155875178 -0.0168693449155997 0.00608074422351784 0.000267027954002236 -0.0335581584021436 0.0222579335454442 -0.00213815278691981 -0.0382911408554591 -0.0292809726283166 0.0201975558492755 0.0148288479749143 -0.0375785706183996 0.0115016864686234 0.00266448346505652 0.0266693590454366 -0.0106846925561943 0.0281219483531001 0.00884437605783188 0.0133612562215802 0.0210718195985934 -0.00606198623823037 -0.0245601174549063 -0.0267373574472982 -0.0214871506996695 0.0137103430319292 -0.0327683635294947 -0.127575314314012 0.077610376238397 -0.1195525502877 0.00584183638989451 0.0711542305699549 -0.0604521701234081 0.0489446237524781 -0.0239001622700664 0.00755729187767747 0.0186642874406796 -0.00266921029786016 -0.073010450535001 -0.0117602460882343 0.0170990504924122 -0.010288312899718 -0.0529911748603773 0.026082375179993 -0.0644665276850185 -0.0100813029512846 0.116167457176903 -0.00102635188248904 0.000601823678435243 -0.132936306766942 -0.0559773981510409 -0.0204285548031768 0.00992638793398457 -0.0990745818251067 -0.0753352793220993 -0.0517853424882249 -0.0545597406149979 -0.0154999019837864 0.0250331347275075 0.0441889801655646 0.0893458711345494 0.092274935494107 0.099244963900697 -0.0690239535693919 0.021922449516808 -0.0305902211244661 0.149507105482086 -0.051765208086886 0.0939906590600022 -0.0790727265186952 -0.00344614701199458 0.0058062768832127 0.00442728076382156 0.00247135148268063 0.00325839477789657 -0.0058475715231384 -0.00167932118464031 0.0060556134264737 0.00419443080872346 0.00622601713009353 0.0259672992968212 -0.110954137457188 -0.10120455379191 0.0198840269553898 0.0769064964830437 0.0779078490968119 0.0657688828552503 0.0764912486391692 0.0215749653505406 0.00158758799166378 -0.00253799455033913 0.0048949986636596 0.0420661866173923 0.0810105061594408 0.00674723106325684 -0.0564328201083433 -0.0672159287954326 -0.0432705201286818
  63 1061.26035659834 ""  8.21436617011718 0 0 -0.000712121330528738 0.0049453162142652 -0.0236277081211201 0.00252902174075949 -0.00441238347775034 0.0109626840974819 0.0115743817720964 -0.00306848443887282 0.0181380525327003 -0.00251422621434101 0.00643945603940133 -0.000913680338706784 0.00215061375510487 -0.00147741773878824 -0.00438934453688521 -0.0380640611801396 -0.0461079948439877 -0.0113244084259202 -0.0113335683862638 -0.027751195260748 0.00987793341928618 -0.0209275080678987 0.0193237438913089 0.00937219710367114 -0.00515846835864247 0.0253014203013969 -0.0574291231597392 -0.0570753361187571 -0.0341617641121704 0.0744728044806727 -0.0279129610459389 -0.00695444194482148 -0.0189539222547857 0.0119317274696674 -0.016093080902779 -0.00815497299400244 -0.00447362265071459 0.0020476617724453 0.00713110361883935 0.000985409498102922 -0.00322354550739412 0.00425321723670206 0.046978244082042 0.0513911302596946 -0.0178268055663906 -0.0281237296378863 -0.0486674244611749 0.0220438544583284 -0.0275230987337204 0.0110082638993641 0.00218484246825851 -0.0119408877801591 0.00347000167306614 0.000223227728780031 0.00756701189128574 -0.0362960033975129 0.0129851785305464 -8.99285352000822e-05 0.0196326784755194 -0.00795427768727825 0.0186777152529264 0.00156538432846018 -0.00444300784601343 0.0109392802527974 -0.0113559355792149 0.00231268090400275 -0.00191933452947536 0.0478812180846085 -0.0181851220001824 0.0426550527120673 0.026932890784748 0.0248335556936365 0.0282260759097254 -0.00153621923110197 -0.0488221362119683 -0.0704641396022609 -0.0453098069986094 0.0317286424781825 0.0139568113486675 0.0523648605338446 -0.029819150448731 0.0508420589289113 -0.00103264527952913 -0.0303879073063977 -0.0544988631629384 0.0335825896228626 0.00620193341056583 0.0164828196352606 -0.0356519496373591 0.00763910465996237 0.0147317102520306 0.00450824520501852 -0.00471730892581694 0.0648971839171617 0.0118454142601173 -0.0211041406680851 -0.106394479050661 -0.0330760497307415 0.228213001400997 -0.00500221150872637 -0.016647209126614 -0.200120732686879 -0.0842771378549457 -0.0381587325746064 -0.0353032201891832 -0.171785952410895 -0.160292604583183 -0.0989415988927242 -0.0621721262488893 0.00546085216228557 0.0776601867866818 0.0646743125364969 0.119342237551651 0.150029645344872 0.229431930083051 -0.154457470895973 0.051271531871749 -0.0806898092367162 0.363927014201554 -0.125057126983186 0.216879116686157 -0.179982373730738 -0.0113913051495756 -0.00162334705968416 -0.00364179831951829 -0.000114207127198984 -0.00208139173541499 0.00278284893030308 0.00101013283839081 -0.00365868653713873 0.00217175025644365 -0.00420649071627132 -0.00935129683765747 0.0605933011546142 0.0425266100469305 -0.0211403143096665 -0.0377305861889568 -0.0300871733624661 -0.0453102259254619 -0.0439716109302193 -0.0122914240128451 -0.000824483901906755 0.00549464010249253 -0.0016674078872111 -0.0325350029645757 -0.0902445857436172 -0.0214288443838174 0.048607250887537 0.0398790586104141 0.0316096155242224
  64 1068.7471533213 ""  1.68342945739664 0 0 -0.00311817980839468 0.00426427016291226 -0.0187510097944758 0.00448612029189819 -0.00346762225139952 0.00874804287536868 0.0102079291716315 -0.002235413159019 0.0139744590594724 -0.00227187683528183 0.00441844739094258 -0.000790858078766999 0.00118886029875253 -0.000871889138916133 -0.00328900892278047 -0.0371713718637806 -0.042262979776787 -0.00758496496831655 -0.00937500165866451 -0.0299981324098171 0.00560479015073809 -0.0187522084361206 0.0205621464905783 0.00412092490806037 -0.00464809894230307 0.021731036501994 -0.0470198646548712 -0.0467271796379842 -0.028689651776929 0.0604812277592767 -0.0235587891689221 -0.00433368024073911 -0.019834973072372 0.00963743951076976 -0.0121992922269844 -0.00579306076586289 -0.00423242983880145 0.00284589735300511 0.00677799687896045 0.00113744868379812 -0.00294681105349401 0.00339808408034259 -0.0069694204157706 -0.00843063408683864 0.00232708278305452 0.00402632161974733 0.00735207693890452 -0.00312743917682127 0.00497480393789414 0.000427128822681972 -0.000549266863467206 0.00109922304505898 0.000842084094181695 0.00116120207249238 -0.00379214264000886 -0.00261107347583191 -0.0122172605647448 0.00527460932190026 0.0142724312239345 0.0352545940269449 -0.00421894588614753 -0.00427532375946799 -0.00481702665720121 0.000513356719830962 -0.00173188863460028 -0.000200156006184884 -0.00990091182432008 -0.0203038407761516 -0.0505105083142035 0.0754350957678911 -0.0365519223385767 0.0319588601198914 -0.0648200554430737 0.0574090612079291 0.0253106140588241 -0.00576005243962142 -0.0140400005066951 -0.039311167207427 -4.23174172531941e-05 -0.0134593997654447 0.0110775696170861 -0.00760073096651756 0.00146943507914718 0.0047542990465504 -0.00245827916129786 -0.00311345946809043 -0.0105195482733546 0.0125800780619376 0.0272439854974715 0.0609664813910016 -0.00471584081235435 -0.000965678171321431 0.00130418083122482 -0.000466737321823252 0.00112125012026463 0.0137365700464014 -0.158975250510697 0.0630305973472352 0.104721611405389 0.00404551253545848 0.0938737697253646 -0.373614131843993 -0.188399215850647 -0.0351422074650964 0.285753533202317 0.197217596045904 0.00766406744183069 0.0634477564964349 0.266495891233532 0.185952759773713 0.104155852654085 -0.117838522338908 -0.315332514623439 -0.197033405407899 -0.0477524904877451 0.160373800344565 -0.0134921847172586 0.0125847406266716 0.00994909458599171 0.0539432093261316 0.0504150068281172 -0.126316274758401 0.0801187996875908 0.000235417638820307 0.000179125273202526 0.000305582902565916 0.000469966599421094 -0.00046234101005339 -0.000106367321742115 0.000137059930141518 0.000807350476932353 -0.000323769141389299 0.00229930546130168 -0.0143607799569162 -0.0107760903016156 0.000887666829985347 0.011857132559696 0.0132496917768607 0.00565677738018626 0.0113648068634912 0.0029674169678795 -4.31370686998061e-05 0.00653912126743729 0.00037356951557978 -0.0232530211306193 -0.0861199133351128 -0.0277276083645793 0.039096468310444 0.0201725767754885 0.0216262601371336
  65 1068.78010724209 ""  28.5609795123086 0 0 0.0146942120571398 -0.02011087359738 0.0888402736344438 -0.0214279744016367 0.0164187958635723 -0.0414965505231561 -0.0484336933312647 0.0107007403361715 -0.0662495957557705 0.0106784857324409 -0.0210577737113719 0.00352967876246185 -0.00600519489229935 0.00429379144487852 0.0155812951106424 0.176211303575828 0.200432504562604 0.0357837330799669 0.0442985964001487 0.142141531598203 -0.0266780999588979 0.0886195199160348 -0.0973427349108407 -0.0194967371520746 0.0222624732576844 -0.103087182918413 0.222756452718932 0.22099272225872 0.13581326875246 -0.28633801445655 0.111529173615109 0.0202762927704995 0.0944591399272892 -0.0459832630581119 0.0578978529371054 0.0274088325712094 0.0197364349128951 -0.0133993836864179 -0.0321999645184389 -0.00567717861959044 0.0140456754252358 -0.0161373813535844 0.0330826474807739 0.0379951540596019 -0.0122859091886859 -0.0190719184623597 -0.0344910029428556 0.0141742474775241 -0.0221655190488282 -6.65780277771988e-05 0.00575945789573518 -0.00445844645842862 -0.00242466227382883 0.00204323819149301 0.00564188916712372 -0.0109882992995118 3.19374965330171e-05 0.0112881964017587 0.00203873042754471 0.00573337319036751 0.0130615461643053 0.00698131101939123 -0.00653159260063133 -0.0024067794366956 0.00677330947885694 -0.00337708356551846 -0.00341160539825648 0.000397221257175437 -0.0122366879596222 0.0187525286644832 -0.00341417810013845 0.009192055353807 -0.0124502839182368 0.0134335083999772 -0.000131816422544774 -0.0115716923802187 -0.00843165572318982 -0.00407789408935147 0.000967096374027697 0.0567494127507575 -0.0463403235420949 0.0368796072401784 -0.000518636182453169 -0.0216318728297167 -0.000787589357111819 -0.0051691481495847 0.00336523623289666 0.00487105299979284 -0.00713781894339799 0.0178066773562393 0.0194076329190878 0.00268759630156134 -0.00898504759406436 0.021856399884944 0.0217898240777956 -0.00307665277796197 -0.0424822991267734 0.00780212710025989 0.0471132054214386 -0.000114795357899855 0.0154929184380176 -0.0921969165696233 -0.0455194423102644 -0.011294304992645 0.0487861271442464 0.0258336646837764 -0.0174374114557077 0.00291669477936573 0.0552875910474098 0.044708103416835 0.0342824819230922 -0.0208448103347895 -0.0613905773897894 -0.0295154313658671 0.0203897267792699 0.0138204790936761 0.00401611683600887 -0.00917997171582481 0.0529904444783535 -0.00593330763064382 0.039342122542042 -0.05021189332432 0.0151288001743727 -0.00130535227417183 -0.00139655452357892 -0.00146654405585031 -0.00202339732749067 0.00200285128129309 0.000450685216457109 -0.000910853094240637 -0.00280779379966673 0.00105610761277182 -0.010285252405102 0.0641682601700944 0.0467892472171302 -0.00568991395100138 -0.0519246293590146 -0.0568969148502825 -0.0292742303511385 -0.0502145850314932 -0.0124838558799011 7.00276381529389e-05 -0.0311652265249251 -0.00188770568739998 0.110046449642272 0.408200539946238 0.131421312713576 -0.185569628608613 -0.0951569475026614 -0.10245836637136
  66 1110.27405348841 ""  4.84850412419804 0 0 -0.001019151618532 0.00147622022043912 -0.00286923423018288 0.00108299471599462 -0.000938540953514498 0.0015928429814294 0.00146304467045827 -0.000624242374553289 0.00182436666047348 0.000112328906617359 3.41915829505128e-05 -0.000762075948052959 -0.000365597174193806 0.000663520854586103 -0.000149004691642631 -0.00665957297503317 -0.0053517450819668 -0.000587996570507675 -0.00205454636003326 -0.00521843566207004 0.0020101797988021 -0.00279976752728364 0.00354324047447175 -0.00102736420918854 -0.00137758912099144 0.00299954700629239 -0.00501499413326447 -0.00619486399096466 -0.00379437005222852 0.00832975892885926 -0.00295811892199986 0.000461308358773381 -0.00487943719088403 0.00182610233520211 -0.00242335823380408 -0.0009559378837284 -0.00154467465854516 0.00124646888073608 0.00203543363197533 -0.000135695714313115 -0.00017356981763534 0.00123590058884046 0.0292458696001393 -0.0762268085084209 0.00600063723777217 -0.000146719414459288 0.0304363665885941 -0.00609071242067288 -0.00367684355802926 0.0109756099179928 -0.00414519022673367 0.00405884412731475 -0.00624807090817728 0.00190679756851035 0.00145847522815378 -0.00292542444409763 0.000848868186935588 -0.0175633789796492 0.00762269506337943 0.000620526408591835 -0.00651790005634915 -0.00304335763179175 0.00259749303905983 0.00609546424803289 -0.00964716525691141 0.00252251296278233 -0.0013110778830206 0.000728961336968665 -8.7114809148842e-06 0.00173685690665907 -0.00336128008167954 -0.000355101983498603 0.00218278109536252 -0.00252017160215978 0.00188393569112309 0.00677160640824077 0.00181555597923255 -0.00204864083052717 0.0525918651544628 -0.0965854675306541 0.0402948817929367 0.0453443516196736 -0.00416579854357315 0.0207539430868312 0.0288108672750745 -0.0240049805439277 0.000675344806571729 0.0305198818994965 0.00889744717907029 -0.00923679386091594 -0.0138385926681651 0.000708175128612239 0.00259026882731666 0.0254073883468088 -0.00183405376647542 -0.00428505805934418 -0.00188673793539302 0.00560272148730679 -0.00882725038421053 0.000856656399787685 0.00662607851495449 -0.00899127918879517 -0.00404639028235805 0.000391702132673408 0.0144998238104997 0.000471877957797507 0.0102439076993518 0.00304477206663355 -0.00871993615828138 -0.00869895683492232 -0.00884791699216393 0.00296410308288868 0.0108451211652866 0.00158393415830755 -0.0162578975967242 0.00928970463161006 -0.00348063334284011 0.00780694258565823 -0.0328362655176094 0.0112301071174223 -0.0152092999444709 0.0114505575469554 0.00179728797777577 0.0566906350663247 -0.0281414237740708 0.0307924645535825 -0.0335824970097596 -0.00948003667924937 -0.0145907370580469 -0.00290467189117184 0.105414427320207 7.33620860678708e-05 0.0817080298496371 0.484952825591138 0.0177771347627879 -0.274265926339493 -0.28752094725817 -0.11917013154195 -0.310710600433093 -0.356107192208524 -0.108810940792006 -5.14953994704262e-05 0.000447596151478832 0.000631482249730834 -0.000705594000892493 -0.00853367215047413 -0.0032286581583939 0.00337628660774929 -7.38668800456653e-05 0.00180902389640206
  67 1131.50683607789 ""  0.542689675104001 0 0 -0.00153982962740166 0.0048634401434153 -0.000349690543641107 0.00205767746827643 -0.00274649196442113 0.00219865999778703 0.00105219046783454 -0.00252445367412113 5.1803625772727e-05 0.00114548968955383 -0.00110742673325549 -0.00222684518181256 -0.00134081986592497 0.00261615709909737 0.000288557993541434 -0.00384946625562887 0.00403226050423044 0.00197642349836395 -0.00170876588689647 -0.00894616064606119 0.00206243823851198 -0.0020534815994617 0.00267294587811797 -0.00236982467167216 -0.00567292065179871 0.00255397209635302 0.00368764419122742 -0.00272540480631784 0.00238524298863726 0.00622930235821136 0.00266894119257569 0.00422518610513344 -0.00902236860525233 0.0037954153190532 -0.00535682306377815 -0.00198748110280288 -0.00413527455974281 0.00304217048943208 0.00513495335238618 -0.00115393930927692 0.000679732962153688 0.00413264279054745 -0.0169121891554423 -0.0288503548322902 0.00633874955063751 0.0339514568496183 0.0200341106539459 -0.012918592360456 -0.000530940693454529 -0.00720152463268104 0.00281067405993732 -0.0772252756308039 -0.0174344871868626 0.0248777000215493 0.0279744889033309 -0.0177263603279317 4.44544995323847e-05 0.183158155456776 -0.0380942621386576 -0.0228156122285364 -0.00315353149231914 0.0281129926420266 -0.0107436822941224 -0.041875392009868 0.0401363144041545 -0.00700914204323502 0.0199645600204422 -0.00409971066842099 -0.00259756121484727 -0.0368343925788535 0.0118410401864701 -0.00435890446861945 -0.0342509106893536 0.016406556496732 0.00775104518210878 -0.0437575336926067 -0.0100857500434647 0.0129216936918865 -0.0117863094119529 -0.0346009448048406 0.0195553524724903 -0.021023014758515 0.00669325245180644 0.0159887004780635 -0.180046207873839 0.0411139283222429 0.0137496705351674 -0.114150180136085 -0.0801367667575648 0.0592982099823861 -0.165234436849768 0.141520028609414 -0.0205831518350529 -0.16264079201751 -0.00749716222666635 0.039471047016219 0.0619551733286501 -0.0334792210721332 -0.0280963802366572 -0.00515632882623874 -0.0448929970291761 0.177836408485574 0.0682753233684598 0.0179543974325965 -0.0789755482475477 0.0712129461613202 -0.0143005906386921 0.0204433649616196 0.0870362844216568 0.055559212832576 0.0187661247228158 -0.0581519032127465 -0.148128803980786 -0.0904096097213578 0.0967289640960374 -0.0499438632838488 0.0218959265887775 -0.0497399383665809 0.199406328961162 -0.0677755894163752 0.088751655422941 -0.0633878386147009 -0.0158054797899713 0.00419753477493503 -0.00242440278190224 0.00299863767203737 -0.00344992378723786 0.00112409192288347 -0.00113250496648683 0.00408715632331855 0.00435878428779441 0.00321165560971386 0.00554056211566295 0.0353418647991484 0.00607758024160751 -0.0149663271004584 -0.0306594447576588 -0.0200282952023692 -0.00129438631852227 -0.0270933485506151 -0.00908149016437373 -0.000227175774699614 -0.000329946721871133 0.000441692575077276 0.000592210519027198 -0.00531517853422276 -0.00368102519532295 -0.00241549024319805 -0.00497639115057742 -0.00225703970916024
  68 1136.11484169328 ""  180.161412537013 0 0 -0.0028345293364453 -0.053078076261976 -0.00474964627145353 0.0254293639869948 0.0537655915756104 -0.0832967598940048 -0.00868888457809824 0.0364707785915749 0.00943555827388519 -0.0837384895755091 0.0624167431238036 0.119433666084046 0.0606788318875876 -0.121906988117142 -0.0452261016906359 0.00181106781253894 -0.0945954988865612 -0.0406890221559455 0.0469809155706801 0.0423232282320638 -0.104708184584758 0.0417063572218743 0.0172339717141831 -0.0603986605341108 0.0717134891329323 -0.0156844040221579 -0.0842900943272174 0.0244040291633513 -0.0543974703646442 -0.0687898241238825 -0.0616460909356319 -0.0661519545040984 0.119177161359156 -0.0690532970741388 0.136895015075812 0.0498308069793912 0.11506770200699 -0.0682821274013965 -0.113950847410494 0.071824099594683 -0.077138309146284 -0.137554803105666 -0.000762916081875348 -0.000553277306443653 0.000149964455498594 -0.000535801153101639 0.000830089180037655 -0.000446953676022005 0.00281998701494622 -0.000408158567271636 -0.000510634373911866 -0.00176455480450979 -0.00028931972950591 0.00022890420895237 -0.00011846376470524 0.000176964997369869 -8.25939265935734e-05 0.00475304804212677 -0.000879201126343307 -0.000542661122366978 -0.000204005561099631 0.000191068118840998 -4.21631925741184e-05 -0.00149648373287868 0.000668263293319014 -0.000197651122596173 0.00110230448504338 -0.000210641530075065 -0.00021312537147281 -0.00106580256622926 0.000414885803660313 -5.62827880792811e-05 -0.00105477643475553 0.000486052934678091 0.000205816376121332 -0.00136591663825243 -0.000178815927750608 0.000346103823568883 0.000339865592487647 -0.00347958620271939 0.00452269134134578 -0.00297956374657893 -0.0018573169730039 0.000333546980774612 -0.0052246574168784 0.00299273024028242 0.00205009178271517 -0.00450980498028176 -0.00165617004788306 0.0016835349034875 -0.00394644939560235 0.00278053814999447 -0.000202347998369687 -0.00777485597830838 -0.00131646892114787 0.00464819911549722 0.00185785245984806 -0.00103176148576824 -0.000586704960848565 -0.000253915349443733 -0.00125321036113868 0.00495800300435077 0.00205098396639669 0.000573770002373778 -0.00230489109260853 0.00234010073595506 -0.000662582608088448 0.000624445971713201 0.00274656981891016 0.00165512570706566 0.000305560895774984 -0.00175452259695223 -0.00408013920733432 -0.00241735259329286 0.00318131657358985 -0.00144440671311832 0.000662949355933908 -0.00157986759146129 0.00607578360414661 -0.00205091496930848 0.00287167077454967 -0.00181558610830771 -0.000656478942257994 0.0014944037921752 -0.00220197020457586 0.000473505336443959 -0.00135588785083809 0.000357413519015673 -0.000172152969560018 0.00115050985301184 0.000716356402628146 -0.00135907950450053 0.00105470950016916 0.011937589050164 0.00563708232110292 -0.0101566091515296 -0.000661244045829226 0.00751459159724954 0.00566404519574073 0.00356787073210031 -0.00157402913387147 0.0117033544002802 0.0118157379086573 6.41287371450797e-05 -0.000981119384668153 -0.0151001293057402 0.00071163109517527 0.0410572427147816 0.0446642430414439 0.0245045971646683
  69 1153.23782066657 ""  10.2076196884348 0 0 0.00171270549343652 0.00196055553774341 -0.000191825143970809 -8.52572643515055e-05 -0.000475471494232127 -0.00147645180888588 -1.43175596252918e-05 -0.000862565242903778 0.000230715573001049 -0.0010109381860621 0.000797367609050176 0.00160484143370377 0.00108307278195056 -0.00104844140295283 -0.000619379698871793 0.00406219568100513 0.00410151780063015 -0.00179780977625568 0.00188114393170848 0.00196917010342518 -0.00189540165967656 0.000719355981006473 -0.00231902518848257 0.00187230566180952 -0.00259056619344886 0.000891140661875248 0.00307651881493321 -0.00123629606520148 0.00177494664486613 0.00261179044179415 0.000861844539416715 -0.000731513895890952 0.00105270938306423 -0.000343621230860506 -0.00049920547426421 -0.000819114688954175 0.00076932916970432 -0.00202609886297466 -0.00119127247182823 -0.00106950375625487 0.000541452478711868 0.000407736900250316 0.0190184253301522 0.00157905373528293 0.0114255563625169 0.0077536223172628 -0.0140926439410116 -0.000245819064624282 -0.01701748019927 0.0255288175338142 -0.0060439828849942 -0.0653050060380753 -0.0113459819280219 0.0192602523192058 0.0656461360696176 -0.0398510513701381 0.000877100477290159 -0.00594941446316435 0.0456399156458523 -0.0168209174576013 -0.0670978070095056 -0.00407278647985979 0.0163699585031726 0.0644773688808767 -0.0313513130943949 -0.00172331397109337 -0.000869243427916635 0.0279661468753401 -0.010768978334907 -0.00757114729321273 -0.022457767894955 -0.00200463228689759 -0.00319546642481284 -0.014772876000139 0.0186382105474222 0.012273042392444 -0.00433119372950261 -0.000636968326373045 -0.0106456529772341 0.0305377221296865 -0.0315055801857411 0.0079248482096834 -0.0457937338224172 0.00350169964281707 -0.310069725619643 0.140647538992377 0.00643435332831744 0.277619164223009 0.0422334848083153 -0.0715308057895862 -0.338082517819566 0.167320024943694 0.00390329848724856 0.469388437574861 0.140359012326223 -0.154914347532887 0.015611888870973 0.0238735324338102 -0.0787332256733817 0.00360823204515327 0.0305011693523721 0.0367382051307764 0.00670467273750251 0.0139684366206832 0.0799357943837734 0.0372490401736777 0.0679693322953038 0.0330212192841101 -0.0231631322582864 -0.0434649772238885 -0.0667096763211748 -0.0124033666021501 0.000300101348736688 -0.0458899460546595 -0.0191166187090244 0.0079884464991342 -0.00217157190428668 0.0148294618867474 -0.0730298748172695 0.025482193462633 -0.0185031498931247 0.010859176192376 0.0021562460247004 -0.00827620756779197 0.00115193918695809 -0.00738780757197665 0.00678746860749059 -0.00161584840852551 0.00848444484502609 -0.0114180434493693 0.00626810241471596 -0.0121248733412527 -0.0116335537413881 -0.0637172689028285 -0.00983769887683385 0.0194151935354662 0.0617033207652998 0.0476124154746599 -0.0390224057206854 -0.0245828488087034 -0.0179452802430229 -0.00126202271592522 -0.000228214340022297 0.00010227714001586 -0.000322276605486773 -0.0027767846771164 -0.00251234922530279 -0.000681714601826375 -0.00498559685447958 -0.00137595652596357
  70 1157.40743819518 ""  6.24210113803288 0 0 -0.0174935534024322 -0.00794954442147345 0.00407649384245483 0.00841739262520543 0.00240529040552326 0.00680944875365322 0.00261318899343344 0.00308542915191433 -0.00481355463580094 0.00202945724132824 -0.00242037305060183 -0.00449147197587864 -0.006253535610613 0.00116447066499851 0.000330450831490406 -0.0371027120779772 -0.0253723881143235 0.0170839611733456 -0.0130992952047042 -0.0312543139169349 0.00823065704477366 -0.0021056327561827 0.0228799525493936 -0.0292132871100758 0.0030629333862709 0.00427089305701967 -0.0130675201881364 0.00155874297314017 -0.000998305538249662 -0.00644264902677911 -0.00240935328408238 0.000271886114901872 -0.00595950361582251 0.00594422343458278 0.00705888196391342 0.00853405147371163 -0.00450326505975942 0.01954135137302 0.0119146483834163 0.0175130483821942 -0.0147707685934281 -0.00988311124411941 -0.07229405787924 0.0373321435876747 -0.0805253282284287 0.00353767885520189 -0.00739503245831652 0.0222513790737344 0.0130669339584822 -0.00620865143722209 -0.000488045775534813 -0.00745772239357906 0.0050910813545676 0.000978428138617522 0.00930839903332571 0.00162661213085858 -0.00273359703611256 -0.00849508821189626 0.00793169108430804 -0.00151442576805686 -0.0116996444672058 -0.00647705426858695 0.00484946827267409 0.0124725976612434 -0.00332176626600736 -0.0022412354906677 -0.000298851168425896 0.00456458093776363 -0.00171929849074292 0.000343457513396792 -0.00377319845765577 6.80679606794264e-06 0.000832957795528794 -0.00287330773193045 0.0023534016564701 0.00310540713743639 -0.000302759523897492 -0.000461778619958863 -0.0576430348246853 -0.134249590644115 0.15990727427987 -0.134799139512624 0.262919936176252 -0.000317922632164097 -0.0978563222401899 0.0561558779929683 -0.0157567213504485 0.0552241855437979 0.0210993127130778 -0.0171185497272926 -0.0338444834993222 0.00733647494145067 0.00559324881187165 0.0730250793663197 0.0225480168883427 -0.0211927234575872 -0.000181671681619841 0.00484106723008269 -0.0102765795243129 0.000619341898180589 0.00653287500570716 -0.00172861386079355 -0.00137163551555846 0.00140225425321884 0.0147956669977288 0.00256138278621893 0.0105117324307411 0.00391153966172979 -0.0065027397777857 -0.00850627181242633 -0.0106711184961483 0.000337964918884438 0.00622731437541344 -0.0033886911980716 -0.00533791055075261 0.00263341437345438 -0.000923788802060009 0.00363299914334002 -0.0169825094637914 0.00594137115325067 -0.00511237179236118 0.00345249437737682 0.000690863315743726 0.0259026202995148 -0.0254927201318624 0.0254843292714626 -0.0330515008691218 0.0292722516514831 -0.0277317542080884 0.0724482661905859 -0.0790011342763594 0.0472462570462319 0.0121217449107207 0.31900710855274 0.169156955932237 -0.10690810946067 -0.271253470158677 -0.183566387501712 0.322478716602177 0.210831836204491 0.100251396625591 0.0108705813782866 0.000271510512918016 -0.00138487724973466 0.00117202106050502 0.0165841909541789 0.0180875646878302 0.00274167045695874 0.0443732024405808 0.0110364537169525
  71 1163.11727546899 ""  54.9265464295274 0 0 0.113093862582882 0.069510776084272 -0.042005684143161 -0.0476648046220878 -0.0234573014747964 -0.0429586353175228 -0.00625652616781806 -0.0282956463891797 0.0388117421966243 -0.0157039051529396 0.013283793295343 0.0283929941507506 0.0456371772613747 0.0013201047170584 -0.00349212741710686 0.253342265174902 0.192988798857261 -0.135013276920817 0.0837514929838329 0.17772805124469 -0.0539460966648408 -0.00654900452447181 -0.136515709839123 0.214285423896759 -0.0437024175485388 -0.00460856321197855 0.0827057064760459 -0.0494875197323182 3.16154491097381e-05 0.103322930961646 0.0089315231626854 -0.000414304827028393 0.0131131114968347 -0.0285608170415024 -0.0808676084021378 -0.0783133598930606 0.0163764441198593 -0.14354838597693 -0.0709928009577419 -0.145748396801668 0.121240576194746 0.0987578378190672 -0.0103833278829315 0.00495373842177246 -0.00664419712297336 0.000164431963761744 0.000218762326886459 0.00176566270320463 0.00338799210650179 -0.00116352808221416 -0.000559724955084323 0.000371812472960723 0.000891172451505451 -0.000421722606500896 -0.000271109880459402 0.00120705515919004 -0.00048501794277552 -0.00143737708562299 0.000472173719589412 0.000107670703756408 -0.000587059153593141 -0.00127962249025843 0.00057450047452152 0.000492279270184455 -0.000375264030035935 -0.000108955266751008 0.000221755142013352 1.84616398569459e-05 -0.000102103418893393 0.000130584402806467 -0.000156914892335051 3.1720905834567e-05 0.000101465056041761 -0.000180572564591951 -3.48421689195999e-05 0.000185791686948991 9.26078782004382e-05 -8.85919487068134e-05 -0.0102855342172897 -0.0149147837982778 0.0208809164693312 -0.016135952915331 0.0229610840949455 0.000354409634366072 -0.00829307967815351 0.00606516080234671 -0.00174420976714649 0.00272012474424585 0.00273369925855328 -0.00106354029899437 0.00158988096323798 -0.00277295982889538 0.000952773536189378 -0.00153838849484445 -0.00137299472053643 0.0011528988302295 -0.000200226550355393 0.000142097700613368 -4.22029771528313e-05 -5.38471331272587e-05 0.000325079211975058 -0.000834537718135489 -0.000197967064220093 -5.69172564841505e-05 0.000585880556315956 9.58463807173727e-05 0.000288278274273863 5.65812041560737e-05 -0.000335397806645102 -0.000440323451720458 -0.000500508545863831 0.00021584239574094 0.000952823903782543 0.000607216384767038 -0.000288629216038961 0.00023092026546406 -9.57033413049127e-05 0.000206409026136707 -0.00120545491677548 0.000492680328375719 -0.000326849661479139 0.000290347750590171 5.5091618891505e-05 0.00809510526946626 -0.0142530988945222 -0.000151146937853451 -0.00632241496882774 0.00754662975503585 0.00065982637470064 0.00873797002101545 -0.0106423041103424 -0.00365656894110986 0.00127251112806502 0.0742955824595258 0.0477977063786661 -0.0521997265817078 -0.0102710531236527 0.0328278205887977 0.0652376749389616 0.0528431179915979 0.00628478603482258 -0.0730681613212962 -0.00413429727565046 0.0171445822406624 0.00112501839838584 -0.181292423842325 -0.178340614022516 -0.0644216321921062 -0.33552494693801 -0.102167802789483
  72 1170.93912178414 ""  12.9360944770494 0 0 0.0214071994839418 -0.11677814865357 -0.0162549316274398 -0.0750419630165528 0.0435059319346518 0.0224071802325542 -0.00846824956785243 0.0656696868581187 0.018501836561156 0.0391166820739511 -0.0214524900249015 -0.0561959628180889 -0.00802708342786016 0.0260144615866263 0.0497928483314193 0.0472354395257993 -0.221482260875737 -0.116640203479778 0.00803771929822931 0.170058086112457 -0.000129109774427167 -0.0157328930181169 -0.0332273078613975 0.113704475380967 0.142472984688659 -0.0291554069863486 -0.174283010624109 0.034253095850323 -0.119243731812474 -0.114317582521101 -0.119097686689208 -0.123433623864759 0.200314700477274 -0.108256299456011 0.088831243819016 0.0367671120837526 0.0606277946091027 -0.0750249939277111 -0.115077833344426 -0.0623270485788704 0.0884909719489922 -0.0198680205865365 0.00192710460694144 0.00201103595344905 0.0154143310777399 -0.00409632605581575 0.00158734556031482 -0.00541668064529155 0.00783063972265644 -1.61578115940086e-05 -0.00233065197599309 -0.00091139980965524 -0.00115500149668315 0.00069638561772364 -0.00104582966170159 0.00140235310084678 -0.000330122526638784 0.00403547511810229 0.000179334871295387 -0.000943336423521029 -0.000450621945885502 -0.00182049024646941 0.000870193056038237 -0.00151917490939973 0.000414473653088576 0.000571661794902311 0.00151071419769882 0.000382130340076868 -0.000310491111338859 -0.00127105953168832 -3.68752237977714e-05 -0.000135120434955918 -0.00109610133965138 0.000221019499398646 0.000481299078010704 -0.0010269413724885 -0.000296046643099385 0.000271958284715257 -0.00327432107242519 0.0365289507940965 -0.0341642832458218 -0.0291259255499841 -0.0605257766768815 0.00901908961934325 -0.0108569275875346 0.00548922275884101 0.000632328489900523 -0.002185605923619 0.000809346950075173 -0.000221290104599865 -0.00251357623032952 -0.000633797890418611 0.000474618169185421 -0.0161416256912409 -0.00662070530205256 0.00447452473764222 0.00215267839178922 -0.000510436424799454 -0.00233241645435813 -0.000153383070715048 -0.000430766961914553 0.00553298775093381 0.00218890407436655 0.000901895028980298 -0.000596135740345007 0.00239822799399511 0.000655590929408362 0.000983644026067026 0.00201724488037766 0.000812816057876134 -0.000643452460487838 -0.00195102985715636 -0.0041180796073845 -0.00372368303444853 0.00248664412248766 -0.000870684143026708 0.000550694291963487 -0.00111585742163887 0.0048360866605444 -0.00162430523064228 0.00233472275381508 -0.00158658107787821 -0.000537443685680733 0.0162238349226176 -0.0438214922216091 -0.0224461833966571 -0.00666556689869344 0.01406949016099 0.0207850522571346 -0.00059437507709863 -0.00281648078916358 -0.0383607097794774 -0.0151622939907291 0.139600846054331 0.139610058012544 -0.137211855085742 0.116257241602493 0.228019934307861 0.0875396506388545 0.0657606501807114 -0.0408305126310414 0.0110062332751019 0.0304507810155907 0.0166412072677413 0.0313843157873215 -0.0373338913233538 -0.0452268341207262 0.0509212180774078 -0.0151743584465395 0.0147220470367316
  73 1171.81084399816 ""  2.03010930723103 0 0 0.0228568842165281 -0.0523025523749837 -0.0162252931223416 -0.0426964379270731 0.0205573815061917 0.00514669617154594 -0.00376808831519044 0.0310670011474518 0.016271286782485 0.0155698164531653 -0.0083614891831084 -0.0236318075081099 0.00416703415191325 0.011519618800542 0.0255717790187859 0.0504106012281278 -0.100357948736224 -0.0823834640781989 0.0146795505565863 0.106449655606964 -0.00948540483417553 -0.0111446610918267 -0.0288692631880699 0.0814941490523117 0.0683179328728865 -0.0118406349793144 -0.0898019845854681 0.00847799160361765 -0.0652078721598122 -0.0422258075188107 -0.0651366511513764 -0.065614964204905 0.104390504421982 -0.0648186333869552 0.0387580161760846 0.00891183538362033 0.0378988628711909 -0.065100713026845 -0.076085817228887 -0.0545555463819629 0.0648908585179721 0.000910582980690681 -0.00387742335225232 -0.00468956905662107 -0.0296994045907178 0.00283893872516358 -0.00121923990497425 0.0110946001697336 -0.00287949090465282 -0.000336811787661254 0.00052857910221862 -0.00261933224926569 0.000565401225122971 0.000592166179357223 0.00225284620040408 -0.00173445722350441 0.000230654381492067 0.000235666020580188 0.000400143501952948 -0.000179964706097199 -0.00216279682709544 0.00118392001454982 -0.000163268499900284 0.00264421441918057 -0.000322296011948726 -0.00079089382931837 -0.00042954648796274 0.000755972634234265 -0.000300691817210277 -6.74088641448334e-06 -0.000448153607942823 -3.4991960637012e-05 0.000107324030904152 -0.00033702857992173 0.000381990616849107 0.0002204824028455 -0.000210139981242653 8.04240844672514e-05 0.00502903632818034 -0.082489831540098 0.0808830509032881 0.0573261760643713 0.110092554910539 -0.0184986008460675 -0.00653206255655763 0.0028709993737498 0.000176580176189996 0.00625575169983063 -0.000256212371802086 -0.000937650576102193 -0.0129590193725796 0.00857167879772602 1.80366669429516e-05 0.0226266746066052 0.00901796062911076 -0.00602068582091329 -1.5032410649808e-05 0.000417692490478446 -0.00109545817705986 0.000154414452015044 0.000407676035012942 0.000441920014781058 -0.000159802239043607 0.000156454350476645 0.00164903097426045 0.000321492536709693 0.00115683274059016 0.000547505792955747 -0.000772530069573554 -0.00105163770627116 -0.00133773986096356 -3.29090639059261e-05 0.000160562685378559 -0.000758382182979693 -0.000278094426861259 -0.000267465079623584 2.32620563680548e-05 0.000255449174727014 -0.00150455133459607 0.000415393501621461 -0.000391840112661855 0.000171133514560192 -3.43563172811057e-06 -0.0293835803818644 0.0831059670460158 0.046867745250755 0.0114709111070042 -0.0262374476428989 -0.0416167458590499 0.000440283803210779 0.00685002682926945 0.0727059185543768 0.0344979348818851 -0.264740455017325 -0.278143343058115 0.251981197601144 -0.233846260393549 -0.438645190833279 -0.161226978793024 -0.114736962885043 0.0796894005501314 -0.00219025388309584 0.0156553228400663 0.0114945864285552 0.0191717760523728 -0.0467039625280981 -0.0465284076049243 0.0105085267076772 -0.0481770579368194 -0.00836781282831534
  74 1188.98580915273 ""  1.48586712249298 0 0 -0.000269442477567497 -2.91147862713237e-05 0.00150965781018395 0.000268692910388359 -6.21709703779757e-05 0.000204369375088511 -0.000551893013246869 -6.27244981465578e-05 -0.00099718979263632 0.00104518696209659 0.000154400950977909 0.000139817839668113 -0.00229534376892099 -0.000287622875714534 -0.00114332723117656 -0.000373690632729014 0.00320026624934369 0.00397331650750036 -0.00108768877257722 -0.000534165487143856 0.00185876008558575 0.00186830341424476 -0.000409541428134267 -0.003258027820085 0.000209060362400477 -0.00140371516909548 0.00304921266858261 0.00206744929858482 0.00156437236890376 -0.00298179868476609 0.00182500776776202 0.00134263128797643 -0.000768845070797878 0.00440150078085579 0.00151450797816439 0.00273836400656405 -0.0027951340888885 0.00996041710729067 0.00717084751721587 0.00876028797044045 -0.00807269054471239 -0.00376658139248592 0.03228648040545 -0.00446293102915326 0.0507616853132028 0.00148152326969924 -0.00615368937304916 -0.018070026383659 -0.00970692711804005 0.00348603085185076 0.000755954348539618 -4.99784452470149e-05 -0.00202602050123129 0.000605002403829543 -0.00126052434020342 -0.00456027301280673 0.00203815771833193 0.00294213616896984 -0.00153801391995552 -7.1127659216598e-05 -0.00168987702230364 0.00509753429098892 -0.00142107543277188 0.00120770217668801 -0.000239420495266317 0.000397554602563462 -0.000699320924646198 -0.000250915839581827 0.000494278440940379 -3.56867946830939e-05 0.000365169936327035 -0.000303341067154054 -6.94893378726401e-05 0.000536123087088709 -0.000312108489812118 -0.000222442415442492 -0.000147849986859738 -3.90542794820817e-05 0.136856002459145 0.135492600761109 -0.142286103979868 0.00683961350725966 -0.191841474691228 0.0123481242005132 0.0359208626319693 -0.0255187790657077 0.00148205700116095 -0.019368764957072 -0.0122828013454872 0.00874427840754021 -0.0245545704317312 0.0195617038440229 -0.00403260877364067 0.0232150539192878 0.00891374600393013 -0.0112610538661122 0.000139951840019931 -0.000911869221016937 0.00114132708195826 0.000123874304100218 -0.00146656556613218 0.00092974162720176 -0.000131999037946643 -7.8593151917707e-05 -0.00137509747446803 -0.000363090981122522 -0.00186175481360273 -0.000587826404729221 0.000434467526699707 0.00109859972551616 0.00124074249616715 -7.70546541400121e-05 -0.00208152003783587 0.000298387225132805 0.000268382995554622 6.72910576871039e-05 6.18208859092688e-05 -0.000204420439727825 0.00261778015310227 -0.000654296032820506 0.000552375532071557 -0.000922660935256926 0.000494953652132634 0.0213593983803957 -0.034241296376603 0.099504937406838 0.0079156841259189 0.035354283549128 -0.0227227596933525 -0.0747812717114382 -0.00836206754032936 -0.0529747666653223 0.140365969731645 -0.0116497746937656 -0.402191033080405 -0.232220813256598 -0.301512033527344 -0.0882951034403985 0.148753442164036 0.459273048711142 0.0846476099481785 -8.08065089885689e-05 1.26957010773002e-05 -0.000668984947831053 -0.00161150828794407 0.00529802737866353 0.00427700952276807 0.00526739995145138 0.00164916484933627 0.00259861526588936
  75 1194.75861284406 ""  9.62005996862968 0 0 0.0456225969635243 -0.0169032108810033 -0.0217711853326022 -0.0370464995201293 0.00547132146619066 -0.00753546225451362 -0.00200382676803695 0.011254154157676 0.0202953961689874 0.0496533140667478 0.0120805161393857 0.0209484836583789 -0.095582716743819 -0.0235107994292742 -0.052123418183797 0.127039527516508 0.0424978368067861 -0.0809334632197583 -0.0185923894045855 0.130080629408718 0.0719050439100464 0.0452093369035459 -0.0715657712402188 0.0221014163516956 0.030850260448461 -0.007660476200547 -0.0328574936947513 -0.0122927885242254 -0.0410500474055231 0.00817540889032735 -0.0359027519660202 -0.0371399131627255 0.0611598702846995 0.187375444667941 0.0606132207877784 0.116477711651515 -0.114114796850163 0.429747199258136 0.307099649017353 0.372275781064829 -0.350583775503335 -0.15978450323326 -0.000729405193646254 0.000190564335413202 -0.00169766648419005 -0.000907705543040754 0.000222178485695151 0.000911123650929841 0.00204077427857033 -8.81102071720212e-05 -0.000657625436648304 -0.000236772941104996 -7.92146517345235e-05 0.000104234476222017 -4.58196696283477e-05 0.000382228644351949 -0.000123113514689033 0.00026132419049115 0.000379275214772691 -0.000171089390363587 -8.07069980960149e-05 -0.000729410185658264 0.000283351274454509 -9.70325921137256e-05 -0.000167508614092255 8.30648815672403e-05 0.000420380513496484 0.000337272880761406 -0.000175015362517018 -0.000217903683846122 -0.000151373074375102 3.32253353300391e-05 -0.000201300264976974 -6.73610676363852e-05 0.000196606499566962 -9.95538655283226e-05 -4.3956774714303e-05 0.000100794502546527 -0.00506456078852323 -0.00678827619605479 0.00774018255001891 0.00357771770922156 0.00627071665885949 -0.00115756679172926 -0.00484822499567932 0.00309859252424964 0.000212236700788129 0.00192436058314819 0.00121058792746485 -0.000745474972681625 0.000373225468132264 -0.00101067661669787 0.000438511159172279 -0.00322504958764266 -0.00161527451741672 0.00132682239618519 0.000417202076956029 9.42014199204891e-05 -0.000772892394731976 -4.2431231760996e-06 0.000282192923827887 0.000984192715779171 0.000416111454268832 0.000223131880164303 0.000482643539166231 0.000643789874940042 0.000621341836687269 0.000391959031929966 0.00017779469440767 -0.000182434852578444 -0.000621383126600935 -0.000361747762001665 -0.000308128523114056 -0.000737245329607567 0.000517085012596903 -0.00016432926737507 0.000158342477757676 -9.78782005994976e-05 0.00042744516360504 -5.581722535571e-05 0.00045464960019786 -0.000239033656583154 -6.08494643884994e-05 -0.000626977571540642 0.00169979580029767 -0.000482889784479909 -0.000247609804299753 -0.00101283141999791 -0.000549821731221221 0.00141447261252989 0.000302932217351549 0.00192306443193073 -0.00120285025403379 -0.00376346917237878 0.00138973543883655 0.00630678761601168 0.000585578502840404 -0.00484444110305329 -0.00393675605446837 -0.0075180467438281 0.000367455718485871 -0.0225140571200469 0.00859218264054681 0.0138968702365848 0.0251187019732082 -0.0414014232770376 -0.0708566052741761 -0.0215317446718558 -0.144665911651608 -0.0434107738943122
  76 1216.74406230574 ""  85.6108075149412 0 0 -0.000101705041109209 0.00130034531795941 0.00111743694047275 0.00147125183038144 -0.00037561227085953 -0.000690107072891651 -0.00042146701905385 -0.000642074439044417 -0.00130368924073356 -0.000753784231353365 -0.000955493890728123 0.00111888921665225 0.000933920614892668 0.00159597734207305 -0.00154456295950465 -0.00398137151454944 0.00528745648644068 0.00869714109237453 -0.000503017994402655 -0.00252539633697424 0.000687105938441395 -0.00152702048918629 0.00164416163041405 0.00193242434206074 -0.00136641027320263 -0.00141131358351492 0.00774846196526419 0.000524231636046443 0.00141282160016492 -0.00089639335098212 0.00147950444527593 0.00243479835742872 -0.00416507558155009 0.00488945567616975 -0.00911169962016446 -0.00558350451546958 -0.00446037700497331 -0.00108267465335019 0.00448427148183474 -0.00393421651621872 0.00226383926726725 0.00732386256671846 0.028131573659695 0.00711243433299996 -0.00178828679784769 -0.0436545973848932 -0.00555750405222828 0.0105340861628737 0.0640621910865509 0.0280843198101799 -0.0252190746054486 -0.0149291514733364 -0.00811050399263385 0.00608165144944914 0.00251080911776572 0.00318535503900989 -0.00227229943233231 -0.00562558820375723 0.0528440222221924 -0.0198264480084088 0.0385679343037978 -0.0580684729987786 0.0146883075950556 -0.0287906508406436 -0.0185454145828991 0.0136367391187731 0.0373874203193363 0.0900404777329415 -0.0409664283224361 -0.0230969294328218 -0.0430459877468446 0.0067116212340976 -0.0182663397478707 -0.0336044846137887 0.0304432938788767 -0.00737114859063388 -0.0222838542348455 0.00945304474292459 -0.0263522251832479 -7.03554508589511e-05 -0.000552610693187513 -0.0197218891191628 -0.0257705981853503 0.00937821212589223 -0.305550639876593 0.180883821751377 -0.00578551660153989 0.201291891283879 0.0829575114212747 -0.0746706409558551 0.245878872839112 -0.195088984808729 0.0250385882941317 -0.331640368815747 -0.153689780660268 0.130142754469696 0.0241249154510968 0.0497597093152388 -0.143543630164331 0.00091192809771583 0.0910861940695585 0.0797538011714444 0.0338825747726994 0.0278060728721389 0.141191448043599 0.0624262957511439 0.125711526915259 0.0563298797526561 -0.0195809395311885 -0.0752904368131204 -0.124369627614648 -0.0373811433243098 0.0155422493090032 -0.113075908069366 0.0587094134935282 -0.035068782111792 0.0157255637114284 -0.00491652120385437 0.0133769401389941 -0.00263537715036212 0.0549743827313899 -0.0477219867742783 -0.00521277677064136 -0.000618132671011524 0.00107744558327896 0.00676724379275919 0.00186624643882076 -6.73481367516114e-05 -0.00195931466623829 -0.00839834815468298 0.00506098484513519 -0.00501293129614302 0.00832056581917528 -0.0177303549942332 -0.0373030058344526 -0.00896605474879638 -0.0159814559239428 -0.00899788427988289 -0.0291195477604351 0.0216645333119997 0.00982610910210524 -0.00011828100211376 -0.000981656861804324 -0.00120248704985623 -0.00272697656940463 0.00431215453053024 0.00495475178094238 0.00188266234258683 0.0054989772920492 0.00222774630778254
  77 1225.54972422296 ""  3.8316009933523 0 0 -7.23393360967798e-05 -0.000132158562264066 -3.20220323435095e-05 5.02528886821482e-05 6.22246090164908e-05 3.28997458711478e-05 -3.88593812848979e-05 2.02858472307507e-05 -7.67161682695241e-06 -4.40510132832745e-05 -0.00010227443150826 -1.41158731291822e-05 2.18480951347605e-05 0.00013752169618567 -8.29253976841797e-05 4.49800361404226e-06 0.00021825512180641 0.000117443035880116 -0.000455039586129262 -5.37421389348803e-05 0.000593767590863919 4.58306301521086e-05 0.000153977403754407 -0.000365961948762307 0.000236394188007992 -0.000239282173512401 -0.000102429785953945 -2.35260780134864e-05 2.42042242728793e-06 -2.82635641765579e-05 0.000238196997153213 0.000159941097319396 6.4873246116272e-05 0.000281783584159067 -0.000585577553393299 -0.000357637712152304 -0.000331287340562555 -3.59986779946072e-05 0.000299680152577148 -0.000304365868622961 0.000178769480894732 0.000468067499601659 0.00142450020426449 -0.000176163436157849 0.000184218770162087 -0.00146850221259927 3.60323513190016e-05 0.000300068757639204 0.00202092429715701 -0.000598387577481483 0.000813009359082146 -0.00341365819229068 0.000747470301958268 -0.000893465915048913 0.00250246475384271 -0.00027829326304908 -0.00768465497071268 0.00436639480418239 0.00784044649531699 0.0248008275296535 -0.000759989000313742 -0.00234167649888865 -0.00301233228849971 -0.000398588131405049 -0.000501006647802881 -0.000755045457256379 -0.0374680860108416 -0.0761540261379826 -0.175483081699032 0.00688176864219343 0.0407447954991189 0.0450269586281516 0.0158108840580514 0.00428784485522348 0.0553181591351164 0.0167681123958978 0.033567254901184 0.0809330261694876 -0.00149298333549677 -0.000227174558120902 -8.49640815819068e-05 0.00158386121234469 -0.000902429218794718 0.000106376967698314 -0.0225018371455404 0.0125523561791444 -0.00291996924959525 0.0315276916190684 0.0243392018922622 0.0259452758976359 0.0133067263449462 -7.12666807032527e-05 0.019290487660627 -0.0143434265287882 -0.00645177435052443 0.00533756515179145 -0.0395751412080994 -0.0615909601789869 0.207896368595416 -0.0157710022641801 -0.104886381753915 0.000467007650790624 -0.0462713964701701 -0.0351097290799859 -0.0980543207991288 0.0906456750719151 0.1600831669218 0.0810085228525157 0.0100691226385041 -0.032895800881199 -0.0882479479583788 0.00571710841866171 0.0751495646024166 -0.0589841912020669 0.0346622404147453 -0.295823796248327 0.0161207074609055 -0.0336924404838028 -0.0678284924346616 -0.16581221442168 -0.0735153481396397 0.243751960725304 -0.171002110806102 4.97461213799013e-05 -0.000170227714897415 0.000444152417946233 0.000127158407341456 0.000100511815334846 1.27229913912186e-05 -0.000774182724949165 0.000392556808084817 -0.000681967821576056 0.000680500330882496 -0.000825217128746499 -0.00253787097081051 -0.00136321314868884 -0.000730047101155145 0.000424337648175655 -0.000963748226036088 0.00185178337611606 -5.62364672656032e-06 3.76025514809977e-05 2.08945818313281e-05 2.13115268555208e-05 0.000155084407691532 0.00045959841988302 0.000146325943236486 -9.00064639550578e-05 -0.000165078860310761 -9.78194318364005e-05
  78 1227.03331716265 ""  12.6459970657546 0 0 0.00043081629008215 7.28249699646435e-05 -0.00010444774589549 -0.000586367178878028 -0.00016504705861701 0.000162226355101786 -0.000253868807974295 -1.41795567037976e-05 0.000435079284129045 0.000350750169921104 0.000409222871512688 -0.000295083390615598 -0.000334789202937756 -0.000535026121291358 0.000469434967095986 -6.11805491781495e-05 -0.00181279080067282 -0.000755710294772105 0.00138164408567065 0.000697908881261168 -0.00174545834972708 2.68853828170256e-05 -0.000987205612032813 0.00114145414177025 0.000898776451291924 -0.000395461761299364 -0.00215878204287786 0.00083830309487787 -5.18334483329836e-05 -0.000692400013073294 0.000630493726347325 0.000918332040517246 -0.000334719723786075 -0.00143354495951662 0.00282700413652209 0.00179550096698846 0.00144058058024549 0.000508453954127929 -0.00133519293533189 0.00143818640423912 -0.000886085637080242 -0.00238415411531245 -0.0154424671422276 0.00324001861214552 -0.0027176559654953 0.0157711473588045 -0.000984879117976877 -0.00165644046904468 -0.0171720242396082 0.0234611511195843 -0.00527624466946494 0.0522203746258939 -0.0252662575860466 -0.00206245873407954 -0.0656262549749858 -0.0357761728268009 0.0281304758425073 0.0140545914160636 0.0414390277210484 -0.017564375607654 0.00867652875056919 0.00358872674419755 -0.00338468577224273 -0.00347107997446438 -0.000177042688465065 0.0011780674635971 0.0165528598278456 0.112242713124614 -0.0603039166230284 -0.0163335383149322 -0.0470299169093727 0.00937295581223089 -0.0103186593610541 -0.0389395928788692 0.0369958074456649 0.000925827559363817 -0.0290814309068798 0.0172615764499802 -0.0113795692727388 -0.00584167614101586 0.0124716925354062 0.00383583981172509 0.0190574432055309 -0.0071440441021778 0.313793569755884 -0.193054009128326 0.0154770834573226 -0.382075969964097 -0.16304161158478 0.144948057176873 -0.121909073940456 0.0908521802464499 -0.00888624981610923 0.181766601619962 0.0804799980646447 -0.0723267033530174 0.00683073426340319 0.0513332970049931 -0.126749952225717 0.00479592172615213 0.0912160631833133 0.0689952141100392 0.0139662460363292 0.0249004889199439 0.169945438681997 0.0536617454226326 0.14173245472222 0.0614820081097474 -0.0460484155699685 -0.0989092866598143 -0.148927360206105 -0.0297250053911897 0.0331975235615004 -0.116465711256056 0.0602389326887031 -0.0741154219251159 0.016501697196821 -0.000795958197535313 0.0322016256976491 -0.0252174347584862 0.0517776507701272 -0.0440180462099009 -0.00482496783374478 0.000700074650608617 0.000762056240242715 -0.00439357068136986 -0.00103767183466234 -0.000435665469143969 0.000129162639369037 0.00540863523776157 -0.00640402259882237 0.00457464903734773 -0.00493567384962373 0.0104987453940483 0.0228592642388551 0.00801700408342759 0.00819029326953404 0.000969172016098099 0.0197003565341962 -0.00633083199770531 -9.83771031630603e-05 -0.000154276553389758 0.000211614193818773 3.2712752221605e-05 -0.000509589459097963 -0.00266194655093738 -0.00124305671385382 0.000564377383010877 -0.000277288796639236 0.000154718811457267
  79 1236.40311688749 ""  23.6186101418768 0 0 -0.00300074292638907 -0.056696015630482 -0.00393434833294458 0.0172785894735359 0.0475548981955136 -0.0451299548257838 -0.0105854526355565 0.0317875288639729 0.00291657216601045 -0.0219139183765672 -0.0567433313778859 0.060067999028726 0.0303533987780928 0.0737021914695219 -0.0843359069751045 -0.0452523265332195 -0.059337485310492 0.0446439556520829 -0.0811899800080125 0.0642706915918333 0.105110936000855 -0.051616057696677 0.0700325860672253 0.0686737654408647 0.0614639122092967 -0.0210684503063023 -0.0524776083317364 0.0272020441895468 -0.0429227752183441 -0.072677367879057 -0.0445431722661921 -0.0426635184006071 0.0847572763468801 0.253485378081272 -0.406931632821286 -0.245537319175868 -0.231469012084352 0.0159641125162486 0.25628562765558 -0.131893944170691 0.0528313305133988 0.323316136291315 0.000798648874497612 0.000487474189069736 8.58170060099392e-05 -0.00223314358510507 -0.000193556553480562 0.000188415128227113 0.00350069917981549 -0.000308388273596032 -0.00076689093131042 0.0016010882894548 -0.000849507344132116 8.06892089471548e-06 -0.00207523581756792 0.000188579601894353 0.00041142239982468 0.000806106051219537 -0.000205618448709533 -0.000103774203420443 -0.00165948036800827 0.00034858197917184 0.00019328045460377 0.000866090823389455 9.7924794058391e-05 -0.000258517750884313 0.000259721587739285 -0.00197354548099724 0.000903061295296434 3.33089302542195e-06 0.000836319092020973 -0.000239277048113717 -4.57048008888658e-05 0.000815000940953041 -0.000491353606907042 -0.000137886382451746 0.000341928622401088 -0.000168091955368778 0.00136781149993372 0.000768163903966981 -0.000404476076492537 -0.00249025843675685 -0.00276998761486498 0.000415596313554189 0.00531736376043723 -0.00292530240378787 0.000567913515958663 -0.0105156520211374 -0.00317993280664373 0.00338124962904442 -0.0132452440830955 0.00782495790381673 -0.000327719142780102 0.00866204001875204 0.003551069404624 -0.00260329781951142 0.000583328391306083 -0.00154003094863338 0.00217716087945496 -8.94845163734881e-05 -0.00241097452094234 0.00039697216975852 0.00014432902207751 -0.000201421388347847 -0.00298448937508695 -0.000221361243466655 -0.00299075183776561 -0.000862198042447891 0.00113042912315714 0.00184233923053769 0.00214996293660229 6.5787714997002e-05 -0.00218991227349443 0.00129126395870208 -0.000476700589528254 0.000842128176030224 -0.000148401787918716 -0.000181742476408043 0.00153390047860379 -0.000387095745884143 -0.000368289276900329 0.000377611404574317 5.69722466361787e-05 -0.000246776578070416 0.00024710930496942 4.76677928448676e-05 -1.53495386835028e-05 -0.000321716355964973 -0.000132765213457435 9.19471319012413e-05 0.000525817403828531 6.57248702071584e-05 -0.000193063596238973 -0.00163089071007758 -0.000559434908168047 0.000715738216112443 0.000449953456799582 -0.000221820861909139 -0.00101679525897896 -0.00155595532232386 -0.000538535666719636 0.0116081304843335 0.00559016187574523 0.00572135956659552 0.0290943865027947 0.0498861023333117 0.0129138485231943 -0.00245933653395383 0.0014329846620884 -0.00273785952763766
  80 1259.68856161011 ""  2.13032847719154 0 0 0.0109114096853495 0.0301303653563428 0.0487980963160446 -0.0392213973075366 -0.0134562856310234 -0.0255470287258169 -0.0292248576641211 -0.00854638554155434 -0.0378585540489725 0.0380791694318197 0.00222778633940527 0.0211076274337411 -0.0122050074918623 0.00422378901147754 -0.0101044449856947 -0.199480831398861 -0.222629217752127 0.133426669949919 0.316715156556063 0.0201060574729372 -0.453239124533254 -0.17213968740431 -0.0383329480695871 0.477323034727349 -0.0194116158477757 -0.0453927750341798 0.119429746736185 0.0691974866697147 0.0766029446929777 -0.0987714541033721 0.0671296025354229 0.0284644507199943 0.0105501127058958 0.0413486707077189 -0.0213318286674588 -0.00117005996289006 -0.0176078358334464 0.0511837499008021 0.0443443650093952 0.0430337628557711 -0.0420037350790267 0.0109685722968999 0.00308436048926602 0.00168696391245189 -0.00199998169571313 -0.0107074354812979 7.0614563077639e-05 0.00364014413522377 0.0179383546542345 0.00274164955385272 -0.00489970836891553 0.00689570682332364 -0.00462617437857916 0.000311802169639694 -0.00817235569225714 0.00117908602439012 0.00127832620276859 0.00053204630980355 0.00405897882939437 -0.00171435798808357 -0.0034977651373216 -0.00328752563650973 0.0020762886171348 0.00144283380748459 -0.00164562656949005 0.000227881856165397 0.00416898884700104 -0.00855714922304105 0.00238089344477354 -0.00129419832441726 0.00345255361425731 -0.00075778915071807 -0.00134875667246548 0.0032216992027249 -0.0013225474653437 -0.00109142496983346 0.00169269834282021 -0.000384525772084657 -0.0170410999824396 -0.0129881418988237 0.0157975406417596 0.0133591755440741 0.00131740426593818 -0.00566455985288843 -0.00582054851139206 0.00443844034965112 0.000221102663306909 -0.0186171665285363 -0.00284575146033111 0.00479657238881285 -0.036117378089125 0.0170978517853805 0.000312061204481276 0.00879924355407472 0.000929286364410064 -0.00134156513521816 0.00479894750483098 -0.00648978725942311 0.00625923241936492 -0.000850874072190668 -0.00942121099074063 0.00521112730143858 0.00281199957556999 0.000337268710841928 -0.0119269666345385 0.00308129770291385 -0.0091050769303699 -0.00169429587210757 0.00638019052710698 0.00761718659335582 0.00714764714580594 -0.00130028943044362 -0.0103629152375436 0.00263189735229179 -0.000150390790643735 0.00276578234644205 -0.000281743855072409 -0.00136893052821138 0.00668392198777297 -0.00249449173674548 -0.000489741873071644 0.00251613041545047 -0.00177218273175141 0.00188054544254485 0.00148310131890547 2.18966700908601e-05 -0.000165678544548717 -0.00113353213324685 -0.00136962107743928 -0.00203898000022527 0.000207955372837281 0.000471955218416373 0.00295881637695952 0.00272797231489883 -0.00366382271901169 8.27910746333414e-05 0.000185735268583165 -0.000747651095871896 -0.00848531460745216 0.00662401602935279 0.00610908659001467 0.00642380078818374 -0.000523692214909174 -0.0284907477612599 -0.1161275114612 -0.181843828187551 0.0103967313262264 0.124389516507468 0.195722388020885 0.0982322065263085
  81 1266.62354725653 ""  238.716481838994 0 0 0.00165063907248673 -0.000714911820709199 -0.00456273820316033 0.00569609504323636 -0.00108713495739722 0.00469271206239912 0.00246334453660725 -0.00013900668659314 0.00225774256209617 -0.00453312568129234 0.00127797166693607 -0.00449208779946359 0.000773349103154265 -0.00192834450752538 0.00325452447227639 0.0202283498061089 0.0435309748245624 0.00342301280388846 -0.0407703806869326 -0.00694374221230168 0.0599759093619401 0.024054685142029 0.00234089724472893 -0.0619934624181248 0.00149248991509719 0.000331955421965619 0.00428524332335739 -0.00988566022204727 -0.0107969171903518 0.0111301326732445 -0.00576055815855221 0.000970186694361734 -0.00888781097166151 -0.0104358243752509 0.0106909497530742 0.00523778830890584 0.00695542842211371 -0.0065848287113173 -0.0106384817943971 -0.00282950104523066 0.00456054602815604 -0.00815487877946298 0.0356523707968561 0.0177105223966023 -0.00758039071276538 -0.0903141643030135 -0.00474433063281816 0.0226001773913819 0.144213197782632 0.0360543909630661 -0.0465272421445735 0.0648012382074007 -0.0457673154510193 0.00332985196913073 -0.0739962685472363 0.00498599425793036 0.0138331534007531 0.000972805960792353 0.0466769131497876 -0.0187053555378705 -0.0209209604094066 -0.0340772622037811 0.018082838360041 0.00832214969812789 -0.0176673708823235 0.00540345162045078 0.0407677726080133 -0.0701792373387061 0.019577264730581 -0.0134771905762159 0.027288529706166 -0.00626300966864781 -0.0140091168820605 0.0262241910149062 -0.00927695091829274 -0.0100093731249325 0.0131408774271713 -0.00324326666551492 -0.0731267873726729 -0.021425292533354 0.0299158288287758 -0.0244940616096468 -0.0313595119170267 0.00588200101103873 -0.0521909698870362 0.0362557993028449 0.00267284474160753 -0.144884077428335 -0.0223738731624462 0.0379660026283571 -0.291262226803595 0.136528500516906 0.00657598075264071 0.0571608137244519 -0.00467004994671272 -0.0115521280440045 0.0458631854141598 -0.0536084625125022 0.0428946184297552 -0.00742455736898942 -0.076687873045886 0.0523908970844418 0.0282557329764218 0.00536429846381421 -0.0949009728271615 0.0348645600175241 -0.0747499665821701 -0.0100677999174778 0.0569976972743855 0.0622959228979792 0.0522641976224881 -0.0144327950500503 -0.0907108549988654 0.0171274046239842 0.00195366816895485 0.0242937855863712 -0.00141134648457131 -0.0117359398000227 0.0587148499688762 -0.0202796042863952 -0.000653831036386843 0.0179494613427692 -0.0149230480157972 0.0113810893303816 0.00775907343254308 -0.00781408932041683 -0.00144906507232954 -0.00681915787680754 -0.00813639625960554 -0.0127184412017843 -0.00230223624255991 0.0071426448239285 0.0120795817713607 0.0250184315906361 -0.0067261921402304 0.0030518451265995 0.0164687647607187 0.00415650734572081 -0.0782130355611663 0.056101956735341 0.0610198266862434 -0.00272547930801261 -0.00108797104734793 0.000828275514451972 0.00566814042262538 0.0213332766431983 0.00366540494521237 -0.00713186618751507 -0.0156590373059755 -0.00648754150915482
  82 1286.44759438452 ""  7.48883754561666 0 0 0.000389602809306128 -0.000497373025585762 0.000591934359355386 5.44222947134057e-05 0.000136837147755014 0.000179136313409287 -0.000535304746012431 1.14559487602947e-06 0.000176880807081537 -9.65700517297981e-05 -0.000231058917147607 -0.000352994864386238 2.54402897588116e-05 0.000148483248663832 0.000119159241884113 0.00156829810124098 0.00127274831252807 0.000494476913174511 -0.00271573653613003 0.000525863655561513 0.00408577659255527 0.00174709498751603 -0.000285547369408892 -0.00360398657980247 0.000875950811215365 -0.000509957678509071 -0.00242453699777968 0.00214060142253949 0.00131056948721055 -0.00200714693118022 0.00148794884842094 0.000700390461500345 0.00102581063863106 -0.00013305705358286 -0.000221474186511485 -0.00013533510399894 -0.000136068538854293 -0.000249012151539321 1.96402562361686e-05 -0.000470456234482064 0.000440773995577917 0.000268663791466922 -0.00813943995045581 -0.00299049418735238 -0.0208165069606765 0.0153078792301468 0.00413112420971631 0.0076079088183172 -0.0305593016290412 0.0107782448820344 0.00340340277211211 0.0176863104485516 0.00645537864900902 -0.00694109481401565 -0.0101664447195755 -0.0127547964123513 0.00729501522639588 -0.0612512736379748 0.0178362851697449 0.00563867135402377 0.000948646935167671 0.00715324847255216 -0.00318741572237895 -0.00288907529723872 -0.0177455014700523 0.00737270696971788 0.114696356068561 -0.0399161599195286 -0.00795306608646239 -0.0367735036826668 0.0141925780086986 0.000608497911005179 -0.036196512717496 0.0150407300286314 0.00287958223471405 -0.0376716345562129 0.00489041092048129 0.00581266602799737 -0.164837033126862 -0.0750671472494872 0.0695418797407347 0.0996037890299209 0.101065497056823 -0.0379892648208294 0.0629480607187529 -0.0183619415010025 0.00368083745885445 0.0870555185386812 0.0249574073705882 -0.0287921859735944 0.0799037526888985 -0.0436850887670146 0.00133047312668789 0.0901298374274729 0.0228188516240055 -0.0277240266599148 0.0856457556321552 -0.0485844458890459 -0.0222783675939807 -0.0134462474903695 -0.0388346533820687 0.108958692828815 0.0888888017568855 0.026345491817894 -0.0753139520783486 0.0939001041437439 -0.032159076144446 0.0186184804300077 0.104581016686209 0.0572539351772257 0.00446282756736053 -0.0437812184175057 -0.0979725811042916 -0.0446625360521878 0.0832653824205448 0.00606857351266875 0.0190445120286144 -0.036917758118266 0.118164175696262 -0.0387185863260337 0.0699297668435531 -0.0183496027120745 -0.0454844406181905 -0.0528247148954451 -0.0313153476412594 0.0560063203088594 0.0152408612095321 0.0246135265692965 0.0352480460311764 0.0294484907953309 0.0340196916014023 -0.0669971830581475 -0.0356310127108012 -0.186415743353776 -0.0742224370570393 -0.0746206681118006 -0.102174874804009 -0.00533731481843413 0.295907094333607 -0.21612485127631 -0.30437573732635 -0.000399975190635017 -0.000391173437860119 -0.000650459458392093 -0.00112871054984973 0.00209274164316741 0.00260188650818598 0.000994802863387635 0.00418858435359971 0.00168314825831488
  83 1287.06338093019 ""  3.06168316087514 0 0 -0.0014942864325122 0.000117278119000617 -0.000863601341358491 -0.000578957642189578 0.000236478784336793 -0.000424429029636008 0.000793933216873867 0.00012706784365452 0.00092854666825014 0.00062938229817986 -0.000115430589049363 0.000435966870955141 -0.000144121221455247 0.000197485569182872 -0.000288479301194933 -0.000838648781101724 -0.00605859153560708 -0.00603292966290081 0.00576581366744597 0.000422221491371059 -0.00867944415193731 -0.00419619677822537 0.00091195805908864 0.00828544808724314 -0.00128904390139456 0.00267420511220333 -0.00359319163138546 0.000250940818536531 -0.00131311962674582 0.000302269104444781 -0.00319896089737042 -0.00110240226577354 -0.00142420506288534 0.000890694010529788 -0.000594431802442714 -0.000256742085185142 -0.00058448736016263 0.00100209416822412 0.0010682600511136 0.000198234085707058 -0.000335936806647793 0.000727473891465019 -0.0100004038118456 -0.00187187292830534 0.0219747499235854 0.0180035069503579 -0.00194550908891674 -0.0160749793654114 -0.0276617614393539 -0.028501836900835 0.016887055010393 0.000318331435640554 0.0315610665266126 -0.0120560726961776 0.00674094339654417 0.00324886365839532 -0.00250617229672306 -0.0757557939179135 -0.0216638230623461 0.0241082951980946 -0.0214867345346652 0.0247928460856627 -0.00503200854925723 0.0225058989159964 -0.00606512459919593 -0.00231848330147373 0.130867513904964 -0.0156185564732695 -0.0215204612967896 -0.0398930847836835 0.00616980118999555 0.00278664544817929 -0.0388011184889819 0.00811912527018539 0.00810659478304868 -0.0454476317332004 -0.000527553730258991 0.00981620340741358 0.200715210722306 0.0822091020243205 -0.0786194024864678 -0.0915534644217982 -0.0866174984155895 0.0324852817483348 0.0756383128663167 -0.0202706512258725 -0.0189700168625914 0.0892659769722323 0.0370430707152589 -0.0324183546579595 0.101821411862891 -0.0555162460784978 -5.4503758955669e-06 0.0854035828633538 0.0210333222800905 -0.0269791191847841 0.0876688800406874 -0.0421251034862453 -0.0403635338713245 -0.0125651307428483 -0.0195976514103017 0.119952275362708 0.100238190233752 0.0322358219683965 -0.0509288806890195 0.101849058978214 -0.0145373907511278 0.0267749494370203 0.10687628759296 0.0443412802814863 -0.0204454595019591 -0.0491967172998115 -0.0902489684921843 -0.0655677133497825 0.110274433729041 -0.0080364592238691 0.0259016597919037 -0.0442272804575357 0.137146987015995 -0.0452334354028099 0.0943772615658679 -0.0356300481219124 -0.0509937896541144 0.0427975176275981 0.0254194824190427 -0.0475627786640102 -0.0132750306479845 -0.0199237087076869 -0.0289813687118947 -0.0192373622708331 -0.0290097228442626 0.0591756330295302 0.0265392406781199 0.158556685962612 0.0712944160687926 0.0680893098201896 0.0855553320400533 0.00162598263841962 -0.236538228695091 0.167018486314997 0.250100820326961 0.000978899625150733 0.000378689822077851 0.00113314029160186 0.00333872721131348 0.000122794973341668 -0.0024232768181069 -0.00304774708553473 -0.00571482407431077 -0.00293373464520158
  84 1304.31425960583 ""  3.83789503444992 0 0 -0.0146085931864973 0.00161300675406235 -0.00516791170180584 -0.000728540521402697 -0.000328650575215905 -0.00134089280755327 0.00850484221832752 -0.00101304912864414 0.00447169858636752 0.00304622626204352 0.000169396115585362 0.00205046623074799 -0.000619765357583007 -4.46432279602818e-05 -0.000514340441543565 0.0133324839414029 -0.00320733210485757 -0.0439693813103906 0.0342976376786794 -0.00589492530824664 -0.0525346550976392 -0.0262116922255968 0.00843281549098555 0.0475545777033298 -0.0100748675166303 0.0185100547107361 -0.0169905757261881 -0.0107873241117844 -0.009337749951782 0.018656857645095 -0.016997161213284 -0.00404149544113714 -0.018245414205283 0.00227122512086206 0.000341557882595636 0.00100531288724516 1.08787565615004e-05 0.00308856265169496 0.00181077998830128 0.00170386221295595 -0.00186610675202913 0.00147239684112805 -0.0256402524161277 0.0171540967848255 0.00873808081108982 -0.00215174098556375 -0.0146267639144124 -0.0274617797387641 -0.00597237294704032 0.0260589848720728 -0.010782984207175 0.0143240071910435 -0.0157870472505878 0.00451101630577917 -0.0133560146367032 -0.013892613954599 0.00853104049876569 0.00834153968183685 0.035903799366586 -0.016121313833342 0.0186799667956277 -0.0142405014777403 0.00215148778304465 -0.0206347900436076 -0.00861058528977612 0.00886678323853802 -0.00690819525366803 -0.0182906271261122 0.00784481450286254 0.00037119663201688 0.00555515597468058 -0.00100942258087031 -0.000103905010953437 0.00486004131783488 -0.00283492266086697 0.0045307072823115 0.0035684672773489 -0.00211299086007988 0.468390021259627 0.189004610946146 -0.195968227226186 -0.571927766779235 -0.163639972777433 0.158219739881247 -0.0376640318958194 -0.00221374378781311 -0.0289952896823938 -0.00182099969921029 -0.00991777736707348 0.00677249350904232 0.00148290396749466 -0.00414676757221005 -0.000599687204355458 0.0137634989522258 0.00484837640242257 -0.00977052106706399 0.00227296249706858 -0.00545234399649623 0.00961984573442281 -0.00142360655973479 -0.0138811413573817 -0.00308456331736282 -0.00459055990192352 -0.00307608556657897 -0.0180480054872224 0.000351019119179504 -0.0100948942108896 -0.00340542450196004 0.00247510112661548 0.0101280074708586 0.0154536525591086 0.00133189298660294 -0.00840623348846024 0.0110590589527907 -0.0161074472991806 0.00918376243129889 -0.00391268025453392 0.00394790079680251 -0.008307305169297 0.00193800055268588 -0.0149813007448964 0.0123726808252854 0.00140871626605199 -0.0452101706105622 -0.0127024849363364 0.0225672540096601 -0.000919147731611856 0.0165006144525129 0.009890448133276 0.0901461949667286 0.0186334394525969 0.00546782202670543 -0.0607388546478994 -0.0925110857213504 0.0653765316085003 0.0181755522957368 -0.0863405163873987 -0.0820792218038303 0.0190392466065939 -0.183439986156607 -0.060881785663528 0.00465320373185733 -0.000964257735035336 0.00463303991965987 0.0208934997055831 0.027948844598505 0.00248741921735437 -0.0270304844866724 -0.0257058556945429 -0.0184788933403533
  85 1306.38759496972 ""  105.240701505683 0 0 -0.00290162195344071 -0.000363726257798866 0.000742458527991969 -0.0014694804248567 0.00161662310680747 -0.000771146927741165 0.000464635166019222 -0.00038457295918478 0.0017538963225555 0.000341966517273646 -0.000860305711275397 0.00111020631866332 0.000204517836587668 0.000625810041210352 -0.000941065200384856 0.00426363005061248 -0.0161268968938009 -0.0190654585983304 0.00563408758532558 0.00224703073132524 -0.00972921822323839 -0.000748848185010052 -0.000742378843133294 0.00229238487340858 0.00159072399059177 0.00238853730313404 -0.0159423985820458 0.00246650953441478 0.00446011798673153 0.00122228158811035 0.00420924611581459 0.0027619021943057 -8.43322774480207e-05 0.00249390656057518 -0.00341988470013893 -0.00215536958442988 -0.00200345975052504 6.56513449125834e-06 0.00202529918998521 -0.000203138304072694 -0.000509348005069771 0.00268446347127552 -0.00930424025808826 -0.0093175505020413 0.00754648088736957 0.0706769121889147 -0.00374138503718518 -0.00936026227995797 -0.0899494552991427 0.10866734852312 -0.0217286928278636 0.0184798559047073 -0.0427452817026433 0.0117985850529129 -0.021765727753076 -0.0623066235980756 0.0289731891612811 0.0191124851409407 0.112677093021147 -0.0481997160076997 0.0734794004191626 -0.0359044702719648 -0.00154574307135847 -0.0801519190347462 -0.0377465488732025 0.0326070902736013 -0.0101900685712273 -0.0590703511233676 0.0256950535640055 -0.00348291462315187 0.0176452738174962 -0.0026696499615716 -0.00467492239728086 0.0154464913122351 -0.00887646231132242 0.00882617002623377 0.0118023546230857 -0.00658516222580283 -0.106395459779754 -0.0203049796627206 0.0259200184642069 0.0913304146276838 0.0344862358993584 -0.0197579033128886 -0.0163327757090608 -0.0227329147253817 0.0237651716958568 0.126142123236651 -0.00998941122080407 -0.0229118527632844 0.0920291075017353 -0.0461381450959457 -0.00107032421390187 0.0324233563724173 0.0132522163301151 -0.0147250842385368 0.0162990339740144 -0.017924011027601 0.0204453938375729 -0.00604106488265496 -0.0413756684233271 0.000459943199346416 -0.0024183476802803 -0.00703968335224105 -0.0649924670909754 0.0104514729177514 -0.0301694568288005 -0.00820219031350512 0.0196053722012732 0.0373369528457081 0.0499454381814704 -0.00040178377695533 -0.0314680949970131 0.0294131096393561 -0.0379215665369055 0.032037610185829 -0.00932099402363949 0.00826592300539672 -0.0229714669431565 0.00801510965233865 -0.0363055751393228 0.0341061811335557 -0.000880406771076187 0.0225071213197976 0.0106701625712245 -0.0220802659060734 -0.003752850888457 -0.00761768282569293 -0.0105773597650661 -0.0258352806160648 -0.0255499344566598 0.0183101674186414 0.0181259841558286 0.072260073366803 0.0194373271198059 0.0225552851455519 0.0457376948377447 0.0138590694030654 -0.0695600076790823 0.109286910672126 0.104826416395835 0.00171372021147286 0.000425091698826347 0.00138715057689223 0.00346501087939961 0.000686697440931165 -0.00110174856438145 -0.00451037879925488 -0.000726737331341623 -0.00188158305851193
  86 1320.64057846519 ""  1.36306156124064 0 0 0.121541521244673 0.002131237615825 0.0136222134805978 0.00372669481406004 -0.00765983001853986 0.00485182915983909 -0.0650340411654152 0.0118298314178108 -0.0326534850032676 -0.0147078537647471 0.00566500933423053 -0.0130578860447355 0.0013714575815661 -0.00391420696244796 0.00570015058806692 -0.221923685285179 -0.0519824223503778 0.404624163296246 -0.195773425318974 0.0418728352593437 0.312177677924813 0.127618903704416 -0.0513152245026488 -0.214963101951819 0.0555320469058645 -0.127644103108968 0.158658519208236 0.073907172515656 0.0566952624310683 -0.143191813023452 0.0933453001832822 0.00548246814471208 0.156224263253233 -0.0217491763729974 0.0156844799776919 0.00618781429965755 0.00787897110241924 -0.00662744310288672 -0.0125111205329978 -0.00468061835560195 0.00826493588795957 -0.0222763365229038 -0.00822081710170506 0.00259100843195984 0.00110501417054492 0.0041500467335653 -0.0018908373120158 -0.00451787373146588 -0.00638543115447114 0.00239310481258869 9.81717208584265e-05 0.000336680015906351 -0.000784862689445677 0.000555914546881084 6.93359194455933e-05 -0.00345945389777088 0.00135723586072849 0.00141481973033979 0.0068021430599935 -0.00300624194131836 0.00411819818518232 -0.00107908214676538 -0.000368466351308619 -0.00577020105540203 -0.00153866442579017 0.0018754176486336 -0.000961583677493696 -0.00287316362119299 0.00123480530046267 -0.000140819294502458 0.000731703837726285 2.18715792544133e-05 -0.000246492316567703 0.000526040058708794 -0.000431879272792074 0.000668468860315944 0.000488061476698332 -0.000321311498427622 0.0765780229075395 0.0181976419065524 -0.0146764257162544 -0.0649696306144889 -0.0240975376060497 0.0149624888810971 -0.00826971772123126 0.00125947372353785 -0.00518396736534952 0.00264862542552281 -0.00266248969374677 0.000953083209978138 0.0160032101923255 -0.00879148076114715 -0.000323431562801055 0.010246209727258 0.00610496722761659 -0.00363512591670841 0.000517112656153888 -0.000275180558253533 0.000462474416218165 -0.000389463494743339 -0.00128225860901563 -0.000721968146305725 -0.000150422398260112 -0.000522534982899401 -0.00319726602376998 0.000579887672618321 -0.000367262491631607 -0.000215848546922438 0.000975290416457878 0.00169115761055535 0.0026236303326556 4.96353973546856e-05 -0.000518663564025807 0.00156752558320895 -0.00250341063513666 0.0015778017457815 -0.00056774898248534 0.000577778819792563 -0.00109490705927258 0.000249084282395053 -0.00236662056770051 0.00196906964511016 0.000111142030067402 -0.00475206470641309 -0.000269501820692533 0.00253410007791565 -0.001033545672217 0.00164908393132077 -0.000237252869510497 0.0131796567537835 0.00205942931428428 0.00286165408207888 -0.00667586396508911 -0.00838066515217789 0.0103091306210114 0.00562147943896786 -0.0110292286505081 -0.0134062439184735 -0.00534807061528383 -0.0207123848480771 0.000414550160854243 -0.0326068691911921 0.0145501750256218 -0.0240236966805165 -0.126959355493311 -0.311880947403814 -0.0982511196240568 0.172826201428612 0.0872058006372965 0.0915614098105739
  87 1353.25764196311 ""  0.941501636942144 0 0 -0.00191116389242097 -0.000576258738935095 -0.00276476430869739 0.000920927040596553 -0.000652986455001529 0.000148677155325398 0.000650422142788123 0.000193400006411379 0.0014356978077892 0.000240136956852266 0.000488880774661662 -2.83636168484174e-05 -0.000102616181180703 -0.000277961930907044 0.000190919639941232 -0.00222227489189417 0.00696906623439834 0.00232922084787697 0.00271065910436915 -0.0021300874243676 -0.00365669516327477 -0.00603807566448221 0.00348715275954419 0.00837000516172357 0.00142358612514712 0.00060903150531613 -0.0047968248583681 -0.00121229238962584 -0.00327857968810395 0.00157055433300763 -0.00267080273996897 0.00126183518932297 -0.00427115497654586 -0.0002758675580101 0.000971835273621149 0.000801211357980342 0.000780643599739098 0.000455000895221691 -0.00051638955803198 -5.8405809152555e-05 0.000122755692376596 -0.000518556779110099 0.00953970768150913 -0.0113759539508655 0.00279702555135491 -0.00756940420165631 0.0182960787323587 -0.00454962165254754 0.00851706279435289 -0.0952545169514002 0.0355555967681818 0.0197273235710497 -0.00367745793090441 -0.00265976067935436 0.0294268308309871 0.00882611861080193 -0.0099318951062331 0.0103131126394971 0.0757709077338089 -0.0320830580721822 -0.0287755948918047 0.0136059533928795 0.000693944915174466 -0.0278176335804356 0.000531002249636291 0.00573559964999295 -0.00375537739619407 -0.0251292970115177 0.0108151319060611 -0.00301592136841801 0.00294066020359817 0.00560298677303864 -0.00492105321798006 -0.000919510901076499 -0.00479763588563632 0.0127876666818141 -0.00526097990751459 -0.000555224025916907 0.000271964008620907 -0.00556371966030721 -0.00721812525932033 0.0303207841989101 0.00631094957212311 0.00140255431159784 -0.32302294002508 0.219191703908695 -0.0180165540471654 -0.418323437705099 -0.167938270182627 0.154173522954805 0.381269271909281 -0.251504191737432 0.0192068143894587 0.289750176419902 0.137769669313714 -0.116465903048978 0.00922600304265009 0.00905569714529954 -0.0154178786021594 -0.00796744807326363 0.00740653293493534 -0.0275817923875928 0.0139605822857814 -0.00683295187174698 -0.0405304158630341 0.0121247009754147 0.0147414224113109 0.00124644810887798 0.0264826399243839 0.0191167372607584 0.0269777591828747 0.000843344082555631 0.0235511544362311 0.0165906842219433 -0.0509947664488498 0.032412916422917 -0.00488478211461534 0.00773289420993585 0.0567551147372035 -0.0238320151237482 -0.0497954306479274 0.0338505034178084 -0.000378258185944989 0.00274520408982181 9.35831410203008e-05 0.000154654373074479 -7.05956235008595e-05 -0.00116350251504676 -0.000213998295234739 -0.00743718593395365 0.00537868082259896 -0.00151933126627084 0.00575193662055771 0.00290104960287321 -0.0117178535950985 -0.00284148863881932 0.00346491565372644 0.0059651855514957 -0.00923145436380579 0.00320367178295017 -0.00260957489345864 0.000610838141708474 -0.000270024247559209 0.00118341558288031 0.00466884676354206 0.00867488492531484 0.0013429680348122 -0.00483606290434103 -0.0048679876240297 -0.00295583300641356
  88 1355.10317686289 ""  14.0696996696925 0 0 0.00340159020343485 0.0462007707297392 0.102196183549614 -0.0528043215182085 0.0408919742969245 0.00550555989691152 0.00548506924364013 -0.0332518569632261 -0.0050364307115575 -0.00645526809944693 -0.0272016840695273 0.0103066552681639 0.00514557331002186 0.015686886553733 -0.0126763376266055 0.233739927995057 -0.371222038568894 -0.449931542875413 0.00273096845486653 0.0501626790690406 -0.0462782065006886 0.255604409844807 -0.151631897353658 -0.363121532427757 -0.0282703130915214 0.0144731318424015 -0.0327829507874441 0.035328869793608 0.0858342018808066 0.0207295190972432 0.104299305636549 0.0849055656166299 -0.0938743062016478 0.0320630316701914 -0.068354464396897 -0.0473574367731426 -0.0381435599112811 -0.0345835774878693 0.018566709214367 0.0117397921939676 -0.0155048734501916 0.0339601685777061 -0.00101021365977205 0.000213520102208797 0.000122835454911886 -0.00232478905915092 0.000592193844383885 -2.40038737381425e-05 0.00313550972451899 -0.00305698813015448 0.000395164790793268 0.00152498311720274 -0.000362739177529368 -3.06142141066641e-05 -0.000101172038811227 0.00138532464085199 -0.000529343468373124 -0.000171764269071968 0.00042812909682404 -0.000163233983706925 -0.00167308043297543 -7.43177132090215e-06 0.00040299567332287 0.00110441732852705 0.000721090960326646 -0.000482346420942885 0.00039982063904969 -0.000167539714343698 -1.73572576440361e-05 -0.000110782811005769 2.04328512913484e-05 2.65392165232375e-05 -0.00016576878053959 -3.51364643430077e-05 -9.74142620023941e-06 0.000108562765227536 -0.000148013373690314 6.8833480643059e-05 0.0117753499562839 0.00167021816489832 -0.00160964647161123 -0.0127277600975643 -0.00537292977587237 0.00294060172106465 -0.0100386050223499 0.006295244789095 -0.0024495957952007 -0.0111779209265406 -0.00278205867636186 0.00375030999795793 0.0023626635242522 -0.00275785542761239 0.000503458664945047 0.00298062854921217 0.00116078773016478 -0.00176265640702933 0.000318131975833907 -0.000163930106898963 -7.86863561302402e-05 -2.42088132718037e-05 7.29062644856039e-06 0.000284294669189623 0.00042630396745532 0.000147427185126799 -0.000126615964462654 0.000712006460021515 0.00037051474275165 0.000216135751408638 0.000552412618815007 0.000269120165529861 0.000225538462962238 -5.84352929853733e-05 6.29629049682175e-05 0.000288403572166555 -0.000571222943666255 0.000146694192294127 -1.41200245858623e-05 3.53258349813382e-05 0.00181321544567934 -0.000626964599312326 -0.000602136315877706 0.000288660640039193 0.000154930368016438 -0.00111670679915347 -0.000309848528901358 0.00110229061382474 6.17492023186651e-06 0.000719583497401393 -9.77585252802278e-06 0.00350708612341948 0.000675371624586058 -0.000707862652166853 -0.00157239385138349 -0.00275039070648057 0.00221708026130839 -0.00114101979414524 -0.00416570461602725 -0.00284497885304588 -0.00552655109338565 -0.00277436161693667 0.00136766883936477 -0.00208632402200091 0.00305067732007972 -0.0246628641034525 -0.107115678450749 -0.178327242088813 -0.00449126251290617 0.0875246030598289 0.141098684871635 0.0681775377171869
  89 1389.20700416652 ""  23.8140885873623 0 0 0.000329559212292886 0.00262619425188151 -0.000853723083965667 -0.000342141352004446 -0.000686415565467426 -0.000419052713985814 -0.000593875347061635 -0.000763911543666937 0.00267568195180106 -4.09523069736696e-06 8.90641106530831e-05 0.000229073292230681 4.38033652627515e-05 -0.000192137634961021 -2.13333884927008e-05 -0.00578121675578155 -0.0141865039785779 -0.00514598147917968 0.000885849746547303 0.00431143681843256 0.00109775729564187 -0.00121247040668175 0.000633091718300727 -0.00254631390828991 0.00145756535672158 -0.000494849387984762 -0.00628011156016155 0.00638175346051619 -0.00289885184421763 -0.00650966096291389 -0.00144481565657671 0.00733168322902055 -0.0125268117965503 -0.000113472796559968 3.63002768102914e-05 -8.36964459017858e-06 8.06352371504604e-05 0.000508976845448455 0.000188581270759383 -0.000118289125096128 -2.59501664856339e-05 -0.000434429327993406 -0.0754737552310967 0.00248855589180183 -0.00888802929511391 -0.00135069022873618 -0.0263061815705437 0.00930572841110083 0.0176070632543939 0.00186223480141787 -0.00464084179286111 0.0133771522747103 -0.00563086480823464 -0.000271639093949901 -0.0157368151639724 0.000260485840923543 0.00325738543147833 0.00249489145604461 0.0104126018429788 -0.00466290922250158 0.00574533029494189 -0.0120975542145471 0.00354275447232146 0.00239245925367856 0.00318469739884012 -0.00177178251190185 -0.000251811946968513 -0.00197776232353877 0.000756033054926629 -0.000165880310767886 0.000996654287865641 -0.00159814214064554 0.00020180573259969 0.00177231840142715 0.000473068856363982 0.000500019008443521 0.000752007086822136 -0.000413693726885993 0.505646340662726 0.0976947876796576 -0.118543597660377 0.316063058996869 0.122213818596219 -0.116644478476116 -0.0774115761805369 0.0516861188988846 -0.0115642981720118 0.00898053634234781 0.0106358844678139 -0.00565013528929487 -0.0479697039032257 0.0223308332210938 0.00126740426315229 -0.0254882102658733 -0.00968885950798287 0.0093447048473485 0.000478973239803417 -0.00438058405453843 0.00477077544328158 0.000886409166257977 -0.00575957903766759 0.00692373378910575 -0.00305500823131474 0.00166708884622005 0.00434168565868152 -0.000312635665339752 -0.00645062122897906 -0.000513868636835193 -0.00430538890215085 -0.00113471512475969 -0.00304997969775034 -0.000738001286266124 -0.00880176097648984 -0.00116988001386301 -0.00104879603479618 -0.00152561033254167 -0.000884202378885699 0.000672264466451413 -0.00251314102728696 0.000775637330095583 -0.000477786121807963 -0.000402775096809561 0.00186983872452204 0.0363344664880193 0.0121771827169916 -0.0138734462623781 -0.00332946308860918 -0.0271076145958377 -0.00315755490897413 -0.0861297087169761 0.0263936571268655 0.0629363109209337 0.0745095032841261 0.148029057298019 -0.114094767298755 0.117450244041742 0.11103049565466 0.0502890824347225 0.396701310003881 -0.159866169296725 -0.218518641489945 -0.000429399711300281 -0.00118545043429692 0.000610174163441407 0.00677789904586291 0.012382141929244 0.00258458578618869 -0.000463211516836859 -0.00464993713324161 -0.000402180727268096
  90 1417.53918849668 ""  4.94441272131183 0 0 -0.00366632025076964 -0.0567940257273714 -0.018491314291229 -0.0213630679670236 0.0391703568136157 0.0595005371351455 -0.0226606651221802 -0.005741320867684 0.0495012747888473 -0.00155419263574614 -0.013476092334835 0.00962326459883951 -0.00166267793939107 0.0148407745188647 -0.00450084159870135 0.140459825020167 0.458925858606909 0.154295377374637 0.145102017322955 -0.170635616035089 -0.304009279516939 0.144257999202715 -0.0651081184976887 -0.142731970943547 0.0933917379670653 -0.0421202415118432 -0.215357748939361 0.147653657636406 -0.0263304139829898 -0.153400054809934 0.0431241873862493 0.155275136692164 -0.174293137536332 0.0522473229082637 -0.0843093352142074 -0.036304960556478 -0.00132626920021927 -0.0536229793308765 -0.0400143170360157 0.0499692379650091 -0.0363898617053392 0.00305575157480816 -0.00329510280268031 -0.000256351627170753 0.00109747792676344 0.00146590172977357 0.00312441874328225 -0.0015691653220083 -0.00202168069497662 -0.0109844288000713 0.00501541087233605 0.011853727364533 -0.000194377429474791 -0.00229366602038503 -0.00973046817296507 0.00219944349711582 0.00121664546959848 0.00102380346799869 -0.00369770993419592 0.00131754748100984 0.00900841515363768 0.00241770415300769 -0.00293979383174674 -0.013727783218671 0.00100633453280789 0.00242205695113851 0.000562885612304536 -0.00184718599012359 0.000494542983715511 0.00292879882082878 0.00299843247189627 -0.014687510689204 0.0106777728775028 0.0161519690879888 0.0111030668508295 -0.0140350688566036 0.0342535051183846 -0.0102882806230434 0.0149104399760385 -0.00555247226997837 0.00903821894839945 0.00769378038598339 -0.0111184959872483 -0.00555601514267617 -0.0380643091370212 0.0322720960537511 -0.00655392767862168 0.00926707377258509 0.0105837339113611 -0.00645199754758996 0.0103771367964826 0.0033449045342238 -0.00259747878983957 0.0373815072770883 0.024642477677875 -0.0169453784006957 -0.0241031090351953 -0.0286690821581243 0.0538419214767181 0.0134572210491742 -0.0151077937463393 0.0626155782131161 -0.0254927396896244 0.0166826072330798 0.0588254048109766 -0.0569599581386193 -0.0781771987234447 -0.0144096962206506 -0.0630631826562787 -0.0330628857164504 -0.0638179132735044 -0.00986187800474267 -0.0749372015168366 -0.0594264622268532 0.0716938542330217 -0.141674829589347 -0.0235846219146156 -0.00175072038716256 -0.15170221127461 0.0577404312753826 0.0950536361632633 -0.100070111686097 0.0833077761046656 -0.000870557758120799 0.000108394925564088 0.000720837033917486 -0.000479586031533754 0.00052724076610457 -0.00056374633553604 0.00388455295034752 0.000834767470234675 -0.0014482158255216 -0.00161725822174386 -0.00450380482106611 0.00324995633810117 -0.00254478599929484 -0.00289528889923175 -0.00166958348647779 -0.0126645866403883 0.000801314333337477 0.00564915984751541 -0.0191670646210894 0.0152339595723266 -0.0200951886850784 -0.0565673414288127 -0.118357292318793 -0.053325317124633 0.125476485168561 0.0756878963357002 0.0635283603868982
  91 1417.78534136095 ""  5.21181165844131 0 0 -0.00183733709062286 -0.025707373389216 -0.00706283043027252 -0.0094404615020093 0.0174688277246798 0.0262115460380419 -0.00867632398133137 -0.0018346336437863 0.0195142736255526 -0.000674334571973948 -0.00608300815088397 0.00420984311891333 -0.000728417034239169 0.00664047074842889 -0.00201295379288841 0.0655788047994826 0.205690039596779 0.0673321793014754 0.0637982881583287 -0.0750104806700166 -0.133860118769233 0.0641060041070956 -0.0286737931908451 -0.0636735878279976 0.0375100827830073 -0.0166974315350614 -0.0842829712570587 0.0586559786815034 -0.0128674719742012 -0.0622562086447797 0.0151499792199759 0.0606011883318288 -0.0698215824378272 0.0231207377727269 -0.0373590747003992 -0.0161541066675178 -0.000766950853264698 -0.0238189005737778 -0.0175779514675219 0.0221036014357695 -0.0160991393659131 0.00153445792636837 -0.00472339920746687 0.00437827005218892 -0.00126383560316712 -0.000756817723852798 -0.00671156890667066 0.00261571199515406 0.00329471508505601 0.0234190951021246 -0.00990602051701714 -0.0262965465644446 0.00208777225836527 0.00502069411597888 0.0196734503679547 -0.00590127054524079 -0.00176105281937346 -0.00114770839415953 0.0074090169939842 -0.00269794285092305 -0.0167248741721999 -0.00595537784027349 0.00588659155451656 0.0272643247100054 -0.00201828798903713 -0.00516383689244743 -0.00244140746452326 0.00509594027768946 -0.00153510877524158 -0.00782836447699641 -0.00771491283245592 0.0421371074545136 -0.0204214334348267 -0.0322085795053003 -0.0209826234984989 0.0326980326744028 -0.0797435978686969 0.0242514621166007 0.0181059424260095 -0.00287405232827999 0.00918498050046954 0.00273910000353549 -0.0100868280614367 -0.00782734589972817 0.0786099226053119 -0.0683841625830164 0.00911291195099342 -0.00403684491910947 -0.0172318630005759 0.00759684310443617 -0.0287307050464204 -0.00106437629303557 0.00634310161983144 -0.0780866283067053 -0.0498001392596509 0.0369506773807441 0.0709977271614152 0.082154317156612 -0.15429518183826 -0.0389175139091763 0.0369154125850663 -0.180463488332303 0.0673927791629121 -0.0486157762302813 -0.167022798199862 0.107267480159585 0.152574885695534 0.0280872913552658 0.125468989351831 0.0639591646459965 0.122817267131929 0.0190514508512663 0.150519216772107 0.111626686212922 -0.167927645214664 0.330387596660408 0.0551624930533496 0.00357719303818222 0.350115136240003 -0.136182384279914 -0.219275762849799 0.232902425564575 -0.195399412888448 0.000177664012208979 0.000488577315005129 -0.000100699017823412 -0.000216853267380571 -0.00050023837073501 -0.000378586370789863 6.69218187753641e-05 -0.000126876134310739 0.00182433779589323 0.000639389959309014 0.0024160764815526 -0.000558801995962861 0.00372636057054708 0.00173724241240373 -0.000448518536162384 0.00990669022990969 -0.00523763041816891 -0.00418894874119148 -0.00870261082946387 0.00683945625137634 -0.00947625649949684 -0.0267266655121007 -0.0540457409632767 -0.0233225604727502 0.0575359510386705 0.0357591230090365 0.0293679246226032
  92 1418.60286074146 ""  6.29413579726735 0 0 -0.000246578832614952 -0.00238069244915799 -0.000862910104139178 -0.000792587391189758 0.00154667913469826 0.00238476718419193 -0.00116127616922286 -0.000300008282987678 0.00225067292526738 -3.63419260891494e-05 -0.000535074940464298 0.000352019705545112 -7.32328068875965e-05 0.000591100595453633 -0.000169124939874049 0.00550344659325017 0.0189644123971917 0.00649758730596639 0.0058168734265354 -0.00696843742454531 -0.012202175831108 0.00546294162227046 -0.00241262645215146 -0.00521465791529094 0.00505323292486421 -0.00246172034072132 -0.0108815116214162 0.00636024184938973 -0.000446845322006741 -0.00632552480565214 0.00330095364759421 0.00762517818393601 -0.00714847629470631 0.00206985747133535 -0.00327624710214592 -0.00138947646511001 -3.01726529230127e-05 -0.00202420509000249 -0.00155162371728389 0.00188395729865194 -0.00135489856112407 0.000160123127397813 -9.21660559173455e-05 -5.18985614135791e-05 4.77276633068317e-05 7.95685606765744e-05 0.000181775763141563 -8.42653518800929e-05 -0.000217663036368169 -0.000700286923591963 2.34104139905749e-05 0.000700166994182994 1.18075158062537e-05 0.000115208218444035 -0.000277178625362321 0.000429766234672454 0.000713550397565496 -0.000247582728249361 -0.000825017625502104 -0.00164115424762666 0.000758925236088961 0.000472492262995797 0.000804985469994506 -0.000772441365089704 6.15547160695624e-05 6.57373705428304e-05 0.00063649000725475 0.00122410676790376 0.00356962307586332 0.0154379979420113 0.00589120784196952 -0.0843451459741945 -0.0411638535278428 -0.0561549157532888 -0.047679512521553 -0.0012248027949328 0.000153905853487177 -0.0037118457663428 0.000342702168584344 -0.000263918053706313 0.000321532951054237 0.000301108990939581 -0.000380113130092023 -0.000184986844052569 -0.00247160359555815 0.00197164908662135 -0.00029185856600683 -0.000907263532322437 -0.00138266784958333 -0.00456360074413592 -0.00264807605868169 -0.00571135857490891 -0.0151966971353114 0.00215571462212384 0.00188770902414482 0.000660794364537694 -0.174339524001699 -0.151910848326674 0.307694432995061 0.083627549072929 -0.0126269653944052 0.36576637390575 -0.100045393786733 0.0983704016279992 0.326088497136399 0.242796782413565 0.285984642107344 0.0518651701563901 0.211104403444378 0.124029094084073 0.248231242853984 0.0416533619503012 0.253326292958308 0.265217424959681 0.0155098809594156 -0.00343731883393122 -0.00205617150077941 0.00388496817908195 0.00131168028113274 0.0218308289552998 -0.0078709079974442 -0.00500437670489976 0.00869433300547184 -4.48081477989144e-05 -5.56143299112271e-06 3.32000749010986e-05 -1.79793231632644e-05 3.56790982062053e-05 -1.50913049508174e-05 0.000180835693457261 2.663664997224e-05 -8.91585997175372e-05 -9.11047932747387e-05 -0.00023199412443852 0.000173778791180519 -0.000164551752504265 -0.000161756717505475 -7.49516351173035e-05 -0.000667366051404276 9.24771834387467e-05 0.000296193362027878 -0.00074730410092709 0.000618161812655392 -0.000783247316330198 -0.00211797090859786 -0.00456424773894123 -0.00216375098899553 0.00504096072762167 0.00295897885994872 0.00252796966048847
  93 1433.03977405302 ""  13.5123341272317 0 0 0.0247589287584142 0.0104577697836914 -0.0568804574569455 -0.0415974497519898 0.0423354833381566 0.0668861945821376 0.0288485058747559 0.0282423384909416 -0.0588812903854316 -0.00543484433526851 -0.0175512238718581 0.016586509445453 -0.00306804864448725 0.019023173020641 -0.00435228508637382 -0.156363042738228 -0.0611823363513116 0.115950942167526 0.184623988083275 -0.106556420274632 -0.338373497134825 0.202088024310893 -0.0806480881503108 -0.304322601048537 -0.061770660266804 0.00532494870354799 0.339655294330527 -0.24707649623917 -0.0884806889954302 0.191998414386431 -0.108808651846478 -0.227500591136022 0.24269940431827 0.0626923068829541 -0.112119181974193 -0.0488261844840409 -0.00336638131227101 -0.0851095529249785 -0.0615256217897634 0.0849143450363117 -0.0614293238108152 -0.00702236488615285 0.0034292214498049 -0.000307430655655011 -0.00122195976858273 0.000134571077488091 -0.00111982059907184 0.000295370545654534 -9.29189746865819e-05 0.00344714351831392 -0.00158187426478286 -0.00507360447427238 0.000262006775027084 0.000801472223021194 0.00472420588851202 -0.00140539043491347 -0.000513851795103023 -0.000404755598128753 0.00391088424837585 -0.00146953039119663 -0.00405160971780293 2.86686126447646e-05 0.000906614849800364 0.00389449098183608 -0.00114246199156046 -7.80774901209588e-05 0.000545568348930269 -0.00183471439027527 0.000577840655981398 -0.000130874673534669 0.000569546941049579 -0.00140652301585446 0.000202729878291289 0.00105347214207703 0.000393008931110132 -0.000480507003163458 0.00218314541939471 -0.000752937223814698 -0.011260873243138 0.00295490739484033 -0.00603619250774585 -0.0075657686426653 0.0088489463859678 0.00563724049493282 0.0142232663181692 -0.0120561385565125 0.00329804299049724 -0.0118716844701096 -0.00838712230386373 0.00604999346624265 0.0107209545527871 -0.0100263117214667 0.00162440819509645 -0.00715221030900659 -0.00706929546491384 0.00262348889929385 -0.000871400879737188 -0.00373785227782256 0.00509142801048577 0.000931654549476883 -0.00183883491670311 0.00567357197503311 -0.0010094637972479 0.00211134971283575 0.00457962284670753 -0.00178883766194788 -0.00366858709240329 -0.000591724804546822 -0.00230408913501765 -0.000663078123209769 -0.00202765064352688 -0.000644148570046725 -0.0045077257138392 -0.00244204116024819 0.00230399702614373 -0.00864733342431409 -0.00197858860610548 0.000173005046109652 -0.00712569931918345 0.00278665107291986 0.00383500206890818 -0.00537894171714356 0.00615277174393605 0.000774100878009371 -3.71179763469657e-05 -0.00047577329136043 0.000219012205681354 -0.00110480683743106 0.000301580872535545 -0.00488591135726754 -8.10624022382035e-05 0.00239712887387613 0.00306833974828553 0.00900823172063521 -0.00768082032447865 0.00844716458458645 0.00523831320527795 0.00143428785697357 0.0157548346275104 -0.0032648966918409 -0.00781197081125608 0.00352124027533389 -0.0072802599632289 0.0203239698921635 0.0616349051029156 0.102523493786194 0.0142837998475625 -0.0898562575991349 -0.0921241623844074 -0.0533600520085913
  94 1439.48001475495 ""  3.30629048917644 0 0 -0.0425653754574536 -0.0623916215900901 0.0730741589194288 0.0180974871309246 -0.00149399163809611 -0.0184768295528229 0.0473700664729256 0.0214684389548122 -0.0693382718529791 0.00435699723067777 0.000113097093674006 -0.00820281699673903 0.00119915433853864 -0.00191769094494422 -0.000151869708838319 0.325102320212257 0.369068961953563 -0.0766409161318187 -0.0583748296370582 0.00198469508048951 0.0841581110432178 -0.0632089188611537 0.0351627843759194 0.121655303297043 -0.0588658784366377 0.0324074825307802 0.262932780279583 -0.221090450662218 -0.0553741862008581 0.194305908765187 -0.0744814186857964 -0.194180491449402 0.173328698109224 -0.0129288486786308 0.0284015836196706 0.0108553480977652 -0.00462902156729641 0.0230785403592558 0.0223547550453941 -0.0298738895391027 0.0207944008294581 0.0144067225236759 -0.00859736163351021 0.00619126207748515 -0.00078405313810777 0.00144398918420564 -0.00408727931728623 0.000975107351725594 0.00256253163581807 0.0146530301089124 -0.00658020799364064 -0.024888469217584 0.0025596843316292 0.00430146407252891 0.0219789292518502 -0.00741578414311945 -0.0017626355863132 -0.00140026165734659 0.021145205411066 -0.00809473824700052 -0.0194135590024711 -0.00299956031734976 0.00541101843276101 0.0211870345793766 -0.00404062748964344 -0.00249412525712966 0.00125284788026389 -0.00872131990074281 0.00311532322445654 -0.000618746444222775 0.00222726975731213 -0.00383924747630435 0.000516789859087974 0.00390426546900726 0.00120135852270382 -0.000835585651746412 0.00824249543598513 -0.00300479450218305 0.0416519946855085 -0.0203432357981385 0.0359711666637253 0.0107089928984979 -0.0432954766602289 -0.0207452035011052 0.0539791974997438 -0.0505215203669584 0.00920485308097215 -0.0518805173136537 -0.0386914133584895 0.0265007707142318 0.0390586903531252 -0.0435194867248499 0.00883798748503053 -0.0406240289214976 -0.0346331998077363 0.0193490809876336 0.000702576872901535 -0.0126111994623591 0.0147419493388982 0.00164887958110148 -0.00766284076414889 0.0135284362582513 -0.00185077287228735 0.00654837884104533 0.0118669290135585 -0.00355440308928394 -0.0157672171035414 -0.00197954908291968 -0.00690776267193481 -0.00202092035491878 -0.00841630605128149 -0.00191910018827143 -0.0148308218122431 -0.00506956669452798 0.00468246925284488 -0.0322351626089067 -0.00829076598296008 0.00119470594125991 -0.0264689182214574 0.00993490804518855 0.0114306543710511 -0.0191342747972344 0.0248492293319518 0.000627091077181682 0.00129384260284448 0.000259641259826015 -0.000607088353519821 -0.00128647569812792 -0.00140330563564311 -0.000117782255799155 0.00148454501925088 0.00278497583017527 0.00213031197621011 0.00302106134400764 -0.00267866402050651 0.00655301465385012 0.00307424660959876 -0.000720760662079666 0.0104561198710704 -0.00919461330770013 -0.00559292838154402 -0.0133367749962724 0.0194474793048348 -0.0416422062243397 -0.14048779522669 -0.216283828293435 -0.027906882700988 0.169518906587999 0.195692346072414 0.105105069009699
  95 1445.15198421637 ""  6.30534871389017 0 0 0.00999016135928187 0.0144939553657694 -0.0150793138375296 -0.00277582879374559 -0.00127060320539016 0.001891393080786 -0.0137718510755457 -0.00728027946820216 0.0213993801269327 -0.000820164492637511 0.00061416274651099 0.00125116152729975 -0.000139452109865325 -0.000297521803975437 0.00019287937952431 -0.0714289050472638 -0.0834705606109553 0.0163859436635487 0.00635163147093713 0.00291773900159207 -0.00676391430324185 0.00830785322593566 -0.00620421443935117 -0.017483615307607 0.0147181247208266 -0.00525027035237951 -0.0864429299213594 0.0757482128773409 0.0204406775181193 -0.065736507806343 0.0212912793262354 0.0610648547620914 -0.0602729753270095 0.000362735081674618 -0.00221498167035021 -0.000702485893907317 0.00107558036523003 -0.00181614200369636 -0.00245069565713086 0.00349421827660088 -0.00228602166993716 -0.00316674609562475 -0.00133856824194709 0.0101107148882504 -0.00507490796699645 -0.00455434568705468 -0.0185534219698134 0.00790728776162255 0.0117293073716533 0.0582507223774638 -0.0255532154487961 -0.0956273983672681 0.00710239993194438 0.0180822319779689 0.0906074794374881 -0.0235907725541122 -0.00972740366580834 -0.0110715660058289 0.0767362325036064 -0.0280170141592839 -0.0822560656751719 -0.0145803269784201 0.0230856326499642 0.0981322096893461 -0.0119584285627299 -0.0166825670484374 0.00547203393879487 -0.0317084847021515 0.0113977591902007 -0.00333815377570311 0.00760414827535536 -0.00968309022853457 -0.000948986534632215 0.0123675901700714 0.00260736839848612 -0.00146364001402108 0.0285669770469968 -0.0107843199369544 0.00508183026954659 -0.0072286618529656 0.0176117780925396 -0.0219852259331992 -0.0192160265029212 -0.00551315622921056 0.214022423598205 -0.202517153837468 0.0334819180164216 -0.220779292865712 -0.154561444756312 0.107550048726276 0.115212519715827 -0.153549720230362 0.0364877967824162 -0.194953378993353 -0.149242301750854 0.10213811513992 0.0149318881144528 -0.0408025700851275 0.0380840108847417 0.000702792544140117 -0.0265909933259744 0.0265445159785903 0.00208586948054404 0.0207486421327083 0.0281865402896611 0.00744212742785391 -0.0576801335509101 -0.00436352999476047 -0.00983256498658828 -0.00316227818913622 -0.0338362483180223 -0.00458874614216766 -0.036742344065495 0.000102951375819664 0.00780164045998194 -0.115043980067692 -0.0311703709486254 0.0047517363051062 -0.0841173076732935 0.0315595203903269 0.0332556728233739 -0.0666672395123315 0.0933657995650185 0.00136895492413077 0.000765210685049474 -0.00105304530475706 0.000223640977951674 -0.00169808030705886 -9.11000259380706e-05 -0.00609521710208465 -0.00168230649498481 0.00603211823297993 0.00385373527433226 0.0126918811594749 -0.00722906175660632 0.013288016797924 0.00782692949599504 0.000886776584115591 0.0372372777058035 -0.011106229999552 -0.0158251844672763 0.00248442492757374 -0.00448883810360521 0.00866845033231544 0.0313998059418649 0.0491776416648097 0.00604492507806986 -0.0334435577102317 -0.0434015037303318 -0.0216719233991739
  96 1450.63550551211 ""  4.94903595569337 0 0 -0.000398257907045622 -0.000462020500210503 0.000412261033437842 -2.48428931275119e-05 0.000168505378011449 0.000161005055292872 0.000388072130388317 0.000307599634943117 -0.000726058927444593 7.16067983704591e-05 -0.000110300277714275 -8.41718908782448e-05 7.50163828045893e-06 4.42534874314665e-05 -2.53757548792676e-05 0.00223752312878241 0.00291203343508268 -0.000478355911636332 0.000250057333107918 -0.000605757417803958 -0.000765689940667156 0.000294040099048908 -6.93033907845316e-05 -5.26981274518002e-05 0.000734115012928198 -0.000800362155432608 0.00273845374282757 -0.00329312806469898 -0.00123806226254803 0.00268359487127207 0.000203457818796331 -0.00135544514415657 0.00214429996544318 3.60493951627046e-06 9.24858632243391e-05 1.84477753726872e-05 -0.000112258117446288 0.000177850847818371 0.000246126429950892 -0.000270295943792804 0.00019004838094773 0.000253173803715523 0.00145187230280223 -8.95754770558e-05 -0.000667887109392212 -0.000929350843148089 0.000810008590990576 -0.000183081138865139 0.00440593851395657 2.61222455647164e-05 -0.00103725460116762 0.00147924267102787 -0.00291521751059862 0.000853468321953888 -0.00265550361233741 0.00268732014573131 -0.000522071861044044 0.00961524695063 -0.00615183056738512 0.000471293383335377 0.00462062370569402 -5.635846487881e-05 -0.000961683432188382 -0.00855043673162502 0.000898351166927681 0.00151295761571407 -0.00124867371178084 0.00213127379259796 -0.000668156358845643 -0.014158249765183 -0.0056960910254973 0.0690792666797714 -0.0356592851195072 -0.0473078103291546 -0.0384554607266122 -0.0262875903590766 0.0616997953751793 -0.0185309520237825 -0.000206693992538177 -0.00186430761296312 0.00146074524667483 -0.00718532405652952 -0.00235636731785286 0.00194482206920463 -0.0103620124530824 0.00488205462421982 4.45545506934215e-05 -0.0150976251420149 -0.00177903107772578 0.00376815526580966 -0.0376055624801717 0.0274961291274664 -0.00320001628711404 0.0106982306747184 0.00974836537745227 -0.00616105111915476 0.148757311061688 0.120887896623468 -0.251449899502333 -0.0730439563357563 0.0122062014887554 -0.298451450234303 0.0876281696368292 -0.078377142546731 -0.258140137739277 0.207958704493607 0.233728813949792 0.0431999732336182 0.179099273159552 0.0983456038087927 0.196099434474591 0.0297159158909933 0.213344322011699 0.219698936883102 0.133323029703341 -0.25703275529889 -0.0442853884565123 -0.00678849826797339 -0.275567334377325 0.107508442256175 0.17395800008414 -0.180733890029459 0.151830237321378 0.000757582957948418 0.000298794694572616 -0.000222895240265576 -3.06986000392421e-05 -0.00066806187473006 -0.000151523373524484 -0.00273707730366839 0.000449375696983414 0.00172592293569217 0.00202767655759451 0.00425481595398768 -0.00394876269738985 0.00421000973165269 0.0027646035534263 0.000761587603452643 0.00918221322438341 -0.00323690140081826 -0.00488928059303908 -8.88079454826479e-05 0.000117279173989731 -0.000298677841825227 -0.000819910269938821 -0.00117430255196118 -0.000150669733059727 0.00133588265991224 0.00120016957115781 0.000743260225914257
  97 1477.60769948147 ""  16.7813352043029 0 0 0.000677969795467332 -0.00157677323284008 0.00298402465233119 0.000226879282309192 0.00067530447308094 -0.000620437683527221 -0.000475868521818783 -0.00182956039607111 0.00177417059992623 0.000266546677912833 -4.39540327622596e-05 -0.000544309790056057 0.000795075869319467 -0.000838521438208349 -0.000736963464431179 0.00894465020748702 0.0108701106157017 0.0017775721288911 -0.00600854947079047 -0.00583762743854592 0.00367695198732736 0.0033168831694336 -0.00467248553573166 0.00608371838353958 -0.0117186090383377 0.0114204953620626 -0.0117059454988461 0.0178374493434208 0.0131627578789305 -0.0116459681966732 -0.00522240777815046 -5.65376193568267e-05 -0.00609106330472184 -0.00417685091485317 0.00709653732753628 0.0016546550070105 -0.00258223490413841 0.00363319681599492 0.00682249978554695 -0.00543035703663162 0.00287812602541759 0.00343669345965528 0.0994349331295644 0.00658014920167916 -0.0363246634047271 0.0031424285063844 0.0172884668542359 -0.0107661300221501 -0.00412898910764036 0.00105307361100014 0.00021048125608553 -0.00974219798387924 0.00680602471482249 -0.000507458073652541 0.00232977872366743 -0.00112526288222526 0.000112707794382587 0.0061526469044562 -0.0173430852177603 0.00549382669005994 -3.78801806217465e-05 0.0175893404955231 -0.00687439054259222 -0.0229262647312798 -0.0117463882770356 0.00966889415851045 -0.0018782619892763 0.00300408700090918 -0.000904179114378417 0.00198875534118234 -0.00165220319770152 -0.000711043867049539 0.00231128784059331 -0.0010466335514834 0.00087297778671045 -0.00139841595967483 -0.00224940048557588 0.00116647100997677 -0.221467625363068 -0.124830094653454 0.129052341722867 -0.484181228166209 -0.157289303127735 0.130340425725003 0.0634727397395728 -0.0431533819620088 -0.0030237342295419 0.03773080011973 0.0124511765783921 -0.0125900550619357 0.0567390914032656 -0.0172285585449152 -0.00523799277256093 0.0708469034912588 0.0293772447619604 -0.0274545158089735 -0.0202790739107115 0.0106728086802893 0.00334543440473685 0.00451632354706037 0.01310406716402 0.0117151814771388 -0.00531296610414545 -0.00480388805780714 -0.00391807627268535 -0.0215414353980701 0.00886000750842312 -0.00246365560009897 -0.00309236520842875 -0.000273591169024578 0.00791998465329994 -0.00142545215860064 0.0013996443443243 -0.0182561600111209 0.00816485898618714 0.0156527745048428 0.00517255514611342 -0.00127427379217535 -0.000970628118895777 0.000452410467562912 0.00391800715417571 0.00721918854193532 -0.0165789694243836 0.0183056768709138 0.00622000857952082 -0.00554630939924978 -0.0011015297593004 -0.0214249195730591 -0.00398352752129589 -0.10167389809477 0.00338077565677533 0.0626629913049207 0.0721961041915711 0.192869355260757 -0.159800227577105 0.20684648549293 0.110971833641683 0.0187256101304774 0.330166796202933 -0.0979356952975966 -0.162605026776973 -0.00193661794509658 0.00101292083375028 -0.00232185314525567 -0.00123026494972371 -0.0147126021258975 -0.011262972923435 0.0200637639069534 0.00213585781674763 0.00784080151330409
  98 1490.79108563389 ""  3.71260900560193 0 0 -0.00638969122872576 -0.00265932762342835 0.0138898801789682 0.0188133089321749 -0.0330374731206245 -0.0244802710509409 -0.00146880568143722 0.000682884997272326 0.000459301082561997 -0.0134970677988366 0.00772218333461329 0.0181205723917584 -0.0525226278519949 0.0461222246043623 0.0600009466995401 0.0254029409804543 0.000375325696265712 -0.0239139950677122 0.0726526962230024 0.242880166692453 0.0858413019985922 -0.1703273725502 0.182461101533296 -0.062069780220681 0.0179612024411408 -0.0125051109609687 -0.0125250346076488 0.000349950620728527 -0.00542775744087558 -0.00324412727645929 0.0167656381947371 0.0174227977067391 -0.00922217334482516 0.254205882808656 -0.477198903017468 -0.109773541428083 0.205651980913784 -0.121583449318889 -0.417726080365521 0.283666009706977 -0.100294595069079 -0.294533142285264 0.00131813397735356 0.000499783563168238 -0.000641008265602697 4.9234173930217e-05 0.000379091366759156 -0.000210289834362564 2.78493876419154e-05 1.09174251159067e-05 -4.75003022815829e-05 -0.000287293419425516 0.000162629119935839 4.93746937383402e-05 7.69731848250701e-05 -8.48835429471079e-05 3.09302411466843e-05 0.000175514929530144 -0.000194624560942058 3.31807627701303e-05 -0.000143817708448366 0.000290565499027062 -8.05188370412478e-05 -0.0002752253460575 -0.00018415595477295 0.000150791752920321 2.67870884849937e-05 -9.60108657104555e-06 -4.85893447073579e-06 -3.79511244674133e-05 2.03543075919587e-05 1.70379138969543e-05 8.68256475175915e-05 -9.51982476134296e-05 -2.02124298388281e-05 -7.37196261654633e-05 1.99865032160782e-05 1.56844400554886e-05 -0.0019177711211423 -0.00403925245328553 0.00519368346134826 -0.00846121592269353 -0.00672966713588359 0.000998035187840877 0.00119904311997759 -0.00101840350170511 -0.000327564441041684 0.000723692535488063 0.000133348143575672 -0.000225052983840095 0.0011441140425792 -0.000516314840771149 -5.88552710036721e-05 0.00110372199117523 0.000346665526170965 -0.000564457430348435 0.000336736006619144 -0.000168262810476641 -7.72648489763882e-05 -5.88221129165756e-05 -0.000229874227551297 -0.000159684374815076 6.69664149062014e-05 7.13008278379711e-05 0.000111153166837302 -0.00115183586518885 0.00127940728930479 -7.50716926828913e-05 -0.000192943127468082 0.000253555317548066 0.00134984182087319 -0.000104042587387141 -0.000227839434811706 -0.000969556700494663 0.000329403482198706 0.000113849957483344 7.20479842150764e-05 -4.53273391380418e-05 -0.00032976572631134 4.45923674703986e-05 0.000365736739479423 -5.28777415122866e-05 -0.000259955764093228 0.000450610114349169 0.000234027766253712 -0.000184896901922617 3.17945815329265e-06 -0.000201566051453455 -8.75756486637908e-05 -0.00140917923150378 3.90132570754509e-05 0.000993004205876893 0.000754548217720338 0.00132207138178672 -0.000942783652839349 0.00112111728965445 0.000925861434669423 0.00027612672107907 0.00477167630481773 -0.00144166042996564 -0.00223107251694513 -9.12168595377184e-05 0.0024044053967412 -0.00249693457943956 -0.00879134957346849 -0.02238720902396 -0.00560864946249907 0.0128301979589664 0.00707927388759848 0.00496008658460435
  99 1496.80396486885 ""  0.0233378545901973 0 0 -0.000811714034257014 0.000206736731620898 1.4121336917688e-05 6.62367766463557e-05 -0.000297170249858829 6.81562131870497e-05 -0.000923157083229904 0.000805097949000504 -0.000683558093834652 -2.82214248854185e-05 -5.50053177317189e-05 -0.000102538083932368 -0.000566241378523588 -0.00027359134979694 -0.00041833384434724 0.000789526229889383 0.000453517074343269 -0.00197474500500223 0.00120304540604193 0.00133491077605973 -0.000526023521391818 -0.00155725098792934 0.00127185130472626 -0.000339398889837226 0.0145947802081882 -0.0127929294522691 0.00115030047532585 -0.0104546711480279 -0.00761718301386565 0.0063492898234927 0.0129190936866665 0.00791592922739612 0.00230556224507364 0.00754879605240929 0.00277488236966445 0.00478903892090736 0.00356030862022604 0.00170372996438524 -0.00441295065107111 -0.00297417260243606 -0.00024804241179027 0.00614858638744539 7.63284156397268e-05 -3.1417170173938e-05 -2.56483535956321e-05 -4.40820766699066e-05 -6.5957772629857e-06 3.97567540106348e-05 0.000140368006517843 6.85406440201872e-05 4.09298295988318e-05 -0.000160950810273316 6.90290603660035e-05 -1.40896567129538e-05 -2.25658305831895e-05 -0.000140925017708652 -0.000207350420094348 2.75051146600431e-05 -8.6225246077567e-05 -0.000161576408035993 -0.00029225447920093 4.5574618979186e-05 -0.000153713856904521 0.000139332228711309 -5.89348969549105e-05 2.74349354629031e-05 -0.000201660135481286 -0.00055329500072601 -0.0018809840188207 0.0158786539527523 -0.0354621772707668 0.00384028916957957 -0.0176929434483469 0.0310652460035384 -0.0154993417169696 0.00362656378391125 0.00734629524549538 0.01970794499904 -0.000269473834444555 0.000217771728846128 -0.000386575197275664 -0.000464860012034827 0.000404950020213823 0.000276527168438862 0.000543793956246403 -0.000396436650225418 -1.82712696291992e-05 0.00155451793363767 0.00259799992962284 0.00645563630117855 0.002601472388526 0.0039599405737189 0.0107277582696907 -7.6034195175281e-05 -0.000537277728032295 -0.00117066052798924 -0.368215950348582 0.206072124052461 0.0358209551748317 0.066628938432841 0.37244156724125 0.162145190547382 0.0767469992960231 -0.0840580683587432 -0.24563577984274 0.381375731458632 -0.1728312049269 0.0361222471915877 -0.170725872773013 -0.0879762112856437 -0.191437060605523 0.0398594015948848 -0.170360489830447 0.375323775361694 -0.151493779215628 0.0347768620703773 -0.00280963247636822 -0.0439900411442625 -0.0859106814269459 -0.215813272202679 0.148371258061286 -0.0451516569913234 -0.0384362265397038 -7.45261280656578e-06 -1.06655363435582e-05 7.58222036482843e-06 1.95711970151009e-06 -5.76189851847272e-06 1.20544567488295e-05 -5.74149597127873e-05 3.78189830874405e-06 3.51734901443418e-05 5.40673123472069e-05 0.000217846741714831 -0.00018894697454551 0.000250465618558836 0.000106228324510484 1.41342997512565e-05 0.000273046045199645 -0.000102019446397558 -0.000162065926324077 0.000257972779622175 5.64354321271751e-05 2.69305230278358e-05 -0.000509363592136404 5.13067311296405e-05 0.000893094152730536 -0.00130809149978236 -0.000133875045213939 -0.000706397413431376
  100 1497.24542072147 ""  5.80307671591027 0 0 -0.00172733157902356 -0.00135227815328009 -0.000607497146715832 0.00224048627785055 -0.000881980862168286 -0.00153976356617763 0.00107903065111369 -0.000128526221457973 0.000667301782411084 0.00737529590779698 0.00324418020132782 0.00590362958314326 0.0432497066733408 0.0174762639775182 0.0324368354466903 0.000856044422287522 0.00940317733849721 0.00353243617481516 0.00608631573131864 -5.21335476849845e-05 0.000460274002197611 -0.0074865384083447 0.0105040736287876 0.0141723351607543 -0.00955274974175533 0.0090629293092451 -0.00107816906626036 0.00666364981606885 0.00269699671093165 -0.00471091455114803 -0.010935223445918 -0.00584680017882365 -0.00285254437258748 -0.572903002309933 -0.201052250475828 -0.355682819673663 -0.262294163179599 -0.0968447512882261 0.348450719809932 0.197151554709672 0.0407096449313634 -0.464371132244149 -0.000187366882697414 8.58110647686614e-05 3.79855612296746e-05 3.27881592776155e-05 1.81539995369508e-05 -4.58770245440281e-06 3.84600890012232e-05 -9.11031110778866e-06 1.20721941355699e-05 2.31451049271486e-07 2.14235495554059e-05 -1.18237841795411e-05 -5.81017831621451e-05 -2.84887922467965e-05 2.17403324487353e-05 5.06635685935867e-05 1.21272897489581e-05 -1.57781434477121e-05 1.60867523452564e-05 2.64518110734153e-05 -1.9432248832589e-05 -9.12253732996621e-05 -3.56228537482195e-05 3.25996508186753e-05 -7.29801754712378e-06 -2.28292308298297e-05 -2.52510147936706e-05 0.000223125936039114 -0.000511054580117852 5.54325650649999e-05 -0.000181328182674208 0.000402077305677864 -0.000269576668976816 1.54394096662219e-06 0.000110451893392656 0.00031340280351687 0.000609654839675317 -0.000431676728058683 0.000718025439498375 0.000704013151360861 -0.000920625694996202 -0.000538007766883407 -1.16187567742106e-05 5.29605288177039e-05 2.99538749462467e-05 0.000156677917143417 8.28928667042429e-05 3.01808463694967e-05 0.000177725421433054 1.16343230312474e-05 0.000140202953043219 0.000259882719615572 0.000113205786874214 -0.000116902824480165 -0.0052823009327547 0.00293368446187054 0.000532420067097855 0.00094850095946269 0.00538170133693418 0.00228767050727775 0.0011496663556266 -0.00119442001647552 -0.00353017539084834 0.0048762036724424 -0.00156190749574922 0.000478483237001494 -0.00288460601183879 -0.00115382823072803 -0.00177070483077403 0.000533902674324894 -0.00283241986526397 0.00501608436996329 -0.00188312925866534 0.000917212886713064 8.39534890062204e-05 -0.000697241837101132 -0.00171886939004909 -0.00318803743831012 0.00262822343791247 -0.00058320921553211 -0.00108361752405772 5.66821660198429e-05 2.11267759267427e-05 -5.48552515018471e-05 1.127460440892e-05 5.54687628377963e-05 1.21153922956848e-05 9.209894981321e-05 -1.55379650749374e-05 -6.29856880662931e-05 -0.000193348072420791 -0.000672712148094727 0.000688837061238091 -0.00094895021784257 -0.000228901038803889 0.000187748437327534 -0.00029957346438107 0.000127442409876864 0.00017597089269157 -0.000118838750638598 -5.26413152126138e-06 2.99755311817837e-05 0.00145802413911887 0.00085021588109477 -0.00139046095551588 0.0016410633731477 -0.000966285241883861 0.000338015882571095
  101 1500.97876337147 ""  0.0126408102309556 0 0 0.00120994552038679 -0.000428338402608371 -0.000100781272101434 -0.000137591348802748 0.000567032140087244 -8.58856161178401e-05 0.00133556090654156 -0.00137354895383472 0.000928119849173669 -0.000119616839801948 2.13837365035806e-06 4.03470350750574e-05 -0.000189160798279458 8.59169614577601e-05 2.22884405572082e-05 -0.00129468271165759 -0.000782449858461419 0.00299992577197717 -0.00221188768555929 -0.00251740303395935 0.000649545361100674 0.00271474749296723 -0.00241090770980744 0.000676573526333311 -0.0223054256335763 0.0197756034550207 -0.00342509391768157 0.0156401593680596 0.0140398000761318 -0.00825870226878925 -0.0181470210393019 -0.0122927055997513 -0.0014026844585894 0.0017669684558133 -0.000620635611497212 0.000452556031549865 0.000871697553937604 -0.000386122009494094 -0.00171163949415984 0.000440069725225796 -0.000529555475783955 0.000420588059228299 -0.000441606018646623 0.000216082898636638 6.63474086969361e-05 -6.63737692803298e-05 -4.42221147330888e-05 6.87135023620153e-05 0.000435831034195873 0.00018153906033205 0.000156326700155973 -0.000300750302489613 7.57723813149074e-05 -0.000160847581158087 -9.67534869383203e-05 -0.000243717603201396 -0.000173228117761679 0.000462172114511708 0.000639089822679261 0.00101310060516767 -0.000588801173683008 -0.0001277012589534 -0.000769402368213186 -4.2281076581357e-07 -0.000300156271575491 -0.000170618494682156 -0.000438850530374645 -0.00115122043223021 -0.00299184259650167 -0.0334657879910749 -0.00987936837543022 -0.00634222122665266 0.029076709285405 -0.00127608079006494 -0.0231044649552553 0.00356699878775627 0.00855535719822346 0.0230676764490894 0.00154524795777828 -0.000726604923103077 0.00136395079968156 0.00194755616484719 -0.00161617382801115 -0.00123095998318446 0.000724703038043765 -0.000832714575888719 -0.000555271630672025 0.00173264173739156 0.00340054764144378 0.00918509651785919 0.00416199807277415 0.0043813553890104 0.0136434357344252 0.000617279700605449 -0.000102997340487665 -0.000435262738203233 0.1404407984747 -0.24242624691755 0.162635166961005 -0.0374711686325499 0.197233035174197 -0.188838263423761 0.378610656385558 0.175014576037276 0.119854786397595 -0.111718189433939 0.321621270885236 0.000280198363475646 -0.305728849897165 -0.0044430217801289 0.33814064761619 -0.00243069658806535 -0.288996750001946 -0.011528638055158 -0.189045198069667 0.0560499694645882 -0.00511219466229542 -0.0561954635879246 -0.114199875376296 -0.273137320324627 0.194298541976719 -0.0641755217226763 -0.0518378383308132 -6.01283211383976e-07 2.85551085094082e-05 -1.78018901461195e-05 6.67475933924115e-06 4.31266108853736e-05 -1.41366156341393e-05 0.000270769498411794 1.2659149912785e-05 -0.000153920584759231 -0.000235557375968797 -0.000837824889319201 0.000687366156711589 -0.000956539772109024 -0.000409295772886091 -5.25862951394996e-05 -0.000889179700681937 0.000244097761679259 0.000451502210650602 -0.000384149535648379 -9.04162559732811e-05 -1.44710117999111e-05 0.000970166030070577 0.000314323224869788 -0.00130849127616279 0.00202307405556131 7.78370098277542e-05 0.00107251818687983
  102 1505.007690314 ""  1.65412663435432 0 0 -0.00571050805969916 0.00350999584529422 0.00126135411749179 0.000877169891320718 -0.00441760041058097 0.00052463231989017 -0.00645653197942234 0.00936915434375644 -0.00261270017676028 0.000441922908992316 0.000158525968891346 -0.000263214934589067 0.00149186724411942 -0.000570422954187255 -0.00140059514149888 0.00703233332693664 0.00334816552264853 -0.0158192500168543 0.0153375529644236 0.0207155927924137 -0.00129130490390774 -0.0180598141956356 0.0174597738379358 -0.00932135324378448 0.122794822797737 -0.11005789654028 0.0348859654853506 -0.0782246021385958 -0.107889910373147 0.023614665050104 0.076293694790014 0.0704146982139348 -0.0214890992130335 -0.0110411464940727 0.0138306864956325 0.00168514236255712 -0.00966196868387728 -0.00476907420503251 0.0117653387973768 -0.00142419491212871 -0.0023079113851292 0.00869509925095817 0.00881513098504779 -0.00520487542795942 -0.000687224504162035 0.00306488698208007 0.00133319708731734 -0.00145048938412527 -0.0136357621533728 -0.00150069439689541 0.00361701619678278 0.0108490350450535 -0.00626634311757897 0.000200569330005961 0.0017764299624631 0.00654111069610311 -0.00296652467048235 -0.00891364866895166 -0.00994850841419002 0.00582505523530743 0.0160461067320491 -0.00626258273802574 -0.000979179543316525 -0.00205261795315069 0.00710968685654458 -0.00234201062842734 -0.00622950850349244 0.00573455108513392 -0.00126697320973403 -0.0266578530842556 -0.00346079459464584 -0.00563123262893199 -0.0203100284867878 0.00480523248121792 0.0130938766463822 0.0348906272850376 0.00890897503847673 -0.00951533200479253 -0.0325136265781042 0.0168494690245136 -0.0296529011755667 -0.0346345567669236 0.0381745366834687 0.0254904268639826 -0.0383905811077939 0.0248629971978229 -0.00267247783619174 0.00910276784911704 0.0111247165017313 -0.00589944264296434 -0.0537710677589563 0.0389975057866619 -0.00315616623248221 -0.023406002687652 -2.84756728225967e-05 0.00457039656801312 0.150024769591474 -0.215520411186241 0.13190112502017 -0.0367629504534817 0.119786892087433 -0.173456110883768 0.292273877261355 0.149803136039499 0.120584755370427 0.117671211379149 -0.242429275748161 0.000792368953881805 0.186678496601017 -0.00560738786398846 -0.252058146427107 0.00804419633073655 0.181713324195685 0.0540227645379662 -0.307361809334095 -0.267831662038704 -0.0963091233268963 0.00776118084300152 0.228253019743774 -0.102006218025494 -0.204624372758974 -0.101230910680879 0.341091878718901 -2.09585091315883e-05 -0.000429266666057593 0.000244345858801546 -0.000250606676394701 -0.000779808169483361 8.55440913369915e-07 -0.00473774040834665 -0.000401793691847952 0.00259214594956461 0.0042003918806277 0.0153682756902651 -0.0119529710090387 0.0174828684873546 0.00736132346551845 0.000667749109662761 0.0129444994877277 -0.00251899350163994 -0.00578756119891831 0.00202667385402931 0.000551300519262997 -8.15404420011151e-05 -0.00749861641428138 -0.0070280913902523 0.00612649234139281 -0.0122209399822331 0.000707690898351458 -0.00619559948108752
  103 1505.38328856372 ""  6.12502404909621 0 0 0.018182099269164 -0.0202363730330089 -0.00466445193697698 -0.00248782358800636 0.0198846497452268 -0.00271458682113784 0.0213807131882556 -0.0382624918679979 0.00339496329158236 -0.00133521416817095 -0.000555292636519328 0.00110829178008141 -0.0060533023218822 0.00213553261623203 0.00680515053683876 -0.0134170235749286 0.012512180889362 0.0604528262488611 -0.0679441267330594 -0.0969792886085853 0.00198291986242464 0.072738084393736 -0.074533041756199 0.0553159193695866 -0.448621279418275 0.407384822395679 -0.173497406244202 0.268250660559831 0.47272718083962 -0.0329978341589048 -0.220209511240619 -0.26647804388932 0.154974534816335 0.0431383122782265 -0.0654534609306046 -0.0119611638420119 0.0427028862616763 0.0268458886559725 -0.0472312929934695 0.0037763787104155 0.0155520646735413 -0.0469035833554723 -0.00084006514104825 -0.00108580090549578 0.000692729635882872 0.000608546340050131 0.000615621483945498 0.000191832723569794 -0.0044736667617435 -0.000331202539356399 0.000994185524814797 0.00673647320706304 -0.00434589651406368 3.72282653017049e-05 -0.00029250272765666 0.00338831809986843 -0.0013387496209714 -0.00375011524161333 -0.00278488514591257 0.00192233599795584 0.00501148401892238 -0.00286802614784699 0.000134892334977318 0.00108609032170825 0.00316490974069459 -0.00152128749551925 -0.000972823078750564 0.00129881610263587 -0.00032380728970158 -0.00492572289981961 -0.00155076740066537 -0.000998264235889607 -0.00697904457889914 0.00185289345422297 0.00391500377676133 0.00889028654404404 0.00237859990422361 -0.00295197498693767 0.0012075222677626 0.00166811329397343 -0.00321939856339255 0.00658760499191601 0.00381031085573714 -0.000941015948050741 -0.022658055209953 0.0154383291618193 0.000936922650249224 -0.00548074179229424 0.00195157512416993 0.000167702285702334 -0.0222513881127491 0.0143403559836886 -0.00153142849753893 -0.0123723252632261 -0.00141013952025031 0.00464089844116705 0.0203576116639534 -0.0380581433459248 0.0280213042733212 -0.00560663309268072 0.0344939721297423 -0.0309469688007926 0.0615466652344627 0.0280725631628395 0.0169234538216545 0.0433158854635774 -0.0792258044343155 0.000848985655683975 0.0587559637654471 -0.0023693953712621 -0.0822369896676669 0.00307415577359174 0.0561628473851407 0.0223074450316969 -0.0755780275763044 -0.0722715988191529 -0.0251091560189366 0.00313678496509028 0.0617065960676102 -0.020791586111973 -0.0568485678734831 -0.0255213733979965 0.0904543337726307 0.000607966851302947 0.000460992147829336 -0.000359936838983036 1.14912438062324e-05 0.000256454141453305 -6.85021919639691e-05 0.000407536816585325 -5.95003428220042e-05 -0.000516452351531257 -0.000969984014021885 -0.00561312229457007 0.00437663957078996 -0.00720430642965933 -0.00274450822497867 -0.000260518699063552 -0.00366996396116931 0.00158253653853206 0.00194121910826515 -0.00740546986705949 9.43158757595756e-05 -0.000742942727803439 0.0221235400151118 0.00523878999686761 -0.0308263349838679 0.0509709015095064 0.00491091129779728 0.0260353845907931
  104 1512.45371307993 ""  10.6816423803925 0 0 0.00207383709522037 -0.00656259272927695 0.00168968944969794 0.00207031291259001 -0.0429468898962604 0.0129501038445196 0.00369349149060659 -0.00730420930965427 0.00217172538106605 0.000596110099244644 0.00681154609694021 -0.00467862392574418 0.00814683314897605 0.0344933605898614 -0.0299224823826253 0.00411672968631543 0.0306745793987392 0.025817751915165 0.17573171802392 0.291881369042999 0.0180894581955826 -0.184589838914616 0.218236483859131 -0.183871323003452 -0.0816395490835431 0.0736586648534859 -0.0335568625738016 0.0601673656106821 0.0771337805538544 -0.0212045595613008 -0.0466053164369233 -0.0407437498739414 0.0076030342689484 -0.116634122854173 0.273055922863745 0.0692018751310094 -0.260542943898421 -0.471451590718715 0.0337503827143623 0.262230537818811 -0.326120293116432 0.338754872062087 -0.00205828280996764 0.00353665898963027 -0.000691067910536502 9.62275311985858e-05 0.000569799885024738 -0.000154449048255361 0.000699478097146783 -2.9750227640225e-05 -0.000134091415974064 4.49722094813814e-05 0.000180763800183524 -0.000107274792737697 -0.000632824884235708 -0.000203496727074736 0.000215575271640311 0.000568565475966626 -0.000253381167869521 -9.32216544664018e-06 0.000119309335739602 0.000413558353533799 -0.000175572976845137 -0.00104398540519035 -0.00043014860854545 0.000384158202651093 -6.74110300874122e-05 -0.000344579543473088 0.000159959054579985 -8.11746030062198e-06 -0.000612519057932351 -6.58976349502922e-06 -0.000355314967969755 -0.000240940719291793 0.000492247670510573 0.000437150607967897 0.000332327512449464 -0.000210412344881626 0.0125020070425169 -0.0176702538022481 0.0271131692214318 0.00543942534658652 -0.0341192461346857 -0.0127365065591148 -0.000130883144976469 0.000503515073922269 8.16837064163469e-05 0.00257160946259923 0.00103693238855785 -0.00103299075138226 0.00112450405898842 -0.000246586648160769 -0.000293260909872904 0.00280305424002732 0.00129034185475857 -0.000904614974008256 -0.00527009018986905 0.00126051310484652 0.00253980159901734 0.000846208392191054 0.00838091687811621 0.00103374378301821 0.00495102116552707 0.000151256419991584 -0.00354442783074447 -0.00195498463956835 -0.00425614808158386 -0.00056363225757613 0.00760638409455452 0.00125310888807572 -0.00382347967874685 -0.000298227455129696 0.00715281464671469 -0.00349620216268582 -0.00436022558210363 -0.00470252007262723 -0.00159215191800293 7.78277903459052e-05 0.00310753894551223 -0.001147313257969 -0.00302658951829951 -0.00179540276244908 0.00559092693221309 0.000685352383840401 0.00064935301174365 -0.00047994929849344 0.000129486215321108 0.000149148992145019 -0.000112492682826904 0.000330697340794548 0.000197372239410883 -9.31985050394474e-06 -0.00131218545593437 -0.0068768674506417 0.00556461663076205 -0.00836929201330486 -0.00275562646983936 -2.15005945328154e-07 -0.000692260348616014 -0.000299580873661568 0.00025848337305008 -0.00297067131235079 0.00260858456380155 -0.00170691435709666 0.00102492914509472 -0.0166289233438994 -0.0164766872656896 0.0273870290446487 0.0108494928280461 0.0139672702774082
  105 1516.61789532926 ""  20.4537060554022 0 0 -0.0113975350782485 -0.0140400139087005 -0.0104021887727961 0.00117494747512243 0.0027778523278897 0.00178698825319661 -0.0204014034115571 -0.0152814652441972 -0.0173724261530908 0.00101827631101198 0.000763345758190964 -4.12757003260454e-05 0.000127143987659229 0.00349161958519458 -0.00110941476377868 0.0099273574833324 0.0425390507473611 -0.0027856425719695 0.00356865322561469 -0.0142112693212622 -0.0179674107190048 -0.0104655129745192 0.00460278119112646 0.0237739446269168 0.10457327424956 -0.0643016030228254 -0.21199175895795 -0.10573042703817 0.265460667648879 0.227162236079006 0.325106332949905 0.0490651708596677 0.275441557615082 -0.00807922512939488 0.00940395862509582 -5.82829763703711e-05 -0.0169439045105773 -0.035326319306759 -0.00152564186342306 0.0243048627671613 -0.0237999691600296 0.0160234688138614 0.0175876608990091 -0.0228234807562153 0.00301845699149326 0.00186937063028379 -0.000156087586919414 -0.000155945115635357 -0.0198029075640825 -0.00980148755510884 0.00728900806125331 0.0101438177981125 -0.00729149609152442 0.000827939559305328 0.00907528860068898 0.00786481332688274 -0.0050841676320383 -0.0166765742575742 0.00334097484768186 0.00214074987906138 0.0122456509710975 -0.0147707165962344 0.00324411896262333 0.0160246302921354 0.0160762813746003 -0.00967886820702329 -0.000812530215074032 0.0204537279329339 -0.0082584619994335 -0.00158221903817142 0.022966928837856 0.00118707718530928 -0.00364015386136585 0.0164902313726944 -0.0153772946583036 0.000988232888718608 -0.00836448112871616 0.00230048034645408 -0.0864239327441535 0.0986893878115468 -0.157075834289183 -0.0609730824127454 0.197238234514287 0.0851973279578157 -0.047135116020294 0.0276916849440428 -0.0022762535625581 -0.0553444570363826 -0.0161290721861794 0.0181618859105026 -0.0486906506177055 0.0243566634478484 0.00117436388933009 -0.0626459729427136 -0.0158346510682529 0.0192023541053297 0.218819813654713 -0.0664434000455574 -0.0883172485462286 -0.0368395218198391 -0.312784514257277 -0.0619878178025995 -0.166200573438487 0.00667067569634499 0.146895746562521 0.234734329676828 -0.0106901281456329 0.0302696881884379 -0.212809881083596 -0.0692446863173636 -0.0392098708966978 0.0261372705746945 -0.195904876112711 0.253098957956363 0.0188505094980555 0.0300770848333979 0.0104640448915773 0.00456684697150161 0.00515751196062965 0.00688029706701648 -0.00152516959495803 0.017541551463919 -0.0307673239282707 -0.00138918432280531 -0.00208216799053259 0.00150587584385146 -0.000850457702503677 -0.000918778663121138 0.000257477141424225 -0.00627482906921187 -0.00115259949569201 0.0029930793427061 0.00833837977391727 0.035031467784114 -0.0275590324832194 0.0403453320976402 0.0150481445689024 0.00119709727213245 0.01479976402297 -0.000580265229730267 -0.00586078339822194 0.00172864625146537 0.00197436357785734 0.0019055305423818 0.00647179702409056 0.00306890790439948 -0.00420261229208025 -0.00312884738458286 -0.00333477984803206 -0.00274030743093963
  106 1517.99050068086 ""  9.32357617749383 0 0 0.0128238319499617 0.0121124866726583 0.014950713682492 -0.000351148588389957 -0.00378609805891294 -0.0027478988032431 0.0252553812373645 0.0183630642977849 0.01927317932008 -0.0011615845886818 -6.21578356930937e-05 -0.000362144092728831 -0.000193740513297789 -0.00143048272501629 0.000256916045354338 0.00119861168467795 -0.0300106155013602 0.00616581313936158 -0.00529639679148865 0.0199012640993521 0.0260187893915899 0.00642028459575192 -0.000708735813055662 -0.0230786232473324 -0.130958364015992 0.0825349834857019 0.251326277450565 0.126126309412965 -0.308606222745599 -0.267671704554337 -0.39010180090353 -0.066353397420857 -0.319333430176014 0.00450520745383879 6.73685935737784e-05 0.00267812829629701 0.00616208218183108 0.0110204239259576 -0.000904447187403687 -0.00899462597720235 0.00701150291395782 -0.00212980376380785 0.00726841028186768 -0.00428965894280619 -0.000287062163519605 0.00318859367441621 0.00111839534445617 -0.00149735206557537 -0.0132412184713603 -0.00924014848775211 0.00779219935668483 0.00334961610335307 -0.000753551240264572 -0.00057146808798692 0.00567758776409675 0.00344113333104933 -0.00250118901235012 -0.0102474797299638 0.00138349052995543 0.00160736758127645 0.0138342156042718 -0.0091913299797124 0.000713517817922565 0.00289755653651058 0.00956313009923301 -0.00453323248232588 -0.00318731297576281 0.0212482853352833 -0.00757597129961339 -0.00156868692622982 0.0218501041785029 0.00102684680384402 -0.00593995790154238 0.0162111201824686 -0.0140451858756544 0.0047029587412286 -0.00697703515180466 0.0017079503282484 -0.0290626104247489 0.0138815584860764 -0.0236440083112186 -0.0203028533962957 0.0339923988185779 0.0191853976573576 -0.025000339780555 0.01774514904351 -0.000543525222290137 -0.023225653151131 -0.00692098666218417 0.00701748745892998 -0.023586543953217 0.0148882962558644 -0.00133041419358977 -0.0273167891074542 -0.00139533130744882 0.00710834836946584 0.212924912449897 -0.0686693965572715 -0.0808171335249664 -0.0363464052320191 -0.297277171190792 -0.0654668804890031 -0.154382711116827 0.00982137982554634 0.145953444702272 0.244973415769468 -0.0378167349933971 0.029389193419245 -0.186659617679466 -0.0687251569388185 -0.0670131625780092 0.0271654236365564 -0.167815167500457 0.257180073593554 -0.0172403739897995 0.00395020407041821 0.000320937973560353 0.00398261545752742 0.0236406725437731 -0.00885576328596345 -0.0181785020848153 0.00572449503928306 0.00319329661329344 7.72045666215055e-05 -0.000121531892774106 4.8787219645859e-06 -0.000156650529582949 -0.000104105310088339 0.000123342065424288 -0.00259610439799563 -0.000648795709820395 0.000981897753611515 0.00186312153772189 0.00685822558403749 -0.0048327051209082 0.00757924534426502 0.00310554528010598 0.000151858632249393 0.00445184086428298 0.000482040875559173 -0.00149820092289723 -0.00192089171151903 -0.000130622964964405 -0.00390864120819569 -0.0194041256376754 -0.0359495703358121 -0.00375261674433179 0.00656966782635633 0.0158275640360877 0.00589963372051727
  107 1520.64470261221 ""  31.6026782537824 0 0 -0.00194921810548079 0.00346817016212637 -0.00819498836018948 -0.00185727228951738 -0.000775341262098191 0.00328041589729677 -0.00762436505715926 -0.00554429960009905 -0.00328474057172639 0.000325618291472992 -0.00167046106439964 0.000784702198391911 0.0008873558393605 -0.00388025889450166 0.00040530065265335 -0.0224316599677253 -0.0231625697883459 -0.00258034226177018 0.0182489711168581 0.0105826427384664 -0.0169408676870909 -0.00382662879948973 0.00795342839452343 -0.0186679438842996 0.035715604964957 -0.0236020707203699 -0.0655872976008915 -0.0290611010129757 0.0772352458865568 0.0647689525390719 0.101842365184633 0.0236327685177969 0.074738588645703 0.00252818399804681 -0.00937642335153178 -0.00319654980541364 0.0142244947234722 0.0408927730684936 0.0102469577429318 -0.0287438620679948 0.0283808653531079 -0.0180928455422634 -0.0337173904951792 0.0613531855961077 -0.0117926914120233 0.00132737844477486 0.00853334973723075 -0.00367958873133655 0.0152144441423525 -0.0103789039170717 0.000348871344722189 -0.0116874004190342 0.0146816931904671 -0.00331693852239591 -0.009696632401483 -0.00960967048307757 0.00588284983195874 0.0126056220941957 0.000137870733983557 -0.00263238450675117 0.00358346234196218 0.00643060743350322 -0.00327402136302803 -0.0206190553499707 -0.00602513967123432 0.00682977427613297 -0.00625953783193545 0.011599298235409 -0.00403000996620769 -0.00267911505732783 0.0101283443126664 0.00064680546731198 -0.00340507393411368 0.00803378202036095 -0.00657330398672533 0.0056643958306106 -0.00322976492287786 -0.000939891987491828 0.207676934857532 -0.294847441448686 0.455538175455849 0.0993696895920877 -0.579995534943433 -0.218008095553046 0.0328317400739123 -0.0113762072729972 -0.00216847963809026 0.062307071627439 0.0181563510576319 -0.020608104023186 0.0465910704868914 -0.0194673444553551 -0.00168682007437575 0.056496475990172 0.0268449943546606 -0.023085136432519 0.114726511674217 -0.0491889657295302 -0.0292477238453161 -0.02119668160989 -0.133831261395312 -0.0480710748858032 -0.0528746747919906 0.015896143667717 0.0811240835114816 0.125592372487084 -0.0273705614646115 0.0144071621726245 -0.0885861981870657 -0.0359206676248511 -0.0435112223355917 0.0140625563168249 -0.0755757661155043 0.131046747689542 -0.0294110556955286 -0.0234595840015835 -0.0081565470237598 0.00519111452316976 0.0363168892594941 -0.000538060585834045 -0.0388679115323714 -0.00151427108366384 0.0340372387941092 0.0015826538464892 0.00264931967214234 -0.00209888969301762 0.00196226264257668 0.000626596177992518 -0.0005111173120706 0.0078665268799126 0.00398584011095976 -0.00399266399715397 -0.0125808924408183 -0.050851467001772 0.0396804838349842 -0.0582819406421152 -0.0208393511848658 -0.000887566794062756 -0.0115879477817117 -0.00626821801770061 -0.000137832618876756 -0.00029294073287194 -0.00337895944143517 0.00358689324712543 0.0270667715879271 0.064733710651008 0.0129486521799835 -9.40935355176616e-05 -0.0244544899547791 -0.00335835107253585
  108 1523.91700395616 ""  5.63824629259 0 0 0.000241524415365285 0.000119789509014271 0.00032756025791863 2.84855169409435e-05 -1.79781385477591e-05 -8.76730062018296e-05 0.000506134794740776 0.00034985972113738 0.00046911965248669 -2.56795518258575e-05 3.10692583262868e-05 -2.70345479731018e-05 -3.80691860923009e-05 9.28549829973772e-05 3.41220421061876e-06 0.000262969112844285 1.966441015223e-05 0.000317751887822155 -0.000464221821353156 -9.4062910917176e-05 0.000622009146939902 0.000287051881375712 -0.000247009564529366 4.65223308047044e-05 -0.0027839473084124 0.0019395360176748 0.00450711568588934 0.00293072199363397 -0.00594570903887885 -0.0056508057891469 -0.00806744435314541 -0.00133193612685698 -0.00661373782745019 3.89007533048184e-05 0.000140527778510566 8.9445385616244e-05 -0.000241963722988632 -0.000882111725742027 -0.00033247932590043 0.000642352177988729 -0.000615727896307186 0.000366055585420462 0.000451342012314939 -0.0011171999904862 0.000268120751415807 -0.000184277794800671 -0.00021608352839832 0.000135576843519237 0.000451731958611529 0.000367994506120303 -0.000198358795107002 -0.000150889147434617 -4.05133125020979e-05 -0.000225840109383738 -0.000169602820408613 8.73992187146941e-05 0.000500463735761791 0.000737418493114774 0.000683636750193717 0.00219675732249471 -0.000715642441853198 0.000326209907813276 -0.000278580031125323 1.19559264981068e-05 -0.000475142945348748 -0.00011360239844125 -0.00527444556855709 -0.011579640896072 -0.0287340608735408 -0.011439444915676 -0.0168134030077577 0.00513093726136404 0.0108513680373913 0.0134179833531206 -0.0110111560065148 -0.00770923760817892 -0.0143987562478518 -0.0381106337259831 -0.00322690049281561 0.0057726027068108 -0.00875449489582135 -0.00127846076542262 0.0110423640193957 0.00391989783998887 0.00154372641337127 -0.000449517565702862 0.00106240572995105 -0.00232114243819378 -0.00532226602903624 -0.0140608568675349 0.00360094211709189 0.00408323590554434 0.0121547813013566 0.00062638435319924 -0.000661676824518882 -0.00168637695916366 -0.0773501949205422 -0.0400078217283645 0.104429117545965 0.00180863384248129 0.252031471217172 -0.0413115468755832 0.230051502299739 0.0516289449683287 -0.0568807190059654 0.088399175084274 0.0964927886237875 0.0180173986721845 -0.222820750065295 -0.0425396291567156 0.0813307543504525 0.0156211749759613 -0.211584786034436 0.123673528225669 0.392121138248073 -0.117127529546339 0.0144391761770006 0.10727236668439 0.206555895143034 0.529477849573064 -0.376429522727466 0.145863138629468 0.0721446021183552 -1.62998430803801e-05 -3.18626022088757e-05 2.46871377409868e-05 -3.40687009770691e-05 5.68496096983936e-06 8.28781235073489e-06 -3.91265365436482e-05 -7.06277707369473e-05 3.34626178716164e-05 0.000140826214363013 0.000564891155559751 -0.000435854213979478 0.000645016930556182 0.000207338135330842 -3.58549462939513e-06 -3.91910687534029e-05 0.000151597447945709 0.000131432277055144 -2.767373958237e-05 4.09205786739253e-05 -0.000111142641326375 -0.000681584456784577 -0.00155649406734263 -0.000296888177307287 9.99104724604436e-05 0.000631337930096307 0.000148326398570361
  109 1530.1243399407 ""  3.58003089315094 0 0 -0.00295267967512355 0.0100361061573765 0.00350801804714562 0.0103128559266301 0.0465372788834857 -0.0372922573226758 -0.00141757382723985 0.00633751886156114 0.000742628035353944 -0.00113221828558535 0.0179296983608362 -0.00627557062725202 -0.0186385348398785 0.0419868746514495 0.00965037430013861 -0.00291302229638699 -0.0512844995806903 -0.0398538343585234 -0.32487623299168 -0.404177604391693 0.0839447691826573 0.212768693100011 -0.297393551016369 0.370555888879736 0.0539425479613468 -0.0494158160351997 0.0352364247421514 -0.0345459697205599 -0.0754437546659357 -0.00192223341334157 0.0120101312042268 0.02913532659244 -0.0281736648434797 0.013976071171633 -0.0053079131887423 0.00775486180212346 -0.0851367368406464 -0.368201926387874 -0.163913274783842 0.306569497864555 -0.260754276667852 0.0878493241962439 -0.00347267760808933 0.00436222248518964 -0.000341748724457558 -0.000262736472702158 0.00031950842002885 -0.00012572460839589 0.00298336886034421 -0.000484797740651731 -0.000440807236360422 -0.00221157736406088 0.00224984129253074 -0.000381462423518392 -0.00152313261240741 -0.00165325614268877 0.000988614082136872 0.0024211140326237 -7.77950245992798e-05 -0.000488313680695114 -0.000867505282904074 0.00166642646900176 -0.000475026553644197 -0.00261540519737688 -0.00161734169136309 0.00122346885933625 -0.000419397358789787 0.000499150953573648 -8.60141486728834e-05 -2.45945227408538e-05 0.000329557782854987 8.37425840486474e-05 -8.22797205677028e-05 0.00014870740675825 -0.000249782529639195 0.000533997211668174 1.12505170451792e-05 -9.12207084681461e-05 0.0156703067799701 -0.0189041700211016 0.0300941426012469 0.0122635960324427 -0.0392322878500349 -0.0165839146069402 0.00818991518310369 -0.00420773881690781 -0.000211235455850159 0.01008097272373 0.00274210838313714 -0.00318844862909649 0.0089622138954423 -0.00447508495658233 -0.00010222161044932 0.00902240174030659 0.00304557796457858 -0.00350323713640753 0.0034748059867886 -0.000900470338617425 -0.00151043089724243 -0.000650410489941054 -0.00484673219559115 -0.00120314849594337 -0.00275302547846585 3.07235872132242e-05 0.00246455378365386 0.00338745184334096 9.03576161252271e-05 0.000430815765794768 -0.00309260378188785 -0.00109472992549074 -0.000569546941465115 0.000368050576457702 -0.0024469925400251 0.00371606584679847 -0.00468069546332894 -0.00342473095271373 -0.00129464548974169 0.000107711239363978 0.00331850137690981 -0.00159362167852012 -0.00309869190124444 -0.00124575969810246 0.00466315139001337 -0.00258473734407282 -0.00214413639926502 0.00136230588976256 3.59879201372039e-05 0.000354267749317723 0.000491384750585386 0.0025870376996571 5.35262250234786e-05 -0.00218382114333695 0.000362847824387148 0.0122836910538124 -0.00799702922873838 0.0150208525825487 0.00404165700535923 8.82204829736291e-05 -0.0050313558709183 0.000903158646318678 0.0012917416678677 0.00256323977887179 -0.00385624170616565 0.00200434326205812 0.00579519120592692 0.0281340903185244 0.0160224126639355 -0.0252550649657245 -0.0214464687340123 -0.0151707560227768
  110 1536.13731733278 ""  3.37260795432869 0 0 0.000127877460274676 0.000393804599579479 0.000194173904691434 2.16571887597309e-05 0.000229132379857882 -0.000229792885824292 0.000414665654602053 0.000403454980290074 3.91572397464947e-05 6.65690111879383e-06 7.78268774063682e-05 -7.58126648749681e-05 -0.00015946515994153 0.000297907672399367 0.000100422977113134 -0.00079617728891651 -0.00192383666556457 -0.000134861972840931 -0.00184057496224985 -0.00199703715086139 0.000670898594031171 0.0013568786899811 -0.00173776173356169 0.00170154898746326 -0.00178561830584034 0.000785609514625114 0.00506685306054755 0.00108228610222943 -0.00526332716126911 -0.00370613048583433 -0.0058397059552776 -0.00142370867505159 -0.00388353416262603 0.000233697399140042 -0.000272729419818296 2.9253820542037e-05 -0.000422379057564554 -0.00219977820608028 -0.00117612970259705 0.00194873517624904 -0.00157399533699285 0.000406931215670215 0.000119434479844469 0.00394191466070442 -0.000741013851104824 0.00292410166490521 0.00179684749953185 -0.00139027552538812 -0.0135658164256114 -0.00715992550524423 0.00586632733633173 0.00383600833060939 -0.00640208801748695 0.00170190481419612 0.0113244101367329 0.00593167018139591 -0.00477089258792562 -0.00326539371740367 0.00992368888300247 -0.0031453904491971 0.0142387196962426 -0.0160945278986386 0.00332604275815899 0.00646722176996436 0.013562080127054 -0.00674222544037161 -0.0405256466263058 -0.00510180261954233 0.00987048595039422 -0.0182603395320685 -0.00218596408582301 -0.00753885933711893 -0.014084958325046 0.0059998515446947 0.0123525472369682 -0.0287989478477691 -0.0112295177642682 0.00973118211645162 0.00404759474261604 -0.0238037271403933 0.0356415720977189 -0.00020376059652009 -0.0452873709010792 -0.0128519581461192 -0.0418683708798016 0.0219561317321052 0.000498314685490411 -0.0759864782047524 -0.0280087481555155 0.0268926227272142 -0.0575770517378694 0.0287296441735201 0.000916304934225907 -0.046931233113517 -0.0074525499701213 0.0130375092884776 0.124763018410127 -0.196948861839884 0.128957917017525 -0.0334738081161792 0.106050307018532 -0.174001561317875 0.252183455714823 0.133712493896411 0.115992196373403 0.101236459927117 -0.246098744037841 -0.00088690325583818 0.174400548543272 -0.00921902176969575 -0.248905207491684 0.0133756357246763 0.191652548523972 0.0636360081737402 0.314084634306484 0.307141940979885 0.105475816353275 -0.00441690715138443 -0.277673575743943 0.114897422802942 0.208819017108306 0.121780858896962 -0.376814742069874 -0.00546300132913378 -0.00487382321560519 0.00302188107005512 -0.000269633779151771 0.000870713554543403 0.00118986841256083 0.00287618232651961 -0.000484159978681868 -0.0034679378271261 0.00299432063835101 0.0341311280215494 -0.0229574791230936 0.0411236374798958 0.0121971324355819 0.000619766148698277 -0.00555016485542552 0.00254342359209374 0.00113752664138912 -8.00755540994349e-05 -0.000121474296192133 5.88516378495476e-05 0.0011699303452401 0.00229150797850911 -7.07367481220664e-05 0.00122833182005064 -0.000988889912065462 0.00038390581434317
  111 1538.54094986785 ""  4.55239684033435 0 0 -0.00015885125249245 0.000560585615002165 -0.000325790150645536 -4.2328595835287e-05 -0.00198024323256284 0.000995749969086686 0.000665330408769786 -0.000200260025826409 0.000614982074636983 -4.67282152234019e-05 -0.00042659549297336 0.000144323105102923 0.000509992386435041 -0.00109015171113923 -0.000231091360104494 -0.00334100594704322 -0.00395630793639966 0.000702331163013439 0.0110876692631232 0.015232891436743 -0.00104991202608966 -0.00881778197464997 0.0115734526070108 -0.0122461381320078 -0.00707921957674818 0.00596316470260359 0.00139853302545697 0.00597198902280595 -0.00012916375777172 -0.00557099678493156 -0.00929894209838367 -0.0034802071793619 -0.00507365197693562 -0.000852588999190597 0.00039880133301978 -0.000233190374906136 0.00196139706238644 0.00925093804681464 0.00458672524013862 -0.00781971803090993 0.00671480541192229 -0.0022426894052475 -0.0204121981456789 0.0078112287871367 0.0108755982980112 -0.000349898160621653 0.000511960480642784 0.000212219094107602 -0.00795674300868347 -0.00286020325226082 0.0030693882779403 0.00677111402956976 -0.00452470476206034 0.000199770676085092 0.00241478388999407 0.00297808813605431 -0.00174948681191448 -0.00841409093785589 0.00405532574365133 0.000176421386038749 0.00567414504939712 -0.00829764606645301 0.00207311138771165 0.00778920179233952 0.00737512736936616 -0.00459428252669644 0.00600811907403096 -0.00158406513884319 -0.000564534695631598 0.00203079338033958 -0.000705404052084175 0.000630612539866871 0.00175943715920915 -0.00118791511959669 -0.000626801223625059 0.00200637701196602 0.00138185845181427 -0.000921243408273965 0.00379830322226636 -0.0193297805367253 0.0437344117640607 0.0877608151782983 -0.0622972484854269 -0.0441671109829752 -0.0307979793314322 0.0204803193203624 0.00151201629563949 -0.0211945381062033 -0.00567833135324106 0.00656535888751896 -0.0347659276453627 0.0171802260356671 0.000452704235168585 -0.0294715943173827 -0.00780393506843733 0.00948033347987747 -0.0243050577681304 0.0246452132358348 -0.00988007538772676 0.00560909333944598 0.00304222668067425 0.0229061003963132 -0.0192437544630859 -0.0150990154906811 -0.0212837549775932 -0.0223717268908351 0.027710318627063 -0.001205926087519 -0.00875421711944565 0.00502950096943269 0.0304446403802202 -0.00276154064582912 -0.0131248106737158 -0.0192529456222197 -0.0230754838575881 -0.0251937943084404 -0.00850019464703611 0.000370151522734868 0.0216281692358893 -0.00863166901729469 -0.015084306148547 -0.0102786104320362 0.0299770991139768 -0.0800890970618647 -0.0706350416957318 0.044505628917084 -0.00518929626176527 0.0154428294847075 0.0174267428153141 0.0608560912834827 -0.00962084736256823 -0.0578368979346502 0.036137245653874 0.470712467168358 -0.314421138989375 0.569531773224025 0.162345084476505 0.00659852272054433 -0.130839979947782 0.0526877584997022 0.0469698861617884 -7.50272260229894e-05 -0.000165647922173503 0.000955164194809889 0.00596586060405849 0.00692449825190793 -0.00534343301730472 0.0065130437400978 -0.00431576501214239 0.0024299556513106
  112 1547.17161457773 ""  112.762928539795 0 0 -4.07733266773663e-05 -0.000913002666968894 -0.000269001551622846 -0.000154036402372479 -0.000924727977401079 0.000765758437314135 7.82910377320592e-05 -0.00220724037313272 0.000330725507676841 2.35921009969138e-07 -0.000237053030217901 1.50541505494282e-05 0.000241687465487319 -0.000415295802359169 -0.000166484293519663 0.00191009026496132 0.00294578732988782 0.000169031369246045 0.00605199517920803 0.00808717435391701 -0.000736504820338888 -0.00466102214966091 0.00633092487709305 -0.0067378205385134 -0.0102165319849217 0.0108069340484224 -0.0146541498538215 0.00612581627071096 0.0235981565326278 0.00651410544477542 0.00377869531469875 -0.00394495081165299 0.00831152284634992 -0.00036268995589224 0.000654161179623666 9.57481807500762e-05 0.000555206369946553 0.00347489870030795 0.0020902545148194 -0.00327848815834193 0.00262349676872038 -0.000227257307173381 -0.0132382403835493 -0.0132411814575191 0.00880093841662955 -0.0217273950078552 -0.00613194161574914 0.00768435739770816 0.095516286182154 0.0102866080408543 -0.02548204858244 -0.0501194774268627 0.0474375634375454 -0.00795010115793439 -0.0498539204986719 -0.0386992648046498 0.0259050148622756 0.0823314005373738 -0.0167709927980272 -0.0105175716362091 -0.0603838262449845 0.0654322690696253 -0.0130638101069679 -0.0531352761435139 -0.0574347328952391 0.0341051160565482 -0.025999322624618 0.00920346692212207 0.00178968283056106 -0.00530164163610406 0.00396008786301024 -1.71472252747028e-05 -0.00562078792803464 0.00351653016251886 -0.000747660350071683 0.000330425242629766 -0.00263683610895173 0.00107386990723427 0.000392069650220462 0.0951190724214552 -0.135284732349601 0.0572207187658439 0.167222385860758 0.0292427816941001 0.245445083090279 -0.136264064158608 0.00196736910480743 0.248636120632768 0.0729557280928542 -0.0810301693624882 0.294368886820682 -0.158624028255275 0.000891801167707076 0.242693822168453 0.059974858607117 -0.075898213722541 0.0880490330352958 -0.0680375736798885 0.0129195407264223 -0.0203332478300251 -0.0425684724937504 -0.071636861130609 0.0276320755841711 0.0381329676586355 0.0738752343049001 0.0865024395520027 -0.0715444489733586 0.00605921504421272 -0.00170042144470044 -0.0228193152848816 -0.0851755341974495 0.0103474660873236 0.0192717644272071 0.0827233271985722 0.00990505223662264 0.0267423566638116 0.00759675346271679 -0.000123319492869317 -0.0253026572433182 0.00821310025058171 0.00515959358068363 0.0129004865606931 -0.0262986769463785 -0.010882083746564 -0.00951345706017145 0.00635501949682547 -0.000963240096303739 0.00294968896384621 0.00234047077651535 0.015416800799041 -0.000990204624117478 -0.0110198761973473 0.00199482180744265 0.0519937683726089 -0.035195463540234 0.0637900054130235 0.0156650241592215 0.00068409383518221 -0.0363286189684301 0.011489988224407 0.0157949724449195 0.00013891391589768 0.000114738422330516 -3.38183191682021e-05 -0.0020130707314405 -0.00407525102581274 -0.00105785034223439 -0.0011142502265319 0.00242406850489035 0.000126645032453994
  113 1595.4330853479 ""  15.284675261112 0 0 5.6940145619504e-05 -1.30073996356384e-06 3.71810212909834e-05 -5.77721832230613e-05 -4.82069267233776e-05 6.83765622891901e-05 0.000556998026379975 -0.00039451031593022 -0.000163269054048005 -1.13921411398397e-05 -2.65561828511664e-05 -1.53864646893988e-05 3.01732097003497e-06 -9.91209684294263e-06 1.68317997608199e-06 0.000502295799699679 -0.000143760412126748 -0.000414396973013327 0.000360156570209355 0.000617502584271147 9.79223000954578e-05 -5.38009232004284e-05 0.00032453361127105 -0.000742278948979334 -0.0045112986017934 0.00390459358994383 3.88225238499502e-05 0.00124761213383171 0.00352822837459125 0.0012043808199803 -0.00366301167810738 -0.00277748741626017 0.000465430129191568 4.91579981172327e-05 1.92981531262715e-05 3.82703628094623e-05 8.73991949228204e-05 0.000182772510989323 4.97510890482273e-05 -0.000151950723328561 0.000151419917921809 9.05567091067182e-06 0.0119103423277577 -0.00664126207658627 -0.00041830737339564 -0.00838517877414283 0.0151299104984571 -0.00385730896649469 0.0157315884106053 -0.141636218630713 0.0520864435339526 -0.0480407203564916 0.0983808838087805 -0.0286279125113338 -0.0447878817659555 -0.0744767266353607 0.0389859430015434 0.0106087785680603 0.108177377372959 -0.0448801066622161 0.0466303114616546 -0.0736194930060624 0.0191921853171123 0.0150766923909771 0.071208520748556 -0.0312729946599204 -0.000982736968321135 -0.0166403503496595 0.00678126166596611 -0.00148586292995523 0.000268595425656536 0.000434671068321969 -0.00154017170717641 9.35842062222071e-05 -4.95606665925915e-05 0.00491828904281291 0.00323979398996189 -0.00222856880681329 -0.0238297168697278 0.00542684167884794 -0.0174536832427769 -0.0221249421033497 0.0210067310176859 0.0185765350336114 0.187325063248855 -0.0438069806692093 -0.0226191479281402 0.184553670826887 0.011369770065614 -0.0431521664675624 -0.146787278528892 0.0501392798191326 0.0104368274131034 -0.0759945685534479 0.0387401743306792 0.00164173214587071 -0.0169221587475154 0.00884745217940866 0.00160716877685237 0.00166202604749223 0.0174390829344875 0.0113838387917072 0.00852799085552728 -0.00532667476015734 -0.0263603729251168 -0.0172879236398433 0.0077536903154282 -0.00125424844115609 0.0171259366113848 0.0120147500110162 0.0187085224922349 -0.00441388161994279 0.00528668660396798 -0.0192622163017744 -0.0185997545436855 -0.00873961113571135 -0.0067179276400731 0.00376266732310975 -0.00465074380369079 0.000646527155504936 -0.0133396670363515 9.92274127100021e-05 0.0164644679897211 0.00149801315539896 0.000668032683758194 5.5485411161326e-05 3.32775707657035e-05 -0.000754426145796816 -0.000336801051106289 -0.00413621678595023 0.00243551509318315 0.00109185981714571 0.00223856154440493 -0.00191084568261214 -0.00361031341445687 -0.0028749698469575 0.000196402291298648 0.00155056315847827 0.00572934617465628 -0.00154024294269206 -0.00594821298906372 -1.42740583998385e-05 -5.07415728527507e-05 -5.74689109022376e-05 -0.000453694068609109 -0.000246137946356287 0.000137492221967328 -0.000193436884361939 0.000317729660976278 -1.48586873522974e-05
  114 1637.62775671497 ""  52.7582457872766 0 0 0.000248656530022556 -0.000332729791623678 0.000207298195567853 8.32887085626464e-05 9.97384128910909e-05 -9.62342357765057e-05 0.000188173286657012 0.00100362670421674 -3.38589907789601e-05 -1.08075646503812e-05 4.41213946029934e-05 7.32197567222837e-05 4.66421122133067e-05 -5.265612213102e-05 -5.61201287622336e-05 -6.98534178604932e-05 0.00135558107274243 0.00146235928122081 -0.000408564669463757 -0.000559771510741566 -4.44627480518549e-05 4.08235578679743e-05 -0.000336884653053843 0.000756013959393464 0.000947055262783432 -0.00196235935596257 0.00643537536344327 -0.000227724002670711 -0.00937169614407476 -0.00518974170810829 -0.00514838735244828 -0.00094712279019272 -0.00337702167044422 -5.07708570073956e-05 0.000122603100732118 -3.95175500861151e-05 -6.1403549356073e-05 3.96064737130493e-05 0.000104810333052153 -0.0001295999901007 -5.70022161987075e-05 3.76632315873966e-05 0.00972649222296526 0.00410745103018286 -0.00389567219452879 0.00702715996617314 0.000582339206537357 -0.00197740225256307 -0.0818204016616183 -0.00238178361838329 0.0193516365103554 0.100924390407193 -0.0294911770624663 -0.0102917091448211 -0.113436120867889 -0.0264668322894353 0.0343923233332943 0.0803044601296227 0.0104718188009888 -0.0207808844757837 -0.117223178080602 0.0326683123831882 0.0118531411124233 0.125849143825317 0.0208629963521074 -0.0353474124809007 -0.00900772370325837 -0.00134432957758964 0.00239501949394098 -0.00176811290994132 4.10528906290514e-05 0.00216135261574233 -0.00238747506252155 -0.00119469153939463 -0.0009432604100888 0.000571182248738551 0.00154581843359906 -0.000722682953991548 -0.0211949987524912 -0.0218662201338023 0.0331162316228737 -0.0332612744263294 -0.0374596396733914 -9.46352370326941e-05 -0.106345329312344 0.105380968378181 -0.0182183692897001 0.153405443629237 0.0776774798459854 -0.0628217589479227 0.123353920163354 -0.125850586506703 0.023785213248705 -0.13642528561927 -0.0957396303586376 0.0673340383434571 0.00981427577233697 -0.00259629425196218 -0.00368046213826917 -0.00400122870519152 -0.00200322503759978 -0.0108649545434791 0.00589727674867062 0.00148384500808252 -0.000521731194417402 0.010600454712012 -0.000673882327475241 0.000916114501210612 0.00561303103897624 0.00074356751393223 -0.00241129540200792 0.000159788947592616 0.00622404547311138 0.00997889480678371 0.000326459133999257 -0.00156657917503377 -0.00110344630809328 0.000299000872970673 -0.0106952199426095 0.00404086552990622 0.000975269340255901 -0.000548575024491029 0.0016872106400549 0.000480550341037463 0.000725856667304002 -0.000570589765873036 4.79748747519649e-05 -0.000231501737917797 -1.9954821911713e-05 -0.00308867857568525 -0.000845602859413033 0.00174970816205778 0.000194296601442538 -0.000557147789500326 0.00173856170732318 -0.000735759829577743 0.000373480037484081 -0.000535390660400549 0.00748266376412784 -0.000854053922786334 -0.00282001571941782 0.000335348802863696 0.00044419048568227 -6.56325692634729e-05 -0.0025483258189887 -0.00507252410895669 0.000510829088598005 -0.00253265090643197 0.00075217232850379 -0.00125516328213878
  115 1692.65901976553 ""  19.0175222992512 0 0 0.0173245586344729 -0.018416032855123 -0.0121330511448025 -0.00305548261051689 0.00133950966045087 0.00237572805808435 -0.0015056991910547 -0.000633493495872704 0.00558457526518007 0.000428633101156496 0.000266983611942616 0.000146753096663201 -0.000117857653185247 0.000211842075537355 0.000157563749513472 0.0217077646348452 0.0477089937970324 0.0264289138549293 -0.000407650362720629 0.00630584451692989 0.0042399913459277 0.00209429182453267 -2.14863912062936e-05 -0.006905542271547 -0.0207374340536564 0.0252892275030601 -0.0367332299159228 0.0318969319665007 0.0322950840908792 -0.00788069096987059 -0.0104051965867186 -0.0122317582978992 0.0149739691158213 -0.000979159816928432 0.000231142012572108 0.00012259269238044 -0.00172353398760334 -0.00395539674982153 -0.0015236000660836 0.0032905568395568 -0.00288393259895799 0.000138686710588925 -0.000864396163946776 0.00196050554325647 -0.000401150247014776 -0.000138345534650066 0.000453437580313356 -7.68943363202403e-05 0.00116212737473334 -0.000113040563603501 -0.000309175687252943 -0.000732149489094215 0.000266373637855086 6.0084548235852e-05 0.000548901590504803 0.000110095544943526 -0.000157944264508289 -0.000335919351103974 -3.60443606418099e-05 8.35424591236467e-05 0.000599478781907086 -0.000151136188231513 -6.22082968077144e-05 -0.000897985484979257 -0.000197064555287715 0.000282444527073287 5.78417479835998e-05 -1.3075593527469e-05 -1.16575770951824e-05 -1.70753095291115e-05 -7.81555234543377e-07 -9.2666955432749e-06 -1.38889077405777e-05 -1.29912811495555e-06 8.88175352609544e-06 -3.18858336835616e-05 -1.2742649820938e-05 -1.44583282605779e-08 0.00735099199387455 -0.0105044407722386 0.0145236830998288 0.0024917164498217 -0.0261488083698579 -0.00876807782117052 0.000758422310059554 -0.000660930790217171 2.51308488615359e-05 -0.000591882505864781 -0.000377747133569177 0.000210330290830219 -0.000425832867648407 0.000573920613181501 -0.00012949620347129 0.00130114141138144 0.000746967520029778 -0.000586138277353233 -6.03655537592147e-06 -1.50394606556506e-05 -1.53126941179446e-05 3.2382243782602e-05 1.78466167910709e-06 8.1320107034692e-05 3.46014788327296e-05 1.65123501829965e-05 -2.36556381386695e-05 3.88665154610885e-05 -3.27473202467971e-06 1.1394610049427e-05 3.53417134925857e-05 2.35590290287762e-05 2.14017303354204e-05 8.28814245587364e-06 -7.10609145352895e-05 -3.7379644047293e-05 7.98037793488746e-05 -1.56967448645813e-05 8.77593716337834e-07 1.2553240763274e-06 8.9352257181457e-06 2.63035929288184e-06 4.16096930991858e-05 -3.23703326366993e-05 -3.99973778531697e-05 0.00030798994215629 -0.000709319848549716 0.000714878844466115 0.000698273663827701 0.000110670127171573 -0.000362323234290955 -0.00155474229350875 0.000445830471342718 -0.000621505130812398 0.00221799771555193 0.0083568690099486 -0.0041723059618084 0.00623492491222742 0.00452595794930283 0.00502702046875751 0.0047302727219331 -0.00159094046337704 -0.00443914561437902 0.0611826305702185 0.0291001055794499 -0.00468346248675167 -0.458913530240918 -0.326413394865056 0.409694816457967 -0.585411650037071 0.0312368137842845 -0.281687123417776
  116 2896.0026368135 ""  34.1377187012252 0 0 -0.00293628423478141 0.00215736784211465 -0.0015977046386052 0.0167069800795346 -0.055335106398029 0.0217078427278399 0.000431911566429841 0.00119877947065424 -0.000948569929385963 -0.00164759070235998 -0.000591221095935663 0.00339608545079361 -0.00170605445953467 0.01019499928495 -0.000777540138895829 0.0357918247306007 -0.01972868532809 0.0301989558041888 -0.563591538177636 0.303703430306235 -0.433640582576446 0.386700615785331 0.366208987525372 0.124809724274239 -0.0142414621292651 -0.017353984186556 -0.00498703796498374 0.0140722302640689 -0.00523018576471508 0.00982735958032764 -0.00293607306580684 0.00741763377157124 0.000597074367041132 0.0153083733081829 0.0258835265961223 -0.0387161701386123 0.104535097729917 -0.0454254570880712 0.0800055119266334 -0.0964482618783122 -0.108802326181044 -0.0388965671555635 6.64748944061468e-05 -0.000123592318054271 0.000178762870115651 -3.05482974870015e-06 1.46542470092723e-05 -5.1042602570005e-06 1.25574406253611e-05 -5.11689284800841e-06 -4.17614083373963e-06 4.93136923512874e-06 5.64643259295482e-06 -1.0528182570998e-05 -8.26051118065956e-06 3.72838427866314e-06 -1.14485437657416e-06 7.48803037761649e-07 3.64394329943688e-06 -3.40871318699241e-07 6.26030216269149e-06 4.76449511357007e-06 -2.20121610859725e-06 -9.50756967261069e-06 4.26716989191549e-06 -6.1121373842628e-07 2.07953580917383e-07 -1.80209205022261e-06 -2.96469727477434e-07 -1.30218947770559e-06 7.59309163290882e-06 1.38038414425048e-06 -5.44523941917135e-06 1.28800496336592e-05 3.78694638220035e-06 2.22361857003741e-06 7.11023724500979e-06 9.98127332817792e-07 -5.65114572545606e-05 0.000555952025136743 0.000290480726960433 -0.000806672867454512 0.000712141025887356 -0.00206880100449935 -6.4073158948085e-05 -6.17677005067394e-05 8.7433471576747e-05 1.04256213214365e-05 -3.87882893984783e-05 2.19941199419669e-05 -1.23236807863633e-05 -5.75507978442439e-05 8.01913165371201e-06 9.55508729114922e-05 -0.000163972333842637 -1.05117667427025e-05 -2.05676199460885e-05 -3.23730226616457e-05 -2.08565680577886e-05 2.55353063900849e-05 -3.5079170462137e-06 -4.90472087694637e-06 2.49176443081889e-05 -6.77883918531024e-05 1.95659528006107e-05 1.72487946763507e-05 -4.91095359852453e-06 -8.10386521404564e-05 6.32872404947732e-05 -0.000175591462483466 3.50528181323671e-05 -1.93747138878966e-06 6.71649943497842e-06 4.90096447275342e-06 -1.00623205224049e-05 -1.75599056093599e-05 7.40059455279363e-05 3.2237451786241e-05 -1.99997056220083e-06 -6.82678392121476e-06 -4.49526392855634e-05 -7.40871496447373e-05 -5.14833751517904e-05 -4.29799444219122e-06 1.86630871333563e-05 -3.06980404607092e-05 -7.67764034612575e-06 4.78701426781322e-05 6.95054204571498e-06 4.15397728774743e-06 -8.27201998920983e-06 -4.52296305882142e-05 -0.000131802536633505 0.000114544597835825 -6.09777760851385e-05 0.000310784012127219 -0.000423552334547471 0.000502614184300953 5.5693900837963e-05 -0.000108543883529879 0.000328724305758278 7.46840711721604e-05 -1.57691369466e-05 -2.64424265138843e-06 -0.00364017341908779 -0.00114377313297844 -0.00217712285247784 0.000630846932747265 0.0012770967301551 5.70263193767423e-05
  117 2921.85731274728 ""  45.7243262800695 0 0 -0.00818652167201168 0.00598217208774695 -0.00796275062654531 0.0694226690761302 0.0195122745764993 0.0379554442419717 -0.00124953869803706 -0.00151580905079789 -0.000436775116841215 0.00106059546937268 -0.000857165779286285 -0.00100910688694231 0.00740419902321777 -0.0178071373821811 0.00195186963883134 0.120324571168751 -0.0648126301917116 0.103405115481107 -0.388856982147504 0.236537525746605 -0.303056362341794 -0.447176171158268 -0.466871339663096 -0.143175546925876 0.0143575139634413 0.0173324112806192 0.00487643931425993 0.00035998104793571 -0.000750436099028476 -0.00140982585590132 -0.00251338792765856 0.000638261094334975 -0.000633330552038969 -0.0313254586593954 -0.0408605394990867 0.0702727606670031 -0.218817903110229 0.101373107609431 -0.146370419902642 0.145173438312652 0.164742579014983 0.0619798633939463 7.73726831989395e-05 -5.06673452984261e-05 3.62517926195124e-05 -5.76548295344508e-05 -7.20507473852632e-06 1.05829811912548e-05 6.79776495971291e-05 -8.15296090496946e-06 -8.56618006819483e-06 -2.26036823469479e-05 3.11851059482051e-06 -4.60898274440555e-06 -1.5163370813827e-06 1.28001759467781e-07 -2.81148816723958e-06 -3.38296868312959e-06 1.32526774248841e-07 1.00110406200281e-06 -5.84273510921103e-06 -8.58256249272655e-06 2.99764167073578e-06 -1.14469951204692e-05 -1.17671113158389e-05 8.67320025855255e-07 4.90337039696322e-06 4.63581668260217e-07 2.31746328934905e-06 -8.92432105916691e-06 -9.22506334510922e-06 -1.22919054204805e-05 3.91585738440654e-06 -1.82835241612332e-05 -2.76400342450723e-05 -1.06240693772279e-05 -1.73648609444821e-05 -1.3052611457616e-05 -0.000103309619554728 0.000641510111248442 0.000559502098374674 -0.000420704136102138 0.000269659671433847 -0.00110827174940044 0.000113311656268396 9.63850797223793e-05 -4.82574600562008e-05 1.21590849256541e-05 -1.03032854309963e-05 9.69771592165769e-06 5.62086237208442e-05 8.57359345744774e-05 -1.06997610336455e-05 5.77992672728067e-05 1.42825029955696e-05 3.16611109366153e-05 0.000118324589612616 0.000168081906407713 0.000116872868725273 -4.73859755767597e-05 3.36741933847892e-06 1.55948590531065e-05 3.48851277479894e-05 -7.94840963826893e-05 3.17096979666639e-05 -9.62491060834302e-05 -2.89586317920274e-05 0.000482080199512674 -8.18252716550405e-05 0.000236117415912758 -4.90084704251804e-05 0.000110280952353359 -2.63340128359788e-05 -3.71851025283431e-05 -2.71445624464704e-06 -1.16620303073817e-07 3.83930490221438e-05 -3.90608418106258e-06 -6.32237732978921e-07 6.56531572035174e-07 0.000104096415519255 0.000163043759553784 0.000111278995579716 5.07747342630215e-07 4.53791472576253e-06 -3.79516430854877e-05 -3.43368176727994e-06 6.45701921362293e-05 3.77294410631277e-05 3.58147674259286e-05 -4.48490808061158e-05 -5.25212088635177e-06 -0.000306209046670181 9.64184542687189e-05 -7.3045386558178e-05 0.000238345617843635 -0.000393027939373582 0.000352157870964859 -0.000183532479431747 0.000240579170204229 -0.000249852677407951 -0.000603774813680075 -0.000345321010641887 -2.00155121311563e-05 -0.00319812749268727 -0.0022719586602158 -0.00341971182829482 0.000686248344090989 -0.000613684656321555 -0.00145502232500261
  118 2924.3811141557 ""  92.1193276349799 0 0 0.0025430664781762 -0.00160633392532867 0.00257986766935607 -0.0260917483254295 -0.021356772167799 -0.00910688919555385 0.000847599129200022 0.00097792326690962 -0.000356098705915028 0.00145143699202721 -0.00273593206686714 -0.00131354868295189 0.00957637192068709 -0.0450187146036659 -0.000384029244629258 -0.0402027702086928 0.0217978673734062 -0.0333840100013503 0.0341422541225225 -0.0269457684182905 0.0186393098868353 0.282161607887029 0.282801979452618 0.0827203502276853 -0.0128315336907067 -0.0152905395862871 -0.00397618520098876 0.00604297852420349 -0.00208440454460334 0.00543853775528689 -0.00110918539548124 0.00442547827879559 0.00141181111650346 -0.0718106444224947 -0.0947286793136472 0.166796062681768 -0.45265509681311 0.204342443530278 -0.311361734174652 0.384847348098222 0.462387713399795 0.179290791478612 0.000169693337318518 -0.000624411612781225 3.92077697160906e-05 1.91480027261269e-05 -1.39403436720787e-05 -1.49876566606296e-05 -4.47534093686049e-05 4.32891506527821e-06 1.62203083998904e-05 3.39467199080097e-05 1.60469198203438e-05 -2.59665134709064e-05 -8.52349379770417e-06 -2.89143776146236e-06 -9.89529218421716e-07 -3.24577435527148e-06 3.06259108213729e-06 2.83278812616247e-07 8.57741266950973e-06 1.72988312559067e-05 -1.02546610709903e-05 8.56447583748929e-06 -4.17397273005297e-06 -6.86544785821083e-06 -7.24763989137612e-06 2.89992983046628e-06 -5.70955627166554e-07 4.6362270613003e-05 1.65522908640664e-06 -2.23136668065749e-05 5.92519565376452e-05 1.51563366933149e-05 -6.72726650099653e-06 4.21363086741547e-05 6.71615769977908e-06 -1.50186854562696e-05 -0.000169505907095487 0.00622006779412739 0.00444906523843735 -0.00159532008216242 0.00132675191957799 -0.00461198741358479 -0.000245933786352207 -0.00023261848892189 0.000251919026677345 -5.24425878125381e-05 7.37273111157428e-05 5.48878473606185e-06 -0.000118816009085789 -0.000185953140425589 9.45827589036709e-05 -2.2538088654068e-05 5.22572105548469e-06 3.29238231959286e-05 8.0932357733876e-05 0.000127300781948769 0.000104217948784358 -0.000635732946102675 4.61044125613368e-05 9.2241291317634e-05 5.47066746559463e-05 -0.000189053206569304 6.94105115136808e-05 2.54567788744696e-06 7.34817512448534e-06 -0.000145730685582863 7.13766061254476e-05 -0.000260654792046267 6.34119682506337e-05 -0.000737464550450017 6.37663622464865e-05 0.000121847540602518 -3.83138543641463e-05 -1.66990155946475e-05 0.000125452596645568 -0.000386589724986871 1.4196980481529e-05 6.55779000629736e-05 -3.69182233099678e-05 -3.47853395282526e-05 -2.74650482133182e-05 -5.62628639147503e-05 7.91205423643693e-06 8.73290943478696e-06 -2.62740884096487e-05 -2.38834718690063e-05 -3.32333409753484e-05 -3.46915561477145e-05 5.44499570171839e-05 -6.07616707618596e-05 0.000888459827290535 -7.90933861587274e-05 0.000136572572103953 -1.17859377735596e-05 0.000181097547336449 -6.93633554896599e-05 0.00030567589822737 -0.000432725492798323 0.000776344327481931 0.000347849358041731 1.75577460509127e-05 1.32837025457334e-05 -0.000349635036275103 0.00168411292537547 0.000498753858096055 0.000384849387940043 0.00253391977378882 0.00136057881718039
  119 2943.66045683759 ""  45.7269517606361 0 0 0.00040541996122185 -0.000319148140419966 0.00042536449720778 7.06310609819409e-05 -0.000214634048332462 5.9993400792153e-05 6.49025289117561e-05 0.000255489529120714 -0.000123076330272371 -7.30972121816259e-06 -8.4416333689211e-06 2.32062801772474e-05 7.46566771933102e-05 -0.000493138898941871 1.25143411906953e-05 -0.00613111921645997 0.00347202359128326 -0.00498392778372655 -0.00195388392682713 0.00100056674803631 -0.00155675953509131 0.00173749427492655 0.00185218643785516 0.000674409260108762 -0.00228340167420061 -0.00276313559098046 -0.000560225804587222 0.00199406279129492 -0.00124241134725324 0.00150498147001884 -0.000660497709190645 0.000761479416988941 0.00036716170408401 -0.000457998860685999 -0.000538465922463112 0.00100551416344411 -0.00427569937378497 0.00196909798281963 -0.00287305375085353 0.00375084328530153 0.00460522870570771 0.00178008835513164 -0.0144453025587206 0.0641737829694266 0.0144121743478555 0.00222077641844971 0.00157254700461336 -0.000996364713542128 -0.00137917184681303 0.000540230889891729 -8.67206918240986e-05 -0.000712067947744595 -0.00136677501276379 0.000661762590705887 -3.38072275001984e-05 -0.000153576833538432 8.95755392597679e-05 5.94207473915205e-05 4.0248227991314e-05 -1.7200576385143e-05 1.46300091696813e-05 8.27872301516973e-05 -2.99224959160392e-05 0.000410739996804731 -4.42911342995718e-05 -4.69652298160853e-05 -3.31278062093911e-05 -2.606377042376e-06 8.78067409223523e-07 0.000137912499029722 -3.93463044116792e-05 -9.33794758018723e-05 0.000168794732869806 -6.10719456498081e-06 -1.46668684293364e-05 3.61632092850356e-05 -9.57261926366347e-05 2.26764012381925e-06 0.017738710991131 -0.708644901544022 -0.527697323452431 0.120897189116855 -0.0781193679582397 0.368134987236392 0.0120962392045472 0.0150746740601592 -0.0088374759736489 0.000522930540036167 -0.00051953781898633 7.12057054645805e-05 -0.000663328759903438 -0.00132670422769524 0.000669579946670065 -0.00093822147415925 0.00035567384980458 0.000165904950530821 0.000586139297284874 0.000850272210048856 0.000671158789677186 -0.00213854472034518 0.000190420180182456 0.000246574246063767 0.000222840505312291 -0.000645177914582692 0.000236772427952896 2.13431569294259e-05 2.54131600265867e-05 -0.000305768952504249 7.1161059317676e-05 -0.000285292625637163 6.76229305913619e-05 -0.00185952925661725 0.000216471611475745 0.000349536484640333 0.000128921827621044 0.000176646559218264 -0.00101275521023056 -0.00106947126955366 -4.72182822171744e-05 0.000225028074653577 0.000635430105426568 0.00106895654805432 0.000729658018442117 -0.000208594322705612 -0.000400889351072855 0.000547519177211001 0.000224364490932895 -0.000420670991853566 -0.000465745728679551 0.000542350091903446 0.000531053629173512 0.000293329868560207 -0.00156686102307381 -0.000607265107061866 0.00142197618875011 -0.00333918182997978 0.00609368721507977 -0.00442372829597663 0.00355067444369535 -0.00379862096015161 0.00773675325858975 2.80148656753175e-05 -6.20027708316586e-05 -0.000167177343935517 0.00103635029374475 -0.00116143283705632 -0.000960970135080672 -0.000195987739678066 0.00067488172601442 0.000690423580210595
  120 2955.3169045397 ""  59.0045113954692 0 0 0.00113958992956454 -0.000760732061422404 0.00108055496945198 -0.00395322777467917 -0.00111224391928702 -0.00207425732361852 -0.00014725766317733 7.14690876272118e-05 -9.60355204587761e-05 0.000116453789173861 -4.53046744755211e-05 4.00587647250011e-05 0.0748079825442192 0.020087447348287 0.043289630213188 -0.0172484912700779 0.00978659964972931 -0.0135405541968553 0.022735963817357 -0.0110506047482596 0.010639069165261 0.0201448488482707 0.0226649591178874 0.0118110043302428 8.80744470866713e-05 0.000178979308131285 8.95055786174636e-05 0.00149567857427291 -0.000665411849672591 0.00136208950531574 0.000339243358267082 -0.000496904164303114 -0.000277802923837394 0.0190288722252005 0.00252926171283505 0.0193861852705425 -0.507554515261786 0.260592037818391 -0.36637465249202 -0.397013156546509 -0.500247879125782 -0.165647634570239 2.84528480477156e-05 2.36402043680125e-05 4.48027307118256e-05 -2.98295310055034e-05 5.08798534336404e-07 6.14702630036656e-06 3.36684224622342e-05 -5.81597717944122e-06 -5.82996476454868e-06 -1.31652447143069e-05 -2.96479840967674e-09 1.56507871541966e-06 -2.13327907090185e-06 4.27479915304632e-06 -3.5010652154568e-06 -1.24622748007985e-06 -3.00704005294982e-07 -1.2380348547314e-06 -2.62920669895669e-06 -6.88698813134095e-06 2.69976792597296e-06 -9.15383599842072e-06 4.46152071361804e-07 1.96908731409251e-06 2.11516090630002e-06 -9.73559251462883e-07 -7.11003548328952e-07 -2.27380760924771e-05 -1.63343039228186e-06 -3.47223307024852e-06 -3.09738483139648e-05 -1.08887894863857e-05 -1.94451665292056e-05 -1.94020964631134e-05 -7.50647406351693e-06 -8.8623143109066e-06 -4.48946218264522e-05 -0.000282448385706212 -0.000180412969432133 -0.000146993479503317 9.17895220022131e-05 -0.000368858728877889 6.33490410263388e-05 5.05677530283654e-05 -3.03334205224326e-05 3.03467276058731e-05 -5.49763936765039e-05 2.03649506777782e-05 4.66346999149798e-05 6.70326204330503e-05 -2.80649605766518e-05 3.37540495203461e-05 -1.78573756607537e-05 3.78294255955821e-06 4.37763898695878e-05 6.33323264263183e-05 4.1321017567111e-05 0.000173883517808061 -1.32406437096687e-05 -2.60846687942991e-05 1.69343320279984e-05 -3.90748013232676e-05 1.07386039178884e-05 -6.75986013562606e-05 -4.17575045002787e-05 0.000385627974867687 -6.36499167392883e-05 0.000191898406678681 -5.72713696359374e-05 0.000474363228303047 -4.20814150210472e-05 -8.70658171096479e-05 -6.56264667560093e-06 -1.24600255576194e-05 7.02397095252526e-05 0.000150075612000977 -5.47668929235921e-06 -3.12183227970887e-05 4.84099819095433e-05 7.53595818982879e-05 4.88371360282599e-05 -1.94588023634172e-05 -1.29528054527303e-05 -8.57482358358569e-06 -8.71260234245161e-06 2.48070771342179e-05 1.88560318025398e-05 2.12025307444429e-05 -2.20017977300217e-05 7.07359290771167e-06 0.00012910377882354 -1.17432894515068e-05 1.79947447677096e-06 3.50140654790858e-05 -2.99842768741977e-06 -4.40569153230888e-05 -0.000144584822188064 0.000161796387044875 -0.000224893339122505 5.02914881347871e-06 -1.84702529775171e-05 -6.12023077763089e-05 0.000497629602960711 -6.66502759588272e-05 -3.26419477467336e-06 0.000359378628880087 -7.22954715568091e-05 0.000325398133098476
  121 2977.433274812 ""  38.406145263309 0 0 -0.0546037566294255 0.0303752964424859 -0.0453096892212904 -0.0150024911658211 -0.00122627650230249 -0.00946880684355392 0.0119619372750862 -0.00412200014227832 0.00919628988129775 -3.24481955185983e-06 -1.11840155012636e-05 0.000274859211766279 0.00117569937848003 0.000203546957496332 0.00115771721179322 0.65405827783749 -0.361098725499488 0.538931050632121 0.100528026213581 -0.0584317361524236 0.0744895644376719 0.074450856228245 0.0837220068074542 0.0281066761113526 -0.00910651160591374 -0.0173410223847584 -0.00596407106615087 -0.126999050759303 0.0556039247285773 -0.111242040091015 -0.00192162950117007 0.0132877471891822 0.00816425235923427 0.00174455424759751 0.00214000316140085 -0.00250730325882574 -0.00614907002868445 0.00273545309639955 -0.00682719654293298 -0.00761083598866227 -0.0085387813211817 -0.00257399786047113 0.000156068815396487 0.000626406494376475 0.00126690830512196 8.4875450048185e-05 3.68506229028186e-05 -5.49451280440063e-07 -8.30035841555169e-05 1.3536478123699e-05 1.07744730797675e-05 2.75756737086211e-05 -1.85983036051738e-05 -1.68905534460031e-05 1.29671970481272e-06 -2.91040225492546e-05 1.64643236737032e-05 9.34305684408678e-07 5.85984423371656e-06 2.80589306500044e-06 3.05117610022635e-06 1.34041957028331e-05 -5.95104461050714e-06 9.89017649756841e-06 1.71585458693744e-05 -1.71611079319686e-05 -8.54581663182931e-06 4.80228612323214e-07 1.10066623670689e-06 7.79419693297494e-05 -1.44939149281115e-05 -8.99096117110974e-06 0.000178412682486004 4.02975609214143e-05 9.03292404104769e-05 5.83846577112228e-05 -2.39483645840078e-05 4.83470185371389e-05 0.000370008069236665 -0.0102594559730854 -0.00775056429553825 -0.00266713892672197 0.00232392780516598 -0.00670124289421882 -0.000114950496110594 2.00901453432636e-05 2.45012578570923e-05 -0.000180595614641949 0.000349065344138138 -0.000141400270574627 -0.000110642381332784 -0.000154086052263381 7.91841212050893e-05 8.38441993750843e-05 -0.000237142151709302 9.06970927457236e-05 -2.19027232846148e-06 -1.86026525418645e-06 1.95300871200275e-05 -0.000810788622182191 6.01850347158819e-05 0.000122868463789933 -4.54104034627745e-05 0.000106009534082934 -2.28466487347671e-05 0.000351133672853757 0.000237726276431896 -0.00192086501973589 0.000315652656793067 -0.000916988964478572 0.0003034479662011 -0.00273830352209246 0.00021451949263857 0.00049050275098386 0.000127476128749079 0.000142967323262229 -0.000921367894673958 -0.000854103400695385 1.54360378094689e-05 0.000182608571209793 8.98284043053153e-05 0.000170236762758698 0.000142005562413477 -0.000121730582119116 -3.50452006637365e-05 6.36539326333631e-05 -6.08328369869943e-06 -6.56964930258861e-05 -5.81475869525275e-05 -8.90879989759011e-05 0.000163743066235941 -0.000159367447455813 0.00187080284734831 -0.000181164349492186 0.000370549747663677 -0.000368177378619611 0.000981203177176471 -0.000779068902702675 0.000961306680960889 -0.0013033484587874 0.00246852073732888 0.000978954102930845 -0.00168668158048076 0.00134121324039275 -0.0175145187890791 0.0146273871957056 -0.0116029324222422 -0.00271127465461776 -0.00366454286367896 -0.00352611365431323
  122 2985.99163874325 ""  28.9385866953503 0 0 0.000134238619796516 -6.86624056067566e-05 0.000100167935173142 6.64201296345456e-05 9.36584623671267e-06 3.53168631933025e-05 -0.000171566643413578 -0.000121585865223233 7.46089213090007e-05 -3.48776598445801e-06 8.16280496131262e-07 1.92275573863559e-06 3.22744735283734e-05 -4.3292424539429e-06 2.37756794525025e-05 -0.00155069542334872 0.000856373925642415 -0.00127809312876106 -0.000407475807546388 0.000236078234582647 -0.000297085966581844 -0.000357940516338017 -0.000395891194100939 -0.000129480255169326 0.00205938478509936 0.00235679272102643 0.000531150399154517 -0.000843080144215385 0.000335487768190396 -0.000693315328717036 0.000812316624562321 -0.00123351237917112 -0.000662563458602678 2.63487244267432e-05 2.85300730320791e-05 -3.86736492285053e-05 -0.00030571597549907 0.00015364285106159 -0.000208856230902647 -0.000104592027853985 -0.00013773267596566 -4.29380557244639e-05 -1.96665007047408e-05 2.96653406550721e-05 -2.62230840610823e-05 8.78991359170645e-06 -2.1917817577957e-06 -5.40390990869344e-06 -2.48158161561097e-06 1.76808641652361e-05 2.99181189364458e-05 2.32710503154625e-06 -6.71569087415599e-06 -2.15634903446896e-05 5.55364614153129e-05 -4.28712983452168e-05 6.33909870611122e-05 1.76609963900978e-05 9.58482159562951e-05 0.000178407773483306 -8.7960495926882e-05 -0.000120661339428619 -0.000111647681832728 3.82543820448081e-06 4.3177913250568e-08 -1.67105228217251e-05 -0.000102535640810927 -0.000320744778845591 -0.000685710149667041 -0.0156679408935818 0.000921910057874486 0.0287415597339787 0.0275390120248648 0.0180689481302843 0.0167159141694956 -0.0010629649873353 0.00181412501897248 -0.0013010110625222 6.09633138850386e-06 -0.000242131589263218 -0.000189850875962939 0.00019502403305377 -0.000118874876955696 0.000561337891098917 -6.92381789287412e-05 -0.000124988530100771 -4.1052964890809e-05 -0.000349285111559365 0.000669146425625513 -0.000130883247537149 0.000208188809893375 0.000308457709380187 -0.00141948396755022 1.62968612908247e-05 -9.27501728574921e-05 -3.51273735362443e-05 -0.169854705710955 -0.245259309416059 -0.179168166097786 0.454152411076424 -0.0338786242055975 -0.073204340066348 -0.09802870969931 0.268689458679426 -0.0854747334854669 0.0753611982168859 0.0501377194147582 -0.38013851310243 0.110511735970137 -0.303504440146045 0.0948326621939959 -0.511811246928369 0.0409855935010679 0.0897831575170285 -0.00421264479154557 -0.00574927203943998 0.0332262353590775 0.0275145147951909 -9.24196128860924e-05 -0.00540469192516452 -0.0108422072288875 -0.0152605030676152 -0.0118464571699851 -3.15063022305513e-06 -9.84450088592282e-07 2.49600556843783e-06 -4.76271559543303e-07 -3.17879639922341e-06 -3.50053635523995e-06 -3.41684365048396e-06 6.130022409427e-06 -5.26219022833861e-06 4.80855372249078e-05 -4.27642185523498e-06 1.057374701408e-05 -1.14782959011362e-05 2.79115800793477e-05 -1.80883920817947e-05 4.04476861727379e-05 -4.61565245248436e-05 9.08181173643867e-05 -1.39041244184201e-06 -1.53466344133481e-06 -8.05350186509114e-07 -8.16186058631266e-06 9.48549718443242e-06 8.26039441240266e-06 -7.78343325662772e-06 3.11820913786973e-06 1.17213436821032e-05
  123 2986.97603032269 ""  27.8272188997056 0 0 7.58337717503968e-05 -3.80553138427688e-05 5.50996482509697e-05 3.77450304334038e-05 1.30289651687152e-05 2.16002900713234e-05 -0.000131977468486198 -0.000173261312003822 0.0001210304905484 1.36733796258847e-06 -1.68208220497088e-06 -3.73129343864864e-06 1.45262821948698e-05 3.29885835731017e-05 9.01823741138489e-06 -0.000862414716235553 0.000475312524783552 -0.000699877740473482 -0.000178520694592786 0.000113509243428289 -0.000129077856771125 -0.000273770439584222 -0.000290632133505533 -0.000103200286979504 0.00231183412323489 0.00266730923527001 0.000600021219823199 -0.00156388833287568 0.000669622902567272 -0.0013576901859773 0.000796773834683773 -0.00123446230721414 -0.000622529255357565 1.55028630499527e-05 1.00950632282525e-05 -1.84757363064059e-05 8.45000097109788e-05 -3.26183942907195e-05 5.45568581947253e-05 -0.000280580035693316 -0.00035226060820523 -0.000130328250634209 1.2085328985802e-05 -4.70235492500466e-05 9.61772099129974e-05 6.28904390840074e-05 -1.73411115397235e-05 -8.89663420143754e-06 -5.08471524516853e-05 5.79023448420221e-05 -9.76247141077976e-06 3.9034918291856e-05 3.24685900877049e-05 -2.27528173999753e-05 0.000702367207217546 -0.000882982983480814 0.000198751654926027 -0.000193054717082457 0.000328291887446109 -0.000109155915168495 -0.000832314582114609 -0.00088995111064199 0.000537522059805466 9.18578917241097e-05 3.57426761078148e-05 -3.25657194346332e-05 0.00042495207148098 -0.000702203406936114 0.000267608054950002 0.0121810983979409 -0.000937257130365505 -0.0238986937094576 0.0155741458712086 0.0106649504138815 0.0102097604443579 -0.0129665141212766 0.0304813842560276 -0.00866924017681909 1.06630152800495e-05 0.000100209050088963 1.09028701773034e-05 -0.000357701600478673 0.000333531555069601 -0.00103470211706843 -0.000808060273905651 -0.00129822146771269 0.000732284526119735 -0.00522883578898334 0.00951024514060798 -0.00266851066121105 0.00598504639610871 0.010061890712088 -0.00511433148432292 0.000241373572096053 -0.000621489123609197 0.000194644611142483 0.141911337675079 0.206193902498635 0.152108430794579 -0.367685924532883 0.0273270950873249 0.0597524871800098 0.0810663498090648 -0.221663533653695 0.0695164524777369 0.0438795479171294 0.0292196101102743 -0.22791851867071 0.0652311845765929 -0.177208512948091 0.0561217450796144 -0.293636812683863 0.0231638788757288 0.0512499542585708 -0.0592830561497107 -0.057681081335666 0.395618549383171 0.394715803156839 -0.00229012200139261 -0.0789654145500006 -0.185418917312385 -0.299028903179383 -0.214232389885133 1.90973120638339e-05 8.31689033884704e-06 -2.38532219730983e-06 3.31428950617143e-06 -3.62303574969436e-06 -3.69088687975542e-06 -5.97753335323352e-06 1.60179533125711e-06 1.22100122403565e-05 -0.000245627257912099 1.40584881574777e-05 -7.49948878281653e-05 4.5381546341992e-05 -0.000104870879556034 0.000100182366187418 -3.11306341025793e-05 4.00927963738583e-05 -0.000101729224390745 9.96467097453787e-07 -3.25865555018835e-06 -4.04103579329916e-06 -1.83631519295151e-05 1.07451334968619e-05 3.84818776011924e-05 -1.58301746451791e-05 8.18960561579836e-06 8.50690891157546e-07
  124 2994.3704059753 ""  33.4927980700414 0 0 -0.000164604873255205 9.6486967927891e-05 -0.000138790351052041 -5.86253907302621e-05 -1.17810292496192e-05 -4.45042033361002e-05 0.000166428064367684 0.000159775711643034 -4.22199827890921e-05 -5.91198916779605e-06 3.01175886894852e-06 1.28874137439771e-05 -2.58368924131984e-05 -7.20679597443891e-05 1.02816375260811e-05 0.00196976444672228 -0.00109030201267762 0.00163771251183685 0.000380283165532828 -0.000231748803319016 0.000279006779325897 0.000350734870090419 0.000380645535554532 0.000134252670522736 -0.0021679369560858 -0.00253861289562339 -0.000574537372810828 0.000774750849096682 -0.000344341738320122 0.000608781216789092 -0.000569047358977318 0.000933966453840634 0.000378890242805462 8.46562013834347e-05 0.000136031590278065 -0.000231326272979875 -0.000214789523329609 8.96396109596787e-05 -0.000137908366645037 0.000461993464352433 0.000583086780096097 0.000219075945124186 -1.8039531383392e-05 0.000280721692892326 -6.56957013584257e-05 -0.000153661925259142 2.92129051598433e-06 3.80339582535323e-05 0.000160134957078897 -5.68755224527373e-05 -2.33257475054178e-05 -0.000155711209936112 -8.15904646430712e-05 6.87082599550166e-05 0.000653773221193 -0.00116105300604233 0.000324371441743458 0.000987181692935953 -0.000150208403291162 -0.000141119294826367 0.000639243371986047 0.00107200671186398 -0.000559030220641309 -0.000114473707716157 9.57781866659203e-05 -1.09032463063563e-05 -0.000172786460424244 4.45455062904762e-05 2.55306621994864e-05 -0.0116748870118559 0.000546361142574693 0.0230464758285402 -0.0183510963634364 -0.012799477834169 -0.0117224917038084 -0.0100936949155184 0.0310559536402847 -0.00949444585879096 2.56372448035894e-05 -0.00232530234929953 -0.00160672482507338 0.000665362387452125 -0.000606343702347574 0.00205777045681956 -0.000274275318859706 0.000114764217519506 7.29385477236167e-06 -0.00717411616433529 0.0139985198421396 -0.00405379836278064 -0.00689028328720252 -0.0124228458523855 0.00631744448286006 -2.12549860745775e-05 -0.000394173749408567 0.000162840658298795 -0.131854753003814 -0.191939655977498 -0.142990996315707 0.346007653747446 -0.0257457109155538 -0.0570954455070162 -0.0761994707568474 0.211168092699608 -0.0694468822382639 -0.0491605071881467 -0.0323459667663968 0.258316245402386 -0.0736367298162255 0.207964136534045 -0.0632116603296629 0.338632962345188 -0.0262420601226303 -0.0585163539988592 -0.0572416352674524 -0.0605515482506572 0.396580151922884 0.357176040524209 -0.00337528898477087 -0.0708944172440234 -0.183475124396362 -0.301702766570621 -0.213576003431527 -5.18699810206532e-05 -3.2517064201333e-05 1.94657270544145e-05 -7.36697003561992e-06 2.48450660738922e-06 6.38107072738859e-06 1.42621832329072e-05 -5.37234303885987e-06 -1.56222170904643e-05 0.000731964619271853 -4.70365887672552e-05 0.000222965703159607 -0.000200090603055893 0.000472507924460913 -0.000426404346972099 5.12624963083453e-05 -4.01440636136333e-05 0.000139949899644603 -2.48303157092925e-06 -2.09539005461139e-06 1.21187319596874e-05 2.13711737052565e-05 -1.41471099590528e-05 -9.3915529035e-05 -8.00635075724361e-06 1.23509039165341e-05 -8.817645284233e-06
  125 2995.31043682618 ""  15.8580971345745 0 0 0.00671487137108499 -0.00342294707997678 0.00421206674801645 0.000674780725575225 -0.00268018212919008 0.000723982589122081 -0.0107038600809175 -0.0319394457550855 0.0379901425279943 -8.37690349964345e-05 0.000134594634822979 8.39970957368117e-05 -2.62334846424842e-05 -0.000464837485511726 -4.48598594754363e-05 -0.0728867700886471 0.0391198243285699 -0.0576546174101893 -0.0216752606615001 0.0121550582755798 -0.0146768211620896 0.0155334876312285 0.0151843066891495 0.0044494236500679 0.401611216866026 0.46612571661008 0.111822042499386 -0.459866150441845 0.198066585994681 -0.412422256949848 0.179469873366214 -0.283030639031518 -0.149211869435634 -0.000519322870724127 -0.000200148245606444 0.000886715350144055 -0.00303123671004668 0.0014225199206667 -0.00156591312887124 0.00334113182816481 0.00436188186143186 0.00180904657882941 0.00111417574930262 0.000534719694609721 0.00427344300144217 -4.8696454256633e-06 8.875622188645e-05 8.59765807051295e-05 5.59536050616407e-05 -4.18928262980885e-05 0.000144038220494099 5.59759491544737e-05 5.3328856514287e-05 5.29016249988172e-06 -4.88341127913512e-05 2.47725009427752e-06 1.55363286898752e-05 3.96186832854788e-06 1.46959142260842e-05 -2.06841002875803e-05 8.46522399777938e-05 9.14469250694907e-06 -1.18244821602696e-06 -0.000102799687636991 0.000228672201021268 4.92361904819424e-06 -6.34060368080011e-06 5.75755893173771e-06 -4.5983683991287e-06 -3.90570116469527e-05 4.55236257904434e-05 9.29693876646044e-05 -0.000371373525105017 -9.63826788616887e-05 -8.87142299728674e-05 6.13175548601217e-05 -2.16059575660667e-05 1.1486471075615e-06 0.000802543900992014 -0.0174337690398135 -0.0125756145582867 -0.0138958627559944 0.0101397270950355 -0.0381300386071642 -0.000322163812774625 -0.000390269392441106 0.000254650490630433 -5.88642384942764e-05 0.000136556483494661 -2.46974482909038e-06 -0.000119997162873462 -0.000186476126973617 1.97049854159612e-05 0.000888855729757722 -0.00194175574928202 0.000253659354682566 -0.000643725087437101 -0.000938222155568181 -0.000703274561384757 0.00131495251760375 -8.85464768017955e-05 -0.000231351076026597 -0.000178052024906113 0.00049853434642045 -0.000164725929118349 -0.000493610279341573 -0.00037886532460937 0.00258407508910543 -0.000686381433637878 0.00187844114254644 -0.000632950261747101 0.00563264807885241 -0.000394189274113874 -0.000933324464065107 4.97161488136635e-05 2.87211168712034e-05 -0.000312972519225831 -0.000920660664295514 6.09892977857036e-06 0.000173387331402172 0.000161126287743142 0.000219415441628692 0.000157800013893536 -9.58566561997709e-06 5.59810732530991e-05 -4.35869096287314e-05 1.69164857944859e-05 -5.65088349141739e-06 -4.07302013378686e-05 -0.0001909961368747 0.000278162839450168 -0.000388717999090509 -0.000234626068296357 9.19818576753552e-05 -0.000152536707268139 0.000429768826699973 -0.000827951987310836 0.000828549636050338 0.00183734103589055 -0.00249836990049532 0.00534115956157844 5.85312649608333e-05 0.000321343899337896 -6.95264263317281e-05 -0.000583557355019603 -0.00259927994702366 0.0014711637807673 -0.00208536989394397 -0.000669071280182342 0.000146878282003142
  126 3002.27043870586 ""  0.452748348447182 0 0 0.000597777891951237 -0.00017905221308251 0.000388879866829828 6.10911880738849e-05 0.000252297541823706 3.92238755314659e-05 0.000480107754119976 0.00199487390032382 -0.00186023497485206 1.03118988199956e-05 -1.22968126686929e-05 -1.85188189491443e-05 -6.22085192861414e-05 0.000134327552239181 -7.52771068735366e-05 -0.00519396266843414 0.00277150179993001 -0.00423693067950939 0.00110866403212439 -0.0005460552326157 0.000778196383623524 -0.00256287443284522 -0.00305005530952815 -0.00115500583521541 -0.0217996471238858 -0.0252683364942468 -0.00559204240709035 0.0237336728484483 -0.0105920243789746 0.0211303655160733 -0.00759909305117219 0.011927589354331 0.00600833166460318 -0.000142504493935835 -0.00023679990534172 0.000331842724334743 0.00130534665637546 -0.000624900270059798 0.000867758449529463 -0.000471572760438483 -0.000664517785915487 -0.000304172616812663 0.0238251526258164 0.00701953765928383 0.0838668992841806 -0.000365055567195393 -0.000109999184473797 -0.000115533880028656 1.46424154158393e-05 -0.000269857504185234 -0.000204667046841165 0.000338094107618092 0.000444701021691008 -0.000340964198029818 5.56410942078179e-05 2.00860201206563e-05 5.44620272155939e-05 1.4081750982686e-05 -2.17724880910616e-05 4.06123367667151e-05 -1.62708329229397e-05 1.66155548653319e-05 1.18105154617397e-05 -2.49629681035224e-05 4.84402608641103e-05 4.09255972417542e-05 -6.66277029962588e-06 -2.7663085737722e-06 -2.37016009025763e-05 -3.10981557121399e-05 -4.91822357507094e-06 5.29973750297288e-05 2.62877393672403e-06 -2.16097249534418e-05 -7.6231034167617e-06 5.30059606859172e-05 1.6376374111543e-05 -1.53164712802764e-05 0.0153359301556841 -0.29826756361984 -0.214221684755248 -0.285727278990222 0.208525276383148 -0.78912272256523 -0.00520344557267674 -0.00610928790277588 0.00239254395686316 -0.000486069315488239 0.000846045479110632 -0.000363523404002476 1.91308364310299e-05 8.42079356444407e-05 -9.6110763783048e-05 0.000172206117064535 -5.61960195369866e-05 5.01063458782373e-05 -0.000270857458019901 -0.000404988425485399 -0.000286086375413618 0.00090276621606076 -6.62126330387187e-05 -0.000176397131919293 -0.000202013783254184 0.000542106107110443 -0.000176309693784283 -3.5935403278857e-05 -2.13364161641706e-05 0.000190281911099555 -0.000118284455355994 0.000317382078597175 -9.47642851658548e-05 7.48618863513672e-05 -2.77338118730956e-05 -1.70042371272617e-05 -2.5325036304213e-05 -3.32054969976094e-05 0.0001879731446534 -0.00048482064192089 2.0596650930033e-05 9.21404116938929e-05 -8.65248604498792e-05 -0.00015746718560694 -0.000103643876167738 0.000177653356676184 0.000787150339366522 -0.000730994395478744 0.000223655631532357 -0.000193881774821208 -0.000459100696438427 -0.00362452377231062 0.00508860602116208 -0.00746643185059938 -0.00957370438320739 0.00107237242359924 -0.0035256624173027 0.00597103292963694 -0.0128647262990283 0.0114626183521379 0.0345131631033159 -0.0470905544083403 0.10223545518619 -0.000220866102506528 0.000181737859606194 0.000397256360486721 0.000478390984310873 0.000387241758639342 0.000752223726037384 0.0013043830140347 -0.000368279167217634 -0.00148751862249611
  127 3040.73318338501 ""  5.76168227004124 0 0 0.000126187428935983 -6.57652845553439e-05 0.000117254415775142 2.59820029104311e-05 3.63686721339193e-06 2.20598480116859e-05 0.00106167219064603 0.000181730975559449 0.000586761405992179 3.55482887380721e-06 -1.24238685949051e-06 -6.28059427027442e-06 7.37008450062776e-06 4.68838351692977e-05 -5.66063189085057e-05 -0.0013545428726455 0.000765199995552893 -0.00114431687479084 -0.000211825196688866 0.000136167626173017 -0.000136756382880846 -0.000141418005542276 -0.000156680647255919 -4.90363581064675e-05 -0.00534129545420515 -0.00635801405666316 -0.0012867982275037 -0.00697862993394069 0.00327114955653995 -0.00652597127715201 -0.000413754115194433 0.000893668376410526 0.000642840207510486 -0.000250637352477281 -0.000330919343906284 0.000578773614838106 0.000228819850656084 -9.95860459735624e-05 0.000153778062818485 -8.1252915526886e-05 -9.49131998265097e-05 -5.07610960466617e-05 -1.03183674517322e-05 -1.91867792849237e-05 -4.25301885862089e-05 -4.84345346790177e-06 1.34253516269453e-06 6.36735130962957e-06 7.7458906577536e-06 -1.27412860287008e-05 -1.70147834585911e-05 -8.57368049145098e-06 8.11409933362951e-06 -4.40966819341014e-06 7.11687325424169e-05 -3.22440399264523e-05 9.62796024015142e-05 -5.6217383741086e-06 2.46465347714206e-06 -5.42682953075942e-05 -3.07762121498972e-05 -3.53415356578036e-05 0.000206235198899735 2.67159571785292e-06 2.21767480194098e-05 1.80377368908786e-05 -0.000173886664455864 -0.000206393880350641 -0.000564463870037478 -0.0619496448204559 0.000680393311306729 -0.018123844426096 0.0464885880676458 -0.0187767352121797 -0.0286382665138768 0.00525775017905221 0.00487658076326324 0.00906520688445498 1.37920310533255e-05 0.00028859523729688 0.000211530345851611 9.15010587109197e-05 -8.97937511641099e-05 0.000233924423857964 -0.000105772963692714 -0.00017372384456722 -8.19871019774142e-05 -0.000552989768001272 0.000742164930100749 -0.000370859146498409 0.000630599693087386 0.000918895553428331 -0.000729240067809713 0.000113700121898521 -0.000192938844823739 7.89887651837694e-05 0.183050991906338 0.295204550519981 0.217929032970331 0.479126866344249 -0.0355096823640373 -0.0868516713260225 0.0787075040996596 -0.267533048727262 0.0864254996398552 -0.052938028410097 -0.0490903367718787 0.355668327265469 -0.0737680452401425 0.24573151778357 -0.0818230483232426 -0.428782443078617 0.0282943254777828 0.0695096507671174 0.0126840180715796 0.0123362584803749 -0.0676449349142047 -0.0306386988795002 0.00213741124644585 0.00953375944947283 -0.0443457854924146 -0.0724693375477143 -0.0490356597943559 0.000389929076633156 0.000422293865214561 -0.000301308958332066 1.2005522214558e-05 9.47395223029702e-06 -5.34755601742241e-06 -2.59251739002116e-05 -4.87873230395869e-06 4.38757055618879e-05 -0.00676432816875968 0.000413713013188497 -0.00169160255381141 0.00231653008584019 -0.00554084154105454 0.00494401546189987 -4.30440002926966e-05 3.32418923819854e-05 -7.15535776646593e-05 -1.09060308017068e-05 1.11111037614295e-05 -1.30738601200797e-05 8.79731561596159e-05 -0.000148331241302613 0.000110737315809148 1.3109526798804e-05 2.03487329641987e-05 -5.10980186576283e-06
  128 3041.32394207167 ""  27.7927528855528 0 0 -6.19081675799389e-05 4.43566037984191e-05 -8.05890582652557e-05 1.88090999405885e-05 -3.78713143496412e-05 5.37116403678946e-05 -0.00165475636354715 -0.000440176371262217 -0.000892145905957947 1.43146289210824e-05 -1.38891422972373e-06 -2.27029975727994e-05 0.000117197739718992 0.000311858712327877 -0.00037382861114135 0.000466546128666232 -0.000469502288968171 0.000498384422002065 -0.000358254479920745 0.000267446401766245 -0.000288740306682399 3.87741324535328e-05 8.69109855587918e-05 -3.86855745814109e-05 0.00924171276125817 0.0112587199112284 0.00234132753797385 0.0102898190296962 -0.00474989626785086 0.00941341301683918 0.000309978585815001 -0.00123508068105176 -0.000938832112615081 -0.00184983465977562 -0.00241020374173494 0.0042386620483958 0.00102925421982127 -0.000432271929699578 0.000658761063260082 -0.000649487845852671 -0.000764995042043678 -0.000388554127082715 0.000923673995526763 -1.43365620685241e-05 0.00232367064410656 -0.000117097731192897 1.32069416618531e-05 -2.35101021810538e-05 9.52784771577153e-05 -2.30972420479017e-05 -1.72248721230745e-05 -3.55016696485833e-05 9.46719192819171e-06 3.87161710026624e-06 1.8731510698235e-05 6.9814984344549e-06 -4.14230316565579e-06 -5.82093754604782e-06 9.23343558772912e-06 -1.49695777120198e-06 -4.42346123914138e-05 -7.64014947411943e-05 4.15934155452644e-05 -2.65192821116048e-05 1.3480255937192e-05 6.26714115525333e-06 -2.90339533438922e-05 4.74114262199331e-06 -6.44970741840144e-07 -0.00201946991286531 -1.75300543131081e-05 -0.000631347913667247 -0.00079028044150449 0.000298309322910347 0.00057217364201198 0.00111057929476954 0.000378009455176976 -0.000155220576730781 -0.00107780806400248 -0.00522893020803368 -0.00320183117685384 -0.00952773015332117 0.00645915840643072 -0.0242814258431517 -1.91793486016212e-05 -6.63966319938784e-05 -1.47383685567559e-05 -7.36140186981673e-05 7.43156982391718e-06 -2.2395215144594e-06 0.000531895493932828 0.000814334977300427 -0.000445739208494605 0.000159497315213068 -0.000175520244469373 2.61136456975166e-05 0.00633980439168157 0.0100722439223064 0.00745519869620538 0.0152908767711488 -0.00117485103206392 -0.00281169144034777 0.0025353728823056 -0.00869340799728818 0.0028102027236359 0.00113502744768703 0.000916566243169451 -0.00700734102035723 0.0011487093813156 -0.00394572095986852 0.00132812917922249 0.00721975731487096 -0.000488756498393031 -0.0010997887631056 -0.00013076065628408 -0.0003816907963769 0.00306797101289916 -0.0105428528035616 0.000264760560288737 0.00209722290317361 -0.0024906187319358 -0.00450875111560134 -0.0032809750334974 -0.0360094900645401 -0.0392779266968842 0.0278743186694359 -0.00107144976245218 -0.000479066082644876 0.000973609156356205 0.00444675293189743 -0.00238398491859656 0.000581604943016825 0.627305038437662 -0.0379626240830622 0.157420825400688 -0.215176613958558 0.514778917169341 -0.460262212419509 -0.0187117103505383 0.0256881979676451 -0.0517454638261838 0.000287666140925192 -9.14168756844709e-05 0.000168963842129702 -0.00317380136639331 0.00168603818508025 -0.00194909806203932 -0.000431688790094818 -0.000425920368160956 0.000458180116425249
[truncated: 74,237 more chars]
