# Supplementary material for: Cut-off Scale and Complex Formation in Density Functional Theory Computations of Epoxy-Amine Reactivity
Source: ACS Omega. 2021 Oct 25;6(44):29424–31. doi: 10.1021/acsomega.1c03229 (PMC8587129; doi:10.1021/acsomega.1c03229)
Supplement: Supplementary file 1 — ao1c03229_si_001.zip [file ao1c03229_si_001.zip › Final_structures/Primary/A4_E4_B3LYP-D3_CC-PVTZ-F_ canonical/Amine_frag4_Epoxy_frag4_reactant-7_isomer2.vib]

{ 
 s_m_m2io_version
 :::
 2.0.0 
} 

f_m_table { 
 i_j_atom_total
 :::
 50
 m_column[155] { 
  s_m_data_name
  s_m_column_name
  i_m_width
  b_m_visible
  s_m_units
  :::
  1 r_j_Frequency  "Frequency"  10 1 "" 
  2 s_j_Symmetry  "Symmetry"  10 0 "" 
  3 r_j_Intensity  "Intensity"  10 1 "" 
  4 r_j_Raman_Act  "Raman Act"  10 0 "" 
  5 r_j_Raman_Int  "Raman Int"  10 0 "" 
  6 r_j_x1  "x1"  10 0 "" 
  7 r_j_y1  "y1"  10 0 "" 
  8 r_j_z1  "z1"  10 0 "" 
  9 r_j_x2  "x2"  10 0 "" 
  10 r_j_y2  "y2"  10 0 "" 
  11 r_j_z2  "z2"  10 0 "" 
  12 r_j_x3  "x3"  10 0 "" 
  13 r_j_y3  "y3"  10 0 "" 
  14 r_j_z3  "z3"  10 0 "" 
  15 r_j_x4  "x4"  10 0 "" 
  16 r_j_y4  "y4"  10 0 "" 
  17 r_j_z4  "z4"  10 0 "" 
  18 r_j_x5  "x5"  10 0 "" 
  19 r_j_y5  "y5"  10 0 "" 
  20 r_j_z5  "z5"  10 0 "" 
  21 r_j_x6  "x6"  10 0 "" 
  22 r_j_y6  "y6"  10 0 "" 
  23 r_j_z6  "z6"  10 0 "" 
  24 r_j_x7  "x7"  10 0 "" 
  25 r_j_y7  "y7"  10 0 "" 
  26 r_j_z7  "z7"  10 0 "" 
  27 r_j_x8  "x8"  10 0 "" 
  28 r_j_y8  "y8"  10 0 "" 
  29 r_j_z8  "z8"  10 0 "" 
  30 r_j_x9  "x9"  10 0 "" 
  31 r_j_y9  "y9"  10 0 "" 
  32 r_j_z9  "z9"  10 0 "" 
  33 r_j_x10  "x10"  10 0 "" 
  34 r_j_y10  "y10"  10 0 "" 
  35 r_j_z10  "z10"  10 0 "" 
  36 r_j_x11  "x11"  10 0 "" 
  37 r_j_y11  "y11"  10 0 "" 
  38 r_j_z11  "z11"  10 0 "" 
  39 r_j_x12  "x12"  10 0 "" 
  40 r_j_y12  "y12"  10 0 "" 
  41 r_j_z12  "z12"  10 0 "" 
  42 r_j_x13  "x13"  10 0 "" 
  43 r_j_y13  "y13"  10 0 "" 
  44 r_j_z13  "z13"  10 0 "" 
  45 r_j_x14  "x14"  10 0 "" 
  46 r_j_y14  "y14"  10 0 "" 
  47 r_j_z14  "z14"  10 0 "" 
  48 r_j_x15  "x15"  10 0 "" 
  49 r_j_y15  "y15"  10 0 "" 
  50 r_j_z15  "z15"  10 0 "" 
  51 r_j_x16  "x16"  10 0 "" 
  52 r_j_y16  "y16"  10 0 "" 
  53 r_j_z16  "z16"  10 0 "" 
  54 r_j_x17  "x17"  10 0 "" 
  55 r_j_y17  "y17"  10 0 "" 
  56 r_j_z17  "z17"  10 0 "" 
  57 r_j_x18  "x18"  10 0 "" 
  58 r_j_y18  "y18"  10 0 "" 
  59 r_j_z18  "z18"  10 0 "" 
  60 r_j_x19  "x19"  10 0 "" 
  61 r_j_y19  "y19"  10 0 "" 
  62 r_j_z19  "z19"  10 0 "" 
  63 r_j_x20  "x20"  10 0 "" 
  64 r_j_y20  "y20"  10 0 "" 
  65 r_j_z20  "z20"  10 0 "" 
  66 r_j_x21  "x21"  10 0 "" 
  67 r_j_y21  "y21"  10 0 "" 
  68 r_j_z21  "z21"  10 0 "" 
  69 r_j_x22  "x22"  10 0 "" 
  70 r_j_y22  "y22"  10 0 "" 
  71 r_j_z22  "z22"  10 0 "" 
  72 r_j_x23  "x23"  10 0 "" 
  73 r_j_y23  "y23"  10 0 "" 
  74 r_j_z23  "z23"  10 0 "" 
  75 r_j_x24  "x24"  10 0 "" 
  76 r_j_y24  "y24"  10 0 "" 
  77 r_j_z24  "z24"  10 0 "" 
  78 r_j_x25  "x25"  10 0 "" 
  79 r_j_y25  "y25"  10 0 "" 
  80 r_j_z25  "z25"  10 0 "" 
  81 r_j_x26  "x26"  10 0 "" 
  82 r_j_y26  "y26"  10 0 "" 
  83 r_j_z26  "z26"  10 0 "" 
  84 r_j_x27  "x27"  10 0 "" 
  85 r_j_y27  "y27"  10 0 "" 
  86 r_j_z27  "z27"  10 0 "" 
  87 r_j_x28  "x28"  10 0 "" 
  88 r_j_y28  "y28"  10 0 "" 
  89 r_j_z28  "z28"  10 0 "" 
  90 r_j_x29  "x29"  10 0 "" 
  91 r_j_y29  "y29"  10 0 "" 
  92 r_j_z29  "z29"  10 0 "" 
  93 r_j_x30  "x30"  10 0 "" 
  94 r_j_y30  "y30"  10 0 "" 
  95 r_j_z30  "z30"  10 0 "" 
  96 r_j_x31  "x31"  10 0 "" 
  97 r_j_y31  "y31"  10 0 "" 
  98 r_j_z31  "z31"  10 0 "" 
  99 r_j_x32  "x32"  10 0 "" 
  100 r_j_y32  "y32"  10 0 "" 
  101 r_j_z32  "z32"  10 0 "" 
  102 r_j_x33  "x33"  10 0 "" 
  103 r_j_y33  "y33"  10 0 "" 
  104 r_j_z33  "z33"  10 0 "" 
  105 r_j_x34  "x34"  10 0 "" 
  106 r_j_y34  "y34"  10 0 "" 
  107 r_j_z34  "z34"  10 0 "" 
  108 r_j_x35  "x35"  10 0 "" 
  109 r_j_y35  "y35"  10 0 "" 
  110 r_j_z35  "z35"  10 0 "" 
  111 r_j_x36  "x36"  10 0 "" 
  112 r_j_y36  "y36"  10 0 "" 
  113 r_j_z36  "z36"  10 0 "" 
  114 r_j_x37  "x37"  10 0 "" 
  115 r_j_y37  "y37"  10 0 "" 
  116 r_j_z37  "z37"  10 0 "" 
  117 r_j_x38  "x38"  10 0 "" 
  118 r_j_y38  "y38"  10 0 "" 
  119 r_j_z38  "z38"  10 0 "" 
  120 r_j_x39  "x39"  10 0 "" 
  121 r_j_y39  "y39"  10 0 "" 
  122 r_j_z39  "z39"  10 0 "" 
  123 r_j_x40  "x40"  10 0 "" 
  124 r_j_y40  "y40"  10 0 "" 
  125 r_j_z40  "z40"  10 0 "" 
  126 r_j_x41  "x41"  10 0 "" 
  127 r_j_y41  "y41"  10 0 "" 
  128 r_j_z41  "z41"  10 0 "" 
  129 r_j_x42  "x42"  10 0 "" 
  130 r_j_y42  "y42"  10 0 "" 
  131 r_j_z42  "z42"  10 0 "" 
  132 r_j_x43  "x43"  10 0 "" 
  133 r_j_y43  "y43"  10 0 "" 
  134 r_j_z43  "z43"  10 0 "" 
  135 r_j_x44  "x44"  10 0 "" 
  136 r_j_y44  "y44"  10 0 "" 
  137 r_j_z44  "z44"  10 0 "" 
  138 r_j_x45  "x45"  10 0 "" 
  139 r_j_y45  "y45"  10 0 "" 
  140 r_j_z45  "z45"  10 0 "" 
  141 r_j_x46  "x46"  10 0 "" 
  142 r_j_y46  "y46"  10 0 "" 
  143 r_j_z46  "z46"  10 0 "" 
  144 r_j_x47  "x47"  10 0 "" 
  145 r_j_y47  "y47"  10 0 "" 
  146 r_j_z47  "z47"  10 0 "" 
  147 r_j_x48  "x48"  10 0 "" 
  148 r_j_y48  "y48"  10 0 "" 
  149 r_j_z48  "z48"  10 0 "" 
  150 r_j_x49  "x49"  10 0 "" 
  151 r_j_y49  "y49"  10 0 "" 
  152 r_j_z49  "z49"  10 0 "" 
  153 r_j_x50  "x50"  10 0 "" 
  154 r_j_y50  "y50"  10 0 "" 
  155 r_j_z50  "z50"  10 0 "" 
  :::
 } 
 m_row[144] { 
  r_j_Frequency
  s_j_Symmetry
  r_j_Intensity
  r_j_Raman_Act
  r_j_Raman_Int
  r_j_x1
  r_j_y1
  r_j_z1
  r_j_x2
  r_j_y2
  r_j_z2
  r_j_x3
  r_j_y3
  r_j_z3
  r_j_x4
  r_j_y4
  r_j_z4
  r_j_x5
  r_j_y5
  r_j_z5
  r_j_x6
  r_j_y6
  r_j_z6
  r_j_x7
  r_j_y7
  r_j_z7
  r_j_x8
  r_j_y8
  r_j_z8
  r_j_x9
  r_j_y9
  r_j_z9
  r_j_x10
  r_j_y10
  r_j_z10
  r_j_x11
  r_j_y11
  r_j_z11
  r_j_x12
  r_j_y12
  r_j_z12
  r_j_x13
  r_j_y13
  r_j_z13
  r_j_x14
  r_j_y14
  r_j_z14
  r_j_x15
  r_j_y15
  r_j_z15
  r_j_x16
  r_j_y16
  r_j_z16
  r_j_x17
  r_j_y17
  r_j_z17
  r_j_x18
  r_j_y18
  r_j_z18
  r_j_x19
  r_j_y19
  r_j_z19
  r_j_x20
  r_j_y20
  r_j_z20
  r_j_x21
  r_j_y21
  r_j_z21
  r_j_x22
  r_j_y22
  r_j_z22
  r_j_x23
  r_j_y23
  r_j_z23
  r_j_x24
  r_j_y24
  r_j_z24
  r_j_x25
  r_j_y25
  r_j_z25
  r_j_x26
  r_j_y26
  r_j_z26
  r_j_x27
  r_j_y27
  r_j_z27
  r_j_x28
  r_j_y28
  r_j_z28
  r_j_x29
  r_j_y29
  r_j_z29
  r_j_x30
  r_j_y30
  r_j_z30
  r_j_x31
  r_j_y31
  r_j_z31
  r_j_x32
  r_j_y32
  r_j_z32
  r_j_x33
  r_j_y33
  r_j_z33
  r_j_x34
  r_j_y34
  r_j_z34
  r_j_x35
  r_j_y35
  r_j_z35
  r_j_x36
  r_j_y36
  r_j_z36
  r_j_x37
  r_j_y37
  r_j_z37
  r_j_x38
  r_j_y38
  r_j_z38
  r_j_x39
  r_j_y39
  r_j_z39
  r_j_x40
  r_j_y40
  r_j_z40
  r_j_x41
  r_j_y41
  r_j_z41
  r_j_x42
  r_j_y42
  r_j_z42
  r_j_x43
  r_j_y43
  r_j_z43
  r_j_x44
  r_j_y44
  r_j_z44
  r_j_x45
  r_j_y45
  r_j_z45
  r_j_x46
  r_j_y46
  r_j_z46
  r_j_x47
  r_j_y47
  r_j_z47
  r_j_x48
  r_j_y48
  r_j_z48
  r_j_x49
  r_j_y49
  r_j_z49
  r_j_x50
  r_j_y50
  r_j_z50
  :::
  1 29.4877998489968 ""  0.00476420923927472 0 0 0.00265655746941491 0.00584863531019965 -0.0396771188922879 0.0383327201944907 -0.00491790834137363 -0.0708493448718545 0.0161964758410456 0.014656698786463 -0.00988084742355086 0.0759761807686379 -0.00712362556647704 -0.0494563079652697 0.110963047072464 -0.0180730653538535 -0.0762323347680923 -0.0232214620857923 0.000991605253384062 -0.0564261474416435 0.0438057087680699 -0.00791343140103582 -0.0835980404828256 0.0301402797308531 -0.00790852043911956 -0.097061163238688 0.0230554583087487 0.0106376598198482 -0.0178593037499652 0.0380437888416754 0.0153182161821286 0.0026747929241189 -0.00340114037312651 0.0244509891915256 0.00685256248983808 0.136897466731386 -0.0206113516257332 -0.0577146038695261 0.118782821601884 -0.0214160272583118 -0.0883825577349354 0.105222614961441 -0.0209304911460341 -0.102470278743371 -0.0186563111742217 -0.0137569349778772 -0.0145566106196928 -0.026013131510641 -0.0272951400932605 -0.0183378643623505 -0.021681917186743 -0.0205540370665733 -0.00240545783824566 -0.0111220614754433 -0.00915082119739102 0.00851221328785799 -0.00732820552511009 0.00165907904747491 0.0269780864448691 -0.0139705045014603 0.00110587287498352 0.0349995793760527 -0.0249160253809427 -0.0129781005067915 0.0218968863506985 -0.0287536998820044 -0.0240894129085124 0.00322535043349333 -0.00988700941774155 0.0156516283852508 0.0582978808530164 -0.0333840881096428 0.0161141545118609 0.0728758326256975 0.00520804025093537 0.0214234117786674 0.0598477327834099 0.00216989692174153 0.02439639374415 0.0665281205702128 -0.00714137870791598 -0.0163083881994014 -0.0112547372472729 -0.0228971913668543 -0.00932018844749527 -0.0154153447543926 -0.00594491733766464 -0.0082352671865204 0.00330323131454694 0.000820629729424341 0.0105669339097611 0.0351204180572216 -0.0304649719022294 -0.0141642181019654 0.027247806902941 -0.0368915435080929 -0.0310783935190465 -0.00389597839564366 -0.0431375161430437 0.0126771714685153 0.0715826230036828 -0.0307880081012948 0.0249746666455488 0.0891618715355603 -0.0433998421884642 0.0109617868546089 0.0684884457607925 0.0180726946399087 0.0194111244993076 0.053280780285589 0.00161427629382135 0.0175302455331355 0.0566532356751069 0.00711507912009217 0.0315190740774334 0.0708625159317808 0.015458125006446 0.0263940240202217 0.0582176186212834 0.00436121318070614 0.0314195347022181 0.079988927324252 -0.00475101671233671 0.0219935895557681 0.0677567059191787 -0.028767419708834 0.00741085480177845 -0.00382345210003436 -0.0187692034042114 0.010291920747389 -0.0131024610435753 -0.020524534385345 -0.000110878702203104 -0.0127646589029474 -0.0315185801343142 0.01533646167015 -0.00027399404157929 -0.0336921106408227 0.00260418610319015 0.000318283982689295 -0.0174259752225957 0.00293652055478278 -0.0151671971228844 -0.0119309091304924 0.0122630017087406 -0.0216690574686353 -0.0239436503053028 0.0155413491996491 -0.00876136749269792 0.00346318079277973 0.0199502941893202 -0.0124681917861872
  2 41.5508375884755 ""  0.515364795568944 0 0 0.0803994515109769 -0.00474312729866655 -0.00679460542621009 0.0304477445254764 -0.024710359483806 0.0372989559051431 0.109859537888241 0.0251832828632823 -0.0569207697920894 -0.0285595639922578 -0.00400343736385367 0.0059578307477405 -0.0818110179272372 -0.01060879019355 0.0451672164464017 0.122090082033015 -0.0280662557747912 0.0163273137358184 0.0511244563390413 -0.0371841781803753 0.0581836619600204 0.0175810637256733 -0.0416860930374389 0.0722784829016352 0.138339972120088 0.0104496335661159 -0.0535730658116839 0.0768846132957918 0.0524666405434572 -0.0742695520243921 0.134566138019281 0.0346561646105517 -0.0798101924629744 -0.122579654076959 -0.00168206829106537 0.0167661256831173 -0.0774708552734983 -0.0168286488922905 0.0693807565678428 -0.0881344091865202 -0.0181161132963571 0.0783959858409999 -0.0155468388734745 -0.0298613352854195 -0.0174545389515128 -0.0183480268663266 -0.0505518457263295 -0.0359010454107411 -0.016816629415521 -0.0386074557568687 -0.027735838593484 -0.0165954277419922 -0.0311376687853459 -0.0229836349900311 -0.0149561312403067 -0.0128278970195319 -0.0115419640609487 -0.0137481033671843 -0.00302510574996224 -0.00524213607465147 -0.0145856422402184 -0.0159036949087588 -0.0137718371842614 -0.0161196443258074 -0.0333266208219821 -0.0248711149099627 -0.0114549208038798 0.0230708994890165 0.0124846143564494 -0.0371795808714493 0.0338896872670407 0.0224303194915751 0.0151608680182745 0.0330356357225394 0.0170423532113943 -0.010183506872001 0.0300682372121057 0.0172077374762642 0.0091124716524574 -0.0347351794865909 -0.0258585465536361 -0.042921573256224 -0.0318550300486689 -0.0145134634368453 -0.0178694709033568 -0.0384986323189492 -0.0273135366854465 -0.0145409930891042 -0.00597853890648574 -0.00709092194511195 -0.0140915067295585 -0.0102630331303885 -0.0101313097044063 -0.0155208608192788 -0.0391894904323186 -0.0281886880094843 -0.053897193804909 0.0283424493936871 0.0179558114856409 -0.0355023608759778 0.0496293061211169 0.0359351356779056 -0.0410248456772274 0.0315813321829651 0.0205466997344119 0.0308404883656329 0.0248832979602933 0.0125209668208668 0.0177103766865152 0.0303554815830859 0.0155737527471445 0.0164374455173444 0.0510734122279777 0.0263762080617602 0.00326213424433144 0.0261469750827395 0.0118672948193406 -0.00884404170081893 0.044193578258078 0.0267654865469219 -0.0241279204864783 0.0254640631243227 0.0167091558239454 -0.00942060209232069 0.0313099225750798 0.0507666034803168 0.0244086530648637 0.0441501058363108 0.0120748247942212 -0.00653922316437549 0.00613599860908193 0.013592192918674 -0.013751817134171 0.0497608219136731 0.0806918029853207 -0.0184449542745901 0.0214424441888824 0.0524183628911497 -0.0087009950641715 0.00734796242208785 0.0185808084497917 0.0435967702804935 0.0133129370633052 -0.0223806548603296 0.060375511854943 0.032122679994165 -0.0396971370371295 0.0167900529191523 0.0269756112852109 -0.0336895140629494
  3 51.354785118558 ""  0.522393602563845 0 0 -0.0170308528906166 0.0586275698576276 0.0407625003886327 -0.00285043547623412 0.00907157011699533 0.0296088387081785 -0.00404963896972158 0.0657433597659555 0.0910539016667664 0.0114817765793505 -0.0360701514020077 0.0317464584581361 0.0258883312071959 -0.0973837890420927 0.0172618349439594 -0.0266226742142088 0.0812099830624186 0.0371381779541638 0.00188526562619868 0.00595390299478316 0.0599699817066254 -0.00838424401414604 0.0108315008363661 -0.010948342539978 0.00327724121507266 0.0628570697298822 0.109153897517671 0.0113657287226792 0.0443627119823651 0.0987847257760052 -0.0176477355367975 0.0948826099569354 0.100825543113064 0.0353197092930282 -0.120830244042129 0.0206670121538596 0.0434415147478642 -0.112781070187009 0.046101944038416 0.0102553166227941 -0.107094509031178 -0.0261036090813051 -0.00459062777022071 -0.0479784348100217 -0.0476562872270828 0.000931795080011398 -0.0137437794156816 -0.0173369690912036 0.00143269214480944 -0.00782223025243112 -0.0127958233799988 -0.00183492024775327 -0.0398060120770631 -0.034054751762701 -0.00158634908736043 -0.0351412474400645 -0.0312125061788538 0.00198154251860058 -0.00021824178136567 -0.00838068086621375 0.00555212464100834 0.0339459930261228 0.0143456291304253 0.00520840272811973 0.0315312252659691 0.013273020560746 0.00180615754528345 0.00195357256383138 -0.00900778000476373 -0.00486709780420036 0.0453387406513471 -0.030318316385928 0.0134580830775589 0.000365709246743723 0.0369765417039031 -0.0031207297737092 -0.036827016225046 -0.0344901168931683 -0.0151931907728229 -0.0442270103612583 -0.0865324732327977 0.000341064626573946 -0.0875251206254979 -0.03744162984104 -0.00469331192525516 -0.0678251141785859 -0.0525169092879455 -0.0042030839796067 -0.0595308902884662 -0.0474276692384911 0.00843256609951275 0.0613187385088439 0.0316453445029176 0.00582564202598799 0.0562124958023724 0.0273944384430755 -0.0152112883387776 0.0459036129638269 -0.0595794523611365 -0.00556571636470186 0.0501574302079042 -0.0325488183089747 0.0012928400733129 0.0711401150474045 -0.0143022918083472 0.0211982847901273 -0.0271720271057095 0.0491405143965372 0.0132522281276781 0.0253160675402425 0.0539729081125974 0.0142463361693685 0.00159019336558215 0.0409500232160086 -0.0010312541877316 -0.0657196865585935 -0.0207011775490351 -0.00330399706410942 -0.0368336297603863 -0.0355729452043836 -0.00845621211828041 -0.0360027956649004 -0.0656310299461696 0.00951392905827418 0.00138060666927017 0.0162303204576653 -0.00263712584956226 0.0318309039478869 -0.0411668601087812 -0.00245691204145575 -0.03230285978049 -0.0380165470491024 0.0131256364425155 -0.00352316323039142 0.0335192548730949 0.0163442970297008 0.0144867020299534 0.0469889010268391 -0.00694937015491639 -0.0610210251224246 -0.0583935256821672 -0.0317317055482765 0.067621596855959 0.00409885108483743 -0.0268535393460746 0.090290476019266 -0.000395670356103747 -0.0371082573415034 0.0490620391622881 -0.00214119194155298
  4 58.8721507404976 ""  0.409093589368043 0 0 -0.0331818259818159 -0.0496168143864622 0.00579039351346831 -0.0184451569965245 -0.0156832671253848 -0.00798000375097071 -0.0685805352914571 -0.0814546331885313 0.0180555128905272 0.00224344043223795 -0.0133355909684435 0.00431717654473482 0.019122016014978 0.0404081158699495 -0.00479307595922856 -0.048619334627199 -0.0325409018968096 -0.00171920847647885 -0.0373389887303011 -0.00432410141639482 -0.0279152987661172 -0.00357358282919267 -0.00280887936571292 -0.00718626134802463 -0.097005955372312 -0.0665726550833292 0.018035558135981 -0.0581308429228911 -0.100552626996705 0.022935544135578 -0.0739793753783182 -0.100974984248608 0.0250692903241054 0.033892297158346 0.0451423862677648 0.00667043076868877 -0.00480188928498656 0.0602669722822167 -0.0361461725782062 0.0419949677926532 0.0581447771138061 0.00853984273802524 0.012706103149588 0.0176705044970112 -0.000354778600083748 0.00181735091949537 -0.011572608568952 -0.0155779300930667 0.00286379010859134 -0.019197462720805 -0.0178323999886747 0.00176628400549852 -0.0339776050468627 -0.0276922919071159 0.00172714337422603 -0.0306128716772678 -0.0260052334803058 0.00375453401852072 -0.0128095541701357 -0.0145292094167795 0.00467416804245556 -0.00391983686254032 -0.00874741224524584 0.00404339508852427 -0.00792644062421537 -0.0107050044753114 0.00555204235411294 0.0109949845269917 -0.000707160935325659 -0.0297866165600364 0.080556306312411 -0.0190013952993602 0.0484836742303008 0.0192506408697175 0.066036472654535 0.000348924552121379 -0.0353679083449241 -0.0310230298625752 0.0450212537305378 0.0110191131627572 -0.00445850769808169 -0.0113070272786858 0.0198162229142578 0.00117530015228371 0.000786672076655082 -0.0454983504441014 -0.035448188420462 0.000468666149535237 -0.0395767837639729 -0.0320519311740682 0.00587340008831034 0.0088444494269074 -0.000526768522225025 0.00583046272388278 -0.00107832750142116 -0.00603649179452319 -0.0597758567116591 0.0762193155040987 -0.064243624483244 -0.0285538802359785 0.101529503645832 -0.00652189885042932 -0.0287565220404225 0.113380735900591 0.0005646399975992 0.0741598934469113 -0.0270768066105724 0.0788272554121232 0.0540380076840368 0.0499291337893051 0.0876426042867595 0.0503604023203278 0.0403892009797433 0.079059988430715 0.00978913139143066 -0.0750106769517502 -0.0157825944218896 0.000892407451525249 -0.0278161404643147 -0.0269057238664626 -0.0132204201899492 -0.0365191518868819 -0.0721175539255644 -0.0119721123964896 0.0734474298508881 0.0303556102314929 0.0309012935089154 0.072585150463455 0.0167381039075504 0.0135206973996629 0.0595880180181446 0.0172409375776635 -0.0214515157499931 0.101345087823229 0.0444990801262012 -0.0302256211546061 0.0519007931667977 0.026628339521375 0.0212616760250465 0.078658112898286 0.0224232003122396 0.00817250509592828 -0.0703948929258764 0.0124990146583896 0.00222861467109394 -0.0875105037666449 0.0182955597190091 0.0185153929942135 -0.0824392365316321 0.0158317801525513
  5 66.3470739625078 ""  0.456270859849085 0 0 -0.04721524128459 0.0283726336432255 -0.0105017837682754 -0.0358810073570007 0.0361724076533489 -0.0208861267164006 -0.0708777877624219 0.00642778235813719 0.0134370712423816 -0.0221213960331021 0.00276471464274113 -0.0172920235433208 -0.00958648096173595 -0.0296447358706226 -0.0289651025008844 -0.0601220015213644 0.0478664546661132 -0.0164836994467162 -0.0554033096879484 0.0474764677225173 -0.0117353858507595 -0.0205039794363794 0.0527507092238981 -0.0391164467748326 -0.0904721045651869 0.0169863117940736 0.0188981286763529 -0.0585254105444872 -0.0148733462831412 0.0193791680720324 -0.0794088656328807 0.000505382933541345 0.0220594730349031 -0.000513003507343649 -0.0462358509010712 -0.0247687412184269 -0.00263952603817071 -0.0362680476406769 -0.0136308713599565 -0.0154257192670099 -0.0324327349974319 -0.0570379688395684 0.0132013801233682 -0.0382425453369475 0.00131864629655831 0.0116839150149302 -0.0510593695277868 -0.010188020130365 0.012363460009262 -0.0373433842390538 -0.0053992144465729 0.00606647424486352 -0.0372661938094085 -0.00772836124344102 0.00562347179386232 -0.0182509575153591 -0.00386959037459053 0.0122226630136123 -0.00262073767925659 -1.61514413964345e-05 0.0185853225543105 -0.00757187977787651 -0.000375762506336207 0.0188141742588732 -0.0216006359045047 -0.00095354775303936 0.0108025805242558 0.00749908182108969 -0.00575047596135016 0.0297589905527046 -0.0649081712221011 0.0245241361884186 -0.00540412881600667 0.0124595862258203 -0.0908729383327462 0.00680679851429507 0.0792263757427096 0.0381118088294217 0.0358181974712383 -0.0423330044783382 -0.0164832252014271 -0.0128360651126803 -0.0494223884405268 0.00658278099354892 0.00116960793198088 -0.0504407896624424 -0.0123350697373156 1.99873447259297e-05 -0.0163548965332845 -0.00435342634709512 0.0232364883961877 0.000200258878786613 0.000283865324448031 0.023210759824746 -0.0195581879118061 0.00172517443358263 0.0438864595329293 -0.0680285333362489 0.0800097557116564 0.0283034972643235 -0.0671520935897461 0.0167300190930694 0.0343343041065126 -0.110226570392977 -0.0017529596071325 -0.0188642016402628 0.061635297121118 -0.112834823200879 -0.00575493592043167 -0.0323302351114812 -0.121160767105529 -0.00684503800671084 0.0123431335299293 -0.098388433329919 0.0128649291834655 0.121977672269289 0.012839367571703 0.00690745117131249 0.0961632215082968 0.0409771926595586 -0.00182982116730843 0.0719033271325935 0.0925082971900372 0.0126326788388863 0.0413859032801362 0.0840343690575081 0.0414604630786023 0.063822862523706 0.0280408952362097 0.0199073647586386 0.00447301348680235 0.0305326506109382 0.00818021042481447 0.0604274844527912 0.113956606458824 0.00349353377513742 0.0337339115821297 0.100326656292699 0.0198029625817021 -0.0018320848746187 0.0245705168459747 -0.017745750521292 0.0145995646747666 -0.014484958439174 -0.0190253057622663 0.00485088670652595 -0.0124114542504174 -0.0129022689900184 0.00270202462609417 -0.0141209554020105
  6 68.1553665257514 ""  0.0439188214721625 0 0 0.01225014507677 -0.0216196166527844 0.0539910277836273 0.0213843263002466 -0.0138924575121586 0.0468173282256351 0.00247186010937424 -0.0314892298321469 0.0668670489618954 0.0354088946430559 0.0132300749674755 0.0586100011771187 0.0464663464492936 0.10108400245905 0.0566471404641919 0.00608409150846248 -0.0122702339093223 0.0510505540212542 0.0262754199441157 -0.0163330619314951 0.0240435964972754 0.016554163583542 -0.0192883304493188 0.0533878556754771 -0.00648050801387608 -0.026522514285726 0.072502561672488 0.00756077500929783 -0.043177471033012 0.0690430058083551 0.000195584241130959 -0.032197901670815 0.0688160274926268 0.0573415556827088 0.118595158017053 0.0671178949009842 0.0124808426240495 0.129856441046262 0.00802081945293198 0.0783400062028534 0.124543526208489 0.093239382960869 -0.0115278511337701 -0.0249979510475955 -0.060782886232377 -0.0145739849291273 -0.0101018021630263 -0.0383669467968755 -0.0122692434333894 -0.00751525140794925 -0.029028343475846 -0.00618431747368944 -0.0134797123147366 -0.0308747549974164 -0.00375131944753801 -0.00676866515843962 -0.0185642905801477 -0.00751332185119755 0.00347118760074002 -0.00583711458259595 -0.0139355844345907 0.00589461326195878 -0.00689812505286408 -0.0162063432567811 0.0023505553409511 -0.016883936194678 -0.00566008427761771 0.00229680563146565 0.00333260303383447 0.000201775878644079 -0.0487140353694546 0.0294172695838212 -0.0225876017499565 0.00227256666945053 -0.0468756442304555 0.00646664748872792 0.0474476704451266 0.0343904436021247 -0.0131606009992477 -0.0238965464592571 -0.0814873083932758 -0.00418942430438919 -0.0472099569420314 -0.0554469379250349 -0.00318429460895195 -0.0217770134914 -0.0406089461759858 0.0010654966590144 -0.00971057513737866 -0.0189464076810114 -0.0172565671149746 0.010244061501121 5.86232279094662e-05 -0.0195407934835337 0.00458081679858982 -0.0167294008768755 0.0115416087395136 -0.0497139068767053 0.0639922782756734 0.000900847185312613 -0.0533361575949123 0.032076678508458 -0.00504688702741566 -0.0788515507506323 0.0107758388375026 -0.0288739988893446 0.0360296699926263 -0.0637398953376789 -0.0316485414272939 -0.0251554727624758 -0.0667091934020331 -0.0219436422881304 -0.00369246122695242 -0.0451494742690976 0.0158112866834437 0.077179448039072 0.0140001880982064 0.00819153023453829 0.0540349857151888 0.045148203848244 0.00416790718266036 0.0440498932991838 0.0668544106754082 -0.0157544966919944 0.00708166183278248 -0.0356476027760482 -0.0140441641820824 0.0196595606709161 -0.0621668624301448 -0.0137360347515497 -0.0100019299366677 -0.0604338994727063 -0.0164199098802912 0.0104041385896658 -0.0285418086209324 -0.0168853524935767 0.00825595668264608 -0.0215890985581363 -0.0123403996890407 -0.0186053986985814 -0.0714378612100601 0.0201027649348734 -0.0258830453702431 0.043266120751275 0.0236006962133251 -0.024895468247969 0.0378236333752034 0.014675211012517 -0.0348270454947923 0.0391089150678975
  7 86.1854133903274 ""  1.47664120096673 0 0 0.00550733737525725 0.0547412329498429 0.0193611601229087 0.00135749719319303 0.0719941280482151 0.0240622875742229 -0.0416633178077712 0.0131023000605221 0.0421892425161968 0.00236607646601206 0.0221450930795025 0.0182131152991418 0.00307996020479927 -0.0314186197793207 0.0144752478449114 0.00322260188175353 0.0930965660744842 0.0218389784463484 -0.0315537327078265 0.0910407087567659 0.0450576390888694 0.0295681039099368 0.0992916042137273 0.0103240017871959 -0.079871597311355 0.0340432585310265 0.059954653968171 -0.0381400968210976 -0.0260446058904529 0.0420067827940559 -0.0412207312870353 0.000451137210793811 0.0425948973550793 0.00241036748966611 -0.0566673769838659 0.0102745571595021 0.0139487930515167 -0.0432660792313214 0.0489445995604745 -0.00706463479256213 -0.0372765599059403 -0.0188228366165643 0.000338293558171745 0.0620243098344431 0.0264922627478605 -0.0134898678116264 -0.0187538406408024 -0.0453330043105958 -0.0115949932055401 -0.0210980515238393 -0.0401678273197993 -0.00443975320600431 -0.023985456746555 -0.0394434388135847 -0.00180046959044374 -0.0249919362870417 -0.0299453804849775 -0.0081100595617979 -0.0241304733729755 -0.020571315267824 -0.0172253905516458 -0.0286534273152309 -0.0273916756109254 -0.0190774911302419 -0.0251822778859969 -0.0354277623172555 -0.0030424255738744 -0.00720168601553317 0.00822602051721388 -0.0352828869145495 -0.00658725190733102 0.0285771554299269 0.0175948456813138 0.000759058013213063 0.0105689086404299 0.0135271477262179 0.00568440684482163 0.0202907446825867 0.0402063864003872 0.0511205611885436 0.0937255285632043 -0.0349499968831778 0.136793688161823 0.00932831363351996 -0.00121810240559302 -0.0230935207361187 -0.0428509481071433 0.00577425826604252 -0.0235013430160363 -0.026767040795508 -0.0221828760670295 -0.0286768292506214 -0.021935450600024 -0.0235646161819561 -0.0177305519214135 -0.0331693180979284 -0.0507297265473227 -0.0123190522818045 0.0284191233653319 -0.0320827983766363 0.00811788766681927 0.0497500180774257 -0.0464872790155361 -0.014768935339033 0.022114477571182 0.037118253184407 -0.00134039540115407 2.05280287980813e-06 0.0101941642692296 -0.00503361156862581 0.00554996186421489 0.0207631017826267 0.0144424907890823 0.0282559731304181 0.0322678536065734 0.0089377096807793 0.00832011284790905 0.0165684359236895 0.0159909543705796 0.0390151106688943 0.00328236074532499 0.00207079738321806 0.0227993028254789 -0.0113685620627823 -0.0190638369316322 -0.0739118871303117 0.0444751307659923 -0.0861625362358012 0.0435244170537272 0.00725430039128214 0.050407985295003 0.0360989481728738 -0.0210104340986881 0.00254320227189012 -0.0859617012082949 -0.0294705931717575 -0.0538096993570047 -0.1577217993926 0.0108836183415121 0.121817634993237 0.100272568195485 0.0598828338789726 0.0301116570196765 -0.00728219447318695 0.0626751691304371 0.00774773726398132 -0.0122576626962378 0.0588943752999245 -0.00120060046333693 -0.0134269613533182
  8 97.2069460680674 ""  2.15753869590662 0 0 -0.0379785726207107 -0.0166273398008347 0.011371666382131 -0.0160300587280334 -0.0706405793648928 -0.00724054521048859 0.0497126219257783 0.0594866267283234 0.0155955906419773 -0.00266566826649143 -0.00269946817573115 0.00973001463256798 0.0121508255895848 0.0428590342923414 0.00156477033161142 -0.0447827776272035 -0.066342104674664 0.000706785670950097 0.0459075296897859 -0.106452135231769 -0.0327758258316088 -0.0713781195384398 -0.119331313313319 -0.00751414194469102 0.118388697678424 0.0228237712191653 0.000655114076513857 0.0576232076023797 0.106108702842717 0.0225849563390933 0.0357442329668198 0.106239589548158 0.024381304335169 0.0237124607643926 0.0758219120765082 0.0148531323537317 0.0128800503452116 0.0485938366805373 -0.0422576847944254 0.0123797385069336 0.0412056292577365 0.0263113433580901 0.0308604677713376 0.0317713644666534 0.0386063525583949 0.0148301463900738 -0.0101640535353065 0.0171191134858761 0.0128643386521194 -0.0308024503727321 0.00342653130468529 0.00516186287855568 -0.0404144765511372 -0.0054864222634164 0.00137220483553096 -0.0392802893278414 -0.0156113529454614 0.009146247188581 -0.0295379279675034 -0.0182278315971262 0.0174703694235688 -0.0365994882342913 -0.0183780129418154 0.0185456139709964 -0.0349532686285641 -0.00611294613245266 0.00823966075840419 0.012395851351856 -0.015897224240757 -0.0148149158764187 0.0204183633792651 -0.00594380842783947 0.0512591330646201 0.0323965868249837 -0.0331166454501181 -0.0106915127795299 0.0387068096607238 -0.00442370641478945 0.0530363157366203 0.0257638670546411 0.0752488708821457 0.0289010571190775 0.0694714596852987 0.0286552676221761 0.00141348604464385 -0.0411452714980718 -0.0013695781965684 -0.00651111028665816 -0.0390780524110658 -0.0177025266564875 0.0231233921830329 -0.0357818186689544 -0.023952413366746 0.0217977724046751 -0.0363468305237052 -0.00506857592011706 -0.0408860804045091 0.00959860333018723 0.00132392893079375 -0.0154819254559022 0.0491033505029042 -0.000738250623298818 -0.00519280698436767 0.00889703967133175 -0.0114148292951472 0.070113915124715 0.029072833709399 -0.0425407133918983 0.0636162980378425 0.0167237653982344 -0.0417812724255512 0.0513415450323848 0.0658222938131631 -0.0268914885049536 0.00218641844432772 0.0396815615777617 -0.0119570645228105 -0.0110016449808281 0.0670085335084829 -0.00226955941593723 -0.0354349849095552 0.02921075524459 0.00987954148949719 -0.0163994549800755 0.00161020546071052 -0.0432069235482126 -0.00676512801008997 -0.0276705130330816 0.0155340125168008 0.0179667230695097 0.0316785566758737 0.0128425066643294 -0.0241329940452312 0.0135467325922402 -0.0759458221546922 -0.0286415713864249 -0.01456459349684 -0.0566762481247498 0.0340323993658321 0.0660531388904841 0.0184624023859656 -0.132490799309748 0.029094357101539 0.0357913031567702 -0.135134476638318 0.0652250089949017 0.0407512231542344 -0.135529214734732 0.0699509171044979 0.0415424453766176
  9 105.371928580628 ""  1.14938062577402 0 0 -0.0233944771079256 -0.0137150470582407 -0.00355440024789522 -0.01162279381086 -0.0528243924773974 -0.0142922656546897 0.0132305379757549 0.0162549767119068 0.0217043829230422 -0.00456008935695687 -0.0324205892331245 -0.00761241240878702 -0.000852430058308233 0.0533048842455868 -0.00521007083078839 -0.0291995574297213 -0.0180083161091348 -0.00766248724794542 0.0162879997721262 -0.0690650191196777 -0.0178052464578395 -0.0365483705508461 -0.0736031951278224 -0.0224574657780311 0.0423246690258815 0.00154311497506564 0.0306921068819339 0.0194436177794429 0.0195916569345413 0.0252896347127604 0.00540432003951645 0.0500961751913366 0.0265003009026561 0.00527374558190003 0.066915766116094 0.0012620870372347 -0.0374079525548491 0.0829261262049764 -0.0477252641175505 0.0333273687190177 0.0784188793495125 0.0332054122541755 -0.0325679755454195 0.00333576415153565 -0.0173470737588147 -0.0118830481142008 -0.01161845938394 -0.0722155419682869 -0.0114682976982783 0.0268690995123605 -0.0492006606304275 0.00215058130242807 0.0314685702654375 -0.0413830448639263 0.009875248146904 0.03535479857469 -0.0177981390908283 -0.00277754878437512 0.0353272644072294 -8.55036618877593e-05 -0.0188044072071365 0.0481779806253948 0.000946071646234865 -0.0224980393401357 0.0436298105594841 -0.0240900445906127 0.0026427244964096 -0.00720839588985085 0.0157086570628958 0.0140020925817317 -0.0201707091309004 0.0162126516672662 -0.0414014244830163 -0.0283677714873927 0.0366691582913966 0.0393427480833572 -0.0308670148362246 0.0100282826700882 -0.030170587465366 0.00246477543081846 -0.00684759600854844 -0.080270236855543 0.0229176603017216 -0.0187597408392984 0.00634825865213733 0.0225692330736092 -0.0543576812786213 0.0250645999655973 0.0305590437787295 -0.0165375168702915 -0.0281056484374712 0.0554612038468263 0.0165045966701437 -0.0387180624937765 0.0458255211684945 -0.0285768283279994 0.0398267820055737 -0.00941475979582018 0.00866797757055756 0.01669857741314 -0.0493748410294082 0.0216645076019448 -0.00472984388014646 -0.0114813321692265 0.0186809298589309 -0.0536654524897054 -0.023242381191026 0.0410039952167135 -0.063405027672353 -0.0132091866050709 0.0435796624043893 -0.039351606511644 -0.0637854697585953 0.0403846362977542 0.0373359882489741 -0.0293140264056154 0.0103041473224829 0.0420666913286116 -0.059713801544827 0.0216147518298505 0.0634581595189096 -0.0213802876829025 -0.00614484867829596 0.0637049395561565 -0.02835975815812 0.0501699551476577 0.0885596334387608 -0.0339517214345071 0.0529726555585592 0.00486013453206982 -0.0157326562193738 0.0500260092617105 0.0725779003815328 -0.0375673443385959 0.103731240599869 0.0769561111161449 -0.0221277975798074 -0.00289155363786668 -0.0276240503599924 -0.0171602521832028 0.106319442078805 -0.0622192424815732 0.00607264356587644 -0.0153020862361399 -0.0686357152023927 0.0377897387212768 -0.00652230634885477 -0.0591186645291499 0.00602387735428875 -0.0136830990127258
  10 111.281471070475 ""  0.127806627859563 0 0 0.0157430191359419 -0.0253076641653773 -0.0140213848230911 0.00911455607832528 -0.0129855113843245 -0.00910786989276124 0.0218070946222895 -0.0186047782989933 -0.0452485000587341 0.00188964786385962 -0.0019793996570536 -0.0121886072985341 -0.00363964580857214 -0.021548502336695 -0.00941489016334168 0.0224001213439311 -0.0412882323940781 -0.0109937069623011 0.00981436446209266 -0.0134038593284407 -0.0149006126513003 0.0096183158441018 -0.0146229283302439 0.00253965486065125 0.0280429500479191 -0.0226445442720857 -0.0594112879175074 0.0117075276715013 0.0028750299735552 -0.0497811148707533 0.0294688905681147 -0.0300455831358 -0.0513196394179415 -0.00887517363044053 -0.0170858073135908 -0.0125912827335411 0.00974616918880369 -0.0313141738394973 -0.00170554494382418 -0.0163442050240649 -0.0317256147400624 -0.0120962676602382 0.00311137233107359 0.0206356801406547 0.0123308100464798 -0.00308283288909979 0.0127856029090916 0.0138990205419362 -0.00235074841471711 0.00221659636515807 0.00823998077818369 -0.0130004443574976 -0.0913297217586314 -0.0537448159864724 -0.0128104399410511 -0.0830494221121132 -0.0501158448116716 -0.00179203674474687 0.0202319030581971 0.0170921496403179 0.00813162607796682 0.105961388084146 0.0735637965633685 0.00744070571911637 0.093688801105832 0.0673454394952818 -0.00339843363679625 0.0106737820418853 0.00879553360915266 0.0252234983392284 -0.0148393461609195 0.00549399560813538 -0.0341052654893191 0.00109241269408325 -0.0119594116588103 -0.00431413207184444 0.0233744523692834 0.0167388629613709 0.0184411399856737 0.0176929373862627 0.00631623251848851 -0.00578736061888022 0.0177945837185536 0.0139433661734461 -0.0209690415582343 -0.162644337991059 -0.100055277828598 -0.0207884775287682 -0.152992589001707 -0.0967747236252836 0.01521116128533 0.175125022670233 0.117433555125602 0.0125223653281388 0.148957560736017 0.100520328792492 0.0417081128817681 -0.0116148929875865 0.0248185975516621 0.0219184825815789 -0.0262495016201294 -0.0142849625916266 0.0394191828301369 -0.023190054662591 0.00209798644801755 -0.0497923746084596 0.0215858507230992 -0.0150028861908401 -0.0474379216685667 -0.00399720421753852 -0.0169757642000334 -0.0340152050955392 -0.0210522812711657 -0.0163059976561454 0.00636986596615661 0.0268934998863091 0.00928004054019363 -0.00366083702382598 0.0340185011336126 0.0218877183062833 -0.0163875854164217 0.0188665297366258 0.0249194900560691 -0.0276985694153223 0.0073672780564733 -0.0371892573962221 0.00205202500190057 -0.0222274658037368 0.0133322747098228 -0.00062454514762385 0.0334532491054449 0.0107774119164664 -0.0360180251964445 0.0252587375292537 -0.0508842846470032 -0.0425155943502605 -0.0143820184534591 -0.0644123090497101 0.00972369697545237 0.0704373457522928 0.028960489553483 0.00988361090029529 -0.023362994642542 0.0068214734166193 0.00403356474019559 -0.03071168584968 0.012467952967616 0.0182114321755634 -0.01227550780224 0.0129086477863152
  11 120.116308971388 ""  1.0479965809372 0 0 0.00336902465025665 0.0125182535237777 -0.00086731098691733 0.0025969640484835 -0.00492774839850327 0.000434444558487943 0.0019143010869852 0.00982304227402166 0.0235586530190185 0.000650004050351604 -0.0227607435455158 -0.0032625991044391 -0.00538422597177506 0.0273437951808677 0.00428308169342328 0.00357668334840249 0.0303184984767855 0.0013310713077378 0.000563980561587663 -0.00384728346702484 0.0145285173284991 0.00440906458256476 -0.00165289462660364 -0.00990012377842045 0.000265994297179339 0.0115223119178873 0.0388411963280015 0.00560254974214744 -0.00781245398365589 0.0245820782711729 -0.00159582641018487 0.0241019296551178 0.0255325524909991 -0.007328180053107 0.0205835768573405 0.00186942240278237 -0.0383904673501662 0.0504184900968182 -0.00798180384033514 0.024880231951129 0.0505839697995498 0.0249779031450438 0.0245788443756868 -0.018471445091309 0.00611745627857408 -0.010015377830096 -0.118381577019291 -0.0488646620836361 0.00419233325450398 -0.0449697505073578 0.0130935382990684 0.00328431181780558 0.00774897183710043 0.0456666119304145 0.00232676747861647 0.0510270714130536 0.0621145803302938 0.00870969542803394 0.0430140841297254 0.0468015118414398 0.0166812302302054 0.0260525743310363 0.0398340883110559 0.0129810813020341 -0.0194819669897061 0.0223356700416239 -0.000452840629520832 0.0133013773779885 -0.00439926816439905 0.0662010876079631 0.016206320674479 -0.0497087929113869 -0.0453413609433543 -0.00513133652424036 -0.00292440363467546 -0.032983441910069 -0.0216143071608018 -0.0344005050136537 0.0943200489582568 -0.0354371164475411 0.0616918443870559 -0.00438095734002207 0.0454003593358648 -0.00866082290447375 -0.000116980816283632 0.00131372676650129 0.0452901492844639 -0.00457784713545593 0.0744602402719006 0.0751646486930128 0.0230325046447533 0.0356152545433651 0.0401855959548412 0.0173401313021443 -0.039425977959585 0.0124383073841727 0.103452868199557 0.0312586339064932 -0.0572195745689684 0.0605402776317064 -0.0214411381144276 -0.0908277802233674 0.0830006089102213 0.039628652772865 -0.0332162767784387 -0.0905885811152341 -0.00501405997443284 0.024499773116831 -0.0262306505936248 0.0122278944935223 0.011528008207283 -0.0529587325415606 -0.0359777671455872 -0.0450558539855422 -0.0744638443133857 -0.0318866938162772 -0.00626477425633096 -0.0393347067236516 -0.0478386891616327 -0.074167179955575 -0.00741338471343216 -0.0121591605996223 -0.0456926959167989 -0.0748006461676461 0.0263917780151814 -0.051391421062446 0.0115631230129824 -0.0125912759104988 -0.0011934269694951 0.00916209366635902 0.0404612688071142 -0.00369696291185462 -0.100775996643739 0.0888555690452944 -0.0675349794421308 -0.121038214138796 -0.0304819947093927 -0.0762042563302254 0.0415241476155364 0.11496486935563 0.0125658708987289 0.00688567373343897 0.0124102149455302 -0.0264427947251535 0.0149683987582561 0.0137676012512538 -0.0356516889258263 -0.00353382292622767 -0.0012768347046464 -0.0343301618360661
  12 126.813362080817 ""  2.62371946851422 0 0 -0.0173993449728121 -0.038099825458982 0.0206074708966947 -0.011226415633246 0.016551023049556 0.0148767670716047 0.00555904143278239 -0.0121569633153837 -0.0629438381935847 0.000452693012348034 0.127401212391918 0.0375870254465088 0.0331491671157959 -0.0804838716598642 0.00121947280430695 -0.0146201932228284 -0.108353424768243 0.0136428409121429 0.024098560904261 -0.00317009241785309 -0.0574507926078095 -0.0427612195497199 -0.0186292608904699 0.0627686555741596 0.026059835675151 -0.0257074501292237 -0.114537898703046 -0.00786510315529504 0.0564750521163333 -0.0665719232881364 0.014964530933603 -0.0470001518795864 -0.0688407700727194 0.045641464407104 -0.0307749209436452 0.0176699061718924 0.186783743302319 -0.184644911595728 0.0360650498755274 -0.107288815016702 -0.189447394488546 -0.0790119062654656 -0.00182482964203507 -0.0129368897023306 -0.023217978881084 -0.00540826169250895 -0.0336030966115837 -0.0409699331006457 -0.00337243810389457 -0.00521754761155228 -0.0203287991295952 0.00223083193076556 0.0208525947518189 -0.00245190857806075 0.00433197803932975 0.0343930884464193 0.0101110428479655 0.000751425168581821 0.0212347447158839 0.0044598152722417 -0.00348573991007913 0.00782774179001586 -0.00533216116297231 -0.00583126565347687 -0.00484847285976472 -0.0175921914867297 0.000548419993227746 0.00638002036640476 -0.000400731049204272 0.0139205086201938 0.00564099822647511 -0.0087875017486739 -0.0172682707572556 -0.00187268489858097 0.00643163743105296 0.00387463040619849 -0.00759504817583415 -0.00848548601631253 0.0147052698022345 -0.0167487657505926 -0.0173850114660905 -0.018650160374351 -0.00363540069673551 -0.0243714985181182 0.00390937297216745 0.0246971997351735 -0.00136681263924307 0.0084089833693438 0.0484736113096487 0.0202540010570183 -0.00553200504632701 0.00376100130598886 -0.00620268852538008 -0.0097093807851899 -0.0226635210663203 -0.0284044988360415 0.0272294036313506 0.0114543066264502 -0.0144622480096006 0.0139555018142779 -0.00925534402036298 -0.0130991151529091 0.0100636167299182 0.013605576979546 -0.00449417395350618 -0.0287993903171986 -0.00211944221131636 0.0135998458028961 -0.0170493817209061 0.00566366955805818 0.011462736101348 -0.0184731755132617 -0.0152167530434214 -0.00151221955286012 -0.00614015677018349 -0.0091131054753196 -0.0022185895611865 0.00326455944440049 -0.0218816477174151 -0.0138180129856306 0.0171008583687098 -0.00259994794122073 -0.0154962160996902 0.00117148074072679 0.00441147108984841 -0.00555651183310312 0.0336484943234859 -0.00179681377464075 -0.00414834618760618 0.00525470948701615 0.0039302760834363 -0.00474641769576307 -0.00320531614353832 0.0198639040046732 0.0114594827782379 -0.00752286469620425 -0.00840273427061901 -0.0230939969756593 0.00407582394148519 0.0194006542764236 0.0126756600796914 -0.0433175103595599 -0.0303788230944052 0.105209861757635 -0.0484806892019111 -0.0542452238614975 0.108706973654249 -0.0413117426601368 0.0321410386752271 0.117868578930805
  13 172.672673256784 ""  3.61921707270857 0 0 0.00374631934201838 -0.00210010913491217 0.00172899390690778 0.00435847138194769 -0.0100353922684943 0.00182627246472599 0.00115725056586017 -0.00604975395241668 0.0178030505485401 0.000834318695572405 0.0298535689984806 0.0052418145615042 0.000871013285354509 -0.00291847899310401 0.00347528599708904 0.00283787139569003 0.0074170354689073 0.00232605184218424 0.0283747619788775 -0.0238649264188455 -0.0141385951970818 -0.0166423363521953 -0.0302630572988894 0.0137887745135999 -0.00171952296196016 -0.0039443288236188 0.0306837391589395 0.0022399103265124 -0.020085866133707 0.0173323213248155 -0.0001725647497276 0.00349198870768101 0.0179823750353224 -0.00249606941367546 0.0250135181254465 0.00512025533436478 0.0388346626666731 -0.0270457112302985 0.000325245045690797 -0.034314945796052 -0.0316103513955817 0.00336877022327693 -0.0176565404667149 0.0232169110693306 0.0707499132015758 0.00175124360396989 -0.0456013021744697 -0.0314920999669755 0.0047123152501113 -0.00495873728881834 -0.0379218849419508 0.010844229999094 -0.000956344801759884 -0.0372979222360918 0.0183645532147297 0.0123467650480069 -0.0316807659260017 0.0247869099267381 0.024181720370818 -0.0255119489835555 0.0167883229760943 0.0284770414887303 -0.0262210331157926 0.0151837459666824 0.0136094591329208 -0.0356651921578706 0.0370944767795737 0.00370939100365209 -0.00364140240244499 0.0377232649135409 -0.00956506680178948 0.00527329663906197 0.0178665437537789 -0.00791139260226219 0.0141011912362084 0.0795532986621686 -0.00812964409986706 -0.00141285006484891 -0.00958138142341606 0.0178169754559182 0.171514875569491 -0.0354605845915696 0.130220254566201 0.0434816983397142 0.0097862141831075 -0.00667365689502309 -0.0421395860688899 0.0174397724813189 0.0125639959449989 -0.0331256805431579 0.013925238051354 0.0377667488055596 -0.0162741271100557 0.0204591802182669 0.0103786702572549 -0.0355285159472929 0.0594668424515418 -0.000671368019180432 -0.000191526242932766 0.0410740282807149 -0.0340177596614145 0.0156959991972647 0.0171683110211787 -0.00505946191473715 0.00497742364414767 0.0223870770301992 -0.00695355452177258 0.0108458031597168 -0.00204005390311995 0.000188902776558341 0.016519059998575 0.0213711106863442 -0.0239061169692978 0.0283067017404924 0.0898993711709013 -0.0043573017985679 -0.00914161419599166 0.0840618966566439 -0.0271065268077035 0.0214494311298444 0.0938531134919175 -0.00212949791704027 -0.0140290884247818 -0.0538905368264196 -0.011820472716081 0.0479093704891965 -0.152372928431682 0.0138940534845894 0.0274663753904804 -0.0370082314438352 -0.0262743840513802 0.0285578025103161 -0.0463486700317466 -0.0486681960020145 -0.01978217665436 -0.0367381312419861 0.0209318709928487 0.126678964876588 -0.0262614755371603 -0.0732511881311975 -0.0378731880133856 0.00451641952484923 -0.00261798628059605 -0.0139107617838152 0.0101498684989456 0.000888899929805046 -0.0200335861628985 -0.00569064425399167 -0.00775272793381851 -0.019763811057225
  14 181.787137915643 ""  2.87655051174869 0 0 -0.0102478735500209 0.0100801349324386 0.013891954486254 -0.0226932917580201 0.0690259536636611 0.0262746818066441 -0.00225597390134192 0.0274077964795447 -0.10686168604477 0.00902445164887538 -0.127433875436683 0.0178717761675386 0.0339619092809437 0.00416613924027368 0.0100098402984277 0.011753662740862 -0.0546923578645471 0.0188656081443662 -0.152546260493317 0.14407993588207 0.0933285639033136 0.0918783993596251 0.178034379187085 -0.0291815293379009 0.00577857186249229 0.0180531366939572 -0.203261800742041 -0.0109192135045604 0.125820692219207 -0.104708964440124 0.00115226145986091 -0.0480390441115737 -0.104863982167203 0.0673707197344473 -0.14465223285279 0.0121721651119019 -0.142620817899463 0.115303291919025 0.0302801158389202 0.197688281762738 0.140337641207852 -0.0217615778643259 -0.00251238236338565 0.00383390530300835 0.00685066031090269 -0.000721001021128399 -0.0140113177371524 -0.0150116951073122 -0.000819038793545707 -0.00188738978188327 -0.0141919865733682 0.00226404636422814 0.00559890128888048 -0.00969204783068089 0.00424972132621298 0.0100579020794123 -0.00630881568248362 0.0039757568917159 0.00593645918066867 -0.0081383215944465 0.000698613566273213 0.00184798299402126 -0.0117760193779334 4.80641361651022e-05 -0.0006104919619218 -0.0144748246412308 0.00707862030236628 -0.000129011196789236 -0.0020049708608841 0.00607069388980267 -0.00385780528761177 0.00109760477991758 0.00136941267879439 -0.00331446125869271 0.00230969040581956 0.0193355048923911 -0.00328667709980902 -0.00129553584992729 0.00372381935372124 0.00179085488425489 0.0265502387983693 -0.00890403042820758 0.0254637453837902 0.0015330557513205 0.00289574233624437 0.00762462057310819 -0.00909813548178134 0.00563322936434234 0.0151055391719616 -0.00300784042088237 -0.000802023420674999 0.00035995319210826 -0.0113591966253775 0.000722852380525513 -0.00609734288481285 -0.0167773786097493 0.0116642756436762 -0.00148200357055204 -0.000858100854854066 0.00724891598689432 -0.0104146645235865 0.005333602616213 -0.000861788427200029 -0.00268551480678459 0.000816670922830734 0.00229028759842439 -0.00255489553012764 0.00130315740131214 -0.0038584899789905 -0.00155312269232019 0.00266773744400679 0.00227333392282967 -0.00789436269879631 0.00597677847478897 0.0211218903694631 -0.0013112936604705 -0.0033313093393856 0.0205499193519454 -0.0100759350688816 0.0046766574269671 0.0250852792660216 -0.00106724244491023 -0.00443957244977022 -0.0108193326592067 0.00235944996723149 0.00417512244819846 -0.0211843959556962 0.00504075533115539 0.00186727543042496 -0.00514921385149145 -0.0001151769033393 0.00192638663543641 -0.0108071691898758 -0.00026626407530804 -0.00561762814380323 -0.0101193605778791 0.00504971176617242 0.015042612100429 -0.00256544104745784 -0.00416400623916066 -0.00684285588404007 -0.0146983876366695 0.0105434482813775 0.0940791698609678 -0.0238270057026353 -0.0253880541306382 0.102270716372217 0.00527966052843647 0.0501378896528274 0.110513975659882
  15 200.768619377815 ""  5.27046658431434 0 0 -0.00246842696393296 0.00102201991644563 -0.000391816217262961 -0.00137180635583899 -0.00319544179616261 -0.0014296146666606 0.00258810838408323 0.00565620401647327 0.00292214342266735 -0.00108279953267919 -0.00083787189024349 -0.0007702695312588 -0.000382947415773171 0.00102609693906054 -0.00154496953715681 -0.0030286865965151 0.00208670603941882 -0.000533224600862451 0.00245282792827553 -0.00535314308103332 -0.000842832612745676 -0.0049353070466355 -0.00615346180700051 -0.00229397662546325 0.00736190716766268 0.00347721483962546 0.00721022015115553 0.00103670940127381 0.00481222719511022 0.00200013492107223 0.00411808392610481 0.0123242551837 0.00112940836952785 0.000433584701425777 0.00320847443582954 -0.000570531368451773 0.000428942650556472 0.000917086240909888 -0.00385895566477279 -0.000805947141153155 0.000512662688301865 -0.000223789229282624 -0.0327250006244456 -0.097316782738421 -0.0373874098708028 0.00790808627716603 0.0325239980628393 0.0464996707861238 0.00334136380958441 0.0308103357452012 0.00885971038669667 0.00253199681386081 0.0290764122783734 0.00359685977724801 0.00532678933665736 0.0174270765437737 -0.0153996673004161 0.0128168592407227 0.00299270737421917 -0.0329247021125708 0.011067886301396 0.00486501171199007 -0.0318679971952105 0.0155102807694069 0.0231963149525544 -0.0101593470942292 0.0239960201908071 -0.00485591967384908 -0.0115982806217869 -0.00138128917151857 -0.0102853373881916 0.00920794376246188 0.0358423526229648 -0.00318524690463225 0.0014099937746467 0.0625827472963348 -0.00366839134037401 -0.00228855405920257 -0.0588039573973533 -0.0852866241351311 -0.208070298191065 -0.0490573087279188 -0.257276442808015 0.00624830978822643 0.00116118531190455 0.0343326255381652 0.00832941136092448 -0.000770239038495798 0.0195415445535227 -0.0172590648482741 0.0103214460318093 -0.00906347520037307 -0.0416909642518566 0.0260155398983652 0.0201929409513169 -0.00778458817872493 -0.00653868757122471 -0.0121800978134648 0.00862731758233556 0.00253538545002293 -0.00668642113225598 0.0307013134231412 -0.0182056927449627 -0.0165796592982023 0.00294660855376178 0.0646053000870142 -0.00438894828962768 -0.0153104656814934 0.0144312109579129 -0.00697049224520107 -0.00441904614911855 0.0421405130530193 0.00502747964051877 0.0333938760334466 0.0782418825960549 0.00313536863877439 -0.0146153867131545 0.0673771901809255 -0.012659307136735 0.023428088464367 0.068878768191739 -0.00102247833534275 -0.00773418155896448 -0.151313453317313 0.01349003932324 -0.0019211288741251 0.0377697619726878 -0.036736057009687 0.0336295709407824 -0.0258767502571983 0.00892795973806891 0.0306907203597008 -0.196839817297475 0.134913100838063 0.0222757321376039 -0.233257222211539 -0.0900261350853217 -0.0493951537676737 0.00884056108748458 0.12146808948327 0.0789152530261255 -0.00384674983845632 0.00259225029044434 -0.001639962758216 0.00233750582890368 -0.00310893229248171 -0.00869071306005642 -0.00951910022024643 0.00462673414992071 -0.00430385586223509
  16 229.00517458258 ""  1.79200320273077 0 0 0.00711007151917986 -0.00503808273078046 -0.00728347528069141 0.0653965337886343 0.0228489086081982 -0.0618151525394434 0.0179863893201068 -0.00139616769268979 0.0821399221977309 0.0204259125537633 -0.00324757958257485 -0.0949055858116081 -0.099916907545286 -0.0049267337528961 -0.016711152791737 -0.0799843854192138 -0.0326147947413473 -0.0635053642820269 0.0384774612029422 0.037726908066153 -0.0530765775669865 0.0800043656561143 0.036355365202909 -0.0612533141616519 0.0135029564563015 -0.0030821560387456 -0.00108112641820909 0.134876900222529 0.0198639531000988 0.148749542504633 -0.0789849979713397 -0.0187723921836557 0.170462192588171 -0.191767750406431 -0.0462911845062404 -0.0890535932389711 -0.142290073608865 0.0100072257846647 0.0729473728135974 -0.068286595879112 0.0168148007933711 0.0396633175486469 0.0198172117536217 -0.0072066408584579 0.00598836310290001 0.0118770284090513 -0.0101444375769591 0.0124915792649868 0.00456449919073457 -0.00945293745685071 -0.00314588122637011 -0.00838482079906515 -0.00267466527692961 -0.00480090679076016 -0.0104531854152798 0.0127242417960223 -0.0119278475136751 -0.00729420576133649 0.0169357923355097 -0.0144255235667023 0.00411437026126752 0.00699244806024122 -0.016833467334749 0.00968488846646513 -0.00697430318509878 -0.00994726339428723 -0.00753961397665814 0.00655955552847434 -0.000938667953490584 -0.0195240730338217 0.00144241623655652 0.0097574671385122 -0.0353899293077953 -0.00603434447333918 0.0108265064939998 0.0231421876134396 -0.00191818687491391 0.00145415469433878 0.0248644528249929 -0.0082561766649377 0.00729247675428536 0.0268309565724102 -0.00705518176227954 0.0052070136687809 -0.0156402998561245 -0.005655273820773 0.00178642210013175 -0.0150234123580977 0.0179606310394176 -0.0107223715065818 0.0114700449670106 0.0106616246305851 -0.0232054847867079 0.0164297141789632 -0.012978367498866 -0.0103746302653424 -0.0116674171004895 0.00611694741954425 -0.00138251819200918 -0.0152114147714983 -0.0106124021875568 0.0287588654188485 -0.041677030548695 0.0076300530293052 0.0100259439156466 -0.0454400886874474 0.000152981609658112 0.0131027963693625 -0.0500220081034158 0.00151147930204426 0.0133627564082216 -0.0341496227588126 -0.031196199051332 0.0125378736567132 0.0302379182462651 0.00146356381856293 -0.00428897575127354 0.0264380826748997 -0.0161640540753688 0.0181171620437679 0.0341931331886277 0.00263107276527108 -0.00724797111774932 0.00171759100682154 0.00331803946415375 -0.00987849779867349 -0.0011927221061739 0.00424219736419882 -0.00944927205062209 0.0138458142539198 0.000862820187417976 -0.00868534641526863 -0.00042750232621714 0.00628501103744008 -0.0200138978761509 -0.00119247644593768 0.00178389058920539 -3.08032667027483e-05 0.0207481169304338 0.0027765081731971 -0.019016006355969 0.00432396498480187 -0.0101778854176804 0.11607692745329 -0.0508818804420622 -0.048896068361229 0.172890788061219 0.0822624896535879 0.0381439463200185 0.163954023599594
  17 235.035494235741 ""  0.822307388552164 0 0 -0.00424239810592153 0.00294597437926274 0.00147364414590276 -0.0213947415218927 -0.00958320127899767 0.0174467905445609 -0.00477480939836222 0.00433411140014581 -0.020838808865106 -0.00819407153159913 0.000520397964457905 0.0276084407955085 0.029202145364654 0.00218526738982311 0.00323064342243492 0.0212964215199204 0.0121980608691466 0.0178924839455688 -0.00963800589449344 -0.0161938050414724 0.0155431166684403 -0.0291003487603663 -0.016460524536847 0.0168057855011314 -0.000837582293032261 0.00365196191707198 0.00684276384858734 -0.0388135431081119 -0.00365621681530417 -0.0403581991516757 0.0231244052307555 0.0142016087940495 -0.0465734183564313 0.05773441108412 0.0196385660755993 0.0263826727089095 0.0450545029805685 -0.00374011330632614 -0.0277778457722844 0.0169681073346083 -0.00673069560581467 -0.011830789037814 0.068741757555582 -0.0195061968295059 0.0329531937330544 0.042079170455601 -0.0302322159382288 0.0537198405079404 0.0254776951607494 -0.0230995720643003 0.0172370734515848 -0.0264086428035867 -0.00898484117908586 0.00621259448478744 -0.0381911358161665 0.0281919813040759 -0.0337418287271429 -0.0262019652668449 0.0410692934373634 -0.046669348531986 0.0218069626109 0.0228545587689387 -0.0428207396163687 0.0438459728660919 -0.0133213532735355 -0.0054965385548683 -0.03203844319499 0.014108303982449 -0.00691965445523064 -0.0885028405427351 0.00387530367444226 0.0346119959679592 -0.110692477983791 -0.0212548903878679 0.0268656373882298 0.0600080283757973 -0.00622644761460842 0.00421256074465544 0.0833194002010252 -0.0226179677960265 0.0410888877113143 0.0940871648355148 -0.0156675809756416 0.0298433960513464 -0.0546529132487408 -0.0217290997190139 0.0307713805328321 -0.0581190650217659 0.0365010575360487 -0.0366238546527046 0.0505370318631198 0.0367268352277271 -0.0675868397130513 0.0702492962538026 -0.0222990360919463 -0.00126541870247989 -0.0872396251221968 0.00911313811208608 0.00444837491072442 -0.0751053171474145 -0.00916851766767031 0.101150285521787 -0.151527580059296 0.0146849964961933 0.0310207579171255 -0.133098012227812 0.00132870819978629 0.0264375994108405 -0.162045584795259 -0.00382162883470326 0.0297286089518038 -0.10512478843566 -0.0943833196470379 0.0414314292679632 0.0855989546890589 0.00448867992599361 -0.0157325434158382 0.0702584305877071 -0.0436315659336657 0.0571002976546405 0.0881072320596109 0.0055235975857728 -0.0195373553840626 0.0127773577644816 0.00849572577264889 -0.0180540080749334 0.00829084828912832 0.0100216558862724 -0.0168186850107381 0.0495131611084816 0.00167619830790456 -0.014423239576165 0.0056004449129078 0.020406064246966 -0.0461015532735698 0.000970681400281818 -0.000162419739703139 0.00927548693676706 0.0707724380092831 0.00912458652168306 -0.0442643832891543 -0.00329147954825843 0.00495140592552813 -0.0366663472135391 0.0173013162591989 0.0141105387140334 -0.0573590469496442 -0.0302422596219454 -0.00827144921715785 -0.0526373494400732
  18 252.174057920386 ""  1.74244531719197 0 0 0.00204069860095423 -0.00291553993116235 -0.00112549652902162 0.00471508650872547 -0.00188038601243793 -0.00413639279754528 0.00275784453024445 -0.00305024492187402 -0.00214089960792145 0.00224088312084179 0.00089256090668909 -0.00587422156743849 -0.00420386804889021 0.000498433946852587 -0.00156846999153321 -0.000682682883365368 -0.00318694837958171 -0.00213919220249969 0.00573752917886009 -0.00253517957951834 -0.00588330470301422 0.00377832265371183 -0.00298544702826563 -0.00296804674116228 0.00287440775705185 -0.00356668010482746 -0.00992392858423074 0.0067640873302261 0.00232129641592195 0.000344689744439819 -0.00103808214477398 -0.00698481320086542 0.0014565548361227 -0.00966614464286127 0.00553785637140854 -0.00480831779749964 -0.00123107115152493 -0.00158745207910393 -0.00078204758068652 -0.00749964964081021 -0.0026063540566314 0.00457605283652981 0.011812830635203 -0.00298635775780885 0.00706222183038944 -0.00408972919371661 -0.0804721957197492 -0.0557443848200902 0.0102744773995172 0.0435045843297776 0.0332596713155007 0.006838399727 0.0637903443300896 0.045066262030778 -0.00112551948769243 0.0125564999630782 0.00575828839734393 -0.00755958378162733 -0.0417571377061138 -0.0303756135742768 0.00667868254589246 0.0366151282369745 0.0227656120807096 0.0145090407089605 0.0906992031055887 0.0634681143834427 -0.0110997404966997 -0.0435632647557799 -0.0289990948916895 -0.10665004679062 -0.0281820466601115 0.0195747858419484 0.0695018334950386 -0.0117067859978657 -0.039555929361119 -0.00321615907037478 -0.0193269424823966 -0.01156641924759 0.0423441992863414 -0.0126404788188458 0.087565457180564 0.000154972038364938 0.0795220937213601 -0.0142249553311667 0.00459506212219339 0.0693128785351774 0.0522353113510966 -0.0027103750826878 0.00234516319599146 -0.0011580457788791 0.0112018590262247 0.0457569904332235 0.0242641803944471 0.0175148548998852 0.117608470944457 0.0797416916570093 -0.241267128493332 -0.0873474126788598 0.0778097020613891 -0.110685526312918 0.121548835659044 0.0438337695061106 -0.0521115873828687 -0.102493549194431 -0.0173214868575845 0.190916077948942 0.0104517463754313 -0.12721322364881 -0.00623782994306245 -0.0672851830548759 -0.0882285117357542 0.0931097781180596 0.0520456691096814 0.0853616567941446 0.00207409877457527 -0.00641112842095942 -0.0213914550342308 -0.00210289104627733 -0.0162000144753979 -0.00477824960865834 -0.00419105017643909 -0.0209826249614634 0.00193783215083413 -0.000514416030941672 0.00196356543094271 0.00231098890270967 0.00121340255012543 0.0065627408624753 -0.00797877015219836 0.00781842843972617 -0.00614627115174432 -0.00760910494797355 -0.00289430842847242 0.00738141319413422 -0.000191071462077623 -0.00461199116995651 -0.000748012029431751 0.0117970982351799 0.011329057430508 -0.00698513965087709 -0.0145796727105682 0.00200666035861193 -0.00354003014615011 0.00493803754313385 -0.00500132589682612 -0.0060465567559399 0.0117583904678332 0.0110453737777211 -0.00436572614913443 0.00932278451347974
  19 292.714844546436 ""  1.16288750582806 0 0 0.00163808958328163 -0.0170253137481396 -0.00165334993213579 0.00251378267070128 -0.0141334977899482 -0.00251510989087135 0.0125838256509878 -0.0121480593811792 0.0127265325921653 -0.000344190819209801 0.0697909198564807 0.00684649551819249 0.00179723744466827 -0.0117458928536605 9.60547367602442e-05 0.00340053284199684 -0.0146558280869005 -8.09109853746096e-05 0.0517007914155896 -0.0420413885840841 -0.0531249121024707 -0.0396294775645463 -0.0572730837235211 0.0354623958226158 0.0293074687289641 -0.0151337024375781 0.122839230087067 -0.0521656475011629 -0.0761488983117003 -0.0280331211617342 0.0668109827186802 0.0599178000006493 -0.0408909662348547 0.0311497470638013 -0.564411865438877 -0.0601501716118564 -0.344192768975051 0.165643756168497 0.336604605596749 0.320695531606665 0.269862508439388 -0.282878322994794 0.00053535946450447 2.27889588804542e-05 0.000521892149170016 0.000648915418829884 0.000254257763631889 0.000504515422257326 0.000808254463815986 0.000416518001196784 0.00101967985631285 0.000374770934817176 -0.000292585311404294 0.000575819119021751 0.000101085918131272 -0.0014018247331995 -0.000328309398319647 -2.85573346361592e-05 -0.000747378806651977 0.000122713789268533 0.000643833112163171 0.000877140771053291 0.00131636069060989 0.000764964888531813 0.000635212636875199 0.00128439327570433 -0.000495183245394893 -0.00129083350667956 -0.000213945558509466 -0.0017931439086908 -0.000697776693218463 0.000190189719605784 -0.00100125038654973 -0.0014832039656918 -0.000181525385113644 -0.000397572270828899 -0.00166877175724302 -0.000383154249877219 0.000393733546146121 7.10658936440918e-05 0.000368466713707156 0.000524884248337164 -8.76265568509354e-05 0.00057312190590792 0.000148998235687078 -0.000718423099770036 0.000518522237477167 2.95570514546033e-05 -0.00267415885472381 -0.00113488856487284 0.000929163286845471 0.00145101262653124 0.00140781141209058 9.77399310027133e-05 -0.00037588108454031 0.00042787813545093 -0.00528968130318043 -0.0022758814462508 0.00195514272034342 -0.00213399289649753 0.00334461789877025 -0.00033017013632876 0.000716259740615108 -0.0025109324012862 -0.000533325466217243 0.00053557802942192 -0.000186370696054758 -0.00192200478698271 -0.00362335866002798 -0.00236788695614492 -0.00118394138514759 -0.000459567929948617 -0.00208492714368435 0.00233268102290663 -0.000946278702009776 -0.0015271739981456 -0.000153986587673694 -0.000449219418548493 -0.00243532887940933 -0.000749279489975788 0.000287447522213524 -0.00143590767277097 -0.000452862669749818 -0.000258804188782758 0.00057397979201662 0.00108094677157828 2.54965531577416e-05 0.000820763990121673 0.000515882514072928 0.000460074704013039 0.000133526667827876 0.000570100370426212 -0.000470326138472461 0.00105398762075971 0.00082386737118414 -0.000660473256948479 0.000209255327800925 0.00183157791777239 0.000686070834398858 0.000118402189479679 0.000153734162247706 -0.0170212027243257 -0.00928476629284226 -0.0195486819741909 -0.00808550115096087 0.0106533319887516 -0.0285703578998345 -0.0353116246530315 -0.00554497704159968 -0.0277725887129085
  20 313.642167043657 ""  0.0317540293645116 0 0 0.000552777646279404 0.00178768726326927 0.000295229162956467 0.00149461220258714 0.00240059905515915 -0.000688084802165263 -0.00158796814480578 -0.000280891308378569 -0.000611945417904911 0.00136155771579253 -0.00176744420286435 -0.00159577110457351 -0.000558649184373163 0.00126514028080463 -0.000204562058707174 -0.000350605752104585 -0.000127710307025545 -0.000788037181780685 -0.00106077763918038 0.00386009148010924 0.00115670356206986 0.00364637353517412 0.00454039437431751 -0.00253491017388165 0.000481560261990732 0.00168266247184823 0.0571224824159075 -0.0420767200809247 -0.0352499510369852 -0.0255751759037441 0.0326496895846179 0.0295237284355028 -0.0334328999142337 -0.00257387786458264 0.0131207815055935 9.67028000875922e-05 0.00590096535575074 -0.00198470007723691 -0.0068353943070758 -0.00658131882711508 -0.00425418835066771 0.00756426013034697 -0.0019588945550661 0.00160005110826825 -0.000486879436499217 -0.00148574059904097 0.0194231199188781 0.0197017986702741 -0.00708025649134076 -0.02583158756014 -0.0131482212020865 -0.00735669255753007 -0.0232900538685189 -0.0120049355680479 -0.00403036340787841 0.00856846940104284 0.00555878173848897 0.000397359011129549 0.0212585129009283 0.0110197219467882 -0.00210771501851174 0.00426003069718472 0.000197249469367503 -0.00528427985195227 -0.0321406834398805 -0.0201329193852386 0.00285655340729516 0.0126779664751903 0.00667523964091203 0.0309563237562453 0.0105298874874924 -0.00689139064577997 -0.0184552337488438 0.00494544817920478 0.0158467207183004 0.00616834235426246 -0.0139277355341247 -0.0097357842881367 -0.00600340794138439 0.00336202991013105 -0.0237846280954283 0.00178549313820201 -0.0226150529173071 0.00580628475838883 -0.00790111855253755 -0.0236673038418803 -0.0116209989634906 -0.0049134498319809 0.0246147763733096 0.0150995683917969 -0.000721272967317155 0.0179778507095565 0.00893933826803526 -0.00322719826167557 -0.039327768239589 -0.0234089627093386 -0.190406629205113 -0.106997871753796 0.220137054541067 -0.0188828222018161 0.303134703635396 -0.177716378821661 0.322980109653786 -0.175341692108216 -0.0738958822815264 0.229885476670852 0.142403593261054 -0.22008247774322 -0.356279768367065 -0.105829180728984 -0.111530454799961 0.0582923271117647 -0.0302340798514817 0.378682608084961 -0.14724150430802 0.072155835771199 0.0308485995231384 -0.00812758953070183 -0.184524308142247 -0.11465791683793 0.175726331767258 0.0396980268472357 0.0361328258080947 0.00740780805758635 0.000211777122037116 -0.00333515636828119 -0.00158101653334606 -7.14732038158032e-05 0.00131883620277217 -0.00160416132363528 0.00460688496376579 0.00135523575672681 0.0106564301784783 -0.0078601140470003 -0.00339272629212775 0.0131143459031371 0.00618024372300266 -0.00671709884866571 -0.00337786357083064 0.00186899698173546 0.00195746535363782 -0.00168090391994251 0.00283147564902789 0.00450388250816617 -0.00455589885185888 0.00385780028763307 0.00774074222298468 0.00184805144410714 0.00592879879473987 0.00687487804957513
  21 313.987262026185 ""  1.62308519662344 0 0 -0.00712494058564615 -0.00787601403506769 -0.00366323634200364 -0.0215616166569389 -0.00892559476860493 0.011620102870854 0.0124607322204087 0.0132987478163809 0.0123573723922957 -0.0182178469198712 0.0184830887374627 0.0217592725828732 0.0117378949777473 -0.00175592541921607 0.000946303125847106 0.00216305048313079 0.00349820662592144 0.003934521678202 -0.007933391147381 -0.016422057166509 0.00114745004537839 -0.0327606850771098 -0.0204187958405172 0.0280022979158281 -0.00707532951883035 -0.00439336760297762 -0.520714334390866 0.395093232448724 0.332922411927565 0.247846468333317 -0.309912117172579 -0.260074287561022 0.321203544835281 0.0394409467888596 -0.0827548780674464 0.00902525088217331 -0.0303019659498146 0.020547200270336 0.0366484691311308 0.0524173742851294 0.0363486346856963 -0.0629351797799122 -0.000456677197122211 0.00169286126958879 0.000149027572327435 0.000986657964806154 0.00516587526064873 0.0025117289203482 0.00130514635453752 -0.00105000177004494 -0.000785456788653454 0.000837128610136604 -0.00171383729034472 -0.000991381024414934 0.000879312928569133 -0.000203674400384148 0.000307492323853984 0.000715284440868074 0.00203768927259922 0.00210764108396535 0.00117185931366928 0.00102961117492597 0.001143254898423 0.000947117872161285 -0.00321680986467473 -0.00199422037569054 -0.000146978364616543 0.00108672285146765 0.00184639516652271 0.00207173773057875 0.000871057910690128 0.000846611512657732 -0.00366638942712183 -0.000140446946520894 0.00259222097344745 -0.00247808713046235 -0.00109535991140769 0.000211579192227295 -0.0031499018687799 0.00216105890631447 -0.00133962869061026 0.00113228984316942 -0.00105412954219291 0.000841306774052889 0.000757733219320333 -0.00148642132172522 -0.000718555610634386 0.000998274244589366 3.64488801817748e-05 0.000578331173687299 0.00122789077748692 0.00275180140024095 0.00231112866097229 0.00239808721865189 -0.004748339326773 -0.00260736107992008 -0.0259082331495665 -0.0138314828116226 0.0285578795040755 -0.00388931129218248 0.037480622394112 -0.0190660696135625 0.03733805447821 -0.0221339656899751 -0.00760326042656758 0.019509851310725 0.0137908210203746 -0.0201137724553733 -0.0370667992381383 -0.0106440045287878 -0.00971299710920064 0.0037744925526994 -0.00497271614283961 0.0375308615245538 -0.019707988696846 0.00782555649900914 0.00515569157218217 -0.00439128895130105 -0.0177627468326142 -0.0128618557029434 0.0143541222987495 0.00410892305687771 0.0061865776694346 -0.000810173431956272 -0.000262308976606169 0.000561273513286088 0.00165641220501698 -0.000644680472711378 0.000242230715900449 -0.000378011928141689 -0.000164450083615765 0.000297488142789213 -0.00113905767072157 0.00116007056929863 0.00239515735855456 -0.00203545130101949 -0.00196204291889754 -0.000868989469854697 -0.000635713270692172 0.000404914480710651 0.00139384615181639 0.0143077529307974 -0.0166016541688702 -0.0446656318967194 0.0606926056512539 -0.0255840239690002 -0.0936686231534578 -0.0434637291438176 -0.0331612421968341 -0.0770535245058814
  22 325.224965461649 ""  0.12518281317803 0 0 -0.000435507808296508 0.000155288751953103 0.000369694647190786 0.000435923897132144 0.00158232200856628 -2.23579095646983e-05 -3.61441768406289e-05 0.000571795682902784 0.000300675683000951 0.000733546930132035 -0.00094857298359048 -0.000207551787348957 -0.000701402154730415 -0.000127949125350298 0.000891864573077284 -0.00126196773034404 -0.00129023801606882 -0.000463609046355451 -0.00195894811911871 0.00298038950594161 0.000481196490470001 0.00232815310700562 0.00340298237010928 -0.000832313159221529 0.00120523360673516 0.000508616734740349 0.0113472658919238 -0.00771994085887251 -0.00571476132357782 -0.00442766363300625 0.00618331912812716 0.00743993384719832 -0.00583368461418701 -0.00221175905235815 0.00418630878409942 0.000439315249781898 0.00167932868808027 -0.00142813931429735 -0.00087302695098009 -0.00303840073727779 -0.00227695671998365 0.00417352181476712 0.0313577854993307 -0.018724243354858 0.00320985804558123 0.0622889362439305 0.0191052289390482 -0.022777550066949 0.0497617917455171 0.0281068392487961 -0.0509899190243024 0.0502096622879702 0.0251012662405708 -0.0518902374197471 0.0530180014836232 0.00507824287878893 -0.0175596145698376 0.0145840457387464 -0.0083657066752256 0.0132410651001014 0.019967953864639 -0.0094222187814771 0.00392407265142357 0.0197729298036157 0.0130496523051705 -0.0312439464616925 -0.0175061254615027 -0.00913845798950408 0.0214387284714406 -0.0349627049679474 -0.00208576154191946 0.0267857192354606 -0.0456385821877128 -0.0182110122048789 0.0219068561426734 -0.111944001390258 0.00137399606771771 0.0150716845193444 0.00900091914044682 -0.0120470905196922 -0.0246364397080719 0.00758025954118335 -0.0344757400335407 0.00825903083619792 0.0586345350255576 0.0288951647096789 -0.0592640832861861 0.0812049406760333 -0.00159203386643936 -0.00923970688216876 0.0121485238869337 -0.0136658672303196 0.00826087608317707 -0.0192335597894251 0.020141859142859 -0.0417568523571706 -0.209990325117408 -0.0894879557340504 0.171418909267564 -0.0630575272916543 0.216075164064424 -0.0543566049411338 0.141794080315492 -0.131584667133038 -0.0242636565989457 -0.194361068222025 -0.0765042567228889 0.148221853686714 0.105299387624821 0.0499542843834084 0.0910070742225413 -0.0835894807112533 -0.0414742266618469 -0.165437057445783 -0.163805084318552 -0.00369306247349453 0.0465180940047293 -0.127276951775798 0.0309639297636059 -0.0645031034922688 -0.131776039738153 -0.00832681748186406 0.0494384865451541 -0.0458158713394989 -0.00225152658757594 0.0185589158271332 -0.0293942564964948 -0.00757382834838388 0.019606036745277 0.0308915708654099 -0.016275266139327 0.0171390802994854 -0.0643529265952865 0.0319020642457284 -0.0280553445210167 -0.0759901586710491 -0.0301736816501537 0.0639281182704891 0.05085498478562 -0.00241779971878965 -0.00582084694642969 -0.00101137116076518 0.000345212113424258 0.00275549754014353 -0.00208592034233769 -0.000766242414441781 0.00371051785088146 -0.000160093156677941 0.00181522168042844 0.0034901928696865
  23 340.740873412407 ""  0.0321915991264788 0 0 0.000785912629032662 0.000177762265057834 0.000144053258346206 0.00415938973784805 0.00145104025647885 -0.000910171692696479 -0.00286203211594651 -0.00303409827077462 -0.0019462602642591 0.00595358839536834 -3.09481141884855e-05 -0.000232350918881258 -0.00138560896013405 -0.000501520715857307 0.00532110152620903 -0.000309673675261563 -0.000763042158575662 -0.000631822277276898 0.00233656636977946 0.00256866644852671 -0.0024249927164966 0.00535833653724492 0.00281751857439549 -0.00304556686232451 -0.00805113617901802 -0.000543650401366685 -0.00579177227957256 -0.00177779505472101 -0.00280293449619708 -0.00127599214677363 -0.00352039770672288 -0.00945113321537501 -0.000963878516441026 -0.00849905076973314 0.00165139037391797 0.00051762330710225 -0.000638162800849385 -0.00155552500141167 0.00924153031200378 -0.00284440140428593 -0.00213295964286732 0.0116216732997976 -0.0180756073538227 0.00672690655171402 -0.0209989941342014 0.00854226248003211 0.026654479978254 -0.0373748959546173 0.0221656632348482 0.00745245813475317 -0.0110934110090273 0.0571289276749303 -0.0058788663664343 -0.00302604024969574 0.0621857542433261 -0.0302384048925903 0.0323233139717795 0.0286649496228384 -0.0345374144598901 0.0485317335383761 0.0106862106711247 -0.0371874675650008 0.0487523270719543 -0.00303794576368648 -0.0126617411242817 0.0142623896775064 0.00493804211954101 -0.00331725327734146 0.00767975014012577 -0.0583518880500629 0.0997027618349521 -0.0156392720506637 -0.0757511887510438 -0.0194335712075076 -0.086326031251901 0.0413529424389358 -0.00560253652966428 0.00901999302973422 -0.033574467945073 0.0108726408491366 -0.0430441399112102 -0.0441621190487366 -0.00779413965461163 -0.0153709486307545 0.075170008072797 0.000788797179057639 -0.0196851906637909 0.0988247900909868 -0.0395652188408615 0.0385923909507839 -0.00715433826435802 -0.0467089987243442 0.0630230227499801 -0.0348787416325259 -0.00587780721683177 0.00662256997434137 -0.0676629579622435 0.123917422799554 -0.192439215137592 -0.0402315231035626 0.0690339460436658 0.0700788156929811 -0.151443736095424 0.23553219246017 0.0507062575657081 -0.0699059223954236 0.13718219099415 -0.187080040335179 -0.204434373774473 -0.123862235723283 -0.177365552018027 -0.0575465977646098 -0.0962553988866185 -0.0116696489300334 0.0646569993632417 0.00682721344297104 -0.00981317719697077 0.0497574567037767 -0.0369556414807924 0.0501262080931815 0.0708400685561687 0.00520214555356305 -0.00533967378049 -0.0181280626329814 -0.00442400916100735 0.0139922955979818 -0.0185588659057967 -0.00806957266286041 0.0176161906836731 -0.0100252465745508 -0.00330307930715823 0.0143785503793295 -0.0195197990125754 -0.00364105469109827 0.0065460801182231 -0.0199080830165546 -0.00639823206534002 0.0178123098783957 -0.0142361042862041 -0.00400074287581931 0.0204491929152382 -0.0024823489890981 0.0014773516111564 9.82463918192176e-05 -0.00165337218666101 0.00431585261820653 -0.00110493867691843 -0.00527890956652248 0.00375922376656317 -0.000892949855686223
  24 349.963393116008 ""  0.219591754557947 0 0 -8.06594174831999e-05 -0.000486101220931415 2.52835329581733e-05 -0.00338611557773845 0.000506105431947334 0.00119444252717079 0.00332447094716846 0.00228983021260223 0.00266975746805681 -0.00495615681945436 -7.5874940962434e-05 0.000405022057745502 0.00217541181943257 0.000749029494952021 -0.00488045221352799 0.000468472508941173 0.000147835375862912 0.000370649448884959 -0.00440029859605607 0.00101545765060721 0.00265056791710078 -0.00210490229305259 0.00125459322126563 0.00356781543528449 0.00837118793135942 -0.000181812892676264 0.00584485998161593 0.00310706599466315 0.00210956368955083 0.0024752675555627 0.00317907089630303 0.0089353437320697 0.00233632962486761 0.00894689440620751 0.000213316774981923 -9.84924981056372e-05 0.0022979031132522 0.00133088829620511 -0.00967405472697418 0.00273509013046991 0.00158774239418272 -0.0101851509895243 0.0325108009069825 -0.0143810869292152 0.011768493231285 0.0387898219211182 0.000559698281005115 -0.000350702437770147 0.0225235841650701 0.0160237968979858 -0.0280307124599643 0.00967407090233495 0.0189587952925942 -0.0306473815987041 0.00990615918888123 0.0104176949482808 -0.0180004753887302 -0.00656938626885024 0.00258213687001748 -0.00215406338134673 -1.25062261262722e-05 0.00442510723183973 -0.00683185263384496 0.0063717454027072 0.0121852681351347 -0.0199678800533277 -0.0186325221856961 -0.00620216403611713 0.0138125728964417 0.00887708095617015 -0.0312492923388619 0.0110174067509938 0.0116704056079936 0.00381940163127641 0.0314867489664922 -0.106748809599782 0.00259451229713268 0.00893946521710354 0.0236870814360799 -0.0116530457133552 0.00734267753677564 0.0290427899772323 -0.0142094347645228 0.0113636415065391 0.0103194038918067 0.0201346316298027 -0.0302023832697065 0.0180031098580235 0.00769677763185051 -0.0146131106266287 -0.0012452022477189 0.00454334904816844 -0.006125071022964 -0.0128130447953077 0.0169399656704894 -0.0246253091866526 0.257980622278881 0.089294427230875 -0.170094123703296 0.049701474495133 -0.341705510425203 0.131479577652056 -0.247639178554158 0.13026491691235 0.0695547428469858 0.251841032790503 0.0888640123281286 -0.166874489844849 -0.257380069434131 -0.0841933166569178 -0.0692146248460369 0.0773021796542483 0.0169865700379243 0.351084404863544 -0.147890406268579 -0.012324587176918 0.0397101926941043 -0.120258560545218 0.0450583341792636 -0.0638610122717518 -0.140517415929401 -0.0115470639604861 0.037822016241367 -0.0201954949006547 -0.000974504932762973 0.00767000002694192 -0.00933445302152302 -0.00220696475090692 0.00482883327502882 0.0296671214678319 -0.0122764565294604 0.00440547107102532 -0.0328757353854763 0.0230505019189313 -0.0226244885257571 -0.0410733017544097 -0.0197767383135036 0.0402588045606655 0.0445539170812668 -0.00433682667834645 -0.014643281611328 0.00318755052461834 -0.00210401793790059 0.00108871295184604 -0.00336321871825633 -0.00314805358855541 0.00808577135942659 0.0122473000235778 -0.00671836867060594 0.00490758985385473
  25 355.228795926407 ""  1.06323922634202 0 0 -0.00464466708003941 0.0186649015597977 -0.00427302670446865 0.0694003396987981 -0.0167842122925461 -0.0239119119280327 -0.0764623795762941 -0.0366863020369365 -0.0591960688884618 0.116157129663963 0.00346672835794899 0.00467957943064175 -0.0293423167069202 -0.0124327087362084 0.116923639479881 -0.0125668693543799 0.0151421688923356 -0.010524759013021 0.106309293830503 -0.037439897919906 -0.0594715322577205 0.0269255951889161 -0.0453535122301506 -0.081583384287057 -0.180744965957451 0.0132084044491346 -0.141445295369121 -0.0653467539461365 -0.0229652336697589 -0.051117413824454 -0.0822362087623572 -0.176788965460007 -0.0451389962004303 -0.172405335056961 -0.0108509527016905 0.014314911583708 -0.0406318508339544 -0.0202027079560721 0.222438049342114 -0.0348359807375839 -0.0243883132730152 0.224868462152859 0.00287618390399255 -0.000972545502051573 0.00177701129723358 0.00217241566464415 -0.000431751366733037 0.00233459577966215 0.00139143888337227 -9.12752377788359e-05 0.000408584207695747 -0.00207295616286516 0.00034714075760389 -0.000410179855594664 -0.00281232087122145 0.00206235627236978 -0.00268985173045265 -0.00169971633235597 0.00214089790820473 -0.00314734318003326 0.00059575914408594 0.00127303853341806 -0.00343525429754669 0.00187522676852756 0.000217767010632597 -0.000749438846248006 -0.00135733896636456 0.000509947254801889 -0.000423111229316709 0.00247916206228187 -0.00606576886534244 0.0010908397580174 0.00249521225059203 0.00115203250068839 0.00597482129478678 -0.00614356685033899 0.00104577834839322 -0.000586599582541722 0.00366625162556288 -0.00105965716190808 -0.00011840262615548 0.00227215621369792 -0.00256554846406463 0.00230867566040626 -0.00389151847585346 -0.000610431195134737 0.00102332200843722 -0.00483003285371626 0.00262237278760981 -0.00288808818606816 0.00217771569050296 0.00144949784212633 -0.00527360307973053 0.00204743503454467 -0.0013558845910213 -0.00151051951948767 0.0147039549955904 -0.00158522528224682 0.00133046689618171 0.00361235638495222 -0.0192668551856645 0.00311760137785717 -0.0055284884501795 -0.00529086747402759 0.000401874534460681 0.0141644691875672 -0.00192594914587576 0.000809624883965549 -0.00617849391543858 0.00238060520071776 0.00548514365745803 0.00512048845303082 0.00394111006652761 0.0192110241959278 -0.0095304162345872 0.000605260310809342 0.00149798005143272 -0.00711231080334681 0.00332186381551591 -0.00572009282809359 -0.00794191838409015 0.000250812171131898 0.00175725595378313 -0.000225517161518108 0.000302761476986216 0.000195310197828157 0.00263787768749174 -0.000839733908997948 0.00205865371558307 0.00276989679999201 0.000917476672762815 0.00184205627306598 -0.00130557155743107 0.00323363848916238 -8.32085642860036e-05 -0.00192202387385343 -0.00140261490379031 0.00113444938558597 0.00398233138315872 0.00387548554686069 0.00282064664831087 -0.060000484984675 0.0466668369088442 -0.032136418703263 -0.0117752149623877 0.0837732081772794 -0.0814483339625597 -0.13564902039972 0.0846505959904719 -0.063609038843651
  26 380.514521900194 ""  1.19463782346929 0 0 0.000371600099244704 0.0016408293378624 -0.00102667654420489 -0.000738078019817782 -0.00177494389934833 0.000702072630917889 -0.00134059579731385 0.000291734284853709 -0.000452858873194554 -0.000498805511698112 2.71580182238441e-05 0.0017257000956195 0.000703925159365048 -0.000319392040297442 0.00126594275408196 0.00125293235022505 0.0029725090800173 -0.000690097500645067 0.00255058587405283 -0.00384317126131742 0.00114904110387432 -0.00345626164263415 -0.00420260672277825 0.00058183970986268 -0.00354756362579127 0.00121614123514435 -0.00490627644861474 0.00150116888410261 0.00145438155073206 0.00119101621407389 -0.00346690086155153 -0.00338742186999986 0.00165147785179791 0.00143204039398416 -0.0011617140779909 0.00165370753335587 0.000308905071653189 -0.00010635125370855 0.00125122548362774 0.00105900657373115 6.28231386943711e-05 0.000175520211539693 -0.00144390791183808 -0.0170332192838793 -0.0171346083353027 0.00488159783093883 0.0204614242714364 0.0168781740562255 -0.0025398281716207 -0.0420924836246772 -0.0288118563720099 -0.00261447546287522 -0.0363964807099403 -0.0251545449229558 0.00623693550716686 0.0486063352836601 0.0313178637748947 0.00657884855000706 0.0580185146629739 0.0377836131972368 0.00539495085165352 0.0403360939773055 0.0262424022086585 -0.000847621448629936 -0.0253475367022136 -0.0174503474043545 0.00300678232166298 0.0258341684308459 0.01759441631046 -0.0374214848198486 -0.0347487099362748 0.0804153318931134 0.0358105009017617 0.0516511146910238 -0.0685376790490942 -0.00972399181943706 -0.0943001854595775 -0.0602504369504215 0.0210204115118449 -0.0182040987938824 -0.128901749144391 -0.0410857567140957 -0.117262161458798 0.0123272389276713 -0.00473262845691951 -0.0561964390856871 -0.0381550609458354 0.00857145959302803 0.0713655761786948 0.0464932209361689 0.00607588826497133 0.0495288369811899 0.0323445940912401 -0.00355800070519845 -0.031571055269282 -0.0219551869184825 -0.0245860399473615 -0.0349393665298316 0.11343895527124 -0.0196990822508701 -0.0551295823908853 0.167491818333115 -0.122854249437852 -0.0840092179734212 0.0392069505118139 0.0200433720163193 0.0862997324674588 -0.0802232064488752 0.111661151666845 -0.0158075483428662 -0.102912919585624 0.0216451739343824 0.119452366316194 -0.125543873132099 0.00115492197641562 -0.243548648698721 0.00990239654406057 -0.0106176857705017 -0.0989665470439121 -0.0658522043518101 -0.0354394926437242 -0.0901860035556653 -0.222289170522685 0.0330070036296043 0.00563420495297984 -0.0210400498240813 -0.0371037730873003 -0.00117937590002441 0.0258561824970149 0.00407481157935118 0.03478091736736 0.02187635626701 0.0514884931276129 -0.0472277894870684 -0.0520403587152758 0.0660646692184473 0.0422688358862713 -0.0266716944485659 0.00332283699391982 0.02625199011682 0.0161873760833843 0.000620519729069448 0.00158314299576601 -0.00263329312327866 -0.0184138321274353 0.0103966799799064 0.0183453886970106 0.0243924945901301 -0.00996238462319058 0.00754591480548174
  27 389.924211901927 ""  1.84945467439437 0 0 0.000315434332191329 -0.00852083342712163 0.00208060378770123 0.00155773164387906 0.0144746606262991 0.000171701274309071 0.00779049599246982 -0.0033706820359912 0.00667395755385166 0.00254134618149001 -0.000868327647498894 -0.0029216612693992 -0.000803515539727854 -0.000535434788580734 -0.00155902362318459 -0.00277208622058259 -0.0173355663546969 -0.000481741770167402 -0.0250157313797304 0.0307307802142013 -0.001674175659487 0.0245323822733367 0.0344106341099053 0.003439800481711 0.0151598742645292 -0.00637644510555367 0.0220157969289751 0.00531237370979331 -0.0103815876822668 0.00508184072066793 0.00912498060261599 0.0119251752948305 0.00470342162726007 -0.003352870601121 0.00593726312758219 -0.00237408976384153 0.00379939700656452 -0.00311811841315028 -0.00296095192522848 -0.0049813571853433 -0.00437095632580181 0.00318363666132952 0.00229264645905985 0.0195106001147455 0.0173072460652151 0.000601334357247537 0.00768616964882471 0.00481468869481694 -0.00141811538920789 0.00232835803813468 -0.00242918169829084 0.00141691156329805 0.0174376880054049 0.00787480653841802 -0.000181330875515783 -0.00967177612283767 -0.00580806728571262 0.00089344185959436 0.0127661734522106 0.0106318548954073 -0.00103811651067637 0.0122126412554359 0.00931489969336704 -0.0052824619805782 -0.0231270978022722 -0.0182042507189809 0.000594082973449653 0.00790991068836807 0.00733548410795641 0.0213482327805242 -0.000996307147865114 0.00287116310099578 -0.020507843349891 0.00387339562857106 -0.0053992595386581 -0.00201818895641059 -0.0180090049905154 -0.00866248475746386 -0.0264524339963941 0.0233310650698305 0.0965297565371734 0.0431263335994097 0.0870787549035587 -0.00332770815081729 0.00440190325569083 0.0309755851075972 0.015035362403242 -0.00165541648348594 -0.0446289288839733 -0.0282302613795101 -0.00196813470403554 0.0225716746937998 0.0180751638522757 -0.00702967374908343 -0.0476166059821696 -0.0327856226096003 -0.0436625228239158 -0.038131776116064 0.088615772654144 0.00342409229931602 0.0892058523739132 -0.0606130671765253 0.121469294276696 -0.0678850528597283 -0.0219040010549821 0.0427339430226379 0.0639292335456402 -0.0805750340206897 -0.124998431801748 -0.0398318090162952 -0.0512855471098926 0.0019133142150062 -0.0168059868411064 0.0965382015319362 0.387152105694801 -0.315879906560284 -0.0698137951564802 0.034831138047416 0.390797021879991 0.256792322934147 -0.427985557883851 -0.143805569636148 -0.222204902484132 -0.0282362525631961 -0.00472383426322106 0.0193049257983887 0.0308184656080688 0.000849208180912349 -0.0213843949642993 -0.00283218225798266 -0.0290487567836991 -0.0172348353050502 -0.0443568674300609 0.0406687178171001 0.0441017012568563 -0.0574810455765192 -0.0370130649692736 0.0255750647723621 -0.00218131143342113 -0.0232424100708082 -0.0140424942288319 -0.00784892188701412 -0.00492117495816126 0.0039229481900201 0.0708062977702428 -0.0262379040813912 -0.0809997957975428 -0.112950608127915 0.0469805226792615 -0.0405525765698481
  28 393.348262589595 ""  11.0571423843027 0 0 -0.000615929680760892 0.0235433212323016 -0.00541339436528953 -0.00331020619925874 -0.037934624502074 -0.000396288912793785 -0.0205009985984085 0.0106199121178419 -0.0164363749564323 -0.00548742742440901 0.00137877167775081 0.00823394254815889 0.00314932979416006 0.000521747918231597 0.00480268194790186 0.00702295069036694 0.0445234798290439 0.000510731915031925 0.0671346194718762 -0.0810335466656905 0.00553364957375664 -0.0646552803034653 -0.0908326628124114 -0.0104112075111129 -0.0401222073856855 0.0188425573788149 -0.0536220430493164 -0.0152052188436458 0.0265506855636303 -0.0130505358021603 -0.0230796944570073 -0.0277624430894106 -0.0122288967157039 0.0095308450436758 -0.0146379430782652 0.0070173386929116 -0.00768275311947853 0.00662250747197575 0.00768796617211915 0.0130063036741843 0.00958656782851461 -0.00655805635581143 -0.00146611570518102 -0.0470624851156291 -0.0387858424927475 0.00127824622814801 -0.0212267001362122 -0.0136865679061988 0.00466580197147609 0.00562135312861382 0.00882847621067464 0.00143411479601647 0.0132074413381704 0.0126709013816934 -0.00154638276442238 0.00444440229218653 0.000268504698757111 -0.00223861667462692 -0.0134763031255429 -0.013336327570627 0.00160599716999431 -0.015377700608312 -0.0128047199526873 0.00583739590123567 0.00792508671054001 0.00960511880041154 -0.00277800104997754 -0.011580334140452 -0.0103115330550774 0.0136920406894942 0.00310380057700097 -0.0310491257189244 -0.0155580270474752 -0.0226515309214681 0.0286597452711885 -0.000881406136540963 0.0311522706458822 0.0170376254565378 0.0629391956333697 -0.0555876041721547 -0.216566000085495 -0.0934572672366926 -0.197991798600383 0.00703434976932274 -0.00242493399494776 0.00423737492784363 0.0100903862148369 -0.00518198091929733 0.000475277675439408 -0.00333756779582234 0.00449815854294991 -0.0219600689701902 -0.0209904302401474 0.00210300378137573 0.021933629791341 0.0162854708930396 -0.015675169534597 -0.0110262567276034 -0.00981109617833928 0.00203370381238281 0.043920488036744 -0.0790339538107275 0.0753932299561283 -0.0066810120746217 -0.0279650617792712 0.0250589982036194 -0.0236389341107719 0.00470615176350675 -0.0864272329188174 -0.00693767085059915 0.0284689792990625 6.50478236550372e-05 -0.0504999015860703 0.0982033445320449 0.171058420973846 -0.0404049385008707 -0.0406630681861093 0.0159348601566108 0.224976357187136 0.138934056710949 -0.187800877176118 -0.0295106552312853 -0.00777341557746372 0.0611268950834267 0.0129490735947648 -0.0431667866276902 -0.0694787715860148 -0.000186077003206412 0.0494139382662411 0.0101445142425954 0.066372671674035 0.0395849138040691 0.0959327756566527 -0.0862060150417484 -0.102152310658671 0.124637691357631 0.0834733350979069 -0.054330171913105 0.0108681841118367 0.0558758668080756 0.0311395340009057 0.0205536010575719 0.01428437991637 -0.00851590883804795 -0.185142054415706 0.0691398383795662 0.213595770443765 0.295329920877398 -0.119578182014672 0.108139128032079
  29 400.684459363093 ""  41.8487944307094 0 0 0.00187231753469513 -0.0455760579540889 0.00556085342961416 0.00313272434936977 0.0714822577427296 0.00197277406182159 0.0411608287481155 -0.0222558680930363 0.0289373943309347 0.0106641419603834 -0.000437802937253752 -0.0103259876685254 -0.00440328744825075 -0.00253901200336986 -0.00294529306544382 -0.00681561428526633 -0.074576468615334 -0.00120416213386646 -0.134246684387363 0.154854435188719 -0.0145531381943168 0.124627111950612 0.175215182650407 0.0254497861544723 0.0799190576809353 -0.0397029324026792 0.0805764704145936 0.042780653299774 -0.0419545102471687 0.0294409049826639 0.0359418855735921 0.0444831583885907 0.0300203828317097 -0.0174602031574188 0.0225529650076258 -0.0084981200411047 0.0150324253732104 -0.0142000624411966 -0.00490780488869355 -0.0228477730798864 -0.0191497918989377 0.015607112096776 -0.0134941106342034 -0.027488768040053 -0.0321389338430331 -0.00223245588097095 -0.00997240430418592 -0.0128609950685654 0.00829988369447213 0.000517724805911613 0.011361069862378 0.00473451974677402 0.0032165765824818 0.0136788545062624 -0.000157991422910453 0.00182916739910676 -0.00104575078379133 0.00295804137698146 -0.00538790335722722 -0.0118370820160163 0.0124446537525762 0.000489069434720663 -0.00654907164245541 0.0155128535292701 0.00487050259817501 0.00973902323328709 -0.000825736876041183 -0.00838290457056818 -0.0115178096144028 -0.00484055177975283 -0.00512782241184024 -0.0136595058537711 -0.00441565532845871 -0.0157176755162031 0.0208777886181898 -0.00787567885877491 0.0226426985897254 0.0064148950449226 0.0367198105194755 -0.0351002227418362 -0.166240891802382 -0.0808488236307209 -0.146167340233894 0.00462071676227084 -0.00228692222693315 -0.00697438070334202 0.0139359124713388 -0.00854389917860292 0.000232122436949315 -0.00440805887993075 0.0165017764033761 -0.0012714608810919 -0.0131638776673563 0.0350295968003711 -0.012345321005805 0.00701851596964025 -0.00271493825919438 -0.00330072493562413 -0.0207703910387417 -0.00460387947985272 -0.00837468583045915 -0.0129442614169301 -0.00640247758807239 0.00164912438651403 -0.0101321030482792 0.0106782545209402 -0.0332611419754403 0.0225412544842194 -0.0282621770987527 0.00722527193729327 0.0327992513446247 0.00112645982269732 -0.0284465192383463 0.0460099918097686 0.00283129790643352 0.0433310683969476 -0.0100604712790226 -0.00774646348438197 0.050783060836418 0.0114153238605647 -0.0279466472438966 0.0131647122930988 0.0408011502907192 0.0512132401230756 0.00913044574370001 -0.0299685591098725 -0.0507601388873271 -0.00150954292097388 0.0370257944353439 -0.00402854190100239 0.0538569915293651 0.032910489972558 0.0817904263915974 -0.0746727455685176 -0.0661839406470649 0.102218674858661 0.063480704036184 -0.0509870571423606 -0.00764088216517289 0.0404917693510424 0.0280602032497854 -0.0413004597287637 -0.0279227987685801 -0.00127880128675252 0.237211293608429 -0.0788253371493551 -0.301161650444181 -0.424428035321842 0.154604351039972 -0.164408256035947
  30 423.114894441171 ""  31.2187528890157 0 0 -0.0362192664492193 -0.0561716818694459 -0.0238198895844148 -0.0198837858120895 0.0854686945933664 -0.0145575962335637 0.0520213242452008 0.011368184055972 0.0176665304355271 0.0418040867524189 0.0109696146017319 0.018976317083838 -0.00264948833719754 -0.00910102280055742 0.0610204138592075 -0.0275918624035844 -0.0329303793503096 -0.0173187405367927 -0.200169354701046 0.191170418895627 -0.0749901490914471 0.140346063479871 0.222643316499928 0.00747220946266854 0.171661492542041 -0.0495204416678193 0.0437184203455477 0.0671848299828244 0.044267206532586 0.0280548642607505 0.0332007470745926 0.137334288099435 0.0262806195205982 -0.0619999954382331 0.013560181425163 0.0217095243576347 0.0162233381135873 -0.0274901526764161 0.0980934766606603 -0.0292523091222741 -0.0333098074975241 0.104831388444173 0.00997424481135907 -0.000745612037672708 0.00628414556430956 0.0027561290920725 4.28425867064205e-05 0.00500171170650894 -0.00321199971897217 0.00145210348866873 -0.00280248019024426 -0.0045563692330001 0.00284947782235129 -0.00304537751202884 -0.0030288251806821 -0.00105927380918897 -0.000315992434025356 -0.00468940271167424 -0.00110204998430485 0.00274645778097225 -0.00774137076102465 -0.000631128502517144 0.00330578800028107 -0.00794471009897875 -0.000223708744719479 -0.000935378129929406 -0.00202241044162111 -0.000194626952291092 0.00303742025371248 0.00368490345667567 0.00250388116054882 -0.00174373832394824 0.00292912474387176 0.00301222569638963 -0.0045463269280094 0.00561890719755035 -0.00400938369638095 0.00255780836671648 0.00180678179062031 0.00114309507867947 0.0210477482110191 0.0171540721539747 0.0145034414766902 0.00110132453058151 -0.00233825342328233 0.00636110341236561 -0.00289656300627505 0.000783330456641686 -0.00192040104119876 0.00010861854306481 -0.00811142192548497 0.00124189620144061 0.00560655254444761 -0.0244293022163079 0.0134139375553365 0.00089791321338561 0.00295592020183071 0.00220134600856175 -0.00137599686406135 0.00218918010092686 0.00430507679977285 -0.00946868675760091 0.0111186173385327 0.00388914809566763 0.000223395389450184 0.000350149228928211 0.00488317345722164 -0.00414155534457218 0.0114465096577089 -0.00220456186562424 -0.00672608146534397 0.00132430325322945 0.00959014063538292 -0.0115876004449997 0.00758188978054309 -0.00399542936721457 0.00147177195776351 0.00677004737716731 -0.011016040613542 0.00777970933126355 0.0112813916890872 -0.00167387611742974 -0.00266502647504456 -0.00776039363313922 -0.00116822593852195 0.00337717486708436 0.00546983265590715 0.00143433573725114 -0.00316628081372994 0.00901566818284141 -0.00923163574850045 -0.00465497118620127 -0.0139894420301739 0.0142274574506331 0.00197818911330464 -0.0162528560133009 -0.00883010577153373 0.0150125952866527 0.011701665917665 -0.00540042683900062 -0.00547959326688277 -0.0507914949733644 -0.0577944295492757 -0.0931300733205162 -0.287689127265582 0.0896834422939047 0.165062760393881 0.2644774788258 -0.264700785123674 0.0310552104254873
  31 439.318951389414 ""  0.259647405753793 0 0 -0.00291688998925728 -0.0032802284941619 0.0013380478783619 -8.81342322112186e-05 0.00187771958167536 -0.00173767160319548 0.00298745385357509 0.00139606630380818 -0.000268666756408513 0.00214795416035421 0.000672521104030459 -0.00134214338382503 -0.000909503787027803 -0.000194988337094767 0.000673272888283616 -0.00338452630752647 -0.00017645038606406 0.00197755839133615 -0.0056972438668677 0.00525708204653338 -0.00534311838079961 0.00498826552822691 0.00627670308691749 -0.00153232726349326 0.0120457376021154 -0.0033264478357626 0.000408210707377634 0.00046599274884025 0.00700631409247008 -0.0014253622572947 0.00485326922041682 0.00768456085518667 -0.00233578866511261 -0.00395133058525388 -5.32977102162454e-05 -0.0014989106205702 -0.000716156881897037 -0.000671192511118436 0.00308879034777821 -0.00146932372684494 -0.00077902504712113 0.00265002153971985 -0.0189118427821737 0.0186043157126525 -0.00864785481773346 -0.00986176681148282 -0.00119148143539238 -0.0265311718623754 0.0133507242531636 0.0267983717388786 0.0388163919613025 0.0051064678862879 -0.0928096083667743 -0.0358248773996046 0.0114154766532877 0.0582225017123802 0.0412462628985155 0.00986789404106467 -0.00562496917247803 -0.0120927228697386 0.00927782117779918 -0.11594267432152 -0.0805981365741134 0.0307300358701565 0.0927088396411981 0.0782153787808558 0.00540598942990512 0.0347027563476833 0.00354390729356383 0.017518476317066 -0.00625616642621742 0.028654636743957 -0.0343390453683421 0.0284029118764667 0.0166385229151006 -0.00799471938958816 -0.00480207286969143 -0.0292787112416128 -0.0214438445545634 0.0175603325184656 0.0245967123640883 -0.0252055398007959 0.0511586256875496 -0.0160854883286917 -0.0147748683068108 -0.206494957778465 -0.101775384304781 0.00669692493547275 0.138658065968341 0.0907910822777065 0.00449258686756982 -0.241709475621342 -0.169744578596107 0.0554760704292232 0.148116703918121 0.118851425614842 0.0325844448643544 -0.00860437546155699 0.0814169822146563 0.0185500715118237 -0.0140463376357793 0.0312273062516148 0.00504160142340296 -0.0540386095154534 -0.000711992097089888 -0.0315287334424061 0.0486089162356202 0.00270844329483472 -0.0759179218736278 0.0275602357299571 0.00866650161983302 -0.0267504772737927 -0.0116438247432919 0.0468572629438233 0.00983338265706413 -0.0741556691788313 -0.00345060965952416 -0.00782990700556888 0.024039973020262 -0.0247534583293212 -0.0449071672919546 -0.0119942498538426 -0.0924103324013843 -0.00863983871710837 -0.00330274439242444 0.00844383451069655 0.00713168717804678 -0.00163474075710407 -0.00526678327083182 -0.0179851050702808 -0.0067588395006924 -0.0045783970304269 -0.00931222923128681 0.00263580403692563 0.0287854487056254 -0.0100290545740619 -0.00673752817656978 -0.00230708703727504 -0.026483183299248 -0.00946813027300245 0.00698914780182195 -0.000157501585621901 -0.00521342297787611 -0.00144077908703427 0.00378903795610706 -0.00794347324093869 -0.0062420970013457 -0.00319908734096484 -0.00878464248999541 -0.00379071783331947
  32 446.609379219593 ""  0.300877241526788 0 0 -0.0158987234738951 0.00252868337852006 -8.95603796194718e-05 -0.00449445423562234 -0.00489867215380403 -0.00706362910337308 -0.00375473352431434 0.0202198465591405 -0.00276734212860672 0.00727343777519571 0.000304159618173967 0.00240830554558222 -0.00108976265155477 -0.000831220408190652 0.00991395538210191 -0.0189340653542121 0.006904853696568 -0.00195261806848662 0.0058523949895695 -0.0113124807788393 -0.0122489338686067 -0.0158194280389868 -0.0130523090413844 -0.017697878040786 0.0233867105918375 0.00626166611075366 -0.000202916554348529 -0.0133391676109224 0.0362751571123329 -0.00745349180132999 0.00395449117337115 0.0392637676513016 -0.0111146608099623 -0.0116076838622759 -0.00113129734272905 0.002383087789768 -0.00249826687076731 -0.00115552035214228 0.017943660908916 -0.00124435634094411 -0.00149726919582573 0.0178252643396609 -0.0537897463398577 0.0363092066327555 -0.0387748433282019 -0.0220702646520903 0.0265225262658213 -0.0508248779300654 0.0265158845541017 -0.0134755409350776 0.0454738984814199 0.0478403506510826 0.00457010229086706 0.0733514580434437 0.0207744469932687 -0.059566285598602 -0.0226787849514631 0.0370826220790991 0.00575061645931314 -0.0149222081301329 0.0593567002869007 0.0234583138536567 0.0100438740256631 0.0519227959828098 -0.064230462978811 0.00554368545729608 0.0121708640517161 0.0440433135334796 -0.0426199903973003 -0.0291451648795243 -0.0481593388754273 0.032314773464667 -0.0377776504899349 0.0241541159153013 0.0502931824978584 -0.0147349227515387 0.0362344114439443 -0.0757791795453766 -0.0773341754395765 0.0393879952558854 -0.0155842581403773 -0.065066901903136 0.0567629206647614 -0.0424454331749789 0.0345868656829412 0.0298732462890506 0.107436342007621 -0.0163228356097955 -0.107116604195244 -0.0636079660471025 0.071569820136396 0.0584665517264016 0.021066854030804 0.0904011074630471 -0.114229759927791 -0.00845419082413141 0.00873467589030947 -0.0441762309975398 0.0972855208321592 -0.0101193950338583 -0.0899535822255666 0.119703270233898 -0.122295956918453 -0.122389588787844 -0.0254047166316672 -0.0283458388296483 -0.017837395747015 0.0705197600318037 -0.111762168888953 0.101511872156558 0.0908869733156284 -0.0243934315675231 -0.0507407134287655 0.101681708592213 -0.0577883407692848 0.0229883907510922 -0.045467615675783 -0.0224786647573394 0.0180138550520894 -0.123585707171334 -0.0044639850884167 0.0400778264012951 -0.0798334380090116 -0.01018420393194 -0.00405669197139586 0.012888518907503 0.00314927640217293 -0.00524910074242413 0.00242545627922711 -0.0489053663262276 -6.70845262119335e-05 -4.46329361444758e-05 -0.00250768057205165 -0.0139642558640617 0.0562024117469878 0.00266918890000695 0.00404801191699555 -0.0244730417425749 -0.0711548662495856 -0.00506897292246676 0.0332094650215511 0.010969282689319 -0.0117608019355967 -0.000359848432166104 -0.0264246886889177 -0.0184898613093596 0.0388067435513464 0.0678672536131561 -0.0503784694531556 0.0217586932843053
  33 457.373575282125 ""  4.1496271137438 0 0 -0.0673426392025115 0.00717163092883944 0.0107611481443803 -0.0140623723717872 -0.0215947739115161 -0.0293223161915043 -0.0160998420221606 0.0845194060868217 -0.00963832993725472 0.0310782580204265 -0.000428777892907069 0.00139818484183985 -0.00529364370771352 -0.00264844790715994 0.0306167832088776 -0.0857333142883435 0.0188942324250079 -2.77578606230031e-07 0.0327182882915124 -0.0490098995737964 -0.0486548344223969 -0.0662988198203074 -0.0585862742448957 -0.0793608111281464 0.102257968438851 0.0236824259879919 0.00686940072817128 -0.0623686888097961 0.156983303721916 -0.0322785995351682 0.0203889913755699 0.165348654302758 -0.0480488804734746 -0.0473471108639483 -0.00430005212742253 0.00047871474873999 -0.0118010282821725 -0.00292174989633428 0.0628157219384777 -0.00459895839557857 -0.00444833325764217 0.0635012582758392 -0.0109794092478822 0.0164886720323179 0.00180784008949329 -0.00267862120925154 0.0299431800053625 0.0167541786902184 -0.0046463114239414 -0.0628279179409646 -0.0369365368439682 0.00196860979229666 -0.0526476658964535 -0.0273448608833872 0.0140362026746489 0.0761870166842776 0.0534987627385943 0.0107543731956092 0.0207389482436557 0.0115011202997705 0.012411711712299 0.0323146297234055 0.0185773603137639 0.00833285132913002 -0.0030784627499863 -0.00120721061155503 0.00142810858122204 -0.0432255934660031 -0.0343179327833379 -0.0440540351260388 -0.014535586515474 -0.0440029983543713 0.0289410464809105 -0.0559339933272688 0.011516451635778 -0.00328010006976316 0.0341741918577925 0.0112332494124522 -0.0264084252107411 0.019750748509564 0.00664210130327514 0.00416306992030642 0.0156745756308518 0.00181916461044145 0.00188825656138268 -0.0567101553601032 -0.0306294176226558 0.0157469434057349 0.144562732601452 0.097472756026409 0.0132847061359369 0.0546705732359951 0.0341621913361876 0.0238961942100412 0.0327447571268551 0.0243717258687012 -0.083846375685697 -0.0227595657548412 -0.0870209325381991 -0.0389476362056109 0.0162894544514452 -0.00812104725525998 -0.0588661414176091 0.0132240106114543 -0.0304397326395363 0.0622682549053331 -0.105139058293506 0.0215857533088679 0.0230797089677815 -0.0175529869974063 0.0371837886557275 0.0337713624367422 -0.0373160192261797 0.0383474890129695 0.0409493202894452 0.0843629190821846 -0.0388009610276571 0.00112808268028297 0.111099367110146 0.04671371664709 -0.0565498899060972 0.00993574432196564 0.0895398143946192 -0.00341321576713917 -0.00215066833834096 0.00663093584074072 0.00590373150380674 -0.000248000058370914 -0.00643747374756953 -0.0134230076713205 -0.00478032555413772 -0.00395582766789688 -0.00281687029264071 -0.000565155460158695 0.0222890419831512 -0.00443922458187026 -0.0054382934593632 -0.00429101557318015 -0.0189896590724621 -0.00992581977286452 -9.27404113547457e-06 0.0563225065172854 -0.0577936602592222 0.0102775286719862 0.13462371875545 -0.175632910486887 -0.0778913807832645 -0.0212336876587803 -0.0756823160083352 -0.0328299194873212
  34 458.474268357706 ""  5.21744849343957 0 0 0.0701704580393383 -0.00783393445990042 -0.0129406323236128 0.0139851256013598 0.0229991559676595 0.0306240488356923 0.0177675116009318 -0.0883349329801277 0.0102163272854055 -0.0321645514283744 0.00073130243761263 1.11509406219282e-06 0.00607578599185826 0.00251155256513907 -0.030108502461774 0.0889946355598149 -0.0191004184689067 -0.00230365045491058 -0.0364588135595474 0.0524116391882445 0.0500256538282229 0.0703650748026695 0.0629415326947542 0.084160516506575 -0.105063062376909 -0.0251760922961782 -0.00683607866873902 0.0672939815057868 -0.164568308564655 0.0345186407686937 -0.0207713072089862 -0.171594736642523 0.0507472497297586 0.0495921102089858 0.00419306668853222 0.00106947721287066 0.0130302839047212 0.00256567678840699 -0.0633046424500257 0.00503308004128274 0.00416416250183082 -0.0644749953516636 -0.00927962384742288 0.0226121875538464 -0.00470501776436057 -0.0013340692677425 0.0349890367584175 0.00336455728082638 0.000717197059997571 -0.0585200230049906 -0.0277010430892925 0.0103650875144307 -0.0500594409453281 -0.0158038770582703 0.0173204906773679 0.0601676822280495 0.0501353350174515 0.0121597263835101 0.0172841618504859 0.0129228551012528 0.015183006207308 0.0258619235445573 0.0247777093923538 0.00936826593269815 -0.0128908087956746 0.00642693396239626 -0.00255665656396818 -0.0257114110843838 -0.0469586637840456 -0.0477276593844532 -0.0305786003070502 -0.0401108280235247 0.018244964558758 -0.0375988583079232 0.0251167688188211 0.00411516093571727 0.0433952889763102 -0.0140199384233993 -0.0347062743516732 0.0280323847013699 0.0115617712045078 0.00143683479416902 0.0356302862811932 -0.00851803287674068 0.00894943113324013 -0.0519057589221307 -0.0158682114576834 0.0193589044354689 0.116594318708279 0.0866258584135103 0.0163986903364639 0.0478406665104608 0.0396567923601272 0.00944387398591738 0.0207930685132665 0.0261913547086633 -0.0695885504351594 -0.0367919549838178 -0.0528298965263931 -0.0392375357341984 -0.0156157430445626 0.00855157561347464 -0.080476836654119 -0.0309643803284683 -0.0456661814864528 0.0572899467244699 -0.103873794738986 0.042298760681267 -0.00152089481857784 0.0225137286819024 0.0632839880651513 0.0262753105463928 -0.0320378766317191 0.0648813635314906 0.0463615461745904 0.0882577079693543 -0.060270799444197 0.00979015665493382 0.102199465442346 0.0254494145331104 -0.0359925759121603 0.0248076847870764 0.0497282836588983 -0.0152222486079428 -0.00433541618865068 0.010895777009376 0.00924334792902401 -0.00301736810169803 -0.00391880002400438 -0.00889346025633593 -0.0114854636849562 -0.00496610086443895 -0.0215962554997734 0.0143999673315396 0.0255625692147187 -0.0238747586077928 -0.0136002736054035 0.0132952993884817 -0.0147360792313747 -0.00960810092014788 0.00651955183387209 -0.0603906148080536 0.061041733246179 -0.0131820791726034 -0.159008822948279 0.191605540900962 0.0972774335173837 0.0463533732186636 0.0665879028585682 0.0425470957120589
  35 482.013274916931 ""  0.183928043547295 0 0 -0.00769889865546264 0.00125624855059865 0.00371607805508627 -0.000768410277326287 -0.00297043052352461 -0.00301462642423821 -0.00273635556993881 0.0104811854912819 -0.000845032978872174 0.00329874250722313 -0.000284375896681708 -0.00125635968218136 -0.000556651546994075 -2.22389440564852e-05 0.00134331880050361 -0.0106265698996383 0.00160601589117918 0.00210770006186051 0.00690334070296986 -0.00731810209544799 -0.00435832468951478 -0.00907899227060942 -0.00893742233909118 -0.0103188622221294 0.0119861389974252 0.00280960220502656 0.000697203808705336 -0.00939612406918673 0.0210537882197904 -0.00410372453367547 0.00233043069292288 0.0195639262905905 -0.00605098308793864 -0.00450036492136776 -0.000297002675981671 -0.00151012067556683 -0.00147420814368155 0.00020627430221544 0.00426976590090699 -0.00017138151348204 4.71885643299959e-05 0.00462458572767559 0.0481845298729172 -0.0125366073541607 -0.000817258055182667 0.0329666247129785 0.00676186791080882 -0.0123310442792384 0.00398556001047316 0.0234539006717392 -0.0293700198735368 0.000205497558579868 0.0185119641745702 -0.0275238979303096 0.00904800448694902 -0.0240478408600905 0.0340566372617203 -0.0337879234702359 -0.0348479622308903 0.0528904220050273 -0.0462321812441196 -0.0466598259315129 0.0675559607821312 -0.0564991908721363 0.00288433693550437 0.0158009022831096 -0.0572995792025624 0.0406881379626024 -0.0490027192267168 -0.0204491843108428 -0.0582704682774122 -0.046600414454667 -0.0149325298316089 0.0756933675297011 0.0346638388108758 0.0620300060628506 0.0356072122022843 -0.0668034654144826 0.0459912165065561 -0.00965853547743225 -0.0274968198176766 0.0289856998474948 -0.0293140085230626 0.00347157707954689 0.0218979728893574 0.0251895004078047 -0.0459927295785466 0.080549825990674 -0.0377705150761757 0.047550742979301 -0.0757856730954802 -0.0627918897622571 0.0885782237412806 -0.129738106943034 0.0267594416667936 0.00262163569803123 0.0484089669094123 -0.0477699211489348 0.0511507430381387 -0.0200619445816822 -0.113294242572486 -0.0607944873653037 -0.0303214311641053 -0.132482594497262 -0.0914483742131647 0.0400325819678684 -0.0187837611381669 0.0596608939659146 -0.0140169335071632 0.144041113147068 0.0814700484433313 -0.00750841762909876 0.105531398677898 0.0761575539177698 0.129763914146895 0.0547413655117983 -0.114012903940011 0.0851445314244896 -0.0463878077156607 0.051302618964178 0.13295298366599 0.0638541281815272 -0.119363882755084 -0.00936720555422754 -0.00113657798891705 0.00820171601312462 -0.0169543951120038 -0.00483931898206472 0.0128522432257157 0.0606730601283083 -0.0124570296025411 0.00857106929171702 -0.0274646036548014 0.025595588136732 -0.0628729479191273 -0.0394496436223341 -0.0247709219195627 0.073846059356694 0.0748508892211575 -0.0149895800260302 -0.0189085681494471 0.0103628900956961 -0.00882660781076518 0.00393644923275214 0.0482650912061826 -0.033883688693897 -0.0378340693547477 -0.0406846024236269 0.00801920938207686 -0.0190765549403051
  36 527.798316934222 ""  1.30152365496412 0 0 -0.000695068534394374 0.000877484491060156 0.00203426680975474 0.000613105410062358 -0.000887317109780344 0.000158602110265245 -0.000946697357182879 0.001836588775712 -0.00018755777138053 -0.00014096166572764 -9.35666520061661e-05 -0.000803009446786625 -0.000361404515894582 4.18018767725675e-05 -0.000913188146365173 -0.00168742698027917 7.49485793446389e-05 0.00139359500695174 0.00337504215835064 -0.0025358982044059 0.000586232265061707 -0.00179504769258622 -0.00283988396950987 -0.00105486765538684 0.000771819546073308 0.000846638190069274 -0.000960792568881179 -0.00316080868324949 0.004487323247839 -0.00135848880552196 0.000781532650760591 0.00192971100695905 -0.00184769062332684 -0.000225508998268038 -1.3612643352303e-05 -0.000851859014803244 -0.0005266396164444 0.000157668946125051 -0.00115614090025328 -0.000215236842945702 0.000177547811525257 -0.00102401128744761 0.020334030644936 0.0483754618698834 -0.0719417211037589 0.0255491400534618 0.0595953043093243 -0.0883830431791329 0.0491849036786367 -0.0226752124463276 0.0387638322675566 -0.00933832458446958 -0.0257761061769796 0.0328220115465873 -0.0494119252862365 0.0309708639968167 -0.0344706448246524 -0.0570881394549174 0.0302016173238882 -0.0181784203471758 0.00503870846537211 0.0126585858370826 -0.00945576620027474 0.0272644523001431 -0.0524573934627892 0.0571962636311621 -0.0602607233008386 -0.0180474752746133 0.0279226261325825 0.00589682428021435 -0.00421986449366571 -0.0322949196061943 0.016588623706435 0.0207645424305401 -0.0109628181460262 0.00700271194161797 -0.0410584637197071 0.0649818803886704 -0.0182238554410179 0.0581087818625749 -0.0896052609283456 -0.0388679015244887 0.0418362677716106 -0.0666240619245865 -0.0810355130798265 -0.0737222546400823 0.0797231890072521 -0.0743597448437272 0.0264087228417957 -0.0458906306334817 0.0725983646862469 0.0367939471463827 -0.0681642234207709 0.0514844923319617 -0.0682255326832679 0.0569521718572365 0.0400238707474812 0.00975184910068884 -0.040838168885288 -0.0118284861310316 -0.0272938996803199 -0.131760885695598 0.0849049875931909 0.0328434046196592 0.000608950832521683 0.0576224225713653 0.0107533792891216 -0.0296504575862799 0.0929387295405612 -0.0307190404846183 -0.0345587644013284 0.00919453580830737 0.133347778117098 -0.0268596576098384 0.0398190134243466 -0.0223770460105997 0.0371948282426324 0.0172977269804101 -0.0767328482481494 0.121468847062607 0.039941710101259 -0.0284828652933237 0.0483580985715656 -0.0290540695013433 -0.00724652412577146 0.0351368486206036 -0.0249154284827044 -0.0187070160597021 0.0250701075005786 0.0559186464246256 -0.0235878891289404 0.0104419841431734 -0.0571105179240312 0.0369227051849151 -0.0496089306057961 -0.0742936899634298 -0.0451118368309518 0.120992117885918 0.0443094412779913 -0.0421370759858927 0.0109525524272285 0.00211815135949618 -0.0014975055522895 0.00318127838717639 0.00283519453083271 -0.00321713378359752 0.00120750028958913 -0.0018465365109001 0.000404947665569138 0.00158578981774214
  37 582.282995801969 ""  19.9837034453379 0 0 -0.000428216723827174 -0.00113054747976757 0.00331055019617466 0.00113858704589217 -0.000124394939645963 0.00108700667002801 0.000974821175193418 -0.00125314409435455 -0.000180219315267644 0.0001535999884208 0.000289505864133996 -0.00142626922800042 -0.000416627407736299 0.000131215333855232 -0.00153024527033592 -0.00240339237502665 0.00131572117183228 0.00211732698932609 0.000107898103988841 0.000621219264068464 -0.000258166654572533 0.0030100547156188 0.000961327846750482 0.00236961574383158 0.00265976915539187 -0.00230778111859306 -0.00233594775824965 -0.00190465542453379 0.00288049379340568 -0.00167397731152072 0.00377798703709852 -0.00340490506020419 -0.0024694757968341 -0.000396870361876538 -0.000141831038701443 -0.00165402192275948 -0.000547361700028762 0.000189999124100433 -0.00159249031516039 -0.000492960747210572 0.000140093545542574 -0.00198191897518735 0.000402358655045818 0.00875856612836998 -0.00964025018427437 0.000818101174284297 0.0241515508227982 0.00866475474547754 -0.0103441543192246 -0.126412874397542 -0.0788421190540636 0.00487073047698353 0.0271503037032174 0.0241051698790197 -0.000125214975779941 0.00436480883505798 3.99111616008898e-05 -0.0125441221752118 -0.121666659524104 -0.0845411744819658 0.00178714132308936 0.00187217656579019 -0.00210031536575427 0.00722506675564027 0.0341128884573295 0.0305019983252155 -0.000420885191369833 0.0211554070718119 0.0154756809457239 0.0322233726864001 0.0145743084793694 0.0292215566017787 -0.0273584982657463 0.0378914445858434 0.00318941643749734 -0.00123379715782784 -0.00736169533296698 0.000241250632434503 -0.017478871219672 0.0135777281621315 -0.0195365243407547 0.0110125382252284 -0.00536225326048722 -0.00644381156913324 0.0267205502456438 0.263761259649507 0.183040929449172 0.0151598947074236 0.201707092144452 0.129462171523087 0.0254210397409305 0.203395512612195 0.12238714524366 0.0300890420638764 0.255953109753653 0.164850919549083 0.0782532814550104 0.0287621739394959 0.0474352450470857 0.026327852475554 -0.0251386422601017 -0.0138507989040149 0.0571045314563979 0.010963981839018 0.0302241034892637 -0.067300890781211 0.0654516187481494 0.0102851275707554 -0.0460555345011335 0.0353914326768962 -0.000985878366377576 -0.0299342451189871 -0.00906585189375675 -0.01723305611549 -0.00421809364317354 -0.0493708998290656 0.0234019575635118 -0.00182705363309849 -0.015434968165198 -0.00409156305879997 -0.00105947738189001 -0.00340052555246855 -0.0483554105593622 -0.00202500608282861 -0.000269398034561737 0.00419345698107935 -0.00289575035987606 -0.00244749608697004 0.00431926869746428 0.00223170920278265 -0.00155874744048907 0.00042020298529729 -0.00361817438625111 0.00156667966046284 -0.00171064585448517 -0.00458571396877944 -0.00254460975386556 0.00879800809373875 -0.000826297062206026 -0.00290178569644883 0.00457293872693044 -0.00114867561520535 -0.000369720012317435 9.88205171761679e-05 0.00801264765724595 -0.00223734710968357 -0.00984535897767461 -0.010375183570408 -0.00227576046622328 -0.00521258098188981
  38 592.467455803312 ""  2.018929156677 0 0 0.00075570751715338 -9.65217103416061e-05 -0.00402043985283705 -0.00130966715329478 0.000170751852712842 -0.000748616716449232 0.00104133621364607 -0.00169894570125454 3.42895259164969e-05 -0.000561887884529579 -3.63770507894373e-05 0.0015171845650496 0.000557509809918205 -0.000109009241940722 0.00164030690489757 0.00106848036990092 -0.000431232682573325 -0.00399563171832028 -0.00238192953227387 0.000637637024267944 -0.000434830600891677 -0.000336682886614163 0.000818453130300341 0.000818920144052438 -0.00184345233694544 -1.62005523582985e-05 0.00220533974615179 0.00460418968623991 -0.00712817946388213 0.00182592837974246 -0.00132660695462067 -0.00137126637017496 0.00227630892683926 0.00077480296168137 -0.000107154044555054 0.00183172097049332 0.00059578908833311 -0.000160620838015008 0.00155187835014268 0.000460512049456192 -0.000156698267793429 0.00147248365138622 -0.0547501904558946 -0.0259490548544945 0.0477348701102706 0.022334894661248 -0.0196022387285315 0.0225600253122326 0.0447296837807078 0.00369652523245965 -0.0195525837901172 0.0325280470464545 0.0136229970180329 -0.0291843607431795 0.0312215645357034 0.00883061744501796 -0.016506000892932 -0.0169455793390586 -0.00626353639494781 0.0103804944308538 0.0560038671396585 -0.0138815932084883 0.0159531714347256 0.0580484601357578 -0.00202853710941814 -0.00921932749163316 -0.0941042840134112 -0.0037758771273054 0.0182089817939805 -0.0274951042311566 -0.033535369301923 -0.0600368819103293 -0.0189285286917248 0.0716657349771687 0.0073889519304696 -0.0032160635794717 -0.0415138614501102 0.0644911395550139 -0.0593837968339541 -0.0281539097841674 0.0811978453262861 -0.0226628392345785 0.000827280589967155 0.0404266756329905 0.0260280834273737 0.0191176629153351 -0.0186381663130461 0.0781568944964714 0.00318538961115061 -0.0041936927591934 0.0789766776809316 0.000670565273782167 -0.000941206514299919 0.0399824436148396 0.00265147692846732 -0.0133085907680714 0.0419560325483771 -0.0107428066100073 -0.0413297643027298 -0.045457546371912 -0.0896213439334255 -0.168818328663712 0.0464282232393396 -0.0149092093128878 -0.039344344505116 0.0451181991953354 0.0376221191520489 -0.0103177105804459 0.0510038984137616 0.0370702917980782 -0.00637117164724222 -0.0224814793282665 0.194612877915203 0.0136482778935993 0.0590705317421604 -0.0217847118207497 0.0204807832849367 0.0156858622971493 -0.109491118912759 0.166893670107444 0.0600464126011057 -0.0172503255028084 0.0237095625128265 0.010368408870557 0.00281660903013788 -0.0250403763146279 0.0214658809436938 0.016587954906678 -0.0233821198336102 -0.109742602619104 0.0246200065482251 -0.0053663370765167 0.0539847183572595 -0.0630706699836233 0.129462431747125 0.0826904694300469 0.0596426095086395 -0.17389770352004 -0.103947699899124 0.0567468864420929 0.0152610243565201 -0.0023227206561966 0.00291175440469937 -0.000493791334742887 -0.0128719780013977 0.00362840168619297 0.011444909842725 0.0184504671523148 -0.00404766006958285 0.00866730541100511
  39 638.247889342941 ""  7.29529217395788 0 0 0.00985987062071486 0.0169995637121102 -0.17871315669461 -0.0723423006453831 -0.00466722979431733 -0.0546009494772478 0.0203949685215839 -0.0164177623436639 -0.00376768945639568 -0.0162088289016849 -0.00780813317945765 0.0573649807674347 0.0308308570257174 -0.00588868885958833 0.0806451071029144 0.0361577427156902 -0.0290303705907286 -0.165144872579141 -0.0492663131570663 -0.0241523482063398 -0.0310603236669316 -0.104570002369802 -0.0260258477439328 -0.0550038546685822 -0.0102059333768081 0.00670928519132485 0.138999641104878 0.186751343390132 -0.224979586699832 0.0808676200756702 -0.119937697668098 0.124947782541386 0.114554184477038 0.023220928431044 -0.00473282142465242 0.0761177142036282 0.0239380178990929 -0.00449433596675258 0.0823348253045175 0.0259998548907499 -0.00721282041317142 0.0854888393299723 0.00025976334800819 0.00259946957277797 -0.00384641069882085 2.55763237638794e-05 0.00157602635523648 -0.00275201141566111 -0.00215258645787003 0.000124532598781768 -0.00196709024802027 -0.00725868742380781 0.00112945890750598 -0.000562034649265869 -0.00585849702940092 -0.00268277457105607 0.00598976418225302 -0.000210333763259138 -0.00481868549435711 -0.000423483655843291 0.00522244316940346 -0.00167756738172311 0.00180526565729077 0.00400395157995376 0.00679526362519581 -0.001562013605149 0.000795494639859904 0.000467945576883242 -1.85549846782578e-05 0.00119716884856544 0.000911236042095957 0.00173161204204302 -0.000317601527024349 -0.000271675399703616 8.71831423995001e-05 0.000629171127907137 0.000119663771430623 -0.000431441869955662 0.00124210301373743 0.00228749612158903 -0.00596543428941602 -0.00169807439602076 -0.000674076643701161 -0.00275247361554891 -0.00531356307445937 0.0033107420974914 -0.000830862489903987 -0.00393595145717056 0.00124728730631769 0.0090300680421507 0.00284506662625187 -0.00168947845681739 0.00429702169896714 0.00869694190038726 -0.000334204072633652 -0.00389839830852906 0.00211747840725975 0.00123754503194028 0.00183780014601983 0.0011135318306733 0.000213267781947687 0.00126580078703058 0.00157632517886997 0.00100035009234189 0.00182120452349826 -0.00144489702344489 0.000641061788599856 0.000204089839829069 -0.00117433103115923 -0.000250814184928673 -2.17982462619945e-05 -0.000335502401883981 -0.00231106712637825 -0.000121166149415977 0.000249509263965641 -0.000660498974403261 0.000152733585170277 0.000546578662997926 0.000125023512695785 -0.000829318391974224 0.00040405183415695 0.000121257210331925 -0.0012128517087622 0.000462323876410425 4.01222760286999e-05 0.00177735605750985 -0.000959506421609446 -0.000732109300333133 3.70108254499387e-05 0.0036285196012845 -0.000244411516906092 0.000730123731838879 -0.000738976094981852 0.00101409261799107 -0.00493550277710487 -0.00292527865928765 -0.00331073560892065 0.00566154901850669 0.0023276499723718 -0.00403596974642335 -0.00100526602110483 0.0243660220626063 0.0214902790329308 0.0379867341662672 0.0324286376387166 -0.153169963041363 0.0235879860896234 0.0147030144279844 0.245224853547789 0.0746751821783286
  40 653.477150137194 ""  0.234713928677775 0 0 0.000418400484717385 0.00127046862726073 -0.00980803767855203 -0.00418685823168962 -0.000363941761252364 -0.00327552093196634 0.00128118726377208 -0.000886691624562021 -0.000404342670582824 -0.000859410613468032 -0.000348228551280338 0.00288184164920402 0.00182134292638877 -0.000322846585176873 0.00450083857233253 0.00180072187084432 0.000204279821030265 -0.00866692294700338 -0.0025171358999823 -0.00169900956601622 -0.00236912512716709 -0.00600422404620626 -0.00154957774631097 -0.00359071933108654 0.00125289059058166 -0.000552722419359214 0.00764550693491819 0.010839745908541 -0.0115857474791709 0.00450041535512285 -0.00645408442543444 0.00807243653558798 0.00612680175707952 0.00113272932625136 -0.000292425171805577 0.00401962321660274 0.00132074707764175 -0.000239355293109909 0.00464828714255104 0.00145681903080486 -0.000416113650230157 0.0047507440124053 0.00327119331065741 -0.0198498545793602 0.0242794538560556 -0.00329789626205375 -0.013272019621577 0.0225908482962096 0.00922043585108434 -0.0181304165331226 0.0326287296886955 0.1273072253937 -0.0322470814547508 0.0268239831602593 0.0965231514918734 0.0511806928042803 -0.0906583075615633 -0.00379183448765955 0.0216123725472457 -0.0322265500610097 -0.124362963335252 0.0368591146597539 -0.0377232559234083 -0.0904951093912938 -0.042549702333568 0.0761768597332388 -0.0015962017576182 -0.00168647784947804 0.00275472851007134 -0.0029386246276848 -0.00348728564525374 -0.010177809411558 -0.00156649245927134 0.0109713400156505 -0.000926400171884824 -0.00692615529402334 0.00396981051033393 -0.00513758008754125 0.0108276025424427 -0.021536795073871 0.0266022053091319 0.0203912089750253 -0.0179358508054785 0.0224891717813765 0.0957037341861167 -0.0457408953387107 0.0503953599503171 0.0561683069013015 0.0615032466586451 -0.0956624336642811 -0.0970124389625571 0.0499359153815283 -0.0580069948435406 -0.057270718973041 -0.0398283541931123 0.090626888148624 -0.00383078518482918 -0.00446456521377873 -0.00633051622035242 -0.00383091359164189 -0.00175981213007814 -0.0143714238955354 -0.00130189165677315 -0.00811605473656085 -0.0122974529677424 -0.00263043711396788 0.00783426070787441 0.00173365552636541 0.000718065183270622 0.0147339717380231 0.00238298209550939 -0.00236851914103624 0.0143877550735254 -0.00426065612732812 -0.00276307027636233 0.0029214184258452 -0.00669745506177511 -0.00697998190286836 0.00406857488377141 -0.00403574739773281 -0.00339797848807687 0.00501952205863341 -0.00557614803260905 0.00347212299199994 0.000369004373968849 -0.00658626872649644 0.00350239257313474 0.00454191048264057 -0.00368171112551181 -0.0115033258703206 0.00282065086252436 -2.36801451403318e-05 0.0108410816135755 -0.0109167555030372 0.0161259976077927 0.0147423855092009 0.00948372727265227 -0.0283859862123629 -0.0033325386647737 0.0116309298107459 -0.00510656310296297 0.00213204621655501 0.000154938824957067 0.00185320374861888 0.00738428996958712 -0.0106908723916404 -0.00432195345357374 -0.00586255044385572 0.0159938727923763 0.000667732277229371
  41 705.861748168218 ""  10.5887405395115 0 0 -8.77270479469902e-05 -0.000578640213660228 0.00108298134372929 0.000458304708024218 9.54299379204983e-06 0.000488395112971878 -0.000354189484620866 0.000395364663426321 8.63508407488118e-05 0.000307554962868497 -6.51895566197426e-06 -0.000300820689396621 -0.000239579315628881 3.52767811927702e-05 -0.000591695007066199 0.000644815883922503 -0.000331868834622625 0.00144349909016077 -4.81949915674322e-05 0.000433370078058419 0.000434217017854481 0.000733203758680684 0.000254918396305174 0.000421252171769231 -0.000796559021148055 0.000660204268141742 -0.000561315131724978 -0.00144912059086565 0.00121290057202387 -0.000493163817132865 -0.00010318269029566 -0.000419561944446747 -0.000197729010635349 -0.000250420972472232 5.04809671723111e-05 -0.000585512457766281 -0.000149912346663223 3.73417905727181e-05 -0.000468078148945577 -0.000156120683697792 4.37336023521613e-05 -0.000465305874520772 0.01731509976522 0.0299654647333502 -0.0399867543366383 -0.0823815320545163 -0.0167519600958222 0.0360567902001171 -0.0782827090768747 -0.00411371200686817 0.0160373774526674 0.0441587199822533 -0.0274394826169894 0.0413408663928693 0.0535571695122075 -0.0351533253570001 0.0416985576322124 0.0720794672427339 0.00466259102265492 -0.00906236143806116 0.0154902302192905 0.0358919677133201 -0.0599427024170558 0.00699899729227147 0.0546443294786332 -0.0738799707434388 -0.0142402798843488 -0.00101418173299559 0.00335443163636484 -0.0352136297480748 -0.031760172488932 -0.0549737102376742 -0.0266928352959848 0.0663030854156008 0.008664847761336 -0.0123864225517033 -0.0376658059434743 0.0600112944146601 0.0608754678656149 0.0218123511488274 -0.0594843725570034 0.0321790484427519 0.00151896550818535 -0.0343561533739546 0.125455400754118 0.00275335479999421 -0.0290889293824957 0.00837600878813419 -0.0352602843813663 0.0287437331836305 -0.0405778638603726 -0.000235224961885394 -0.0254292821637056 0.0932223793409011 0.0119631186338667 -0.0684223325163628 -0.0232319343966838 -0.0277184831471121 -0.0555316421069008 -0.0398118647763948 -0.0434489206492391 -0.0795876047975694 -0.0216103845627242 -0.0288350307043998 -0.0524887733914817 -0.0141613846228955 0.0636087648963219 0.00334724751978893 -0.0121730931601658 0.0604916226599509 0.00564280232115397 -0.0280997283017584 0.0953766723738212 0.00971941544519004 -0.00126281561063735 -0.0352570301336863 0.0535347578987419 -0.00898929485489825 -0.0526770867247444 0.0816159578877845 -0.000252158621406678 -0.0340132544850959 0.0558341365292388 0.00517482620469691 0.00484618795898533 0.018888753403326 -0.00846414989509022 -0.0175066438046692 0.0154622229464527 0.0666832661554854 -0.0100947918456979 -0.00860790431802938 -0.0307335138493243 0.0565752968712541 -0.111848359903442 -0.0567770490819459 -0.0443651735081339 0.138147805686488 0.0404542087442302 -0.0540331889875541 -0.00304819375040784 -0.000253917982668896 -0.000203335534946552 -0.000675382775928092 -0.000922868864295049 0.00222721422290011 0.000460777110526033 -0.00231322735008245 0.00156721265371582 -0.00124069607122229
  42 757.732530644422 ""  0.596522014295128 0 0 0.000627270175909324 -0.000187436927298521 0.000439905133160505 0.000816522986972657 0.000209894524884981 0.000786080981711416 -0.00121656256390806 0.00153599763133267 0.000113434629600383 0.000158226747520811 -3.60738603437358e-05 -0.000182977549387524 -0.000241160524422135 4.01583145310848e-05 -0.000558473890457148 0.00144664630663101 -0.00269850534270143 0.000780704317531772 0.000971689530939624 0.000215213053650265 0.00146992657911236 0.000544319610881655 -0.000140948295053158 0.000969144489222789 -0.00280506068876559 0.00242168216753966 9.5260871990546e-05 -0.0016094099422907 0.000976595565106921 -0.000114436612214525 -0.00141030674533142 0.000736977778304223 0.000267910984752732 2.29066717519877e-05 9.81590893909319e-05 -0.000354606179804338 -0.000114432027466079 3.6222948019835e-05 -0.00065827255042534 -0.000137319536116284 6.45269485274386e-05 -0.00057257166112587 -0.00601083592603159 -0.00528607678467194 0.0090882654219337 -0.00176389827246563 -0.00852122287919 -0.0100637739429064 0.00822692492298843 0.114124032529417 0.0757049747848492 -0.00660335879733729 -0.0620328761030834 -0.0372484052497066 0.00530070023272147 0.0542811899978145 0.0431146810221866 -0.00861544611573516 -0.131714089663821 -0.086723198507002 0.005470480408837 0.0652489242972294 0.0381493789406818 -0.0071358628026008 -0.063721545495559 -0.0486185478722196 0.00106938163471014 -0.000386655493766453 -0.000387939554811638 0.0111758257213366 0.0070763327030263 0.0150718570919805 -0.0104841198277528 0.0224068744683271 0.00153869147534221 -0.000222663914094548 -0.00201367300228599 0.00193706110071339 -0.00323242019950738 -0.00629793595340332 0.00460741172822869 -0.0269302468761116 -0.00442677645280501 0.0100679507346817 -0.0143328030937991 -0.148874973284231 -0.0958971063405477 0.0162401412172934 0.18965235992276 0.132070065270163 0.0125001723601992 0.194791179578848 0.127030933168132 -0.00790972124952622 -0.143837455885752 -0.0949828642816222 0.0413978665533483 0.0177428656975918 0.0165792129474381 0.00639966555095108 -0.018703154970894 -0.0194247926929952 0.0375919862020999 0.013262241607616 0.0219443918367318 -0.0404475807777642 0.032706353016416 0.0130266787265823 -0.036166745485806 0.0344395289348299 0.00632051677056369 -0.011356222963948 -0.0213406223102837 -0.00843220640863479 -0.000755452028454714 -0.0141150519863711 0.00836002242285047 -0.000365268751625948 0.000109282252554409 0.00154819494825372 -0.00268747301588567 -0.00197193166551362 -0.0104950180134758 0.000229772400195828 -0.00640341986368043 -0.00944806595333727 0.00310001237997349 0.00896963026244466 -0.00495225168841171 0.00874413513193317 -0.00234097950919067 0.00941457326169049 -0.00544661330219084 0.00660509274557005 -0.0231467804382615 -0.00620664062972467 -0.00914898808818159 0.010462089186147 0.0106734663786228 -0.0121887347532193 -0.00533087352898854 -9.44851707112186e-05 -0.000737782329179961 -0.00045726879915089 -0.00352806608274573 0.00287972328981416 0.00325087814229398 0.00178279860649584 -0.000179532437841541 0.000792552102944818
  43 779.106402217098 ""  14.3192717695825 0 0 0.000772657684750922 0.000354199802364845 -0.000523242539830161 0.00113824062782966 4.95103568515794e-05 0.000642937385006826 -0.00102196339673853 0.00103043795597681 -0.00025546338944673 -0.000273111602552424 -6.59751374483034e-05 9.55842581423088e-05 -9.1016557966127e-07 -2.06451176482582e-05 -9.4342739374586e-05 0.000163657539010212 9.24268105070823e-05 -0.000813296064737536 0.00171298117977706 -0.000313969315147367 0.00170021113298426 0.000962928148205666 -0.000222381664334999 0.00131938925283697 -0.00178905118688493 0.00141624242055487 6.80598352308529e-05 -0.000927730392067804 0.000371741301311122 -0.000224146216115418 -0.00142481107492139 0.00121285795824398 0.000255101329317389 0.00061489505993172 -2.83509701047888e-05 0.000353983524907061 6.38057676548506e-05 -2.1153015054385e-07 -0.000540059033269449 0.000107375104932375 8.49579141266624e-05 -0.000527008439118283 -0.0735073273736105 -0.0239794241292422 0.0715051226986096 -0.00323251372022326 0.0228626822093696 -0.0296583426502968 -0.00621312000559518 -0.0137594718395175 -0.00774328887141826 0.0026019236116594 -0.0037528675977573 0.0189552657672963 -0.00224052364879978 -0.0106942180974528 0.00478945445801068 0.0101722196057552 0.0133199508557811 0.00452662253008112 0.0034316529497777 -0.00282433997016956 -0.0103600516335463 0.00277171470772178 0.00437611467477463 0.00461347864124445 0.00599192051184842 0.000544390142059769 -0.0011188714025792 -0.00456712929797133 -0.00479899637159051 -0.00848497363403336 -0.00156939139943172 0.0064742740993831 0.000900696428905491 -9.84267581600555e-05 -0.00512251336021745 0.00809935672605016 -0.140830585551941 -0.00759888766445151 0.015118940134096 -0.218134389158528 -0.0565815231055503 0.0919648727956803 -0.0129542514104691 -0.000853411951575591 0.037157027607936 -0.0183897028654645 -0.0184534629145886 -0.00508584268878913 0.00191376665148962 -0.00695086545848562 -0.0115180461171809 0.0181697427722759 0.0189932658065603 0.0184096482445617 -0.0120829526758563 -0.00734057428865087 -0.010525559547421 -0.00310343103883565 0.000883918773742057 0.00108023986219172 -0.0114221475389492 -0.00613691045399495 -0.010394951522627 -0.00347193010469012 0.00857729517832916 0.000894716571049959 -0.00359734878771954 0.00745485012980339 0.00102518878437131 -0.00137662329484458 0.00316559593650506 0.00105632043451426 -0.00585590842968199 -0.00610941384613876 0.0119026121525128 -0.00158853631443431 -0.00041493055711443 0.000462414145144748 -0.00559053365523175 -0.00742995273341059 0.0126523838019854 -0.00334521959169249 -0.0817738371256992 -0.102371491685273 0.0292816571611623 0.106026672359067 -0.0418339072867318 0.0693776718464894 -0.0281838089544029 0.111809832516481 -0.056438692397528 0.0474314308490313 -0.217601328264828 -0.0537108434605715 -0.0931635366136429 0.0858458331268428 0.0777598288491007 -0.128787948918605 -0.0214677696300497 0.00013107075305364 -0.00185760687848777 1.23716802275081e-05 -0.00116290445589255 0.000440339871253861 0.000791656393699706 -0.00250578580235481 0.00282578808144864 -0.000266964138397494
  44 817.982605223119 ""  6.23617468443933 0 0 0.0618734933623412 -0.00853837118632587 -0.0753392305599505 0.117542563928719 0.0010692618299231 0.0604276345357026 -0.0770747193477124 0.111364806280408 -0.0111641154341632 -0.0318677576009593 -0.00224867351456144 0.0109130331025378 0.00142125646522834 0.000289985337687449 -0.00207945277804332 0.00803571795984295 -0.0655912021943762 -0.107980232509345 0.103690705939145 0.00896387867912226 0.145871254779273 0.159691103254632 0.0175284685548589 0.181355351466105 -0.191055798743977 0.175498403403921 0.065561511539141 -0.0111125304549044 -0.0306023631091362 0.0196637948508411 -0.143295541950085 0.115415367079743 0.0462438749041581 0.0688330358996687 -0.00266057772126737 0.045849581036183 0.00922693690904405 0.00218838437313333 -0.0509182613351122 0.00779229258231 0.00913262598722391 -0.0530148025552801 0.00114550398678349 -0.00103699464278152 -0.000307708662302372 0.00148486174930759 0.000923373254382233 -0.000123938031085264 -0.000583093347148286 -0.0020900364988637 -0.00123400521979407 -0.000120971938952429 -0.000817642796350074 0.000427931013327915 -0.000404471127230176 -0.00112684370473804 6.68643556161818e-06 0.000119809049199673 -0.000601736498834958 -0.000619489144084459 -0.000444096402488714 0.0014823022618979 0.000524539428877781 0.000225971662467817 0.00463931023458684 0.00296359201594267 0.00050950265861727 -5.71123383153134e-05 -0.000124987155452248 0.000141848001051735 7.31962815849224e-06 -0.000164801456806318 -0.000169130578484596 0.000603174492491231 0.000138986246694144 0.000109907307806478 -0.000262616746374062 0.000350481772584623 -0.00104244867722808 -0.000670083065038883 0.00322306052450378 0.00419261397558794 0.00210707767670338 -0.00150669976036922 0.000732857253735002 0.00653496605062237 0.00522692713702246 -0.00082515733560723 0.00368596948036935 0.00291210591644834 -0.00170414475413255 -0.011216305176229 -0.00750766040937846 -0.00310555621833383 -0.0146522248543326 -0.00914855873354285 -0.000278976410029437 -0.000133294025988507 -0.000171979429406 0.000256368940562835 0.000299808425046853 0.000454739117651566 -0.000561358896680717 -0.000486567213319558 -0.000531352429390424 -0.000852887768427113 0.00111610046833383 0.000258759293258384 -0.000633213205262514 0.000594172509831191 5.53330496968128e-05 -0.000139124438305259 -0.000571423400687825 4.36231327652336e-05 -0.000391980490553941 -0.000317286089543363 0.00066927649629754 -1.26574043649164e-05 0.000413226087099578 -0.000321580207108791 -0.000536776609837316 -0.000512877470201526 0.000776169214295262 -8.91292424457279e-05 0.00127091932545321 -3.68083934115371e-05 5.08647170049308e-05 -0.000349766623151389 0.00184757788287986 -0.00197606918999356 -0.000661422483911462 -0.00212498350256588 0.0016037952597337 -0.00166425153222783 0.00524016432653291 0.00244297228356192 0.00317316364867056 -0.00475008230466094 -0.00110909329307032 0.00339190629340195 0.000769039217388449 -0.0431173051727022 -0.106454101590878 -0.0140339232298239 -0.0889357550580142 -0.0279894911960533 0.0306531498844048 -0.0576404815818285 0.0561406703334643 0.0130893983102442
  45 833.39415461137 ""  18.9283840915645 0 0 -0.000485416747363961 0.000672987728487577 0.000678463561356022 -0.00109267034781408 8.96291485873876e-05 -0.000508982428772281 0.00080363172422013 -0.00121844321837798 -1.6938889428746e-05 0.000122258680590713 3.04355129016125e-05 -0.000300473123994898 0.000188076020940954 -2.37797554985939e-05 0.000319361984675118 0.000934886341922102 0.000448053476868697 0.00145731883881027 -0.000508397953152296 -0.000324657740033058 -0.00157975423338771 -0.00192280416783152 -0.000221781592558049 -0.00242285229406725 0.00197614745325098 -0.00196099364066534 -0.000415344008240821 0.000706690182384711 -0.000183676131032693 -4.57131016822023e-05 0.000911395132782314 -0.000254624931554518 -0.000262451847829017 -0.000618757747016461 5.90406988869569e-05 -0.00029384519647448 -9.84268803229528e-05 2.41061771508044e-05 0.000499718484165283 -2.75084729341798e-05 -9.36022817054905e-05 0.000589588079287245 0.0267604906816518 -0.0257217197464828 0.020556486078276 0.073783973030063 0.0257980589799127 -0.0447844438775261 0.0158705956790589 0.00120369328097554 -0.0037127191972622 -0.0353706759226844 -0.0151577860561202 0.0254796107338769 -0.0410275719539213 -0.0248586723674026 0.0407660642016948 0.0317644862398068 0.00706675938904525 -0.00790616751895004 -0.0462991118154013 0.0138318051870954 -0.0203238006166638 -0.0348198090387015 -0.00137024637167556 0.00354629522258096 0.115277566089263 0.00117360633194561 -0.0147736191417556 -0.0187755651921765 -0.039555590289969 -0.0719874605396784 -0.00731649356227932 0.081011481518727 0.00718135188078086 0.0155578968291934 -0.0409469746003753 0.0617740200296348 -0.00285625853920317 -0.0190706772473383 0.0346385115709973 0.0201516607513473 -0.00144483130674859 0.0145698251340714 -0.0523500935293401 -0.0133045352305097 0.0508975614410041 -0.104171482232722 -0.00599430940765668 0.0319888522039195 -0.0830838332698078 0.0094775558328911 0.0190566444031995 -0.0456126152159361 0.0265994591991837 0.0145187027698988 -0.126273060010962 -0.0750106313271551 -0.10681737637373 0.00466515670240991 0.0423500894278539 0.07491608960315 -0.118991440452701 -0.0564238614899945 -0.0970645418404151 -0.106822974633683 0.139751271920188 0.0324943613761041 -0.102423967495541 0.121572922991833 0.0194182777017432 -0.00436186202375123 -0.0861910674663557 -0.00824715074565493 -0.0880498833861188 -0.0743548258904982 0.136835550213207 -0.0138425240794708 0.0597479313201092 -0.0918455011172881 -0.0879823767824414 -0.0818711438988781 0.127997668344955 -0.012073033256477 -0.00514331785276142 0.00730469603437299 -0.00451756520402411 -0.00178665717942726 -0.0128479280190089 -0.0334867631229708 0.0120540122429327 0.00357308226081585 0.0291674684635068 -0.0706974934578171 0.1507073203776 0.0537516872155049 0.0461917607786856 -0.10895320647144 0.0116309898408914 0.0926099671775876 0.00349026052108403 0.00048390030346827 0.000651370368331492 0.000533145038402884 0.00231350481144297 -0.00240524429438277 -0.00159744373386915 -0.00217584740548694 -0.000362637449169425 -0.00105918040890579
  46 839.122148507021 ""  5.02078955957275 0 0 0.000647395731205243 2.20450947369603e-05 -0.00135107466686017 0.00272579037412213 -0.000230941062069395 0.001079993467071 -0.000702539809867926 0.000997303280934599 9.20893355330997e-05 -0.00105382358401922 -0.000169592359058524 0.000235345782799355 0.000220564070913115 -0.00028171083024592 0.000348669416652151 -0.00320121768788544 -7.47256516041518e-05 -0.00370433950883165 0.00176285306387956 0.000194836262020404 0.00227328863455232 0.00424580586877464 0.000527149777375237 0.00440380364486587 -0.00263802673009977 0.0018297894823303 -0.000549088113710779 -0.000376533402267461 -0.000249266360599428 0.000177043326728031 -0.000142518255687458 0.000946313649360841 -0.00052564680990875 0.00191490393936732 -0.000454873368061646 0.00150761391945477 0.000298924693532754 -0.000250374280799722 -0.00100811864521941 0.000192668209157744 -0.000116719156291469 -0.00126839826579302 0.015255207689701 0.0312343460483444 0.0029759470508732 -0.000352865445701181 0.000820467184818718 0.0110946475638998 -0.00441462098646808 -0.0444173883049171 -0.0297824585857608 0.00851964932514763 0.080629547035826 0.0493715457186403 0.00782809294876785 0.0523507035279281 0.0316694963544846 -0.00398232417732333 -0.0386217868720906 -0.024679271114244 -0.00107906083089621 -0.00899406733489577 -0.00490592971074182 -0.000733580410718066 -0.00693683534061048 -0.00567175399586475 -0.00358159044114421 -0.00829060730649667 -0.00476774340983042 0.00727009886925846 0.00605054612071711 0.0138251238026388 -0.00503753748188748 0.0120498871841161 -7.65659604305653e-05 -0.000595525262761802 -0.00033180378389033 -0.00259269956734348 0.0999885233019165 0.0174485140763544 -0.102390012033311 -0.0557805608146055 -0.0563440777419084 0.0332638585614457 -0.0505881406828574 -0.505417710477413 -0.338330473525971 -0.0260454204474026 -0.328825670978522 -0.219696117784955 0.00723511349676556 0.0832700398200755 0.0549192538331287 0.00553167161831484 0.0868207663849156 0.0499724777955406 0.0194499547271014 0.0108345029797416 0.0099886894253399 0.00477265871642384 -0.00458017693734681 -0.00438762668796664 0.0207867502278524 0.0114671126917966 0.0188997063634574 -0.0124620333928013 0.00936388764651573 0.00562406946932731 -0.0130462116408358 0.0184269197925603 0.0031785006667447 -0.00524926206944574 -0.00132993546418047 -0.00177698327701634 0.00102686510345204 0.0113098724108485 -0.0102303216323264 -0.000678118734690526 -0.0121940755641674 -0.00474515816802617 0.00413513493509791 -0.000206848358655172 0.00794794562065992 -0.0114453457259794 -0.0451046772635753 0.0351759583396533 -0.00366489116666255 -0.01434074322195 -0.0650162920612646 -0.00206033273445673 0.0456235131805617 0.0349930145604868 -0.00721852432674425 -0.0362306138555407 0.116841774578271 0.00478214459049264 -0.0221834241068025 0.0624377287322782 -0.00130964855671008 0.0528593659078448 0.0312352813544689 -0.00183144038216113 -0.0007981899968048 -8.60136233288187e-05 0.000125899244751122 -0.00439251157216008 -0.00162442006434433 0.00323369067693105 -0.0060089224734178 0.00126609890954808
  47 852.052730072902 ""  45.7955676888449 0 0 -0.000177305786433565 0.000567294680574282 -0.000431681585621981 -0.000608225654129994 0.000282384024077643 -0.000214059384447224 3.2000787637122e-05 -0.000353698404677934 -0.000287978154473001 0.000236287682947963 -0.000199392255843612 0.000223309411788881 -3.66094430386789e-05 -6.0159823754637e-05 -7.64441144961734e-05 -0.000958882071943953 0.00265962689921927 -0.000734393984773822 0.00172399540177461 -0.00104851289572838 0.00100685470592775 -0.00227184594006204 -0.00134395949344723 -0.000533150280831339 0.00307418991168787 -0.00181170346041177 0.00122104962607072 0.00131436095769307 -0.000191356979788634 0.000476337656744254 -0.000616576110600038 0.000745949397990545 0.000711416783507696 -0.000236653739346707 -3.79271931143429e-05 -0.000178920181035833 2.67768771167547e-05 -6.18785518505072e-05 0.000274841514268816 0.000120883676225307 -8.8948980019358e-05 0.000460845302604375 -0.0375143098960818 -0.0290193845932288 0.00129297520314775 -0.0149420383962314 0.00744134055963061 0.010563957245762 0.00372924549439092 -0.0169685924097553 -0.0148384623469326 -0.00910009227462306 0.0492792241724595 0.00159761023578276 0.00284021202838542 0.0442514366268946 -0.0063820310750638 -0.00293574591792461 -0.0154946345426886 -0.0110412729537944 0.0141969957953012 -0.023761299547987 0.0172079006105302 0.00296144732402815 -0.0261740238491741 0.0197202768721749 0.0337797716563812 -0.00432042599066294 -0.0067924283526442 -0.000994505054379664 -0.00901253100339414 -0.0132595497189165 -0.00327670983296564 0.0280953633028288 0.00237426018717292 0.00436042347174923 -0.0108604111410634 0.0145519004159631 -0.136140788293945 -0.0140136697775165 0.125407677235975 0.042935177136285 0.0800771154113697 -0.0359458075333974 -0.0557230411711176 -0.235378438621824 -0.168944841741066 -0.00390693298769918 -0.1592135474969 -0.138203052836151 0.0341954075119742 0.0526320330169513 0.0537217999963046 -0.0105562976607237 0.0607497939375774 0.0663995731223214 -0.0303411768500231 -0.0181161617741582 -0.0276163440747651 0.00572569337176208 0.012741381938033 0.0272326683272668 -0.0260506453212186 -0.00870620541651949 -0.0170169562410613 -0.037943821680889 0.0449319491826892 0.0130739903762696 -0.0376522335978247 0.0426767922668912 0.006770775707924 -0.00218417269611968 -0.0324610134989829 -0.00242160136468374 -0.0282896085312987 -0.0160070388209589 0.034942966363351 -0.00585704173507542 0.0183491408846905 -0.0396354504270362 -0.027126382820305 -0.02421094037628 0.0426491217684851 0.0244652986258341 0.0868393028897927 -0.0579786582940185 0.011556014838931 0.0198517536614147 0.115258360900234 0.0035663667495549 -0.089408355758796 -0.0754320519114816 -0.000900396572960867 0.101607528255978 -0.248646949259301 -0.0347145040570452 0.0173804724396446 -0.0779001180676226 -0.0218251033386255 -0.150939008393201 -0.0748495481595084 0.000979443156179313 -0.00169880599823387 0.000607703212105902 0.000756172386433315 0.00405567477427986 -0.000322296838336143 -0.010367927749746 0.0105503007213855 -0.00251468604808569
  48 861.4482016003 ""  10.8348267110689 0 0 0.000564558019525444 0.000132855252385504 -0.00114196070014242 0.00114290558906258 8.85351820687424e-05 8.06700048134288e-05 -0.00041697541616548 0.000667078741975317 -3.36022095424829e-05 -0.000666697001451728 -2.68233715759734e-05 0.000182185081149706 0.000197990680272829 -2.41874282152454e-05 0.000368191405146427 -0.00181875708866184 -9.65004012905426e-05 -0.0022765337083685 0.00137852069195596 -0.000142476565665641 0.00110380629660946 0.00150820743530246 0.000106107605867688 0.00162294221265618 -0.00109299381267144 0.00102924275622949 0.000214743797913954 0.000252690776977348 -0.000118427880380741 0.000277101922687056 -0.00056139185577052 0.00102922905976291 1.04756088202177e-05 0.0011502867784 -0.000102311140129167 0.0010257842663523 0.000241589232972996 -1.0297428633894e-05 -0.000386367864493977 0.000229235330322927 8.25078059808144e-05 -0.000423116243751413 -0.0138141257460491 0.0442590900442012 -0.023090310478101 -0.0696087867043832 -0.035171112511617 0.0454693520789048 0.00209343542650843 0.0113552062762849 0.0075106269979587 -0.029204644317114 0.0403241296197082 -0.0837122793116668 0.0127091287763094 0.0456954778967943 -0.0941914981867626 -0.0137580414366915 0.0039652703243948 0.00756165976752474 0.0486371696781686 -0.0484270693008936 0.0716194123464555 0.0133936147381313 -0.0433625670540635 0.0628424370506593 0.0716414228506619 0.000700470714193824 -0.00522274688949101 -0.00802161331482257 -0.0241798054583109 -0.0403010708228963 0.000232929137289448 0.0416264321219149 0.00593246718080892 0.00955948177224579 -0.0175604968411072 0.0271729736398688 0.0697059836093885 0.0290139785495713 -0.101205313823723 -0.0460225787909681 -0.0382858005118779 0.00207593457548118 -0.0458159576758195 0.129832912499005 -0.00320295075951848 0.0835591647156955 0.112384120273686 -0.0335086079200461 0.0882484821139858 -0.0483299463179662 0.0320233624174552 -0.0432365098390206 -0.0429466550288685 0.0482634329138725 -0.0811846223351822 -0.0479495875541927 -0.0645630478448833 0.0086978946845952 0.0319532267630147 0.0632850923055531 -0.0750887479264272 -0.0286412187393389 -0.0530978575142166 -0.0667074309310564 0.08443829562681 0.0207580027452922 -0.0625532160549062 0.0594915779705359 0.00789488379811625 0.00269944780645111 -0.0734207028789043 -0.00353381297793201 -0.0588380357244237 -0.0443681687039481 0.0790487318895697 -0.011613702518383 0.0575142508465482 -0.0836362480017948 -0.0591476124746816 -0.0442537422809768 0.0694704350659069 0.00524664591574022 -0.0245851465192701 0.0257029501945891 -0.000815766333789546 -0.0166102602439897 -0.0391072279474604 0.027473622818407 0.0319236892442444 0.0206942387048823 -0.0293419582484525 0.0391653205873585 -0.0509240886119375 -0.0437070046289839 -0.0550827379391861 0.157146446424971 -0.016808348168293 -0.0329381204189352 0.0280074361704023 -0.00070879308646664 -0.000615239048052952 -0.00016752041477782 0.000632690085835426 -0.000513992054162231 -0.00127730739694156 0.00311844130801315 -0.00341319474678547 0.00106893840534913
  49 886.962857713506 ""  43.3245118757892 0 0 -0.000621998578331612 0.000145641549155422 -0.0047048144081568 0.00591006977819428 -0.00050373325051062 0.00277579181284553 -0.0003314072400647 0.000795614938591233 -0.00146068540254248 -0.00235742321247476 -0.000103889408645434 -0.000122553717125533 0.000955525830726277 -0.000235505875874898 0.00141797218894471 -0.0068170562123401 0.00264977340380498 -0.00824183618815837 0.00515911914372677 -0.000158907116496473 0.00582430581734754 0.00922271949138413 0.000684198023374497 0.0109690780814008 -0.00151935990518329 0.00147148115485932 0.0034448870601778 0.00476895709495355 -0.0064897977825637 0.000871782063591019 -0.00440254085101122 0.00373689520733208 0.00210527182689017 0.00431889245436239 -0.000641019799735601 0.00355449798757721 0.000722983094805965 5.33084915359925e-05 -0.00204873966498605 0.00057274106239683 5.60003463239334e-05 -0.00244118442779895 0.00192429012907549 9.20119802130725e-05 -0.000732880246935245 -0.00537110530448727 -0.0117234342213218 -0.00573492736921769 0.00456671587326511 0.058384162019668 0.0380073250332862 -0.0010428573267537 -0.00833383191278453 -0.00720738785433128 0.000499438673484276 -0.0131065319352908 -0.00156117892233164 0.00859529351968845 0.0575553173701603 0.0376649032446253 -0.00542768846526943 -0.0775322021297931 -0.0574063293898479 -0.00480772778759098 -0.0635593228230479 -0.0431137319322403 -0.00491954552111208 0.01997222356399 0.0130518492627115 -0.0171057662939299 -0.0091501101288823 -0.0165141144385327 0.0137959267407786 -0.0275673201027144 -0.00339530721647891 -0.00104530530892296 0.00867077794315618 0.00301721563054904 0.0103537376939666 -0.00151243448149885 -0.00909448171512643 -0.000418949152880685 -0.00684151915855404 0.00105580806057887 0.0109098299510973 0.027501496216079 0.00688450083809602 0.0066923923780976 0.0275260915740877 0.0260943249570296 0.0460278039918924 0.493109463563795 0.312162491411862 0.0518859418756271 0.470199325859403 0.281603617063899 -0.00767920333733247 -0.00660344093687796 -0.00794014186524334 -0.0165436133579463 -0.0168572472876081 -0.0134891516338244 -0.00682452121247514 -0.0111911008245344 -0.0163604759682099 0.0182697778778634 -0.0260873225052852 -0.00669126224246173 0.0150576942853285 -0.0303521848767195 -0.00502164358764535 0.0122567497018375 -0.00626177743290769 -0.00927538148292692 -0.00244914618262637 -0.0307124270452299 0.0244854495822016 -0.000508691659159722 -0.0175768395832518 0.00247095131609522 0.0120980711362995 0.0179329962575995 -0.051175421034267 -9.49188532528531e-05 -0.00205748505627238 0.00448986209596929 -0.00105927665375966 -0.00313378705756023 -0.00526798547361637 0.00191468464257311 0.00523164548786834 0.00134291250546244 -0.000572932013242719 -0.000594422613267067 0.0071319210101498 -0.000729758579268477 -0.00240788626346921 0.00875594388531798 0.00173059855013366 0.00625820344333939 0.0023615318904078 -0.00418756139616659 -0.000629181283094186 0.00208224168679516 0.00762540004231384 -0.0223192886886679 -0.0111068176357992 -0.00447451154284717 -0.00877233341022477 -0.000507257043836984
  50 931.625385135898 ""  2.15958813389059 0 0 -0.00223393284808123 0.000180775652559309 -0.00146246843266762 0.00540730481397199 0.000667461917981422 -0.0015545363698675 0.000211689685403968 -0.00189926286743128 0.000303482476647721 -0.00365285935190464 -0.000285468733670017 0.000763342600457989 0.000851221204326532 -0.000221769097778875 0.00225428982767867 -0.01146341107027 0.00342895541579853 -0.00698471947823972 0.00526587731780434 0.000353466713368328 0.00219234568604445 0.0050279459944153 3.26435412517704e-05 0.00210117548307594 0.00667557530065282 -0.0053871766451733 -0.00248589477325945 -0.00206431280905066 0.00423207838509903 -0.00089075680015559 0.00309210325345489 8.59670831129917e-05 -0.00245935227895974 0.00634538253292541 -0.000362538980207995 0.00623085287271565 0.00107056647573622 1.38753725334197e-05 -0.0019494142702747 0.00111652346819054 0.000499127192057516 -0.00181688555110771 0.00135618198153582 -0.000893389411963741 -0.00246904350025266 -0.00187910086761222 -0.00256544492946437 -0.00102420808354923 0.000684118262452927 0.0120377619925073 0.00809074797820154 -0.0022728363446901 -0.0158889690143708 -0.0122830098574864 0.00100861666905267 0.00796445934215114 0.00577843364471596 0.00257586982725108 0.0154768900132885 0.00973785754075503 3.49760437453911e-05 -0.00795474218728648 -0.00560302151638759 -0.00151455811106107 -0.0147512599016577 -0.0080583408868657 -0.00985112599767764 -0.105332174504801 -0.0729379313684405 0.0761375329488184 0.0130179537294101 0.0664254228929352 -0.067522022533221 0.0724146333158059 -0.0136323458974654 -0.00570786451301217 -0.0508647127732559 -0.028673150504992 -0.000822950687934886 -0.000518936861745545 0.00352761367993835 0.00703166968849201 0.00279945991399404 -0.00384863713589163 0.011772783065799 0.0956253577847599 0.0582133096680057 -0.00527553370346731 -0.0607459462155921 -0.0396565882349358 0.00439696040391443 0.0382746036051621 0.0242333075170305 0.00896603024047641 0.094722147395466 0.058306013019868 -0.12370421913265 -0.0379116532455131 -0.0851466608713224 0.096028897025022 0.180877336617022 0.224400284728208 -0.0198908904054012 0.106802774626243 0.109156507252869 0.115028247355981 -0.12105132232643 -0.00512653994324244 0.0334286212732927 0.154323385126269 0.05605133485439 -0.054307794219087 0.277021435547807 0.0828736779185918 0.048625739870899 0.209190591089764 -0.192363078073684 0.00700962236943143 0.0784697251914771 0.0614647664903961 -0.0341471302313389 -0.0855408776597072 0.276258460055534 -0.000774254664672134 -0.00237000378260533 0.000287433073472702 -0.000623803148629837 0.000747751109983592 -0.000906571405003948 0.000904252010622563 0.0015923558031305 0.00219038842866609 0.000527188663719734 -0.00430253252263415 0.00470260204922615 0.00166865397379409 0.000462079874200343 0.000803046347679016 0.00197971997522326 0.00588958977525344 0.00442137035755532 -0.00078741272642392 0.00157007859326996 0.000378054003800033 0.00322514261122182 -0.00669749397521604 -0.00396334747843795 0.000422320126654574 -0.00429251887245655 -0.000508207149395885
  51 935.844986600533 ""  18.5886829334613 0 0 0.0525778883439469 -0.00287097080069069 0.0188054529557231 -0.131530510103811 -0.0234473275349007 0.0710213907518781 -0.000440435507260458 0.055255686790039 -0.022878666134024 0.103752653337225 0.00903832895155675 -0.0259434727673078 -0.0212406092199881 0.00596930502686358 -0.0641690701685547 0.307537875213935 -0.0941289259763514 0.171242113130579 -0.12730991894978 -0.0138719464252028 -0.0271112028186714 -0.10395133523374 0.000562183699843132 0.0011784056436616 -0.198268947666441 0.162838244852879 0.104944392174158 0.11172811207995 -0.188768257334787 0.0338857201196317 -0.126712081748763 0.0214261440535746 0.094913690775102 -0.174447203096923 0.00817293244052829 -0.176986312615229 -0.0291164642146497 0.000144050150964751 0.046667924575229 -0.032472822776412 -0.0155644146819281 0.0401367694079042 0.00261962084841786 0.000338189557483212 -0.00258382976439907 -0.00102618750708464 1.25489194548966e-06 0.000729728984955699 -0.00090870678683635 4.28591911539155e-05 0.000412400550521415 -0.00012006056600916 0.000367299482287626 -0.000610175873332348 0.000405199341464681 0.00102834128859726 -0.00106888354756648 -2.66657850261757e-05 0.00174694764828538 0.00104354533359215 0.00059275243829455 -0.00395204052090744 -0.00121570318990027 0.000160444260335299 5.59752809819645e-05 0.000372514852300266 -0.000299520060428956 -0.00350260964976363 -0.00243766787061691 0.00251377733166763 7.929363099363e-05 0.00206529484851088 -0.00223687931903858 0.00223650547601057 -0.000704070821236661 -0.000210250517843109 -0.00170320900359629 -0.000953995799112905 0.00233183852655069 0.000269508818679372 0.00162718690732663 0.00592618463578311 0.00310937528877208 -0.00367353335087047 0.000493877657697793 0.00102452491882828 -0.000901647052000116 0.000746378938586895 -0.00210672779202908 -0.00301840075698397 0.00272317910187089 0.0178720097288529 0.0127678466515575 -0.000243569904208296 0.00417499092585964 0.00247888233365121 -0.00531996640229191 -0.00190155820331909 -0.00398820823822969 0.00330452200691558 0.00673564653637249 0.00827016445919469 -0.000802151241285194 0.00435287897506259 0.00411943517810405 0.0045375186431025 -0.00535340207909622 -0.000148361520273428 0.00105207168126187 0.00595759540209377 0.00227540223398258 -0.0016816350723608 0.00980898575623425 0.00303829952931693 0.00140987463750208 0.00667669435837327 -0.00616837352384695 0.000171005614111487 0.00266546719143512 0.00174875193763856 -0.00126443720891716 -0.00287631976471742 0.00904326474009877 -0.00187267755717781 -0.00360171497032907 -0.00131007683397257 -7.93130326679068e-05 0.00239050819385578 0.00085050635500438 -0.000761519045621221 -0.000506363977419791 0.00135794515599516 0.000392464628177176 -0.00628856665584873 0.00922698262838634 0.00281905305210406 0.0015046695105351 -0.00351310683642186 -0.000405012162747902 0.00363551957524707 0.00475141122940821 -0.00199280012417004 -0.0342871065795117 0.0038814198637581 -0.0275746440296327 0.0194945694629098 0.0304962732990946 -0.017051718353514 0.0175589184373472 0.00940595405080242
  52 946.641402294729 ""  0.947707053306008 0 0 0.000126576008838824 -0.00162926125611948 -7.82006844798381e-05 0.000304977738873917 -0.00141152981031805 -0.000820965436470884 -0.000464252149885264 0.000846321420977044 0.000457641557668322 -0.00047940554751712 0.000198883878574872 0.000238870818937726 2.10107041211716e-06 1.35448654684239e-05 0.000269701318851372 -0.00085694360027445 -0.000352247841472463 -0.000637168250240347 -0.00517126945185825 0.001799625834224 -0.00282235743797236 0.00485798402651409 0.00210424832852744 0.00247049945561844 -0.00151936837547636 0.00133956670833142 -0.000764275801517715 -0.0024836556495907 0.00157239284343058 -0.000670177913559733 0.00102343055317471 -0.00172961071725601 -0.000738827098657874 0.000646700618073283 -0.000363411024004279 0.000714565106932624 0.000337050938934106 -0.000202876105325247 0.000359649698076145 -0.000159087389028328 -9.0179466444978e-05 -0.000361545032310964 0.00709479686508877 0.00325979734463914 -0.0130654269176496 0.000581830005474921 -0.00153200248929462 0.00291231348348428 0.000161609834714726 -0.00048148425941206 0.00206634809099869 -0.00205237682541401 -0.00186567705969165 0.00169176430198684 -0.00134383554183119 0.00145392430933958 6.89752547908311e-05 -0.00730416526205142 -0.00341076788042492 0.0073327171963149 -0.000413778499619749 0.00370309203237765 -0.00813992781676121 0.00719317031078038 0.00525860137647545 -0.00960077296250763 0.0168094952353908 -0.0721820979413096 0.102991290205072 -0.0318927805906702 -0.0639313296908409 0.00095038529475963 -0.028186805979462 0.032713637035253 0.0598682053276334 0.053909328918366 0.0500789327038093 -0.0876116445054382 0.00600075306677874 0.00268972429984216 0.00788445342815886 0.0257553535626186 0.0167632824370638 -0.0176735636836201 -0.000795896963381761 0.00149363201793935 0.00318931675653653 -0.0076085134466633 -0.00509359112267414 -0.00450186157782078 0.0164979879616515 0.0192655048002096 -0.0156779385430849 0.0184931201806245 0.0045411494857126 -0.00680744841484549 -0.0709031264910322 -0.0425822692154141 -0.236674933886882 -0.0730339138379482 0.00721795048490537 -0.194939177571497 0.152266910923186 0.174018432830474 0.167024264295221 -0.0408733377613318 0.232413385213166 -0.0546909321504129 0.12039118303737 -0.22998700058328 -0.0965733909604829 -0.0620407974218838 0.198332991504618 -0.0769028048367888 -0.0759406727186644 0.0334227639675 -0.00866497234005684 0.0158125652836931 0.185935897831798 -0.284528975972938 -0.08146825199792 -0.000552214870425901 -0.0141630801805268 -0.00527282644516416 -0.011213606434603 -0.00664270517433218 1.74973898125012e-05 0.0105316849690092 0.00661956240380098 -0.00417193581940086 -0.0037966437624379 0.006148736953546 0.000297613358767338 -0.0178572621469156 0.0168914007086046 0.00485299582272449 -0.000687803448349134 -0.0157664106167743 -0.00807966152949584 -0.00271268581668151 0.0136619522570384 0.000441420883819958 0.00136725750473376 6.80101940893671e-05 0.000787781316103156 -0.000868815904325058 -0.000319426933243092 0.00130418202531152 0.000486889417428341 0.000242888776184309
  53 948.947845966774 ""  8.59155829361116 0 0 0.0247893345516878 -0.0908115218427357 -0.000481219277423944 -0.00503874733559023 -0.0919857505456209 -0.0397279169601991 -0.0279448562329816 0.058804917614189 0.0212071677044198 -0.0139537418031771 0.0154726191734296 0.00328722045890128 0.00653336615285599 0.00230158157103024 0.0136524363970647 0.0203559544154413 -0.0574951803245129 -0.00181056728177143 -0.34200269133538 0.106894593559659 -0.192325727600391 0.285303812310428 0.137698532675176 0.136749568887839 -0.139863810601007 0.113319117364598 -0.0265623003473776 -0.107509540578391 0.0454721900023036 -0.0253077469388388 0.0256962051833033 -0.0775419346797962 -0.0208388413521426 0.0140139063124497 -0.0192590118873455 0.0162785679200654 0.0197950421669734 -0.00976455139642762 0.0310036571538095 -0.00828774668394788 -0.00653442588361643 -0.0133367910450683 -0.0378529863591735 -0.00933938826089799 0.0558661653779661 0.00621581830435979 0.00657175832217974 -0.0163182762792782 0.00415988369569576 0.000246839795343103 -0.00487372386232016 0.00219621140581292 -0.0025451438144418 0.00840548059228007 -0.00252403091860954 -0.00744315511034322 0.00192732589219614 0.000807546473357338 0.00182392060132691 0.000509276966527882 -0.0022450537071508 0.00216442805816391 -0.00274532252002281 0.000240258895397121 0.00084548268206669 0.00118615194036898 0.000246097570286436 -0.0038649105498239 0.00313005322240711 -0.000398721936646806 -0.00240966641900672 0.000728337214744405 -0.00233466441083095 0.00142830273651158 0.00215250894139677 0.00221367029794717 0.00108344003959019 -0.00383022130210266 -0.0370514280571743 -0.00659769926509012 -0.0424384685301787 -0.129293581997989 -0.0765726686182001 0.0794003899626574 -0.0143448743435304 -0.0153090827933814 0.0173046792690697 -0.00686506786853456 0.0222012265489684 0.0196779752332205 -0.00134203782010524 0.000556715952454412 -0.00515047111524772 0.00657026430007233 -0.00512508483660603 -0.000188776216286 -0.00428422760944386 -0.00225246877158641 -0.0100590916464516 -0.00180850477712486 0.00233756307603406 -0.00497114177727576 0.00558084783109452 0.00789064652415702 0.00767462894666336 0.00168777326013462 0.00608287522120958 -0.00308206078908775 0.00719629910434415 -0.00870103777901242 -0.00329904623363809 -0.00357740808137475 0.0142857125940226 -0.00173375337536528 -0.00221061158437274 0.00427901054753854 -0.00301080562063222 0.00104669998873532 0.00881824444841029 -0.00917720800299751 -0.00357392533190866 -0.00139230688190037 0.0033260164339124 0.0251750811010602 0.0538793261931962 0.0291043320718833 0.000544642215308716 -0.0467327013078072 -0.028918107554073 0.0167556429482395 0.0160643248520274 -0.027389380190034 -0.00381403071698959 0.0895164289478719 -0.0921850609788561 -0.027615814421017 -0.00201469066720334 0.0677931560917969 0.0272367350909963 -0.00635384977756979 -0.0666058600682425 0.0222224948384714 0.0772726226280593 0.00997525825654817 0.0789746746832613 -0.0737603330992412 -0.0432572386748929 0.0884913432913313 -0.0419254810668432 0.0129192956791962
  54 950.546781038458 ""  34.6558835778418 0 0 -0.0141408446806676 0.0512631035293853 -0.000314771715628073 0.0012874463526612 0.0520799492605343 0.028116845776372 0.0162067233464159 -0.0321338918127255 -0.0142735293074962 0.0115841867226939 -0.00848352709836091 -0.00292303192947725 -0.00471970801414194 -0.00115219916745384 -0.0105125042439659 -0.00306810534477127 0.0217252853779436 0.00465258562000593 0.194785631963577 -0.0617533350676492 0.113004258647919 -0.163813083809249 -0.0786919949452819 -0.0737799584758295 0.0708781687436581 -0.0582615853796414 0.0202854731822278 0.0711345202055963 -0.0392643328300907 0.0171298032801703 -0.0233501604360623 0.0496716178027824 0.0173375208317666 -0.013329057420546 0.0113028773917327 -0.0153050579817644 -0.0125767926660431 0.00564769807806552 -0.0178797079594359 0.00342380421674632 0.00334659822365128 0.00728234139172508 -0.0634577115966935 -0.0202137990217073 0.100971271599777 0.00722373519557836 0.0137466065909026 -0.0296460377894062 0.00466212163976522 0.000127529431542852 -0.00817139024791523 0.00370970724423918 -0.00448749359853703 0.0152385871299871 -0.00369776400358826 -0.0136002403094741 0.00201235007533979 0.00279765371187628 0.00400104244964417 4.83628005667659e-05 0.000263187880151311 0.00322683525283941 -0.00451114533698519 0.00181241363915824 0.00101617886658581 0.001808019357356 -0.00078461219340842 -0.00854131540467172 0.00841173199875807 -0.00175459607901334 -0.00582317842502699 0.00217140748579559 -0.00519371183034717 0.00281296228242267 0.00556148972998502 0.00516379820392558 0.00367841448138341 -0.009254435932779 -0.0668545304281061 -0.0133414517173589 -0.071216415584626 -0.227967702365293 -0.130889366969262 0.139935012280538 -0.0238412270609509 -0.0282347080962557 0.0276981840833575 -0.0121571568697346 0.0460726646627267 0.0376341879039813 0.00373232132331522 0.00217971501959537 -0.00928550145489843 0.00167111681400313 -0.00863112492902877 -0.00430216805642972 -0.00885786465098463 -0.00427998042772653 -0.0249927293727566 -0.00594643506123466 0.00451078195299932 -0.0166047694096293 0.01617733122156 0.0206282315782834 0.0202591356313717 0.00389077793710447 0.0152119821436336 -0.00742837119040165 0.017872332372717 -0.0229861234570194 -0.00861338917231417 -0.00833631162293748 0.0343524202155384 -0.00475841132727248 -0.00598753990312906 0.00838961370424113 -0.00550638540761403 0.00222646639839712 0.0204176163352631 -0.0234099384293324 -0.00855018936496811 -0.00183522374076468 0.00397046342383103 0.0423172851253177 0.0920721996259716 0.0511198086925543 0.000875010051755385 -0.0835715801375667 -0.0526410780504088 0.0302615910158594 0.0290701455047568 -0.049309722349599 -0.00533186198437482 0.151098151288168 -0.144803806435262 -0.0411547236685954 0.00561340411928215 0.124914610303041 0.0570466560055433 0.0116649174282645 -0.111044612095289 -0.0161236338471489 -0.0409038377286183 -0.00540599412456427 -0.0404193219904479 0.0258371827513595 0.0187392189813587 -0.0350751262834108 -0.00481933475437692 -0.00470256583658521
  55 969.327856721101 ""  0.735223902307508 0 0 -0.0015209166347643 -7.13156312353747e-05 -0.00116580178496696 0.000708291078937237 -9.73737990034956e-05 0.0031457784466793 0.00014873145607881 -0.000306618725560894 -0.00171649845450135 0.00123083406611606 0.000109335046070377 -0.000354105427191007 -0.000499883742638345 9.34589021505474e-05 -0.0011243871714854 0.0010837857698491 -0.0026033346179369 0.000176539645485831 0.00217075356546827 -0.000825756235750687 0.00372328581475826 0.0006817206949375 -0.000346243397885174 0.00335414253524129 0.00041098464606046 -0.00023967220803088 0.00373962439314027 0.00613267062030889 -0.00671296206757853 0.00142146995590651 -0.0055469888966479 0.00464735859042066 0.00310710043122325 -0.0015284783993578 0.000106447682738934 -0.00195300282004581 -0.0005511885315599 9.85614502079768e-05 -0.000746067585035484 -0.000539761208961564 -1.20155926353257e-06 -0.000815908180989045 -0.00666987223418336 -0.0115703697051515 0.00691343407440405 -0.00553614705840957 0.000887280857256374 -0.00632290562549667 -0.00131517985578142 0.0122611374115114 0.00807280549351233 -0.00691129946145128 -0.0670354914455107 -0.0457875623288136 0.00965218411882676 0.0942822774019065 0.0622593586797816 -0.000748984018553359 -0.0248109716886792 -0.0172012315096774 0.00417421907961847 0.00910205723983924 0.00543063366593009 -0.000897087398088146 -0.0149614776436206 -0.00523894462985159 -0.000155525232515704 0.00814582029304417 0.00577478059391607 -0.0133591721085705 0.00576107391284163 -0.000835918287680435 0.0127459414408907 -0.000728549812275548 0.00541571242299169 0.000615957058311334 0.00653786633756022 0.00359612199946629 -0.0302993375921154 -0.00618540674879685 0.0208361342457313 -0.00568643851284481 0.00116058739011674 0.00316652534052592 0.0420094255657119 0.381930008489069 0.246643803487451 -0.0566768543285372 -0.564024831515369 -0.374299479688147 0.000750712758006482 -0.071328414446548 -0.0506360348633539 0.0117640262437855 0.0984050530229033 0.0644288385349772 0.0532942520114853 0.0235769892100484 0.0404711922660071 -0.0210945405663229 -0.0518487081261405 -0.0625707498332607 0.0248645740810723 -0.0206673924822637 -0.0111357195635224 -0.044734783257401 0.0523848360566762 0.00684259269794177 -0.0235107575630326 -0.0210825118685919 -0.0138225403534658 0.0087710762214775 -0.0726993047014054 -0.0228822864978558 -0.00451027265347935 -0.0179609292484268 0.0177718743458393 -0.00237180710746819 -0.0261813650997658 -0.0177456038583592 0.00355124420868615 0.008803251236326 -0.0244465010243082 0.00334191074948248 0.00734477506024518 0.00774839124010591 -0.00287934940160265 -0.00989668067848473 -0.0105016845215754 0.0113673815138952 0.00788597166530887 -0.000144808030202668 0.00508990082430379 -0.000445259718349203 -0.00337208647634839 0.00632583481149678 0.0112602337386052 0.0163076056435422 0.0292820597054884 0.041694185841995 0.00242201345563787 -0.00142197964805789 0.00182064648690073 0.000734501353616626 0.00481303837303029 -0.0124716342974072 -0.00564304468654878 0.00271284989987007 -0.0115101805756642 -0.000338930645472673
  56 982.657769385214 ""  27.0006217959825 0 0 0.0719626284531923 0.0555447061301868 0.0487049830449791 -0.0411355857804144 0.0181591654203985 -0.113089561450046 0.0498582547475335 0.0381719539449644 0.0416478218349109 -0.0505461384771212 -0.00491626776576433 -0.00545521368007224 0.0297762648316224 -0.00484875880421176 0.0554698930307396 0.0477963120715492 0.0633393474570631 0.0366956499755008 -0.0322715942266036 0.0081397267991621 -0.143935552246463 -0.0823946265484003 -0.00214396194614379 -0.167705064471841 -0.257933178916183 0.19074895395783 -0.0642411315372574 -0.118498436425379 -0.0160376025187974 -0.059797486207904 0.180291990259888 -0.307752404101962 -0.0546308332361202 0.0463431759047599 -0.0021617227591753 0.0685832904025344 0.0192105253506971 -0.000823753469858434 0.0371425494139928 0.0243739136245424 -0.00266446690935724 0.0452313164485208 -0.000798092215213738 -0.00680320719692475 0.0048580965889037 -0.00390002498027257 0.00351777400373565 -0.00253143377207702 -0.00353889081412367 0.00012727165323458 0.000254223599553369 -0.000167448122218283 -0.00177666063149745 -0.000686161725043515 0.00115067830075523 0.00324718142323523 -0.000296478083871838 0.00136236409864297 0.00117271556079074 -0.000568473544391802 0.00337789317909467 -0.00535678572193831 -0.001257415135329 0.000614206584814741 0.00103486598886441 0.00191164382135758 -0.00078677397043082 -0.000279001697731473 -0.000101761223391167 -3.46951578823601e-05 -0.00210113643951906 0.00149132256048827 -0.00101610129023973 -0.00015402570263704 -0.00193742349977028 0.000167060984291133 0.00187589022812771 0.00103053999334041 -0.0115631859215925 -0.00396931455978811 0.0128201264738585 -0.00489395714877996 0.00560988287078876 0.00138726572584411 0.000546802528737435 0.00787982502087871 0.00562764604264598 -0.00176964276292622 -0.0113449795994241 -0.0105501507706362 0.00761085345020887 0.023274429691511 0.0157198692121784 -0.00533206091019591 -0.00756853938952501 -0.00521387283011345 -0.00414874623530163 -0.00163314537069678 -0.0108206911892241 -0.00136970396865318 0.00386253601162483 -0.0036345030873788 0.00601306669524296 0.00916170308039698 0.00889724876635442 0.00528921664644021 -0.0114500711690741 0.00129689669597189 -0.000923612435719147 0.00874385640095787 0.00412248743139227 0.000262734796388002 0.00356089239219114 0.00477089899079457 -0.00173964897260377 -0.0080764463914348 0.00711201951635489 -0.000470444411232285 -0.00383474316267495 -0.00321196627377254 0.000606856901716342 0.00288577831623688 -0.0104650051757554 -0.000543647485306516 0.00208955835177106 0.00137873890964293 -0.00112915439028504 -0.00345415904355334 -0.00291538840762183 0.00507608628631049 0.000992436804766206 -0.00259430873054232 0.00347694954769075 -0.00554801751242747 0.0108317814082979 0.00829067192562167 0.0131477708836432 0.00799847093453508 0.0206074796085036 0.0345830398673527 0.00418325483778508 -0.0106517632156822 -0.0987512724760521 -0.00375050571080669 -0.0783582465640071 0.154092141924953 0.0626507958742874 -0.112179034204545 0.101344406395787 -0.00694514789781859
  57 986.811739855889 ""  0.285652882403622 0 0 0.00236339944925269 0.0029719216942709 0.00178913767054215 -0.0013948653646341 0.00114016008853059 -0.0038915959145728 0.00292160165602654 0.00185299628438415 0.000864198161379167 -0.00185743352733123 6.06819889501818e-06 -0.000367378524828273 0.00112098718757166 7.84459937134077e-05 0.00203078646070554 0.00206736256772666 0.000639476316215335 0.00142412077941717 0.000188834611776209 5.66391175600524e-05 -0.00462026431760809 -0.00372871052345716 -0.000233124527201993 -0.00643488402310441 -0.0136121318195164 0.0102266246028042 -0.000836077762479479 -0.00173694855265704 -0.0060078440453922 -0.00228151187151918 0.00592553967221837 -0.0136503190599124 -0.000826208707350753 0.00164129135578443 0.000296329335671366 0.00244963850395874 0.000644925002718808 0.000285280056481128 0.00119040813547774 0.00095933041219842 0.000214042018053369 0.00168564623343035 0.00038733471695632 0.001019254062943 -0.000246850658282305 0.000322021466628473 -0.00103844740166656 0.000141767905026055 0.000725087732764968 0.00227591981300654 0.00136589274723557 2.54271551220542e-05 0.00386066956767739 0.00157821995604215 -0.000620662457026246 -0.00642496386853437 -0.00235708581597263 0.000789804119901785 0.00167058816789594 0.00104869730797527 0.000212920879115831 0.00518338148865553 0.00176458846012202 -0.000954692403846024 -0.00881666966846836 -0.00471581640524883 -0.000219692531839373 -0.000839528323314275 -0.000437577248581395 -0.0122847902881621 0.0594305632338262 -0.0277295062310189 0.0167805815644494 -0.00266464884300143 0.064893582138893 -0.00506616973572225 -0.0585348479435261 -0.0380346466799966 0.00300393960431504 0.000484958708467625 -0.00328715037626214 -8.06130828366425e-05 -0.00172119533704681 0.000532182317919536 -0.000750729847113603 -0.0192868278967397 -0.0155084330785495 0.00418077944807511 0.0364257592102157 0.0262449479423142 -7.70155230145082e-05 -0.00971947270969808 -0.00902728068197163 0.00454887443971725 0.0521947491496294 0.0321600225386265 0.153942219281928 0.0671441686367394 0.312547981934442 0.0168501789542464 -0.140669766609779 0.0626582877711505 -0.113194691656749 -0.242184301112597 -0.21772124484512 -0.121338120417882 0.328814567663593 -0.0578147525267272 0.0691841303016945 -0.31030669308752 -0.138439940077388 -0.0287939041997815 0.00361867363957365 -0.152509112848084 0.0465786174272345 0.267800425940501 -0.231277105868914 0.0111966190240177 0.125278255336778 0.0796511738079667 -0.0321620035725479 -0.0963679337539814 0.342597785398955 5.41008498590092e-05 -0.000486571674726084 -0.000254000170230345 0.000272803668075899 0.000331152657968432 0.000536859928415237 -0.00105566537638889 -0.00033847074330418 -8.89207145358726e-05 -0.000812070887189238 0.00151806644836825 -0.000860464563215281 -0.00133431501271586 -0.00192066384077625 0.000187053289585582 -0.00339615368454524 -0.0050811778837373 -0.000761260461494549 -0.00156023225200553 -0.00337266959238125 0.000325546145736006 -0.000286865857288542 -0.00146035956487407 -0.00112649680009132 -0.00295530230405567 -0.00480829327120328 -0.000634859343540738
  58 998.498215298975 ""  27.5220875184937 0 0 0.00335432438539519 -0.0129609927457176 -0.00816871993165224 -0.00611686830281124 -0.0135564181407985 0.00967642322836073 -0.0235891461480482 -0.00964140758807087 0.00633100609754092 0.00810938333947297 0.00241673279484114 -0.000551441460924476 -0.00162016098388402 0.00115036126397353 -0.00570160080459066 0.00137727180517801 0.0515646481730419 -0.00116638549702315 -0.0396962637799967 0.00729191213930529 -0.00118983670408833 0.0298675861591924 0.0143406088584147 0.0269078493940095 0.0926814714047863 -0.0706194429204474 -0.02248538733486 -0.0338052789034321 0.0974085843066646 0.00573424310472789 -0.0036531377591139 0.0682703597306326 -0.0172697459267579 -0.013377557668718 -0.00127503399396433 -0.0149070493501242 -0.00106288946820542 -0.000161907550417791 0.00432123597917643 -0.00428252632843476 -0.00159319496436433 -0.000827756300335882 0.00474149366839599 -0.0878134052393592 0.0192395920931799 -0.0649437268189505 0.0493114779119793 -0.024208903589866 -0.0431261899468998 -0.00271563212614773 0.00289374757533536 0.000307845433497 0.00497874052085956 0.00529189860638532 0.0131396971758257 0.0161957139324341 -0.0342833860003875 0.00846225944124705 0.00399654136334248 -0.00386931303403971 0.0387248077149519 -0.0269105600750265 0.0204687873686188 0.00401128113695049 0.00145721986906024 0.00925971847577343 -0.00374090777787985 0.000678405553454205 -0.00120847693670795 -0.00305397125615035 0.00107887529541367 0.00191430629093785 -0.00350205961161115 -0.00235321263067531 0.00224205544030249 -0.000683636193259991 -0.00198754929885454 -0.000563419437480428 -0.149002856823858 -0.0543756776709029 0.225957917578484 0.0183723292888972 0.129270183571601 -0.0439432847088665 -0.0138334806159908 -0.0495002635310353 -0.025226161856501 0.0076146426495605 0.0480240302991695 -0.0174488145413621 0.0497054899366671 0.0256411867772636 0.0501608582081587 0.0107788968873387 -0.0426206420662399 -0.011011179889201 0.00998388135875457 0.00493112002550681 0.00789470829669692 -0.00466021325468806 -0.00964500788824095 -0.00980649190496457 0.00706021845558044 7.39852687812967e-05 0.00245295087819193 0.00827969866608448 -0.00167409168068029 -0.00525882608163756 0.0117245376958519 -0.0144833992841347 -0.00414410098381148 -0.00486283410161581 0.0220640772388614 -0.000523918701914098 -0.00110310371275412 0.00567826959318617 -0.00409477226777236 -0.00106991012070229 0.0063422240580261 -0.000614254562414132 -0.00317593700340383 -0.00369606109666069 0.0110206767748699 -0.0209732393804428 0.00904142758461344 0.0104642006436118 -0.0223532848666675 -0.00575660948494176 -0.0164936219136407 0.0840409393049781 -0.0116873221806144 -0.00447871307074507 0.0746886782685029 -0.18106781080303 0.191970228830469 0.129009299509332 0.151955860213174 -0.108120378190222 0.292541737704911 0.408429416613447 0.0565032928089304 0.0190207716070469 -0.00403561019271288 -0.00378130312940385 -0.0391633610589368 0.0999174505065624 0.0533704542735573 -0.0382765071860673 0.176358673308109 0.00766510182315902
  59 1005.03696929087 ""  58.1750945372322 0 0 -0.0263827791751285 0.0198744082038146 0.01680372814768 0.0290662600746459 0.0298138147820037 -0.0132769167770136 0.057722900906678 0.0234960513630756 -0.0274722164698912 -0.0187881850063569 -0.00513839625360566 0.00283691887619873 0.000320768337151252 -0.00216051391879396 0.0101085158384516 -0.0194959215241577 -0.172725379531514 -0.00433108312009766 0.0999154549569828 -0.0144669346770214 0.0124832210902768 -0.0483853607544999 -0.0319536253893132 -0.0408157778561848 -0.222902492792568 0.171982149885007 0.0795857800835528 0.119385517142572 -0.282277728770183 -0.00675039769520845 -0.0288839581726127 -0.137484603991718 0.0627293782383051 0.038549104113564 0.00233451168758623 0.0393014841733908 0.00221199901905034 3.87540032550021e-05 -0.0192613179335754 0.00800042098544448 0.00537824692308337 -0.00933618019957552 0.00221066809027595 -0.0294646725359318 0.000579666744886463 -0.0236247562526998 0.0161142243578351 -0.00672704723765951 -0.0135248283775211 0.000779243491957809 0.0021269863337771 -0.000542041328619829 0.00724377453583586 0.00184209559567779 0.00428338755282155 -0.000715690223566757 -0.0129533581902138 0.00339875805575289 -0.00185223840028457 -0.00261945801336407 0.0133234515744726 0.00978087469246405 0.0159104077630791 -0.000626098463427269 -0.0148184707247127 -0.00421500851042627 -0.00100233589286538 0.000961754465074901 0.000224920061961304 -0.000599405790062466 -0.00121882281572606 0.00119087328576534 -0.00195138996081288 -0.000902576454698819 -0.000853552116046615 -0.000364660114991521 0.00185622285915269 0.00140562819901094 -0.0515405402845562 -0.0189194899819068 0.085713142184353 0.016732236072069 0.0505760999228594 -0.0228472297762235 -0.00414333735162412 -0.0342741928322578 -0.0277298799315166 0.0092049342991564 0.0412583399390055 0.014640909208686 0.00765084482379072 -0.0931624693991419 -0.0538917168509443 0.0184818915514717 0.0684998944405577 0.0519084707307857 -5.00657451570727e-05 1.24318488554326e-05 -0.00559148013850696 -0.00254185228178087 0.000235601459248852 -0.00849939237914888 0.00440779269119592 0.00590977919685567 0.00589626759551898 0.00566935397402688 -0.00951516909125713 -6.62557035640774e-05 0.00301309382017226 0.00272737039073612 0.00233705037434433 -0.000811690902389903 0.00460646376762404 0.0056489241203355 -0.00150784478100511 -0.00909706417145157 0.00765386519743613 -0.000792048507408866 -0.00340653867312622 -0.00138548012779415 0.00142889198530152 0.00342555341194492 -0.0113241902906706 -0.00750639906579623 0.00277593067107694 0.00339736050971609 -0.00888957033712093 0.00253449075724849 -0.00234032579105799 0.0319948895458065 -0.00709214939046971 0.00281548515425885 0.0286947332167236 -0.0699842792395545 0.0673886883095127 0.042773368660342 0.0436932796016749 -0.0704187219004381 0.102508479334374 0.127438089107056 0.0163358189694686 -0.0457533873864007 0.038158106628986 0.0141992383106477 0.142971117255403 -0.32294879780258 -0.173470274395092 0.109892560794315 -0.529210476325287 -0.0349573188898867
  60 1017.63539185698 ""  9.86542646056594 0 0 0.00815022809948575 0.00322398484049661 -0.00619013693225895 -0.00921337504305805 -0.00983877611105569 0.00433311409974045 -0.00771348729068902 -0.00403990020671919 0.00731381571921793 0.00495052455301341 0.00197948736387673 -0.00195776936404598 0.00109688529365953 0.000702803957922857 -0.0017968464304661 0.00571493908441479 0.0552965655233718 2.38863090676423e-05 -0.0320741157961278 0.00450354795111213 -0.00308014255112604 0.0178454526854059 0.0120532088383065 0.0134098450329142 0.033366875954821 -0.0265265942599808 -0.019678709350485 -0.0278875252163452 0.0530522131966686 -0.00185004742816975 0.0166721563464481 0.0101989281241341 -0.0158543061941872 -0.0123500312405341 -0.0010813994286452 -0.0122331378213951 0.000125052336123754 -9.81067550021803e-05 0.00766356384335969 -0.00231392628159771 -0.00211366922765385 0.0035979853229818 0.000977271797780994 -0.00319798807736736 0.00266840582445269 -0.00676841646245156 -0.00179013733598876 -0.00295850533223864 0.00115045515890307 0.0136823314774056 0.00767487298369413 -0.0108098250430697 0.0303763982220484 -0.0166614520456393 0.0017893404727472 -0.0352797168134481 0.0132607804937552 0.0118877686375016 -0.00838143414029118 -0.00951267164287742 0.00411952216753002 0.0926635153291541 0.0246361888333014 -0.0065329336329719 -0.097231283636101 -0.0215135020733293 -0.00211241696639758 0.00275946122288211 0.00287781243805486 -0.000161263226808952 -0.00312722894249768 0.00242768364293988 -0.00494849377071846 -0.00180427798946543 -0.00104778119243984 -0.00214769618781196 0.00825112477525499 0.00371675328602619 0.00171683276945203 -0.00283391838614221 0.00320667053569571 -0.000705252242782007 0.00187714014651596 0.000898155541125756 0.0246573657339194 -0.026304913329831 -0.10283059389378 0.0470197993625412 0.0694335873099751 0.0939796742405709 -0.00670784653795716 -0.426918574327625 -0.351915275918694 0.0750820828119777 0.474397845894476 0.336458726183032 -0.00309131545238694 -0.000987996823146114 -0.0177976768202907 -0.00592725121450382 0.00522245185589252 -0.0253471669604411 0.00740733552420039 0.0138969201795082 0.013014323842141 0.0110159453113833 -0.0188920645167938 0.000146677757136138 0.0107518959321046 0.00232589686981797 0.00417206531162557 -0.00190658286231677 0.00668273239687181 0.0152937958444352 -0.000957426498489821 -0.0282647384109023 0.0218038853522563 -0.00167689008130016 -0.0184038655515078 0.0029785733990527 0.00963719944143682 0.0159612792434142 -0.0454863807790962 -0.000924704331447919 -0.000643438408305334 0.000406718281750552 -0.000637201465441082 -0.000370446965522968 -0.000722170526750368 0.00306207769223656 -0.000477944403225123 -0.00158410862999457 0.00163958237782261 -0.0048988398979097 0.00875084799024318 0.00407351701393872 0.00486733778037226 0.000832309154663281 0.0102719714144064 0.0159422843428641 0.00252454464464014 0.00446752003318004 -0.0136681248697821 -0.000930301290032458 -0.0277489927849212 0.0403640365311769 0.0293822782488186 -0.0299411310299455 0.111229167685318 0.00925780196285568
  61 1032.21456069088 ""  5.19075865206166 0 0 0.00158723485466097 -1.17258073557639e-05 -0.000332427383725013 -0.00112809503541432 -0.00124774314795162 -0.000152437326147287 -0.00147218550819338 -0.000303188222306593 0.000647865290145361 -0.000197520494084037 0.000221245304672177 -0.000897666713294621 0.000794441839401939 5.14758810188604e-06 0.000788504447838623 0.00361674837990679 0.00899454696704973 0.00194456916288773 -0.00471892874728208 0.000944880703812722 -0.00230287756890484 0.00202824199710168 0.0015644888265348 0.000161574415215909 0.0048083691661459 -0.0036636494704196 -0.00152885455948939 -0.00268474833899928 0.00674216104898582 0.000211885353346937 0.000582073902891018 0.00307295943712359 -0.00145083663452777 -0.000786690223590088 -0.000227283108077974 -0.000502870997743079 0.000364812070565525 2.7808248074054e-05 0.00133218385864555 6.02556285878749e-05 -0.000355978927664926 0.000823776951463834 0.00868127481849487 0.0108802418546004 0.00190579682720121 0.00779392511607666 -0.0048820517453481 -0.00157908095709656 -0.000237435375445492 0.00674181155760296 0.00238460306820275 0.0452424639126047 -0.0652975164022797 0.0956556538204064 -0.0158490695231891 0.0538134185530995 -0.0863349739852827 -0.0251164684979415 -0.00199927576539658 0.00154674777263444 0.0367665214174429 -0.0400503667634675 0.0974735944677325 -0.0162532542208305 0.0460553301770564 -0.118732107118543 -0.000180811928273525 0.00397807208720856 -0.004769154573968 0.00146084921509677 0.00380286978073018 -0.000698445104789032 0.000146446753185648 -0.00108274673760401 -0.00438287753160268 0.015192602946965 -0.00255052320818624 0.00531764765167156 0.0179681233845362 0.00964694073888736 -0.040425119860559 -0.00841059689772465 -0.0283191181817019 0.0136868914356442 -0.0961883825672404 -0.134350749538896 0.209429471532693 -0.171029571050249 0.107108451516027 -0.103198274214335 -0.100987738201441 -0.228972107292798 0.113062890955062 -0.173112973013576 0.263707058872375 -0.0555339998682371 0.00727057915136966 0.00437430857634208 0.0109779545784242 0.00238407305214366 -6.66177530292554e-05 0.000760504895826997 -0.00659705672645766 -0.00688429439007586 -0.00794837285477501 0.00721646426983898 -0.0173665982339821 0.00118615247467357 -0.00334806712853977 0.0128701844710213 0.00490272004853889 0.00283494978441848 -0.00571482955199562 0.00588558611589239 -0.0325303860183394 -0.0183987516108133 0.038986436830281 0.00261782439634088 0.0345794345481748 -0.059618444844694 -0.0312189582251761 -0.0187197518471086 0.0188280605944125 -9.88911655540054e-05 -0.00197647361190938 -0.00226727262995308 0.00169644235990599 0.00215134755591348 0.0044484779681692 -0.00994369964986651 -0.0015567790818765 -0.00186021305658289 -0.0057587955739147 0.0162153468022322 0.0131270046864237 -0.0108844165966968 -0.0168141633514331 -0.0184833829664024 -0.0258762829894264 -0.0484244864596308 -0.0210708453205744 0.0010186449344485 -0.00252938840251837 0.000523115438737823 -0.00175378695285356 0.00652662821873417 0.00273804817117204 -0.00891703725722402 0.0173249161653332 -0.000115676661743265
  62 1055.00896347561 ""  7.26520676709138 0 0 -0.0290236095245763 0.0682200345191268 -0.063279116467015 -0.010544055865454 -0.0338350619862652 0.0544364042776155 0.0511676619330665 -0.0149529456045746 0.0475614450795004 0.0400151109260349 0.00838202638141222 0.0184814225141332 -0.0161169898411303 0.00570534476856677 -0.0391200750438175 -0.123551157356557 0.211396347436886 -0.100836458265663 -0.0992654688753848 0.022798775009389 0.113741879586596 0.0934846538305209 0.0488593308232841 0.109404024618013 -0.0577380092726743 0.0321965058996493 -0.1169190503648 -0.143829578103737 0.0626681336931297 -0.0637215284392989 0.215247010318084 -0.254572408019734 -0.0871451246059171 -0.0655729327133546 -0.00388422350792362 -0.0764246571765811 -0.00670760701769309 -0.00288766783280676 0.015905793343496 -0.0232254416978929 -0.0065664817887151 -0.00792701081926974 0.0389289825594028 0.0204601446737651 0.0445486952476427 -0.0263981633890603 0.00928945175822386 -0.0239547584641535 -0.0211587128916583 0.000464806105053088 0.00196553493512066 -0.00457099238469166 0.00163081176928777 -0.00670545411249711 0.00678731960765135 0.00337485720920511 -0.00371985078936906 0.00930302399128364 0.00348067736685586 -0.00527640903026195 0.0116801239214584 -0.00847255063893816 0.00391391517475206 -0.0012391971436061 -0.00113785379851027 0.0133361506157731 -0.0019972120353222 0.0033054136390633 -0.00637812729187553 -0.00749357279737296 0.00484756157548486 0.00444373994009706 -0.00641982228313668 -0.00373029397136689 -0.00295371038582105 0.00772368710762849 -0.00379125746331366 0.00350043053533298 0.060913011248115 0.0237061386806545 -0.147789248614484 -0.0300027024859735 -0.141821429139392 0.0882152628791637 0.0137612918462367 0.0297568742597154 -0.0077616927039941 0.00487561253070252 -0.0041239403567261 -0.00962411377696059 0.0186764811032184 0.0158127729105948 0.0155589018699482 0.0185276875967157 -0.0510266504378746 -0.00657062468267119 0.0293293866277431 0.0156994314009636 0.0211673657079939 -0.0125428186256408 -0.0236841214648259 -0.032576705220877 0.0197049507518603 -0.00329258746089598 0.00314928260487875 0.0206377646574278 -0.0262631876696007 -0.00525097430051432 0.0125507717301268 0.0029037843039883 0.0041121112118767 -0.00510708103307917 0.030133338365817 0.00805714560265531 -0.0200215487439569 -0.00619163500356416 0.0198326476263178 -5.46412192833136e-05 0.0228222130046331 -0.0337728329550613 -0.0213533807574893 -0.0148629672019995 0.0210377411223395 -0.00761925327510746 -0.0023389553167535 -0.00663824451556553 -0.00279730615555135 0.00999732170575787 0.0165112258155871 0.00508028188598766 -0.0214545364653148 -0.0124256884909373 0.00289053404169315 0.0248123848257597 0.190980962552403 -0.0114615324704346 -0.0451638967549677 -0.207115263693961 0.0255157999680311 -0.106268880464023 -0.129890101348398 -0.0291800842505837 -0.021051451534608 -0.00841801312346469 -0.0317308601639716 -0.330552597630063 -0.0115943284676287 0.058202147575001 0.0716835133114803 0.0515595791948211
  63 1056.38941469985 ""  20.7789796677138 0 0 -0.0169424679929401 0.0409120287594883 -0.0394415601210393 -0.00751889414287245 -0.0197092169322432 0.0340156918038634 0.0306253703777603 -0.00880366272855485 0.029162451362479 0.0250239858574004 0.00504318778506224 0.011113302745035 -0.00956856146437122 0.00356510651945298 -0.0241804150657178 -0.0775449631504785 0.126241478398436 -0.064264271322955 -0.0577632740843747 0.0124938209478539 0.0710680844006534 0.0530945599777876 0.0283419831278614 0.0667108849821529 -0.0360156658901873 0.0199410721996937 -0.0723753643785501 -0.0876699292822899 0.0388698571898876 -0.0383457597579451 0.130583218226337 -0.152559398187897 -0.0531720776884047 -0.0419151307391936 -0.00191602042908087 -0.0485195561334972 -0.0044512008293576 -0.00145551526483715 0.0102766423405762 -0.0140436092294815 -0.00408411440116364 -0.00363186696334037 -0.0608811648969077 -0.0297844126081321 -0.0697652234374176 0.0388891098677636 -0.0133013310966945 0.0366661537352584 0.0332106923815067 -0.00446192735269092 -0.000246325831775767 0.00574075438325583 -0.00546940620659922 0.0126605028118423 -0.0111247558521713 0.00224001955108254 -0.00340605122207121 -0.0194366235473506 -0.0104299921619766 0.0170505090455144 -0.0212717576245921 0.00846074360900718 -0.0086329047403361 0.00634247679041923 0.0147056690063561 -0.0261093960240848 0.00636193190601807 -0.013319039475457 0.0209510870787557 0.0211267215239269 -0.0176719855143871 -0.0115080339410138 0.0224086974460446 0.0139260949190074 0.0102314364114135 -0.0315991798265033 0.0117287632021376 -0.0135956410196599 -0.103257935946916 -0.0330256008874675 0.225768214249704 0.037463859388384 0.218035716892158 -0.1356770680135 -0.0431950940716297 -0.0517737550139743 0.0353878581547564 -0.00100860899610828 0.00780465751798124 0.0038092368956703 -0.0431240117040158 -0.00158589324813732 0.00558402126057716 0.00565932995683326 0.0208311357463674 -0.0269042278003056 -0.0898372888257273 -0.0488432715841451 -0.0724650598976313 0.0343320989602861 0.0706169609641092 0.0907252454679264 -0.0509512292092199 0.0190000018619628 0.000601101781769949 -0.0743469145199953 0.0939752228096737 0.0187977987759857 -0.0475780189766671 -0.00719203891603003 -0.0139493629485421 0.0175158258323626 -0.106404748879097 -0.028767948475964 0.0788033662377068 0.0298883084897649 -0.0828758859507372 -0.00130060801239795 -0.0862643651204413 0.133852049439341 0.0813503557195274 0.0536034531782351 -0.0690158145165966 0.0135854261015281 0.00735925820271066 0.0144099988548936 0.000891345302613904 -0.013503722511408 -0.0252522992390036 0.00111916462585575 0.029947718565514 0.0221916895423269 0.00016869905220128 -0.0339017562264364 -0.266503963065877 0.0125033586996904 0.0500797735053244 0.24808199397603 -0.0254013760621538 0.148173073921366 0.183180848100874 -0.0180930764124741 -0.0135151547532394 -0.00487451798532669 -0.0166366401022941 -0.190731862192233 -0.00818954474131403 0.0378069583672541 0.0388147877298145 0.0321919960974028
  64 1059.90554050731 ""  1.88987429006365 0 0 -0.00455043724833156 0.0104233897262245 -0.0103806612107886 -0.00182350521646244 -0.00509641864427675 0.00877186207291013 0.00779896076159713 -0.00209756355492949 0.00712592920375444 0.00653271063410241 0.00130734966990627 0.00320722904406137 -0.00268807169962448 0.000947030958295401 -0.0064930964459375 -0.0210153754604882 0.0290436707332102 -0.0176367768827525 -0.0147261349322059 0.00313600801335828 0.0189261401796711 0.0136491162348493 0.00728902498016525 0.016899408186099 -0.00986339609488531 0.00559021202222222 -0.017966120127565 -0.0209913354398527 0.00830770316856135 -0.00937926782031477 0.032321563796287 -0.0378167468776073 -0.0130464440208967 -0.0109764936738793 -0.000447744196959817 -0.0127051096248942 -0.00125624201949396 -0.000394992298992966 0.00256975980703421 -0.00379548764200488 -0.00102864548924469 -0.00108797800298011 -0.027718066368774 -0.0208123207943804 -0.0364238870115322 0.0206289163065643 -0.00610608049364598 0.0199080205830695 0.0114957693005282 0.00722006931341426 -0.0141751012335423 0.0103399854300877 0.00162231313731752 -0.00142252099978494 0.00108934628070563 -0.0179960050840387 0.0260313873595039 0.00122976524475938 0.0144917198530896 -0.0203350955738203 -0.00805651247052387 -0.00661231935073018 0.00752655208002996 -0.0095633777217436 -0.00675514827063074 0.015140115157496 -0.00891354283899672 0.0280978930395904 -0.0438397540444694 -0.0379215993939066 0.0405981274593515 0.0177751810617479 -0.0414658479577943 -0.0268039678836293 -0.0275516748301952 0.08002477440356 -0.0268187157232397 0.0297451442018119 -0.0323633028538502 -0.026235656987912 0.128254518458899 0.0453738783223776 0.119533824588398 -0.0754987486398236 0.0522543784973792 0.00481361476704122 -0.0446646534761075 -0.0222801432566474 -0.00848513932451016 0.0265457169139847 -0.00340944543871568 0.00583634707585583 0.0121337886596603 -0.0578473597268219 -0.00975436756315957 -0.00266454798740526 0.179049487151728 0.0978612821321529 0.161949498056521 -0.0584100947027184 -0.136000300496231 -0.156538018006098 0.0822636496657204 -0.0565484989217701 -0.0229352522263564 0.148929804094281 -0.204613960593555 -0.0320487843289291 0.082410942861013 0.0411499107300935 0.0368518552845628 -0.0282265904354623 0.191922832258827 0.062274328862755 -0.188795769217727 -0.0695226429804321 0.197218490640834 0.00679592036113316 0.212621705517705 -0.329219219620619 -0.194593210150241 -0.127963882252684 0.162248986047781 0.00936842949627224 0.00135484771281976 0.00714522235360916 0.00260597865137998 -0.00717783542438851 -0.0137825448938646 -0.008144234225088 0.0210461257494595 0.0137419967193047 -0.00446743035508294 -0.0119427852773601 -0.171961869948853 -4.72828774264667e-05 0.0208288231729962 0.166317311990051 -0.0368116346423504 0.0650781902234852 0.105509919740926 -0.0045845625077531 -0.00288362910720252 -0.000893314173452641 -0.00108926206878357 -0.0481029285477721 -0.00458334599555081 0.01041285256922 0.0034728378931656 0.00737920809354798
  65 1068.87098752085 ""  0.0103881488792325 0 0 0.00042779058666025 -0.000585692825143357 0.000514159166689701 -2.13078041758241e-05 0.000220303432339863 -0.000430864256388845 -0.000600311552196229 8.66085591162908e-05 -0.000396430229003866 -0.000454581527784744 -5.83824598753952e-05 -0.000376302899346769 0.000257407778905757 -5.10006839964258e-05 0.000511362123045833 0.00128370522691036 -0.00110722870599269 0.000957104987692091 0.000550466760683139 -0.000121882442379052 -0.00116994471985298 -0.000703697078376949 -0.000392379373594813 -0.000685381754510531 0.000793839037802168 -0.000559469367983201 0.000927191153008151 0.001096898172107 -0.000148067550808606 0.000584283573135338 -0.00191047773130628 0.00247340220006005 0.000660017625598012 0.000552652470979262 -2.12285610569134e-06 0.000706436644086023 6.58965365702624e-05 6.66743336847379e-05 1.60225283009295e-05 0.000223029599641617 8.1007527936125e-06 0.00020211093766275 -0.000535174284680703 -0.000270767102010803 -0.000735039873586251 0.000349474325189081 -0.00032974625290317 0.000227698157280215 0.000648995523914804 0.000592929242620257 0.00071194971083442 -0.000459367727205445 0.00122047415172881 0.000952189910194593 -0.00121753973678458 -0.010534666846888 -0.00766664942657539 0.00345946632113908 0.0324186670628231 0.0221529806232572 -0.000755879089805463 -0.00491185828631632 -0.00396050800705353 0.000119710521372849 -0.0013342324585974 -0.00152867252641726 -0.0036624080403514 -0.047901647178161 -0.0296774313536188 -0.0599245359455019 -0.00276648281957893 0.0687815894914277 0.065823785332265 0.0553647628655886 -0.0343403005334237 -0.00478534447721338 -0.0352694395682055 -0.0238254645653282 -0.000420438879714266 -0.000397985892922637 0.00220405173423227 -0.000695953656025145 0.00253003349036658 -0.00138643356216412 -0.00321537046675972 -0.00932917346911758 -0.00409826652924537 0.00545215386636852 0.0571231477272759 0.0370956179308257 -0.00149207042182972 -0.00359358107948414 -0.00216601867967956 0.00268521912670969 0.0192683598347687 0.0111030592872757 0.179991637357675 0.0963060320719016 -0.00429418863889603 -0.125737643252855 -0.143057854417887 -0.343690516828567 0.271661445717114 0.118965355208909 0.185568754556764 -0.173868447541408 0.0645769744348394 0.103800848648215 -0.245365460218382 0.245273026812653 0.0498095117938969 0.0840598546478341 -0.391084101868401 0.000488520035318047 0.0269381388829602 0.11839701919491 -0.118911737239766 0.00412811715304422 0.0425834059142251 0.0370318622605627 -0.0135810191566985 -0.0515884255401551 0.152138999691606 7.46571962889891e-06 -3.81289476039369e-05 6.65766903266517e-05 2.45877234333109e-05 -0.000123613459143959 -0.000175425439148126 4.81189093088321e-05 5.29408456927455e-05 1.96652474320909e-05 0.000106403918285017 -0.000928853974884025 -0.00224560597290633 0.0004513186493598 0.000897986008216396 0.00233610700099634 2.11512321652027e-05 0.00195976008457099 0.00194733023134844 0.000219373285247199 -2.75939172732339e-05 0.0001241865252392 7.82628850945892e-05 0.00334362523983479 0.000268065845345972 -0.000999153150603179 0.000252988391598336 -0.000394694662736822
  66 1114.28153905705 ""  14.8895062725846 0 0 0.00300810040549091 -0.0049257920304037 0.000750937830596893 -0.0014433376812848 0.00407655219517004 -0.000832256793253683 -0.00213080077748203 0.00108321867415999 0.00110862067951333 -0.000634358519893583 -0.000746004104911778 -0.00101983762863933 0.000887132188047069 -0.000717652223220769 0.000865110081411591 0.0049687253275423 -0.00112239643283679 0.00225097218174947 0.0110529413831162 -0.00326110493631623 -0.00290688295206239 -0.0124772740118197 -0.00580475695510224 -0.00117560290519383 0.00249476546715037 -0.00106784634758359 7.61519912436819e-05 -0.00514935550389319 0.00756796594960769 -0.000192414032947298 -0.000403449621797796 0.00165952438208938 -0.000499934669448433 -0.000494963737682229 0.00171506953057221 0.000211605972172508 -0.00167505659967155 0.00104914675761358 -0.000894266743561551 0.00263022445138156 0.000532138488181224 0.00434324097411035 -0.0870808342221746 0.0894557018523951 -0.0321853542692826 0.0260779433134489 -0.0615127237112273 0.05445510104326 0.0545450837768599 -0.00601456115532564 0.00382512474925471 0.0289984425889576 -0.00110950947344924 -0.00409156485346143 -0.00922708174589616 -0.01148381904812 0.0185747992586329 -0.0768015492591412 -0.0158438810185197 0.0355622592925417 -0.0368999944783583 0.0198416608434474 -0.0232351814283305 0.0200180861451273 0.0167240855716416 -0.0314478589811335 -0.00308817926719659 -0.00171821577362909 0.00314598151180712 0.00972508217206941 0.00780449493484919 -0.00998299886064842 0.0096080333194892 0.00480496128301053 -0.0120440486011156 0.0270509888211759 -0.00365960880626076 0.00200110072294202 -0.173329360960283 0.104282146346355 -0.134967523732872 -0.204041659469122 -0.0383121542700813 0.0161021058354142 0.0093084400098915 -0.0015840661764997 0.0199619025497377 0.0993370375144743 -0.0387900852772407 0.0404202564035167 -0.0203898449456719 0.026219453778406 -0.0457499326824622 0.0462414002214266 0.0216137351090824 -0.0253597380038378 -0.00823713127149566 -0.00445548908839317 0.0297115597731234 0.0218771847791081 0.0118878071743883 0.0566849439398129 -0.0376106851898185 -0.02742937105795 -0.0355489860179671 -0.0102157097933123 -0.0240766268515164 0.0171935783976345 -0.0319084073741935 0.0481038591083421 0.0131215914450526 0.0163980560723665 -0.059451839004913 0.0112882605123428 -0.0485121251153582 -0.0123813782946135 0.0462647239338632 0.00516623900566051 0.0693133059311495 -0.107955201469618 -0.0503307913869141 -0.0308045634750263 0.0343547447552744 -0.0240301300225949 0.0144108784062636 0.00155043851635475 -0.016472357560568 0.00587920869980404 0.00246422993310631 0.0854077496671019 -0.0530864991999983 -0.0199348099672882 0.0299998609015136 -0.0635121444720535 0.21554372754864 0.057108417312433 0.0596603346635074 -0.251133767816588 0.173076939219091 0.124283506717401 0.0089108288885655 0.00025110051780406 -0.000210580955080104 -0.00091217626998441 -0.00443936076616564 0.0102370880685243 0.00372572804750997 0.000989282158717041 0.0114912529828809 0.00197956056837621
  67 1131.07324249759 ""  12.8093554968649 0 0 0.0113898862378669 -0.0052598388400122 -0.00183018865063431 -0.0092327686390119 0.00493780820548989 0.013157341516813 -0.00848401643697408 -0.00127955188821369 0.00533479176514759 -0.0102383418653241 0.00160964280245706 -0.0318948856841371 0.021574255434064 -0.00241608127579323 0.0207460821552456 0.0311884633614539 0.00754310901024024 0.0125197390474582 0.0161630044433404 -0.00772926424809863 0.00413605354104549 -0.0223545525157227 -0.00925992324122164 0.0143349535302606 0.019655098319774 -0.0157743372263954 -0.00884116568121782 -0.0164382956573012 0.0329603902931218 0.00220505550065584 0.00344130708224581 0.0146100816299917 -0.00644194091802505 -0.0119623004172375 0.00355004891032702 -0.00496750815838398 0.00597418344686013 0.00381628232146225 0.020015475126244 0.0159117059880173 -0.00380471917021292 0.0303508271347274 -0.0180321627540034 -0.0607395952378652 -0.0460255615671306 -0.00115551311688804 0.016075434873765 0.0138344455363121 0.000948098145737314 -0.00111833158889368 -1.26254298833607e-05 0.0104941762052978 -0.000239839902544028 0.00127678720066802 -0.00238790682609043 -0.00167557456421876 0.00288985816472885 -0.0240223890043922 -0.00306623383986613 0.00785937654966514 -0.00141087632772906 0.00258472500292731 -0.00374788247600275 0.00536994975585455 0.0023218858262971 -0.00567697403304175 -0.00271565330554444 -0.000329853637313494 0.000976224334632008 0.00434201382804834 0.000564402201516861 -0.00284269033790822 0.00452661312756456 0.00190921653016747 -0.00200909078275024 0.00637832907714365 -0.00077427760294425 0.000328878880396047 -0.00564176059991336 -0.0716287083893797 0.232774191838996 -0.0151605874447432 0.214380450672488 -0.117389487223434 0.0202200033489452 -0.00807856938930581 -0.0152676446579341 0.0216046988082963 -0.00551939836011934 0.00934752939961892 0.0176260963239248 0.0122373141060946 -0.0199339437250344 0.0211285100058243 0.0020078080843209 -0.000988434787626498 -0.00840270290605942 -0.00474156600617869 0.00266504003623704 0.00827840566132147 0.00870493451543805 0.0212693278890024 -0.0121221581061748 -0.00340207041651499 -0.0070016119670322 -0.00802274050909806 0.000466390864029006 0.00614560140700364 -0.0111970326746507 0.00937431878119359 0.00123745231006387 0.00574734376740884 -0.0240560920011639 0.000381554227946479 -0.0112266472641685 -0.00222372722716878 0.0102422183612687 0.00127087313941852 0.0163075739750016 -0.0252307845852402 -0.0116529933366747 -0.00696172170842461 0.00723715017223298 0.0652834073856441 0.00742013369809092 -0.00464211659949251 -0.0458090533888287 -0.0217720331101569 -0.0147901480412345 0.0324793986514038 0.0591767394904236 0.0510114176263874 -0.0552667597248526 0.422262438261129 0.328536656776937 -0.153420363854221 -0.290785337485766 -0.248632982099989 -0.0214513881148326 -0.254037608993049 -0.163837695558803 -0.00562752265132646 0.00221868087503557 -0.000257725918001473 0.000133434651082237 -0.0278792067581711 -0.00488952767784482 0.0130064031420228 -0.00230405390737449 0.00687207962911619
  68 1133.50397738289 ""  1.12065027722365 0 0 0.00491351607996538 -0.00427883778548604 -0.00198024829537161 -0.00253228424916904 0.00406215205566989 0.00105681273457624 -0.00304525008106561 0.000584818252760963 0.00317538394768934 -0.000541980454809928 -0.000470432024335113 -0.00247173950420002 0.00226103194764254 -0.000914132020103673 0.00118750036621866 0.0065782141384119 -0.00324044031611668 -0.000647080884023127 0.0109946853352864 -0.00378064276171823 -0.00103323925147464 -0.0131424837970388 -0.0058818230913542 0.00291760098861408 0.00427518531743569 -0.00336107094206092 -0.00503102509278852 -0.0105801485938003 0.01419222451252 -0.000528067251768329 0.00438231436709918 0.00147334380203297 -0.00369856083306561 -0.00390159474761975 0.00240990692489237 -0.00295158076678985 -0.00203759659851122 0.00154880245478308 0.00123988510105672 0.0038640573589318 9.5619436037353e-05 0.00801489295009766 -0.0487981334286123 0.0377921293078399 -0.0373585211244192 0.0475468391026278 -0.0311396012218172 0.0288812799617855 0.0164774953097111 0.00158745571127003 -0.00374142552862861 -0.0835377047574821 0.0110059828641916 -0.00555160936811565 0.0297001283836073 0.00942969427499761 -0.0190352040004177 0.159221903353091 0.0152726422404352 -0.0460217602233431 -0.0178942678013509 -0.0122602023344438 0.0195674125347748 -0.022072392923345 -0.0144259255433143 0.0283660167140458 0.0191879916295194 0.000192730878875741 -0.00315723826881848 -0.030880619567473 0.00144024249174997 0.0173606464225217 -0.0324311343532998 -0.0128192887882755 0.00866236036467669 -0.0381511904287857 0.00527363770927833 -0.00260417984084711 -0.0782707172123786 0.0385823249291462 -0.0111580480672564 -0.0993205626596152 0.0378153664028784 -0.0286417458936834 -0.213056087862514 -0.0372544330628453 0.10003224521285 -0.0741749710625485 0.0359709848265626 -0.0436196381731603 -0.186350677353899 -0.0867854958955902 0.164865087804739 -0.0946986473935626 -0.00859543564235737 0.00934325977832892 0.0664083993689311 0.0382099200164563 -0.000878243058133122 -0.0564492464421754 -0.0684738195031146 -0.145845181356505 0.077610933651552 0.00965607832938357 0.0346630011190466 0.0623324524795506 -0.0216728917731195 -0.0407800400360771 0.0746755892585691 -0.0459714966519741 -0.000798335639374844 -0.0380910874568714 0.168658916966927 0.00510828017632573 0.0661673061817725 0.0121926890450182 -0.0603112481585417 -0.00809411504431924 -0.0946564409195376 0.147047994319423 0.0690620292171898 0.0418205462339988 -0.0427489857423064 -0.000949804844197433 0.00963099339333919 0.00345206995143801 -0.0126891534690763 -0.00172426666848994 -0.00472103440697484 0.0360505444520632 -0.0119107723300828 0.00353605809158343 0.000972888923032524 0.0325676478649234 0.0942198724723707 0.00300310563638124 -0.0113830640755863 -0.135624744784208 0.0411415346071071 0.000718070892457509 0.00934141953688302 -0.00108438099640983 0.00125039879749208 -6.3125736805498e-05 0.00206332920102485 -0.00284630661471563 -0.00294086770259521 0.0036867983457176 -0.0026073911971507 0.00105630133409824
  69 1135.99266851749 ""  159.176896452737 0 0 -0.0298038248152708 0.012306184887067 0.022041440338831 0.043246221552737 -0.0111068104289734 -0.0783192875440667 0.0201492534185652 0.00480925603334576 -0.0255369016004078 0.0457945467939928 -0.0103721412585393 0.155673594908784 -0.107118636371771 0.00907825479874176 -0.0962010805164323 -0.0641268704186456 -0.0252925455226998 -0.00689613839730856 -0.0494522933608867 0.0317153940818991 -0.0682860109571755 0.0720318005457371 0.0303129812608697 -0.104263368744316 -0.0544172765097698 0.0443582304664235 0.0454649518267311 0.0791920981151621 -0.111797859954702 0.00417276065879882 -0.0396122756727845 -0.0098895853623427 0.0300454636552341 0.0776147899828775 -0.0124361402753563 0.0459890324866138 -0.0365092270398474 -0.015274904173225 -0.116395022545611 -0.070210707354925 0.024248362432654 -0.148239401069484 -0.0071510241136301 -0.00979113838969327 -0.00962406017241419 0.00183022808795346 0.000760697570397646 0.00454504187225891 0.00274758531872191 0.000589130543318489 -0.000604004593009494 0.00133862958168726 -0.0001591930348803 0.000371721516622435 -0.00116760438244968 -0.000807917729091662 0.00120217660118438 -0.00060380179528042 0.000339227325032056 -3.49187396248335e-05 0.000152096251267372 0.000703145330797995 -0.000625628303234982 -0.00109211510181183 -0.00145869064573891 -0.000835203296085836 0.000447309754407657 -1.15170474880616e-05 -0.000357188756669651 -5.97693159691297e-05 -0.000158218990995872 8.03230514203814e-05 0.000125266176336507 0.000157315579885678 0.000195986027935909 -0.000148073653109342 -4.3351005905881e-05 0.000132997562084396 -0.00725046877933588 -0.0113478726360355 0.0422087026016243 -0.0127020060681465 0.0436343611916398 -0.0228119059349807 0.00111049881861072 -0.00170999405009029 -0.00037152387482611 -0.00273928822184138 0.000104860118321489 0.00143215368707704 0.00461703934096891 0.00127464471274821 -0.00529385432004782 -0.0109161532827453 0.0149222893713752 0.00461281910400776 0.000110209361212676 8.70415901647781e-05 -0.00084968324280429 -3.65771470882039e-05 0.000387931327335821 0.000722739201333074 0.000800306956147355 0.000153432891914846 0.000401452175766368 -0.000395637835268085 0.000811340494229119 0.00012650103144997 2.91725915789959e-05 -0.000392102644439783 -0.000207662254780746 2.82532502278701e-05 -0.000859416146970828 -9.41724454042968e-05 0.000459536567834413 -0.000110413475343515 -0.000142211902964427 -6.55297475658797e-05 -0.00053405515199372 0.000800576820703493 0.000525022082682008 0.00021188742051372 -0.000178640989051045 0.0151718303871485 -0.0004550100518665 -0.00481165642395145 -0.0108096569206296 -0.00507281415508593 -0.00178186296074483 0.00786440897973873 0.0123661636620171 0.0065189524626704 -0.012416993510516 0.100543884070595 0.0937820567249788 -0.0356943153327403 -0.0641242862562781 -0.0304065513637692 0.00192337984497592 -0.037418995555225 -0.0320097040000887 0.0230215812002337 -0.0132084713681236 -0.00390600107891435 -0.0274840295349658 0.14962401344753 0.0442354316050708 -0.0529465172959705 0.0706124895864045 -0.0182757527933939
  70 1148.62349531119 ""  36.8483264068583 0 0 -0.0575880619852917 0.111901682039517 0.0522269541216822 0.0311519375644701 -0.100046569950658 0.0114710427621333 0.0232172770480061 -0.0295426853019499 -0.0670377864426899 -0.0240776813645309 0.0188458481002245 -0.0539259626437627 0.0148650928899554 0.0260084564346656 0.0488161181317113 0.0384587512309061 0.140501579802606 0.116870876404107 -0.265256765486334 0.0791409989136804 0.0739382353057571 0.287001999123239 0.144360396329123 -0.113939917868037 0.048519506061932 -0.0349074283790539 0.110788369495801 0.223779480374853 -0.19023513819623 0.0412561726213303 -0.133142804134326 0.0960604691473852 0.0712984270796582 0.0784347515889515 -0.0749737429291926 0.0769773636998946 0.114101921055171 -0.0456929893763826 0.0701840618687475 -0.0759995317497035 -0.0247338686298172 -0.149352517672013 -0.00485665064267395 0.00331586955787371 -0.00307499090271537 0.00311483653506059 -0.00299366024482729 0.00381445214234767 0.00271240949727367 -0.000567193540017174 -0.0008351690262562 -0.00177242630117098 0.000121874692800529 -0.000178766340965934 0.000478493592556654 -0.000585269890159235 0.000992711651416969 0.00369284644326357 0.000604395791623889 -0.0017708649683614 -0.000577388604507559 -0.000531859260162372 -0.000636558028347022 -0.000442018817438546 0.00092091563337895 0.00116865070835241 -0.000273811693216261 -4.47513207043862e-05 -0.000184049135897485 -0.000395645303786406 -0.000137137916557176 0.000514155911691281 -0.000444549897515854 -0.000343143669813466 0.00042976119812434 -0.000693663372872696 0.000109940289096017 -5.40087199538305e-05 -0.00868073575367697 0.00398046903839677 -0.00278305685901751 -0.0127611909013447 0.00554100213156314 -0.00297697126111055 -0.00433630635957589 -0.000454175171019013 0.00213559587390633 -0.00223505366647988 -6.95955027518722e-05 0.000302490081904432 -0.00096757692360919 0.00511791695757793 0.00440925709821164 -0.0166418376875731 -0.0122711032788304 -0.0124360110495558 0.000551856274494864 0.000364568579346112 -0.000682508617675749 -0.000847483275856893 -0.000944096089627975 -0.00256774277447401 0.00152956692180963 0.000890787082192586 0.0013460813546177 0.000692547491110617 0.000266437596749962 -0.000612896287092841 0.00108582987363651 -0.00168128494217092 -0.000331892941699538 -0.000675945368510113 0.00321913318094491 -0.000502125885421203 0.000993035710757064 0.000199031521039071 -0.00095941923722176 -3.30314709135098e-05 -0.00214214551651595 0.00304347197296086 0.000972881779489561 0.000688953448252678 -0.00106417557444796 0.000510344177190064 0.000218909189365969 -0.00146820955739886 -0.00099592958098195 -0.000639471161851069 -9.12251251526314e-06 0.00302129200834601 -0.000727947016211909 -0.000685722917583505 -0.000706385943779 0.0082750831700647 0.0161976927150649 -0.00104857358229072 -0.00159878977419171 -0.00190304173523568 0.00309854749745198 0.00273731887185134 0.00253086023147329 0.00154511670107097 -0.0371665077154453 -0.0017866650001576 -0.0506026374151276 -0.0133166075702874 0.0464694180827735 -0.0483427732491843 0.0595332624085761 1.8323655536148e-05
  71 1160.63283453372 ""  9.45677226017859 0 0 0.00226644603878467 0.00047169449752196 -0.00421536999230514 -0.00218994866046413 -0.000192144522098992 0.00229380686011969 -0.000793637507629286 -1.74340760783935e-05 0.00258678981748506 -2.1403819502699e-05 0.000265994944703974 -0.00142709241844954 0.00266237850540237 4.90836617538659e-05 -0.000292685199456351 -0.0072553590336071 -0.00586757471437302 -0.0105120349237077 -0.00119744393695622 -0.000698188695219477 0.00830530469243944 -0.00218846472232928 -0.000443099036831751 0.00526179374142631 0.00205178790382329 -0.00174566887593085 -0.00454023363410685 -0.00775476760095006 0.00801673475469486 -0.00121406420773923 0.00644906276128873 -0.00355974855675414 -0.00382188056104298 -0.00898669331307325 0.000839089304511738 -0.00878972062945958 6.69310683493704e-05 0.000593905994334753 0.00728392828124692 0.00101010717350156 -0.00167885646667637 0.00776075840355112 -0.024003436560496 0.017179729760271 -0.00805387082546396 0.00550421730027883 -0.0193769183749464 0.0213556792291557 0.0144586057114314 0.0166713175691825 -0.0264178241111051 0.0677198592146713 -0.00688039573917638 0.000184942744093027 -0.0645350677263281 -0.018739456853495 0.0380295920167799 0.0155531929442257 0.028548394858466 -0.0457044174693392 0.0655866187698102 -0.0122264540786239 0.00429499283128844 -0.0657466532701275 -0.0133583309701108 0.0366316441390151 -0.00320323379604624 0.0193997765741119 -0.0288127004760538 0.00509659681517948 -0.0211670665149437 0.0128653468575494 0.00670821583930422 -0.00386889923083301 0.023690548452414 -0.0144785706522294 -0.00302308922740991 0.00597161794283677 -0.0329029986101451 0.0180473971132563 -0.0240181839320472 -0.0113721682804429 -0.00325974797810894 -0.00175595147102088 0.292757772233228 0.0853808994129778 -0.179841605650473 -0.358355633069416 0.0457907396250149 -0.0129720028253471 0.259242109607511 0.0827606247137899 -0.137791909891756 -0.466283301108257 0.0511953255137299 -0.0606774255827589 -0.0328491678755684 -0.0203583708762075 -0.0747513492913066 -0.00274574462940329 0.0418827792028912 -0.00995895160989614 0.0277286940853454 0.0636969076227045 0.0632160913447126 -0.0244929136545544 0.0782656266675192 -0.00971582569709792 0.0148739794742554 -0.0848597853393986 -0.0330827811659407 -0.00642418099168307 -0.00810936098463471 -0.0412144807460686 0.0211467820605422 0.00460860923934778 -0.0163926683393605 5.28230625415274e-05 -0.0527240912865612 0.0821272439066321 0.0216119097437398 0.00952635161896039 -0.0101674794502581 0.0013983902867736 0.000491695595484379 0.00127522988993892 -0.00583281931726254 0.00211849735849954 -0.000994007209277957 0.0174341303193237 -0.00891404427582344 -0.00274318725516641 0.00112247613607249 0.0119665035131062 0.0350026757984205 -0.00227469082510808 -0.0127907072454553 -0.0461441474702634 0.0282995511160681 0.035814932523272 0.02458016680417 0.000312691130355922 0.000954573173475282 0.00205890177456285 0.0101986105312938 -0.00491983581143459 -0.00869026118647789 -0.00529554636883184 -0.0145644445296682 -0.00453176160633039
  72 1176.33711128249 ""  0.401014826523957 0 0 0.0136183996182551 0.00472452713899018 0.00527407218006112 0.00319081971365948 0.000410222557092844 -0.0108384247036775 -0.00885223387209597 -0.00423532458929095 6.91356254878089e-05 0.00217513967953032 -0.00060123703378561 0.00909643773875917 -0.0101855596651991 -0.000160312286365648 -0.00212787190501017 0.0651373702126353 0.0306117702161414 0.0398749125892752 -0.00380912369919117 0.00413499704611577 -0.0270462340906208 0.00165976592051978 0.00340207020274065 -0.0332881094669208 0.0232925555425975 -0.0200348781644135 -0.00241484643228785 0.00234421525233515 0.0239248188544069 0.00753229535569326 -0.00780472874422863 0.031510363642672 -0.00255174696585357 0.024602693046934 -0.00151691270781644 0.0237737571022251 -0.00254677546825813 -0.00141214862410014 -0.0221236716910391 -0.00397480668421294 0.00554403371580709 -0.0223205625434479 0.0095069373502689 -0.0126886966926386 -0.019713810538396 -0.000825528557764636 0.00807947340259342 0.0044239460610054 -0.0146047879035876 -0.00113298113887735 0.00423276148811805 0.00321088689207626 0.000309019320928809 -0.00093709757325969 -3.5866625708095e-05 0.00162910485369594 -0.00243093010663338 -0.0050677229339604 0.000614269170988149 -0.000137252226856966 0.0055157111208106 -0.0021863975935548 0.00230803585609071 -0.00152480871549208 -0.000433696768837976 -0.000109728914563685 -0.00266002900315431 0.000617469983669352 -0.00109367780323914 0.00169486921326486 -0.000869122174835727 -0.000142553423505061 0.00179765424752557 0.00030714797932131 0.000661283795026818 0.00129210502559991 -0.000329306779641465 0.000435092637433029 0.0890162440883993 -0.0319616968391047 0.0616175811661205 -0.0367344710094676 0.0744089319258751 -0.0374425875661326 0.0355658082116304 0.0158133747694039 -0.0265525866747686 -0.0042893430899967 0.00252709025933203 -0.00329302268532709 0.0162975287700925 0.00311590486801581 -0.00560060385886994 0.00807318996604819 5.28763236837719e-05 0.00426102070778704 -0.0040704372777775 -0.00243391417462381 -0.00253467661541335 0.00250126126810948 0.00472380460962877 0.00622561537324622 -0.00231971497170338 0.00228935390871548 0.00121068575784756 -0.00392047800150242 0.00399107124502756 0.00162585827525335 -0.00295348514410935 -0.00212171644882273 -0.00167160337220763 0.00140974241339277 -0.00775771820702407 -0.00214975512206367 -0.00274139404670863 -0.000690347849664051 0.0026967730834312 0.000225631306465001 0.0026114775912594 -0.00457645948325864 -0.00282422249695513 -0.00166225984544993 0.00118095897007073 -0.0613370264316297 0.0509815296071181 0.0787091041781831 0.0168598466384569 -0.0148748627157665 -0.0469973543156479 0.0285959031729584 0.00120914671129582 0.0740411771360443 0.00581525735807472 -0.240189509994313 -0.365582718363227 0.154272064897344 0.204471736014454 -0.498292925871321 -0.0998771930908674 -0.377290948711382 -0.0701985476555749 -0.00847329159959213 -0.00313629180138448 -0.00202498840152983 -0.00796279251142936 -0.0415674751498563 2.93556711881929e-05 0.0111464935641665 0.0148851595754493 0.010604268864071
  73 1189.65322194337 ""  0.610745109050289 0 0 -0.0115364408739446 -0.00391300921934693 -0.00451141105428277 -0.00287892823659408 -0.000866669673243995 0.00698684363067628 0.00882656706595874 0.00338427822915787 -8.79651755132326e-05 -0.00164937198029933 -0.00297381653834748 -0.00307767606723258 0.00872833541718924 0.00810770007026364 -0.00183530796957871 -0.0760747524046137 -0.0366495481809258 -0.0480049626014728 0.00147176010366136 -0.00439086138924884 0.034542643749758 -0.000768723417717751 -0.00236245916844941 0.0249928718761612 -0.0271826455688106 0.02092532909666 -0.00138908557388245 -0.00270154107057289 -0.0218786156395349 -0.00771653239278198 0.00700729749846436 -0.0240164202386423 0.00220898452370951 -0.031679987775248 -0.0137729719704689 -0.0349469044123689 0.024684247177213 -0.0100325895815672 0.0520849594547207 -0.021471946461103 -0.0163201702025732 -0.000470618321735765 -0.0165092442080572 -0.0130091683489463 -0.0124267811216072 0.00136139751834672 0.000106968606044682 0.0113229323953478 0.0088468849525542 0.000596648898454988 -0.00242695495296497 0.0019449812072104 9.11387262055961e-05 -0.000295616374269031 -0.00200202488449049 -0.00177741100571373 0.00304602265205029 0.00155566980963839 0.000371206279765696 -0.000674084211230828 0.000363590763979071 0.00113959685262873 -0.00202999029897312 -0.00283410440318137 -0.00037129282934881 0.000603366664842824 0.00115389207925674 0.00044447111101767 -0.00100110541058245 -0.000514129428593001 -0.000359510886486926 0.00048223150502508 -0.000567192307845294 -0.000260003213015921 0.000535428198595371 -0.000724962032347483 -2.82217524679971e-05 0.000219771857323701 0.00377456829427752 -0.0204931729531762 0.067318128402209 -0.0955105538268288 0.0798617932861942 -0.0300018491143609 -0.00553213413025996 -0.00194193634700434 0.00683899944313519 -0.0067490742493868 -0.000931949864537634 0.00230289011925942 0.00885510307610256 0.00499359136152834 -0.00892192947031254 -0.0318359155677167 0.0087465667967251 -0.00461023341818862 0.000884277020534496 0.000347057718563311 -0.000908651077897103 -0.000997236001878407 -0.000681626334045073 -0.00239250250282732 0.0018677998099713 0.000986450376697763 0.00148372780030524 0.000822437864289819 0.000771073495528096 -0.000914955373757992 0.00169468336788331 -0.00216655162263294 -0.000553866926622302 -0.000822632411291074 0.00251922453454262 -0.000445926135706052 0.00125921483149654 -0.0001677642544553 -0.000724013954611163 -9.15113984517991e-05 -0.00231389440824742 0.00337116681059299 0.00138408071586018 0.000671009039007425 -0.000532644097768295 -0.0678501205011175 0.0321560790798741 -0.0774293012973684 0.0285818259981434 -0.0392995172725068 0.0195969555760326 0.0341977458851657 0.0505027376110432 0.0104624182713041 0.0694266837724899 -0.2271199989638 0.347374018471447 0.120919384534166 0.33934308011245 0.394166758264586 -0.0371286914161376 -0.381548694337754 -0.298256214118149 0.00970711689428818 0.00117822632167849 0.00204249626779787 0.00554559812742113 0.0674634347155764 0.00602502386120249 -0.0210822425873388 -0.014401645407515 -0.015074665645452
  74 1192.67262737582 ""  2.41836503556354 0 0 -0.02426654052098 0.0181667935107713 0.015759978203713 0.0117163339765362 -0.0176107346938069 0.00593925142002636 0.00948938124591223 -0.00375703914443227 -0.0165633209950723 -0.000614010406761363 0.0533538736776741 -0.00709886662870716 -0.00530834281367497 -0.116654441623641 0.00313092985182703 0.0518875426417669 0.0774493658857374 0.0708460883581735 -0.0480821339796575 0.0281992956842031 -0.104285848799589 0.0596520099577056 0.0259651817096487 0.0400043219412477 -0.0012918780684146 0.00323740035384397 0.0306093252997829 0.0503282414442508 -0.0518216551303752 0.00588705689762379 -0.0334298284940176 0.00696238370375988 0.0229270965838177 0.0566626165727625 0.231568024744121 0.0992169626292363 -0.364922306643848 0.175937626563889 -0.437012508323176 0.352448260213137 0.15188727461404 0.354445826185857 -0.00228047579158437 -0.000279220372888888 -0.000965701007404669 0.000945053690252792 -0.000431676090013419 0.00134921866793585 0.00070642818755725 0.000179161656620166 -0.000841557852171175 0.000426367318327879 4.21281622591673e-05 1.04068606601719e-05 -0.000467169358975619 -0.000329323698065392 0.000673940565426967 0.00071864050911569 0.000588751568690097 -0.00106699133650484 0.000123237439214773 -0.00041876417257861 0.000345391678332696 -0.000543238699826885 -0.00011088031267667 0.000548830106898291 -0.000383606657506305 0.000436473631546522 -0.000827915482732299 0.000146393499795404 -0.000441864952076171 0.00038499447205973 0.000130345464210682 -0.000170530223781152 0.000502934873767886 -0.000128893117888462 -4.77574426994153e-05 0.000206055845297366 -0.00224620493256001 -0.000558186059701708 0.00377297413245895 -0.00868026074660647 0.00574121513372851 -0.00202631624192154 0.00268890269936883 0.000968736770369627 -0.00185493546386503 -0.00499981504251016 0.000728914250921097 -0.000103783183704143 0.00148659963703649 0.00123344047504566 0.000208790546230227 -0.00487647367886857 -0.00289397811513805 -0.00279871920394728 -0.000506781435468065 -0.000369434355998763 -0.00145727382722448 -6.22348874751715e-05 0.000833167342870549 -0.000444976433254615 0.000633079846945592 0.00128431651373887 0.0014307846770348 -0.000477319654313656 0.00165550128446741 -0.000305261894102283 0.000201099082079276 -0.0019664302273186 -0.000764154744957523 -0.000206562905043479 0.000155032302590186 -0.00117050892525877 -2.94499083053434e-05 -9.84257607615512e-05 0.000195915911963593 4.0251672850749e-05 -0.000804869113270475 0.00109182568836071 -8.40135954812075e-06 -1.30482829917457e-05 -3.78089620500532e-05 -0.00484899019501735 0.00204222466615047 -0.00820121550951771 0.00240240166550444 -0.00299983308260455 0.00248583673030881 0.0024980148792012 0.00428602086320524 -0.000844400998622556 0.00666985551612737 -0.0178021643099427 0.0353053232777116 0.00758287768610953 0.0263370152846504 0.0462811923713075 -0.00212466988577961 -0.0242854195255388 -0.0216622287419102 -0.000250219792766495 -0.00631069365197325 -0.00731321622489482 -0.0256265268351865 -0.072970902626688 0.0165098219841685 0.0135063645329348 0.0871385964862948 0.0201346404516697
  75 1199.64520113506 ""  6.26161689837569 0 0 -0.0915694061176899 -0.0247265879197839 -0.000679997679819224 -0.00341065855503966 -0.00909545584822979 0.0374058042180879 0.0584925866742157 0.0212592737863326 -0.0189330115872004 -0.013620682661196 0.00698695083957297 -0.0185747603954184 0.0462038462270938 -0.00846754989291793 -0.00975461324891886 -0.416543339929381 -0.179224233516335 -0.217677296134252 -0.00270760656170336 -0.0105032614256572 0.126446254263346 0.0212816332779767 -0.00536892913098752 0.155826427304779 -0.170172779568456 0.134819963933496 0.0300635554183431 0.0381510662096321 -0.182772327528662 -0.0369578369775667 -0.00124725950063327 -0.131154344503612 0.0395985654417688 -0.148201122084136 0.0320156916801889 -0.147813782730032 -0.0337516690371364 0.0275181076780619 0.086182276862073 0.0439876424564758 -0.0202479052097592 0.163611333884518 0.00536097000454602 -0.0015816826357527 -0.00103609992604264 -0.00291748501805728 0.00144897635895077 -0.000439715890038805 0.00157909187415514 -0.000339176987953803 0.00177904882525126 -0.000939270777635303 0.000291236237149253 -0.000494697873115673 0.000286772208027602 0.000304283298508916 -0.000623317445154352 0.000417779007428444 -0.00130618206013261 0.00198239226570457 0.000517749728456327 0.00152312556705996 -0.00142258357963516 -0.000273217261372219 -0.000251141125363013 -0.000865230875290412 0.00149548949985669 -0.000779938005901066 0.00247584935666048 -0.000733176626694632 0.00080319509057267 -0.000742683052902227 -0.000866141256475924 0.000134878379580178 -0.00131183387164626 -0.000214908004039375 8.20808046525041e-05 -0.000712358357427459 0.0174550195392229 -0.0036910595553859 0.0014221159850285 -0.00361898124614234 0.00649604963240721 -0.00278508623039897 -0.0076154126522006 -0.00157854805077092 0.00562533210110392 0.0073348185404134 -0.00134865347138537 0.000540251154518268 0.000722746485583302 -0.00209738622042469 -0.00471688056396178 -0.00423453697364197 0.0105927226439029 0.00326639902565615 0.00135311481306492 0.000690109075319334 0.00380512192101467 -0.000602260654549576 -0.00337192528451518 -0.00143591560424148 -0.00114050391969048 -0.00238873969840984 -0.00268111756296091 0.00205533641797347 -0.00505698164583595 0.000282102448525949 0.000387517174069083 0.00450211440812172 0.00195286011804585 9.86866259879457e-05 0.00171807951226989 0.00335477058009468 0.00111340539938409 0.0011498696870972 -0.00197196156905946 2.09807771979226e-05 0.000698945273053165 0.000136844115859862 0.00116064673857848 0.000496588465371145 0.00020924620700068 0.00293231436045016 0.00163723166914737 0.0244327081517522 -0.00381585588524173 0.00260697190162162 -0.0117184299252491 -0.000683627899155651 -0.00668718977944295 0.0101586999856646 -0.0173299897073788 0.025034530052798 -0.0995032890594265 0.00351815707545167 -0.0276715264363746 -0.150847451693664 -0.0126239788302862 -0.00425694296645545 0.035842473080581 0.0671926977486255 0.00204027507842335 -0.00125465481160814 -0.0278251387315242 0.394518876207709 0.088783103198323 -0.123013630877248 0.0607349680274113 -0.0713878435675756
  76 1219.7890640108 ""  84.0244864080479 0 0 0.0303959475714626 0.0229093947329153 0.000854471230454616 0.00167163835472217 -0.0130381024549132 -0.0201572361112251 -0.0155618386412404 -0.00846157122372456 -0.00168785020636853 -0.0138596779099665 0.0058939036222638 0.0203822008706786 0.0201038131977519 -0.00403780097981484 -0.0228850299089304 0.0050987610510749 0.0117903977866098 -0.0172222998095445 -0.0411360332330172 0.00846204597536191 0.0595236055423613 0.0347412958189057 0.0200848249639466 -0.0214536219422355 0.051478513581706 -0.0408099119319506 0.000546848424949165 0.0110033708948276 0.0330960608508565 0.0139278761528653 -0.00808217118577973 0.047214864331 -0.0101494375944293 -0.0981107335131565 0.0203498661879834 -0.104371318703194 -0.0302520520675695 0.0176830746332803 0.0670773247587373 0.0185565570263521 -0.0154332178958027 0.112720600285337 0.0237311618663888 -0.0117870524734591 0.00530566165262169 -0.0427209771208063 0.00703979584429181 0.00133425625451399 0.0666966383368151 -0.0156100978076011 0.0128507323311885 0.00330669953479273 0.0065105766771989 -0.0103541054885633 -0.0205308597603245 0.00285984188284302 -0.000608233574856999 0.0116597874678529 -0.034341817690015 0.0489274563919348 0.0326976112322892 0.0275391934412975 -0.0490311744177737 -0.0400991911856102 0.0126886393667558 -0.00974500024813145 0.0623915342566871 -0.0557677311967588 0.08601693673739 -0.0308642419279446 0.035239157248992 -0.0263367619928619 -0.0329720019811364 0.0116521750188751 -0.0426849639522651 -0.0137171809538874 0.0133826180398968 -0.0227489547702406 -0.0147713649091737 -2.53396367453718e-05 0.00685788297696245 -0.0162017707557432 0.00621271863931541 -0.000416582903584821 -0.180752411458198 -0.072030848399181 0.141107917871795 0.0688130424467229 -0.0184495580140876 0.0152188049663859 0.184883274781914 0.101810137942699 -0.168753328920713 -0.298997794913447 0.0579480008620004 -0.0762909375895341 0.0739005932294785 0.0429378762597524 0.13812183388125 -0.0175517808299721 -0.130753469158798 -0.0117308806975503 -0.0091388263270246 -0.117509265725572 -0.109820379824204 0.0615261704241403 -0.159702160101905 0.0131824105389031 0.013856067388389 0.1525505725809 0.0639807692719929 -0.000267115669040384 0.0655778408196514 0.119154852474309 0.05558104612056 0.0242455049357341 -0.0653428132695477 -9.18375322732767e-05 -0.0130377380050804 0.0283014201212944 0.0574132969068757 0.038174275424446 -0.0394353154107666 0.0008702118772984 -0.00412898545728861 0.0052785192822303 0.00157377874286683 0.00175389418934952 0.000248486937928886 -0.00582359989648923 0.00374382862719286 0.00049154995985793 -0.00310958061299801 -0.00459257590939547 -0.031422676316782 -0.00239536262463492 -0.0109455398642017 -0.0131910001638529 -0.00879014464095341 -0.00741099258044754 -0.00641283216917404 -0.0122428952878174 -0.00493508211171208 0.0101922796609032 0.0277711521813533 0.00435692274531805 -0.0294176961117205 -0.0105875777723703 -0.0995466305771996 -0.0106717033857814
  77 1221.82944828661 ""  13.8807569371151 0 0 0.068378976756088 0.0555225960943528 0.00843406679525063 0.00898115575322615 -0.0327037212403157 -0.0535345389820645 -0.0345513797735607 -0.0205780240975926 -0.00857871809301374 -0.0423698332286018 0.0137539267246741 0.0560970535573284 0.06109662894495 -0.00798925692186925 -0.0656019256714443 -0.0140455558673779 0.0181441004738762 -0.0501125671724158 -0.099115367298647 0.0197317547643423 0.16316532401997 0.093739125959457 0.0505888740431624 -0.0431016988094056 0.11610839982467 -0.0928531948337894 0.00747930829159387 0.0364998512322721 0.0645255048602181 0.032732484424104 -0.0292312544797778 0.11694982470354 -0.0183206910708703 -0.289988866734294 0.0519591834354871 -0.309757647917254 -0.0761900772976031 0.0463674629864719 0.210487843995096 0.043174497725487 -0.0512009662082145 0.31920750872182 -0.00712579132461336 0.00446149783591522 -0.00187603522069291 0.0137249425943738 -0.00241868897816532 -0.000600492970900426 -0.0235574291757155 0.00642522233847821 -0.00581789933064794 -0.00688723469840989 -0.00419032866639497 0.00688022764978404 0.0155975408741451 -0.00278881048333892 0.00144246276721242 -0.00718689036749474 0.0142821020093632 -0.0187097897684324 -0.0124441018270018 -0.0094619511262262 0.0158554745993714 0.0155998944084709 -0.00321238046057384 0.00262272241720707 -0.0269511024132016 0.0199331174118359 -0.0409767764172413 0.0131945360395687 -0.0135763719687592 0.0115882475421622 0.0140983258450573 -0.00386003966640008 0.0196376113309443 0.00614290235261195 -0.00398606474956084 0.0115808828328777 0.00559101943388829 0.000869376691246814 -0.00414840098708941 0.00967958570752596 -0.00339319278668905 0.000256878571053196 0.03179054352023 0.0129455509225858 -0.0244945861768834 0.0252294108089202 -0.0035710521321327 0.00406109975931061 -0.0548811852520904 -0.0268646682565079 0.0515217713653734 0.0857842991867139 -0.0216294538377146 0.0180478402139602 -0.0280681216107723 -0.0163669388541586 -0.0537984714551902 0.00829785591202195 0.0539581983989717 0.00819784173395546 0.00541979730326949 0.0482674637533483 0.0456577132579182 -0.0281931463988526 0.072997960504112 -0.00550743754248033 -0.00653737542837411 -0.0683358048529453 -0.029138561423223 -0.000783667064346382 -0.0283808273207285 -0.0533274635974858 -0.0246043088122767 -0.0178898328590305 0.0348050155071129 -0.00121521924821369 0.0039149444011243 -0.0188264248223251 -0.025328578757274 -0.014489035937147 0.0101114323320755 0.000453686526429331 0.000338611154718091 -0.00139143909724062 -0.000840878189426315 0.000188877931848686 0.00085887652798818 0.00131720649694402 -0.00247296115498388 -0.000162337588845121 -9.5091700895082e-06 0.00474790393655779 0.00881949506030264 -0.000775264972365399 -0.0013625993223332 -0.00190884051980441 0.00759165810486117 0.0100380062963381 0.00123868017879185 -0.027130401805635 -0.0122307333248348 0.0217686017107452 0.0570410077846939 0.0432219895151813 -0.0585481885801109 -0.0279154388653657 -0.239926693768052 -0.0294191883438504
  78 1225.46256155535 ""  3.46737302039447 0 0 -0.00250941687966606 -0.00194805648443787 -0.000499748340052967 -0.000465609065576014 0.00108994476814458 0.00204824425166546 0.00128716154015881 0.000766474414772266 0.000358051138835172 0.00140338375897787 -0.000437895014795607 -0.00199136408410581 -0.00183433133557913 0.000244925385152907 0.00214542998311836 -0.000776949318838167 -0.00122191735100355 0.000794466662555954 0.00350933599685803 -0.000908790134727384 -0.00509429794824439 -0.00316910622710072 -0.00157791610142386 0.00218320695985641 -0.00428614194014662 0.00342357631286741 -0.000368668959473029 -0.00150248581082181 -0.00239755055324613 -0.00126689817694833 0.00125593144449631 -0.00456608762048807 0.00056739322591665 0.00876861500490781 -0.00157288069092825 0.00951084551737912 0.002493572523422 -0.00149708864764346 -0.00654789023187042 -0.00118941519943582 0.00168418654543367 -0.0099045035305524 0.0015261819285158 -0.000728725245341513 0.000149160319776674 -0.00263395783720706 0.000470635977225514 0.000333795768191529 0.00410725016044304 0.000449731978118857 0.00038151240051652 -0.00112667522266455 -0.00112369672868272 -0.000505105223395488 0.000200770848481387 -0.00601373525036039 -0.00295257477213586 0.00241154092748966 0.0209867321007569 0.0161060226905361 0.00128896507528191 -0.00167331520003184 -0.00473389378488811 -0.0023988079503451 -0.000223181007381547 -0.000896953307087124 -0.0131104621705487 -0.163626507221663 -0.104939998910447 0.00466139387362103 0.057619403093919 0.0135920384780701 0.00254993275278098 0.0367143537877456 0.0464109049667348 0.00634274407190496 0.0748062339985477 0.0482718219079425 0.00238133961121022 -0.000732174045171555 0.000917535664118403 -0.00416912292078098 0.00161506699463337 -0.000315434242332235 -0.0165874919582417 -0.00829440052521177 0.0118412948667461 0.0158876004171282 0.0285910827313115 0.0240417801624192 0.0150531115068497 0.0240211074255543 -0.00131589718707105 -0.0220521469862555 0.00472505429686313 -0.00508353925454664 0.100989552010046 0.0641497836143381 0.174928091841633 0.0249454578493506 -0.0797207310351928 0.0579702465595409 0.0189580462575044 -0.08375075216247 -0.0613595930624679 -0.0795363153989734 0.194087007390183 -0.00608845563138576 -0.0326916626170607 -0.0850044251146109 -0.0482059290361503 -0.029574356049592 0.0234392539744451 -0.091963597694543 -0.0050628757880702 -0.228338148972885 0.198291563199409 -0.0139642398523555 -0.152315288026425 -0.0984188852440061 -0.00567754804422796 0.0882119915285289 -0.290118347164901 7.77626802348025e-05 -0.000547214437212184 0.000419358252732821 0.000121669843672986 0.000294476863956592 0.00016881402962974 -0.000444491300123026 5.68830851202963e-05 -0.000409511972800741 -0.000212101936118147 -0.000633271728107059 -0.00233065170679855 -0.000406330888828103 -0.00137024467658843 -0.000960665751142944 -0.000454309221040123 0.000498104993078726 -1.92329673112192e-05 0.00109349099656679 0.00049666816098357 -0.000604588586814987 -0.00146800507241456 -0.00087220779575995 0.0017475777106948 0.000415774252384426 0.00760054122540272 0.000651787724820084
  79 1228.56039841679 ""  31.9047945005094 0 0 -0.00442650427332077 -0.0045304018668329 -0.00332731352083791 -0.00206894403694819 0.00269420883769557 0.00557137377554431 0.00224729765365328 0.00189915785487677 0.00215972302886804 0.00525253847894343 -0.000949068237302918 -0.00540279072798266 -0.00693183501185035 0.000260705453375835 0.00667590040664863 0.00263541288574251 -0.000829744510934708 0.00163836121345579 0.00698908589425535 -0.00142545616316978 -0.0147937749307161 -0.0097760863643813 -0.00461367350605983 0.00349009042570472 -0.00797464659358248 0.00651448006173509 -0.00318245853934109 -0.00645149016233402 -0.00180152607450305 -0.00290101411892807 0.00607708278456066 -0.011617689662967 -0.000666590330232954 0.0307274071648114 -0.00429166752362226 0.0331618948164309 0.0061675744272123 -0.00412476776706948 -0.0247316675386099 -0.00290469505198564 0.00641911380143461 -0.0324749750785091 0.0177840496294194 -0.00571736667351159 -0.000671475371306258 -0.0292938786400479 0.00260727058740774 0.00513000765122699 0.0352866696193432 0.0133438526654492 -0.0239799092012333 -0.0403227869938573 -0.014729158361786 0.0271207510998054 0.0637785410333297 -0.0218414383987412 0.0245708696099876 -0.0188465205071763 0.0146695891973617 -0.0207017732478665 0.00536002632121932 0.00837480746777361 -0.0150627000213022 -0.0165265798155519 0.00460649562820462 -0.00263921216686706 -0.0243397720899447 0.0606305849353391 -0.0779319333274033 0.0133037619410829 -0.0318733446241777 0.0229807074958371 0.0150078864503204 -0.0121123936310933 0.0341950046981922 0.00165143262072294 -0.0171851224433302 0.0206867644846444 0.0183277206110048 -0.00382120696877272 0.00751046059742415 -0.0250380755371473 0.0101988792302734 -0.00483648017703213 -0.330057569563165 -0.136990459780007 0.268460540846838 0.416936895314834 -0.103681743036974 0.0890605708107443 0.186091788529151 0.0911360987458175 -0.161860248681061 -0.309134099538151 0.064732784748712 -0.071815657556638 -0.0385771360129915 -0.0262101412904479 -0.109305432145281 -0.000452415230937372 0.0889184542468249 -0.0117385482912323 0.0355140896848952 0.101597232285195 0.100498431012101 -0.0215432376659154 0.100379084874084 -0.0182488022482748 0.0184058149442862 -0.130572940938112 -0.0497865751258258 -0.00772747157370174 -0.0273202880933049 -0.0788574242483038 -0.0294887910325955 -0.0174298135597508 0.0383734221283532 -0.00849633591191351 0.0184819842884612 -0.0155034334520146 -0.029367388477895 -0.0299730698151337 0.0536930663815903 -0.000899814707829131 -0.00641807889262634 0.00568676591739013 0.00140082646925165 0.00326670965834216 0.00204769780791684 -0.00304772616734487 0.00323160488599553 -0.00352711208295714 -0.00195363848531274 -0.0133143449769214 -0.025245275729387 -0.0027285943070359 -0.012537163276522 -0.0160020198749131 -0.0082001301545891 -0.00485369360973764 -0.00300664696829275 0.00224307546134796 0.00135382158187035 -6.61913926218777e-05 0.00105448443621169 -0.00746291249734891 -0.000132327653533218 -0.00156223481155284 0.0134398073288418 0.000444144716359154
  80 1263.84582430208 ""  219.947697327623 0 0 -0.00951481184071463 -0.00555509512510585 0.0117022596715129 0.0110370803086835 0.00880316454407344 -0.00548034677531333 0.00258858477241784 0.00192054490187649 -0.00770455423732158 -0.0104815670845964 -0.00775386303506484 0.0051824617698861 0.0102639344486867 0.00408688663374 -0.00791552667042264 0.0303695790751646 0.0594970299932468 0.0445305869099548 0.026500930627161 0.000648889179650685 -0.0793615196571545 -0.00769543676017532 -0.0178054271842024 0.0668086529033898 -0.00241113618805466 0.00564257162982877 0.019576991664585 0.0215818362588234 -0.0202657208780605 0.00299169295201076 -0.0160153097831377 -0.00302929651241212 0.0107306683825593 -0.037250653686417 -0.00329150322865545 -0.0432421862512517 0.00471892647418413 -0.000751556196215719 0.0449589484216363 -0.0103202017807587 -0.0162957177708793 0.0298758308058688 0.0323169871963823 -0.0238951468741891 0.0121535154030182 -0.0946606857646373 0.012954876241969 0.00944603604769439 0.149588934354211 -0.0199300140335627 0.00541582993844335 0.0530283222715164 0.0258477730670061 -0.0464664488381184 -0.0701059198822897 -0.00345013529280937 0.0158143363235049 0.0140817133263288 -0.0240230904696987 0.0339404451326406 -0.0312659589758846 0.0182263483206074 -0.0233316744322245 0.0100523083916008 0.00901562810758531 -0.0142222193554969 0.0154089259186589 0.0384667572454024 -0.0606925420359509 -0.00448228594514477 -0.0163088988576946 0.0222310349866524 -0.00432874622183301 -0.0132871386781843 0.0241831630143759 -0.00367797158033999 -0.00738058740946709 0.0117028869185838 0.00751325687274189 -0.011369988746505 0.00935229247282696 -0.0941161936613918 0.0420100611735116 -0.00560946381844705 -0.0362528173291399 -0.0126449786512688 0.031722693766125 -0.168111890581834 0.0174299308802678 -0.00102584866027281 -0.283529130330976 -0.0887076094946248 0.177459011402285 0.0844969976209798 -0.0112850703930304 -0.00659869022881573 0.0155826571124207 0.00800538341611674 -0.0746045167446565 -0.0233936305070724 0.0365776858880924 -0.0698544631395678 0.0432430724972638 0.0463110305748813 0.0615864812276531 0.0206039404651955 0.0617759178366462 -0.0396040915999304 0.0336469948209974 -0.0793979800843859 -0.019464912218718 -0.0223528700163536 0.051628168133005 -0.0600963939805633 -0.00275054075809967 -0.0154795957122938 0.0170631348755885 0.00139625921589369 -0.0269263587576511 0.0414752779128044 -0.00214919685980698 -0.00912808890774591 0.022059334178454 -0.00139124800831249 -0.0196936054841236 0.0139843278549656 0.00613580468655899 0.00644781924264966 0.00834255384382546 -0.0058452090660446 0.0154186699915591 -0.0133890843393487 -0.00337611083844917 -0.038065341484445 -0.0546632461452851 -0.00814209265563721 -0.0344276456573587 -0.0163569838298505 0.0239967792294822 0.00389964580073979 -0.0833004766533586 -0.00200950914213826 -0.000239295073267872 -0.0061741019445168 -0.0180782554815195 -0.0543162136593588 0.00819855091773841 0.0240934875603719 0.0679728377136815 0.0208899416332907
  81 1266.33981416519 ""  8.12003588580413 0 0 0.0606073585682845 0.0272887269935097 -0.0461954158395611 -0.0546261017043597 -0.0408286929978052 0.0140296666544515 -0.0202663523437534 -0.00750108174376652 0.0274513321736489 0.0465967286458732 0.0343366783502551 -0.0214401701403065 -0.0466737429659927 -0.0183865749473749 0.0355949586861938 -0.144868180073539 -0.197123082060346 -0.202002359237325 -0.122502763853615 -0.00476662087269729 0.34866306618442 0.0392622500024305 0.0789752215109835 -0.276528979227432 0.0401378801681082 -0.0404531744396552 -0.0669454154285772 -0.0664519818899549 0.088027442591219 0.000883788834274868 0.0608435303387429 0.0255059159729885 -0.0496796661450417 0.170508501327041 0.0136947319709758 0.196917754326469 -0.0199168758193405 0.00226484949127454 -0.199733477056469 0.0479450032451285 0.0732573386003267 -0.129835632017109 0.00734850229947972 -0.00468149103838418 0.00271283132545465 -0.020232174562405 0.0025658408566991 0.00110014997459786 0.0305526429415538 -0.00529098923896247 0.00374760973366942 0.0116268210738353 0.00606633547052638 -0.0110056651083913 -0.0157775311589504 0.000156356522025305 0.00212855349060624 0.00303156622523578 -0.00570944706182062 0.00829689403341863 -0.00806915534583353 0.00420103339642875 -0.00535498716751077 0.00533282208061458 0.00217206412821238 -0.00351626469647262 0.000559180146872028 0.00857797854786 -0.0134492503332418 0.000144520168941928 -0.00376371614460376 0.00473275942781417 0.000206328667939294 -0.00287490973548682 0.00541712393576551 0.000401116313446728 -0.0017100992157178 0.00268309276380987 -0.00132772899401699 -0.000997029678495018 0.000251061637798408 -0.0111913158196548 0.00665894911130948 -0.000724149711877029 -0.000814298865614084 0.000949275292113374 0.000311126834556123 -0.0371545265020931 0.00461910956289376 -0.0016951045592774 -0.080405947425647 -0.0269115134752108 0.0520606266535788 0.0321509486200692 -0.00199348580365852 0.00312794262368203 0.00119739971224238 0.000462005654163145 -0.0168430044407234 -0.0038633243474985 0.0106076352837383 -0.0130240175771513 0.00680567999950055 0.011177732576557 0.0135817951408294 0.00244661013709108 0.0154029447966865 -0.00790428976979393 0.0047455498990187 -0.0173280169832551 -0.00464650320464891 -0.00416669882280921 0.00814143190864734 -0.0148218650559827 -0.00294849548226327 -0.00366791131708516 0.00575357539517642 0.000582827310225877 -0.00361589828651609 0.00521873526203037 -0.00289931163143135 -0.00327632062651861 0.00548683474122674 -0.000106959739819419 -0.00383502080734181 0.00410291004729343 0.000565250397481903 0.00105621573947811 0.00099830017644195 -0.00150042060037473 0.00147898188059744 -0.000135457242911013 -0.00508031311869579 0.00350124706453969 -0.0155866071026886 0.00171470852557548 -0.00611411883472556 -0.0219375038915356 0.00932267619543563 0.000997808054832404 -0.0209924419498522 -0.00109560487528227 -0.0042845605777938 0.0334701644298744 0.0816280645223691 0.264989335430554 -0.0463465123054192 -0.083894960765212 -0.314359953274137 -0.0730654011313334
  82 1274.55894561152 ""  27.3253403087129 0 0 -2.05143428697576e-05 8.21165597245505e-05 0.000713809628972097 0.000358831869876892 0.00034518395246645 -0.000285371471376568 0.000114508202709358 -9.36636838658314e-05 -0.000605567552932734 -0.000287456213278298 -0.000549820906119461 0.000446878795580058 0.000209754481486708 0.000146662781706805 -0.000407092172578361 -0.000671775300103255 0.00435206299423681 0.000959265659084046 0.00106842994003752 5.93755801158973e-05 -0.00724576186679849 -0.000317984298715504 -0.00108216986764038 0.00551666671339231 -0.000331369728191595 0.000185093621024193 0.000766961417042926 0.00196087148773405 -0.00118316709459095 0.000418424288114902 -0.00123384263445072 0.00189860584668233 0.00038552921636771 -0.00126711127147969 -0.000316152890885182 -0.00155757050203469 2.10286951113144e-05 -5.89402133244872e-05 0.00124552610177577 -0.000750282555239517 -0.000779221720704997 0.000716050947701601 0.0326997851303189 0.0133729234124424 0.0146455743591211 -0.0222225168815525 -0.0138157146918759 -0.0210850055312646 0.017765255034377 -0.0119283344937511 0.0127707946213575 0.00855388558097452 0.00710791873869256 -0.0096967375534992 -0.0134451048254584 0.00365987313744048 -0.00332613160630042 -0.00103516609439285 -0.0108458501311914 0.0162685987922513 0.00244719835962823 0.00551407309058917 -0.00819439593733765 -0.00690495069031022 0.00571398172587035 -0.00645785867020069 0.0115233375676463 0.0124827764536162 -0.0221369289702347 -0.0041464393494429 -0.00503711946770273 0.00747543864913426 -0.00401019100366584 -0.00402382136327676 0.00816473296580994 -0.00353647789659549 -0.0023843091628156 0.00462114622498844 -0.386073008454573 0.107918043316065 -0.0497653992080971 0.411876077821475 -0.193180811884751 0.0498246637772862 -0.0189511058027805 -0.0256720757156572 -0.00334062319278665 0.0242226530112017 -0.00289097919373117 0.00418241026223485 -0.0319390898035421 -0.0100868340785597 0.018079228951035 0.0158632801453512 -0.00205118456314673 -0.00407232202957625 0.0120276459631064 0.00580736448805886 -0.0205773901156882 -0.00999383992677568 0.00711778180691797 -0.0249586763921993 0.020900890543466 0.0143944823970871 0.0209608044224102 0.0120703381214991 0.0160268819194391 -0.0146183166446549 0.017047341093735 -0.0275221388107229 -0.00624641973676467 -0.00903030974878005 0.0207763319213373 -0.0166240379976129 0.00437902164690739 -0.00799312284505479 0.00377653083777034 -0.00154718096837669 -0.00962631930668196 0.0140969885111946 0.00492694291966005 -0.0003294179354792 0.00694604349715492 0.00895130414165007 0.0821028728549631 -0.0467712443188458 -0.0215485981018948 -0.0296881334851959 -0.0483313715090492 0.0160130696620883 -0.0434673352654676 0.0789829334435269 0.00612325440990623 0.157754467993418 0.142308542341494 0.0442735576884557 0.149060558979936 0.0380015324945763 -0.193668561592991 -0.129801462072139 0.391010803552512 -6.6596152960849e-05 -0.000226929050982862 -0.000142939851718217 -0.00117519680121491 -0.000950664883492984 0.00101075890746384 5.37297422641053e-06 0.00242954753514091 0.000505102119041505
  83 1286.70880461824 ""  2.29964866201011 0 0 0.0012182531958706 0.00208607906323269 -0.000611380892880988 -0.000966728648392992 0.000748272334681814 0.000125758807842509 -0.000397398077262632 -0.000211591675866774 -0.000630991787349729 0.000941592654228257 -0.00162680447748117 0.000284415205763235 -0.00084201193441514 0.000319376400250871 7.89086523869161e-05 -0.00527377703096773 0.00889237454876705 -0.00376214164678529 0.00226549176365197 -0.000358399495689209 -0.0256851088407376 -0.00156365583049144 -0.00342245880033505 0.0251858499035432 0.0025924058152748 -0.00167046145509794 0.000865093084628037 0.00297092190004307 -0.00107858857065157 0.00105121147546748 -2.663236030743e-05 0.000809866896354217 -0.000799825635640646 0.00152908385650888 -0.00107971848022947 0.00154865212370336 0.00101951191936755 -0.000926178244391447 -0.00187083437574916 -0.00135021705042729 -0.000191053419835952 -0.00305892986233191 0.0133318469561266 -0.00305327976625512 0.00265961142206902 -0.0239222674756306 0.000698690040163317 0.000536392448938466 0.0399526056773217 -0.00464082331573598 0.000569724425509737 -0.0196276973559524 0.0141805146933489 -0.0184823261198285 0.00698990969948983 -0.0045605651936027 0.00583448651999173 0.0980116419206214 -0.000761772961827874 -0.0129617473536121 0.0128863775931516 0.0115538101696232 -0.0204588066747866 -0.0148090510122242 -0.00851792852471838 0.0175671480271498 -0.168196137043527 -0.0243136697186334 0.0618817599734835 0.0509738735576145 0.00713764751463121 -0.0237540440218415 0.0515798193655516 0.0121994448202482 -0.0206808842420906 0.0589836805401483 0.00200460679756859 -0.0117222672194264 -0.0460888523203168 0.0115886425557506 -0.000463117802379881 0.018700149962565 -0.0132845703886779 0.00384621218927152 -0.102918739339464 -0.0220717604595012 0.0475162982788038 -0.134364187230002 0.0269124804999726 -0.0197562538416363 -0.0885641457041742 -0.0311643266821841 0.0637379815220948 -0.132572623847941 0.00899308579505349 -0.0116156437385141 -0.126208086691803 -0.0655318103985892 0.0411266898403602 0.0701271113226173 0.0572955565653841 0.144546635797859 -0.159018458140337 -0.00500110724575508 -0.0551864426247486 -0.119976890065074 0.00139427477656955 0.0863243651705924 -0.152883992005512 0.070338884626319 -0.00620857528547634 0.052810514823007 -0.163120970131975 0.00364127648922593 -0.119593614124374 0.0347558699642141 0.0636721032569626 0.0209950022688252 0.106777442491317 -0.167161668127041 -0.128279031472331 -0.0572339175622394 0.00640679889664522 0.000583882960519978 0.00401279320919252 -0.0017186409351349 -0.00104284241991956 -0.00151978273838186 -0.00296487295936558 0.000120130757129398 -0.000866597633692665 0.00511276813953952 0.000140387623828061 0.00718440955924935 0.00295733986581489 0.00225208181793179 0.00703762757019943 -0.000384689611597662 -0.0172875052845092 -0.01371830159298 0.0247551606202784 -0.00020255172113368 -0.000353344805719865 0.00158445044403305 0.00344200313680611 0.000528794271504106 -0.00275620161574703 -0.00421227445387011 -0.00601040985712806 -0.00176989424691507
  84 1300.68639437274 ""  4.53084343283736 0 0 -0.00231693244075971 -0.00216343914963477 0.00158211835840585 0.000977385230227306 -1.53883031735808e-05 0.000457955620079738 0.00136414619377159 0.000185734446150799 -0.000612977060858201 -0.000643279730620271 0.000436507259043013 -1.95077236819304e-05 0.000721465030961541 -1.55806737732728e-05 -0.000278160793673334 -0.00256195202766143 -0.00215487454264952 0.0017825286406303 1.83399137457347e-05 0.000126715430234091 0.00809524538571065 9.79628930146295e-05 0.000901346250899087 -0.0105096112490402 -0.0064299234148842 0.0040499869780468 -0.000125634142063472 0.000435088424745791 -0.00276012597564961 -0.00100820720407374 -0.00209402587597111 0.00122456573684457 0.00229116876560085 -0.00207936055680866 0.000308366554527795 -0.0022798303538175 -0.000476172415247509 0.000496865057347719 0.00166044065657178 -9.27045866932859e-05 -0.000571208070300343 0.00144982169222211 -0.0245567784519189 0.0109839492526902 -0.000410135559462247 0.00741851476886828 -0.0252542212666316 -0.0127682940808216 -0.00538266112769731 -0.00330372935530261 0.00292148974930576 -0.00366686677013759 0.000914490491689564 0.00182055227091544 0.00151139729628543 0.00136311456127901 -0.00196992091927022 0.00130390851460585 -0.000360089721952229 2.37801735201236e-05 0.00103683562881036 0.000334259918549721 -6.85280582135246e-05 -0.00171974073463571 0.000731373611927348 0.000203835238106221 -0.000216178298253213 1.8902077440614e-05 -0.00120969204052513 -0.00028374398192712 -5.72247737821238e-05 0.000396862541573178 -0.000189119392648865 -0.000101104084192911 0.000376220758558619 -0.000242835084816482 6.42801032032707e-06 0.000360560836183028 -0.504646403499261 0.123873818426538 -0.0375791316776552 0.462798569419296 -0.126123974890694 0.00722245788207852 -0.00385879791359118 -0.0244199124691792 -0.0178590228287543 0.022503006733016 -0.00147453454906003 0.00248345613883774 0.00393246513128601 4.80167357255333e-05 -0.00319614192859536 -0.0092755722111805 0.000325793308101894 -0.00261159967715902 0.0008221642309032 0.000443214207505858 -3.8420623568183e-05 -0.000472699777001324 -0.00033999821073915 -0.0013415097156979 0.00107814831331462 0.000584705408677942 0.0009163742286143 0.000115847842387988 0.000695346697290609 -0.000378426099568401 0.000332684196763344 -0.00136194838715449 -0.000493371053507925 -0.00039504648678814 0.00104932703414171 -0.00077782771557354 0.000237455838180316 -0.000886761802874189 0.000488688852717589 -0.000441537261563735 0.000105232426494062 -0.000975833986818434 0.000155370141267396 0.000168975947506137 -0.000190600684177448 -0.00431536995435093 -0.0573816872211507 0.0475358519290531 0.0133774695635165 0.00347168523973668 0.0240428087623739 -0.00087420035652856 0.0954281856991426 -0.00684983622511998 -0.0118783496396973 -0.0991640814494133 -0.140075432895971 -0.0168255434031475 -0.0949087303402748 -0.0446851240819385 0.175187135491526 -0.011514187916124 -0.453656456021561 0.000910656216476799 -0.000365826777893866 -0.00163165723439158 -0.00444748556343223 0.00640948602554545 0.00460141898696551 0.00452848074390946 0.0142489513540019 0.00360217169206814
  85 1303.70769409324 ""  6.08344779042005 0 0 0.0483320902352011 0.0834088864089315 -0.0051290223819323 -0.034832942379339 -0.00107648264577001 0.00497967571499149 -0.0156184993379608 -0.0187541216328184 -0.0177602821682945 0.0245051312688798 -0.0279433617532217 -0.00828724217023221 -0.0185183918924873 0.00239675574179501 0.0121558683790242 -0.198559387350144 0.119609166049368 -0.154351390246611 -0.0038845188809024 0.0010016270461759 -0.513711107028398 -0.00964625136544941 -0.0575330500127522 0.55822043970501 0.0785504755964407 -0.0613426135505858 0.00995253274286689 0.0827601832413331 -0.00801303622441178 0.0343426562825913 -0.0069868816954635 0.0727258896756223 -0.026728304178376 0.0543444828376778 -0.0193386147330558 0.0609893403044672 0.0229787820629935 -0.0195808394265495 -0.0593823330325671 -0.00793031453902711 0.0086282184308559 -0.0607193383115975 -0.000785379513989987 0.000601872530755812 0.000233463075220983 -0.00188463187406577 -0.00107701011153039 0.000513876030888045 -3.42252463048068e-05 0.00469386413133521 -0.00689962542164852 -0.00201247559395823 -0.0036486364605374 0.00534142541823952 0.00405578608744568 -0.00246395416428444 0.00319648790232701 -0.00876839446622553 0.006415519365269 -0.00862363238772788 -0.00581158117562652 -0.0025890821179449 0.00447586848264457 0.0101546760179477 -0.000597014656672421 0.000894527841437842 0.00821298493466207 -0.00277567810075536 0.00296691883088155 -0.00167830892882481 0.00108543284500078 -0.000503873818081377 -0.00174062923479536 0.000240138697797844 -0.0010061241420517 -0.00324389988094919 0.000610606583560586 -0.000380556815908996 -0.00707524766391355 0.0030698407403323 -0.00617824150156268 0.0139490927741995 0.00090284096631934 -0.00104281637055232 0.0149014233053895 0.00378104189119677 -0.00744583522445384 0.00439382602846493 -0.00267058894867242 0.00367182683736217 -0.00857836595429826 -0.00273933435911484 0.00716379791988024 -0.00135538771387342 -0.00815859025570913 -0.00703067861460553 0.004176641547489 0.00250025043669975 0.00209525992739036 -0.00144284348673111 -0.00496184573571484 -0.00277393009344442 0.00353988244412924 -0.00460192983041867 -0.00305969715805491 0.00335419345872357 -0.00277244099080183 -0.00173898424596825 0.00429862900369363 0.00413202789963524 0.00260127039950519 -0.000648379521066839 0.00505048548725886 0.00360309902676854 0.00761384431972303 0.000269270743863069 -0.00601895477031343 -0.00135419209453341 -0.00415469129079897 0.00652900782386502 0.0079987753730767 0.00452771625392048 -0.00360619140103077 -0.00039939688452286 -0.00167558718842756 0.00152134850369537 0.000112798356879523 -0.0001043196293102 0.000448142560715823 0.000314709487911115 0.00056300462057917 0.00113875009238818 -0.00362962413137006 0.00517728997176814 -0.00474998420118446 0.00324081389534535 0.000446723173464822 -0.0119292477442134 0.00764853404895118 0.00125775961432424 -0.0119560016779985 -0.00866084139846666 -0.0194407488506557 0.0314858165314662 0.0539222562948257 0.154065828992771 -0.0305077295127626 -0.0906356807263436 -0.249968240933187 -0.0569880893994493
  86 1306.39468401941 ""  84.7584484312575 0 0 -0.00247459635301364 -0.00778289197897541 0.000137463930892482 0.00188497868336446 6.68261558018869e-05 -0.00102463816915017 0.000585108745214554 0.0022824189897998 0.00106192323577913 -0.00149138060038859 0.002402618353789 0.000662700280873103 0.000997568534850187 -0.000281682466141731 -0.000680870899501624 0.0138445565707897 0.00160545308803395 0.0109481693165833 2.86865240226639e-05 -0.000511962464887992 0.0449691978995726 0.000153437095195862 0.00453087515110966 -0.0453297448795429 -0.00385592392472324 0.00426838939991363 0.000855517956955173 -0.0041062349073115 -0.000695371832040779 -0.00153491792847986 0.00112134810366638 -0.00775394056341213 0.00129824054542468 -0.00260257540859018 0.0015116640615164 -0.00298315090264556 -0.00169515284418497 0.00139883387563282 0.00340194414106667 0.000909321490294927 -0.000134495095920105 0.00365928864782711 0.0121210888724576 -0.00581117597714037 0.00905962805249686 -0.0652219050457462 -0.00347982460664998 0.0108997057290784 0.0601401309518267 0.070301461989995 -0.113604240829071 -0.0137205233022875 -0.0300787671528212 0.0468583244386883 0.0417600071782927 -0.0387544980280099 0.0526212285709111 -0.0483469622768102 0.0716509430047876 -0.101686548712029 -0.0683494169437083 -0.0242809911682431 0.0473661683278758 0.0914863139481197 -0.0230029513944688 0.021153584890216 0.027209158364163 -0.0373558060121049 0.0529577471788085 -0.000160578592377294 0.0135334643640858 -0.0142200957386139 -0.00055754587187993 0.00771119777366741 -0.017852286178205 -0.0133904423315841 0.00744442205314432 -0.00941361985587075 -0.0236569465651887 0.00774066092944801 -0.0171717573503603 0.0851306196907946 -0.0190510215857366 0.00327554311218979 0.0241434354312274 -0.0213260343611147 0.0245385375599789 -0.118968912109002 -0.00734839661369359 0.028582253790531 -0.0577996183477187 -0.021306343858409 0.0356476885371163 -0.0388668753975037 0.00717812143150685 -0.00951574067902762 -0.00535955080925738 0.000456602668921003 0.0357063678817108 0.00940236796130032 -0.038945831843592 0.0243942138913336 -0.0135011561853876 -0.0464712989996444 -0.0483360654680497 -0.00826873832147839 -0.0305129389936846 0.0145469692363153 -0.00513770605281581 0.0641532082850658 0.0229996896315764 0.0118806776068973 -0.00744924736218422 0.0437487755045155 0.0353705386220926 0.0158335071457738 -0.040489562542804 -0.0045072798513076 -0.0159847588603531 0.0243702617548401 0.0361873519858785 0.0260783734691753 -0.0347934509214848 -0.00284008661214086 0.000459120920896743 0.000477180313465285 -0.00207200601613142 0.000311230899154927 -0.00261597958969238 0.0127946393469704 0.002527698291738 0.0021654450296735 0.00108851859075306 -0.00756999021001263 0.0107094779906675 0.00400712271450367 0.00565315050540075 -0.0193100478803534 -0.0296593023719709 -0.0329054678611466 0.0475977506724216 2.64174635848422e-06 0.00119485760476302 -0.00119370192901262 -0.00199991410863798 -0.00766136264675746 -2.34339543254017e-07 0.00792448290558231 0.0180329210429997 0.00600328112032762
  87 1357.24796277276 ""  1.70683907618578 0 0 -0.00430161821471507 -0.00129016690275053 -0.00254819303817733 0.00234969377339905 0.000469752007701485 0.00088502666354318 0.00064003130342127 0.000723259631229955 0.00187669768815397 -0.000886803912525322 1.04521228271279e-05 0.000570597053008064 0.000677414737892569 0.000133001230620738 -0.000679362310770251 0.0174536733063802 -0.0078151567195257 0.0102653152211375 0.00148873623111868 0.000850404103497892 0.000267536908355754 0.000497867742183204 6.07819188967876e-05 -0.00711170635409673 -0.00182016318911298 0.00114422549435944 -0.0043618984987704 -0.00448555480967355 -0.00118606791886118 -0.00121899908078896 0.00403508723084043 -0.00486413769590505 -0.000979259171955338 -0.00213409249194757 0.000243390345527599 -0.00267745377010411 -0.000877455862421142 0.000680942880117354 0.00189137413092695 -0.000825961140008974 -0.00106726043164975 0.0013876573114819 0.0003189328497758 -0.00430702331969427 0.00443941577116125 0.000550181851977591 0.0101190903525407 -0.0120275827840921 0.0192642631129552 -0.0534113891404595 0.0771128017679134 -0.018234108053196 -0.00413170956508113 0.00920923230079295 -0.0338571507196016 0.00365633599108275 -0.000463916759432819 -0.0230500329825928 0.0495168985825304 -0.0720096387128494 0.0322491101747826 0.00563823152472279 -0.0143069108597804 0.0165833342922193 0.00219058771385534 -0.00446715064679983 0.00629064588083737 -0.0170734869282452 0.0250228204148465 0.0052248763251671 0.00615025339495894 0.000952917898177712 0.00459623462351639 -0.00397950730711752 -0.00548413349213863 -0.012007972894742 -0.00354231892459473 0.00713149058737914 -0.00010055643086179 -0.00418783790792588 -0.00697053567947819 -0.0286322789825434 0.0161440242790663 0.000882743132873174 0.265163861127963 0.11805128392167 -0.2210524632088 0.473987855689524 -0.107963881801507 0.0917731949210396 -0.312652617211167 -0.143955221166699 0.266676214913374 -0.344737246885486 0.0825707641225373 -0.0848350154992062 -0.0187348784127852 -0.00253363055981552 -0.0117421562156792 4.76173365929802e-05 -0.0138688572726553 -0.0254305938533367 -0.0287141375157152 -0.0290038225576893 -0.0252892823623263 -0.0178980314529455 0.0147873063919348 -0.00127190648069672 -0.0241083637951374 0.0385863120597061 0.0182796597544521 0.00349874424217008 0.0293982774384542 0.00149536748692719 0.0462884775850885 0.0218612747124362 -0.0411542596627219 -0.0209481828017539 0.0383412333060154 -0.0555772742155642 0.0468063283629855 0.0228577914212276 -0.0408399611434191 0.00297370495817004 0.0045174323491607 -0.00210699259983706 0.0010013235720052 -0.00217447397198582 -0.00208789852447286 -0.00851099740739326 -0.00570974757557416 0.00642650825141867 -0.000503594155960834 0.0143653831099871 -0.00610412876760126 0.00277972739668767 0.00758406077032043 0.0129906573396915 0.022196279807599 0.0176477211045106 -0.0269775703512286 0.00147686977670605 0.000856541664922536 0.000422473937913986 0.00116322756361481 -0.00844947303319091 -0.000427916096319692 -0.00459946577782059 0.0050562207208667 -0.00179011802725278
  88 1383.92123700666 ""  7.67704302136493 0 0 -0.0702927046548909 0.0911721267257968 -0.0425658504159276 0.0260738114015424 -0.00923423551883309 -0.00250162120856423 -0.0228873321858482 -0.00414005386346583 0.0544843782681395 -0.00891573720997 -0.00554419219100905 0.00239303973390641 0.0050272812895174 0.00103367657463487 -0.00672449956433062 0.381842990850209 -0.668912928455676 0.142807293602315 0.00964528189132753 0.010685704728888 -0.113253158688826 0.0741864149234654 0.0121505793045117 0.147271309784584 0.101663523742046 -0.0859102516498546 -0.142867058140925 -0.0504120162976149 -0.0124594531656058 0.0298028581716315 0.159193572508444 -0.0748160862340798 -0.101293296398772 -0.00234358965353201 -0.00556977902980266 -0.0115488612506783 -0.00215997056661375 0.000621917470734803 0.0227190275332444 -0.00190778932973204 -0.0100631288914382 0.0356842284146006 0.00154425969961236 -3.75946864626358e-05 -0.000149844659396099 -0.00205646304576249 -0.000777412944815119 0.00121367827765007 0.00142086455308565 0.00206503087280551 -0.00298760100803304 0.00198137313106651 0.000517979661533281 -0.000911352602918782 9.02695508962027e-05 -0.000516590160512935 0.000812663944697121 -0.000740575259591019 -0.000764916075631735 0.00145666238664912 -0.00185864269829386 0.000452957504675377 -0.000401727870615358 0.00237522577619426 -0.000729525758417858 0.000490235653128992 0.000300009384617027 0.000374513546032581 -0.000500459200302212 -0.000195592441567984 -0.000110945590946567 -2.13570525019731e-05 -0.000121335927216344 0.000123630959528197 8.03921047617705e-05 0.000225039069225065 0.000189317680341581 -0.000307854021907593 -0.00745900821397554 0.00246407069289718 -0.00280898714083735 -0.00159480440102658 0.0025536969528915 -0.000909864547163214 -0.0089767813454434 -0.00444442976773462 0.00801714084593181 -0.0131405313648919 0.00213304772710406 -0.00158017425944719 -0.003305165849417 -0.000638113982999113 0.000221603436851495 0.00735612106229713 0.00568437418234558 0.00689818088645143 0.000924555269632075 0.000427620893769592 -0.000600036876061991 -1.53753838939973e-05 0.000682568982836968 0.000917092443032194 0.00134593901594242 7.66690157510715e-05 0.00035342888317437 0.000786122182621136 -0.000129721753783627 -0.000348669224921026 0.000804020991203413 -0.00066678495630505 -0.000277647647179993 -0.000142853954440346 -0.000782694636974004 -0.000364791609211565 -0.00111979595640982 -0.000733399618326066 0.00100472667493076 0.00056540855139427 -0.00123364139797975 0.00192056881579264 -0.00107852257882446 -0.000456210729829453 0.00133765328673566 -0.000249179885971382 -0.000798679120485814 0.000659245922884127 0.000236398495361946 -0.000284810867856338 -7.63464079474043e-05 -0.000421252512917585 0.000249578837679522 0.000464470538200417 -0.00280766036698386 0.00522792300210368 -0.00265670149792313 0.00358791739379708 0.00315073203586051 -0.00379637591043285 0.000908093949924099 -0.000511157703331448 -0.00308426016918695 0.0222554027838218 -0.00505079848513068 -0.00708367411082814 -0.041634273981739 0.044789471327574 0.05114466808813 -0.0561880780560058 0.000989708209699139 -0.0386987894090497
  89 1412.51380895405 ""  9.82895138880007 0 0 0.0141979491093807 0.0318906598059708 -0.00829057592300961 0.0331673623550055 -0.00903187223645821 0.084145581424903 0.0490084751868445 -0.0710143338567843 0.00155290917808429 -0.0199278719711903 -0.0036171235884518 0.0117210270906899 0.0160898338277404 0.00166581102314131 -0.002798087985676 -0.0987301345356832 -0.193165404696689 -0.105129284312285 -0.103443315894534 0.0780966650513747 -0.408338207199532 -0.0633304076652667 -0.020536970994016 -0.355404714786092 -0.304723797304472 0.130487087041659 0.018593977348964 -0.173441081284555 0.323201374641077 -0.0933885089723468 -0.121715432971689 0.308215381329606 0.116388211624688 -0.0821967687391567 -0.000999381796739491 -0.0765519996877406 -0.0534857752244335 0.0409545598744591 -0.0373121598795548 -0.0508486040774032 -0.0404401986842334 -0.0407296258510361 -0.000621302527830176 0.000740984503415594 -0.00068709234803601 -0.00174105532728941 0.000202770155632965 0.000528878490297348 0.00112902304313981 0.00109155320687886 -0.00156247887040615 0.00234056790478141 0.000522910086968286 -0.00113214142972781 -0.00103323886107071 -0.000612261749207859 0.00112026936596476 -0.000697269101458386 0.00030728783454536 -0.000291544850251768 -0.00044835068578931 0.000348517075009665 -0.000593899413897523 0.00174411583855644 -0.00057053698406712 0.000773312722318519 0.000363683148635124 -3.06954949303872e-05 6.38010730788561e-05 0.000124410763684696 0.000175448672520716 0.000320880305325417 7.21848747054386e-05 -0.000270960234246725 -2.7993422010206e-07 -8.69615545461615e-05 -0.000113584903783669 0.000209795903611591 0.0089073691772249 -0.00181885782959339 0.00372301025490191 0.00352905664359032 -0.00555802139905819 0.000460483841949499 -0.00711670448289524 -0.00366716722437846 0.00677994342582318 -0.00331688322957228 -0.000306299885157981 0.00080752520084025 -0.00639919515654859 -0.00206698348902519 0.00438956950999822 -0.000828777464551898 0.00169558266172857 0.00184861063120642 -0.000912437574366593 -1.70997469065608e-05 -0.00158308889195043 -0.000156417832222422 -0.000822239050746942 -0.00133772425845555 -0.000412065915008523 -0.0013050471148054 -0.000668314996569171 -0.000341286536564972 0.00106454050557969 -0.000502185654851818 -0.000400600566411748 0.000973834976097374 0.000730126761135216 -3.99063370237656e-05 0.00128906458286249 -0.000233988608621401 0.000544021895502563 0.0010129265653985 -0.000765757889100086 -0.000148276066522318 0.00034937199556137 -0.000493443821527376 0.000462380102985189 0.000220789221283598 -0.00119532936882072 0.000621398307594234 0.000784124989887272 -0.000966422179451098 0.000209810296202479 0.00027074049793634 0.000337919595057415 -0.000846825186505778 -0.00184491564384385 0.000796092591106125 0.00110467028974238 0.000124071445710891 0.00243562895361815 -0.0018636455676445 -0.00175162363163038 0.00199538358665324 0.00463594310149199 0.00471806774039006 -0.00309154741929434 0.00248801385449029 0.000852686295580337 -0.00741344379376131 -0.016170572868648 -0.0456128601809533 0.00991378415777398 0.00606674515275824 0.0109687741198053 -0.00326490590185685
  90 1417.82872103956 ""  9.54952403574179 0 0 -0.00239502147097785 -0.00157998639053137 -0.00313197396564825 0.00144825080389025 0.000138306941247345 0.00131469669889924 0.00145795822426411 -0.000303795413071031 0.000842685131857211 -0.000506038448425819 -5.01443302094122e-05 0.000301932199265675 0.000342253493072694 4.73989651876655e-05 -0.00030375143778418 0.010764615131256 0.0137119196211001 0.00666056140740771 0.000174000608502035 0.00102115972822076 -0.00387906886361588 -0.000422823422365753 -0.000519395921764406 -0.00546475303044557 -0.00572542165974102 0.00306058718252026 -0.00517260811792602 -0.00510329332303427 -7.04802701065634e-05 -0.00290445955184436 -0.000477219008561516 0.00359707749949867 0.00175252311917311 -0.000912729651163324 0.000304679250739962 -0.0011495593115097 -0.00100652578923701 0.000692739072512805 0.000686811034304615 -0.000912257344361608 -0.000857281655453668 0.000117546376997242 0.0155720256739154 -0.000353282348725668 -0.00317374713887185 -0.00383902795970586 0.00206911830696713 -0.00225744885274436 0.0101775912295409 -0.0151165226320849 0.0214375636765677 -0.0295700717994948 -0.00188525182757061 0.00735393659194356 0.0209300202349784 0.00309095305475573 -0.00778704716334571 -5.90819329161594e-05 -0.00144811756179575 0.00190792500319166 -0.0185475838588734 0.00194539930432108 -0.000220328574820211 0.0256395030878921 0.00240763639050225 -0.0074011871753298 -0.00155788357090787 -0.00383288544272138 0.00671614744314839 -0.0256226754535278 -0.0221590221167321 -0.042606684303933 -0.0142188965601173 0.0364795994823863 0.00161394824343706 0.0174744041470657 0.0501176062883827 -0.0806276547888443 -0.0457871833311766 0.0132356936402632 -0.00617647605602766 -0.0543303612103457 0.0160039243619559 -0.0030851607054008 0.0806522254329083 0.0470584526791758 -0.08406442221458 0.00094283243270528 0.00843871628065859 -0.0132514625995541 -0.0247706868105451 -0.000461134251622623 0.000929178516900115 -0.101863012627886 0.0328038147057488 -0.0376180766351731 0.151817361164961 0.0193472875164506 0.180210137301408 0.0248039289617171 0.101750758079154 0.210928675316449 0.134323651078421 0.161715757238156 0.0985901499041314 0.0915354358304037 -0.136436436332282 0.0354369771080607 0.0815708778904039 -0.121523856295936 -0.0835053775450601 0.000312178477782096 -0.169179172472808 0.00454007227141551 -0.15967277659317 -0.301688808430608 0.215393411020406 0.0805563753849544 -0.21817946037594 0.330782326986126 -0.134379850382959 -0.0533190931251281 0.375542387081411 0.00339027070234624 0.00503602636329625 -0.00187190763546499 0.00124387287974485 -0.00281788433544016 -0.00259697963928771 -0.0137097069142482 -0.00777729744642771 0.0115070485944306 -0.00374157102523922 0.0238356423201025 -0.0119380458730532 0.00860729588835918 0.0143894600948895 0.0107786152928097 0.0289276274578662 0.0208499321076982 -0.0403835299556257 0.000375744886841161 3.36279951767557e-05 0.00191555949763094 0.00334714465299134 0.00631870792832696 -0.00136933454476787 -0.00511035825138941 -0.00719562420023085 -0.00238530104181248
  91 1418.68183798086 ""  6.26814749097853 0 0 -0.000234597822981866 -1.59579216562414e-06 -0.000110553954427977 6.54006504873333e-05 9.03413721553138e-06 -0.000198865909295477 0.000232270747552139 -0.000208755298028327 1.47124720257084e-05 -4.30793733071757e-06 -2.75193953654357e-06 -9.31824361113391e-05 -1.87158238598531e-05 4.98850190767266e-06 -3.97444211429322e-05 0.00102048163981417 0.000634031335977221 0.000779266104968742 -7.71359763128907e-05 0.000102695117456937 0.000934206267024767 -2.79872050975363e-05 -0.000320972490582241 0.00131008675812536 -0.00104211978660661 0.000456892610253809 -0.00039484371369484 -0.000766970791601874 0.000508413289214178 -0.000483830620652324 -0.000555881066581195 0.00119190101306009 0.000564586034494988 0.00061069945241611 -2.567364397672e-05 0.000434609028611879 0.000142671564894864 -0.000113591822747612 0.000540855551343007 0.000100875807262868 7.65619945397166e-07 0.000536562247116158 -0.00187739554104442 2.29601908098318e-05 0.000397599871646583 0.000409566512175077 -0.00017758889280913 0.000184058420219739 -0.00110062438302068 0.00131285291314673 -0.00234436057703728 0.00310341129795727 0.000428393503988143 -0.000674840423457187 -0.00208949398436903 0.000292919908345757 0.00127134092458713 -3.7850195936846e-05 -0.00134910964969183 -0.00135584152052805 0.00215589971760178 0.000749521660899939 0.000526524954035653 -0.00267351653625355 -0.000360877211548001 0.000790156607428964 0.000254263032359573 0.00354414001928882 0.00149218985456059 -0.0381010837629564 -0.0405253385777397 -0.0588715781258948 0.0314870046943445 -0.0814706896906 -0.0156630692833799 -0.00186750019439356 -0.00765075243160627 0.00548682130675044 0.00570385882366753 -0.00166676898379102 0.00063594448663224 0.006541469605809 -0.00181567165870671 0.000323031610887121 -0.00868557860734689 -0.00497454607207404 0.00895757078350962 -0.000277609205407757 -0.00501511181726658 -0.00123949969249331 0.00042336851800963 -0.0142792884462969 -0.00836266647309281 0.0103084560140145 -0.00184475782380595 0.00482769339865898 0.257102133977035 0.0357152062487337 0.25390393561108 0.0284911842738714 0.201794732027546 0.290457161705785 0.173023590366295 0.24302748718881 0.152033762388194 -0.250532912979878 0.301606480607513 -0.0610589179895347 -0.146724753785843 0.280435029846378 0.18739502784181 0.016404894098996 0.381684146126108 0.0650433837220245 0.0022745873765934 0.0307158057421531 -0.0183795512690477 -0.00583882313953798 0.0380146956777084 -0.0190154660059608 0.0253029971962987 0.00586228864047068 -0.0337030918314355 -0.000382154839735071 -0.000565025150849763 0.000206639072687043 -0.000143933489792235 0.00031258663557637 0.000286886234494857 0.001559091513136 0.000854348728412708 -0.00127561047189327 0.000377134767770916 -0.00254797140040486 0.00136385454561903 -0.000892828946638014 -0.00153016564186799 -0.00125325674811031 -0.00314114542185333 -0.00231069708140677 0.00445926145572888 7.78186243311989e-06 -3.52580394600449e-05 7.47724981992272e-05 2.73101624441302e-05 0.00101105954788485 7.97068235830121e-05 -0.000127924105485941 -0.000607859275160822 -9.63627556833934e-05
  92 1425.24886480154 ""  16.9341288365831 0 0 0.0541350277482986 0.00440148465900019 0.036316874739133 0.00709817543603795 -0.00144793477607268 0.0640855118405424 -0.0640939975061123 0.0605692884772876 -0.00622622896968822 -0.0102894392113554 -0.00127368682298124 0.00797051511577334 0.0146799292351919 -0.000213677650949838 0.00592658202469162 -0.275894364554567 -0.178336424496747 -0.188658688484414 -0.0660220608831102 0.0462811977157147 -0.271904411284553 -0.0699220046551861 -0.00559729889607097 -0.331509257736018 0.312530688808397 -0.141830283183639 0.0355020068356068 0.21263522156196 -0.241367262929704 0.127201767177395 0.133969658380947 -0.278856146572699 -0.143622731845752 -0.0924861320732969 0.00629217466984136 -0.0744747204196085 -0.0563732721263066 0.0456825437064916 -0.0641731420161152 -0.0495826841242148 -0.0351526533496204 -0.0763016590801529 -0.00567407335295473 -0.00127681540595229 0.00281966135335875 0.000566916505524245 0.000716724569949635 -0.00100364245333218 -0.000112444056230442 0.000242465541252616 -2.48663107369545e-05 0.00120838266281267 -0.00022541072589876 0.000108417739096597 -0.00196040489557255 0.000134748446464519 0.00010296691156078 9.44648876004142e-05 0.000509223195210994 -0.000739818517895652 0.00187642261566794 0.000395946059345797 -0.000831355758260518 -0.000945300857637364 -0.000115685004037043 0.000699605622158726 -9.95092285543671e-05 -0.000403848369028197 0.000674578772664764 -0.00056596925408021 -0.000588815943329836 -0.00125841990779825 -0.000149766202605999 0.000712007756383805 -5.94550355273476e-05 0.000363999836316994 0.00145603978815739 -0.00228786052043531 0.0135939763382003 -0.00503709848604595 -0.00250139763164687 0.0180526520827774 9.45768014239908e-06 0.000854334891383855 -0.00147964107675606 -0.00143948401019637 0.00247987196687646 0.00895037694176924 -0.00235122805575383 0.00214401216396085 -0.00586276203338934 -0.00330296397199497 0.00535055211131637 -0.00171812553562229 0.00101024146321229 0.00189941234844516 0.00367686549076813 0.000148846562209272 0.00592489883348095 0.000752351981049308 0.00254997068191956 0.00546982493431489 0.00287627086886102 0.00508974200655995 0.00286876792068456 0.00130070948099295 -0.00273456690489266 0.00102098481190587 0.00100309757069542 -0.0020153305123315 -0.00159829133755825 0.000140070129650521 -0.00295462889126914 0.000260674464297749 -0.00370612767528267 -0.00917584488374849 0.00587837635664725 0.00204982732554083 -0.00567030605098597 0.00865226440343668 -0.00288157875976788 -0.00114052832565244 0.0110841643274985 -0.00130719461486148 -0.00102744712501175 0.000499015190953343 -0.000279982031972759 0.0011790161648883 0.00093949956514761 0.00570146937613248 0.0038412018481224 -0.00510188984912669 0.00521860634432692 -0.0184927355428615 0.00498791273786758 -0.0085033919409141 -0.0103277461781194 -0.000732831713454908 -0.0147598180105911 -0.0103739725451313 0.0193682146724596 -0.0024960429474287 0.0046945888732711 -0.0278431113244931 -0.0504099654538248 -0.159799756854316 0.0203482207960952 0.0542438500546409 0.136477137171535 0.0279467472837531
  93 1428.45627840296 ""  14.541639957692 0 0 -0.000612387636150563 -0.00383218004769301 -0.00509928558937741 0.00386658692576966 5.39388355383537e-06 0.00899216895063728 -0.00289539509908405 0.00578279468414983 0.00169051574939888 -0.00222264138630114 -0.00012729925159296 0.00158695144914911 0.00217152725939505 5.11043883875765e-05 -7.81620057486193e-05 0.00286609852279326 0.0247672461149234 -2.62077686323964e-05 -0.00341437348170845 0.00506584297210355 -0.0340892481660886 -0.00489822282558938 0.000277356111668267 -0.0449753043899223 0.0198484987389717 -0.00799709498426917 -0.0133960153587934 0.00735434876062799 -0.0293671262272492 0.00459110200346999 0.0117091754490769 -0.0186708277710805 -0.00971644401396341 -0.0112362945325114 0.00112787901779187 -0.00992475862687799 -0.00800352678299871 0.00614243886753369 -0.00523912613725548 -0.00690443446574136 -0.00541884091334396 -0.00719016598189681 0.131392047020684 0.0059813916870624 -0.0384212674990446 -0.00264160947252373 -0.0150404179087004 0.0186786836095383 -0.0073199077754002 -0.00340008801913709 0.00843864243993189 -0.0302355723337812 -0.00262825442651048 0.00869030933052163 0.0346602484470048 0.000627278607291031 -0.00636439811354019 -0.00233122273945803 -0.000818002810068939 0.00159420357367439 -0.0234821389397246 -0.0085332932299785 0.0164176507236132 0.00996010556725463 0.00570057074612159 -0.0105877506739644 0.000326083283351514 0.00367820942608694 -0.00542683383740132 0.00250152194872898 0.0019939653709371 0.0052200560810765 0.00207484171886153 -0.00655383684011514 -2.73420787707697e-05 -0.00262123133024524 -0.0110507834590303 0.017380177029099 -0.430095486539144 0.123716354838397 0.0194167958323851 -0.471788182049517 0.0671935013753573 -0.0111784661305382 0.0837248339878711 0.0485205460080352 -0.0861322228910927 -0.0791770335527129 0.0268797301517936 -0.0285000347697863 0.0837607683060724 0.0389447764201301 -0.0720836403024547 0.00692511109417587 0.00839833376671131 -0.0122787402985372 -0.0166452604026208 -0.00201380347963311 -0.0232776208039664 -0.0027654088987578 -0.0113694983614862 -0.0208304024226511 -0.0107665458314239 -0.0182532542134151 -0.00961679126898114 -0.0167747620280585 0.0261311794857848 -0.00699531208830194 -0.00877804007920767 0.0195056635484097 0.0148779448229637 0.000292346641691057 0.0270236472078215 0.00288423925355374 0.0273126172423156 0.0685621628926426 -0.0433754243287818 -0.0154434121212977 0.0431899246169648 -0.0645470803747823 0.0219207955482429 0.00821288151456895 -0.082167818201664 0.0172433046137468 0.0238535464719107 -0.00687601346707571 0.00676491479056142 -0.0126304444226999 -0.0116158718427067 -0.0783547355084998 -0.0318811077510255 0.0532693545056007 -0.013700082243369 0.0984814488332206 -0.0713105119952951 0.0277982229407044 0.0504272343493821 0.0517417547621813 0.107276318199828 0.0910287759445395 -0.183854127114148 0.000303104761899965 0.000561975459377055 0.00248766554855432 0.00371024513552809 0.00654768325793264 -0.0005486480672414 -0.00935916505626502 -0.0133647200627509 -0.00529666173683164
  94 1438.5598753151 ""  12.4385549458943 0 0 0.0280784349445888 0.0193251205311112 0.0453857651749381 -0.0218956399912463 0.0011991909082426 -0.0345275682374935 0.000170123599253362 -0.019901921703205 -0.014907190531641 0.0104448751473447 0.000682227724437593 -0.00547100737182855 -0.00924949117673493 -0.0003742364820595 0.00188447641893785 -0.126973445937453 -0.210849085431269 -0.0747576997253526 -0.00309087100266276 -0.0147831951668912 0.130398316445462 -0.00240003650309353 -0.00658234406015826 0.147492598736385 -0.0445497206178136 0.0156827790489681 0.120554650563253 0.0137365271247253 0.142997274573426 0.00661493357077466 -0.0433905983951792 0.0350359843771351 0.0258193323580606 0.0378796196162518 -0.0046565991716398 0.035644970698116 0.0306597187844099 -0.023078347426071 0.0102788597324025 0.0259826663637164 0.0224976145148798 0.017757082655238 0.0509002222889839 -0.0198481364882307 0.00945174879895487 0.0102378325595275 -0.00742122372912546 0.00641918441970157 -0.0178203215134557 0.00663746452804627 -0.00740513866365825 0.0150811969638981 -0.00220369452565904 0.00160783856659253 -0.0166257956402763 -0.000876916568326953 0.00386553058974111 -0.00256403576049279 0.0132915366547752 -0.0198096867368307 0.0246549027486524 -0.00444668991768179 0.00331400930249939 -0.0291430357572168 -0.000466483502619728 0.00508139710626867 -0.000136310171923533 -0.00524125278084516 0.00786603837211395 -0.00166450527877536 -0.00160937666370604 -0.00641075830259521 -0.00101829549585975 0.00658559923584809 -0.00102574439452065 -0.00159026937735496 0.00404587663851472 -0.00596383626158115 -0.32142285115014 0.0558433787767794 0.0515373695503092 -0.269145914272585 0.00969346346622262 0.0287657227875676 0.00783369067670189 -0.00822214424721691 0.00708297104034773 0.0844460989273592 -0.023934005592857 0.0232820783213044 -0.012600351713818 -0.0228943310812779 0.0363655619780284 0.0810011054621567 -0.0257879267310344 0.0335666413160365 0.0101122968243345 -0.00177705288356564 0.0283866128027144 0.00427193928939355 0.00552135792670702 0.024478472038114 0.00956536433359324 0.020851858069151 0.0096919960579287 0.00860914265949532 -0.0250810216070929 0.0116377383795 0.00667058437465588 -0.0172998905894617 -0.0148248627717892 0.00169317642755849 -0.0253269742395006 0.00432902555638231 0.000971845998018182 -0.0286229895761594 0.0104530985294055 0.00178854826305473 -0.00999710771967048 0.0149984719782794 0.00363937615730384 0.00193015002888766 0.0301119339122501 -0.0102256380104116 -0.0198215368169373 0.0128191763497811 -0.00333147363433523 0.0175759204360299 0.012582588528509 0.0420137315126631 0.064681363657148 -0.0767651675734509 0.0578595208534888 -0.221906221680341 0.0291067511337497 -0.131132753440907 -0.177507989194187 -0.0301392624123699 -0.269953351157361 -0.145324881906141 0.279651659371966 -0.00219932671072914 0.0041841939956759 -0.0254381733699672 -0.0425971974332824 -0.154426541828769 0.0141759811978434 0.0526962812602773 0.119985176131134 0.0256740584504648
  95 1441.33902934194 ""  3.36543569993517 0 0 -0.0431484441195435 -0.0276922467243919 -0.0757174902553101 0.033418700467386 -0.00293682671574297 0.0530158921030861 0.00402178032483401 0.027163592803317 0.0242716918535188 -0.0161732490187659 -0.00108537570552618 0.00843155424916668 0.013701664817701 0.00049286202077136 -0.00310582023566715 0.208754276911737 0.335828365799135 0.117270090104285 0.00575266940699636 0.0216899625074146 -0.205643004807763 0.00872044223903057 0.0123026524541782 -0.221429453692455 0.0613316127879929 -0.0217402943765151 -0.194719786816298 -0.0520632178742914 -0.209620253295024 -0.0278778388120847 0.0482927333249942 -0.0366708208685429 -0.0210474170478244 -0.0544409339816416 0.00673272283966 -0.0516936622073925 -0.0462668885054993 0.0345415683062822 -0.0142037660106957 -0.0387756957861344 -0.0340255006167523 -0.0242624240996974 0.0162104782416145 -0.0150239228081206 0.0129082243424366 0.00662168411189324 -0.00188226048094598 -6.40383186499817e-06 -0.00860321889103818 0.000194864249837304 0.000198313369381679 0.00212833545606286 -0.00119506146713908 0.0017000917710375 -0.00436346609979633 0.00124127255361158 -0.00123901472036059 -0.000322372484957015 0.00164167081127784 -0.00267006419673905 0.00791828106413408 -0.000788204439326783 7.45056708837073e-05 -0.00854870520190268 0.000149546312458028 0.00119972260564201 -3.61409806299175e-05 -0.000975731178182992 0.00143716798942768 -0.000934516464156635 -0.000775604253846926 -0.00174552096614448 -0.00077065739593778 0.00249411523585678 9.26280355208271e-05 -0.000619108720237773 0.000237329808401701 -0.000348510764706029 -0.159623486564441 0.0210944528388957 0.0246318139023728 -0.116739889495937 0.00455745458899737 0.0196881825386599 0.0140900977777547 0.0027218175889539 -0.00929190837855962 0.0259988126289951 -0.00524385306956256 0.00448201502826212 -0.00280176845063753 -0.00539434109872391 0.0101466970314128 0.0307907834320898 -0.0132244312209297 0.00779973271138365 0.00584240847161465 0.000736823792858119 0.00696914471111024 0.000938495926783453 0.00387511076489194 0.00819916655422076 0.00438609101571053 0.00545395723364511 0.00296249504749653 0.00570012318300367 -0.00989759051761458 0.00331890356468384 0.00338503129539921 -0.00796180478394642 -0.00596171710318274 -8.89188207888497e-05 -0.0104122601775344 -0.000224861560122149 0.00249961914487468 -0.00348011114089738 -7.16818342467321e-05 -0.000738435495030211 0.000896232979109321 -0.00111816515587071 0.00303522220454522 0.00117285578642704 0.00282867268282488 -0.00990442619628081 -0.0195081388486075 0.0107035572738876 -0.00338347723243867 0.0132066858211537 0.0100881617874289 0.0387870227351312 0.0481126179012962 -0.0591915759094994 0.0309187391061861 -0.142091002596107 0.0254016105337584 -0.078539873949178 -0.113691411519755 -0.0361408354428721 -0.194934202584226 -0.110583042368953 0.209622045481476 0.00574882869548624 -0.00551967652977301 0.0437085169186098 0.0606634217724285 0.256549055819339 -0.0131364638257521 -0.114269837347425 -0.222715180818522 -0.0602035901353983
  96 1448.74448522032 ""  7.32747335445851 0 0 0.00487701067462286 0.00368795277363849 0.0080400175203235 -0.00328819537051816 0.000367741281539225 -0.00583197706154674 3.24813629975827e-05 -0.00410446859991832 -0.00254179390269206 0.00189020710646374 7.21729120292672e-05 -0.000898952496489532 -0.00175341537062068 -4.33922515204921e-05 0.000144375830892707 -0.0222974915287323 -0.0466069218017492 -0.0143799536138121 -0.00490456213852617 0.000170388795124966 0.0228139593957522 -0.00445777018489616 -0.00434530092598762 0.0249836006946147 -0.0111738330716502 0.00428311249957458 0.0263300862802033 0.00310686128299253 0.0329399081907782 0.00222237336876292 -0.00611235139375458 0.00509579473242702 0.00369438654570297 0.00705405201222193 -0.00073557601023838 0.00646778608146671 0.00592042381693408 -0.00452036575368047 0.00245744133161122 0.00494781623462895 0.00435606477216016 0.00359635550864795 -0.0238223025189005 -0.0151306201422261 0.0233097758704928 -0.00707393233606405 0.0148979316883354 -0.0189946259583759 0.0319692007905094 -0.0379702605506044 0.0516171408650366 -0.0969640307587784 -0.00624295012341495 0.0241166738762854 0.079659340070464 0.0155676661240738 -0.0355857596338607 0.00813551527846195 -0.0439378841485179 0.0655536295446222 -0.0787232804514637 0.00942011815239395 -0.00309278943984978 0.0889275410647473 0.00834205911021993 -0.0257419517204556 -0.00226887630651062 0.0175554346174898 -0.0260463070715985 -0.00213730138684844 -0.0029594194323576 0.00761798616436561 -0.0023814195378466 -0.00602954523395025 0.00587884609853489 0.0042087420996002 -0.0157643768183122 0.0237188970824745 0.0248008788443375 -0.0222875468002177 -0.0307237801481627 0.0582384533995104 0.0241913794734508 0.00578533183975313 0.186894758555205 0.12103924183449 -0.215114725353414 -0.210095319904196 0.0839276575324785 -0.094692005331407 0.0732936561607432 0.0822142509540962 -0.137675148180898 -0.259667431909385 0.0924064177701719 -0.112178374728855 0.0171496257109957 0.01090778474695 -0.035246636682896 -0.00706581774818996 0.0201733647719299 -0.0132453403436006 0.00633762851628821 -0.0144699839975433 0.000577545930038452 0.0176244257024953 0.0270579038202092 -0.0267022663710724 0.00810106598299885 0.00621082875140767 0.0142040072283085 -0.00835261284678645 0.00632298784436955 -0.0226290944426182 0.00662767460958241 0.103496798019675 -0.0427845115839961 -0.0121197040964893 0.0476767475592655 -0.0717111471137147 -0.0029213056104112 -0.00376260622284685 -0.11191137868295 -0.00624346390823034 -0.0099841056121214 0.00463261830319093 -0.00238481682248181 0.00785647196952451 0.00552904137344636 0.0314168687911434 0.0264927976977133 -0.0350727547823042 0.0227842550471488 -0.0914408082809831 0.0260238823598224 -0.0493040953441851 -0.0674221733540287 -0.0170882350111745 -0.103210588972787 -0.0633773377686125 0.126469140418533 0.000323627348604177 0.00120347124432282 -0.00423283277135668 -0.00821783307296822 -0.0354629299909742 0.00258008910431675 0.00585618241202602 0.0261055735281585 0.00358564412110704
  97 1450.67708490528 ""  3.4508443015732 0 0 0.000252233890956127 0.000127814893167318 0.00020207109588582 -0.000286611602297446 7.8292215202611e-06 -0.000493318768585633 5.2018275577519e-05 -0.000197973987596436 -6.54614400675208e-05 0.00015648899133349 1.23234279167414e-05 9.00903490838601e-05 -0.000137376850022187 -4.77816390736103e-06 2.25646515724579e-05 -0.000456816767371797 -0.00185498597280999 -0.000575137179424397 0.000359834368383385 -0.000450958115350744 0.0017417158343649 0.000379029787253749 0.000299242538402274 0.00155840036166913 -0.000422012145998952 0.000146658302553481 0.00139560853775799 -0.000557113973944482 0.00198917905861634 -0.000268006211689568 -0.000570356055615732 -5.69191605382118e-05 0.000512454328803135 0.000101100749706426 -0.000148907118982248 0.00015527162884343 0.00025043409883891 -0.000197966932551727 -0.000354374838549271 0.000202514794851951 0.000250720033362498 -9.61452723461184e-05 0.00369755889017044 -0.00182955641143293 0.00117232691508977 0.000816794871137804 0.000567071694270124 -0.00104851330667117 -0.00339195623244033 -0.00183118042501983 0.00334232738725175 -0.00607993077739043 -0.00233378383620729 0.00447079062994168 0.00603444667183245 0.00247444587358357 -0.00463864937920287 -0.00805644032001282 -0.0052861543019003 0.00913200031526523 -0.00798769578421221 2.59104978245615e-05 0.00115398245096877 0.0116611404204967 0.00110238136875888 -0.00356269508320812 0.000788748605195798 0.00189214713741795 -0.00298534798834752 0.0345682958822108 0.033635056136553 0.0515626061453117 0.026576716570102 -0.0651543171951737 -0.0119048051556384 0.0139217413943425 0.0351692252661174 -0.0564772132448386 -0.0227092459711844 0.00362673828521322 0.00165636088251757 -0.0192719081273968 0.00276025320343416 0.00190398538239539 0.0225839031656296 0.0102578171614033 -0.0196857990558972 0.00850674645106187 0.00250748780269785 -0.00487325041961367 0.0378873623148185 0.0205388068013804 -0.0367204777553269 -0.0244590876448329 0.0101008462633648 -0.0123481564474372 -0.225661688729412 -0.0323018572124764 -0.216768238572021 -0.0210116200306562 -0.169305666360516 -0.255752791447172 -0.155437406941858 -0.202403643599 -0.123905117991333 -0.205604502693852 0.23945504384197 -0.0456998134234982 -0.11987853637129 0.215434944936149 0.146713722310893 0.0176045695561157 0.305090557968967 0.0506552946742737 -0.117446477063597 -0.212568465684502 0.153044375776856 0.0620073894441675 -0.157009277669524 0.23579849847834 -0.1007177305778 -0.0380591153003456 0.265301416650773 -0.000493629664488191 -0.000822817871698478 0.000714468938779755 -0.000205989893546978 0.00107830259279093 0.000665611496606804 0.00237034587209402 0.0041093487822192 -0.00478264181596906 0.00458584897914262 -0.0156814441680893 0.00183439493245887 -0.00991052228020044 -0.0128125888026806 -0.00159044007012861 -0.0175563073867066 -0.00926498640613269 0.0180684199039366 0.000123019807529623 0.000157864503302953 -2.22972920085016e-05 -0.000440424402454691 -0.00203920699711126 0.000362370937529931 -0.00127190865399245 0.000293199240701482 -0.000687664072006146
  98 1490.63988334467 ""  5.3489886849116 0 0 -0.00700913358593734 0.00128600675460635 0.00158072515439399 -0.0301748415629367 -0.000572266377751376 -0.033391652998713 0.00498176481718421 -0.00486346621676774 -0.00520830682412291 0.00358655028106309 -0.00259845925299603 0.0238843645012577 0.0367134845160801 -0.00914220452564071 0.0815837820548738 0.0420050917966003 -0.00805101093382621 0.0312639422850361 0.246696008836487 -0.145005864034878 0.0426736562623919 0.21429754029456 0.177815559206238 0.0650005689028793 -0.0111063785378893 0.00692160076016166 0.0735788615061105 -0.0172535416274893 0.0704197832708788 -0.0113859230126527 -0.0270925069742757 -0.0331628260188267 0.0259774618031975 -0.452252785149681 0.0368481845064813 -0.285983608508344 -0.0687167974194706 0.113356365897352 -0.401039872825037 -0.0478168157058579 -0.022606700840887 -0.458008986008082 -6.71535254966347e-05 0.000214321417836682 -0.000286426438630736 -4.4822605028983e-05 9.43288250733241e-05 -7.30016473333884e-05 9.09913400298301e-05 -0.00012153216821389 7.56791513268956e-05 -0.00040736453306421 -4.83143214780062e-05 0.000177176976000931 0.000410209923120432 3.71467655771865e-05 -0.000100727347557015 -0.000159454486070338 -0.000190319883668547 0.000251719642974159 -1.58129256228793e-05 9.03866775239217e-05 -0.0001756696796068 0.000268220839250515 0.000108510164041964 -6.68044747474972e-05 0.000112013701936934 8.36463652849496e-05 -1.95110175690059e-05 -0.000439120964104959 -0.000113250378973369 0.000122629137268762 4.33549837468993e-05 5.51852421963784e-05 -1.60299397791584e-05 6.57092730280872e-05 -8.66342169242294e-05 4.22149631273616e-05 0.000303278049103957 -0.000260675093242213 0.0041661593373329 -0.000495957596076479 -0.0040307533534636 0.00102115352349412 0.000602302037491276 0.000241096005816666 -0.000797656087544407 -0.000737632756993639 0.00026647035114925 -0.000361065995798354 9.03936737670387e-05 0.000301801649905597 -0.000168887848618754 -0.00183661883181751 -0.00102911737340935 -0.00129345372494188 0.00294373714364927 0.00158675962487389 -0.00297943719783096 3.58040972626396e-05 0.0020982401149355 0.00212199850072087 0.00248824419018898 -0.00243267992255662 -0.000881680754105326 -0.000420680386593131 -0.00104053991490763 0.000914347985431145 -0.000842794270529744 -0.000873335475931733 -0.000733093049129287 5.42505862472811e-06 0.000874763831548187 1.6046859860995e-05 -0.000879230941858907 0.00132613974068266 -0.000157211659844289 0.000166542880056552 -0.000109482749777654 0.000688474529957304 -0.00071782840159151 -0.000210488082629656 -0.00118501614892088 -8.63813669289482e-05 -0.000198312766719749 5.62105599386526e-05 1.44116529103818e-05 4.82972413390633e-05 0.000127489961711527 0.000206777791115387 0.000187402660842229 -0.000279459716512584 -0.000171277967604831 -0.000144253583052701 -3.1510243066629e-05 2.14163216661772e-05 -0.000160160391814421 -0.00048136548706014 -0.00062806498462463 -0.000352937035807441 0.000623533288469992 -0.000570727276054821 -0.00023794027061919 0.00111859088865748 0.0111118271426654 0.00807679027914078 -0.0103452249260764 0.00771587229072711 -0.000333240044727622 0.00430387153352259
  99 1496.88495624861 ""  0.016354374954342 0 0 -0.000132824664562853 -3.39014231459586e-05 -2.4139477605564e-05 0.000210992042138981 4.79895790415084e-05 -0.000260501442243995 -0.000164892788964834 -0.000194542090383488 0.000169538076261685 4.84659389845455e-05 -0.000280807294052987 9.88362998538e-05 0.000290201042389932 -0.00144680450794725 0.000154927955987309 0.000828502493358859 0.000980867090726911 0.000621036619957767 -0.000887434451756455 0.000619325472649003 0.000370337228947758 -0.000716062828217209 -0.00111102177757061 0.00105731100500216 -0.00170445976513031 0.000647974991564044 -0.00180621933387511 0.00203688532270599 -0.000393731644569061 0.00127233495589482 0.0021437583292399 0.00227904993726028 -0.00203526784522955 -0.00256673941186273 0.0177746866383622 0.000857117430273353 -0.00453116498877952 0.00108938149057701 0.00989032982805096 0.00251940953659415 0.00233267707379946 -0.0130959524482412 4.56479358235247e-05 5.06440127968158e-06 -6.77587776637414e-06 4.12629312109813e-05 -5.80729583226878e-05 1.31762143285014e-05 -0.000153114812045295 -5.82136725765026e-06 -0.000170802991062799 0.000128339163921865 2.92314513610657e-05 -1.00136196129432e-05 -3.26086115129154e-05 0.000185080431774042 0.000148856856110421 -4.03359860425969e-05 0.000131980100213345 0.000183391878537547 0.0003035913315647 0.000252984487992834 -8.70608750150475e-05 -0.000132584585181745 -0.00010673542712339 0.000117005458476454 -4.78762630067365e-05 0.00166147429646867 0.000998355965157392 0.0105210741717768 0.0249079076007157 -0.0280807639228052 -0.0101158450055417 -0.0143249839538552 0.0348166931369953 -0.00114446260913256 -0.0179031639600112 -0.0113277751562227 -0.000174161764617555 8.41810068817025e-05 -0.00023085259004966 -7.23389324425578e-05 0.000254783422564433 -5.35054330569778e-05 -0.000306259771148809 -0.000199950257096578 0.000321846288034447 -0.000677344817038533 -0.00585291326713339 -0.00386694965130554 -0.00124779561939196 -0.00998076861254638 -0.0060581953517305 -1.76607104333616e-05 0.00103730311162699 0.000844336704230206 -0.343090905567005 -0.146729268239226 0.196211355996862 0.0481868876972326 -0.403648756343455 0.0792567473794056 0.144151375230195 0.199314635469794 0.113945410157186 0.337648465384481 0.0836404652063657 -0.243340479871546 -0.104077234173511 0.202737552783444 0.14704962272301 -0.0878450647293711 -0.090948647308411 -0.391496854332579 -0.144183063693892 -0.00167188939115449 0.0664717654110355 0.0181919822042206 0.195410644287392 0.12865260835338 0.14105052662761 0.0393930876500168 -0.0472720466132099 -1.05814425844782e-06 -7.51519990228108e-07 -3.04421026246881e-07 -2.14133790144105e-06 -2.08150749398715e-05 -1.66254941130685e-05 -2.81631653968402e-05 -1.31207905030726e-05 3.48566125110337e-05 -6.09133562898684e-05 0.000177310642165255 -2.67036046016527e-05 0.00014491810208083 0.000188894653893309 5.54784213037918e-05 6.71321233345655e-05 3.72188548055094e-05 -9.08448338295543e-05 -1.69477676140951e-05 -6.21736911726817e-05 6.31572897069195e-05 6.92258766947251e-05 0.000373746674391873 -4.24085878764318e-05 -0.000154031713969099 -0.000201319223088465 -3.02191883721062e-05
  100 1497.08584641819 ""  5.78305797630483 0 0 -0.000244208808884241 0.00207691463129998 0.000519289772929078 0.000319055094893533 -0.00078275958571543 0.00118960327976155 -0.000832265885777762 -0.00181713750261531 0.000587970407294179 0.000354980908591003 -0.00975716269968475 -0.00211934387177287 0.0021739112481633 -0.055567722903183 -0.010430648967331 -0.00229336610245976 -0.00425632208139063 -0.00131549218385008 -0.00560618605251312 -0.00219036934713943 -0.0128090431799516 0.00187686332605652 -0.00530724535420011 0.00715260121818384 -0.0106703161703062 0.00362003851009286 -0.00760368842693758 0.0117446555468321 0.0012749695332691 0.00732988915494155 0.0108254734277462 0.0139994158719896 -0.010743945008287 -0.0128054054753535 0.697961780150443 0.0913593068274495 -0.146023428445752 0.00615319717376862 0.47832815304751 0.128494923782183 0.112421847136034 -0.419062522867428 2.03647223864632e-05 -0.00012965097920035 0.000174068327260994 -9.37539082553807e-06 -3.97876718988116e-05 4.61820746583262e-05 -4.85018020290687e-05 4.11526015894916e-05 -4.13725724369631e-05 0.000125114371077518 3.06321637031213e-05 -6.99857565049154e-05 -7.51574117770006e-05 -1.19801459545148e-05 2.53868608160329e-05 -1.08360978169841e-05 -8.50667784640867e-07 1.20036245796742e-06 -1.9109729338379e-05 -2.60144002460727e-06 -1.1983625117216e-05 7.3220951821446e-05 -2.86252904078612e-05 2.78361789176121e-05 1.49567563156009e-05 -2.42583680545466e-05 -4.4555429493659e-05 -0.000216220032359738 -0.00062283671655175 0.000716316595889061 0.000301641745180661 0.000366005703250206 -0.000893752434680071 -1.89257485753316e-05 0.000463730856114157 0.000284916191229165 -0.000339148487990228 0.000143245194731104 -0.00209624181209609 0.000227963360693206 0.00201995278087449 -0.000506924658828706 -0.000307190869494632 -0.000128422993513549 0.000305098756904499 -7.53307190640226e-05 0.000140813469868411 0.000132249580280738 -0.000211761607501845 0.000198265678256305 0.000377598670817117 0.000155422568639545 3.07169293407899e-05 9.71244496043783e-05 0.00834216834656194 0.00353175053692418 -0.00469955927130849 -0.00124793017138473 0.0100001063357529 -0.00234519756898435 -0.00396103774195025 -0.00476591005125121 -0.0027608506512449 -0.00885649281782461 -0.00230506023096177 0.00647321080588454 0.00230561642266848 -0.00533418091548106 -0.00391876823475978 0.00225098457038207 0.00265950330258342 0.00997848183358926 0.00401778155992344 -0.000353495846557053 -0.00169397741661181 -0.000535692925740702 -0.00477655595724968 -0.00351437770725464 -0.00316904284293029 -0.000876111272730796 0.00154008774163587 3.42732498297783e-05 0.000135860169094469 -4.32378495150571e-05 2.3905362589335e-06 1.04465402325264e-05 -2.0918141317296e-05 -1.8794013092875e-05 -4.12115181426752e-05 5.60548041996348e-05 0.000365370712968426 -0.000720019005910871 0.000135410313700523 -0.000593331669442659 -0.000581449294800125 8.94356864831667e-05 -1.83340989979501e-05 1.75336806068816e-05 0.000120834500386472 0.000605362782359355 9.58605362232243e-05 -0.000281090558923147 -0.0031847933068394 -0.00325156484336326 0.00332661132836523 -0.00343765723525648 0.000434930993439855 -0.00184162130874884
  101 1501.19819811178 ""  0.00294720525781389 0 0 0.00031800108170626 0.000486417864952326 -0.000672862095007383 -0.00117348503209274 -0.000254730061567108 0.00096491679052694 0.000899505954312623 0.000995601496631332 -0.0010307343748977 -0.000154510385468595 -5.60419194842125e-06 -0.0002685838635265 -0.000372825951126685 0.000118216220399068 -0.00134362349819713 -0.000305028196128974 -0.00205880506727407 -0.00134749581272747 0.00739093421050635 -0.00482449190607447 -0.00445534093224651 0.00637890975920347 0.00679830038912366 -0.00291152392154312 0.0103598854218993 -0.00391612956089163 0.013120992431048 -0.0115510986574939 0.00482925162156324 -0.00717770426551701 -0.0121701735817163 -0.0153668926077069 0.0117233052874147 0.00765909817001022 7.70054316027312e-05 0.0048962413670348 -0.000893877900521176 -0.000646766149474151 0.00715154685537976 -0.00088576678989985 -0.000962689304176488 0.00679779885760097 0.00011174742417799 0.000319538715674356 -0.000447839875861223 2.18399458814841e-05 3.07900160238657e-05 -4.84186285600803e-05 -0.000437256177622641 -0.000192142133063655 -0.000127884408916548 0.000299606946913851 0.000263852009177969 -0.000126676590960239 0.000148864480897327 0.000134448501966134 0.00026284311730788 -0.000437699817545206 -0.00103723791395511 -0.000619616797809436 0.000316299475566682 0.000896142169015981 0.000168951298771229 0.000363856727989253 5.60070827676945e-05 0.000331772233506812 0.000177602166216606 0.00271381985878154 0.00166221546196708 -0.0318906953703759 0.016215406402626 0.00933011211930873 0.0330211428360023 0.01066127884064 0.00808439658562631 -0.000891638346149832 -0.021056679302538 -0.0134969691577541 0.000276323098025081 -0.000164566732577783 0.00488243653801084 -0.00097631314319965 -0.00466921961003463 0.00115435600638047 -0.000917045044079072 0.000186322064943421 0.00116756803758653 -0.00139704690226787 -0.00821970784935425 -0.00549595387818667 -0.00257251352079321 -0.0128971407413102 -0.0069217099614779 -0.00152314884154319 0.000525450286728277 5.75489807292282e-05 0.0633457772251548 0.0886302683244236 -0.319407159397347 0.0397014569886917 -0.0510027812888778 0.28009072695138 0.354892319882152 -0.262826228563968 -0.102921321176828 -0.0747933103194017 -0.235986458161067 0.20984526356137 -0.375087766385348 -0.153300206873979 -0.162182132092004 -0.0236525472552398 0.23113614507049 -0.152331607801255 -0.189402849244664 -0.00388989691530111 0.0936479738776931 0.0243078336212542 0.250226448759369 0.16940977800846 0.178180118328645 0.0546287993634497 -0.0700630819251286 -2.22007356863658e-05 -9.81004054498326e-05 5.11445081390773e-05 9.66680827565794e-06 4.35654844739013e-06 4.32729849201573e-05 3.31411600909971e-07 6.51368107869724e-05 -8.56279846222858e-05 -0.000201251505020564 0.000313048156998708 -0.000182235738616082 0.000243878702411452 0.000166771301021992 -0.000188508465826596 -5.14728519450391e-05 -1.66097572880062e-05 -0.000142797034590674 6.16495457885372e-05 4.86373238800954e-05 0.000132150152695255 0.000112005517260746 0.000680373656373664 0.00010238901382446 -0.000505467703792259 -0.00107949902266482 -0.000394798233005914
  102 1503.28657228863 ""  7.95170626209518 0 0 -0.00434646750282597 -0.0146194599193702 0.0230981661442204 0.0214332913034064 0.00559523786409656 -0.0154684412974001 -0.02313002495665 -0.024781877462797 0.0268324509668546 0.0029473918588242 0.000827750614565643 0.000330736892004285 -0.00230693943915924 -0.00220198026233197 0.0224308466471615 -0.0430704190568751 0.0361062558667946 0.0095697566775923 -0.161983849649747 0.0984977824919496 0.0999262274657235 -0.145600379450348 -0.144059010366221 0.0576765335256025 -0.274925462608454 0.104371112643026 -0.360109939085559 0.307448868410886 -0.147229479384501 0.189711700209118 0.320547950852019 0.41381476994302 -0.310250947806233 -0.139542734853625 -0.0071717196361417 -0.0872459543377436 0.0941804071411598 -0.0421300589947233 -0.11625227543639 0.0861196451830215 0.0738927985628694 -0.0901894760640059 -0.000399096618028329 -0.00529791748435617 0.00713715767445449 -0.0002737340026164 -0.000968871845245892 0.00102529229584115 0.00357634533440847 7.91334618953191e-07 -0.000536684835546892 -0.00176710762039088 -0.00117390203904157 0.00186762860750413 -0.00196483016917108 0.000864642789514978 -0.00103292233734356 0.00316604835639119 -2.07021926980278e-05 -0.0004786149479868 -0.00173022172442544 -0.00157043371780924 0.00282375692036606 -0.00369703450287815 0.00141027191667778 -0.00172610100876902 0.000230520208190382 0.000479203970605986 -0.00063394006096986 0.00177196419940447 -0.000174503653396549 -0.00109775802269644 0.00466919445401425 0.00191903035337725 -4.34033734624504e-05 -0.0048152383861331 -0.000183838459255 -0.00085353165517897 -0.00737503000288927 0.00340705340073467 -0.083072966566593 0.01144730352631 0.0795821585998369 -0.0200259921901504 0.00756944604159158 0.00353498565721179 -0.00477821105062873 0.00685495842075905 -0.00120796938716551 0.000166994379690179 0.0131007483835462 0.00393079030644121 -0.00947013971608014 0.014989733945182 -0.00205064171826697 0.0020950954637453 -0.0111981563831852 -0.00772507184090804 0.0211149142045167 -0.0010952477432451 -0.00689664941170989 -0.0131601246280659 -0.0151232295609375 0.0178197115158318 0.00735703065719328 -0.0208797815285872 -0.0351922588725804 0.0362146674254314 -0.0477778509505184 -0.026898485943189 -0.0268353989890722 -0.000556539263158985 0.0347597345180412 -0.00834619800426683 0.0281091033356683 -0.0400387247395031 0.00326839356579859 -0.00653122980073784 0.0275033921306264 -0.0192438162930657 0.0475093257095777 0.0142509108638781 0.030095983990571 0.00133316858930487 0.00520710154904265 -0.00194357457901115 -9.22578941957852e-05 0.000671781385592652 -0.0007538623630669 -0.00067036777504061 -0.00203248285842088 0.00241149387218669 0.013743480937892 -0.027046466387669 0.00644803254649279 -0.0224593629170793 -0.0219238997832994 0.00474719991858762 0.00115391119825957 0.00119922825591033 0.00324092188617656 0.000200178328457966 0.00174705359165885 -0.0066521304998859 -0.00966601674742634 -0.0429326597184946 0.00310097226685498 0.0142162905507223 0.0426978114341477 0.00952878159751794
  103 1504.97757365094 ""  3.33607569185551 0 0 -0.000136178961166493 0.00201311547501378 -0.0042823113133752 -0.00305062988181085 -0.000809376014281682 0.00245601578000511 0.0028449599127865 0.00273319742510529 -0.00421675388533484 -0.000457298719905065 -0.000117753741501157 0.000101035806441858 0.00108065977189262 0.000465960777719816 -0.00323870100058482 0.00996190303842884 -0.0049830056251541 0.000329416169162951 0.02563992037891 -0.0151429329366736 -0.0156341028473485 0.0229104164241568 0.0223449097847294 -0.00990593545734201 0.0341520557424416 -0.0123001405093633 0.0606683876838133 -0.0364330992808095 0.0316388171444994 -0.0222867263019805 -0.0402827992687356 -0.0617750112063157 0.0392601765843725 0.0214627913138521 -0.000287606135053377 0.0130285518696389 -0.0198080554853113 0.0104355935575448 0.0156720014631331 -0.0186361098821006 -0.0157993131523576 0.0126633107567304 -0.00317489303287257 -0.00576304303088536 0.00810448233312064 -0.00291630562370348 9.16313829912468e-05 0.000217067726050414 0.014460767252824 -0.000802687583966691 -0.00118470810572291 -0.0105649585373563 -0.00439434622032324 0.0082760209574627 -0.00387648014012827 0.00429902657448077 -0.00597480259790752 0.0124006023311625 -0.00531987854968539 0.00622561138801637 -0.015039151819125 -0.00481388953348392 0.00971034467718815 -0.0026271199962876 0.0051158808155628 -0.00747430877689856 0.00460511537036147 0.00378672197667901 -0.00572834203572982 0.0224932815417748 -0.00747168179021996 -0.0104234939105491 0.0251385035146287 0.00976133210634251 0.00199377706350507 -0.0378028258656796 0.00469171951329857 -0.00284865420546329 0.000554286037424078 2.779067511683e-05 -0.0785795570454411 0.0198884167648245 0.0736115162047578 -0.0185647054810491 0.0382859872793169 0.0166240597240418 -0.0306336825001093 -0.00491264638335875 0.00547379229028266 -0.00757650980913782 0.0543089767532601 0.0242714735623963 -0.0463439530501263 0.0382253496917368 -0.00340071966917789 -0.000446866721222398 -0.0902663619421125 -0.0803124224922248 0.257027876443757 -0.0234086363342181 -0.021394388052498 -0.192969189274619 -0.230881306670873 0.213833278212857 0.0865893614676854 -0.0932424544256308 -0.198424006793437 0.188885644957881 -0.280047729427786 -0.139429314718762 -0.143304936921087 -0.0101741849252001 0.195621817686096 -0.0764900047934247 0.282275126317868 -0.315464928243562 -0.00404688970051814 -0.058561649551043 0.142988048211281 -0.204730806875868 0.324572280568853 0.0965465638727427 0.260170966063783 -0.000469532454593645 -0.00191457089808029 0.000124191667076875 -3.94439242497972e-05 -7.18286199399685e-05 -0.00011071789762714 0.000915466941546941 -5.55142843885181e-05 -0.000196086547592365 -0.00567723359827808 0.0126063673466621 -0.000512098482715547 0.0103951007834646 0.0108830669545596 -0.00133892178277211 -0.000589278022990078 -0.00101726813199806 0.0029683568392473 -0.00011365789075298 -0.000347204715571782 0.00131560331517042 0.00207691403636026 0.00906042592920303 -0.000926390844977032 -0.00174164740085078 -0.00797952390880762 -0.00121947850403268
  104 1511.90236978625 ""  20.225482720919 0 0 0.00930373901736827 0.0103152196989935 0.0055878775269243 0.0318773047251901 0.00207870825561532 -0.00602695403521848 0.0146072508643009 0.0165931237081376 0.00401657020735126 -0.00524029231390904 -0.00128132901370191 0.00287589603767867 -0.0300264433984155 -0.00535157962129355 0.0214806446228437 -0.000286530390302688 -0.029849691788211 -0.00799324741148697 -0.217763938771101 0.135560519190629 0.0258685360374654 -0.178111225049995 -0.175085603545972 0.0333642016777377 0.148425622380843 -0.0687484541991949 -0.0896376152193445 -0.224284374582931 -0.138113799937374 -0.137062315733191 -0.175641535173535 -0.0342557777802573 0.169521917140737 -0.216129790171783 0.0200479722563456 -0.129779369773972 0.345010691432347 -0.211841955416394 -0.0991982413646203 0.323563802850017 0.271528327387817 -0.0742244411193442 0.00179237296911304 0.0202133304689509 -0.0264760841100828 -0.000958635150290307 0.00353496714793557 -0.00345594535554135 -0.00720475114110606 -0.000816654187948842 0.00239975067637245 0.00366776429090753 0.00344704136202042 -0.005527165476674 0.00568429149070132 -0.00230040868795428 0.00259509800707313 -0.00669393404195404 -0.00178618111938235 0.00367942884331249 -0.00112269060175511 0.00378467606285975 -0.00567231549127835 0.014097232554258 -0.00366754586048468 0.0033401637416302 0.00224149204273225 -0.000794331073341504 0.00101027890953161 0.00173499712108453 -0.00312787770683845 0.00110267599488884 0.00197777515160827 2.53762675898956e-05 0.00329524352758654 -0.003288619667523 0.000900952457920722 -0.000968303529686447 0.0328068670784595 -0.0107002904953745 0.296280645823563 -0.0415982882751421 -0.284290314849781 0.0710720146231632 -0.0167044163001021 -0.00587885956444873 0.00897086887677266 -0.0361047445102192 0.00685047666909187 -0.00457895736731161 -0.0240620649033377 -0.00560943452291391 0.012131125959384 -0.0464584152193263 0.0117158021704157 -0.00890216098858937 0.0231720280636419 0.00450789137378575 0.0159815923219356 -0.00793996374179877 0.0366992621820802 -0.0333645907910632 -0.0446283345697992 0.00812570929079303 -0.000132330008548205 0.0225048191384145 -0.0187919410725537 3.3551995528103e-05 -0.0457294893676024 0.00260016993121818 -0.00359177361477027 -0.0100127420712313 0.0161483159627332 -0.0480565965144273 0.0261775092074505 -0.0301142253310391 -0.000126181756922146 -0.00442553888377159 0.0116996875601088 -0.0172451015452055 0.0298329127170932 0.00897401304740558 0.0251689457008964 -0.000344105031850012 -0.0014052034999325 0.00153222065692473 0.000150448512808921 -0.000226542248809535 0.0013418703013865 0.000381189106680633 0.00188897525847857 -0.0027322665831375 -0.00150637889567827 -0.000409246442704949 -0.00331182267934298 -3.90988496541125e-05 -0.00184576037293641 -0.000957156598892764 0.00322090514147148 0.00275137955867644 -0.0112017209919855 -0.003257914640008 -0.00281478532376965 -0.0024346076030902 0.00304869488484324 -0.00501639121859537 -0.00819323403732111 0.0143093086291066 0.0140355200792872 0.00950341449385188
  105 1513.48540668234 ""  25.5183684993522 0 0 -0.00690244635081428 0.00166111413305336 -0.0173322662961569 0.0235861204812023 0.00143859954982777 0.00597223640206559 0.00175822312127951 0.00471451757113325 -0.012278697551172 -0.00615325836099258 -0.000931685447344609 0.00185348171585025 -0.021158765211021 -0.0029363610552931 0.00931072910537309 0.052311990968704 0.007658703438432 0.0166611637970575 -0.121200544910897 0.0803868438291505 -0.00997369254180623 -0.100610347404733 -0.0977780232122748 -0.0142205350051816 0.0582374390273074 -0.0163759169141513 0.1930865106792 -0.0291039020306674 0.121503739577252 -0.0172604255279882 -0.0522475270455208 -0.170456746751539 0.0520799165636747 -0.126342514200592 0.0102578921396365 -0.0774904475627801 0.234327828521076 -0.147226177987099 -0.0464650347701461 0.218770679924328 0.182502916386012 -0.0241776084872264 -0.00342026629876825 -0.0349251815223543 0.0455700586816084 0.00121548449134316 -0.00577154745388074 0.00576585855486649 0.0138463461750153 0.000974771909584765 -0.00376601390104112 -0.00645067582260916 -0.00595412455803931 0.00969384108420028 -0.0108975319958136 0.00433915316252542 -0.004875632751025 0.0128856476800757 0.00297687508134278 -0.00634726482427035 0.000174112402079151 -0.00713647114542361 0.0109993396129095 -0.0244581186784658 0.00671359825525062 -0.0065439469931507 -0.0038940204957039 0.00259205158994982 -0.00356343714706217 -0.00217346562758446 0.00681435776911647 -0.00334947152909033 -0.00274096976340161 0.000552875830815726 -0.0075184655110713 0.00431248384458092 -0.00174171538285038 0.00215331594937861 -0.0564690375748662 0.0173288009389049 -0.504781087517118 0.0715016911671194 0.484042268569922 -0.120879504431691 0.0315706779034275 0.0109993706490946 -0.0177752200456116 0.064429073835511 -0.0120773468204434 0.00799033324819597 0.043806403947386 0.0107786534079982 -0.0229538047013058 0.0860960743836956 -0.0184104538044147 0.0172277252725471 -0.0632344354701045 -0.017712154408823 -0.0153746682428855 0.0165914353380734 -0.0895879663643377 0.0611538412047707 0.0860410994539755 -0.000183628268699075 0.00841208826541978 -0.0602307448497752 0.0286450592001468 0.0146222409957432 0.085857632658055 -0.0176927565436624 -0.00295353170017996 0.0226475512224289 -0.0214943346528713 0.106862390951528 -0.0352609297094465 0.0426242961580412 -0.000519670378200852 0.00515739629413049 -0.0149531139795346 0.0218538456758446 -0.0405836726474213 -0.0123537430223362 -0.0359154673963396 -0.000708223106309355 -0.00334308588823435 -0.00101522707222467 -0.000257473601526149 -0.00017015551610068 -0.00177445239735775 5.45476697959703e-05 -0.00166154575163458 0.00244786014263893 -0.0131625374064503 0.0335679322619916 0.000199432665580641 0.0270016847725511 0.0299754809272583 -0.00275054613489041 -0.00786624605518757 -0.00619685471009391 0.0196446191458935 0.000719757642869093 -0.000820194865003278 0.00557849561120745 0.00456970678422817 0.036136928382012 0.00175551121295243 -0.0183499979163826 -0.0367029684962447 -0.0111919007107006
  106 1515.91354017657 ""  4.63683804547837 0 0 0.0313149448784347 0.0130956343284529 0.0410472441835104 -0.0212257904980172 -0.00214581799388269 -0.0159649017927542 0.0246574195109023 0.0163157990297582 0.0262511329981633 0.00515374446059465 0.000397500203639052 -0.000137340850397629 0.00901179728110031 0.000646687148242018 0.000806236400926631 -0.110191738988786 -0.0760417818483503 -0.0540952527906341 0.0612746149644046 -0.0482709672923886 0.0207743724445061 0.0565908823946435 0.0541960746773388 0.0447583170895912 0.131123615927096 -0.0782677479841059 -0.463128400141391 -0.334689579245092 -0.411994119105508 -0.205169994419496 -0.217001293999072 0.241277363834442 0.207101078726177 0.0405166651861099 0.000132772483363694 0.0279921907931873 -0.100164233433255 0.0650692235305173 0.00526437643393313 -0.0929713364285627 -0.0763165351959607 -0.0130387350828849 -0.0020216019566114 -0.0130731703880521 0.0171991272124074 -0.000750771696096913 -0.00180829024762916 0.00228042743225898 0.00901083899831939 -0.00099991989619761 2.04736650906066e-05 -0.00378429037969475 -0.00242754478605166 0.00408533851075398 -0.0045631162941442 0.0019092627522275 -0.00219812531461589 0.0066419508323533 0.00139440952176055 -0.00302566867151825 -0.00278381329190293 -0.00380323518215309 0.00625931317984181 -0.00962066683025545 0.00382945615408272 -0.00432639340484292 -0.00152826519445236 0.00296984645002358 -0.00439157664304724 -0.000454423888297211 0.00528821024492207 -0.00336999407478848 -0.000894502228649631 0.000957668080297108 -0.00618411740091866 0.000861915538521774 -0.00127644390472089 0.0019051179659014 -0.0145142934394985 0.00551327845118095 -0.200065223027809 0.0331746774503786 0.190022679340126 -0.0487931953459469 0.0168330670951417 0.00686167550901511 -0.0110718593532613 0.0273943294670687 -0.00489149982234483 0.00310721779742328 0.0218669532364591 0.00651278466203698 -0.0133837092715038 0.0334878335238586 -0.00595866098855232 0.00476160916684292 -0.0600030357263596 -0.0204632352221941 0.00472571571639847 0.0122885803047817 -0.0784125307278587 0.0376287530863826 0.0583737104297337 0.0152982658269867 0.0139812349581698 -0.0572602160448587 0.0114325506916065 0.0245452052671381 0.0560661317061199 -0.025223085096058 -0.0121265202668101 0.0185912042303829 -0.00440416392375538 0.0863233714071177 -0.00881040459011098 0.0146146791086564 -0.0015565516183438 0.000214738667441447 -0.00276616724336066 0.00377288346204056 -0.0107857993237387 -0.00345927388908912 -0.013035542543197 0.00167304532090712 0.00568325042313525 -0.00242631876572733 0.000156521759431397 -5.3575714091275e-05 -0.00195538463458052 -0.00207961489259113 -0.00385743686926316 0.00512118996230876 0.0113411868379898 -0.0182087740095843 0.00501676743135893 -0.0167058152278606 -0.0144341694842971 0.0049457290119203 0.00517676413197257 0.00250696347553064 0.000984771759761791 -0.00668199260365494 -0.000622430593805837 -0.0148216345608996 -0.00487965576931373 -0.0919239434112438 -0.0149811937754428 0.0567399162737896 0.0876906155363822 0.0336892316162674
  107 1517.98324803875 ""  7.97219910421317 0 0 -0.00358769462325318 -0.00117825001250154 -0.00385707779177357 0.00192971181003863 0.000176716293564426 0.00125414368168743 -0.00353049877445873 -0.00254522864719448 -0.00206393284100711 -6.3776496898466e-05 -2.22259845412596e-05 -0.000131452727510962 0.000609747598734902 4.52119004462072e-05 -0.00014069607418068 0.0107693729431014 0.00778826101038927 0.00586780402454255 -0.0060691251694191 0.00474554966024274 -0.00065556692310697 -0.00552220990109464 -0.00562162785646771 -0.00171861710153143 -0.0210669288684236 0.0108667975516511 0.0405035970259676 0.0457697303128059 0.0408038547666149 0.0281203226888149 0.0333924399068457 -0.0151462542673662 -0.0320580242274866 0.000888173698649256 -0.000372331979349612 0.00020254972517926 -0.00430395963765275 0.00296602536111901 -0.000144781669140328 -0.00390904796876955 -0.00337529338456298 0.000100037924695119 -0.0035205441824468 0.0128723634464011 -0.0157801542155983 -0.00442444694939698 0.00407598486630508 -0.00387461319482638 0.0161924051084925 -0.0102424902575092 0.0126704973289858 -0.00285461527392614 0.00152382434058969 -0.00162281130276108 -0.00513890567308457 0.00138463470025659 -0.00142603515302531 0.00998676964716899 0.00152381731047504 -0.0037855006434891 -0.0162340546983476 -0.00675391334709343 0.0127980624678887 -0.00331497700162402 0.00742620802318187 -0.0110120779327906 -0.000574280709292849 0.018591199288877 -0.0274846179026009 0.000737652281395652 0.026217328087648 -0.0184679065863288 -0.000614708111279244 0.00580238445942521 -0.0311701667214636 -0.00454508778283964 -0.00524182399730632 0.0104941371813377 0.0351559080730532 -0.0112845780998392 0.200929081862231 -0.0154642026962045 -0.194838954292678 0.0490972646789579 0.0237327731816133 0.012294928927415 -0.0237823953213245 0.0184721365271515 -0.00256479651109941 0.00198536373795326 0.0196320717076709 0.00880161125667844 -0.0172079265313666 0.0278480315536344 0.00227934187565567 -0.00611234620658739 -0.326990750864827 -0.119082221469869 0.0667865103615815 0.0592077402443444 -0.414145061582608 0.159372626285116 0.270052623163725 0.11752870837454 0.0904433868669799 -0.311985603128784 0.022554055494091 0.160037126022462 0.24141523029434 -0.159791412980851 -0.0897154031204279 0.0938084716278616 0.0185576103629071 0.431227243179045 0.030978498736901 0.00592294936792039 -0.0158976029085115 -0.0130027212121911 0.00783374990247245 -0.0345563032784061 0.0145918250102152 0.00283856166415464 -0.00792568455147692 -0.000993578621677435 -0.00332448101981071 0.00149708385375425 -3.32811174032368e-05 0.000220920657454798 0.00162778091562307 0.00275143613992037 0.00256104660427466 -0.00421194103111276 -0.0052220629979478 0.00647355293869903 -0.00146580226307274 0.00667436031439234 0.0047490137840093 -0.00220774806946271 -0.000939813576230553 -0.000302496767876001 -0.00271780197966688 0.000511344602709183 -0.000337767916204347 0.00147486445565544 0.00113577757269649 0.012730862057736 0.000556079951043151 -0.00316269649392358 -0.00787182018579425 -0.00177107761317495
  108 1523.98084613147 ""  5.70122410425034 0 0 -0.000111388666126073 9.45667178176626e-05 -0.000172117641771599 0.000533037061157997 4.89640144777533e-05 -0.000246171431913521 1.31535231231756e-06 1.88271318595652e-05 -0.00014444489986927 0.000146318406036599 3.06365867560488e-06 1.89121639659141e-05 0.000453898895285402 -9.2563695806106e-06 0.00024521724302249 0.00112402569926217 -0.000146377788658566 0.000477840440692704 -0.00359374928602869 0.00230954098116436 0.00136543163984279 -0.00290899208128519 -0.00308807791578615 0.00123553826420819 0.000690918483043529 -0.000226946716181354 0.00235395871841227 -0.000363496967794561 0.00161353027624106 -0.000197525788788469 -0.000629374552329989 -0.00192260317956803 0.000619426066324462 -0.000194898167522813 9.66476313708713e-05 -0.000113714333349688 -0.00353373929129496 0.00256795285224546 -0.00115551553085792 -0.00319392547395529 -0.00262298937929821 -0.00182620628434683 -0.000185555954964348 0.000298862875019001 -0.000330632901343932 -0.000263455552597224 0.000120735545463343 -7.3097499025984e-05 0.00110557533363036 -0.000188104225216554 0.000148034803233316 -0.000298259750834542 -0.000410383521137701 0.000239478874447789 -0.000742849924143106 0.0005886449360817 2.62288739515922e-05 0.00097225324385487 0.00212134131094059 0.000993547810023307 -0.000864922836497412 -0.00073120905121452 0.000727743464802548 -0.000591608639685042 0.000212275646366085 -0.000728025236823906 -0.00180761754881375 -0.0259449360264743 -0.0174479412748398 0.0144486861923211 -0.0113333274558071 0.00911931075641644 -0.0142750102619904 0.00622700936883694 -0.0140361462150265 -0.0030188763123059 -0.035010362371309 -0.0220968736988795 0.000947998529384089 -0.000318423036894522 0.00497625182830387 4.67009009564807e-05 -0.00491482279423041 0.00124784977551755 0.002425524940191 0.00171265456197629 -0.00111152772577842 0.00133800219920563 -0.0130071454155332 -0.00801001188354934 0.00374490278700385 0.0120893606306153 0.00518618887124082 0.0032071767212843 -0.00177561605113274 -0.000724607621612232 0.0950083481338277 0.0132612573055825 0.091793871389938 -0.0347062259740744 0.165314594020579 -0.17797370436956 -0.238209468488701 0.045537740200137 0.000127446955782493 -0.0998541261746883 0.0922090030804636 -0.00593502557987769 0.240829329682036 -0.0203180987545538 0.0141996965403867 0.0435885147729557 -0.0918429324048423 0.234615544163621 -0.359446221099843 -0.0354498250544734 0.1941329429455 0.0435106478231483 0.48395984518072 0.313699135920418 0.363369899572408 0.115545562990966 -0.147782779558487 -8.30827850028477e-05 -0.000339927707443692 9.28219323017113e-05 -5.49323646689765e-06 2.36651684239153e-06 8.55855033256395e-05 0.000154939359407127 0.000144140335637611 -0.000236252046053739 -0.000764483702681202 0.00144387492296064 -0.000173041704011807 0.00125554448942726 0.00118034604063339 -0.00020462861835385 -0.00017095951049301 -9.29625640808597e-05 6.59328458684005e-05 -4.10631790980574e-05 -6.36266534752763e-05 5.74442831513116e-05 0.000193838733395069 0.000743044322007076 -0.000175083672507073 0.000117154843252081 -0.00040472976488091 5.92707727928173e-05
  109 1529.62321136715 ""  2.45911024207423 0 0 0.00424485694454595 -0.00440468374829015 0.00602536763501661 -0.0521166110310403 -0.0071243317620181 0.0272762326294514 -0.00355522728434745 -0.00553128805393408 0.00621915303260945 -0.0187800869709329 -0.000896680392626521 0.0024206887864194 -0.0415702181493918 0.000633900299549677 -0.0243465417306271 -0.0550452808538928 -0.00075883581645623 -0.0256200373406203 0.399343188904825 -0.248077904579062 -0.170975160961805 0.338302453651254 0.343315180826583 -0.157787098490185 -0.0644945628809102 0.023785661139989 -0.0887242158216083 0.0651386039314014 -0.041133971163445 0.039757069344167 0.0672369203037617 0.0992128441444799 -0.0650256795579238 0.00962914979659931 -0.00572108456001237 0.00186437038011593 0.328102224861458 -0.238641626666213 0.108882885054489 0.297547873144705 0.24487210984588 0.167767225702566 -0.000198999314995759 0.00141664075399619 -0.00167394983918506 -0.000224170616809182 7.51334769347761e-05 -2.85062766529982e-05 -0.000740786034584234 -0.000100713042050058 0.00033271511606063 0.000443418209904714 0.00054434466244172 -0.000956653926804348 0.00123951280289995 -0.000478419774593385 0.00055279979525925 -0.000981376536144442 -0.00031601551038156 0.000662187333984673 3.26028410257565e-05 0.000632443774275361 -0.00111537438315901 0.00191471579612687 -0.000449831263398952 0.00043028471600996 -0.000484739552770393 0.000134647826061899 -0.000631817157502447 0.000186549702123986 0.000146062910226157 -0.000136737867635397 -0.00056873679702733 -0.000147874190299117 -0.000478028816293963 -0.00104602291437015 -0.000232415181766391 -0.000171156083874149 0.00701834950409523 -0.000548347265086447 0.00632745101723455 0.00427036371842307 -0.00712008933339608 0.00056823946133441 -0.00409296578486102 -0.00119030644869198 0.00264638161097766 -0.00680582982985306 0.00117160243567229 -0.000903406367797813 -0.00406367463628983 -0.000424941592163553 0.00249825860346387 -0.00851123512958156 0.00103318714511641 -0.00211623141232693 -0.00296450303239944 -0.00120790977550944 0.00152698018038959 0.000463858683290918 -0.0030703479882278 0.000767332479871676 0.0013287081975303 0.0020756284911094 0.0014283485319743 -0.00225920554111834 0.00502927990876159 -0.00225108979976528 0.0100506303919136 0.00101979814858214 0.00210087251228745 0.00154163741545297 -0.00456336215932516 0.00780477631154776 0.00563940110899315 -0.00946287242193831 0.00131808406682911 -0.00151354090700949 0.00850769234832623 -0.004289712585264 0.0125352822180745 0.00370758241604281 0.00653240362090274 0.00230190793579621 0.00994774299450521 -0.00227525211632604 0.000173871881188879 -0.000119654685637498 -0.00192224735155193 -0.00237064276080055 -0.00346654498767621 0.00574292166777568 0.0241150383241977 -0.0482479760388685 0.00564272854435386 -0.040880424369849 -0.0395177535310795 0.0060581456683229 0.00958599768552327 0.00401908883918812 -0.00850202908293827 0.00288475055388322 0.0033847924654584 -0.00289369714917476 -0.0159470964249436 -0.0352866077289174 0.0149375744448347 -0.00595372686715321 0.0198687871862877 -0.00352036656594072
  110 1535.1896742966 ""  18.0567404664318 0 0 0.00438105899729781 -0.000348776623250711 0.00630583195630013 -0.00639915654051874 -0.000256580256268501 0.000500777672433147 -0.000674624671741602 -0.0022763316588812 0.00320220415924656 -0.00113882141960445 2.17916300579098e-05 0.000143509352796706 -0.00272391237617076 5.90817623402933e-05 -0.00169593933472088 -0.0199680609383381 -0.00896541042985445 -0.00882967338534592 0.038549560237922 -0.0247918336688123 -0.00897851867017074 0.0312504875012224 0.0325134594981137 -0.0114282685438539 -0.0192098726802439 0.00593313844021246 -0.050014575909918 0.0087451158297081 -0.0266594702420726 0.00561032842027407 0.0145364946427355 0.0513607731221792 -0.0146867880762392 0.00301797174183203 -0.000562497718944023 0.00178651518875639 0.0197927775466681 -0.0147619602107466 0.0083752872332238 0.0178737148475538 0.0147216607106401 0.0121917157928657 0.00148764737509291 -0.00657401500046276 0.00766217773452212 -0.00167946210035517 0.00153204362457119 -0.00120500061860523 0.0173564263108208 -0.00183453449325461 -0.000110713712764053 -0.0115394201249319 -0.00730827209139712 0.0129798805252231 -0.00948508569044016 0.00553222407355337 -0.00701172399909034 0.0119428118541558 0.00247985805497054 -0.00559937892539214 -0.00672347010018722 -0.0080745532073348 0.013479089781864 -0.0166529591965152 0.00764077870703152 -0.009127911122606 0.00504256189452741 -0.00176693615898783 0.00235783998590186 0.00246540775920188 -0.00263279390451204 -0.00102040476864232 0.00300443614944349 0.00161930115096927 0.00191429882750632 0.00753810931273818 -0.000829520440467347 0.000631001534003511 -0.0517961743119753 0.000761788479792825 0.0522505392638984 -0.0604033218321328 -0.0403064729730183 0.0229874492797906 0.0594998584752134 0.0219991906811399 -0.0431327112388966 0.0663265171893715 -0.0102770704897539 0.0057161543381552 0.0561833654714453 0.0183479542553236 -0.0362526505356898 0.0640158648617574 -0.011404033055896 0.00644345311802376 0.00516419484224816 -0.00624997825652686 0.0377815966210295 -0.00754558396519672 0.0168992913790173 -0.0396636876791887 -0.0494996584539972 0.0269339919353315 0.00844612304093135 0.00376927438968149 -0.0333170069914212 0.0212253709088621 -0.055624710741793 -0.0127566781698072 -0.017408619249843 -0.00698668212537661 0.0315086077547176 -0.0336004493863931 -0.0642389859435745 0.074733669473245 -0.000655631533865921 0.0138482663355461 -0.0383364979022809 0.0518836446095864 -0.0766264406508952 -0.0225887219907509 -0.0613662393551895 -0.0231863057706608 -0.103163044986535 0.0223446023136643 -0.00135924672248232 0.00304771792666974 0.0222261246491269 0.0253528580261595 0.0357663434119551 -0.0630316365504866 -0.246421455550153 0.492897410425783 -0.0503616693264481 0.418901673241722 0.403243698000825 -0.0520609405992709 -0.0995695866510849 -0.036166110687649 0.0891448177860744 -0.000812574028159235 0.00196682404042628 -0.00283320138459321 -0.00406592270620098 -0.040976457066613 9.55573690207788e-05 0.00394588246970059 0.011884050107544 0.00109808025145983
  111 1536.25292481718 ""  7.46642070721432 0 0 -0.00101895457186999 0.000430248493821707 -0.00159408233600216 0.000431545231737994 -0.000198286240875504 0.000595703606360983 -2.97474885388618e-06 0.000278208793381551 -0.000514723281496817 -0.000245548906818798 -5.19300326572134e-05 0.000156699206537545 -0.000321471542282658 1.94301599278554e-07 -0.000242398444352712 0.00469686991415142 0.000537948682460772 0.00165509315363607 7.11524641212219e-05 0.000324138280285319 -0.00317886059164099 0.00081340735603107 0.000350440412028444 -0.00156369855904736 0.00335878338943768 -0.00111436015525476 0.0100530927629777 -0.000776293959085447 0.00621729482982702 -0.00038098586519146 -0.00166856546597311 -0.0100169137888389 0.00184987254290993 -0.000472759708145827 0.000117486935808052 -0.000450413949297952 0.0027295890816588 -0.00196750421006838 0.000653885255462306 0.00252801643681364 0.00211559725927468 0.000962167834985096 -0.0027270526306782 0.00307933908214224 -0.00327924106033197 -0.00245995465435953 0.000715864452164368 -0.000409404901682444 0.00977237504649538 -0.00370761761693899 0.00391677290073317 0.00142949235356675 -0.00173162177232533 0.00248437900671597 -0.0110718599621815 0.00216125974174427 -0.00157839758889489 -0.00197408073937519 0.005360999485103 -0.0079947577810172 -0.00939835655634925 -0.0075999453592155 0.0131375025337445 -0.0054035248426493 0.00601692052893358 -0.00862425066243665 0.0422640485193398 -0.00210134718931411 -0.00178406891951972 0.0150333460092872 -0.00753959608949829 -0.0101584588622122 0.0167982033656615 0.0103418288645951 0.00187616786229757 0.0303298961442236 -0.00584512131375447 0.00582740147999252 0.0228051571109838 -0.00338927579970598 0.0155659925286825 0.0171203028578427 -0.0185068096961873 0.00151631609173398 0.0202980940572258 0.00572697355765969 -0.0117296587537167 0.0679016145417645 -0.0151707106269391 0.0125068405466583 0.0391567285224502 0.0120674230278819 -0.0249810957124532 0.0393929838610113 -0.00252758428884558 0.000178056055395758 -0.0688364377248488 -0.0722638496968102 0.248240864866753 -0.0276684581182158 -0.0274758171585564 -0.197157016135484 -0.207913888730015 0.203620429651248 0.0849071123104015 -0.0754980152674161 -0.189310432461213 0.173236780267536 -0.241322375088515 -0.134637693746133 -0.133586348163322 -0.0110037071502396 0.196049885867277 -0.0605987885950243 -0.27539594553948 0.337141452996892 -0.0100002743438321 0.0605825587943115 -0.166004542803757 0.234422164612668 -0.323375011595742 -0.0949508393288131 -0.283851888927006 0.00519598953651391 0.0234589204982357 -0.00499972534209966 0.00029980547497727 -0.000651495041811996 -0.00492322782020497 -0.00493701167709545 -0.00796610521291112 0.0139005109465175 0.0565893252757781 -0.113925104772602 0.0119598736463917 -0.0965485152834693 -0.0931747644815716 0.01165771755319 0.0234156172549182 0.00825416757283921 -0.0208421112362247 3.49646217982461e-06 -0.000685329952227245 0.000679641440155334 0.00139461094255821 0.0119371310854297 -0.000646259507703339 0.000825070472642124 -0.00261348917781902 0.000774427334648964
  112 1547.87220261787 ""  106.647041172495 0 0 -0.00132377174441242 0.00233866158630471 -0.0016645269725611 0.000833776390070697 -0.000652844068351176 0.00118467676636403 -0.00018392440633038 -0.000441418992139386 9.72807110840252e-05 -0.000325290473730767 -5.18467753405055e-05 -7.14273888458885e-05 0.000122885022270153 -6.69448107149134e-05 -2.58842858099533e-05 0.00512440142553691 -0.00765725956944737 0.000764104644766571 -0.00361383621152316 0.0023649514652093 -0.00654505063588168 -0.000605300658503293 -0.00156477958695625 -0.00175756670416616 0.00208351048190956 -0.00109377159510315 0.00508705251406116 -0.000514764872855395 0.00538268660760834 0.000290115655350532 0.000458193991716558 -0.00466773768631283 4.21519794214229e-05 -0.000633673144642202 0.000857160997539157 -0.000440066222444735 0.00025065201958033 -0.000199029138078734 0.000576211003574655 0.000644612532608664 0.000354007774967887 -0.00033302184912191 -0.0135484074381644 0.00934316904178264 -0.00874997339953696 -0.0205626719576838 0.00383430085174472 -0.000453651920157284 0.0932853158297309 -0.00739355804572328 -0.00422936114136182 -0.0352229848871983 -0.0254237872001066 0.0442922942954433 -0.0599712330104919 0.0215683180979799 -0.023866969264018 0.079553181389986 0.0126402208836528 -0.030675778714283 -0.0490360569853644 -0.0408254465965057 0.0702365724067865 -0.0678907213709522 0.0349711649159394 -0.0438822996150288 -0.0239039229752504 -0.0060698841828366 0.0129071182919427 -0.00479289110692253 -0.00264572849719275 0.00365445243542771 -0.00446036116576513 -0.00181899869275244 0.00443471032652103 -0.000238355212838293 0.00182433124943448 -0.00246556581710435 0.0737779520637479 -0.0170321464196439 0.119284695449584 0.0373050219732355 -0.125432527454667 0.0265711810847473 0.202199121988091 0.0719703924599828 -0.139720138888709 0.264898282582869 -0.0462210108979922 0.0301245446230589 0.274579294078729 0.0953426616560436 -0.186614339553449 0.296986975234992 -0.0436212552513044 0.0278638969833432 0.0749933417995086 0.0382097029719266 -0.0751042579514466 -0.00169411905866917 0.079100135029854 0.0356655407694407 0.00720249701256219 -0.0773785707033339 -0.0425208255888136 0.0762641718204137 0.042860454357375 -0.0711308675325322 0.0157903601851427 0.0693227348918941 0.0517982264196645 -0.0139390334279342 -0.062841157369448 -0.0596591327719059 0.0103217747570226 -0.0249861565000018 0.00520337172338669 -0.0046761089185122 0.0107918244379874 -0.0206234939041431 0.00967315739111966 0.00301838406528771 0.0252902332616079 0.00386646692310803 0.0185088551690804 -0.00379089017835524 0.000365392358806004 -0.000616242307636535 -0.00364591960207457 -0.000903872088430391 -0.00713360700787663 0.0109965955920181 0.0449026611201675 -0.0919789930517492 0.01065332149765 -0.0778205816525682 -0.0749466041236597 0.00879060040106261 0.0283401681588637 0.00977344781865769 -0.0254875922097495 -0.00147519313292412 -0.00218319357981186 0.000571658773893266 0.00687037019604726 0.0262314122425981 -0.00764374567687232 0.0150052069344089 0.000267673295131621 0.00905033887082679
  113 1596.1902932555 ""  15.0994994925712 0 0 0.000522056717181116 0.000378988717667601 -9.96313053759901e-05 -0.000194368823191759 -3.6652066673081e-05 -9.84688245261491e-05 -0.000134318722221355 -5.46185183453861e-05 -2.15129243507941e-05 4.9703403273124e-05 -1.02936246402641e-05 5.45791174523168e-05 -4.05284723362764e-05 -1.93919595909849e-05 3.46731548775769e-05 -0.000950570345632692 -0.00374633971616095 -0.00119955247905843 0.000240986035240349 -0.000256767025705774 3.38540507854576e-05 0.000336903644857381 0.000444795530598807 0.000345149960362539 0.0012139017620184 -0.000735943734681109 0.00146813678047196 -0.00088849775129909 0.00138129086946727 -0.000367731324129323 -0.00068980708230857 -0.00136974581669919 0.000562998898683256 8.79921437779109e-07 -3.04293041328502e-05 6.57418696786461e-05 -0.000108130388328217 6.52642602351617e-05 -0.000231064920875971 -6.12144573332027e-05 -2.20500626620891e-05 -0.00011017527249811 -0.00955745823355183 -0.00444693011931869 0.00707330803719729 0.00640281033500029 0.00931046427071439 -0.0136922423418099 0.0102415476557719 -0.0851969027143084 0.125994855519192 0.0289548385068399 0.0597620836299433 -0.0945166228333371 0.0633739551000969 -0.0452039321261505 0.0589229180437946 -0.0363850020571431 0.0636370284648217 -0.0911158713160819 -0.0289095793906973 -0.0414651305686849 0.0680021338237502 -0.02895845934429 0.0407505164484371 -0.0585842901765263 0.00503389317236534 -0.00969177258544571 0.0139870513060762 0.00155035035270021 0.000443541236972139 -0.000215907377135993 0.00159585034238609 -0.000114605705624198 -0.00054425878546563 -0.00555830185705426 0.00181976662488182 -0.0021513083567738 0.00754501061558054 -0.00688801293216864 -0.0191667419025848 0.0184591120741219 0.0181689863492064 -0.0015668352738719 -0.185338533259279 -0.0261070221609437 0.0679946784732721 -0.198312275158094 0.00876989030994219 0.0150710922933648 0.127536572051628 0.0247998798715083 -0.0585189401735078 0.0635790421380295 0.0284229118896003 -0.0436485848355516 0.0142477940157062 0.00566561344029491 -0.00791848339170338 0.00032609277040084 0.0188795734225937 -0.00167783109582708 -0.0149215380462164 -0.0175853005220936 -0.0136451209583218 0.0143714280567546 0.00341004344986934 -0.0096594858413337 -0.01229021639249 0.0214375717431031 0.0114965040312192 -0.00181875055498637 -0.00642815980451632 -0.0185805416851455 0.0152939498043772 -0.0128682142869255 -0.00512843733760988 -0.00272964387604254 -0.0025024489318716 0.0053793584775043 0.0180672490494319 0.00812785052426859 0.00799699730641554 -0.000954234112175996 -0.00296872988293613 0.000656980020677245 -0.000296788325233659 0.000763125246051532 0.00119641726663977 0.00412386276603353 0.00439806036774381 -0.00626311232663272 -0.00255631125777146 0.00128922944755799 0.00239910159971281 0.00290424290762898 0.000838216886050334 -0.00139209755838059 -0.0148139957998739 -0.00795705017182557 0.0176184722185493 0.000500222363148433 0.000354594804827657 -0.000121696770070102 -0.00390510884771426 -0.00211306716078581 0.00429083369703019 -0.00539562147054267 -0.00330296277930626 -0.00353774934395543
  114 1636.66425402395 ""  48.4714917987063 0 0 0.00212760964331383 -0.00192236442615874 0.000395270289063365 -0.000504431051672341 0.000651938375661926 -0.00113112302249124 -0.000103548482150469 0.000362735594556696 -0.000188933284994582 0.000290982102245923 -4.06463617202438e-05 8.62143394153316e-05 -9.00869995570785e-06 -2.22868438128139e-05 0.000278292752452317 -0.0014953843874328 0.00757917696036017 -0.000497125471894277 0.00189622211421275 -0.000987260145170389 0.00532972991819384 -0.000771380522937896 0.00050513051215384 0.00211328688186231 0.000761208140837437 -0.000402164807600102 0.00013720795199592 -0.00102143644134925 -0.000717441500587157 -0.000775629047687758 -0.00165177173746919 -0.000229202050833156 0.000999270906379038 -0.000211911972664665 -0.000546823216840416 0.000121015951466275 -0.000621173982449638 0.000719446913642792 -0.00146930215238787 -0.000727668798015459 -0.00048399134175633 -0.000671785140691603 0.00985548969043502 -0.00375276897488445 0.00234683545961184 0.00640812798614415 -0.00022998267285186 -0.00101623128987445 -0.0811795170908287 0.000661734130882109 0.0121443305608493 0.0953995704918064 0.0178201281074959 -0.0415788657604755 -0.118360614606355 0.0155838253592559 -0.00593355464832538 0.0822705534824883 -0.00607102339626891 -0.00223659201633269 -0.110915131866986 -0.0184543753866467 0.0442321449128329 0.132385762188218 -0.0132729489130196 -0.000225586090334525 -0.0093693482843378 0.000749824227596073 0.000104081221043184 -0.00229792477009852 -0.00110472190613854 -0.00122339608095671 -0.00204586695903335 0.00176887561090643 0.000663357707169792 0.000890413108597072 -0.000903343346471519 0.00128636295663654 -0.0353707265806643 0.00596698011923773 -0.0289615433314927 -0.0254967483373385 0.0340784391615555 -0.00401118111155482 -0.087553617396932 -0.061370293641348 0.105405930989589 0.166283537167694 -0.046254122926137 0.044557023407392 0.0944764958195996 0.0720221816631567 -0.125524483826031 -0.182866902977542 0.0658745162362774 -0.0722612660625156 0.00972358272726651 0.00295068691911231 -0.0013870019725824 -0.00053632578635268 0.00786538823363054 0.00896323320083954 0.00654043772338718 -0.0011568759788103 -0.000241427740533209 0.0096537500138784 -0.000866161573951673 -0.00424752397808831 0.0066709943576665 0.000220302963158778 0.000665629874029227 -0.00213106219810848 -0.0115073864258229 -0.00358334687279037 0.000971077844893957 0.00168965876235918 -0.000283033924799595 -0.0019488497705414 0.00630758100249545 -0.00981798421385193 0.000521615991904336 -0.000614279303310079 -0.00158074094897967 -0.000468741525890549 -0.00231425320698331 0.0005844031066901 -0.000158622833385764 0.000188301887347674 0.000542568696701562 -0.000897115183565797 0.00187476976827128 -0.00237992518003012 -0.00511896646091456 0.0110107900649998 -0.00150181810174241 0.0100215459757307 0.00901762071361176 -0.00171451933057891 -0.0102538000568856 -0.00394998023535931 0.00947793712076473 0.00457239156833001 0.0039738674995608 -0.000344155989233637 -0.0313734843331232 -0.0351267492692134 0.0350424094647733 -0.0473399302335178 -0.0161492657294433 -0.0283323149492141
  115 1676.64110648942 ""  30.2458868222421 0 0 0.0244973421334318 -0.0140379746937752 -1.5057466059094e-05 -0.000572089409618118 0.00487528278330634 -0.00922211323692138 -0.00129232551233788 0.00112221169165445 0.000125635388138715 0.000379345381178905 -0.000109095752330691 0.00126433879463779 0.000750954872167154 -0.000784403331935698 0.00328847518148495 0.00745326278300378 0.0563068431102817 -0.00248486055268974 0.000332360414064927 0.00278876161340276 0.0358687827819545 -0.012951187010183 -0.00808464439883812 0.000687991266650018 0.00978844742764894 -0.00590682843094732 -0.010118706719127 -0.0253508917024186 -0.0029571024151554 -0.0138044361728391 -0.0231386960439203 0.0150709115184102 0.018612799773722 -0.00577950593654098 -0.00199006315175799 -0.00104990445633348 -0.00750725509118949 0.00860597923906809 -0.0153706348479553 -0.00484077440531148 -0.00522163505469914 -0.00974959341993438 -0.00377376732893795 0.00192817413726404 -0.00120551823983966 -0.00163707074237135 -6.70647490181715e-05 0.00120952907994871 0.0117293485337936 0.000782031402280378 -0.00336152875909147 -0.00848786959506652 -0.00247570823953626 0.00497475754656093 0.00720363007999141 -0.000626134217656475 -0.000160854417068677 -0.00461069073270209 0.000154272260219431 0.000371644406404278 0.00773225735647491 0.000971173338995462 -0.00255341970992785 -0.0124476291483378 0.00157282928990142 -0.000507770169832055 0.000542755977955735 -5.72994587205982e-05 -6.72877038351436e-06 7.37231173257893e-05 5.33857391380683e-05 0.000104520993118589 2.42031042432782e-05 -0.000139627606840327 -1.52234867081556e-05 -0.00011591440062028 5.08494099135696e-05 -8.00148687668944e-05 0.0129897753212436 -0.00163340562821925 0.00662329669881133 0.0126408255397281 -0.0109184486093323 -0.000140873324069567 0.0111755612223459 0.00580513329340886 -0.0104349910796698 -0.00743255278372287 0.00273799008883922 -0.00287184021623256 -0.00342101587658657 -0.00420480303720109 0.0070973212138492 0.0276716346553353 -0.00755030250882797 0.00721013521828134 -0.000494558741021123 -0.000114901933464219 0.000239654564869783 -7.08092231651554e-06 -0.000603193825884208 -0.000784557195959323 -0.000374100394513655 9.90781822807292e-05 7.95881566594888e-05 -0.000325265569889286 -5.44605060462261e-05 8.92358981925852e-05 -0.000241844218802557 -4.32535148270554e-05 1.5080885308489e-05 0.000101237887083903 0.000760657510127051 0.000148787408511021 0.000102572409163282 -0.000181111033355736 -6.89607767497496e-05 0.000130716944719406 -0.000429203321727397 0.000563406653805698 8.2592180006004e-05 9.03665643047246e-05 0.000139996907325785 0.00103433452141015 0.00222429337133952 -3.54757293208554e-05 0.000747163155195828 -0.000477783741198801 -0.00151454587175631 -0.00199858577514932 -0.00118219095312283 0.00252232539201609 0.0032512245642648 -0.00385308055004626 -0.000149725033227879 -0.00555434960691677 -0.00502623947708994 0.0080563308746495 0.00861014474622185 0.00419902877696287 -0.0119229556024977 0.0511985046264322 0.0418884923777469 -0.00521426302738044 -0.409467411862976 -0.335003341528329 0.440304521068536 -0.532296547324727 -0.20801638140171 -0.320783267821216
  116 2911.83353620366 ""  32.1039869948236 0 0 -0.00364034273390633 -0.000119112038176726 0.0046176221740539 0.0484351074387933 0.0234110728672667 0.00158128394569805 -0.000433177401593161 -0.00166506474694323 -0.000331340937345817 8.97384693143502e-05 0.000456351509400332 -0.00445219953376686 -0.026713377270041 -0.00218296636054933 -0.00634284555471909 0.0413248532232137 0.00728745553706401 -0.0580270456078683 -0.332461729379372 -0.607670136512957 -0.0176448277171114 -0.25440929616447 0.323613465024885 0.0473336701827014 0.0136793974652773 0.0237709026076024 -0.00132919565296758 -0.00646018153214096 -0.00132884159035023 0.0108217049150126 -0.0038530028387404 -0.0020949482598575 -0.00467731974205384 -0.0763176522559337 -0.0154054542025066 0.0948128597107471 0.193275832851032 0.32517235235304 0.034257073019605 0.218351481375164 -0.286772936135081 -0.0286514780512981 8.1223681815919e-06 5.17065691968471e-06 3.27833532303398e-05 -4.97283957171624e-05 -5.48534724901291e-07 1.41565635619175e-05 8.42612539401663e-05 1.10063947863766e-05 6.22173093718866e-07 -1.13213485583431e-05 6.69566902097345e-06 -9.35507385893755e-06 -1.99591475594824e-06 -5.98998461966299e-08 -2.80236751733356e-06 -8.21063683353857e-06 -1.13985567285416e-05 5.48704617589544e-06 -3.11407022056717e-05 2.20838708825674e-05 -3.80996238710421e-05 -1.24923607503173e-05 3.87129493174949e-05 -2.78029988977921e-05 1.41774185549348e-05 6.468973456668e-06 6.16721688899447e-06 5.94574895879354e-05 -4.92906531045751e-05 -8.98709392730918e-05 -3.88378898494626e-06 -2.71824540289534e-05 -2.96709247128487e-05 -1.01573721692999e-05 -1.93904262630598e-05 -3.92293879305202e-05 -2.47527495436914e-05 -6.6409878242311e-06 -2.32722573034791e-05 -2.27985111349912e-05 -8.63352369149129e-05 -0.000353163350475221 6.80266038487749e-05 -2.05941019942432e-05 2.61906826654883e-05 -2.76245731206463e-05 -6.99542662607065e-06 5.98976550247169e-05 0.000387843894875508 -0.000154454347680543 0.000482444821259785 8.30216046349731e-05 -0.000166623018905869 0.000398146481680314 -0.000453730405680939 0.00106880258369011 0.000271325289285247 -0.00015982611681951 -4.72394486629219e-05 -7.0445365030014e-05 -0.000210871673177002 -0.000426650971968365 0.000945214218669424 0.0002591164502394 0.000213165177686304 0.000386234313766902 2.5018346299005e-05 0.000108449097378621 -0.000137451981157518 -0.000283909044689853 -4.08839832764248e-06 6.05157880091667e-05 0.00022814535465394 0.000220136145906113 0.000368744166061403 -0.000139641795499101 -8.93440717079175e-06 3.52611000888635e-05 6.94617301208291e-06 -1.5315165693245e-05 1.82380455027489e-05 -4.5731586893165e-06 -7.2696975862404e-06 -3.27017076263287e-06 5.08316488735169e-06 3.97974794400076e-07 1.16010160052283e-05 1.20226541016554e-05 -1.93002051269335e-06 -8.0403530710771e-06 4.70012614288986e-05 1.85285794970211e-05 -3.25253208934592e-06 -2.74436571246056e-05 1.95268208607392e-05 -4.46303139203528e-05 -6.59890188594374e-05 2.12755513477171e-05 9.99463874933715e-06 -0.000235463430977308 -0.000431767904836275 -0.000151250390326507 0.000443271121854543 0.000525262761741822 -0.000378014904806578 -0.00196217843527678 -0.000265639631443164 0.00148209952192185
  117 2923.91784502935 ""  92.186158377389 0 0 0.0032493178283989 5.31597607136169e-05 -0.0040757009085329 -0.0301077224589928 -0.0217617115424074 0.000453801844977431 0.000288090434914567 0.00173826709158334 -7.23260994226637e-05 -0.00277218045468564 -4.54029997402958e-05 -0.00122076282131759 -0.0408796178631678 -0.00665078850160664 -0.0117314716085855 -0.034680225039411 -0.0059078110512959 0.0473251620664476 0.236620184678062 0.426114627480898 0.00410233107911994 0.127418637402551 -0.163450775518971 -0.0315786607288481 -0.0132080610954509 -0.023563487951039 0.00103246267775652 0.00493088459155331 0.000615378068528677 -0.00651807344693734 0.00608159536546345 0.00194555803792582 0.00615862114470871 -0.11012479841672 -0.0233019783772583 0.146906102296355 0.311752791401497 0.511953804818707 0.0677075633007683 0.314147988987247 -0.411559411248428 -0.0328874946408413 2.57627587655404e-05 -8.75223170816232e-06 -0.000509431259394491 3.42487281626685e-05 1.20700299708045e-05 -4.40963004106062e-05 -8.54324131266534e-05 -8.94784066855615e-06 1.25186315333039e-05 1.55342862982227e-05 -7.55694571047375e-06 6.57413057564636e-06 1.58986242856232e-05 9.1307971325096e-06 -1.36296066167033e-05 -6.01365929069172e-06 1.1546787941972e-05 -3.57306984627005e-06 1.24816128571458e-05 -2.20840936581741e-05 2.14826965272254e-05 6.93206967373769e-06 -8.74829502376449e-05 6.92709180883979e-05 -2.11893106276535e-05 -5.35451329086225e-06 -2.0236501979395e-06 7.76088204047207e-05 4.82280615395517e-05 6.75693483578548e-05 9.00194314891332e-05 1.24613762502586e-05 4.01522699191923e-06 7.51785996848991e-05 1.03385338563136e-05 2.55851508985719e-05 -0.000351671156625095 -0.00189314586095163 -0.000162840454060639 0.000462782728076028 0.00185941617962771 0.00642405035602836 -0.000119429779003099 8.46201570839622e-05 -4.49152686917418e-05 -4.5122757967831e-05 -7.12739728258012e-05 8.81989912800073e-05 -0.000414953931827048 0.000190339932082801 -0.000341396390370513 3.12051333203645e-05 0.00078031931351145 -0.000645946705595245 0.000390119065841301 -0.00105726984289801 -0.000220329220341911 -0.00130066978088709 -3.90082698976649e-05 0.000319463529889698 0.000126130337362096 0.000502354690761217 -0.00100788158943241 -0.000107458929670927 -6.22887949613376e-05 -0.00013328810697703 -2.77632477642139e-05 3.40960411142906e-05 -4.68554931702684e-05 -0.000815034344791095 -6.90598101081946e-05 0.000152284831104732 -0.000211058592456866 -0.000186113508358898 -0.000304764779141886 -0.000514735571896296 -6.59233839341029e-06 7.00069663134504e-05 -5.24855381950902e-05 6.70130820994202e-05 3.07121861305842e-06 -2.9151169251205e-05 -1.66341272019568e-05 3.0541850985075e-05 -2.30953469805391e-05 -2.13504202142197e-05 -4.18403862502263e-05 -4.82423224362868e-05 2.63666868521484e-05 9.29342608633543e-06 0.000677993985347305 0.000240083531024806 -0.000101473328477952 -0.00020024842271509 0.000221465083520558 6.14760091401105e-05 0.000504868568885995 -0.000222957848636187 0.00012684360375273 0.000118457976031794 0.000253864413352574 0.000132511590177344 -0.000526246681340128 0.000269397285378812 -0.000440158879006919 0.00330258077498187 0.00128711859296307 -0.000119905027735938
  118 2940.01666181384 ""  33.3285088777798 0 0 -2.92725009643071e-05 3.29394737007166e-05 8.50475800649682e-05 0.000572251657349834 -0.00103434211195836 -0.00010385980782729 7.33328668702762e-05 -0.000260559162349108 0.000114621630001218 1.94390486878204e-05 -5.24371527526521e-06 -2.22712599170057e-05 0.000361844762252364 -0.000271048887964691 5.72881593204401e-05 0.000648668383585819 0.000249718858495311 -0.000726206260640389 0.00157164646644819 0.00233183378756315 5.51285820898986e-05 -0.00843920320672879 0.00987513985479747 0.00157453806956496 0.00180490155447825 0.00325712408130457 -0.000236286316056654 -0.000614567507338245 -0.000157602079680997 0.00136056571285289 -0.00212884803085589 -2.90805766582803e-05 -0.00255659304988946 0.000672494955115594 8.70377128861077e-05 -0.000954777970228165 -0.00104398450573478 -0.00188222651311249 -0.000270286585917632 -0.00409535163226428 0.00512459694965457 0.00035167466245131 0.00794571924172607 0.0273036050541795 -0.0568609756431787 -0.00302623482741967 0.00149479760766944 -0.000889697413862591 0.00164816628566166 0.000394703997398518 -0.000803932931617042 0.00113443159998112 -0.000917655498533656 0.00125700135039089 1.73369804599607e-05 -0.000141742328366451 0.000133735797288031 -6.31475971817864e-05 -1.987110770646e-06 8.02358596579111e-06 -7.05006171903805e-06 7.84823078847734e-05 -0.000111760162007811 -0.000513814346001361 -4.44602236777731e-05 0.000128171439452238 4.04141846840421e-05 6.48164262391246e-06 -1.55637022244443e-06 -0.000182184232055443 -4.98253940944797e-05 1.20394343373775e-05 -0.000178664978661011 3.49772295981108e-05 7.09585577576649e-05 -3.8296924976042e-05 -5.51582172165085e-05 8.70745364730316e-05 -0.11900793375911 -0.568199505228323 -0.0460014324846954 0.0597282407569586 0.222801639527283 0.739107038167651 -0.0171578691721088 0.0110397610040193 -0.0127632412559898 -0.000484668809014888 -0.000252513445445423 0.00052610258755274 0.00109127979352169 -0.000883897039348071 0.00125033392502652 0.00112077213591482 0.000297001139951036 -0.000746696385118014 -0.000269791965007293 0.000780635064580927 0.000127993246306596 0.002204474093192 8.10912760103326e-05 -0.000571757052253857 -5.21927786524279e-05 -0.000267379683694535 0.000481214341893043 -0.000431668131517813 -0.000465370302219577 -0.000728060930076288 -6.00874198170994e-05 -0.000340564083771516 0.000475529007617533 0.00227808260700197 0.0002497996177091 -0.000484300223142153 -0.00057463876482949 -0.000542820573314004 -0.00105312297260464 0.00129094474164 -2.52664335448959e-05 -0.000141973160795891 -0.000422706220659621 0.00126452878754145 0.000106385813033946 -9.63286852945876e-05 0.000140285876992743 0.000310035619943213 -9.75127357361177e-05 -0.000137175993167225 0.000470133346200466 0.0041852539717678 -0.00286046966341599 0.0019182866252176 -0.000532447717327867 -0.000357145791714528 -0.000261066859463103 0.000918617050233267 -0.00157632270584091 -0.000177274035869854 -0.0452760998772536 0.0301183055347417 -0.03176004397757 0.000128411726724507 -1.15838094865903e-05 1.37537067795613e-05 -0.00188192051072065 0.000213320640607806 0.000140111625441555 -0.000427161112427433 -0.000262059609817917 9.197836274016e-05
  119 2947.3147957417 ""  79.0265670507779 0 0 0.00169843772918119 0.00250693794202234 -0.00313217757872614 -0.0252545961321783 0.0795483290694749 0.00748315820696328 -0.000747378537112038 -0.00300715089176553 9.98390280293577e-05 -0.000587249449199449 0.000132756316169962 0.000458956343050284 -0.00513017798495506 0.0256196629974232 0.00129332807591722 -0.0248902612130366 -0.005715553311874 0.0371260012529248 -0.217112626214346 -0.354095870891605 -0.0117421320220602 0.521786566916395 -0.598603692637257 -0.0888538901987548 0.0186836489026972 0.0308521536349041 -0.00103364212934319 -0.000844266759340486 -0.000732488907191556 0.00226424956573035 -0.00274357413983865 -0.00162015769340891 -0.00166959427670266 -0.0114077788917379 0.0032255374049314 0.0171473236533175 -0.0837666982660023 -0.121289604210831 -0.0154892778726332 0.160252244779275 -0.192660039831915 -0.0127458886959265 -3.9030903488603e-05 -0.00012934961235303 -0.001180240157857 2.55752339335705e-05 7.86250952212313e-06 -1.43082087518577e-05 -8.03349160940901e-05 2.83241162804211e-06 1.04947570564967e-06 6.01691480503672e-05 -4.31240243567297e-05 4.2641477017824e-05 -1.65065431227191e-05 -1.75305834673526e-05 2.26508311517779e-05 2.41843242337178e-05 5.88064104329927e-06 -5.67729617123323e-06 6.01627152695583e-05 -5.25865140622113e-05 7.96048362098373e-05 6.02424673427098e-05 3.32230213675512e-05 -8.4345173225365e-05 2.99626307603981e-06 -5.89451294412517e-06 5.96586624151212e-06 -4.50379697321251e-05 -0.000107717371345328 3.28519705764584e-05 -3.33066965853639e-05 -1.17624923486343e-05 4.655097762046e-05 -8.81784518824079e-06 -3.97759154411195e-05 4.02869909150369e-05 -0.000420613293808953 -0.00258096341339683 -0.000314728408658465 0.00109331775339876 0.00410051960379243 0.0145688750320438 -0.000501120173445317 0.000320254427769956 -0.000292688210511744 7.23496440587633e-05 6.58696970642448e-05 -7.91611466116093e-05 -0.000731047490153356 0.000559717999422622 -0.00111878103375651 -0.000624378256373557 -0.000599559874966368 0.000256117445278405 -0.000458085502295756 0.00114260221264817 0.00022937799867618 0.000862358869704015 -1.42602486678224e-05 -0.000123069443651893 0.00014033587316775 0.000277064825311909 -0.000539683832661321 -7.71089563249506e-05 -0.000102298394464164 -0.000113847988050422 7.83874866273051e-05 0.000251130007128766 -0.000426256901903473 0.000387128280927617 1.54797535081124e-05 -6.40246992415525e-05 -0.000260060013628847 -0.000270523293214777 -0.000459236232624797 0.000607751785248343 1.30312060544298e-06 -9.21859991101468e-05 -0.000271233477619661 0.000813419604530242 9.09386411252235e-05 -1.17290523582634e-06 -6.16440180566526e-06 8.14006843325878e-06 6.03392284319864e-06 -2.81174624411989e-05 3.26756319530111e-06 8.41466592375269e-05 -5.93714266062773e-05 4.69024780716523e-05 0.000151784347765287 -8.47103765162378e-06 -3.97301112542095e-05 -0.000267553260604748 0.000137419058483979 -7.73476864434864e-05 -0.000879979953329106 0.000579470598540483 -0.000582498415192009 -1.49017357751142e-05 -0.000482154011845852 0.000120911257973276 0.000810801301424571 -0.00116955527001103 -0.000741430419008209 -0.000988642772467892 0.00090942155950734 -0.00103160762026666
  120 2953.16684613696 ""  30.6402670555961 0 0 0.000345450651002092 0.000945319187383239 -0.000834439576113555 -0.00659072911852557 0.0265565244920445 0.0023419783530622 -0.000248740165424842 -0.000511446452601202 0.000150188933714239 2.52157259047455e-05 -0.000102442603116302 0.000254848926906887 0.00653139071981247 -0.0841260072452461 -0.00816191861776249 -0.00641537922272959 -0.0015551326275354 0.00987684015702743 -0.0774383714243727 -0.130365813578784 -0.0094371003913057 0.156568716987379 -0.182052064055937 -0.0208712723504505 0.00275017885251102 0.00399925339606277 -0.000121453166841078 0.00163851696014758 -7.42823081782089e-05 -0.00303151078836018 8.89412178896446e-05 -7.18386065315447e-05 0.000890797706500764 0.00956645029587708 -0.0239870208051513 -0.0130009598883596 0.335238283108257 0.509743482703464 0.0535310618061325 -0.423072423262606 0.508289689303779 0.0551017357391899 -1.13624665254398e-05 -3.33321485878412e-05 -7.35895046697098e-05 7.78818908550496e-06 2.98679007927223e-06 -1.15746870946288e-06 -1.65356457664762e-05 7.90178982292947e-07 -1.31215012573065e-06 5.45467101165547e-06 -2.69188119885787e-06 5.00586575209172e-06 -1.22938185389806e-07 3.07708641612558e-07 2.08522390452603e-06 2.4502363735943e-06 3.68923135179855e-06 -3.01203122631157e-06 1.56409086798217e-05 -1.00328941349271e-05 1.61905115873763e-05 5.76602385816819e-06 3.82480895334901e-06 -4.77480864689321e-06 -1.82118295313448e-07 -1.23707321316894e-06 -6.96234708225056e-07 -8.35861797214159e-06 1.03129212316079e-05 1.25392493298449e-05 -1.06086850117203e-05 1.62929920542782e-05 4.80881004913332e-07 -1.59921725389614e-06 1.00392072501993e-05 6.06506167074979e-06 6.57791546452144e-05 0.00021888088509722 1.09264995411313e-05 6.3738429959634e-05 0.000232063592486491 0.000875495573596002 -4.64140542828827e-05 2.36748198207703e-05 -2.28483694043784e-05 7.6352017660541e-06 8.29868899376433e-08 -2.38355522991793e-06 -0.000153157608706167 7.60121102800748e-05 -0.000199316196142424 -6.11775228802952e-05 -0.000127805069522998 -9.03984034839103e-05 6.47590614681699e-05 -0.000180224028708111 -3.14791445281746e-05 5.02690966201347e-06 -8.7518273710089e-06 1.13638336682942e-05 3.85248039468073e-05 5.86675796386911e-05 -0.000126695204355432 -9.46979377862973e-05 -8.32808199679371e-05 -0.000148868378169379 -2.75904197710509e-05 -0.000124299346559546 0.00017867212757164 0.0002320249771407 1.4645528098352e-05 -4.82912393809874e-05 -3.13276952318738e-05 -2.87669807932948e-05 -5.38422780689614e-05 2.48688464717655e-05 -1.15620156754352e-06 -2.36189266365622e-06 2.19499652201428e-05 -6.05206677548999e-05 -7.50550079098309e-06 3.48753267614319e-06 9.72299042784324e-06 -5.56727188164366e-06 2.4677664992304e-06 1.25459997284944e-06 2.00551907263332e-06 1.50150280937554e-06 -5.26912261719405e-07 1.85053691730918e-06 -0.000122303670082353 -5.1199915541913e-05 1.37221502789778e-05 5.07192977912296e-05 -6.69656557014036e-05 1.38503055138057e-05 -9.50811227329743e-06 1.81898349084077e-05 -1.12041100107033e-05 -1.75032198296512e-05 -0.000127577709727996 8.91763177840898e-05 0.000414812278657436 -9.68084291506719e-05 -0.000328957688525861 3.89537715097063e-05 -0.000188900168972901 -0.000288226005660832
  121 2969.57140274038 ""  30.7311029593095 0 0 0.000434951380507883 5.34862787472302e-06 -0.000707886180898522 0.00037605536504525 -0.000531724992958727 -4.80820228224175e-05 -0.000153595433793637 0.000100292171043774 -0.000253518683553648 -1.28505203619521e-06 9.48579285357924e-06 -2.06113422501586e-05 0.000183045505975243 -9.7134605228723e-05 2.14741188501069e-05 -0.00499417853799675 -0.00110379752318379 0.00846402317387067 0.000613012307503403 0.000783806355450274 5.35850494137141e-05 -0.00500254518743771 0.00578107020863139 0.000711690892848846 -0.000708176275360678 -0.00121102451845977 3.61544905857078e-05 -0.000238077685327333 6.64804876537443e-05 -0.000562196755992304 0.00248829650330324 0.000254408260145621 0.00375318486806983 0.000103315230199764 9.64500044538346e-06 -0.00020053977736598 -0.00052164322353446 -0.000896962158381684 -0.000145329372641548 -0.00174628725731132 0.00216162728127243 0.000104381127696982 -0.0168230537686395 -0.0738323873650495 -0.0478762674522799 0.000307901562766022 -6.89094591709344e-05 0.000195863829919976 -2.13658179180708e-05 0.000240994344302905 0.000327122706422643 3.83448780235574e-05 8.03255273756575e-05 2.1906848849039e-06 -1.52506101513047e-06 -4.34905670324246e-05 -3.88298683295161e-05 1.53629012392335e-05 -1.89431018496967e-05 -3.30697037862351e-05 6.67686418677166e-07 -3.77431339980228e-05 2.49324579726396e-05 8.98253287396844e-05 -3.08467372089838e-05 -9.39084169908589e-05 -3.57065029366342e-06 1.57151239075213e-05 1.52521153055637e-05 6.74987779658396e-05 7.5799556693503e-05 6.46566180267217e-05 2.80490215637222e-05 3.46524494452764e-05 1.98403219873391e-05 1.19636270808193e-05 3.64295910275625e-05 8.0305719083554e-06 0.166938551574375 0.741656356918696 0.0271985718598092 0.0304465470899068 0.141480045345317 0.544754079070394 0.00041002378726936 0.000486792727216918 0.000393007499338776 -3.30786890380421e-05 -6.42995185129656e-05 0.000246515439583741 -0.000258663299608737 0.00025596663881333 -0.000271535077462404 -0.000150110291933747 -0.00032347912032037 0.000230561422770204 0.000580197249623708 -0.00144435555253549 -0.000213071552907326 -0.00143226609204172 -4.30341939244083e-05 0.000356826515613171 0.000166669371478688 0.000587923412820443 -0.000944430115795024 -0.000312576737385383 -0.000281445356705586 -0.000466264803604007 -4.10876885816367e-05 -0.000139247350101374 0.000232306020470204 2.29278825516335e-05 1.59594005485459e-05 5.11050182238089e-06 -7.0133438371688e-05 -5.39268321554957e-05 -9.38667245734141e-05 -0.000212013043306128 1.10921072033895e-05 3.64985120283441e-05 0.000155287761716169 -0.000423759374710738 -4.2901485699893e-05 0.000292672658457319 0.000503750380775104 -0.000629457346199662 -0.000101736075910294 0.000159112844524754 0.000760368021579564 -0.000771327862195361 -0.00103118427033345 -0.00132127844414978 -0.00081916616661518 0.000596502059521689 -0.000109335909270584 0.00148871180894001 -0.000739676913197179 -0.000102207153254021 0.00327033223470408 -0.0019060048231782 0.00310341885515087 3.26752479936044e-06 7.14426368152325e-05 2.64001903490821e-05 -0.000193401033036226 -0.00055952944831584 4.08433118614223e-05 7.18184715736294e-05 -0.000114229965381331 -0.000266190453650763
  122 2981.71727647529 ""  30.9709084924636 0 0 0.0282076846519256 0.005794692651539 -0.0476561981149574 0.00414977090008845 -0.00369362516120675 -0.0014052445005007 0.00322427873708151 -0.0390785111690036 0.00688577964073628 -7.61918949685522e-05 -5.15505264577572e-06 0.000436225681155658 0.000322668443895663 -0.000467250600169175 7.55845598975606e-05 -0.348609928838727 -0.0699520249153203 0.571471515862818 -0.00373177005390223 -0.00628272031614041 -0.00121006732833829 -0.0425905580720864 0.0496735074489866 0.00686431046991133 0.278960064708929 0.506135586018836 -0.0265760899490124 -0.103068340688999 -0.0181797119572916 0.179724104644512 -0.210096989983956 -0.02850737489206 -0.235235431405668 0.000228261135501232 4.50513797471379e-05 -0.000381526143573554 0.000138971844670924 -5.06654638169327e-05 -0.000271046348101612 -0.00485111303998914 0.00588559892727337 -0.00018818997296007 0.000116101354945019 0.000268767575083381 0.000507800936167549 -2.86971912081728e-06 9.67021757221891e-06 -6.27516717125278e-06 9.53308690855864e-06 -9.21405958930761e-05 -0.000138143352407743 -8.23667247397038e-05 -5.91783317096091e-06 2.31394335004627e-05 4.03173600654613e-05 2.00876978205933e-05 -6.23833294498022e-06 -4.09856353148804e-05 2.46046488828204e-06 1.5059815874171e-05 -8.72475952826683e-05 -3.42426286531412e-05 -8.65306679789616e-05 6.09143377654643e-05 -0.000124125623080124 -0.000164167638915203 -2.8729944802773e-06 7.08947711478279e-06 2.70860378264188e-06 0.000112176626469457 -7.03616309087199e-05 -0.00016543914067818 0.000277939362783493 -0.000239831528883047 -0.000153053895437631 7.78038920256884e-05 9.72751828817063e-05 -0.000181195858189938 -0.00048843759391986 -0.00188402605578052 6.57184727579284e-05 -0.000457416078238744 -0.00155567916776943 -0.00575246869175166 0.000503386324490348 -0.000286440175440891 0.000399768921247357 6.32517321245925e-06 4.05376740418678e-06 -6.89087374829808e-05 0.000472140155492569 -0.000139222413343811 0.000647083461621291 1.91347868498871e-06 -5.70657513625405e-05 0.000120393434199212 -0.000801036573138652 0.00188837936033868 0.000278216802345699 -0.000212740231991262 -3.99898278495215e-05 -3.94111968440572e-05 -0.000352265959025298 -0.00102713846517171 0.00171125498558507 0.00185199916534237 0.00172245785125394 0.00291577611191146 0.000379724082183118 0.00146499177523705 -0.00225586493280904 -0.00549644012970099 -0.000325001491018466 0.00111742905049538 0.00109240980893901 0.00106145144336028 0.00191852925052685 -0.00270080744734966 -2.59508360360377e-05 0.000415448500571413 0.00074027384126723 -0.00221721187640196 -0.000213792030887905 -3.18787605831069e-05 -3.98705177063624e-05 2.6002437196441e-05 3.29645569565078e-05 2.59070813337246e-05 3.29625425808421e-05 -8.10983911647889e-05 8.85175830553512e-05 -5.75841780074996e-05 0.000654289343142357 0.00020221203946072 -6.98217757217923e-05 -0.000329329242535442 0.000234525440728977 -0.000142235196408825 0.00126100293386598 -0.000804618815829984 0.00079981961847515 2.78283448071381e-05 0.000644377686198284 0.00104702568908362 0.000224806992632695 0.00302932064022341 0.000606162537250037 0.00572325687115766 -0.00214465176494808 -0.0127702482570112
  123 2985.95983490061 ""  26.2871990202504 0 0 0.00271976403013065 0.000472294443756464 -0.00441929191651918 0.000527688043553243 0.000139548761122229 -9.44160237124983e-06 -0.00118781095433368 0.00362899353356735 0.000792335061819912 1.88890342245817e-05 -1.05016992391435e-05 2.46239571164331e-05 7.73078899390495e-05 1.67514297317349e-05 -1.306763934631e-05 -0.0325184187980581 -0.0061615244979867 0.0527228370341182 -0.00305920371766134 -0.00504749987496892 -0.000297103628834127 -0.0031065438926356 0.00343879315820327 0.000288836351709106 -0.0262750268059298 -0.0488168286853446 0.00291204157956545 0.0198345008108487 0.00317718099696501 -0.0357428533915835 0.0201174253021971 0.00233225193732915 0.0230403754717349 -0.000234300424438302 -3.77705742620249e-05 0.000269517598427305 -0.00040463339415748 -0.000569631599954168 -0.000147181344999234 -0.000320857469307917 0.000383662868844307 -1.92203466135355e-05 -9.9379681438189e-06 -9.26369591578152e-05 -6.85537736224046e-05 -2.31499912211199e-05 1.42404919067304e-07 1.09384166616917e-05 1.67593086068792e-05 -1.99361744895908e-05 -4.88944849023954e-05 -2.10415899149963e-05 1.72160796855647e-05 1.1886468976521e-05 -0.000131431714335979 -0.000170332011309187 0.000185887336728274 3.51208283589287e-05 -0.000103385699022101 -0.000191560979145032 0.000274725546823795 -1.82900977438457e-05 0.000261717743909635 -6.19927684758408e-06 3.59057274210584e-05 -5.75276827420234e-05 -2.13841546330556e-05 0.000482365074139857 0.000571245746942889 -0.028530910529498 -0.020019330148266 -0.0204972612498574 0.0164764064629068 -0.0195016189730754 -0.00766854258257546 0.00162028661616512 0.00494435017224549 -0.00640098495342029 0.000186085468387608 0.000809661228368746 4.75973990630239e-06 3.78779869852651e-05 0.000233536556333319 0.000850153971241297 0.000304017979842308 -0.000122602976351398 0.000339948919915235 0.000810877248833151 0.00132529339358471 -0.00221745451316223 -0.00205473208400041 0.0025255661896416 -0.00149737349396092 -0.000147068114523213 -0.000387440744764181 0.000637099023725275 -0.161748709612432 0.401753973334072 0.0531232785139851 0.554047594064217 0.0254834671103833 -0.118484029622729 -0.0544563558426136 -0.1920272150888 0.3057721325277 0.137219152386893 0.12453461287574 0.214198422689694 0.0352995088998596 0.127194427571789 -0.200015265616731 -0.367976662187659 -0.022773684172058 0.0756139921457881 0.0422908175292083 0.0405582512228947 0.071266841386995 -0.0945955740448486 -0.000605701242996975 0.0138746436184809 0.0338168090950835 -0.0986879381947465 -0.0102214163091616 2.9850123880236e-06 8.86880431789082e-06 -9.73267863490977e-06 -1.54281044372558e-06 3.63750236298982e-06 1.06391005157331e-05 1.78623133870674e-05 -1.24935491847773e-05 -5.89218743797568e-06 -0.000176503720184677 -5.88477893454254e-05 3.1057366229241e-05 0.000104612978011981 -9.03428750264448e-05 -2.14161750579002e-05 -0.000176235243519858 8.10085500103958e-05 -5.57314991635133e-05 -6.42716055523855e-05 7.88858966284902e-05 0.000113454168802601 0.000370437745271079 0.000237638464472528 0.000175451390509014 0.00071555486458278 -0.000183933831722722 -0.00140004391347625
  124 2986.5311439935 ""  33.3585917241866 0 0 -0.0285280672971353 -0.00507092630764413 0.0464050610745229 -0.00639034512438623 -0.00212634341804867 0.000171869106472669 0.012135395118389 -0.032868396253955 -0.00822918935886096 -0.000138416202302783 0.000128580397366743 -0.000269833964627673 -0.000791443639754841 -0.00061825688277825 -0.000230408671756851 0.340974141972867 0.0646012139301812 -0.554230089226372 0.038286576118045 0.065103787755565 0.00362173246519649 0.0355385527769221 -0.0406640339110934 -0.00381401528261365 0.238726782609655 0.444608189567367 -0.0267544303886748 -0.190652001912035 -0.0302383389377013 0.344229334827341 -0.188041154840631 -0.0214381362203947 -0.215960537996638 -0.000168341192426062 -0.00024772307786973 0.000862361773778101 0.00739383195595596 0.0111258924456673 0.00225921380938836 0.00261958302776514 -0.00342818859412237 0.000362044360845667 -0.000213969175384424 -0.000832545967234686 -0.000276829878151137 2.19792116428725e-05 2.00235634329547e-07 -1.74293775722558e-05 -4.12320504297741e-05 7.18803669805014e-05 0.000152461221363076 1.93482840412909e-05 5.6874508663126e-05 -5.92941070856019e-05 -1.66071894782922e-05 -1.52918264481033e-05 -1.12009929032403e-06 3.31908960817117e-05 4.10174926495679e-07 -4.76640215354922e-05 9.19695794737775e-05 2.94642550640396e-05 0.000103317614833783 -0.000112609881179896 -7.20930785216389e-05 0.000413962615907282 -1.0140152139381e-05 5.22998913422691e-05 5.44049134783709e-05 -0.00300043095569626 -0.00191000527983122 -0.00199726401338728 0.00176302626713535 -0.00201857838897648 -0.000796610625028222 0.000172087419689032 0.000557419401207559 -0.000624009232406655 0.00197650440211703 0.00932595113372573 0.000401750911439966 0.000148380466536929 0.000688802523110879 0.00272960527305688 7.50550759094035e-05 -0.000144740338345525 2.51900933233418e-05 2.7095285309971e-05 8.41925415459676e-06 -4.31017302314018e-05 -0.00080480546875391 0.000413545518938364 -0.000750158326106114 0.000631047685294114 0.00217103908517219 -0.00253513532436913 -0.0156273216003674 0.0388400517939504 0.00505429394442729 0.0566621075941415 0.00267458426392964 -0.0120536345371117 -0.00540159728164761 -0.019110432266688 0.0303753673750261 0.0141911696111563 0.012893752596928 0.022149632773537 0.00366924564433446 0.0131929335069064 -0.0207656907549007 -0.0387331951067337 -0.00239500519617672 0.0079576119473468 0.00413966188474757 0.00398319903690985 0.00698692599737732 -0.00969452262470039 -4.51962183673044e-05 0.00141965870423667 0.00361982101993574 -0.0105384501401041 -0.00109858412935657 -5.4804164936161e-05 -6.51403533519341e-05 5.66327877110632e-05 1.08541643828398e-05 -6.4692141002851e-07 -3.90671559579108e-05 -0.000220579207714501 0.000122193328319775 -4.18858241795483e-05 0.00157964271196349 0.000606406034256062 -0.000268027978061337 -0.000538362229453513 0.000548994706268236 0.000142908255745725 0.00230749528775707 -0.00122297908999322 0.00104910386494037 0.000621586470966753 -0.00073927432894439 -0.00118378666824372 -0.00284004966585248 -0.00272590950656184 -0.00160515795873332 -0.00738834784271498 0.0019695484524037 0.0145036481683198
  125 2986.86973651403 ""  26.5581222793987 0 0 1.26896065325816e-06 -3.35363021118471e-07 4.75181436560703e-06 5.16665363228849e-05 -3.36953493804454e-06 1.05440953274891e-06 -3.37295472139873e-05 7.37479104522187e-05 -3.12879202453406e-05 -2.43521379051375e-06 6.88935310844281e-07 -6.35496548913165e-06 4.00494223656767e-05 -2.16472257827048e-05 1.45357965220363e-05 2.4579074075371e-05 2.78753173324157e-05 2.24935529560121e-05 -0.000215112868252608 -0.000436161949232815 -2.00638466718896e-05 -0.000363740337371434 0.000468356231539491 7.07106145168765e-05 -0.000538371041767422 -0.000995447077237206 5.90341017016398e-05 0.000258692555564434 4.35372068213173e-05 -0.000473985632775799 0.000656173187613325 8.15590854315811e-05 0.000767966033490239 9.71427019367384e-05 1.47516445303439e-05 -0.000148878841877432 -0.00015402639282911 -0.000262829003934812 -4.56054540112853e-05 -0.000396963729043922 0.000505490439875352 3.71093546694009e-05 -1.5720751311418e-05 3.45855901377875e-05 -3.1134712392525e-05 5.31795247649322e-05 1.01800158347381e-05 -2.11567927359447e-05 -3.18210284537607e-05 -3.87480042401463e-05 4.61814863828773e-05 4.44900916411824e-05 -1.7802290328466e-05 3.24936290194157e-05 0.000531299708131658 0.000522526906089424 -0.000892682717022401 -9.40406071993452e-05 -0.000239238917585236 0.000277380761842916 -0.000954430196064403 0.000520693388050543 -0.000594838727076903 8.09325575277991e-05 -2.78343552388361e-05 4.17022148503219e-05 0.000282389325954497 0.000589863467855071 -0.000576678816721847 0.00893764053207693 0.00695264265443118 0.0070678645415444 0.0188672323444126 -0.0236915426134159 -0.00929538187534918 -0.00646236768510247 -0.0176549922122056 0.0286574484020041 -5.59922670136174e-05 -0.00038232590560262 2.10579986721792e-05 3.58071602946663e-05 4.2291630108544e-05 0.000288823872656506 -0.00114859602997656 0.000841326688959161 -0.00104294677587482 -0.0034056172788381 -0.00578546778345485 0.0092564966929157 0.00751357790196021 -0.00516269791481745 0.00748363181319381 0.000160772796291347 0.000467149157412594 -0.00076064435844855 0.0548143250303158 -0.139196621012571 -0.0189420340162618 -0.179367882285789 -0.00838197354913087 0.0380108582744999 0.0186915866228775 0.0648399008365462 -0.101671253418824 0.165912432852576 0.153286289836709 0.261616719039026 0.0427679091230833 0.151244239438161 -0.240030909694477 -0.432280404896337 -0.0261440202742768 0.0888044671070064 -0.185945055736663 -0.178046200577331 -0.322276237469757 0.393461395157733 0.00222907310217428 -0.0582215619813002 -0.134242832060616 0.383501524384775 0.0432949058269256 1.95554176205398e-05 1.83840518420809e-05 -4.16662575739834e-06 2.38131403690468e-06 3.01116284390428e-07 -5.2997544959978e-06 1.69685159484777e-05 -1.51764908294395e-05 2.07863711673611e-05 -0.000313543286442414 -0.000120777250452519 2.25972054872154e-05 9.57946783390195e-05 -0.000105785765147683 2.83780334337793e-05 -0.000262532232665817 0.000166287270295457 -0.000177945013951144 3.92811548538359e-06 1.05411223858573e-06 -7.69280060209518e-07 -0.000100304656481421 3.75159399918276e-06 -6.29606830984586e-06 9.27676070467886e-06 -3.05923297720889e-05 1.30824377936722e-05
  126 2994.23382030039 ""  33.3742933324328 0 0 0.000131385393973806 1.65560032355618e-05 -0.000217899593082914 1.19638550603877e-05 -0.000169006635225793 -3.45408069250344e-05 6.59276507147184e-05 -0.000264651232866532 9.54046980332674e-05 9.86204023246109e-07 1.52591474775833e-06 2.0585278289427e-05 -8.63440690444385e-05 -4.11723345817434e-05 -1.91648912611809e-06 -0.00158912663025051 -0.000389684335888526 0.00252598858719737 0.000618130738240726 0.00111073968511267 4.7220388931321e-05 -0.000803697334461264 0.000882435479389318 9.52717678935846e-05 0.00192895115155313 0.00353300458892196 -0.00018740112765974 -0.000752467745529501 -0.000120915694323225 0.00133389706388839 -0.00195275925209271 -0.000253183730506937 -0.00223907655376043 0.000128942190209431 1.83519203047451e-05 -0.000148699576985252 0.000544613452495119 0.000867325716311806 0.000128887998759763 0.000284937603029713 -0.000382964436973418 -3.04850352554274e-05 1.688337295685e-05 -0.000231243678488613 0.000209985718344246 -0.00014797619188445 -1.02066206617403e-06 2.15678835879324e-05 0.000142014735651987 3.30121478892757e-05 -6.73833222239704e-05 -0.000176686656651779 5.51310429759998e-05 -5.71053224532731e-05 0.000404174900049912 0.000687392192950098 -0.00109819203085925 0.000972338981756867 0.000101343740597095 -0.000279314044312668 0.000877515614616523 -0.000646365240527241 0.000863597452960438 -5.09705892503604e-05 8.41892369017244e-06 1.42694502236489e-06 -0.000163968591364264 -7.83869472273417e-05 8.51284527448732e-05 -0.0173378676105091 -0.0124610176913994 -0.0132376639880311 -0.0161681160355628 0.0205988969453769 0.00771524668968278 -0.00334139156977229 -0.0176102268783594 0.0277846271980723 0.000609890376614461 0.00312026858149907 0.000119434870966663 -0.00024735854453194 -0.000639783750170556 -0.00235158138608001 -0.00016587539746034 -0.000133429839719662 0.000224148197719364 -0.00434853446863654 -0.00824458497199822 0.0131535063317124 -0.00967555759128123 0.00734972031809567 -0.0100691041591253 -0.000457642887729804 -0.000484147997407878 0.000728715701968513 -0.0973843043111523 0.247121177037495 0.0340721133421037 0.333453031249769 0.0160015038000394 -0.0703093379597897 -0.0321424084941745 -0.117353265398904 0.190522811087323 -0.13825704526315 -0.129843214530946 -0.219489129104113 -0.0349176896360451 -0.131776992090976 0.203823678928826 0.363707562931993 0.0211094198882967 -0.0749498182363131 -0.178588294084211 -0.170745432190697 -0.314033974155715 0.344747330523482 0.00275259634504588 -0.0521328649449312 -0.129200589982098 0.375349206121462 0.0392816921903946 -4.76792063347038e-05 -5.12021191087793e-05 1.16691793474464e-05 -5.90806291769477e-06 1.14711752357684e-06 6.38124907613178e-06 -0.000110262736164821 7.45151862702046e-05 -7.94853127445708e-05 0.000811912843031226 0.000322032676962631 -7.14666261445558e-05 -0.000238251405559169 0.000266751250103893 -5.99711895020474e-05 0.00135222548869991 -0.000821125365732664 0.00084536467319615 -1.0777008865431e-05 9.07353211269612e-06 1.74435784162414e-05 0.000172218991582745 -1.23033964230023e-05 -6.8045552487507e-05 2.31358429792837e-05 5.06140732125453e-05 -7.62242360679963e-05
  127 3040.58142407956 ""  6.45387024594924 0 0 5.50747004716461e-06 1.04895855424005e-05 2.58430067240248e-05 -7.83899849006954e-05 -1.494300916612e-05 6.98168455214123e-06 0.00128662036818522 0.00079808664788156 -0.000165640529847199 2.63671328039478e-06 4.47380326839932e-06 -1.30028994713662e-05 0.000168841415663891 7.30540649739043e-06 -0.000157017805502016 6.05313797694637e-05 8.09899519826356e-06 -0.000281327780973495 0.000314061249861898 0.000711569827056918 5.21783453387756e-05 0.000423595717362047 -0.0006086548721323 -4.07797932709549e-05 -0.00467025519846641 -0.0088837108152487 0.000471268952771278 -0.00461504949113076 -0.000354445039787803 0.00878147763330721 -0.00605875768600911 -0.000361335175587096 -0.00723787502006631 -0.00146832942722523 -0.000297835815297233 0.00196824387376331 -0.000148258201798076 -0.00027958064790583 -5.14115536535692e-05 -0.000353136067542921 0.000473706097384153 2.45285842232578e-05 -1.24848063271463e-05 -3.59745593306726e-05 -3.78561274229266e-05 4.33809777490701e-06 2.5673157364114e-07 2.59944569152313e-06 -7.60345523399068e-06 -2.07686236097261e-05 3.66854518167702e-06 7.09610475302177e-06 1.0304799185681e-05 -2.38131890520381e-05 -0.000113622722953053 -4.05348917054847e-05 0.000229701303561122 -7.31165419922501e-06 -5.0108163724515e-06 -7.14269675011351e-05 0.000151761323732802 2.3036734865502e-05 0.000232700334472597 -9.57583554883199e-07 4.35777616471799e-05 -3.0953584133971e-05 0.000118445058213966 -0.000507681916113103 -0.000384162785735555 0.0575193866233286 -0.0211567111273318 -0.032346183206225 -0.0453975865379326 -0.0233805001148524 0.000522007800775381 -0.0072817752920135 0.0122674696611641 0.00611329113367461 6.49670651844536e-05 0.000298334475480564 4.02987659558953e-06 3.65197980107982e-05 0.000117362228056605 0.000422418353181826 0.000251368832443303 -0.000307341937645615 0.000144087476307253 0.000969292801144287 0.0012396369190985 -0.00232231969466118 -0.00154082867348705 0.000829912368681153 -0.0014716869131856 -0.000159007302010213 -0.000297421129978664 0.000546423268040461 -0.153598158939715 0.434778968542714 0.0532130673500034 -0.511365715902025 -0.0301998912008996 0.101510157783249 -0.0227899409124583 -0.151081808204533 0.232472419938786 0.14701710013844 0.147983066109569 0.258936510121725 0.018676091066702 0.116725091978205 -0.185741965803201 0.376605453006494 0.0161228983193133 -0.0787764443573063 -0.03268264887887 -0.0247411642051647 -0.0503186642637282 0.0754089509280969 0.00486069595639299 -0.0100802261558929 0.0437738161189671 -0.125797610575319 -0.0114996247549838 4.01990606025967e-05 9.02967480931315e-05 -2.59342689102627e-05 1.61168467121954e-06 6.98130517420853e-06 6.11094632228966e-06 5.66007734926138e-05 -3.67964812680057e-05 3.15642090062162e-05 -0.0011981329526658 -0.000429236846256406 0.000121878803042148 0.000743466610184825 -0.000618766527515562 9.00822336255495e-05 -0.000660383031602719 0.000366388414249804 -0.000350591974776213 -1.22722679987503e-05 4.9912479109454e-06 -4.34217582876813e-06 0.000111638184653324 -7.00133404623384e-05 6.00880178904557e-05 3.06724361770806e-05 -3.85592937162957e-05 -2.03701339352339e-05
  128 3041.86107708722 ""  7.43340461641221 0 0 -6.33388628626422e-06 6.77642330231064e-06 2.56937929762344e-05 -3.20215781819723e-05 1.95732011599359e-05 9.46707856712434e-06 0.000486845672181388 0.000326102408021441 -9.35752735978755e-05 -3.16709931597835e-07 1.39395071127595e-06 -1.01032861673814e-05 0.000106264469008432 1.81922941266779e-05 -8.55850003301929e-05 0.000120791664629745 4.80966172878111e-05 -0.000274315238236479 2.48747782370324e-05 0.000102301134676754 8.13347005109923e-06 0.000287885175966578 -0.000360939615192637 -2.66629938629264e-05 -0.00194144304463219 -0.00368774441531329 0.00018791926322392 -0.00179479028015814 -0.000141719482972439 0.00341319767106623 -0.00206824765895859 -0.00010627104114822 -0.00248767402182345 -0.000836931740048709 -0.000165403821918835 0.00111346753352821 -0.000190709957623039 -0.000329636902163434 -5.32928652815435e-05 -0.000201968438953652 0.000281536420527799 1.35669409638325e-05 -1.1662793916039e-05 3.80604069256616e-05 -4.71870667476382e-05 3.07242985243016e-05 -7.4650246370042e-06 5.32838262528182e-06 -4.85406377739251e-05 -3.87072849412019e-05 7.072362770296e-05 4.1360546771495e-05 8.76998434033885e-05 -0.000137897181462139 -0.000687070908790056 -0.00070138525523649 0.00112962327263684 6.85432748742525e-06 0.000193736730904386 -0.00027338960450818 0.00106902311366074 -0.000753835123630173 0.000962012944070047 -7.62058671160628e-05 5.38118103714168e-05 -9.39578768229016e-05 0.00061505110476576 0.000230097641553851 -0.00022628127119585 0.0299556064373685 -0.0140568679437601 -0.0152059035493152 0.0514889361567273 0.0262420287839204 0.00295186711674692 -0.0539092171155735 0.00786370751810491 -0.00692895714371987 -0.000110996203318227 -0.000547764103719007 -4.22328594837672e-05 5.75910537023944e-05 0.000170739071842564 0.000542263413065441 0.00171983237153687 -0.00114901787879043 0.00153029416328048 0.00607012498113349 0.00845127634170818 -0.0136571095710235 -0.0112957869475831 0.00748274756750806 -0.0099304928406893 -0.000521596903088057 -0.000933546524071004 0.00167001760706522 -0.0898255913079074 0.248213438574278 0.0318654826564678 -0.263035688918921 -0.0176272826603978 0.0526818917591123 -0.00663804188670487 -0.0641088194041303 0.0963001105215524 -0.179678827646858 -0.179474331995965 -0.31064517925221 -0.0153361668004444 -0.115589343377416 0.185429038025428 -0.421666662132626 -0.0173516525369654 0.0908176834518963 0.0945042568381454 0.104629647700283 0.189308047665948 0.488370918332586 0.00821673648029394 -0.0813103767353831 0.0581684039136458 -0.208389011639169 -0.0226879519408902 2.15041449171916e-06 2.68841992636373e-05 -5.38149626953643e-06 -1.26979629218023e-06 -1.8297156978726e-06 3.76720838193513e-06 0.000224801601058064 -0.000128937036032159 0.00011646041209185 -0.0001710237808279 -7.25149884335389e-05 3.55608167799165e-05 0.000148374155909954 -0.000126215736905895 8.06069465591539e-06 -0.00259189555132343 0.00144757956822779 -0.00141613249280962 -3.24453715034045e-06 -3.0909175805273e-06 -8.02790699003094e-06 1.90498766043868e-05 -6.7656512950881e-06 5.63407882269276e-05 9.82627126214424e-06 -2.10101271886691e-05 3.63060991155041e-06
[truncated: 74,325 more chars]
