# Supplementary material for: Cut-off Scale and Complex Formation in Density Functional Theory Computations of Epoxy-Amine Reactivity
Source: ACS Omega. 2021 Oct 25;6(44):29424–31. doi: 10.1021/acsomega.1c03229 (PMC8587129; doi:10.1021/acsomega.1c03229)
Supplement: Supplementary file 1 — ao1c03229_si_001.zip [file ao1c03229_si_001.zip › Final_structures/Primary/A4_E4_B3LYP-D3_CC-PVTZ-F_ canonical/Amine_frag4_Epoxy_frag4_reactant-8_isomer3.vib]

{ 
 s_m_m2io_version
 :::
 2.0.0 
} 

f_m_table { 
 i_j_atom_total
 :::
 50
 m_column[155] { 
  s_m_data_name
  s_m_column_name
  i_m_width
  b_m_visible
  s_m_units
  :::
  1 r_j_Frequency  "Frequency"  10 1 "" 
  2 s_j_Symmetry  "Symmetry"  10 0 "" 
  3 r_j_Intensity  "Intensity"  10 1 "" 
  4 r_j_Raman_Act  "Raman Act"  10 0 "" 
  5 r_j_Raman_Int  "Raman Int"  10 0 "" 
  6 r_j_x1  "x1"  10 0 "" 
  7 r_j_y1  "y1"  10 0 "" 
  8 r_j_z1  "z1"  10 0 "" 
  9 r_j_x2  "x2"  10 0 "" 
  10 r_j_y2  "y2"  10 0 "" 
  11 r_j_z2  "z2"  10 0 "" 
  12 r_j_x3  "x3"  10 0 "" 
  13 r_j_y3  "y3"  10 0 "" 
  14 r_j_z3  "z3"  10 0 "" 
  15 r_j_x4  "x4"  10 0 "" 
  16 r_j_y4  "y4"  10 0 "" 
  17 r_j_z4  "z4"  10 0 "" 
  18 r_j_x5  "x5"  10 0 "" 
  19 r_j_y5  "y5"  10 0 "" 
  20 r_j_z5  "z5"  10 0 "" 
  21 r_j_x6  "x6"  10 0 "" 
  22 r_j_y6  "y6"  10 0 "" 
  23 r_j_z6  "z6"  10 0 "" 
  24 r_j_x7  "x7"  10 0 "" 
  25 r_j_y7  "y7"  10 0 "" 
  26 r_j_z7  "z7"  10 0 "" 
  27 r_j_x8  "x8"  10 0 "" 
  28 r_j_y8  "y8"  10 0 "" 
  29 r_j_z8  "z8"  10 0 "" 
  30 r_j_x9  "x9"  10 0 "" 
  31 r_j_y9  "y9"  10 0 "" 
  32 r_j_z9  "z9"  10 0 "" 
  33 r_j_x10  "x10"  10 0 "" 
  34 r_j_y10  "y10"  10 0 "" 
  35 r_j_z10  "z10"  10 0 "" 
  36 r_j_x11  "x11"  10 0 "" 
  37 r_j_y11  "y11"  10 0 "" 
  38 r_j_z11  "z11"  10 0 "" 
  39 r_j_x12  "x12"  10 0 "" 
  40 r_j_y12  "y12"  10 0 "" 
  41 r_j_z12  "z12"  10 0 "" 
  42 r_j_x13  "x13"  10 0 "" 
  43 r_j_y13  "y13"  10 0 "" 
  44 r_j_z13  "z13"  10 0 "" 
  45 r_j_x14  "x14"  10 0 "" 
  46 r_j_y14  "y14"  10 0 "" 
  47 r_j_z14  "z14"  10 0 "" 
  48 r_j_x15  "x15"  10 0 "" 
  49 r_j_y15  "y15"  10 0 "" 
  50 r_j_z15  "z15"  10 0 "" 
  51 r_j_x16  "x16"  10 0 "" 
  52 r_j_y16  "y16"  10 0 "" 
  53 r_j_z16  "z16"  10 0 "" 
  54 r_j_x17  "x17"  10 0 "" 
  55 r_j_y17  "y17"  10 0 "" 
  56 r_j_z17  "z17"  10 0 "" 
  57 r_j_x18  "x18"  10 0 "" 
  58 r_j_y18  "y18"  10 0 "" 
  59 r_j_z18  "z18"  10 0 "" 
  60 r_j_x19  "x19"  10 0 "" 
  61 r_j_y19  "y19"  10 0 "" 
  62 r_j_z19  "z19"  10 0 "" 
  63 r_j_x20  "x20"  10 0 "" 
  64 r_j_y20  "y20"  10 0 "" 
  65 r_j_z20  "z20"  10 0 "" 
  66 r_j_x21  "x21"  10 0 "" 
  67 r_j_y21  "y21"  10 0 "" 
  68 r_j_z21  "z21"  10 0 "" 
  69 r_j_x22  "x22"  10 0 "" 
  70 r_j_y22  "y22"  10 0 "" 
  71 r_j_z22  "z22"  10 0 "" 
  72 r_j_x23  "x23"  10 0 "" 
  73 r_j_y23  "y23"  10 0 "" 
  74 r_j_z23  "z23"  10 0 "" 
  75 r_j_x24  "x24"  10 0 "" 
  76 r_j_y24  "y24"  10 0 "" 
  77 r_j_z24  "z24"  10 0 "" 
  78 r_j_x25  "x25"  10 0 "" 
  79 r_j_y25  "y25"  10 0 "" 
  80 r_j_z25  "z25"  10 0 "" 
  81 r_j_x26  "x26"  10 0 "" 
  82 r_j_y26  "y26"  10 0 "" 
  83 r_j_z26  "z26"  10 0 "" 
  84 r_j_x27  "x27"  10 0 "" 
  85 r_j_y27  "y27"  10 0 "" 
  86 r_j_z27  "z27"  10 0 "" 
  87 r_j_x28  "x28"  10 0 "" 
  88 r_j_y28  "y28"  10 0 "" 
  89 r_j_z28  "z28"  10 0 "" 
  90 r_j_x29  "x29"  10 0 "" 
  91 r_j_y29  "y29"  10 0 "" 
  92 r_j_z29  "z29"  10 0 "" 
  93 r_j_x30  "x30"  10 0 "" 
  94 r_j_y30  "y30"  10 0 "" 
  95 r_j_z30  "z30"  10 0 "" 
  96 r_j_x31  "x31"  10 0 "" 
  97 r_j_y31  "y31"  10 0 "" 
  98 r_j_z31  "z31"  10 0 "" 
  99 r_j_x32  "x32"  10 0 "" 
  100 r_j_y32  "y32"  10 0 "" 
  101 r_j_z32  "z32"  10 0 "" 
  102 r_j_x33  "x33"  10 0 "" 
  103 r_j_y33  "y33"  10 0 "" 
  104 r_j_z33  "z33"  10 0 "" 
  105 r_j_x34  "x34"  10 0 "" 
  106 r_j_y34  "y34"  10 0 "" 
  107 r_j_z34  "z34"  10 0 "" 
  108 r_j_x35  "x35"  10 0 "" 
  109 r_j_y35  "y35"  10 0 "" 
  110 r_j_z35  "z35"  10 0 "" 
  111 r_j_x36  "x36"  10 0 "" 
  112 r_j_y36  "y36"  10 0 "" 
  113 r_j_z36  "z36"  10 0 "" 
  114 r_j_x37  "x37"  10 0 "" 
  115 r_j_y37  "y37"  10 0 "" 
  116 r_j_z37  "z37"  10 0 "" 
  117 r_j_x38  "x38"  10 0 "" 
  118 r_j_y38  "y38"  10 0 "" 
  119 r_j_z38  "z38"  10 0 "" 
  120 r_j_x39  "x39"  10 0 "" 
  121 r_j_y39  "y39"  10 0 "" 
  122 r_j_z39  "z39"  10 0 "" 
  123 r_j_x40  "x40"  10 0 "" 
  124 r_j_y40  "y40"  10 0 "" 
  125 r_j_z40  "z40"  10 0 "" 
  126 r_j_x41  "x41"  10 0 "" 
  127 r_j_y41  "y41"  10 0 "" 
  128 r_j_z41  "z41"  10 0 "" 
  129 r_j_x42  "x42"  10 0 "" 
  130 r_j_y42  "y42"  10 0 "" 
  131 r_j_z42  "z42"  10 0 "" 
  132 r_j_x43  "x43"  10 0 "" 
  133 r_j_y43  "y43"  10 0 "" 
  134 r_j_z43  "z43"  10 0 "" 
  135 r_j_x44  "x44"  10 0 "" 
  136 r_j_y44  "y44"  10 0 "" 
  137 r_j_z44  "z44"  10 0 "" 
  138 r_j_x45  "x45"  10 0 "" 
  139 r_j_y45  "y45"  10 0 "" 
  140 r_j_z45  "z45"  10 0 "" 
  141 r_j_x46  "x46"  10 0 "" 
  142 r_j_y46  "y46"  10 0 "" 
  143 r_j_z46  "z46"  10 0 "" 
  144 r_j_x47  "x47"  10 0 "" 
  145 r_j_y47  "y47"  10 0 "" 
  146 r_j_z47  "z47"  10 0 "" 
  147 r_j_x48  "x48"  10 0 "" 
  148 r_j_y48  "y48"  10 0 "" 
  149 r_j_z48  "z48"  10 0 "" 
  150 r_j_x49  "x49"  10 0 "" 
  151 r_j_y49  "y49"  10 0 "" 
  152 r_j_z49  "z49"  10 0 "" 
  153 r_j_x50  "x50"  10 0 "" 
  154 r_j_y50  "y50"  10 0 "" 
  155 r_j_z50  "z50"  10 0 "" 
  :::
 } 
 m_row[144] { 
  r_j_Frequency
  s_j_Symmetry
  r_j_Intensity
  r_j_Raman_Act
  r_j_Raman_Int
  r_j_x1
  r_j_y1
  r_j_z1
  r_j_x2
  r_j_y2
  r_j_z2
  r_j_x3
  r_j_y3
  r_j_z3
  r_j_x4
  r_j_y4
  r_j_z4
  r_j_x5
  r_j_y5
  r_j_z5
  r_j_x6
  r_j_y6
  r_j_z6
  r_j_x7
  r_j_y7
  r_j_z7
  r_j_x8
  r_j_y8
  r_j_z8
  r_j_x9
  r_j_y9
  r_j_z9
  r_j_x10
  r_j_y10
  r_j_z10
  r_j_x11
  r_j_y11
  r_j_z11
  r_j_x12
  r_j_y12
  r_j_z12
  r_j_x13
  r_j_y13
  r_j_z13
  r_j_x14
  r_j_y14
  r_j_z14
  r_j_x15
  r_j_y15
  r_j_z15
  r_j_x16
  r_j_y16
  r_j_z16
  r_j_x17
  r_j_y17
  r_j_z17
  r_j_x18
  r_j_y18
  r_j_z18
  r_j_x19
  r_j_y19
  r_j_z19
  r_j_x20
  r_j_y20
  r_j_z20
  r_j_x21
  r_j_y21
  r_j_z21
  r_j_x22
  r_j_y22
  r_j_z22
  r_j_x23
  r_j_y23
  r_j_z23
  r_j_x24
  r_j_y24
  r_j_z24
  r_j_x25
  r_j_y25
  r_j_z25
  r_j_x26
  r_j_y26
  r_j_z26
  r_j_x27
  r_j_y27
  r_j_z27
  r_j_x28
  r_j_y28
  r_j_z28
  r_j_x29
  r_j_y29
  r_j_z29
  r_j_x30
  r_j_y30
  r_j_z30
  r_j_x31
  r_j_y31
  r_j_z31
  r_j_x32
  r_j_y32
  r_j_z32
  r_j_x33
  r_j_y33
  r_j_z33
  r_j_x34
  r_j_y34
  r_j_z34
  r_j_x35
  r_j_y35
  r_j_z35
  r_j_x36
  r_j_y36
  r_j_z36
  r_j_x37
  r_j_y37
  r_j_z37
  r_j_x38
  r_j_y38
  r_j_z38
  r_j_x39
  r_j_y39
  r_j_z39
  r_j_x40
  r_j_y40
  r_j_z40
  r_j_x41
  r_j_y41
  r_j_z41
  r_j_x42
  r_j_y42
  r_j_z42
  r_j_x43
  r_j_y43
  r_j_z43
  r_j_x44
  r_j_y44
  r_j_z44
  r_j_x45
  r_j_y45
  r_j_z45
  r_j_x46
  r_j_y46
  r_j_z46
  r_j_x47
  r_j_y47
  r_j_z47
  r_j_x48
  r_j_y48
  r_j_z48
  r_j_x49
  r_j_y49
  r_j_z49
  r_j_x50
  r_j_y50
  r_j_z50
  :::
  1 29.9378554376879 ""  0.346632397144919 0 0 -0.0276869724213838 0.0184012573603062 0.0352098023470803 -0.050379453232051 -0.00987594140484835 0.0269814214199625 -0.0409759875481733 0.0364066430019335 0.0427486740544893 -0.0820303050843164 -0.001578630801442 0.0364509030224955 -0.105167299997327 -0.0238302532685071 0.0258190460444317 -0.0267929415220454 0.0322233570868386 0.0402722628022593 -0.0410230778245605 -0.0241115272116423 0.0192675543252731 -0.0507617748375551 -0.0224231873160266 0.0218016634460089 -0.0567712863538306 0.039266799489398 0.0479755111100641 -0.0440837222038908 0.0291352058631003 0.0424805512840558 -0.0314975712476665 0.0519930737929799 0.0430168236251146 -0.127601882826876 -0.0159351254255904 0.0339693878210978 -0.101616521600426 -0.0370641782473059 0.0171718659776032 -0.104951877584963 -0.0353441453716358 0.0185248396915552 0.0305313352637631 0.0179132625635941 0.0192531730451864 0.0367960594856539 0.0284608408606971 0.0302448311740412 0.0313196082910905 0.0196362564546401 0.0142320803140452 0.0364500058360241 0.0241318945849048 0.0137007186690345 0.0298386545463194 0.00951611408391984 -0.00765244842420832 0.0182787430879578 -0.00884949731977385 -0.0279086202546522 0.0146074287029323 -0.00922557812776579 -0.0229801185659884 0.0210436274415637 0.00472854480312256 -0.00243624093066064 0.0100386907223544 -0.026934088956168 -0.0546578769669685 0.0152191251131383 -0.026775050905214 -0.0598944561657781 -0.0193495289132765 -0.0418989835444938 -0.052405397671953 0.0257608862723837 -0.0304486689623245 -0.0792053716007342 0.0210556975499626 0.0226729949670643 0.0154790639093862 0.0364083933562383 0.0101873370135148 0.0187881296240673 0.0443152089144788 0.0355705882518568 0.0253750293364847 0.0336115750329801 0.0114197495037694 -0.0098090932093783 0.00664683133076894 -0.0206097908408281 -0.0355952284770573 0.0180467837616239 0.00351864370693138 -0.000169482711481398 0.032944950546301 -0.0190956928770828 -0.06178895993233 0.0101512631751967 -0.0366068427577905 -0.0753504178365575 0.0060487129188612 -0.0249363087727858 -0.0468445180698787 -0.0243324658261136 -0.0435548573294328 -0.049985825761056 -0.0295710712805786 -0.0401499533749492 -0.0361425830595017 -0.0250483610749994 -0.0528927894016867 -0.0695669033094059 0.0236116626599919 -0.0320957660568528 -0.0794614609246053 0.0212860588034009 -0.0426812375852438 -0.0944655132856346 0.0436090364403722 -0.0190615092075188 -0.0816672797907058 0.0301623603211281 0.00475130442335819 0.00301338993490948 0.0197190760013445 0.00304102588301518 0.0107168082428041 0.027653898372871 0.00937821257479605 0.0116723547004637 0.0307938758568925 -0.00051909634534421 -0.00437049499676218 0.0344903370682383 0.00809447888655452 0.00352919478897591 0.0263764434661278 0.00716642852334309 0.00995543475733256 0.00680323028232702 0.00983189902472402 0.0275232085769159 0.0101888469803518 -0.00111310582370451 0.0202075948788584 0.011154414291323 -0.00194227392118177 0.0198419331933276
  2 44.4237649115485 ""  0.324923555934149 0 0 -0.0139590892560854 0.0427425644802289 -0.00350958690957836 0.00378226190866501 0.0222328917771058 0.0473272649897376 -0.0476575997253978 0.0650766419693491 -0.00759936016168662 0.028005130612918 -0.00960142623168169 0.0758737158068372 0.0499610225351265 -0.0394081874083716 0.145488523640332 0.0100304068355806 0.0335633218225584 -0.0287789028315975 0.0155323596603835 0.00128846929355353 0.0340447841507624 -0.0121344218732281 0.0528551015529283 0.0757425594642585 -0.0460811344988909 0.0622515878231953 -0.00370933560091204 -0.0701555326135472 0.067121946441106 0.0116255254558875 -0.0517666006171314 0.0813928947587632 -0.033324665109072 0.068190952979135 -0.0600865391604752 0.159312376059615 0.0781882824143919 -0.069760006996129 0.142232071431793 0.0216629126240566 -0.0124392355074461 0.189597704587978 -0.00967282581988661 -0.0311194069690263 -0.0549336914726799 -0.0057931832574108 -0.0190661781363694 -0.0356165349655842 -0.00235697832815974 -0.0140245873447179 -0.024280067522334 0.00022285142107666 0.00391475576019778 -0.00335708676866874 0.00304364263695248 0.00687381377584734 0.0053315282809399 0.00353049856765815 -0.00658005266665619 -0.00504919821646705 0.00131739164695081 -0.0227131427790107 -0.0243082000643553 -0.00158887891388553 -0.0269550525669612 -0.0343273385715391 0.00626534878360137 -0.00350632428158781 0.00366434223815337 0.00761188769418694 0.0110977202294645 0.0204686728774511 0.0170396686950662 -0.0212262529896965 0.00889372415731777 -0.00297134952319694 0.00248147105295402 -0.0100417133525689 -0.0140891079336958 -0.0252379446326073 -0.0729921850835035 -0.00930102029300315 -0.0515432151364167 -0.0539416693940682 -0.00192549672995225 0.0151808046042926 0.0035319780870556 0.00462075875739651 0.0194477162575567 0.0195604857858185 0.00180830486863754 -0.0324111668919469 -0.0319710438056941 -0.00349698191044034 -0.0400804396361002 -0.0495217851819012 0.00110280554759883 0.0237597649971661 0.0176098750228507 0.00926297341347891 0.0123317851369838 0.0254020053811542 0.0134541383721888 0.00777280929480717 0.0307201388413057 0.0183682175031313 -0.0306151160254199 -0.00265298376328876 0.021618852205211 -0.0246822997393771 0.0178234021417966 0.0191116048649863 -0.021182356540164 0.0153724918238993 -0.00623002020096527 -0.00684901047656673 -0.0191860786513545 -0.00218260827695805 0.00558880866882272 -0.00739870031342704 -0.00733490208766031 0.0131433024744453 -0.0132817213454468 -6.57240355638267e-05 -0.0118271148567485 -0.0191685165320933 -0.00435280867700763 0.0106496951070299 -0.0447056756188098 -0.00816916897946562 -0.0226986245817107 -0.0500329622727954 0.00127849383717776 -0.0156009656643264 -0.0121357671794253 0.00448960370530382 -0.00961665821217049 -0.00130219860258249 -0.0123160803648097 -0.0340057865869403 -0.0643156850848983 -0.0258261208601366 0.0545466157815312 -0.0139005646745893 -0.0331208781004477 0.0639318655073381 -0.0035536340119507 -0.0185916652443755 0.0459624858134126 -0.016071161260737
  3 53.8126722437786 ""  0.288956139694805 0 0 -0.013845017833866 4.26146476997584e-05 0.0127731683961506 0.00334368290379792 0.0298937240562682 0.0108224063177748 0.00923715689725178 -0.0176958629385035 0.0131096654554025 0.03063658919846 0.0223853124498669 0.00312898131065738 0.0525313354800978 0.0431611227857077 0.0134358605909241 -0.0223532482746055 -0.0137604727170099 0.0145607524604259 -0.0119197600741871 0.0459038594108863 0.0153185869595637 0.00924367143614152 0.0417758298652517 0.0094606111245524 0.0225008420039055 -0.0219479863852576 0.0117147843380496 0.0198741258733093 -0.00854487403954227 0.00795434889578998 0.00265421347117029 -0.0344526991546622 0.0195298319132174 0.0740228826931946 0.0351384918173706 0.00628585149669874 0.0488418376387537 0.0554642039144312 0.0210926445308306 0.052679717834554 0.0550217485188074 0.0205510123190532 -0.000146831007614196 0.0127503817006825 0.0163015472728557 0.0158552921250989 0.0377035598171868 0.0386695173688494 0.0129986170049493 0.0371806203326108 0.0331320551005314 0.00868198557302514 0.0215828729025047 0.0184470308448721 0.00459347305122604 0.00970730489840657 0.006989902777651 0.00507082017631594 0.0130468419749113 0.00951363207017036 0.0117274236611435 0.0351824107059102 0.030867669994044 0.0154870083092818 0.0479250631051758 0.0430366503819065 -0.00204266072753149 -0.0107546885233984 -0.0130181852971262 -0.00952192364627729 -0.0359334798419089 -0.036661562216302 -0.032603124307602 0.0028029379231035 -0.0184205318637763 0.0285616905722172 -0.0250749495882458 -0.00828792299443886 -0.0402849474888138 0.023904706649885 0.0400832889720797 0.0393239331776683 0.0178368602475587 0.00982011133564591 0.00590955337309257 0.0156349378961935 0.0133694747689656 0.000827336217377024 -0.00437341466196298 -0.00643861994209494 0.0133125974864843 0.0410142501385824 0.0362637212068951 0.0203388317536711 0.0639065931253091 0.0583027730653633 0.00912983732926916 -0.0484292846014224 -0.0339240516186191 -0.0138647735863728 -0.0502242504005952 -0.0501550389701847 -0.02935610684866 -0.0278876952792774 -0.0435083291425298 -0.0321568093139524 0.0168121066481133 -0.00317682026785959 -0.0497444686334611 0.0106582424367773 -0.0210651602133922 -0.0381048818932247 -0.00953547688115589 -0.0349437961075975 0.0366998469407938 -0.0102040026540637 0.0036153033942192 0.0251314174322619 -0.0428101339099983 -0.0200222669425413 0.0459324226213777 -0.0325613821317297 -0.00536754434469198 -0.00805356217660978 -0.0760723320218883 -0.10061204074408 -0.0658958927196044 -0.0973932588972544 -0.04197622973782 -0.0199489548374369 -0.0433383545705583 -0.0346352983196848 -0.00519179620110907 -0.104581842787265 -0.146372825031575 0.0153528141247044 -0.056897619355974 -0.107527577497227 -0.0253262211404479 -0.0497245192008431 -0.0358043704077739 -0.0406633471992128 0.00872421497593927 0.0159603768765039 -0.0411307126777543 0.0172016152607869 0.0196404247183947 -0.0460931201179094 0.0177552526606854 0.0199772571157379
  4 59.7266264607685 ""  0.0810172153704716 0 0 -0.0136893039076933 -0.0522670306270957 0.0290228091145143 -0.0028359046877356 -0.0180346086705127 0.0120350811678592 0.0314851724415013 -0.0711482826806326 0.0455294761883217 0.01583680665334 -0.0225953548242151 0.00608495959438986 0.0277136975631983 0.0138921800032154 -0.0176869344075968 -0.0365079340934978 -0.0781722925276588 0.0384204102498129 -0.0260252474265466 0.000693922252189323 0.0132981174256271 0.0132045420438036 -0.00793915468595286 0.00141159235436646 0.0429911546620276 -0.0803206163441601 0.0532213186641299 0.0566141377740512 -0.0537167172323695 0.031612911507744 0.0283003181143511 -0.0922298935887142 0.0629870715591921 0.0415585560975964 0.0112172441809671 -0.0258604896414864 0.00501862027968077 0.0400222267960858 -0.0135726089010802 0.0463516354311455 0.0189430303755886 -0.0326327456545623 -0.00344736452722871 0.00614517935493843 -0.0201294093312611 0.000786949404230915 0.0186875745376494 0.000219281234110403 0.000658192483883452 0.0163719520444619 -0.000122292221081014 0.00448589566479889 0.0315776184639317 0.0153478851190105 0.0055982874150251 0.0333805688227743 0.0185817392018641 0.00221832691897837 0.0181973649519155 0.00496644310468041 -0.00262522599015793 5.01456609245909e-05 -0.0131625995367053 -0.0030176453460974 9.94357975396532e-05 -0.0148367871104764 -5.66806643270612e-05 0.00964303140936527 -0.00220298707860081 0.021219763073849 0.0823916009972674 0.0665080588401586 -0.00991875655950248 -0.0997202456993795 0.025881167108045 -0.015537949788832 0.0316853897556452 -0.112210571798263 -0.0103151322873582 0.0120541703282215 -0.0338742330643849 0.00163855949214683 -0.0117209165920012 -0.0199671898769524 0.00533497712759416 0.0408990977468181 0.0225620259177581 0.00878526990869235 0.0459556362601524 0.0308229068799006 -0.00625830622143463 -0.0146013451670839 -0.0265750258965056 -0.00603035166644243 -0.0120340372959211 -0.0272194020528329 0.00765415704734319 0.147779777033246 0.0517377098393776 0.0227426681280958 0.0865748401946572 0.0712069199302718 0.0486695439652122 0.0655605981771976 0.12643321909973 -0.0233885088028824 -0.148361498535463 -0.0171526841424337 -0.00348763186426674 -0.11473699734003 0.09998008718324 -0.0130040305107005 -0.114013269088932 0.0167598268386838 -0.0294806222985398 -0.0140383662533677 -0.15840562683861 -0.0194383922770135 0.0214421728284193 -0.125166003684121 -0.00527660681756698 0.104244558879607 -0.132513618187253 -0.00331538335057274 0.0139425960213362 -0.0113785924609702 -0.0101254398290493 0.0246257117167889 -0.021054397830108 -0.00548455352481857 0.00932337346105661 -0.0233996112812113 -0.00284777743280281 0.0112614442464903 -0.0129450150013445 -0.000335732748366922 0.0153715179639328 -0.000329059663007204 -0.00649178134516356 0.00334618418241614 -0.033792858672557 -0.0399750447823048 -0.0343896892871199 0.0158870642275882 -0.0269691019589233 -0.0118781565189571 0.0134132511665205 -0.0590028755774601 -0.0265739182107663 0.00683551493832703
  5 67.2951134693707 ""  0.154569468897824 0 0 0.0339306874536453 0.0311423414338124 -0.06422939103971 0.0224877837877009 -0.016892872371441 -0.0355843011072462 -0.0263813494454423 0.0623246156259861 -0.0804969666519488 0.00036517148971956 -0.0134925812484458 -0.0263007766645781 -0.013634863573442 -0.0652928562605147 0.0116816074263397 0.0654059126999888 0.0591860232821543 -0.0804967507262479 0.0550834799661229 -0.043673557131946 -0.0378866150561772 -0.0012666566318663 -0.0279509903290951 -0.018162313168524 -0.0456300750865367 0.0724358666370708 -0.0848772736655815 -0.0585213065032488 0.0415283055191003 -0.0618215737744633 -0.0193950937779851 0.0961632307299747 -0.104141960145837 -0.0309239400108933 -0.0627703636316663 0.0230418951205503 0.0200406219811153 -0.102940399688505 0.00655068657938207 -0.04181821520211 -0.0708043043561169 0.0355929594518953 0.00352864654421164 0.0387147888316446 0.045794317192939 -0.00633942137033638 0.0156784296267132 0.0121730391732709 -0.00453686529329685 0.0150360320526151 0.0162848153666316 -0.0146456410753236 -0.00686458480749015 8.78331338424516e-05 -0.0137911259389899 -0.00913627626992142 0.00550438762776632 -0.00298389647939428 0.00766731622399098 0.0244442907191453 0.00684206191035873 0.0283795486575384 0.0386555933992554 0.00614308462928077 0.0337501868151851 0.0364949941659418 -0.00554509570623278 -0.012783701590551 0.0179279019886104 -0.00202401916504212 0.0215275641846747 0.0574094580146079 -0.0226718498725461 -0.0805729015111026 0.0347471665726651 0.00378896392829732 -0.00772269022399357 -0.0506450439505788 0.0100305044702227 0.0275503616342208 0.0836081199138384 0.00717925031636416 0.0795658833049093 0.0430344348749027 -0.0202079067842495 -0.0178218409522364 -0.0107058031741053 -0.0215300987324716 -0.0243620768088988 -0.00463515574145235 0.014367161581077 0.0385118152570276 0.0500554075334195 0.0135681527937661 0.0504100223686428 0.0491504972766418 -0.0115929644306912 0.0569510391703907 0.0494730569882686 -0.000232354730765422 0.018311703534065 0.0625727506484139 0.00861743956829739 0.0141802678525634 0.0886366843471243 -0.0300408637218979 -0.105943664923557 0.0123886301854614 -0.0275881451091857 -0.0863884069674005 0.0827697748361166 -0.0266469601633462 -0.0975800277985095 0.022911649809289 0.00535768577615361 -0.0283754552269126 -0.0782707619208618 0.000921890703646478 -0.0279742236206956 -0.0601347435213396 0.015630147360129 0.0374269561097594 -0.0630267694938256 -0.0147238226055139 -0.00455739828311758 -0.0308919830697903 -0.0126005076373995 -0.0476823632762164 0.0220957888780646 -0.00167619320764553 0.0187340676072336 0.0319846118791007 -0.0168110389528182 -0.000745057181625393 -0.0478492126831891 -0.0200972676058254 -0.00611030207357576 -0.0643224822961935 0.00526238223496888 0.0389505107503955 0.0587886093646335 0.0620127002631314 0.0124046912372508 -0.0508513064164883 0.0372828140055852 -0.0127834391431363 -0.0393129905298727 0.0931701187124285 -0.00169815202111405 -0.0373622650988202
  6 74.9005880490289 ""  0.444108473628256 0 0 -0.0691994734713737 -0.0153812224550026 -0.0280640822988598 -0.0341405245573893 -0.00535972116370492 0.0211708969225115 -0.134854401223268 -0.0252069772461862 -0.0889402341476769 0.0178207381281515 -0.00013869116688332 -0.0190677346032203 0.0609666120423722 0.0424810351425478 -0.0015090597658103 -0.0234258922151939 0.0134798224955424 -0.0566569178612658 -0.00571299829918665 0.00664058965572561 0.0577221091677654 -0.0685619574119673 -0.00835747643598357 0.0529300913391173 -0.126721193290244 -0.0058825611592235 -0.126165572802865 -0.180874572094876 -0.0585439922176357 -0.0633578613384283 -0.146301085621528 -0.0173470519669881 -0.117761208549627 0.102251675010878 0.0357978876841324 -0.0276244563206655 0.0611567583398963 0.0721620445563663 0.0247554118743441 0.0543122127995807 0.0533624421327228 0.0115710920756337 0.0307026379347439 0.0135803679977377 0.0389005282343348 0.0166556675723615 -0.0131444835545438 0.00622351944023551 0.0155612088209139 -0.0132712658164179 0.0027724724747384 0.0184532769844134 -0.0166290079440047 -0.00547686190131838 0.0185875552097709 -0.0110291401072631 -0.0089603698169713 0.0149479593091085 -0.00163394870684994 -0.00406064640360698 0.0108873868404776 -0.00118010079544845 0.00271820244720625 0.0120134789190805 -0.00670076597338428 0.00636382210482783 0.0144844170891416 0.0108676299385698 -0.00792364197688941 0.0257130706598154 0.0199611864340417 -0.00854823635821778 0.0138510183277835 0.0100639173315808 -0.00789308464211205 0.00328012561054422 0.0166839312953326 -0.0123579051917487 0.0502814081531743 0.000769352819488363 0.0603213170154889 0.0211376994511473 0.0439170612085631 0.0387681295579325 0.0184519371992167 -0.0223732448530679 -0.00871394888230266 0.0218593897480409 -0.0123391074963407 -0.0144786622098681 0.00729125455320893 0.00436458990524685 0.00572802883291361 0.00975823880097193 -0.00464015950796576 0.0121435917892389 0.0245056021661172 0.0210291494864016 -0.00875205416152378 0.0250779659622065 0.0293537404340453 -0.0100210274182306 0.0353300882750207 0.016269674700926 -0.00707022940850886 0.00755206167354462 0.00606624308772364 -0.00704442053435997 0.0202210781399979 0.007053989363885 -0.00630825531944885 0.0132571897423259 0.0169312903483781 -0.0101664202347578 -0.00287015489604216 0.0114386048486411 -0.0135662816881195 0.00277363666505901 0.0237188725374357 -0.0139516511352728 0.00272596207263535 0.0189816836541249 -0.0130538450557647 0.00836720419285764 0.0165159872032598 0.0122575982191572 0.026792721763372 -0.00926784547637848 0.0354559689777024 0.0303244079959585 0.0212263003063159 0.03990182095916 0.00480111107294869 0.0320199604967288 0.0083902832564773 -0.0052956745701551 0.00696117475518102 -0.00545680174035667 0.0414558408911616 0.0408224793749155 0.0557717460469287 -0.0888844437277126 -0.0391963523032055 0.0232932574644092 -0.109335690098682 -0.0604620689605662 0.0338721509423326 -0.0681255230474815 -0.0234212291275063 0.056825574013269
  7 86.2095496934127 ""  1.97084136441318 0 0 -0.0109471200516259 -0.00761517419149428 -0.0370648167306304 -0.00523576854760766 -0.0100022545475181 -0.0266387191809964 -0.0182740132353555 -0.00288576604749546 -0.038171470108114 0.00424227448890912 -0.0188004368764423 -0.0209781840392364 0.0114850852276871 -0.0213730438730543 -0.00703289378988885 -0.00571477064364534 -0.0105848555415196 -0.0429985140830662 -0.00388730744349649 -0.0131346931439225 -0.0286568257010759 -0.00734349424843811 -0.00143546431551283 -0.0201792554437384 -0.0194068716900193 -0.00390079712863906 -0.0358605349934556 -0.0228482026159163 -0.00245709946821037 -0.0338096830053502 -0.0177318633279765 0.00273736201814628 -0.0427658365578352 0.0177467047001935 -0.0265381786980955 -0.00503800978169401 0.0158562646445299 -0.0253630685045007 -0.00682766581493633 0.00654680752786465 -0.0145910202537152 0.00199767441286516 -0.0224922406159394 -0.0645436665646016 -0.0469290540635412 0.0102578164229661 -0.00179467529381263 0.0310454293401811 0.0128558077141932 0.0140909003133546 0.0389202137153921 0.0147798162325816 0.0052340953447286 0.0254248075466894 0.0140887893182064 0.0108386579212632 0.0226981312053266 0.0124334874368878 0.0248417647025962 0.032482215846342 0.0150825280161783 0.0455087278054846 0.0583393984614159 0.0153029537566898 0.039850560819716 0.0607175899308529 0.00138067529950499 -0.000885142220701715 -0.00283085519209848 0.00180123796187787 -0.0200216851507249 -0.027270161812348 -0.0491421204669183 -0.00206062861338514 -0.005836042796775 0.0373496011515692 -0.0148253359825971 -0.0199060278517988 -0.0622694215626246 -0.0341593412212685 -0.109581126365071 -0.00585967868315863 -0.145249367776541 -0.0451624075410202 0.014537205987789 -0.0105043566565 0.0141724709014126 0.0134842983599748 -0.00149744460264855 0.00773594098123914 0.0143465400610905 0.0598056769252945 0.0696511188047303 0.0169928538121333 0.0507602361662796 0.0735673819299301 0.0270052907012604 -0.027060101675304 -0.0257673013359399 -0.00501437245075272 -0.0342344577955977 -0.0480968438039895 -0.0167242343338168 -0.0133090926764231 -0.0263358063626775 -0.0539666132310299 0.00837012607436062 0.00991486077018589 -0.0724280484418403 0.00606325969999066 0.00603325531179826 -0.0587948350762072 -0.0216741544510204 -0.0350256406192313 0.0409429035212524 -0.00414328073230937 -0.00935112881481245 0.030211818664462 -0.0383452134715846 -0.0441193260727072 0.0681353646294438 -0.0117708448658962 -0.019398606807286 0.024000777681941 -0.0072678149081848 0.09543476489829 -0.0185781741503365 0.100873498340498 -0.0188753775677992 -0.0214114152320182 -0.052276548601757 -0.0423550008016578 0.0318050081763136 -0.036555222772339 0.114784273459755 0.0528349547296692 0.00844072862546577 0.18385260536882 -0.0458303312280834 -0.114535210886355 -0.117845603622323 -0.0177499793649643 -0.00492776630656192 -0.037133281026422 -0.00733354939651368 0.00247914582250715 -0.0421123331875207 -0.0275627649878247 0.00158049355898497 -0.0393757835559775
  8 101.189872603772 ""  0.482622903252315 0 0 -0.0109665670606281 0.00430954036383749 0.028313694649929 -0.0101198402990573 0.00937851829573898 0.027261793742788 -0.00458823989746583 0.000534200933911618 0.0299391342724421 -0.00887050144561703 0.0104376768342628 0.025898771697743 -0.00989273137461653 0.0382341136420917 -0.00766792765388556 -0.0142611140569046 -0.000645023677679932 0.029179764672266 -0.0134766073529156 0.0123095271679759 0.027691406854817 -0.00744851195383684 0.0103413734847792 0.0255153965303523 0.00515330414553222 -0.00291451680014474 0.0295106399623589 -0.00398362851081213 0.00793470616746258 0.0318729096792821 -0.0111948844504918 -0.00820329731882583 0.02627502312776 -0.00796253751310698 0.0391171207890852 -0.0105693545360123 -0.0348451571308898 0.0596368665057108 -0.00955855923245037 0.0125555571139823 0.03825622406772 -0.0294640662621331 -0.0287212897511878 -0.00727917875389407 -0.0298173504960945 -0.0250694491947319 -0.030783651610725 -0.0956013026326448 -0.0141537577694778 0.0111208564417057 -0.054501863900651 -0.0340538503439329 -0.0215491403115788 -0.0730230222801065 -0.0270788360881455 -0.0137244166424867 -0.0450601382185325 0.00234411046883187 0.0318954167764208 0.00540185423376114 0.0267176227077037 0.0804319232587395 0.0358308170742115 0.0164877559441729 0.0698365688496396 0.00605076744209065 0.00303230939603641 -0.00449422976202748 0.00906018358230754 -0.0210172991571069 -0.0137276811312303 0.023361231368689 -0.0149168468058309 -0.0323301935295417 0.0151238265256955 0.0448075025460144 -0.0202938892775331 -0.0163539138668312 -0.0147580354937074 -0.0177694568117698 -0.00912704012085484 -0.0674453989872984 0.0309094306339963 -0.0261296646166906 -0.0567225341877028 -0.0571500359310226 -0.107680977279242 -0.0447964447054818 -0.0449957529471532 -0.0639385805758006 0.0505150583850051 0.1162250965039 0.0748313770082979 0.0295065641618789 0.0972834932357236 0.025222718181011 -0.0288795704099136 -0.00809079061383408 0.0222193978503004 -0.0174779083762277 -0.0307627326617005 0.0331434303221558 -0.0330424076882312 -0.0092792220620736 0.0245015736228422 -0.0081430857676996 -0.0317970321315526 0.00960126685112511 -0.0360031749041681 -0.0265393110043857 0.035255840912309 -0.0179240069619712 -0.0583491851411801 0.00680319088624102 0.0663315824524828 -0.0128498682746981 -0.0256768420289952 0.0432351602959621 -0.0562871571097527 -0.0215275836936289 0.0591056182542347 -0.00269404730247251 -0.0207456836558271 0.0431913751731686 -0.0352706653069099 0.0371061521221805 0.0776877374105086 -0.0388068745178604 0.0226650354887128 0.00244614882881603 -0.0260874227918615 0.0254409008897968 0.0488640645739059 -0.0440386376824269 0.0884647548829208 0.0467089569499068 -0.0289321393351501 -0.0032111681363729 -0.0201588967642933 -0.0295557222157195 0.0709505337552682 -0.0113628932110952 0.00923952149423321 0.0203019794456367 -0.00875380765759355 0.0163894032634208 0.0207635693230049 -0.016737172819428 0.00767403382290573 0.0142035973233639
  9 103.416169147187 ""  0.361968454297026 0 0 -0.035705165830438 0.0143113947300298 -0.00968391423228673 -0.03651413438403 0.0717865332142198 -0.0684596493017113 0.0699093792221244 -0.0272483680448613 0.0313893256278889 -0.0209692760577842 0.0330165485884153 -0.0237321589975028 -0.00600099374133666 -0.0245706554629638 0.0670896882373068 -0.0955189110564173 -0.0191270393089225 0.0297632774615249 -0.105103875125871 0.0890115688857382 -0.106653336843451 0.0180936741167991 0.118959663216216 -0.0976023705484355 0.0931886546153683 -0.046710096474717 0.0493888918083507 0.131349605978559 0.0133645803672326 -0.00388662502540161 0.0643737531465933 -0.0772542519947976 0.0746759043662454 0.00362411703510501 -0.0475417746363615 0.0917218017368177 0.0378323537328198 -0.077666932166691 0.0568597993010461 -0.0478818845729116 0.00486055470736523 0.125630007748843 0.0295061897109391 -0.0103656582694119 0.0371650991620609 0.00640990807613238 -0.0455050107500059 0.0081270069902616 0.00841930090824918 -0.0430352949465977 0.00936227495391598 0.00773020088450433 -0.0739115897878539 -0.0307159358915499 0.0084122658345521 -0.0599190650635438 -0.037005144164325 0.00865506652254946 -0.0128098646129509 -0.000823658308006656 0.00743562176608374 0.0121194156724958 0.0367869561545752 0.00955662635258573 -0.0024979251143112 0.0419774108832286 0.00603443817064614 0.0132010408035462 -0.0125373539892455 0.0330581605203137 0.0359713096051722 -0.0130475997622442 -0.0037531813648049 0.00627265330969058 -0.0116398554438321 -0.0160709383096188 0.0257589460236939 -0.0295281568615786 0.0528587733127334 -0.0270591283538189 0.06847292738722 0.0343486125940163 0.025793227636147 0.0345827583667293 0.00810914703898607 -0.105864654972686 -0.0526358347857797 0.00941819855316627 -0.0823684981405266 -0.0665570632517578 0.00517704672876441 0.0432180576893317 0.0612215190668079 0.0112586400381518 0.0189784963384226 0.069382958894943 0.0262882262675784 0.0378221819948656 -0.0132917046302904 0.0323091627410241 0.060866894608489 -0.0141793105675837 0.0592455827981972 0.0262237341676307 -0.0112892976828846 -0.0227386129448435 -0.00453010447765653 -0.00780556840776519 0.00943930262058203 -0.00099103413957576 -0.00221421001812687 -0.00714845604573311 0.0206408494922796 -0.0232988364836059 -0.027465606619616 0.0134160931165786 -0.0348648766332481 -0.0176117036150205 0.0375245053612754 -0.0342900990266648 -0.0153403317834711 0.0353952763573463 -0.032291946770905 -0.0199114672516424 0.0161734555943639 0.00382807344795583 -0.0127016735003891 0.00310973165415133 0.0166818966911611 0.0171282090634876 0.00954833412218125 0.0174073761549353 -0.0258072533122712 0.0370924243162804 -0.0151756796871443 -0.0356554082254768 0.00297496035209597 0.0119494843856443 0.0368968537867576 0.0268003625862386 0.00796994759983715 -0.0528245977632285 0.0357629596591762 -0.0323064229515007 -0.0142202135803674 0.0593174337095095 -0.0553585290043706 -0.0991896220719175 0.0547954216674044 -0.0542742451575124
  10 111.251272518407 ""  0.7182671263258 0 0 0.0331326553687733 0.00581799337286207 0.0347718104781526 0.0285289755028346 -0.0355631650860848 0.0700807436278469 -0.031159270949681 0.0327389157618686 0.0116129214084717 0.00658786592819757 -0.00683814148145885 0.0443344387207881 -0.0143842621692244 0.0392845819026168 -0.0414717561251845 0.0691668560397918 0.0246843686791838 0.0105360666430617 0.0732844557702594 -0.0495790290147328 0.0919442674048866 -0.00530333387012363 -0.0704718265586525 0.08475073887679 -0.0323340550996197 0.0384148134636108 0.00270988595666304 -0.0731916347678494 0.0200016714960836 0.0412268005417601 -0.0373375542407638 0.0561199138145977 -0.0263225743833251 -0.0293514323974265 0.057783863371537 -0.0550613619250242 -0.0582758225306454 0.0816910811275135 -0.040708001210344 0.0284135206989381 0.0155073218030378 -0.097402474461779 0.0243648433568457 -0.0189408620251927 -0.0115386321451476 0.000140466086036976 -0.0336890087250985 0.00964177872807805 0.00173469937143114 -0.0398924912317114 0.0115947086758078 -0.00345542164492384 -0.0801656119175036 -0.0347027460270642 -0.00237816511863498 -0.0684840392191344 -0.039926117844203 0.0026464461726534 -0.0135478060140518 0.00468086715662589 0.00635942709474476 0.020734438634622 0.0492164096027653 0.00869786166618158 0.00767705171837176 0.052206280342937 -0.000965053880207123 0.0117957727426524 -0.00842480710142782 0.0255319422749465 0.0310015754690279 -0.0133022016281508 -0.0146966767505318 0.00976822541946728 -0.00909821881769282 -0.0209940481974811 0.0230049999117438 -0.0219955206109827 0.0371913207509024 -0.0258448104776797 -0.00458487184896506 0.0512262560582661 -0.0192386316238972 -0.0156431603543585 -0.00351322493020021 -0.117139354949463 -0.06044244588581 -0.00478776896631592 -0.0983469046499855 -0.0747008046695203 0.00772796700369623 0.0577496737646972 0.0800484623130066 0.0156082413107828 0.0366287974197183 0.083676228208093 0.0187296543586554 0.0288968128304502 -0.0126171669611375 0.0247740660337471 0.0563969566758043 -0.0144549107156984 0.0510155377080509 0.0219350205368955 -0.01526557825596 -0.0347200281914376 0.00154713171623001 -0.00149602965915982 -0.00302164133614177 0.00349520622233417 -0.00174076021555339 -0.0189585119305462 0.0240679665932651 -0.0235242426514131 -0.0311003265816373 0.0130750274659736 -0.0252740811519643 -0.0226234881970258 0.0340261217988764 -0.0270395834308122 -0.0195590280146414 0.0300573064855806 -0.0239859159557012 -0.0480407439618369 0.0382875707405963 -0.0458014360838306 -0.0477432632280103 0.0388154571785069 -0.0460931681248821 0.00133114369202011 0.0191277858803536 -0.0496400693403152 -0.0559449146399341 0.0643288215745987 -0.0752577578206023 -0.0660043251894416 0.0214782437082319 -0.0147917654044361 0.0286111651979621 0.0332752072514621 -0.0833911825436866 0.0490412475904569 -0.0050262682522164 0.0416060623864523 0.0361883508844011 -0.0205669061363207 0.0451837053848317 0.0682289407989722 -0.0163275491015947 0.0473940074154306
  11 124.194793182491 ""  1.49416322076683 0 0 -0.00864476864662573 0.000994461740289316 -0.0183512013984901 -0.00535455826053642 -0.00837170183011964 -0.00367494969702989 0.00955183296387743 0.0281464424293517 0.0220566339177336 0.00733760433832366 -0.0471922056771414 0.0419566173486285 0.00952814446627913 0.0256644210173989 -0.0400028434480331 -0.0180592879653013 -0.0309018258596506 -0.0233413422020689 -0.0272959074339066 -0.0222272221466169 -0.0371712216356345 0.0105262488572854 0.0330559116168931 0.000889585085878744 0.00568708747132539 0.00985993735596765 0.0545115521079383 0.0223895961162398 0.0575478553153398 0.0223790039448966 0.0133817485604075 0.039361487692518 0.017320849820233 0.0204950373413881 0.00596698670392956 -0.021184229634984 -0.0751502995590594 0.0734426927761739 -0.068303953767033 0.0851870457078276 0.0553146445321213 -0.0951052443935498 0.0158071336605437 -0.0198259630963215 0.00787157112476044 -0.0236507992772504 -0.0846323432923068 -0.0550474574734717 -0.000679308681283325 -0.0350297581507205 0.00512103822268024 0.0210305638334734 0.0221905275899972 0.0527482662932475 0.0300234717663878 0.0553804611543088 0.0727002199393589 0.0141786315735677 0.0311269240729257 0.04604736868596 -0.000256076729722364 0.000156140363732164 0.0245526853314516 -0.00639603231091659 -0.0352336023384812 0.00238966465310673 -4.44338880675064e-05 0.0113939334624404 0.00105264436935518 0.00828735434488628 -0.0123227217987508 -0.0380964693441624 -0.0666897824593689 0.0143749736936494 -0.00453559810153661 0.0359250209274086 -0.00219870598466531 -0.0196076178190511 0.0738338491524224 -0.0510602518286491 0.0400985776935035 -0.0102280981329367 0.0351402422942472 0.00891891363982034 0.0272952203636935 0.0346895889075563 0.0638345833551197 0.0447611228656376 0.089462725086303 0.0988447723596359 -0.00974228170603877 -0.00885114343710307 0.0133722616999156 -0.019920465748097 -0.0693878935912748 -0.0257718016713308 0.0544357561582614 -0.01969238168318 -0.0366747659137539 -0.00432009222520427 -0.0333354737669432 -0.0764305220171183 -0.0207471061580874 -0.00259753735876151 -0.0304068620617635 -0.0680986156528538 0.0307019802082748 0.0154622762628264 -0.100201055184103 0.0268614349538258 0.00803210014071072 -0.0789678648224372 -0.0138303509411613 -0.0411631446303886 0.0264590777096426 0.00864078478715742 0.00232795933953211 0.0239815342766227 -0.0213562158667415 -0.0603250244643813 0.0825099939254454 -0.00347163264610736 -0.0171061678296695 -0.0553557704558401 0.0334395309392066 -0.0279501711108574 0.0202993672311826 -0.0295207724558537 0.0117632415711607 0.016953621167074 0.0300207196619296 0.0209959877800246 -0.0679852111284672 0.0926314664512284 -0.0244523381436038 -0.105047257860259 -0.00297433185216892 -0.0683798525433654 0.0545022090793181 0.088679608409646 0.0581305165225417 -0.0134193020443366 0.03060800438169 -0.0612017460699255 -0.010185878772751 0.0544570080064386 -0.0540464188248569 -0.0190230789171023 0.0134231476289667 -0.0830121633788418
  12 126.08128590071 ""  1.47372507142287 0 0 0.0206745983830728 -0.00483990087086478 0.0295506973864786 0.0126806423030769 0.0118814156866012 -0.000631783674524399 -0.000327257158557527 -0.0469751303372604 -0.0274186857375652 -0.0100545688356323 0.077883109339517 -0.0775159337519131 -0.0142498786382469 -0.0460003218785775 0.0607384293304942 0.0306420790263119 0.0459426723422737 0.0420022611410352 0.0467667631708497 0.0363462301335906 0.0543985531288 -0.0115986878761058 -0.0578662169729823 -0.0106743691017019 -0.00824016882249374 -0.0137997355147418 -0.0769390557924864 -0.01112835603603 -0.0987752666978993 -0.0386535753900535 0.00307021479020205 -0.0589109641186056 -0.00732212814504865 -0.0334707079032886 -0.0120569924693898 0.028580323505218 0.129431492911344 -0.126984155438755 0.108789014582523 -0.142553922785633 -0.096898451451049 0.153739406844281 0.00327245897026145 -0.0136635959776263 -0.032588995207769 -0.017942178217024 -0.0384746206432891 -0.0429435754535663 -0.00587933264891821 -0.0121454962931225 -0.00682966238465183 0.00163568289324188 0.0150364330936036 0.0190475110798244 0.00818715209792936 0.033961252766428 0.0366272354981839 0.00519017369166541 0.0262515577779543 0.0291415489392984 0.00250213167239244 0.0159956665343459 0.0195617753956269 -0.0026921855545716 -0.00497119768673171 0.000126432723612958 -0.00335792581602925 0.00758628239922182 0.00389328580862306 -0.00479692788077328 -0.0115482023125469 -0.019208062598884 -0.046388791949269 0.00859844708302699 0.000548032987707119 0.0266801186241466 -0.00439531504538101 -0.00862056004779115 0.0335252318766854 -0.0255380819314783 -0.0357477588326876 -0.00910041400081118 -0.00777942417857754 -0.0310717160366158 0.00214949246035452 0.0153262236691247 0.0197801091973196 0.0128667846124514 0.0486703442870754 0.0499006079910009 0.00229832599776112 0.0156391397733841 0.0192934334666747 -0.00646899424190293 -0.0197303971312246 -0.0143304276725714 0.0217738629845871 -0.0171733639921865 -0.0180543591779431 -0.0116074282583746 -0.0285161091362722 -0.0401320580054996 -0.0264444340691913 -0.00392126715576623 -0.0165667838195379 -0.0445678838643061 0.0209409933948729 0.0131018549158988 -0.0716469379441028 0.018201151132928 0.00878354185768754 -0.0541784044292016 -0.013593766170176 -0.0224895522714801 0.0256738797110557 0.00538001992201464 0.00463355894000415 0.019427341196696 -0.0222137997324711 -0.0333237950073969 0.0566812662721971 -0.00483966083424434 -0.0071217341708559 -0.035134798827891 0.0357096241530864 -0.0338085378727139 0.0218737987888548 0.00282201729219436 -0.0226947938700525 0.00718331054758295 0.0276479492128471 -0.0180867513457324 -0.0429081540542988 0.0752575897755118 -0.021036425745538 -0.0684599733462627 0.0110714221920399 -0.0580664012529274 0.0296833310603933 0.0627177876179992 0.00391614973625696 0.03255548739906 -0.0529539939203742 0.0971014567582588 0.0131381997123741 -0.100745251250907 0.0924910456598004 0.0556218511878202 -0.0346191534123767 0.135267192285332
  13 169.240156652346 ""  3.78868030124852 0 0 0.00594990940948356 -0.0119225312192088 0.0102082503738304 0.0131729406954307 -0.0265428119294541 0.0366972024649395 -0.00213717183783842 0.00723422122792086 0.0237693637113799 0.00177916423102512 0.0286971348977653 -0.033559120458046 -0.00147050334239637 -0.00387974623020147 -0.000341658800979832 0.015737259387149 -0.0356446819192988 -0.00861194473385187 0.068120330966559 -0.0202698735323004 0.0892649712153513 -0.0320320386146703 -0.0856031615871569 0.0513066399464175 0.0188916824124559 -0.0114593010808697 0.0404032975079617 -0.0143542744746743 0.0394778971163155 0.0461405750438171 -0.0182730816573878 0.00838817001319333 -0.00768190742510642 -0.0115599045744868 0.0351232110464109 -0.0476586332989677 0.0656618413210864 -0.0132767604896543 0.0469778666210862 -0.0609427405692502 -0.0583218997641185 0.0239244458249528 -0.0117758914651422 0.00408771248961016 0.0672596210841681 -0.00829767000375062 -0.0422502867149137 -0.0360695162167346 0.00161666891138134 -0.00106966778630399 -0.0329293664664032 0.016482237426724 0.0170972130881574 -0.0280840124396922 0.0196859858061158 0.0300408647164761 -0.0202668172782977 0.0254963220200686 0.0240415039334348 -0.0228625826680826 0.0155708895232946 0.0147958131434478 -0.0272534656664388 0.00671972732698648 0.00179169696112974 -0.0324119690170914 0.0372846525701477 -0.00118868099266378 -0.00686886566848607 0.0075550391568834 -0.0162011357814946 0.0091405134833714 0.0593985663462879 -0.0112854095992753 -0.00308514678095817 0.0742371522414334 -0.0173590049904144 -0.00982839204134027 -5.08536308861292e-05 -0.0196494728752893 0.151805881336198 -0.0139715706280902 0.102967961441693 0.0622613741562638 0.0220312262831961 0.0134529350959872 -0.027950608671513 0.0188707669758255 0.0379899662948594 -0.00975532495100789 0.0111561175119001 0.0165974541227011 -0.0285583798877031 0.00349100232886519 -0.00432200845181432 -0.0382742598051306 0.00211364521546673 -0.0120230058946824 0.00812106525780493 0.0114684691764894 -0.0370537595927846 0.0198657289246622 -0.0100070826532953 -0.0096158307051919 0.00885065174771258 0.0800278067024423 -0.00706002291020649 -0.0163561434457283 0.0508539140330587 -0.00691468263984138 -0.00678306039516299 0.065673820530659 -0.0254116991564132 0.01739680682297 0.0936048870964826 -0.00632953071466384 -0.0135378921968438 0.0742677842413938 -0.0471879718981615 -0.00993796184473497 0.0828799205620573 -0.011667319848423 -0.0110868885402348 -0.0611390615820243 -0.00567004584240091 0.0432369776823451 -0.134006554939353 0.0291956172900496 0.0369125505309445 -0.0374216068897695 -0.020197837205867 0.0250765386993548 -0.0636628124849444 -0.0171649940151696 -0.0225664889217239 -0.0464011088765859 -6.21386319817024e-06 0.115675306491751 -0.0311113007448228 -0.0430416680160059 -0.0396200069084425 -0.0102842838465597 0.00929958980278329 -0.0150081116351799 -0.00459079781841643 0.0305751709984567 -0.0113179920439059 -0.0197080556215668 0.00320423861987473 -0.0290846025815935
  14 175.533796488062 ""  2.12461386095018 0 0 -0.000631902610491687 0.0311515838026964 -0.00380025847121976 -0.0229784729912839 0.0664850013095435 -0.0755611904075467 0.00360169186642191 -0.0300376007269504 -0.0619593206196754 -0.00351754005514138 -0.0576792909889454 0.0865533439810159 -0.00190316620296225 0.011585120176784 0.00976800375854567 -0.0168651904650141 0.109813948157393 0.0438885931388965 -0.152011157041222 0.0533259137998939 -0.19748081096253 0.0837803673355764 0.196691288048141 -0.115121178181755 -0.0522974109329852 0.0309238580656686 -0.124945702737981 0.0246155348630827 -0.130294066941947 -0.118514510772225 0.0435239466498358 -0.03457578316515 0.0178007541967818 0.0171619963642923 -0.0808328941838615 0.125929471288615 -0.158098351764105 0.027271752758715 -0.106001021524973 0.137891673887186 0.139456105448066 -0.0469737768069192 -0.0112905023638231 -0.00921763201264091 0.0122495825688204 -0.00178579507647167 -0.00984201775792866 -0.0040490198665735 -0.00138468043937784 0.00299912111329061 -0.0135376072199759 0.00581762766683926 0.00977181428962874 -0.014532999054575 0.00620974477614849 0.0160998078011362 -0.0124509419933674 0.008247030135328 0.0152960587110105 -0.0123780027054356 0.00333800191151415 0.0115672121915824 -0.0128960567391036 -0.000640910650691701 0.00485021804632421 -0.0138056113640381 0.0138348404364427 0.00166141588172918 -0.00366127450140955 -0.00318059590282801 -0.00618666798444919 0.00606176428579057 0.0249396533680537 -0.00466359964346574 -0.00132373027332938 0.0336514502034077 -0.00701547693693102 -0.00561001033700403 -0.0121043607613472 -0.0103198065385115 0.0190203210470486 -0.0130863517587916 0.000900886013918574 0.0119498978982856 0.012318696144866 0.00571169425743577 -0.014227984647679 0.00588262856818989 0.0188897310822593 -0.00906962987093295 0.000609480410769447 0.0133431561244964 -0.0130627854057191 -0.00226466370643507 0.00285139775583445 -0.0150225182941733 -0.00719463571378544 -0.00353803671640049 0.00542194033993244 -0.000713862017224447 -0.0177728225823754 0.0129387895325952 -0.012590777560542 -0.00263987918984814 0.00585269464873388 0.0363146429376136 -0.00223860850094954 -0.00855072212443841 0.0193303919448849 -0.00200492338110131 -0.00253178283010865 0.0281249915120013 -0.013411032227827 0.00918630751531125 0.044504500327665 -0.00125208101144488 -0.00820957434319862 0.0338200765903215 -0.0232561140649733 -0.00509688206688337 0.0377509518055359 -0.00354540992176604 -0.00642939552815381 -0.0400107285052739 0.00462481634371173 0.0118848943656671 -0.047179867335998 0.00986632238934734 0.00823409225254548 -0.0181104509581125 -0.00578349031834868 0.00481851527784027 -0.0435025325145247 0.0134686741454977 -0.00672425250255462 -0.0459570771163312 -0.00209822681322298 0.0331190743456378 -0.00961948686100361 -0.00511852829097347 -0.0145632725209961 0.0520220794564776 -0.0413111777217385 0.0812307466289665 0.0404087500559162 -0.119524159665403 0.0580589731762907 0.0762514060807351 -0.0189141636999033 0.124038668420731
  15 198.191704677204 ""  5.08142778922381 0 0 -0.00992246911925724 -0.00379611288926712 -0.000189527013068474 -0.0125352669292477 -0.00849143893964906 0.00165262325966693 -0.00468744526598755 0.0125770083324432 0.0198133484078708 -0.00343829836125998 0.00105809146532136 -0.0169586072991414 0.0141196278206411 0.00584166023213558 0.0027354326227388 -0.0147120657307466 -0.00912616367656617 0.00205587898396523 -0.00254834474712306 -0.00423160086211159 0.014489114341315 -0.0208693637000198 -0.0175792051647348 0.00557438947401252 -0.00624516584012568 0.00292028330226446 0.0361330132871025 -6.60559697289891e-05 0.0259446074869098 0.0212960554113181 -0.00285031103149646 0.018490432612145 0.016465832070713 0.0291475113918389 0.0115268232702222 -0.0182323267205514 0.0331510435267802 0.0129726089737409 0.0248992950196702 -0.00575807360395661 -0.000807271526413897 0.0177298183998996 -0.0457937900480096 -0.0798134368113158 -0.0572833605293941 0.013897183681976 0.025447158862389 0.0598853573473623 0.00562330061178185 0.0236410584250515 0.0203619691079142 0.0146524599648714 0.0118599972755933 -0.00583168880158629 0.0061410030954206 0.000704781552855953 -0.0317487181130496 0.00670857445950754 0.00423776217349282 -0.0304309303184306 0.000998949983669034 0.0171798242217543 -0.00690498316801611 0.00236826903382974 0.0259509128957024 0.0176006021749916 0.0181808251215411 -0.0048896366184809 -0.0128600312806184 -0.00194275101924815 -0.00503662269676824 0.010886491318683 0.0641293890651612 -0.00832683468317566 -0.00921410686094452 0.0255406235188033 -0.00909153822316014 -0.00551855167687313 -0.0735068916793584 -0.0301835420377287 -0.22736102797259 -0.0849161170514838 -0.249562420369943 -0.0429312419794519 0.025759552063439 0.00481382232995524 -0.00567700456188914 0.00324985030288845 -0.0131114366125001 -0.0466906309525432 -0.0078063909476233 0.0229471943170848 -0.00677543634763806 0.00217687190822094 0.0340272820626684 0.0279551991181812 -0.0224501743236932 -0.000228169683290524 0.00977308605379693 0.00510846539459926 -0.00911811788913878 0.0316140453468244 -0.00110526165351616 -0.00487575395360081 0.0074016777740478 0.0722291299397363 -0.0152975423036935 -0.024651207514852 0.0827426893824802 -0.0144842434834408 -0.0207168819031535 0.0741052700788451 0.00535739544285746 0.0210913301034627 0.0439004835104377 -0.00809752988637074 -0.0209032084700372 0.0319063562977765 -0.0200369275334523 0.0159234813198014 0.00661132965324731 -0.00298309129507223 -0.00820110171612811 -0.133892986191873 0.0392823933020629 0.00414367033531305 0.0479652061823599 -0.0500989019495225 0.0189041264998352 -0.0172489931053062 0.0103142611490384 0.0301535994222412 -0.155830354352664 0.157111570543951 0.0610645070217522 -0.233101381541657 -0.0358595345529719 -0.0650452804021962 0.035824955825888 0.103615358102119 0.103040220576458 0.0036951627119543 0.0024186076302088 -0.0171125045706549 0.00646779200848282 0.00289002054959164 -0.0192894136790419 0.00524346689444362 -0.00892501893827215 -0.0268599908650751
  16 213.629036246837 ""  1.33307455891911 0 0 0.0447670052054428 0.0036905480945693 -0.019833078980428 0.0960997041884003 0.0215335271693064 0.0407030499869485 0.035769718467211 -0.052066659868875 -0.0817118846293967 0.0280014988536151 0.0336620353369905 0.0677052755701141 -0.0967910036145399 -0.0423603000517487 -0.027483945485004 0.0799979974520136 -0.0458302100088539 -0.07239344686784 0.114249607806803 -0.000342472674183159 0.0328311671640364 0.074499303363475 0.0124554626029555 0.0552052450392996 0.098689791863183 -0.0508822499791704 -0.120169942055073 0.0108767781165707 -0.0449034707344617 -0.0574225629523075 -0.00599427595303266 -0.0965278811063136 -0.110049224557233 -0.219237720237103 -0.0127214773896492 0.0350616366837504 -0.126952399811034 -0.0965193232804137 -0.100138610361692 -0.0518939317624826 -0.0894398279763953 -0.099808610176599 -0.00725754925413918 -0.00945290268699296 -0.00700872696741223 0.00321794182748355 0.00763557002858255 0.00879349924782224 0.000952895563415632 0.00330410625766847 0.00158530810971809 0.00142881050656738 0.00249922849266425 0.0010860535850172 0.00220249212007673 0.00112304269472816 0.00107461462411218 0.00425109058264766 -3.85973500826476e-05 -0.000118619776579489 0.00307507409249215 -0.00140150292860069 -0.000711749201140983 0.00239578894615244 0.000298695449848614 -0.000372101531792294 0.00581317215585536 0.000473629218586169 -0.00165317590420383 0.00772929281002617 0.00080025937024947 -0.00292269367996552 0.00747426261115165 0.0016527093443518 -0.00210447866517068 0.00742465768051499 0.000271292399288136 -0.00335447026750004 -0.0126194525791114 -0.00108875731153614 -0.0338844109213145 -0.0166574675648679 -0.0346220263051924 -0.00440922165614195 -0.00421244800127103 0.00362500888799174 0.000224615979110959 0.00166053963436856 0.000639137258580988 0.00142459635384773 0.00250325107073758 -0.00277492036204352 -0.00213183983682088 0.00303373120282508 4.74289694654094e-05 -0.00180654033646365 0.00899868544303507 0.000514960268798012 -0.00284088857595524 0.007247749257439 0.00174085471420431 -0.0043136335768364 0.00834110989269653 0.000530009834519715 -0.00263953735354386 0.00748371062324757 0.00165689393822979 -0.00212565369126532 0.00917448435850491 0.00121251912184634 -0.00378921459225424 0.00795743177762305 0.00349229108197351 -0.000678917946680416 0.00684721165342372 0.000472010484388169 -0.00262617602867113 0.00664114688291873 -0.00120787151419983 -0.00600963318768606 0.0105540196953554 0.00104979438269825 -0.00344035019016311 -0.0170873778425659 0.00300537937208029 0.00162128294204213 0.00804899257648101 -0.0113281236116654 0.00758448751452422 -0.00172103257381756 0.00100179286264036 0.00914464408485821 -0.0198445687377247 0.0187341461855178 0.010236767021521 -0.0295993198139557 -0.0062917530303922 -0.00994003055117877 0.0049214740262135 0.0149455489521454 0.0232828358296074 -0.108032410605922 0.0396378944816785 0.0103373453758352 -0.131831468786047 0.093423646069149 0.054153333945558 -0.116343821807113 0.0841031766016699 0.0462474710569957
  17 246.282512565763 ""  1.19115079324769 0 0 -0.00197407100359025 -0.000253378436974901 -0.000996352816872129 0.000237706365221355 -0.000558703170852851 0.00392354272868274 0.000245672107830444 0.000299986948118905 0.0011264808841762 -0.000654677089435417 0.00179078412464593 0.00170660013622311 -0.00208660664118081 0.00127632715980097 0.000397603827598285 -0.00163347999046374 -0.00562154114371976 -0.00344689420590557 0.00393381911746453 -0.00119812289997523 0.00636802647855895 -0.00307503684356888 -0.00266443631853916 0.00605410214728388 0.0189068981925441 -0.00978876470624768 0.00598554594179769 -0.00415237443975341 0.0177197685918411 0.0117717588208973 -0.0118519054122658 -0.00805714747206167 -0.0129979653302367 -0.00376149419530457 0.00483240703052942 -0.00323016886915853 0.000593556082343076 0.00222440682473213 0.0034859371957551 -0.00436218669622678 -0.00350977903942902 -0.000351064109954586 0.0498039125790312 -0.0216838547540914 0.0189008566900528 0.0333273389850989 -0.00320973270013236 0.082410287898898 -0.00266987033274557 -0.0477801574849272 -0.00678228012184171 0.0133091602760727 -0.04673182773755 -0.0377984488738836 0.00648268648835951 0.0189506729240206 -0.0422567841674494 -0.0176165949665275 0.0692770592455495 -0.013293382657443 -0.0470294075158251 0.0228626832859898 -0.032032186007527 -0.0511382448788827 -0.0472150963464153 -0.0300654786240517 -0.0160555960936999 0.0384641400542923 0.0159861342246183 -0.102190511062525 -0.00153939515749825 0.0543903132875391 -0.0335660656614444 0.0111837440032508 0.0248156963419031 0.0841456959145012 -0.00387941066180625 -0.00431902115849828 0.0499774441873454 -0.0143975488004796 -0.0125448265768445 0.075480566880473 -0.0665526026298255 0.0176579853353846 0.0364441176397425 -0.0663307319172424 -0.0411601010625417 0.026883256512692 0.0308668105998967 -0.057533059654 -0.0705713227663843 0.0356721743200264 -0.0326979633104386 -0.0802974511189673 -0.071341550749631 -0.0226687859504496 -0.132390814674716 0.0054853776152224 0.0527021908261201 -0.086784651730036 -0.0577012404967399 0.0983812745587422 -0.147792843745619 0.0169406378713316 0.0438173250715864 0.0525838512830598 0.0664006161126017 0.0124426746887222 -0.144431523436825 0.0585280273236536 0.0301573136339143 -0.0318765104182999 -0.108646065118252 0.0370254686993482 0.109393268033527 0.0309648358134734 0.016342437791648 0.0710658921316526 -0.0780453203900882 -0.0490785935943625 0.151386874656095 -0.000191887190394045 -0.0022512730593337 0.028792618637425 0.00526714016467939 -0.0226279585626604 0.0140005171920893 0.00728665162168248 -0.0147310701474237 0.0387034556566863 0.00389255870622329 -0.0136232513259916 0.0276797996614874 0.00575490147909649 -0.0403185663852064 0.0298005093371831 0.00520233370296672 -0.00959060619628632 0.0496673741398664 0.00620331835762727 -0.0332814856467952 -0.00596842970666194 0.00505747655315958 -0.00661662989633386 0.00688123703328167 0.0117413286585757 -0.0141294208007519 -0.0191352929446094 0.0102956088955879 -0.0129766833655343
  18 254.067534825052 ""  1.11872924986277 0 0 0.00194602524474736 -0.000518598965873093 -0.00249205678797791 0.00575015928477512 0.00163894039087616 -0.000123670061924671 0.00164751820982598 -0.00236272019013084 -0.00442827374370404 0.00381478365253024 0.0011643987127541 0.00141548064771333 -0.00304997777152314 -0.00408830441545654 -0.00260227632836725 0.00381359896083034 -0.00290829443020266 -0.00523060515762422 0.00536592040197011 0.00132341607834334 -0.000800856214991472 0.00546316091183826 0.00237224806571658 0.000342663727170223 -0.00275269024030333 0.000362824138084688 -0.00603022518083378 0.00274210710109249 -0.00546336510114531 -0.00666072899541903 0.00446815069392861 0.000282404430756266 -0.00124272275446349 -0.0099399465087651 -0.00430495583641052 0.00356603421481558 -0.00563735860082844 -0.00885193984450942 -0.00898546892299466 0.000378827257754083 -0.00441230203988273 -0.0060751706994394 0.0470537014582095 -0.0253953366365521 0.0188683257606349 -0.000300066700068052 -0.0850561659044744 -0.0286824957733095 0.018316240848143 0.00996768627506713 0.0417382121963075 0.0372320895682221 0.0407869180956216 0.0474355506445969 0.014225108495652 0.037228797337529 -0.00803059830922086 -0.0301861609612952 0.00453887572618297 -0.0533686437820432 -0.0272288614485192 0.0441598215081723 0.000952798918916278 -0.0078155452613855 0.0537918294330061 0.0639479748079768 -0.03280760888668 -0.0177849274678214 -0.0322437184276419 -0.0927225337239812 -0.0212712325736301 0.0234265286377305 0.0738807384915994 -0.0234315199669347 -0.0246125400276935 -0.0689511652040433 -0.00982339987545897 0.00378277678691925 0.0826121953828016 -0.0558644016861666 0.0892565122391391 0.0689518707052786 0.0477627890443263 0.0116593564915392 0.0584929445165101 0.0434497860994749 0.0585631278994827 0.0322293667707432 0.0475108841991575 -0.0214800448795373 -0.044731336762741 0.0523192656015053 -0.00044793158953879 -0.0229182945754372 0.0618727339386901 0.096389217451073 -0.123189560556382 0.00270055672100232 0.0176365120340794 -0.0791517388256301 -0.0623468625737037 0.0625359145924254 -0.119507673171637 -0.0121737150241053 0.0311700948085212 0.0561845172691115 -0.0661778492935872 -0.0585616109377023 0.159705922330319 -0.0575365125223043 -0.0441520210391598 0.0949819529577498 0.0528728688201226 0.036994954937921 -0.00417251589173236 -0.0364653252257084 -0.0883139607911294 -0.0286130506794904 -0.00260835149231299 0.140552393851094 -0.213349700355707 0.0218418302297805 -0.0120239350118872 0.0154954240131731 0.0066680688329868 -0.0113596760267743 0.0142743429838081 0.0144594182590206 -0.0188040553791014 0.0340153505849197 -0.00520506364303555 -0.0211562335072438 0.0121919454311441 0.0188046887509339 -0.0225976727119258 0.00747243035848163 -0.000835033975038409 0.00785746622613203 0.0471127186678529 -0.00113376616606717 -0.04233923046129 -0.0070704500946634 0.000664596599148243 0.00108121180231476 -0.0126631804485453 0.000612961502932928 0.00596662961817367 -0.00246241318243715 0.00118595136683625 0.00549823861898543
  19 294.365802671908 ""  1.42253297122917 0 0 -0.00272921556789883 0.0112025163984116 -0.0109370008951502 -0.00843064228822296 0.0143959396436281 -0.0152142060820494 0.0159662976806883 -0.0146069072348076 -0.0246113515721274 -0.00564062997538021 -0.0391101810121275 0.0585271974203622 -0.00418860555540336 0.0160514985133098 -0.000755181915371885 -0.0108178949828173 0.0182628980405097 -0.00081324616693346 -0.0567006665821222 -0.00781453426475945 -0.0795659780811747 0.0312722132075239 0.0811677610123075 -0.0213492932797034 -0.059511626046223 0.0367173678676125 -0.0605949445857911 0.0565162722391836 -0.102309884514965 -0.0925642732738037 0.0702225895863183 -0.00541115005120517 0.0661530454694787 -0.0316883191362524 0.342708356173682 -0.445641552373236 0.286686239223028 0.183892195516348 0.388937220628674 -0.264602570857898 -0.416925840526552 -0.0133642420186684 0.00111124375900238 0.00124534934039571 0.000511181188591495 0.000873350318071119 0.00091036031812267 -0.000117912648078255 0.000839564240336844 0.000465706884896276 -0.000823584889961948 0.000274941533184901 0.000210745744386241 -0.000694214151552425 5.0746594244273e-05 -0.000117787911788347 -0.00056070484521273 5.76318350535125e-06 0.000253686295462573 -9.35573660429832e-05 0.000909321109406963 0.00145572023014485 0.000407116074142984 0.000880614906122164 0.00147887673489064 9.26597328556272e-05 -0.000381077082752733 -0.000393204349569943 0.000338331964742232 -0.000944468525890115 -0.00116582337702595 -8.14765181259557e-05 -0.00103608213913427 -0.000255767834010222 0.000311917238710099 -0.000846032124092467 -0.000481820628806929 0.00200062317256225 0.00124733524575607 0.00114703294329118 0.000979682275952048 0.00127700332865694 0.00203044985653213 0.000455633721826638 8.57368571020284e-05 0.000907624367393339 -0.000349060321643142 -2.8649354818418e-05 -0.000364576362201256 -0.00082015914023301 0.00149725188360901 0.00199774390606228 0.00112075485007576 0.00106426632090027 0.00212519603235817 0.000725829705867288 -0.000220630878357218 -0.0012659880317878 -6.1030678506426e-05 -0.00109879484187365 -0.00203311714287437 -0.000566180665668112 -0.00185260545709581 -0.000834637451736349 -1.71893970064152e-06 -0.00238365669460715 -0.00100593696916809 0.000645938223345241 -0.000191076388889062 -0.000735421719213006 0.000945683133796262 -0.00131845905336161 0.000689765613572314 -0.000626127823667126 0.000683391798411228 -0.000429563632148823 0.000720417740202358 2.75405497949867e-05 -0.00021075900970928 0.00498286131087405 -0.00391517857520189 -0.000728771480807601 0.00193665655565339 -0.000654238646363724 0.00139801219025599 -0.0012339987211335 -0.00101274993197728 0.000737663654530153 -7.27663582071377e-05 0.000725094608541406 0.00136623225557428 -0.000103844062440636 -0.000863284415341273 0.00191457630563225 -0.00257899700246506 -0.00108895875868303 0.00101784772352506 -0.000861622063903704 0.00134866187982363 0.00185852277462487 -0.000540624643566071 0.0034355828404111 0.00512979876663382 -0.00408419782799048 -0.000839163207236113 -0.00275998349686745 -0.00340894835972838 0.0106971136695614 0.0026618936082448 -0.000417242280353707
  20 303.894876765838 ""  0.326931746381639 0 0 0.000585088449651524 0.00035910287076071 -0.000339002921008177 -0.000222940963937516 -0.000314675411940565 -0.00280955829854736 -4.9567183964223e-05 0.00267164832879295 0.00118816559262849 0.000711369552288063 -0.00242873255359968 -0.00131680048754338 0.00153016876341275 -0.00177740757645618 -0.00158867198318323 5.22120865829884e-05 0.00137315096196007 0.000511171812401158 -0.00265130052341199 -0.000194548962477035 -0.00468327099326632 0.00205277347770777 0.00166808324151591 -0.00406178916930255 -0.00890003748932791 0.00561019692688829 0.00189982784048186 0.00186398945461314 -0.00287789778690492 -0.00256821595030336 0.00576828543852662 0.00805406727280325 0.00632684137449717 0.00155455621017974 0.00178704316650053 -0.0067343948673537 0.00496513569031374 0.000145756818506283 0.00298234039012295 -0.00168265761175621 -0.00644953518231053 -0.00137117561217148 -0.0379321988127936 0.0374491779706133 -0.00719301974944993 -0.0682020567519639 0.00305419255209483 0.00651808575237636 -0.0532497684579563 -0.0279981559347781 0.0437298563576729 -0.0347597652272982 -0.0229475285952016 0.0365831162908209 -0.0256766474089295 -0.00822414494724487 0.0236551324986078 -0.0059482802661754 -0.00975254733695379 0.0138880901328883 -0.035628641958808 -0.0217225126242242 0.0385005584210822 -0.037149897417482 -0.0343795412726496 0.0496038034619632 0.0208528699647244 0.00487654014786068 -0.0141178856963475 0.00354763212320602 -0.00218146652190272 -0.00447145142238902 0.108011444615792 0.053886968902776 -0.0259432283820979 0.0828690279425248 -0.00898926190703181 -0.0853241264537072 -0.0203952710812095 0.0240066526380358 0.0161124812398449 -0.0205887204619268 0.050941951379029 -0.00948021853357362 -0.0117815273596123 -0.0312783561276094 0.0412907381118987 -0.029476901803492 -0.00832872232962969 0.0301754194198488 -0.0570567206509337 -0.0117777095398344 0.0360775829135149 -0.0346809464105543 -0.0340166933163356 0.0472819409700952 -0.000929695107620663 0.00552173268984384 -0.00615175545243675 0.00667916139281117 -0.0253206094733245 0.00377750809583573 -0.0160011301763422 0.00441496563495725 0.000487057032217053 0.0939610847892861 0.0466915710366203 -0.0234329134143146 0.197958489714436 0.0279528641203711 -0.102072217459005 0.129885469631523 0.153347468341334 0.0365944656931063 0.092996242348038 -0.016822159652673 -0.106162626161028 0.0667460702818485 -0.0804719980644089 -0.140499169620205 0.153907151787772 0.0532194413454527 -0.100435199255329 0.0469585325825612 -0.00455134619615165 -0.0174694565838363 0.0277607626110513 0.0044297697240892 -0.0165841713827697 -0.0340245935817573 0.0250036180775386 -0.00954193290353423 0.0614667384848363 -0.0555402850174609 0.0216975979106281 0.0847354847769122 0.0301034029843815 -0.0603571427919625 -0.0623099127062788 0.00551562502321786 0.01671088590812 -0.000244757423600084 -0.000320883522601939 0.00145829644922214 -0.00502641576554181 -0.00033811327810594 0.00547433486640153 0.0042555234760582 -0.0013428541778837 0.00437097292156265
  21 315.009607960404 ""  0.12584015012881 0 0 -0.000381023496772927 -0.00038022703857623 0.000491240733602049 -0.00122316304721935 -0.000721329764363795 0.000804694320870623 0.000147520778266779 -0.00150871427331402 -0.00021058331842123 -0.00132796273519736 -0.000636630562991492 0.00110944258293046 0.000393172847084766 0.00110142176957506 0.00199734190327312 -0.000573195704934054 -0.00031166306686182 0.000740986913156093 -0.000801449322475189 -0.0011030014875588 0.000776922320533211 -0.00136797234108832 -0.000964118674691211 0.000890343455042623 0.0184263456645179 -0.0100937890589503 0.00243551665249818 -0.00532326914697217 0.0134349041450754 0.0102494502090953 -0.0121037509317826 -0.00998563908423293 -0.0141054241540706 0.00256483620771702 -0.000104254716400455 0.00188679936895197 -0.000390569826174782 0.00218624858824358 0.00231004928106965 0.000811615977177396 0.0029123364300326 0.00270156636071143 0.000413820964832417 0.0011893685540777 -0.000438127623782257 0.00870024244668986 0.0181392861828083 0.019910897493157 -0.00523483760394287 -0.0171516412120301 -0.0218165334427923 -0.00581992234205865 -0.0179139086385967 -0.0221772459339978 0.00209138897394376 0.00662457955907863 0.00348391991518725 0.00599315032551864 0.017932553744809 0.015229434746789 0.00328463903792516 0.00628470725805151 0.00237619328384751 -0.00656718469417916 -0.0215590283356025 -0.0263421909472876 0.00348683139489376 0.00958598857761522 0.0105983494543794 0.000669931634882015 -0.0117437441517764 -0.0124398858889374 -0.0290336817553931 0.00631991602204365 0.0119083418855216 0.0256532729894579 0.00226786514942983 0.00814249360254357 -0.00551218062474241 0.00951217021663142 -0.0262244534822723 -0.00408890209718818 -0.0257862566374876 0.00167912837807171 -0.00794798460885778 -0.0198563436444895 -0.0244665525030139 0.00518323742104382 0.0184822634963868 0.0150025577681644 0.00810882681841158 0.0175763687438459 0.0135970413534537 -0.0077817010175503 -0.026974654719792 -0.0321666299276392 0.160734091679123 0.0729454532311747 -0.0319230049956016 -0.0431494522934605 -0.150703851798429 -0.148430430361348 -0.119473692376383 0.0184115897018436 0.116529840056461 -0.342207130689828 -0.198883825567853 0.052396113148743 0.290371434054901 -0.145269848577258 0.0872820293436399 -0.0596843160946446 0.349979463318923 -0.105129820061222 0.252884740437326 -0.0527905228627127 -0.267524873063563 0.122072590838884 -0.102271033652716 0.335598689278566 -0.28708151949284 0.15444834957248 -0.0502150153826207 0.0021926109205462 0.000614317410378421 -0.00196985519893812 -0.005611723173439 -0.000663456933056616 0.00407770007447082 0.00150131363901125 0.00345661882099982 0.00444750106121624 0.00270169879394789 -0.00359774835455818 -0.00809128409906978 0.00565690650825906 0.00321456180406177 -0.00105450817141968 0.00139231919292813 0.00262787938120236 0.00300044775421815 0.00175864754924412 -0.000192928534369151 -0.00113525440850419 0.00920840200516624 0.00118115579580692 -0.00693556789996052 -0.00604722824517667 0.00297560997085818 -0.00479599464745171
  22 329.574837468808 ""  2.47696178840179 0 0 -0.000447427530437515 0.00705621493859132 0.0018547087188181 -0.00572899881259304 0.0226620554000691 -0.0371543502922888 -0.0100277051585927 0.0135700130307947 0.00194928240924815 0.00584814605964941 -0.0192458692541403 0.00848205874379547 0.00120177044726122 -0.0123955008449623 -0.0102652454887903 -0.00169320571051629 0.0279954922684787 0.0120016740834442 -0.0693512209828563 0.0318739553598698 -0.079293363925849 0.0458861474825145 0.0691302197237769 -0.0643951137279083 0.44298049409956 -0.230048374371789 0.118822250727636 -0.171321803878766 0.445024793740982 0.305422015885977 -0.318193531959464 -0.142677368139845 -0.399484086309963 -0.0120758481356929 0.0450958137987946 -0.0813964726380327 0.0457776012410083 0.0133921397635659 0.0499490705530045 -0.0383018925655724 -0.0883372710848534 -0.0185820111016079 -0.00190534618828647 -3.68565561017494e-05 -0.000644807269688625 -0.00195383984590872 -0.00157168037835625 -0.0020603078074698 -0.00143802199175513 0.00338472638529531 0.00188807800823716 -0.000454674926550976 0.00336621976754425 0.00109040855817104 0.00126934551220049 0.00653616436366895 0.00549318856763263 0.000402956128756625 0.000412877061930048 0.000634398797251603 -0.00111233264183415 -0.00219430973838311 -0.00163200603890398 -9.96895966205934e-05 0.00282967365151471 0.00174122429493468 0.000673291149751082 -0.000918267816444605 -0.000434983373599905 0.00284567831714274 -0.000496829366563766 -0.0017754590871849 0.00434169171418915 -0.00244162628681474 -3.74725978320292e-05 -0.0032228949864071 0.000485626600658178 0.000360768886993295 -0.00154991447393717 -0.00135207666618233 0.0038780523399819 0.000731828187670911 0.0029850213651245 -0.00116186589332961 0.000345944378087803 -0.00267461201254651 -0.00260346125113442 0.00150565238812167 0.00951769282375916 0.00906256060162205 -0.00241131498565114 -0.00659898738901233 -0.00577735906271937 0.000584376122812675 0.00277636400655478 0.000831384467614508 0.00210047501688526 -0.00346752533221598 -0.00113128473515102 0.00291637999029772 0.0034019544762315 -0.00140270073816169 0.00555391699622141 -0.00119894148082693 -0.0047384553609181 0.00876250585835118 -0.00194569863376537 -0.00331275965088182 0.00295606195274877 -0.00175111389979128 -0.000520639139450006 0.00564980299722097 -0.00527674580421022 0.00437230490341643 -0.0151151064316121 0.00186870251219025 0.0128178350977418 -0.00733604659998792 0.00812725212632278 -0.0135325567850636 0.00915375292207677 -0.00704713222111278 0.00310572568962547 -0.00112241401527679 -0.000844607677093881 -5.92836678174149e-05 0.00244993305963833 -0.000712558120801223 -0.00284843884996454 -0.00214958718010661 -0.00135042902310331 -0.00219132399882421 -0.00121326543103287 0.000307928889621845 0.00310183914459177 -0.00251366769400425 -0.00179742439257303 -0.00161378680128194 -0.0025726514398779 -0.00140985930676065 -0.00163610622680549 0.0113515202345631 -0.020624812768269 0.0382640063422516 0.0546151505081811 -0.0434285844237203 -0.0100648582317401 -0.0421695055934978 0.0339713913795971 0.0454613683478787
  23 341.244488625745 ""  0.00758086203595111 0 0 -0.000703811092923735 -0.000376498497967247 -0.00049188967925293 -0.000174983973245468 -0.000199491520753435 0.00106788426089849 0.000330097080262415 -0.0012395834137701 -0.000533917102259155 -0.000495479144948316 0.000800770401445866 0.000260247323507542 -0.000520918262685262 0.000896931383304013 0.000401599635523401 -0.000765950840594598 -0.00147999822056491 -0.000890822395950598 0.00142412919160152 -0.000491681678449712 0.00206061558027852 -0.00151771168101542 -0.00109699642122546 0.00191719857259253 -0.00710773300366598 0.00310081186084998 -0.00301216760255411 0.00366516351584393 -0.00861880222536567 -0.00620053344977825 0.00554135116144611 0.000739365948594544 0.00698251004127337 -0.000231937277060549 -0.000356477562135676 0.00195715620640374 -0.00172897831269379 0.000510038321590021 -0.000954711396171676 0.000561954773140803 0.00257157188010323 0.000380463251417004 0.00836263894679391 -0.00607234860558422 0.00800364333889407 -0.00444202311524608 -0.0138597500573938 0.0141482695999902 -0.00971315845340844 -0.0017167436128345 0.00336877547025558 0.00271266395164992 0.00718082160378098 -0.00711909075054467 -0.00192136056036435 0.0218674990700562 -0.0203619447803279 -0.0130345969541811 0.0222167933865652 -0.0192765948933009 -0.0271664024578455 0.0221620894367728 -0.0114618543617168 -0.0258894616234081 0.00901945580927626 0.00206530099941746 -0.00308513016980545 0.00184831490475934 -0.00217564301460146 0.0184134965771747 0.0056907180155673 -0.0146708276767199 0.00796730462768828 -0.0477475482373987 0.0122949574457546 0.012919914193737 -0.0128977790757834 0.0436351279463071 0.0153204727123702 -0.0107634991989856 0.0161408539922247 0.0203458671972643 -0.0017546821600336 0.00614423097675114 0.0158397389205413 0.00161894262896479 -0.00523000200536268 0.0105284084921009 0.0269664855750689 -0.028973785287451 -0.040707710274635 0.0288955331974889 -0.0128084299245821 -0.0345495484378248 0.00632007898814655 0.010312492323264 0.0335376078180504 -0.00525852401229329 -0.0125822429086365 0.0126893206213003 0.0329523898263783 -0.0329463576439488 0.0408357516735635 -0.00159714933778103 -0.0206223651509879 -0.287372790358538 -0.281413558727169 0.00453354933773319 0.332383284441317 -0.206989280624694 0.120106131867398 -0.0125469082958971 0.278393776675254 -0.0705953327614134 -0.194315481496393 0.0873228095901994 0.358614569389328 -0.083312060798181 0.0751918226438796 -0.281848426391691 0.334872335197436 -0.216721993927137 0.117427155610643 0.00781453220567235 0.00267862961996452 -0.00690334293554175 0.00816404263540469 0.00426503509958303 -0.00768700383870667 0.00522592282015568 0.0026525040353727 -0.00644051886271039 0.00827824651340341 0.002056237278981 -0.00458741539253584 0.00840782883999132 0.00345520655311731 -0.0079937206068191 0.00761074487984902 0.00358633122197641 -0.00957003188378942 -0.0012379662708794 0.000835618181649134 -0.00199810894612934 -0.000429055553787165 0.001785548579505 -0.00209949016873714 -0.00142434768476776 -0.000114490174091627 -0.00312676878074038
  24 355.004203381724 ""  2.07212015984196 0 0 0.00855831952792963 0.00143253493661639 -0.0128891768806985 -0.0264561133212027 -0.0334041149362771 0.051693957368926 0.039144968432483 -0.0893192694592072 -0.0790331108103684 -0.0790340061732147 0.021111651125623 0.0304348503490958 -0.0146778549301303 0.0926557559439409 0.0707099919173889 0.0172242270606883 0.00136439767565381 -0.0202181763523406 0.0720390465549431 -0.0796108442631231 0.0832966739172735 -0.0929969156161017 -0.102070021591709 0.0845493525816689 0.193728650184201 -0.106690971595545 -0.146944944538963 0.0267249438199818 -0.0432037738955959 -0.0502081788803953 -0.0599569998030439 -0.225553876177438 -0.115150933802721 0.0824413890638811 0.0364940924388492 0.0685839936483163 -0.0472809767378103 0.137888590355101 0.0826567742141703 0.00578373415753798 0.174947155645231 0.10206332478022 -0.0039959538385181 0.00423057063691694 0.00136894448261674 -0.00325778343473422 0.00220786888828894 0.00239329480168417 -0.0013298394339418 -0.00132018103243788 0.0036832572532804 0.0014672145498762 -0.0013048963357906 0.00101786503921483 0.00449095392374079 0.0104997554686052 0.00969909037499258 0.00117432090523893 0.00275283999605356 0.00265553490845674 -0.00241887349103198 -0.00220455102660832 0.000780092316220331 -0.000798114964767848 0.00102323162841652 0.0067478551888887 0.000485526137842432 -0.000434154780112182 -0.000421491544901968 4.4895052175563e-05 -0.00454758042069594 -0.00465559269958343 0.00736179290709726 -0.00408172505386974 0.000665352246546282 -0.00657370829370138 0.00236800349481901 -0.000918276049588578 -0.00512020684439292 0.00321970300386574 0.00719440081677647 0.00189413987885955 0.00674838150796561 0.000719315621429856 0.00762791667300169 -0.00711364613233754 -0.00118568922672759 0.00674809358709028 0.0176408553498028 0.016069277944163 -0.0062706230709196 -0.00685137215302496 -0.00462881386742165 -0.000860045274333059 0.00241504090835534 0.0087841486871807 0.00492385949324691 -0.00938679427350494 -0.00363370035617284 -0.00113476918389149 -0.00675347037185624 -0.00817728078456987 -0.00422039728279154 -0.00266086901112939 -0.00796077011081906 0.0217954640916988 0.000592889549937621 -0.00655276192721074 -0.00177567384213781 0.000163299649627548 -0.000924465922923418 0.0104257035138119 -0.0167462059063834 0.011151338316799 -0.0141182347903398 -0.00130595094327118 0.00110044209200006 -0.00739591373969424 0.0106948461746274 -0.00367085189933654 -0.00652830197017936 0.00139593755608714 -0.000634069745095607 -0.000502983760087066 -0.000724536101523383 0.000234709517352088 0.00307918766733868 -0.00119437312058222 -0.00301737748398397 -0.00514795980667719 0.000635968497838127 -0.00124139710820347 -3.15519612181779e-05 -0.00156306095072352 0.00540205804658706 -0.000978467868710144 -0.000679776462233009 -0.00446235239220247 -0.00652018900641932 8.88154849579189e-05 0.000510377019075139 0.0657339814088685 0.00690602763853622 -0.0639313338927083 0.157356445837067 0.0255042950057624 -0.136856190100737 -0.0195358936991763 0.00281784864705585 -0.142210074031299
  25 363.329893227618 ""  0.169956384453386 0 0 -0.000584568495563419 -0.000732535725777665 0.000982806178983418 0.00143859756902775 0.0015905119573765 -0.000906284260450694 -0.00256122418862948 0.00169327404361506 0.00210092639362734 0.00346941844130821 0.00022609132663601 -0.000525090349951327 0.000100187115213522 -0.00321995790851111 -0.00246337388930434 -0.000709041549273711 -0.000484514945955466 0.00125461891261823 -0.00187563655952191 0.00380190483503376 -0.0012332519973499 0.00358420160146563 0.00385196471342936 -0.00192943072335167 -0.012904463227079 0.00576964202865083 0.00182201251860181 -0.00138852944757242 -0.00578832984960943 -0.00182490496210782 0.00415771310549141 0.0082516301880785 0.00742877988272766 -0.00455936001370525 -0.00110666100681954 -0.00150454154662081 0.00100865470269302 -0.00560773165518082 -0.00377777780697164 -0.000302010993636301 -0.00635867082601839 -0.0040445528377538 -0.0159604998851301 0.00565864965759096 0.00925267246263444 -0.0416141240081649 -0.0189178602843982 0.0292545087610828 -0.0392198791731623 -0.0188867230308321 0.0231092709469402 -0.000936990455706845 -0.000136613085062081 -0.00186302035237784 -0.0020434143635255 0.0379249303374659 -0.0311450479182565 -0.0115353874540744 0.0388716822766893 -0.030886509681419 -0.0507547538596509 0.0326407955199986 -0.00731100666359747 -0.0539399508839531 -0.00609633037032837 0.0227860602066505 0.0167392840739477 0.00642712778818775 -0.0121508092029297 0.0978210769471294 0.0187705491921342 -0.0636700406786854 0.0163416948693007 -0.088649690278153 0.0121178360971357 0.0237697485623719 -0.00881361935903283 0.0767716552418789 0.00257017959109925 -0.00571837482787631 0.0228007526386 0.00697141524340757 0.00908822638008982 0.00652636453127142 0.0389866290225207 -0.0183407707380462 0.00346305542373935 0.023231843061469 0.0482323836320876 -0.0456856653571073 -0.0849821532606069 0.0506161704737369 -0.00946514867285841 -0.0693981927027394 -0.0122009134006596 0.0350304143516529 0.157273536402644 -0.0147984036970721 -0.0562958514683595 0.0732603866533414 0.0961963566339272 -0.133640285931944 0.157615794562331 -0.00250442346899835 -0.0712698289709492 0.146224124443781 -0.0572639423530042 -0.0647856410978391 -0.134036690403045 -0.0356501388611059 0.0838322401662831 0.0248432242106488 -0.286100526913182 0.0500183799164213 0.137869055972589 0.016101150207453 0.00618297657795966 0.0772858119945497 -0.0276106273284166 0.257924689284288 -0.146675767516348 -0.0320540321836397 0.0760093818898235 0.0282839011208503 0.00176883738654772 -0.0171281683898039 0.0206678963421982 0.00646773041754597 -0.0152373726605175 -0.0189398529545634 0.0185431213908823 -0.00855836700562397 0.0373818288138595 -0.0280660045900638 0.0102385425523167 0.0504893259231984 0.0226950978691285 -0.0472361578490355 -0.0284670845907334 0.0127167845546723 0.00263209420258827 -0.00229988631381818 0.000129399748342735 0.00130280694383933 0.0091474248539516 0.00226776284262109 -0.00761841310714097 -0.0146091529649862 0.00750363401817594 -0.00224462918574819
  26 380.775715232379 ""  2.09691973346605 0 0 0.000647028105300342 0.000270114753150019 -0.00285787940535097 -0.000570395824140195 -0.00154912027094417 0.00173725640509438 0.00352512588210888 -0.00383256676706648 -0.00499049059738192 -0.00411881434230297 0.000811701108527046 0.00173651244570011 -0.00119404577272581 0.00457668063967152 0.00339541337982101 0.00162653317952472 -0.000223401132988925 -0.00398127346655284 0.00481196822883246 -0.00485199832116433 0.0025669092879117 -0.00418048379254806 -0.00447484726776525 0.00374916763798534 0.0150341628525565 -0.00788745658711363 -0.00540459480507287 0.002970821259954 0.00457661266634924 -0.0011337956324463 -0.00386743843405537 -0.0114097966278166 -0.00993177042918614 0.00357380790669881 0.00263054985788756 0.00210629575929905 -0.00215867696639443 0.00735598656135281 0.00498975405024476 -0.000652092491326687 0.0075709376936184 0.00475684580314972 0.00361791990999499 0.0125754779895409 0.0196727414923779 -0.011491387333224 -0.0178852996651516 -0.0189320733723021 0.00779362515252503 0.0346124843098506 0.0383162430446806 0.00930154698835437 0.0310430903496752 0.0311617550528368 -0.0116317432315338 -0.0319759284764868 -0.0350106412857608 -0.0172747391070013 -0.0466521214807782 -0.0490889384860214 -0.0183132287327861 -0.0388202009446076 -0.0389066531367833 0.00201267559987459 0.0203774675835707 0.0241388166996592 -0.00622113915994052 -0.0212714819663339 -0.0219608822287807 0.0302402283893199 0.0822374863498568 0.0706548817022136 -0.0654432789685482 0.0418116147057332 -0.0432667175550562 0.0679023323662215 -0.0632293087747745 0.0348163744370381 -0.0126085239847753 -0.00455324004214382 0.128583542182946 0.0577730499570418 0.107043787462573 0.00717653883620248 0.0182510695408703 0.0409430057449986 0.0420079934891918 -0.0136509404170099 -0.0479599650057192 -0.0527493552922803 -0.0248162979737799 -0.0476689217256069 -0.0491149624551508 0.00387775225840004 0.0311705773681877 0.036386326482555 0.0229239215288764 0.244789763065397 0.0344169274062634 0.028231360214317 0.086886318904569 0.0648261345535922 0.08515224139696 0.0449942905864721 0.227991663179533 -0.113412439557034 0.0757394903216042 0.0357673960373721 -0.0735143207824634 0.0505958856829789 -0.0753820565972406 -0.0883786010824649 0.0727700029588839 -0.116640019245383 0.159641122356357 0.00505339558130728 0.0405214788113952 0.0824615302868591 -0.147134096646088 0.0833222056935706 0.0542187461518403 -0.100892758379919 0.0450111863409168 -0.0299634747844717 -0.00372789675598477 0.0191356500593578 0.0357903199932395 0.00106240303473622 -0.027313817147327 -0.0113652106877667 -0.0262328036719165 -0.027825874005744 -0.0372650490729727 0.0403800527128873 0.0609380558981369 -0.0657769336731711 -0.0320861671938119 0.0180165170427583 -0.00965762457387924 -0.0199675280643308 -0.0203697418806529 0.00157364170958015 -0.000588510027044988 -0.0025382941881888 -0.00893918239280164 -0.00488761851858967 0.00460731359352102 0.015992505530851 -0.0096843248643203 0.000958263139793801
  27 389.528208743957 ""  32.0709526345231 0 0 -0.00122149184038638 0.0152836150962669 -0.0382582655485393 -0.012437625846963 -0.0225243636224835 0.0017834676851424 0.0521049769334742 0.0156442435044484 -0.00877968487470395 -0.0336527026284151 -0.0118836417136458 -0.00314636930383312 0.0038485600030653 0.0233108333463364 0.0164954781460795 0.000848115027656159 -0.0103887730263912 -0.052204803409356 0.0365296365733284 -0.057541147179566 0.00312675900241495 -0.0471071702334196 -0.0439952622110253 0.0241264409069257 0.115264364690012 -0.0332751222248463 0.0346188765564701 0.0845960479054374 0.098952744736797 -0.00149451138359904 0.0170171835683052 -0.0321309889073939 -0.0215874351172725 0.0522470338776118 0.00317821143419372 0.00401668668214796 -0.00453054022374583 0.0495568394351784 0.0325614435676055 0.00612808769613562 0.0540543526753272 0.0332610272904784 0.000278342534604764 -0.0243001538139414 -0.024616247350604 0.000134667191841507 -0.0102804049885673 -0.00561158587798714 -0.000461419011491259 0.00138690169067203 0.00283894166092526 0.00195330390797608 0.0124794133956324 0.0132528649692519 -0.00631143465807954 -0.0112623854804231 -0.011457049170536 -0.00409014091063368 -0.00336502673915656 -0.00569096655558779 -0.000450881293130664 0.00965975162810363 0.00652939854352233 -0.00444158113384689 -0.00374203980810993 -0.00361256834630031 -0.00195286314208295 -0.00346650604502247 -0.00439021140612672 0.00616981941431238 0.011301643531818 0.00575731250797596 -0.00867716202073293 0.00140006045215749 -0.00653775530440795 0.0124919173525757 -0.0114982028565704 0.00545354933051851 0.029991095401642 -0.0146569189353269 -0.125109877478367 -0.0650830997273989 -0.10087686409144 -0.012468865844579 -0.00523057594548499 0.0414761492848242 0.0304901386020748 -0.00785921975139321 -0.0243485420155245 -0.0258614115910577 0.0023750780473032 0.0202842227094899 0.0161325471441188 -0.00851531155447687 -0.0143539444567824 -0.0128405737465472 -0.0800804927240676 -0.030955561565063 0.0157591494669875 0.0289952053230235 0.0946226736056338 0.0767982508863186 0.0800839904593693 -0.00852443603586218 -0.0598363432942167 -0.0306468178137057 -0.00620779616618968 0.00374973913611037 0.00658571261187529 -0.00559788273024497 -0.00436748840777623 -0.0125871041517536 0.0214649214322787 -0.0206468504737407 0.0435490903286452 -0.00270298910383081 -0.0110071240717009 0.0213158491708621 -0.032029251354023 0.0353625708289981 -0.0109020425040322 -0.00854091623279314 0.00358578320966946 0.037174886702633 0.00602486753358364 -0.0220691247569933 -0.038172157514957 0.00542975338090685 0.0301593881827563 0.0182687801302117 0.0269611102713273 0.0258414429673537 0.0458754010736478 -0.0437559514091441 -0.0679869002969937 0.0796279366423465 0.0393845817506999 -0.0167808443738784 0.0168703134677068 0.02000547662096 0.0177394966247104 -0.0263972042445796 0.00671443312461798 -0.0121256779060924 -0.450903221399035 -0.0714040308837184 0.329243682703523 0.46173567726806 -0.244892510255743 0.165533734201529
  28 392.253570354333 ""  2.61242295129907 0 0 -0.0011966805771271 0.00367643019636352 -0.00940776930115586 -0.00297518382650516 -0.00514265227594545 -0.000144706605979294 0.0121436056055524 0.00641453139005348 0.000495252647261479 -0.00697895265215578 -0.0032866260628299 -0.00140872400726882 0.000705840787173301 0.00354932833861476 0.00254268223572207 -0.00106326714720874 -0.00332218781131474 -0.0128015971677342 0.00771917344755819 -0.0128900507031184 -2.24688171318031e-05 -0.0107683465466047 -0.00914190436603741 0.00516566306693622 0.0196809389538586 -0.0033188260969874 0.0124300692041354 0.0226898791386464 0.0222705849109314 -0.0016427857587464 0.00874816726907324 -0.00114686172808375 0.00225982970290038 0.0102771081304427 -0.000476869978476077 0.000140868997079809 -0.000974728572428888 0.00869907319909185 0.00568865045466463 0.00111064635217864 0.00972084275797381 0.00593127812645905 0.00333355635136993 -0.0023492117820237 0.000680246169481512 0.00245778324936164 0.00207142482378561 0.0053246580535128 -0.00370305592281476 -0.00557759153005818 -0.00849733764473642 -0.00892955675950432 -0.0187079780239424 -0.0198477157647578 -9.07505568938907e-05 0.00827983325825872 0.00818861067678289 -0.00210667744231746 -0.00426451131120897 -0.00325362460807029 -0.0012472370533368 -0.00323491999362067 -0.00335607091785645 0.00344809287843814 0.0163718524805698 0.0118130442872073 -0.000569200060302901 -0.00275382754820769 -0.0016150741902271 0.00373414449939052 0.00161089225697138 0.00021657859953484 0.0279340950888864 -0.00136902337045676 -0.00236145463930222 -0.0251887736917427 0.00489004795409188 0.00621290934446667 -0.00063330994079183 -0.000210688291572831 -0.000498138112159928 0.00604739532471302 -0.00448134643071068 0.000102528900012379 -0.015646019758161 -0.0179963451962657 -0.0222865330408576 0.00882495569027277 0.040026595698993 0.0382823205411345 -0.00126006326987582 -0.0077118207425795 -0.00702465232387851 0.0113424764921526 0.0372055273649456 0.0297025658118214 0.413311763073974 0.299665003157619 -0.0689427324228367 -0.109388234713689 -0.369797164479648 -0.351284769502216 -0.293433327043104 0.0651980654697039 0.409627045240466 0.139941483180817 0.0649720494958947 -0.0247326431501001 -0.0718111835347409 0.0472394880128777 -0.0353635378370934 0.0431105723979493 -0.111616550550139 0.0533729276019174 -0.112564761941084 0.0182803507540398 0.102257583460629 -0.0560976583167944 0.0592483769178734 -0.100401206398558 0.0711076414348973 -0.0544331778448246 0.0274986045056276 -0.000373399411806767 -8.13904126024593e-05 0.000468774806084953 0.000321616339732718 0.000912474798810493 -5.88704546573521e-05 0.00292037566270684 -0.00222521543197031 -0.00152021299872728 -0.000880780975862029 0.00218225777145884 -0.000375640120223646 -0.00154302455827967 -0.00128450179840919 0.00341430742264634 0.00368653825812261 -0.00189885776552984 -0.00235646023219449 -0.00853847707465536 0.00179405244507888 -0.00235242341718757 -0.121600163867759 -0.0191369387881974 0.0885987895744203 0.122012718261082 -0.0650910612816585 0.045555337036341
  29 395.558583270593 ""  20.2793158127792 0 0 0.00138003736959981 -0.00670662056929209 0.0174465514344341 0.00349411795142541 0.00854170470342078 -0.000750480135466935 -0.0219443215699321 -0.0114658451895691 0.000488539642285093 0.0111438508382943 0.00458595300361755 0.00180738803333275 -0.00184839673962588 -0.00732711801355302 -0.00461101943185333 0.000318810007450269 0.0046009506864071 0.0236158192911812 -0.0173219190848517 0.022674224900777 -0.00220019165225309 0.0187930998570745 0.016186453209392 -0.0110799928974867 -0.0331889502867053 0.0049097610877975 -0.0205289666365799 -0.0413608169273062 -0.0379087694492972 0.005372163996978 -0.0174972607216237 0.000528990184729342 -0.00421751398687813 -0.0181710498669837 -0.000671247962790005 -0.000204291529561077 0.00106883054767731 -0.0164688644620902 -0.0102785498469822 -0.00263548220909459 -0.017668065606312 -0.0101588771874808 -0.0240486111944368 -0.0368714267033202 -0.0574107887656221 -0.00693160516995946 -0.0172795963919736 -0.0233416169586011 0.00907874334038781 -0.00171855558577137 0.0133220707838664 0.017971764739586 0.00883077378886169 0.0196770899157959 0.00869296556487317 -0.00960882136006176 -0.0135124307978195 -0.00141325739979933 -0.013424852622921 -0.0203216373953451 0.00114624192232524 0.00438570562880339 0.00285124338971445 0.00587323729580197 0.00107032941652213 0.0157375689701601 -0.00457536527439093 -0.0125788737997927 -0.019402532745856 -0.00157496999336496 0.0311636706692543 0.0299349342792108 -0.0161175093177193 0.00812027268464612 -0.0290039829625595 0.00699473918673559 -0.0259466123093652 0.0186635768700815 0.0487824949255234 -0.0205653571573044 -0.276984620653814 -0.16383194500472 -0.211789440328739 -0.0286864309967809 0.0340712130744052 0.00449648707603203 0.0237620463852245 0.0109506852767876 -0.0158094053827083 -0.0251720625806191 -0.00354595631874607 0.0126969247528423 0.00762655191462691 -0.00355173479299842 -0.0102053081927566 0.0126342455425058 0.0214428210295562 0.130542987820951 0.00741504521815307 -0.008472297064978 -0.00746714630609666 0.0080360791568098 -0.00936572955223113 0.022811358372552 0.132445937046391 -0.0186784836365693 0.0275358329406046 -0.0054688965758405 -0.0288650258597057 0.0163142220547661 -0.0454691851078347 -0.0209783670222907 0.00694033442341793 -0.0436070967917825 0.0167776237941904 0.00726019545021824 0.0530375902120431 0.00636765417154858 -0.0305326407388813 0.0163804786844108 0.0170318000896961 -0.0697330822181734 0.0317074415630513 0.0782040647063392 0.0118540668066271 -0.0525781899876605 -0.0803133794376782 -0.0014189620283241 0.0624318209192836 0.0163069925219371 0.0720652109630141 0.0663146395670938 0.0995731018550865 -0.106896523899995 -0.142620095625757 0.172730877943052 0.0884196646575747 -0.0666998283643499 0.0108208183778452 0.058901436247317 0.0560755977311553 0.0154063209981547 -0.00278274111294296 0.0029877020309079 0.197511439949512 0.035106543944246 -0.141654092435551 -0.199270530173147 0.105734162531968 -0.0770324321317492
  30 426.520961530027 ""  16.3774116755192 0 0 -0.0273037488154289 -0.0673847308879572 0.0180405361705804 0.0216424252993519 0.075663212658875 0.00718137060789966 -0.0718367017679005 -0.0470348082617157 0.0324742571117704 0.0564722499624539 0.0757244777219412 0.0419703889956204 -0.0378165833868653 0.00554361151055038 0.00825802718776194 -0.0447022773741784 -0.108252882540001 0.0140730629271155 -0.100966689749435 0.155549413004205 -0.0124056242267128 0.104157557306024 0.155426079112659 -0.0326425951574112 -0.0773799345238276 -0.0390252361658901 0.0219783488648094 -0.129643817100445 -0.059426512539349 0.0745343603715094 -0.0851567723014192 -0.0142630478455671 -0.0249555968487398 -0.136927572608401 0.0448377989232494 0.0368631875092604 -0.0201241733146063 -0.0513544976582214 -0.028231564868036 -0.0400388181168678 -0.0547127037193971 -0.0258040438993906 -0.00061632098032196 0.00088200887196446 -0.000973827955769247 -0.00116589478744269 0.00181199206759859 0.000506647830376247 0.000190736940907663 -0.000143528890585324 0.00323079991408312 0.00079023419387798 -0.00359038111522073 -0.00150626368684276 0.00201698854734454 0.00216149922464931 0.00252563435036199 0.000553408474559395 -0.000389323594962037 0.000167183789015213 -0.00165673755615085 -0.00481501018091411 -0.00222720620382461 0.000623414556164069 0.000969749372406377 0.00498373114769818 0.000365136504539243 0.000837834629917905 0.000805917001285524 -0.00102963103729717 -0.00104135361290508 -9.25705672634962e-05 -0.00075060270182402 -0.000124970026105416 0.00136134677077127 0.000637408606431855 0.0011497952078111 -0.000273310910854278 -0.00265604063258791 0.00167091359491636 -0.000589113734534602 -0.00048481835397106 0.00130193208725692 -0.00117852177207656 0.00198098832803058 0.00212155717725271 0.00168420550133139 0.00347819479804275 0.00620298795741603 0.00598284742409293 -0.00414405443362993 -0.00830289234330064 -0.00615076829793228 0.00130423510485369 0.00348996024341005 0.00741700136349513 -0.00379540838813892 -0.00485587595256474 0.000771621531842659 -7.30849926028807e-05 0.000256960241027277 0.00271364161551513 -0.000966317347885252 -0.000558621629091756 -0.00472195745958105 -0.00215003639957747 -0.00135768118831221 0.0012281011369264 -0.000279674293641782 -0.000626862999806876 0.00308521019785473 -0.00116695455429619 0.000299867361051841 -8.97739128463165e-05 0.000454479527867968 -2.05269123594225e-05 -0.00166034829592451 0.000847750452571228 0.000935307713097977 0.000291116847097262 -0.00021668658376901 0.00271903499007684 -0.000765688858025557 0.000790880947154351 -0.000206940282446124 0.000437818256507564 -0.00165153907949318 0.0015197430483884 0.000467701716226578 -0.0010093025462212 -0.000662342698115312 -0.00130257020210688 0.00144304534679385 -0.00279949047215521 0.000810646136655082 0.00249424178507922 0.00111719807855538 1.025281409866e-07 -0.0024810371932688 -0.00242593930786798 -0.00132289183128073 0.0612982755588654 -0.0372445007281925 -0.105311988355939 -0.083985451035656 -0.0449953627275574 0.0192931250714941 0.280186847270366 -0.265471878410126 -0.138811101719502
  31 439.659777064119 ""  0.513822667591032 0 0 0.000437480779706317 -0.00171025050647201 -0.001503531285262 0.000963617704206881 0.000923983524672662 1.9901484992518e-05 -2.39023716313029e-05 -0.00241858472529875 -0.00245236315992623 -0.000678681247210603 0.00173511820928841 0.00166302635981447 -0.00144490766404112 0.00207956594327076 0.00168819593230542 0.001004431896851 -0.0021185915449564 -0.00226031314273158 0.000213926703158638 0.00104652944339636 -0.000566237291973527 0.00169794380198876 0.0013435180396787 -0.000442616041021363 0.0105998039757157 -0.00809066379560882 0.000277939292099043 -0.00378259085391876 0.00737159875124247 0.00464112474366751 -0.0065587600018547 -0.0048256680985349 -0.0113122116189266 -0.00119279649073592 0.00216508374344268 0.00134874951265371 -0.00133057071852094 0.00235254247948446 0.00196636715503166 -0.0013694969793787 0.00199851897231216 0.00162078942362738 -0.0289505773300772 0.038982171852844 -0.0107475721398177 -0.0139672085975387 0.0222136732012748 -0.0311943499465866 0.0200737445521952 -0.00569444270359186 0.0386707834282871 0.0544843318035155 0.0475281467673584 0.0846118801667708 0.00995240205060818 -0.0875110309959534 -0.0810949461047036 0.0222776224944448 0.00353789622152377 -0.00706334104180697 0.0314233880151027 0.0492692541899412 0.0591128905468034 0.00208701097411658 -0.0995173120751815 -0.0386608060635363 0.0108791952310353 0.0348426587696968 -0.0156510317630552 -0.0493215649980268 0.00398062994534715 -0.0125868230585229 -0.000957944173175749 -0.0305371040218691 -0.00231918229383412 0.00515520907356501 0.0432558626822334 0.0199053697433998 -0.0407644861960901 0.0347243341701634 0.0272422818739426 -0.0288937739645138 0.0756911246550206 -0.0115158514600743 0.100283648668192 0.0911188327540397 0.135827109451712 -0.0104557385059732 -0.179079560822296 -0.175304307892636 0.0347103872888868 0.119059740493567 0.116899237754878 -0.0374957535350388 -0.187823328514533 -0.107326903844517 -0.0110508517974866 0.0283981673868448 -0.0185505252170938 -0.0556564515132922 -0.104918072739031 -0.0355280891931276 -0.142801992278683 0.0351235268391117 0.0179648024056847 -0.00351470278954405 -0.0648015545353871 -0.0387122913325866 -0.0196287167702111 -0.0347257099663784 0.0696397267755885 -0.00509966857419268 -0.0729489971928432 -0.0131813151308173 -0.00362574881785649 0.0636541882556134 0.0542345451713447 0.00357634045901587 0.0639703954464534 0.0149779890559862 0.00771385086887059 -0.00104958463158742 0.0328059111855292 -0.0132457413277919 -0.00530655966024025 0.012611595201717 0.00829921686527793 -0.00366748402063837 -0.00648020463442425 -0.0332964010060869 -0.00145276312437628 -0.00483634594976763 -0.0108258193672251 -0.00719742362196834 0.0465288895988945 -0.0132880862383196 -0.00369455691168647 -0.00809306212696589 -0.0483126260720666 -0.00729398732575451 0.0159587809644764 0.0012914240316556 -0.00306183643974376 -0.00125920811116854 -0.000227128857338429 -0.0059187290518144 -0.00169791757378127 0.00578373854964922 -0.00680219846334135 -0.00117438507515492
  32 442.552068359487 ""  0.108592054227952 0 0 -0.000686105447634049 0.00388092294095569 -0.00464278478708663 -0.000900305977454392 -0.00277142124083892 -0.000174115707688702 0.00628683707742723 0.00657715618740778 0.00105806393315731 -0.00184801723655796 -0.00280379180716145 -0.00156727903272135 0.00142635655261311 -0.000525670053300011 -0.000719802347644427 0.000192627911029283 0.00365207243819888 -0.00544735363759211 0.00651465269824993 -0.00735804000469977 0.0010012537582998 -0.0067930068917554 -0.00537070010424714 0.00406197195738096 0.00138638487231312 0.00445454038092825 0.0080177556582836 0.0150980699099187 0.00910728600176167 -0.00511871075757205 0.0103300262416316 0.00635838680665129 0.00851383981386015 0.00451933124377954 -0.00165601530782312 -0.00171696830772016 0.000650336446061229 0.0015341517042728 0.000536679492549009 0.00150276773420825 0.00135116531444349 0.000270077599313689 -0.0419965592847811 0.0397832530917778 -0.0282927985971889 -0.0180583635354809 0.0280173623987709 -0.0436597981232323 0.0238121342101594 -0.014491489677386 0.0448352641829082 0.0268687270571138 -0.0826641576681 -0.0210951117640739 0.0569195944423837 0.0232998505501014 0.0261965641124379 0.0301698183263818 -0.00398262143540677 -0.0156056925921098 0.000450509709203557 -0.0817735845583971 -0.0539894062261642 0.0508977656315715 0.0113135936094296 0.0855803552022346 0.0149894996388508 0.052089205118761 -0.0285505526927254 -0.0720620391234617 0.0174973877058877 -0.0156219972124142 -0.0179658645076198 -0.0402700696728038 -0.010935442733944 0.0297192227858407 0.055304947295718 0.0342782780148381 -0.0560336635000721 0.0415691752874012 -0.0158490155284389 -0.0557357157319694 0.0528354439929238 -0.0264664156986056 0.0416828091133316 -0.155411640432573 -0.064819005969609 0.076131917454828 0.0704154647295712 0.060206964318745 -0.0415098608274631 -0.142873415962949 -0.121805452430743 0.0495618815022917 0.0479265834090531 0.135853015744965 -0.127645893817291 -0.0117946882277058 -0.0090831339638774 -0.0479106856040805 -0.0340814994971953 0.0546350142346312 -0.125602388840029 0.0431673108601781 -0.0663812031657587 -0.0461173486632265 -0.108406668093169 -0.0623880485812785 -0.0181416966137699 -0.0592968104504864 0.102859745073552 -0.0291493980812528 -0.0702022982170225 -0.0440851657580027 0.0459995816023122 0.0895770908628167 0.0629280321909679 0.0397864179099504 0.0609769263493812 0.068134770178028 0.0010659020750646 -0.00321906064026263 0.0501624676104864 -0.00496038489775429 -0.00308458248420003 0.00794897917876579 -0.00179825135614584 -0.00497390999930429 0.00481158972180247 -0.0394575458450849 0.0104569699739045 0.0059510677108631 0.00191166843654915 -0.0254840108280889 0.0372322752073184 0.0107978901434325 0.0118925771684837 -0.0228164747802674 -0.0578446717164195 0.00386463296105842 0.0337940747264848 -0.00702421781836811 -0.00044169886531686 0.00607632849299385 -0.0444732324524797 -0.0118507553287358 0.0339641401573553 0.035668043566513 -0.0153065762824424 0.0285939695861284
  33 456.377420512724 ""  0.372057803462072 0 0 0.00169533311288595 -0.000684943900495929 0.000534289551306714 0.000578759817363719 -0.00044769072949389 -0.000591819520165262 -0.000777746363862065 -0.00224797968705613 -0.0022772643661106 -0.00136474342610465 -5.46128446576529e-05 0.000251737240499461 -0.000497048766491144 0.00107713817692378 0.000923018973755989 0.00239135364438578 0.000653297869209933 0.000450306102608558 0.000142189351589106 -0.00079039484824647 -0.00130621716569355 0.00144530961791484 -0.00132933353694535 -0.00174005859536918 -0.00150003487589482 -0.000368879008130569 -0.00498493257807086 -0.00308219840858541 -0.00361377283293365 -0.00106128854881969 -0.000822268039836232 -0.00106806267819508 -0.00306114121267564 0.00122029345752144 0.000469892123175832 0.000317144381563305 -0.000524776575143553 0.0019550990370527 0.00162356408954261 -0.000513957923545933 0.00196589099320518 0.00153270114264088 0.0118321356384274 -0.0295829212831907 -0.00141487012165549 -0.00377217224969792 -0.0433583812590322 -0.0229352182500053 0.0185059083849601 0.0799909982057313 0.0613789736334932 -0.00287723491151789 0.0387239791051316 0.0213362131946754 -0.0347569055223526 -0.0544172852420527 -0.059439411956517 -0.0234999109645828 -0.0201971104393989 -0.0222838508073691 -0.0349339833346873 -0.0560627128513394 -0.069070477561339 -0.00627221798114128 0.0460964157524982 0.0203729673941269 0.00963339910234899 0.0369470849496304 0.0698896651679884 0.0205465272696469 -0.0461414005807553 -0.0278931772593411 -0.0140833098741912 0.0167501321985922 0.102945821201284 0.0334205928566952 0.0581443599695999 -0.0298806079758384 0.0394759922563292 -0.0385264406420763 -0.0147163898907346 -0.0070560731064086 -0.0306720838322127 0.000481830225793701 -0.0152113304485663 0.0149923242206848 -0.000972107451918103 -0.0462541291810935 -0.105515764057028 -0.110028454858091 -0.0482868371341802 -0.110947159431559 -0.119195281280895 -0.0141830989011203 0.0235218276508932 0.000599517237535674 0.128899461532581 -0.140915920130775 -0.00688120403713699 -0.0112339842199816 -0.0869237333743037 -0.124311435955804 -0.0524585052512017 -0.0128838473951185 -0.0869840288224682 -0.0239274302125222 -0.00299795102188334 0.0905511569722261 -0.0250515647282623 0.0148159477107834 0.143678566447983 -0.0232012682893909 -0.00093270025373279 0.0754734294097833 0.0221574689862365 0.00301541480347491 -0.09216874745759 0.0204631648508567 0.00975736082904197 -0.0739521240163023 0.0793145466284756 0.166309111257971 -0.0590235416059382 0.0118212500394958 0.00453938445673701 -0.0113535628466707 -0.0084860349559276 0.00275932179197867 0.00653245264742593 0.0194589996269746 0.00515256366703717 0.0058119538179613 0.011876801343812 -0.00154216925619827 -0.0352366702568062 0.0174553967192569 0.00830650698705595 -0.00167911620740395 0.0283365556014892 0.00863124774862276 -0.00608673524429876 0.00159952454437515 -0.000677336268742362 0.000128707729206274 0.0175418346085811 0.00336694242888268 -0.0123935625226934 -0.0200531597081493 0.0114354581934946 -0.00674329757064329
  34 484.111032068893 ""  0.975821767595159 0 0 0.00688855206671686 -0.0150321194602468 -0.0281815668574653 0.0134392021769373 0.000232107140544843 -0.00504333731205261 0.0104747880966464 0.0210554967139617 0.00244031807106128 -0.00764035160675424 0.0103496569510334 0.00937205011917014 -0.00823121007891048 0.0168794304461394 0.0132949038894463 0.0134184158495374 -0.0203292730738737 -0.0363506795086522 0.0191905368576201 -0.00536682809337241 -0.00752610314252383 0.01031808376112 -0.00181668256482853 -0.00253411701945575 -0.0231970164130659 0.00241156357907791 0.0556148869622304 0.0240424098778522 0.047647845190224 0.00221565335789303 0.0359834268336376 0.0641624239641133 0.00247200585987599 0.00137205513044374 0.0139733041634964 0.0095112482701926 -0.00828239810013535 0.0225722103406125 0.0178354733652081 -0.00798157076842226 0.0218168195378639 0.0164280069399415 -0.0441594070680651 0.0192611428061121 0.00387909795104605 -0.0310734036626146 -0.00303922643515212 0.00938307625536164 -0.00314407815732857 -0.0275500402073732 0.0246100934673766 0.0538881420024941 -0.0111100620559724 -0.0189778074526296 0.051730641728202 0.0480467345349667 -0.0570156421380795 0.0368583390052681 0.0361865248316664 -0.0449120841532198 -0.00257938084913285 0.0278814739379916 -0.0278716125072303 0.0025777117086368 -0.0235841327053731 0.0242286855603199 0.049937372688773 -0.051569884096667 0.0339842697398898 0.049318283725899 -0.0818445172011678 0.0735821885927331 -0.0377007253668318 0.0400053508210975 0.0173922453792432 -0.0557208288819105 -0.0127529422765046 -0.0246502022212857 -0.0412306463979833 0.0117299884758959 0.025248734751787 -0.0261408280829165 0.0302990832887683 0.0022206566251903 0.120990132941771 -0.0529294600708018 -0.0181261151505725 0.0760566157009008 0.0609662672705864 -0.073014026340484 -0.0695216347126528 0.052314955917421 -0.0364778449038621 -0.0192065066295577 -0.0305241010316688 0.0415853894347897 0.0377992411190031 -0.0747826550278013 0.0719570384129437 0.0534545680612391 -0.085147964284072 0.0841397506004672 0.0465439296585942 -0.0806475622815915 0.0729919665558969 -0.0990961847798411 0.100963662888434 0.138614741862805 -0.0576811338014921 0.0586323454031852 -0.0416827844713075 -0.0699094890550099 0.0801171753341412 -0.085626043046467 -0.164757882219038 -0.108285126162639 -0.0495913763663711 -0.0665680933348792 0.0997077148790315 -0.0606440308837066 -0.0673354921909887 0.0427714048339009 -0.0412567528306527 0.00935539020226912 0.000892487918063211 -0.00733714571933481 0.0149164686450565 0.0042562178136037 -0.0114213103991955 -0.0559366080055213 0.0234565817597191 -0.00123845812322839 0.0238861484079451 -0.0427839129856861 0.0522286325405194 0.0410023669687838 0.0313711058592419 -0.0676323024967123 -0.0689076581430786 0.0216774735642798 0.0248521291107927 -0.015799974479188 -0.0366683347873363 0.00171395012111254 -0.013398859490266 -0.0548907813785209 -0.00764342442483041 -0.0204123333958666 -0.00418902909373801 0.0297420966010256
  35 485.793497764303 ""  4.13176087031262 0 0 -0.058683597103302 0.0731576952018635 0.0699929705875321 -0.0613936546397262 0.00229912817145885 0.0364448827804936 -0.0144502110106036 -0.0602641451545099 -0.00941531431918705 0.0426603922656132 -0.0342799969002785 -0.0293878249594418 0.0290634670692373 -0.0704571898584363 -0.0566577195588589 -0.0801722456481199 0.0994920116951292 0.102143308594328 -0.0300939956901481 0.0081817161561732 0.0730786941501347 -0.102685247290251 0.0086808961413692 0.0767291716338982 0.118068252307344 -0.0191888958811346 -0.16387997223106 -0.00282923223544169 -0.116090334096976 -0.0418115385255759 -0.100755641875346 -0.245439196041857 0.0321079331532399 -0.0307988035609366 -0.0505553121906694 -0.0348326501586584 0.0268621663090305 -0.101077636040322 -0.0834612680014413 0.0316166282186598 -0.102490801128286 -0.080313776360714 -0.0115257697793035 0.00600140545842612 0.000745196625701123 -0.00882158157759455 0.000175078837347563 0.00245132938570837 -0.00100977435549495 -0.00780494546067768 0.00795371768452311 0.0156300920730331 -0.00221304179171353 -0.00367232872453543 0.0142838526176807 0.0119426565378269 -0.0164267533971357 0.0100385794095007 0.00876147010011098 -0.0134262398587199 -0.00102873295676112 0.00677693385034499 -0.00735312513609386 0.000802895223121028 -0.0068782599496761 0.00845496387538914 0.0141581535439098 -0.012706051556256 0.0094399983876882 0.0126622063564549 -0.0224599132870283 0.0195009978613117 -0.010548165824974 0.0104439683670592 0.00562501384961884 -0.0138988604575135 -0.00179392482407103 -0.00637084927493305 -0.0125143059112907 0.00428951640937117 0.00887526899655088 -0.00590819052989596 0.0114724590375152 -4.25753446293089e-05 0.0351354381715294 -0.00158131286618964 0.00495776124963477 0.021793413758782 0.0174702828670432 -0.0192559322357914 -0.0197451719234727 0.014725355755368 -0.00888137149245879 -0.00485995889245985 -0.00758407507028934 0.0143899446799728 0.00959037399299869 -0.0219875658592859 0.019377539975655 0.0139038993198422 -0.0248015942492819 0.0226041106025332 0.0100711824436888 -0.0213028461803059 0.0178252862899041 -0.0277942852394346 0.0260177156244531 0.0379458730757661 -0.0168575589574298 0.0154653506708075 -0.00799202853334366 -0.0197039488126754 0.0200055938302463 -0.0236449429403883 -0.0434388205534395 -0.0276554632562013 -0.0131162642812769 -0.0168811660772863 0.0283051319383851 -0.0163617259336545 -0.0169016568290926 0.0133022375872255 -0.0108884899758665 0.000858910421118471 0.00028278691947606 -0.00191588270760691 0.00436969064064234 0.000735159885288619 -0.00314452554447489 -0.0151669208221427 0.00540506307273183 -0.00153212583097576 0.00442344581067546 -0.00959684650426935 0.0150874122547384 0.00895731364661229 0.00817982342067404 -0.0170099819891125 -0.0185595636552227 0.00573361262790698 0.00718785391061972 0.0432606388250578 0.117466387287475 0.00356026141084795 -0.0311616594659536 0.113150263493687 0.0676360277325558 0.167849835574642 -0.0391048553191368 -0.043306268241155
  36 506.093067855291 ""  2.87271347584016 0 0 -0.108185938784625 0.0457805862562085 -0.0920127242263012 -0.0449358266294811 0.0247758007201999 0.0638462613643706 0.0513770069952137 0.0296356982657531 -0.00863337562342426 0.0605989754045119 0.0264373970528179 0.0260007843093054 -0.0114876059381385 -0.0237667418777352 -0.0197813660937607 -0.104946678579117 0.0938846580052864 -0.0707144848375406 0.108940127802036 -0.00427621745004981 0.160230607033518 -0.208193422227389 0.0321054251552784 0.223947742581788 0.0816198967154442 -0.046374208766563 0.0986227954922014 0.226681549236874 0.155523784490182 -0.102555109053585 0.0734073245579027 -0.049155562629973 0.115274639213593 -0.11014945427458 0.013233267095889 0.0111934182097422 -0.0138031062211973 -0.0681524987593489 -0.0606598908388586 0.000668258448071281 -0.0825118960392771 -0.0670427651791428 0.00105790264925014 -0.0031015087359412 0.00103451452124523 0.00172775292443508 -0.00246018784838989 0.000841976419189462 -0.000147580399914172 0.00543940239336455 -0.00274169891517497 -0.00437068096049113 0.00440005989747229 -5.78270209052476e-05 -0.0045813287639898 -0.00500710935071073 0.0050011107259701 -0.00265848713094927 -0.00393077756976441 0.00554020799736236 0.00110120355371765 -0.00296857147290501 0.00354752412223934 -0.000637702251550978 0.00330498309574767 -0.00477429416259021 -0.00472148510756291 0.00329910652059936 -0.00202913265726086 -0.00380480793468813 0.00651956155792663 -0.00579975781669994 0.00286803165204463 -0.00219358176370773 -0.00102672644915687 0.00352800058917626 0.000140260541595534 0.00116264277493015 0.00415227397478608 -0.00371115484871053 -0.00289472845467301 0.00118354325146301 -0.00790146352929385 0.00134425856346923 -0.00515060413552148 -0.00115801609992341 -0.00464590325897044 -0.00975431229784266 -0.00946811758449881 0.00579322484672324 0.00865314680311167 -0.00646548620519619 0.00399820384578294 0.00248190192618436 0.00241601589126526 -0.00983455629714709 -0.00220474674349444 0.00636460612293523 -0.00576626193514882 -0.00445938304397286 0.00721579300424659 -0.00748708559818882 -0.00303261393535921 0.00613839505693461 -0.00509433327172133 0.00839479773556061 -0.0062012332621654 -0.01026728342316 0.0053488798813035 -0.00368059281207312 0.00143525660151187 0.00583970135226365 -0.00419173017360974 0.00848847879283993 0.0122426953176057 0.00729189215069114 0.00255004732858774 0.00407182319642484 -0.00973712690295782 0.00305308321678756 0.00562807680473882 -0.0029582194352725 0.00213704150197792 0.00275833900908982 0.000269427715373122 -0.000904660059285984 -0.00144612827005972 0.000808519423306962 -0.00092348039984614 0.00186674185689947 0.000779308732397515 0.000640757438599929 0.00294793244373806 -0.00261303118462905 -0.00590136897560135 0.00241913486835107 -0.000157632479198613 -0.00149000096427112 0.00221608731511596 -0.00123829709640046 -0.0048943842083821 0.0219951331829262 -0.0839094739296831 0.00602456201510976 0.109237604030126 -0.230229032608586 -0.129841472084208 -0.035848537823142 -0.00423481373394981 0.0345084995675357
  37 526.285239258492 ""  0.877704116189902 0 0 0.00197704545117214 -0.00166555411038448 0.00132631391510027 0.00134251994931196 -0.000745620127714323 -0.00131393590582032 -0.00124385707387533 -0.000877328737720813 0.000110591784623745 -0.00126066571784698 -0.000333915905785885 -0.000455079050821997 0.000229017377240624 0.000567444298783958 0.000461948641826467 0.00197462118193319 -0.00362621348949644 0.000483297676926271 -0.0019349521453718 -3.61653819193226e-05 -0.00332366287673591 0.00501999123579109 -0.000787813521548081 -0.0048961693435074 -0.00293619813907592 0.00118593910211543 -0.00220559426973749 -0.00443877331950254 -0.00440542676980849 0.0014614588049678 -0.0010541621346843 0.0011539398861195 -0.00177244528827807 0.00217962192781275 -0.000127843047074296 -0.000149935948188316 0.000228258366002566 0.00153060241338868 0.00134530282286915 -0.000121115996373194 0.00183620876436035 0.00150617051331286 -0.0274156304427356 -0.0568108457934978 0.0629548725610187 -0.0340423378145506 -0.070374140878628 0.0789308483720531 -0.0468436409916837 0.0331172869589254 -0.0327064276401432 -0.0202722768810696 0.0652448356196419 -0.0429072952388392 -0.0079957244394393 -0.0151862639802991 0.00659669967321596 0.0519464459449491 -0.0431172580410467 0.00753591162928825 0.0456308859306147 -0.0434850596394179 0.0257856502323187 0.0142837066813526 0.0294369208060013 -0.0274668280534216 0.0599550734330671 0.0177112213253075 -0.0295584921576949 -0.0227222124864727 -0.00944769908927915 0.0145393715266298 -0.0143775744257537 -0.0169367398836477 -0.0452147630667555 0.0140752263109851 0.0607131121412707 0.014136856705274 0.00918585572783275 -0.075926229180111 0.0764265652753797 0.0337147254108398 -0.0598750482763492 0.0552456255968945 -0.0398804131448889 0.0897059534530512 -0.0343263387058952 -0.0762431786079576 -0.0361539344621716 0.064724680668153 0.0755735856034643 -0.0420759672814874 0.0392677972385647 0.0919274823965067 0.07739753027687 -0.065457832939863 -0.0929417807454425 0.0066406400535369 0.0112940611175892 0.00560775270466608 -0.100210160932328 0.0948689779371132 -0.102034346262729 0.0204407322059944 0.00687310778933076 -0.0524115339611273 -0.0328650400481115 -0.0300695646812433 -0.0464067636666774 -0.0143479911559271 0.0219261830244962 -0.0384139895373652 -0.048774852395068 -0.119064237008304 -0.0170458808600479 0.0561711837877355 0.0364690926697765 0.0203640921223382 0.126335674155076 0.0353704759775374 -0.0239856352187041 0.0171515398861076 0.0250328915445742 0.0289636678218224 0.00907362449190267 -0.0346484292182214 0.0277201109576349 0.0190212372278485 -0.0229417241902281 -0.0524699458645937 0.0346247313462765 -0.00263232842849371 0.0510041856068947 -0.0559969122343981 0.0394439893229754 0.0788457733877265 0.0562498835604156 -0.11537233389833 -0.0381243081143394 0.0506030857015177 0.000356434791876771 -0.00124625419104298 0.0032592313271024 -0.00184103489807435 -0.00184081329058449 0.00541850943317168 0.000604659498458424 0.00343221132564836 -0.00239426063993327 -0.00357811914145232
  38 579.676073787363 ""  19.7045323051201 0 0 0.000466665121238202 0.000673807380531329 0.00111169660760663 -4.18562657344262e-05 -0.000280372509540045 -0.000276356691281749 -0.000614258806319807 -0.000765229736106941 0.000315878979350712 -0.000318553518458219 -0.000516564329301287 -0.000533600942437106 0.000676218065023098 -0.000535290428618181 -0.000439085620745907 0.000553565495086121 0.000441982091785143 0.000996398476299925 -0.0010680539297018 -0.000138254986107764 -0.000926461935168489 0.000940215684613158 -2.24230824157259e-05 -0.00120007741935847 -0.0043568939104883 0.00354238577896491 -0.00434807077044188 -0.000977993604018585 -0.0064441951959766 -0.00167725383960273 -0.000212697458917486 -0.00263901133327162 0.00341742335268937 0.0010392697003157 -0.000662321919436688 -0.000495071368871954 0.000521410084024121 -0.000266487133826575 -0.000203308769407481 0.000411713482902486 -0.000103750715518047 -3.61430344819727e-05 -0.00330221781414062 -0.0139522410828008 0.0113474818140047 -0.00411013410764982 -0.0239648222571515 -0.00990112040431319 0.0314004266359183 0.110307539801078 0.095455832417482 -0.013333778460495 -0.0262141171670697 -0.0365096497083216 -0.00138118846598447 -0.00022911192064263 0.00477275865660902 0.0328246839720353 0.100823306071179 0.101078837617409 0.000199871795802081 -0.00551199389355557 -0.00133372225332027 -0.00880435592405246 -0.0183314737867951 -0.0279522316189656 -0.00414986009969091 -0.0181636134796896 -0.0189189553033095 0.000544143137509883 0.0050152831733721 0.00373741312624581 0.013890400555024 -0.00714781788205586 -0.0460918751788257 -0.0257341695048723 -0.035370877683316 0.00304257530479397 0.0136543076122422 -0.0235353287241981 0.0191912201224932 -0.00858934375607276 0.00165424724241012 0.0111359538089375 -0.0778890554486082 -0.228325392876895 -0.206983663009641 -0.0576767322316262 -0.167646606860491 -0.140836863165609 -0.0474751787933295 -0.181247992690941 -0.164161675873184 -0.0694982973501784 -0.220311457317611 -0.221939014302998 -0.0150481721957656 0.0516645793780718 -0.00660250494205952 0.00365966807317329 0.00883829286029895 0.0132267228507102 0.0206417924677722 -0.00688047781817112 0.0448478105583038 0.0332661386177651 -0.00107022275645558 -0.0554362074574478 0.0434917726877082 -0.0135292450809642 -0.0837210185510484 0.0280613640985884 0.0218513338873354 -0.00343297617939299 -0.043228694670008 -0.0366081140521767 0.0166259681968085 -0.0170813658349395 0.0110168895405274 0.0327222277554158 -0.0674805194045637 -0.0655765738716983 0.0100116591712157 0.00300567934322769 0.00133396357296582 -0.00617370640132729 0.00446833137614063 0.00404805102535237 -0.00498970107560909 -0.00491027745905055 0.00363551063613006 0.000167006586907643 0.00571364345339299 -0.00569068201538275 0.00370653183626077 0.00879046750512779 0.00682874459564157 -0.0153034268821431 -0.000359454680632804 0.00667736770689584 -0.00401730424960685 0.000135687770905166 0.00278432842148917 -0.000427737019719635 -0.011410206462546 0.00274161526005248 0.00993801008576733 0.0121913644862637 -0.00352268311865405 0.00399856955529783
  39 592.08220398441 ""  1.72066027836941 0 0 -0.00116812865453869 0.000470974476730525 -0.000894375309400674 -0.0012517760370969 0.000760707654100832 0.000919246669703721 0.000363375763730988 -0.000184454138802725 -0.000483763265191628 0.00109547716596498 0.000616118249272026 0.000603253532278766 -0.000464099962252177 -1.28344947066967e-05 6.56818736266001e-05 -0.00129254761427062 0.0027525928773454 0.000120981694596832 0.000965602656266137 0.000650206192369618 0.00268348932589186 -0.00398549938431288 0.00102736438421195 0.00378601296706414 -0.000711326182930893 -0.000399021393637368 0.00043999787359253 0.00234315135903045 0.00176395673459895 -0.00160311021244768 0.00134981673093747 1.45755525682309e-05 0.00128975390555591 -0.00203936000871629 0.000527752138478924 0.000575990740583599 -0.000292084142432546 -0.000943783430981155 -0.000697700908900444 -0.000162234675448699 -0.00113898686964927 -0.000785327349731649 0.0567188117755661 0.0243143172856098 -0.0436711931263542 -0.0190032327634454 0.0259131291211911 -0.0167231835124183 -0.0440303213452524 0.0028305408987168 0.0230980786133564 -0.0584835696597957 0.00757105432035712 0.0137244341090047 -0.0567852902582723 0.0237515530116142 -0.00961970640452513 0.0179621228306259 0.00796829666946256 -0.00840274403242215 -0.0283983508428519 -0.00743246721025005 0.0158949556871527 -0.0317291883791062 -0.0149211433803589 0.0284384739667423 0.0923036356257614 -0.00167098132951929 -0.0283737088618313 0.0351609168830182 -0.0534198233069858 0.0458927941601356 -0.00587375427477716 -0.0185750193295058 -0.0724834686150972 0.0198678993349237 0.0694030901266976 0.0119570963126802 0.0614255050564363 0.0313739816018199 -0.0745645554847563 0.0216884981248078 0.00403683340425548 -0.0397234032232898 -0.04247781859079 -0.00421329666762248 0.0126732300195489 -0.0830079936187403 0.00611580191406725 0.0023305340818187 -0.0744412590375106 0.00286373001886274 0.00310692972991338 -0.0274526100548466 -0.0241075508336094 0.0119159549145219 -0.0385295571180371 -0.0302265471082683 0.0413197077426744 0.0643277507485468 -0.137821741024246 0.126528255522095 -0.0368066995648764 -0.0273422556032694 0.0462302296307297 -0.0633099987956202 -0.00989468731922529 -0.0145547548908358 -0.0563306567427559 -0.00553510807476693 -0.0206798501616207 -0.043054096903121 -0.048406399255581 -0.188477977559361 -0.0522806587138634 0.0314385390831135 0.0264400092191905 0.0284907147419973 0.193491250270253 0.0404753771978801 -0.0468216067613905 0.0336981402905889 0.0194443932826518 -0.00955406819677973 -0.00555620445962321 0.0237893241813489 -0.0229882803717759 -0.0168629839137402 0.020900771198682 0.102879122086847 -0.0425877542086257 -0.00581333096843594 -0.0439915372723804 0.095198234799114 -0.110361725369339 -0.0863696809074102 -0.0778343462288557 0.16096428465005 0.0916824447189674 -0.0676390392256142 -0.0316193778510291 0.00308962128690613 -0.00342163526689364 -0.000655856442304001 0.013149239606995 0.000953490230490361 -0.00825792634464489 -0.0179979444073157 0.0105296330655058 -0.00477118990241841
  40 653.976073638287 ""  0.273495260557157 0 0 0.000289999231686996 -0.00027553258897533 -0.000112257275070004 0.000889986073888734 -0.000476275598610798 -0.000528853517892632 0.000207813660878476 0.000563588519902748 0.000639394611077357 -0.000580894078635804 -0.000329769615977872 -0.000216279187402027 0.000239301858407196 -4.55232632325395e-05 -5.52513417934564e-05 0.000636429170297527 -0.000846039212022046 -0.000532361138618426 0.000474244473706306 -0.000786452240667181 -0.00124232316476291 0.001406793868103 -0.000829797283005374 -0.00125774720004908 -0.00173147890233688 0.00143958018992448 0.000527656720363249 4.47248217834219e-05 -0.00109693271402976 -3.43087653052797e-05 0.000468265239890712 0.000815052033982823 0.000710745324175164 0.00102651329981357 -0.000289723240142968 -0.000314296132026562 7.60801430615816e-05 0.000523944805117626 0.000368251721663067 5.92785880992697e-05 0.000523167032676721 0.000381299814813746 0.000875821095614237 0.025193694493405 -0.0212264628736074 0.00228556240936902 0.0158613098735441 -0.0198759658082039 -0.010141287286944 0.0246506856161697 -0.0280711776788687 0.0931265141105708 0.0441388866216744 -0.075551532489676 0.11783021763804 -0.0585385347753285 0.0233133833389543 0.00702290322535296 -0.0269800256501434 0.0267914016469382 -0.099833550910272 -0.0525522934662581 0.0880268028234123 -0.121199545977849 0.0522189733292912 -0.0125931681232768 0.00386198893259338 0.00207146242793942 -0.00334753574028661 0.00146419102373803 -0.0113547494161102 0.0116501215660733 0.0028422680626374 -0.00103877801586251 0.00239891325736997 0.00253134842345916 -0.0028642998192397 0.000483981143473818 -0.00438637997744638 0.0278664899645299 -0.0235224484633971 -0.0172333547543214 0.0252227634497638 -0.0186405018645095 0.0608516564397887 0.0474622972451456 -0.088123073225943 0.0820892303074987 -0.07308835444608 0.0472278167530943 -0.0694610825880165 -0.067665414535709 0.0881126153413324 -0.0856441371265185 0.0648219902179956 -0.0386409544396448 0.000268989097143499 -0.00929703614990349 0.0111071182285618 0.0031642016884321 -0.0168805881070376 0.0168963953730202 -0.000140842535601482 -0.0104928154797371 0.00984378886326199 0.00139780696502136 0.00392870655051549 0.00839631401101895 -0.00387619919882795 0.00172011305001604 0.0034308333990152 0.00124183883018058 -0.00627300313428545 -0.00257254565429317 -0.00189921900216308 -0.00835203912887253 -0.00351134448046331 0.00408668479312761 0.00193800854068839 0.00551140755710211 -0.00473751198896584 -0.00151944031762439 -0.00025646462121822 -0.00303978758366967 -0.0011935997590187 0.00724766317091702 -0.00472518897507353 -0.00508215877464673 0.00340997585205171 0.0139077774676562 -0.00564670680293042 -0.00146550705665758 -0.00992760825637203 0.0185752216712356 -0.0170065494142935 -0.0179309690545684 -0.0150432596215169 0.0318602417036441 0.00356013796874574 -0.0151729483168252 0.00151406949268447 -0.00182707049503594 0.00108226885651829 0.00137489411458011 -0.00406850113879957 -0.00177929243595723 0.00251690794284695 0.00401003969041112 -0.00188262780651415 0.00334673504065292
  41 706.208467091171 ""  11.1773500839079 0 0 7.5707013860962e-05 0.000313789272576254 0.000400380881735524 -0.000378576271791206 0.0002064700900753 0.000354652709606235 3.96761342164221e-05 9.28796948038451e-05 -0.000193633031873144 0.000125976010390224 8.96400020617827e-05 -1.81091639548788e-05 -2.35451318262006e-05 -3.68859386705862e-05 -4.47769904000523e-05 -0.000339232332651374 -0.000125744552451747 0.000498210899016598 -0.000866582069275471 0.000611653512760796 0.000421118348423794 0.000169765391596681 0.000516067885214433 -5.6669629240747e-05 0.00158242699761966 -0.000585616580005919 -0.000107026562742909 -9.79159218936868e-05 0.000301287952484856 0.000189407893610607 -0.000507746589469533 -0.000239569755494604 -0.000727011596972897 -0.000265299611466734 3.25065740951996e-05 1.23579130855734e-05 2.69105494515947e-05 -0.000226296567425307 -0.00018058194559551 3.38214710870653e-05 -0.000163686819287554 -0.00018000041805482 -0.0213718628543369 -0.0331810509499848 0.0345289887667971 0.0840313176533267 0.0102756113778024 -0.0376015571518948 0.0777078702063026 -0.00382537335886238 -0.0198489440763982 -0.00930388470990344 -0.0639294107841715 0.060806806203648 -0.0160134658693122 -0.0441017865552705 0.0564932083244707 -0.0722255487352563 0.00143579523815715 0.0116369169253965 -0.0504691897202728 0.0468150207252999 -0.0286987864474022 -0.0456922415188503 0.0399840280436028 -0.0346209936981685 0.014195004314518 -0.000151823254274431 -0.00409493924329787 0.0395474820306855 -0.0501064383338232 0.0406848819329914 0.00431924600390124 -0.0174506102334645 -0.0666383865368014 0.0288912454634021 0.0636399105887533 0.00833566650554906 -0.0626667377802916 -0.0214344436727543 0.0562260242540466 -0.0327607517389878 -0.00321239823229897 0.03542731896542 -0.0872321745751948 -0.00621801561732486 0.0681049607882155 0.0415022551570079 -0.00968303336740754 0.0315252668352074 -0.00138807150810919 0.0398329385568922 -0.0144855960393312 -0.127060244729704 0.0125412214236659 0.0344025038757067 0.0301510902898802 -0.0499258413680004 0.0414090745451837 0.0455542673382291 -0.0645646191743829 0.0554427288136164 0.0306247735832338 -0.0475805435901034 0.0408936068055834 -0.00997364019526787 -0.0147920584321737 -0.0533052641721501 -0.0092839050210759 -0.01325201388452 -0.0596453283092034 -0.0050507156740701 -0.0249856074371242 -0.0974016227290804 0.01346229878904 0.0564831769893878 0.0109384917038618 0.0310078546811784 0.0930866649715252 0.0136796210632553 0.0155699160684582 0.0614939368175111 0.00885728379761402 -0.00687410057957806 -0.000632000368615228 -0.0189855626963182 0.0111038851795223 0.0188119013251356 -0.0129692557721015 -0.0638188841377307 0.0191490836545342 0.0145008567121553 0.0223199794132866 -0.0825388248135306 0.0972691873004132 0.0600305666606557 0.0608643007110852 -0.129305840996998 -0.030745079299479 0.0577575286953922 0.0155440745552688 0.000464607593453787 -0.00036232396187034 -0.000132513843680571 -0.000143438690783115 -0.00114534248091923 -0.000382072885322752 0.00345643292550241 -0.00342767766131301 -0.000647483128996415
  42 756.731465739586 ""  0.608526665287425 0 0 2.42152725206337e-05 0.000285313667161179 -0.000374790605054832 0.000396119734849543 -0.000121917846374022 -0.000273837629158513 -0.000305608802699503 -0.000283866798663254 0.000490929214460215 -0.000156120651848746 -3.32785251085954e-05 -4.45981243863069e-05 8.6774287116738e-05 -1.48643299244594e-06 -5.09202168733395e-05 0.000269561146812366 0.000411827597874132 -0.000438866265890725 0.000784272771295183 -0.000579555620974177 -0.000486209160475604 0.000148526503762531 -0.000150110486798544 -7.28335248563434e-05 -0.0028912520381117 0.00160617755347811 -0.000941696552307619 0.000139815934286236 -0.00241704452296165 -0.00072270169363771 -0.000428319886477802 -0.00155330505677264 0.00190113513475892 0.000288069306878744 -4.43807376841337e-05 -0.000123406098816917 2.3685551762811e-05 0.000192703864444072 9.21664849391988e-05 1.6571657640373e-05 0.000163123152953284 8.73825448949074e-05 -0.00749993342521847 -0.00724187219775662 0.00952472495270886 -0.00345562879195862 -0.00551920887252517 -0.0110055969854876 0.025613951376348 0.0972864973133324 0.091173705642605 -0.0169469334567852 -0.0477329662492006 -0.0546765581197473 0.0154319776662878 0.0565818449967144 0.0455225528591813 -0.02961672944363 -0.113618624338011 -0.10621808216422 0.0153474406375703 0.0449727445061294 0.0528438365382563 -0.017725496526368 -0.057596940643564 -0.0483274044790361 0.00138686887028426 -0.000201020465458983 -0.0008664099317021 -0.00179817548187356 0.00210694850698781 -0.00267168593282072 -0.00245936758052334 0.00473512043102485 0.0256351741070469 0.00849522488690764 0.01698358402989 9.3835576478573e-05 -0.00670427729046082 -0.00716256913364828 0.0048235786671634 -0.0284316944049921 -0.00297552489550731 0.0119520936310836 -0.0350609718694887 -0.138220077053867 -0.126903463027675 0.0398831928520143 0.15737919259695 0.144545083937701 0.0517935953980612 0.174859517157183 0.173738773672722 -0.0333115525276654 -0.113750642597 -0.1038595481866 -0.00101927446610113 -0.0101554657139913 -7.1391834634535e-05 -0.00119697026534915 0.00121231131146052 -0.000789004297664914 -0.00851800038333188 0.00578092870608913 -0.0145190635414257 -0.0234387535828741 0.0076083802702277 0.0462106331324197 -0.0296404077232559 0.0129830068071216 0.0449912852942006 -0.0156260692337569 -0.0148595839385344 -0.0132310670566403 0.032696756251453 0.0292150647208751 -0.00494154646242877 0.00373592086579257 -0.021866337729304 -0.0174089418348216 0.0393139909576973 0.0256462794140731 -0.00136467878637717 -0.000948815276967775 -0.00453864391049607 -0.0121796036761651 0.00506052701694862 0.0104337264810447 -0.00318474585714221 0.010251238533534 -0.00676236756312823 0.0091559076384321 -0.00525462967350901 0.0143402908189368 -0.025605983767848 -0.0086088295280385 -0.0113186356729304 0.010212398571553 0.010358145537391 -0.0143198548214142 -0.0096411277768481 0.000119395867077865 0.000700869624915671 -0.000133480920245512 -0.0035391461125996 4.57761475924424e-05 0.0028834454441839 0.00274804963856264 0.00108208247842458 0.00266057753227173
  43 779.170112566393 ""  14.9526762939251 0 0 -0.000306578046263495 -0.000151128638302766 -0.00049717627242248 0.000661252886597862 -5.48141389827608e-05 -0.000451268492734363 -9.25154351279108e-05 -0.000199959432139971 0.000120008595457052 1.34547871900451e-07 -1.70254228768397e-06 0.000150551791121749 -3.86051453704465e-05 0.000118705170166871 8.29140217102369e-05 1.22194228490319e-06 -0.000152802509553008 -0.000712178921987154 0.00147504920796013 -0.000727175141150216 -0.000550020266164255 4.27278434003691e-05 -0.00114711477824596 -0.000509309366404481 -0.000613428780352186 -0.000471470788173457 0.000923596190203176 -0.00012430760539393 7.80602108437483e-05 0.000187512738313296 0.000219179285850781 -5.0641027124975e-05 0.000579664117291252 4.95199955847781e-05 0.000170134787311641 -5.08104571723519e-05 -0.000125747482563464 0.000348199225062118 0.000197773576665666 3.43302728714977e-05 0.000145382227509695 1.23578972927587e-05 0.074819363363018 0.0257017609434236 -0.069896390315131 -0.000410894145568862 -0.0287160421302157 0.0249550916325761 0.00882118100734207 0.0126120787163173 0.0108434137665178 -0.00287540239443118 -0.00318453307093256 -0.00486391096763432 -0.0019982981451087 0.00197342755547244 0.011992154593142 -0.0132688030798191 -0.0129020328862415 -0.00764276075056518 0.00377925313429913 0.0120438364648468 -0.00239131094966996 -0.00288898836279596 0.00710717363895837 -0.0188188827288201 -0.00627372489579167 -0.000804752393615566 0.00227677237011458 0.0038182914009601 -0.00588141530000332 0.00488526985607441 -0.000788892881178463 -0.00213934067612632 -0.0070901257960526 0.00404780269235405 0.011728102554227 0.00169821641142902 0.140987922112933 -0.0123099392771005 -0.022011628849969 0.221117243306021 0.0368768256546293 -0.0922419811233668 -0.0225775976695781 -0.0203445366882684 -0.025597133735617 -4.29256503212759e-05 0.00390445339773495 0.0119192714732461 0.0227974118052458 0.0161764304495363 0.00894866741857813 0.0106890797799253 0.00185335530317171 -0.0410828509841366 0.00957777463900338 -0.00874563039374069 0.00560525405287147 0.00186198368986306 -0.000330453719442473 -0.000766146481531599 0.00899069975814947 -0.00790648681685228 0.00463166168545606 0.00122947134424353 -0.00235065044671978 -0.00931711753604432 0.000643051367986705 -0.00234301213276767 -0.0103359501395559 0.000389945757089256 -0.00137711146803557 -0.00329769241800123 0.0121007927659363 0.0160852950157839 -2.20061199720816e-05 0.00281081352545479 -0.00127847725525059 -0.00274712497728929 0.0132760956417337 0.0162304639796379 0.000865413999828138 0.0198188407624796 0.0576987961615297 0.11528556783871 -0.0460481855959675 -0.105651600126553 0.0222847082411547 -0.0659090620669879 0.0609145854340543 -0.0998336939802718 0.0518873570602443 -0.098111033389367 0.199512630680448 0.066495159713942 0.0980637071351668 -0.0673129177022463 -0.0544527976928811 0.13124831615985 0.0502694208621014 -0.000718086493058341 0.00106324922357186 0.000638274775712095 0.00141283828081771 -0.00213257664493152 -0.00190537486845388 0.00324716732397225 -0.00326735680717644 -0.000557259515271533
  44 832.73524990339 ""  21.9172480867347 0 0 -0.000610677483136568 0.000244861165887723 -0.0019974152637423 0.00168072581401018 -0.000646404520973208 -0.00162328395128432 -0.00170761392327708 -0.00156514195396569 0.00136880307806885 -5.48830724597843e-05 0.000141812057764854 0.000263659779621909 -0.000154868000258886 0.000303751241567661 0.000253779161043928 6.9804032366908e-05 0.00116446344216975 -0.00188045222876759 0.00492483291391268 -0.00278760461066982 -0.00138908637835787 -0.000438357116373904 -0.00173654667553905 0.00015055156663209 -0.0011663922852343 -0.00344495654053718 0.00424035470271758 0.000465720411466762 -0.000444547647824747 0.000241765138449438 -0.0016296192921933 -0.00271320504230479 0.00278807357765511 0.000320131867477023 0.000235780464501082 0.000100441096061723 -0.000368980859817516 0.000878451214855251 0.000644611575138244 -0.000245410642136988 0.000653638287317779 0.000558949433710571 -0.0239445207367514 0.0339422653338231 -0.0146964507394178 -0.0780663200540276 -0.0216639692924691 0.0434005536280086 -0.0137919821461644 -0.000805384922665292 0.00632929445963838 0.0365903038437053 -0.00303360635958446 -0.00307370342246221 0.0485784811717439 -0.0237693697827421 0.0170352843863695 -0.0327400318611712 -0.00574628799940495 0.00983399312875403 0.0391699907691837 0.0273944934167448 -0.0412415387445298 0.033150374650307 0.0157851419905909 -0.0285073637637578 -0.106160121308659 -0.00703835300256164 0.039821682836496 0.0138872167018344 -0.0505685535582209 0.0490743125836309 -0.0182153365564914 -0.0230147540254753 -0.0760493150707006 0.0132320418671059 0.0809854563727174 0.0191238059763541 0.00187912051995883 0.0256587551203927 -0.0295795249777509 -0.0216987861734322 0.00955523152787576 -0.0137864772874494 0.0383722431398404 -0.0435641821959279 -0.0294765638239293 0.0807312006104336 -0.0275244380383491 -0.029179978576 0.107073817048036 0.00348303245862127 -0.031055649283273 0.0479503925225775 0.0239726573176821 -0.0424903517768174 0.130712943222928 -0.085233942399314 0.0571271427396816 -0.0278086518641053 0.0728465732364514 -0.0694676758711005 0.130051868081762 -0.0944375302639724 0.0520728170588523 0.0572409674293086 -0.0266500864665845 -0.146017192968654 0.0577347779901895 -0.042236465111804 -0.163265415346336 0.030550878135541 0.0267525646432614 0.0741354269543443 0.103859378253834 0.125632420317603 -0.00574759104484298 -0.0002268200710354 -0.0793929577634744 -0.027126967148767 0.114119804896669 0.140514250837045 0.00728762611842095 0.0130295555062536 0.00479867445342112 -0.00835562493216245 0.00553287701431998 -0.000798264491322072 0.0141613415012278 0.0320351666149958 -0.0180710145879782 -0.00765926014087474 -0.0204077804526881 0.107346856849294 -0.138329066348363 -0.0602417437397923 -0.059269009261284 0.102576366992614 -0.0278862517281354 -0.0900781292183775 -0.0213548696113074 -9.61642900254709e-05 0.00206995620456097 0.000566575443065259 -0.000926040624755073 -0.00157587852695738 7.25201396714898e-05 0.00517854593173941 0.000246327365708183 0.00313982951632389
  45 839.943456972626 ""  4.70249565810363 0 0 0.00126114954352563 -0.00017665480631249 0.00179726251344197 -0.00335092508549243 0.000383611592921389 0.000876984724111133 0.00207803780216976 0.00172733966180161 -0.00112869443900447 0.000425384819476876 0.000546223767646777 5.45964638111905e-05 0.000398567144105237 -0.000133384850969504 -0.000445347069920261 -0.000406439542272863 0.00133552521751254 0.00381664153983099 -0.00440577640185712 0.00245349883818494 0.00228301791249818 -0.0030019566636218 0.00196637477948904 0.00192753140652007 0.00191259026076712 0.00511817856244809 -0.00651473559265754 -0.00322181250251234 -0.00332671464327866 0.00094838433333412 6.22669474213224e-05 0.000726639501914803 -0.00366044569088274 -0.00151783880936814 0.000511734062383075 0.0004006845339804 0.000267629786355667 -0.000978092647978355 -0.001193222505745 3.55562389809313e-05 -0.00116335551871385 -0.000809990248723567 -0.0209567606280684 -0.029501962572703 -0.00709540327472573 0.00252436707090422 0.00327534850373763 -0.0108883174519617 0.0105087451419116 0.0324716460501964 0.0306756169096661 0.00231863906152824 0.00919889525246501 0.0103387087882711 0.00176044360860521 0.00854161582400308 0.00681070738286609 0.0118287036973942 0.0361213303852279 0.032455411414931 -0.0177793196286946 -0.0457509273005245 -0.0387932925497808 -0.0220810488514404 -0.066995822300401 -0.0579133038187829 0.00674235161417648 0.00465333677255837 0.00148664641429898 2.72494835247338e-05 0.00370689923999329 -0.000773830882361334 0.00394397344352326 -0.00247203494407628 -0.00842948164921177 -0.00804334782638055 -0.0150582450144819 -0.0024119169889274 -0.103596796524401 -0.0218468950177618 0.110068815020082 0.0666446547338857 0.0539371504547138 -0.0258329505543143 -0.0262896535946287 -0.0907443827752772 -0.0727194238306379 -0.0269913817079748 -0.0857565293578745 -0.0788877511933168 0.0740187003247335 0.269993518250334 0.256332914519096 0.131828057756589 0.42272226499098 0.403404027777255 -0.000471118541068246 -0.00341515230668996 0.000894234999425778 0.000241304036404852 -0.00890920740601076 -0.00065211866408418 -0.0127793402186319 0.00941072119734055 -0.0083109773237994 0.00134056465373346 -0.00034998022886425 -0.00366580078953357 0.00421010579922308 -0.00214613426117417 -0.0100693837526124 0.00617202346992422 -0.00296666215415199 -0.00214841767923151 -0.0130508753541044 -0.0156944388451821 0.00118583511933823 -0.00701825174840924 0.00830755090817641 0.00208111531338831 -0.0191770733911608 -0.0233135344965488 -0.0004733047001441 0.0194980829251251 0.0524791196269396 -0.0274165817851298 0.00815158623139127 -0.000414081731195865 0.07052402197456 -0.00887224212116669 -0.0395313975811122 -0.0473591759782563 0.0124369347984818 0.0584257019951776 -0.109877506178963 -0.000405972030238131 0.0395483774929552 -0.0638118886750509 -0.00874361244445849 -0.044881442840098 -0.0440449009287544 0.00146542970113817 -0.00317287745212689 -0.00233059134196771 -0.00770734179587952 0.00943983387657683 0.00963842162456229 -0.0102505204908666 0.010950864491247 0.00265346131430512
  46 850.473363968827 ""  9.08938794591608 0 0 -0.0249228250643831 0.0266863207452978 -0.0731588682645699 0.071777501633835 -0.00935762588524862 -0.0522904832126306 -0.0686660308998223 -0.0717209303994127 0.0545919343243878 -0.00199411209402368 -0.00263728924456032 0.00482699010641637 -0.0124878720330659 0.0127369327118785 0.0112558170175194 0.00612094524022566 0.0576402012276735 -0.0820368224584946 0.199062365111462 -0.10374275145415 -0.0525122030088949 -0.0159898022768008 -0.0530475121730121 0.0111869959881905 -0.0852504933985886 -0.141894991645618 0.180476580742842 0.0296293076598275 0.0293886838460548 0.013920370776712 -0.0335497230767984 -0.0792465999219693 0.131664854301851 0.0196577807099693 0.00488380135238445 -0.00484566460619984 -0.0143617778183852 0.0345239635766587 0.0269903443222681 -0.00614040832816551 0.0277680953596452 0.0162164027896316 0.025427798550323 0.0141985950711024 0.00170261264099045 0.0100920368054132 -0.00412876957513644 -0.00854736242933408 -0.00108392933232911 0.00742982145626911 0.00896231575472665 0.00110591804575498 0.0227774153717009 -0.00536943079614312 -0.00792392214402259 0.02019199710074 -0.00552981182162485 0.0037279539390679 0.00974759282056019 0.00989876340260746 -0.00721152828514656 -0.0298782658487045 -0.00295918320711527 -0.000569218699615059 -0.0334835156522258 -0.00816766824623973 -0.0178728871470451 -0.000387750580997926 0.00826122760938039 0.00190229535329345 -0.00668634430780839 0.0075185510948014 -0.00218597449653369 -0.00536245861051874 -0.0152657471861616 -0.000451346711190553 0.00963642571327582 0.00325208992589769 0.0824515811890201 0.00986570636503946 -0.0808883977041121 -0.0358445539291606 -0.0506708720938094 0.0154193972526301 -0.00423171435862637 -0.0600928490830194 -0.0679452782747458 -0.035283393441105 -0.0446608929714822 -0.056356736890908 0.0215236571152121 0.0958247714932445 0.112090377013252 0.0645579613681293 0.143280544456639 0.148121886474088 0.0253681088722106 -0.0162652214850352 0.00968363872166137 -0.00724125064515942 0.0145000508881443 -0.018661963587194 0.0207687648266377 -0.0135891735071998 0.00606001791177304 0.0117679666799972 -0.00374801731974977 -0.0256414837247787 0.012236337023123 -0.00863758194733763 -0.033663179749 0.00831040961726061 0.00389783157664307 0.0170582196375069 0.016273225385561 0.0175345341737081 -0.00185261886859104 -0.00290765745050231 -0.016408025689569 -0.00481033270074685 0.0166516633845551 0.0191618852184149 0.00139270082403349 -0.0228417939205712 -0.056482298874135 0.0268579018205954 -0.0113166361832678 0.00325239108696215 -0.0735735791751459 0.00951218582497858 0.0452765475565514 0.0579746769387943 -0.00670336993661269 -0.0912500997498558 0.136557862064984 0.0188249320711073 -0.0254019456348443 0.0440491385298615 0.0304755820272034 0.076714813933261 0.0608378958340832 0.0150213733064444 0.0582858240574561 0.0288289659260471 0.0522154232640293 -0.0740047330585165 -0.0518869804614803 0.0822272412894333 0.025565019818345 0.0476754002228109
  47 852.657891289376 ""  37.5737261630774 0 0 0.0201702714535108 -0.024135452203071 0.0631066777488574 -0.0594621138535054 0.00817152569350242 0.046726852340464 0.0599953055408274 0.0626876509665258 -0.0475179126963469 0.0005437259745582 0.00174338415559181 -0.0047873690029971 0.0109820422308183 -0.0112610410773181 -0.0100565071922753 -0.00442385365890062 -0.056183628066212 0.0665140171368581 -0.175914269333286 0.0913204409670794 0.0432826180748184 0.021157110044349 0.0459045918640082 -0.0143305335691214 0.072267457249927 0.12469237392858 -0.157276538202673 -0.0252703417739512 -0.0256102904477938 -0.0129950410625981 0.028422373761512 0.0678581416631421 -0.11426143315312 -0.0150072926482623 -0.00509764758969173 0.00300130407327163 0.0127548393811996 -0.029318503934079 -0.0229474124480606 0.00553192613917794 -0.0231543124049796 -0.0138597530047427 0.0321722093898114 0.0167021299659524 0.00115855370642502 0.00926768746361042 -0.00546702951593934 -0.00850759549500491 -0.00227779815060051 0.00974983486315133 0.0118653034872712 0.00261701475437247 0.0251060495176618 -0.0104365013625338 -0.00645546799884013 0.0230679230078786 -0.00858582127856923 0.0046066543146093 0.0104593704751103 0.0101981857322439 -0.00664139062116992 -0.0338102004334895 -0.00101423533815035 0.0010859022697184 -0.0377728019703741 -0.00727050344280743 -0.0264531006319876 -0.000670956410500601 0.0116654398972087 0.00241122554579225 -0.00999147781808427 0.0110904177375035 -0.00371350047893661 -0.0071054079399045 -0.0206438081757586 -0.000176057155141312 0.0147008758376559 0.00473736132277523 0.100153832050946 0.0114575400482063 -0.095157143717524 -0.0395581535331151 -0.0564585773714296 0.0168358542363943 -0.00665453748879269 -0.0518205765376309 -0.0700888566453413 -0.0344842694320553 -0.0419292387686741 -0.0590661848944252 0.023525333530812 0.100271102973031 0.121608794354673 0.0740831199391782 0.150214832299901 0.154194431254607 0.0363689041044731 -0.0234173225535965 0.0141258366802751 -0.0105955688195042 0.0224213901277091 -0.0261528659812345 0.0311057157169872 -0.0204873831149016 0.00944042089145755 0.0164149351592875 -0.0054752759974437 -0.0363833800577475 0.0169899484754132 -0.0119440695549928 -0.0461933743171402 0.0110380428943248 0.00623039319040261 0.0247157232515787 0.0238957663336304 0.0259875586171371 -0.00268321220424388 -0.00364470116155957 -0.0244605129434102 -0.00682835198969314 0.0250880644813435 0.0289981320564959 0.00197060066758305 -0.0288200612263481 -0.0685202351553132 0.0309776010423955 -0.0132203071135943 0.00429162237638776 -0.0863882023371476 0.0103289371795461 0.0534921326479232 0.0677711771341837 -0.00878683595934591 -0.111066318646213 0.168345209532521 0.0249941680680161 -0.0281435022820676 0.0536488140810849 0.0366247806126961 0.0949350914856698 0.0770562758221398 -0.015767053788948 -0.0457822939885446 -0.0225929916257279 -0.0382690730609289 0.0474689844762957 0.0327117838592199 -0.0481075140448234 -0.0436552406385246 -0.0442086693490764
  48 861.379536916878 ""  10.149815539633 0 0 -0.000451740516812341 0.000577027759475104 -0.00152981659293888 0.00132379077629433 -0.000190247663414224 -0.00131459477059568 -0.00140437458513981 -0.00147100183813454 0.00146962506651301 -9.12958857608384e-05 -4.42501923908882e-05 0.000115870845395606 -0.000215111820287614 0.000233521648738088 0.000205332838969971 5.3452592874709e-05 0.00188848660267622 -0.00131670204072632 0.00483438444099609 -0.00249036093987454 -0.000946541411363185 -0.00108763419100565 -0.000898959554799059 0.000990045782691481 -0.00283777364419426 -0.00227078679816601 0.00367288262474031 0.000447179467133677 0.00120491836384129 0.000808344607271892 0.000144737960675237 -0.00113367971522414 0.00362403985013165 0.000466963668498798 4.98886326213758e-05 -7.90785568710487e-05 -0.000310496416997573 0.0007269741734614 0.00055729543146696 -0.000149898743284271 0.000597364959588318 0.000385908390130765 0.00601453069022103 -0.0479034029875815 0.0130640263715387 0.0714412438607893 0.0302049776324293 -0.0405222510056558 -0.00540567491052094 -0.00677326554502015 -0.00864476976840595 -0.0062059213648195 0.0516773083270836 -0.057664679063478 -0.0422667954476919 0.0633472848538131 -0.0629298958487863 0.0125049590047577 -0.00296880436891085 -0.00859276125441433 -0.0146067771658832 -0.0567691345114059 0.084593388195077 0.0241360836360222 -0.0562920662817367 0.0748648381084978 -0.0704147552347102 -0.00561911645104854 0.0266673389391297 0.00416815754159259 -0.0267061918152514 0.0262145151680281 -0.0136744064725667 -0.0150354144803526 -0.0401275911559939 0.00621176450279344 0.0456637861563154 0.0143119542464933 -0.0694694713550722 -0.0348299416657943 0.0953414554675312 0.0511189808163189 0.029109623022283 0.00184198478845392 0.0562633212469892 0.0614863829007733 -0.0290386448899647 -0.0703864533874748 0.0827097053008527 -0.00886461545426971 -0.0993276506329978 -0.101543663087587 0.0165140025392811 0.0257912803807339 -0.135235974145335 -0.0237758482767329 0.0909873476536328 -0.0521820081213657 0.0318718431002081 -0.0291176942698479 0.075686479255464 -0.0681534769151217 0.0934601361885632 -0.0603208256661693 0.0308557377113563 0.0419044844179638 -0.0116319952648231 -0.0850860695215732 0.040299459719776 -0.0283937311877118 -0.102603215148585 0.0220405732927981 0.0200538953408764 0.0705011222600178 0.0657780007452911 0.0694922696826087 -0.00949780746222818 -0.00305720101629756 -0.0727148653194687 -0.0170045092166456 0.0761638069433352 0.0899093810267562 0.00506431599160719 -0.0012716034393879 0.029251492268432 -0.0196453038615808 0.00462860289092984 0.00771079985566762 0.040713934324742 -0.0324682142106015 -0.0215241789341331 -0.024664972034753 0.0225281301484462 -0.0509236210449354 0.0385386579659039 0.0475093066148256 0.0756874969848572 -0.141495333741729 0.0205995017442581 0.0333033945636029 -0.0219103004733512 0.00081366996506039 0.000367318392588312 0.000521525464415161 -0.000446360776027495 0.00112657588946661 0.00169368320289358 -0.00551488671558171 0.0067087753528529 0.00158035859647215
  49 877.982574352803 ""  45.5138314956516 0 0 -0.00141874335918362 -0.00101226795449213 -0.000365134079515722 0.00208166322104218 6.29178432353691e-05 -0.000810162086675018 -2.2073224830061e-05 -0.00152086292518401 -0.00153912552462537 0.000188844665038136 -0.000732692271576795 -0.00017123527259506 -0.000913546430408878 0.000563472892326585 0.000676494498653453 -0.000265250658087345 -0.000337016115455607 -0.00121284362921602 0.00522207665760952 -0.00282565042471116 -0.00155480751449581 0.000431533591505316 -0.00284453462783391 -0.000584319691262086 -0.0041744008104089 -0.00560535298706851 0.00766185690011732 0.00198675227707922 0.00680769776928786 0.000331112761242804 0.00636543434743784 0.00936306017739839 -0.00225682928714851 0.000833216456262292 -0.000115231867512364 -9.63855313842874e-05 -0.000416967750884424 0.000880190750699611 0.000999853330072975 -0.000201211722422364 0.000890510644390713 0.000535812243257991 0.00269939898818845 0.00174772537972656 -0.0016889064381651 -0.0113535077422843 -0.0122628096862928 -0.00656184525224067 0.0152308818719312 0.0560463587996984 0.0528093559393499 -0.0164787006015605 -0.0602960584296396 -0.0553105338404316 -0.0151592830287746 -0.0623913295861642 -0.0627529603828491 0.0175092195789572 0.0473397337297232 0.0448136025834385 -0.000826679791105601 -0.0122569005144899 -0.00752914985102799 -0.00419807604359902 -0.0110437853346923 -0.0158904471683628 -0.00168348346594397 0.0170435966568199 0.0191042086606923 0.00105025572695103 0.00241385749940634 0.00712616393917535 0.000482677449034828 -0.0050009065890614 -0.0309283034218198 -0.0111387715668801 -0.0219247131270079 0.00106525313121664 0.0167285147173101 -0.0010206609356907 -0.0156809927963953 -0.00316626807319992 -0.00961253926863182 -0.000388182165197456 0.134696084890621 0.412455965778187 0.345178305098363 0.124709681858381 0.404157453330237 0.364139344442127 0.0194786158243855 0.0380543200237677 0.0418151667513501 0.0271945349990376 0.0613161061411309 0.0406860249298869 0.0229516434481341 -0.0390962421229889 0.0173096479105726 -0.00189383971493712 0.013540188826782 -0.00112962791261985 -0.0110057801474334 0.011625790461283 -0.0271063379955151 0.0114292553768532 -0.0130566917524998 -0.0493091236756586 0.0158094326629227 -0.0115598206408586 -0.0283435493006633 0.0100282101699706 -0.00115494792505946 -0.00305050937251216 -0.0154993973531422 -0.0302316043782155 -0.005813237622471 -0.0126822224677252 -0.0162344308843037 -0.00210918943839562 -0.0116302021043557 -0.00644602147643629 -0.00286450388270849 -0.000774173851467205 -0.00584223270553493 0.00671321558318109 -0.00281197453234205 -0.00299457229494282 -0.0108510982558659 0.00540233536183749 0.00795405759877704 0.00521661649298787 -0.00158025177320212 -0.00257248938961174 0.00961655579727293 -0.00208147902592907 -0.00811966042490127 0.0187857465667207 0.00447269840700488 0.0085658319109939 0.00736699850987858 -0.00256446180352695 0.00236085772514088 0.00457546057404982 0.0180584407458331 -0.0092820502899985 -0.0177443606407409 -0.00122276043814338 -0.0136457866775465 -0.0118639386970294
  50 932.010149950971 ""  1.63864171363117 0 0 -0.000661980202401747 -0.00139545444760142 3.69909853517426e-05 0.000170921001162286 7.45999716590759e-05 0.000382795151919208 0.000667383914853443 -0.000191876355571902 -0.00138736233609347 -3.2098259705964e-05 -0.000129522951190758 -0.000122164151824701 -3.36254317100218e-05 5.40738681840658e-05 4.4211343300073e-05 0.000232301774264211 -0.00134303700273137 -0.000736864505557672 -0.000782239841093339 0.000302785190589426 -0.000181598436380761 0.00102610035641497 -0.000238468817202756 -0.000596397140041252 -0.00211196617943614 -0.00188873083451071 0.00321239327267042 0.000713017707408473 0.00333396172507713 -2.57540038873249e-05 0.00327122162106467 0.00490135894551222 -0.00216543397523852 0.000292410013402477 -0.00012239858735023 -2.68102251259608e-05 9.91591840751365e-05 1.57582669464366e-05 6.76508842609287e-05 -1.09139906053394e-05 0.000131916219220885 0.000108576718436805 0.000411903638888078 -0.000782717766211922 -0.00156980753233697 -0.00208764628877536 -0.00177024249508518 -0.00145731925115485 0.00254851593416286 0.00945230914538433 0.0091713734066339 -0.00390427041365963 -0.0132998093202488 -0.0103898072724641 -0.000595013550905532 -0.00430531866982268 -0.00523165932374828 0.00470953750203744 0.0115945151794756 0.0108256220566216 0.00208619287191994 0.00647541161637817 0.00676554395104423 -0.00489771857013571 -0.0121976252537323 -0.0136407522503337 -0.026940929211572 -0.092861058819327 -0.0840997991758641 -0.014277582004285 -0.0410070130555572 -0.0402529314541797 -0.0356850936512602 -0.00797656613550375 0.0941463277346205 0.058361595303048 0.0794117084109031 -0.0259144235959833 -0.00112087255189958 -0.000964863225238552 0.0026114678392486 0.00441813133474793 0.000956477261295767 -0.00222056607873919 0.0261652161451094 0.0824424745270683 0.0706507352460522 0.00769882841694407 0.0206199718295751 0.0167124207430082 -0.0147783645874493 -0.0487048907446797 -0.0452058100283959 0.0249594278401132 0.0750685828285691 0.0652987257434675 -0.127479734100879 0.241326741496166 -0.103759495108113 0.0198976302847082 0.0780666674883911 0.0662106685513865 0.161527021217785 -0.132875399190579 0.203054760820915 0.071303089635174 0.0900791851414114 0.113768386587171 0.0678450646603736 -0.011993800166965 -0.148989786243778 0.0234147024175726 0.131016569190796 0.269127963418502 -0.0102662181631228 0.124661294513064 0.0918609666149731 0.0949229855900673 0.27077468886445 0.101289541068893 -0.106251284771216 -0.113525469527786 0.0225385534114333 -0.000465278865675067 -0.00123029269337404 0.000519861768005727 -0.000597412265750008 0.000151503712864954 -0.00122435199220376 0.00142718863498929 0.00116143162566714 0.00165976590288174 1.05088831780056e-05 -0.00279945438289237 0.0018911823050712 0.00112708479298266 -0.000143899266813912 0.0021118321159568 0.00313345481053392 0.00403160735844595 0.00368388019001347 -0.000939926774609943 0.00178703232962904 0.00204061326398393 0.00736225362840054 -0.00389437204191619 -0.00699482268216071 0.00291274004819758 -0.00827922008453302 -0.00543281547076856
  51 946.499270700457 ""  0.727081360512131 0 0 -0.00804516438629901 -0.0145192224808634 0.000427759974328584 0.00314291932237412 -0.0036775176833031 0.0111925220613856 0.00241707241739413 0.0041885791082561 -0.012899624351236 -0.0035654735032448 0.000334682323376845 -0.00237055862624022 0.00116926623679601 -0.00122148908635249 -0.00164128350895349 0.0199564753894929 -0.0172544798489441 -0.0250051820004154 -0.0465988447757146 0.0189548333924463 -0.00540425220041241 0.0434102080611811 0.00596880569647426 -0.0234499277335525 -0.00425840269698159 -0.0139846485911744 0.0221286092634339 0.0277433283660811 0.0341567700537264 -0.0214345346179235 0.016314713834351 0.0129495321961182 0.00314064768632469 0.00572269655191729 -0.0045182446854245 -0.00080984581210817 0.00320680079264918 -0.00196077194732341 -0.000349907762186719 -0.00190836500708335 0.0025435982248855 0.00317913356122125 -0.0174446497571835 -0.0044429075669381 0.0232127514156514 0.00442872067347885 0.0031956207298797 -0.00680150812511324 0.00280400092329065 -0.00109162954551791 -0.00228838086015623 0.0030984695378548 -0.00218907695354764 0.00236536673120593 -0.000327092574282931 0.00317189956662176 -0.000811512920142431 0.00808615468814413 -0.00379069582442323 0.00107621000751572 -0.00499067321823726 0.00223416224860866 -0.00378757702355298 -0.0100400397950717 0.00424013180477981 0.000443811027562181 0.0323178380332639 -0.0839367521299316 0.082226828338978 -0.0833185908018929 0.0611927039929343 -0.0368664262503806 0.0279716823866935 -0.057735233304482 -0.0299877301959047 0.0492456810401776 0.0183990184477337 0.0445396360519831 -0.0182844156018281 0.00469677888177957 -0.018232739085838 -0.0609529496953169 -0.0286119170531586 0.0302897020670778 0.00722622945884019 -0.0082684632238306 -0.000268514938158921 0.00378875885414664 -0.00377353696184597 -0.0125443413028906 -0.0245923333654813 0.0204247784039197 0.00277588891666708 -0.02545814915584 -0.00280195591211891 0.010116516219634 0.0674040191935499 0.0283059757958529 -0.0309727072182798 -0.138655940297474 0.220773552974406 -0.195350006966367 0.0548963577879769 0.0135135296427289 -0.0571362642907848 -0.0538251884547977 0.118552371145279 0.236841619011708 -0.0507106491072175 0.00911354429970493 -0.229021595503076 -0.0266848664021456 0.0416945873654987 -0.205537440795817 -0.150805431143026 -0.213573905574109 -0.0756325922998347 0.0187177932466361 0.194566227012061 -0.056596748824971 0.0194177236544511 0.234706874750294 -0.0186481030867073 0.0159689041937727 0.0192999044827521 0.0161761105099148 -0.00337222565540257 -0.0178221607532786 -0.0156623838325003 0.00743346248221339 0.00780792499184078 -0.0111119844945517 0.0038468541539144 0.0504172607514429 -0.0368565176759155 -0.0134186199866653 -0.00616632926817689 0.031465192160239 0.00674775366172663 -0.00292072736771447 -0.0317328639574918 -0.00647583465854959 0.0177709882590558 0.0149279310577134 0.0518550905349172 -0.0357411965860843 -0.0513712495259363 0.044572839073427 -0.0718660758209564 -0.036387965760191
  52 946.796286436387 ""  20.297629921369 0 0 0.0257995654588809 0.0468107184722331 -0.00120163886895689 -0.0101173612944706 0.0119618950228051 -0.0361070649817019 -0.00755362571587448 -0.0132835381875877 0.0416252638604765 0.0113150519153173 -0.00113645158152265 0.00761865867777576 -0.0037604978794578 0.00390613641214142 0.00520688080037632 -0.0648767815083623 0.0549307548446735 0.0808244524759397 0.150211795092284 -0.0610945464868894 0.0172564794431802 -0.139938664620515 -0.019094666983562 0.075572598943532 0.0140062876499224 0.0459444294268891 -0.072360305411118 -0.0901130063386569 -0.110878610037956 0.0694594829458335 -0.0529546300988699 -0.0420906026807106 -0.0105568384278835 -0.0182823513654962 0.0144567205544932 0.00249922909148297 -0.0104348187070985 0.00642747494745544 0.0010737367389265 0.00621008703355328 -0.00809608436929062 -0.0103222448020067 0.0542720621237921 0.0196860009299644 -0.0771585291745006 -0.0105139836435398 -0.0114651817851527 0.0208184280230736 -0.00545243840672611 5.36547950073426e-05 0.0083807837028734 0.00088967648315479 -0.001149464481473 -0.000768732463821298 0.00305973212326722 -0.00683210492186776 -0.000192703257386237 0.00123207766510643 -0.0020656908674751 0.00115635621416181 0.00297291015951799 0.0103440294602904 -0.00446728688330159 -0.00582375612677676 0.0090307334017063 -0.0110412117352721 0.0105446180892952 -0.0264565030686925 0.0255462505462925 -0.0259005264868503 0.0190802718748526 -0.0120388447675906 0.00852900026457221 -0.0176051843143327 -0.00893555734260265 0.0157612922230984 0.00558978554545537 0.0137267659811397 0.0567301213087061 -0.00977076559445405 0.0550118359889084 0.188581433298459 0.0947943935795068 -0.0986865479680757 -0.00783857947520394 0.00870667697640449 0.00310979012084676 0.0122382367241047 0.0171031392634008 0.0203217862814358 -0.000116488483056637 -0.0124977968101858 -0.0248948602981472 0.0156574129327865 0.0180405731455923 -0.0265660630677081 0.0182539505520763 0.0108206702041022 -0.0106073226368554 -0.0419060125999071 0.0679594238960049 -0.0578657389013254 0.0161004051807617 0.00450695017966452 -0.0168772271646167 -0.0165710021209238 0.036484638354389 0.0729513165459364 -0.0156971808928555 0.00299509300579322 -0.0703080784806523 -0.00857906863300882 0.0133810129465005 -0.0640695080904525 -0.0484789383257066 -0.0675767243628282 -0.0231412754833042 0.0064744569071605 0.0632823289919632 -0.0171402956565548 0.00471104585624458 0.0727514097320171 -0.00594143481469088 -0.0507748038476025 -0.0610932831477349 -0.0520580157146695 0.0111027773123984 0.056984034127087 0.0507196354394839 -0.0249281247388066 -0.0248799167806919 0.0350471247650882 -0.0134565534534345 -0.155962858759106 0.112929088361606 0.0400169214834177 0.0177733069378096 -0.0985448110140166 -0.0285341722494586 0.00320433433523432 0.100737705469453 0.0204061162834763 -0.0572368673609176 -0.0481773822908413 -0.166994000836232 0.114075788296431 0.164640558081182 -0.142918096518682 0.23063469286104 0.117147596073306
  53 953.668540075031 ""  66.4783770913596 0 0 -0.0311875185757253 -0.0470343346256098 0.00118783717627247 0.0151322089806102 -0.0255286929784018 0.0465193493482405 -0.00682057329539055 0.0180791052591941 -0.0458736768700007 -0.0107268649793786 0.00398347540663369 -0.0102145865704139 0.00238017891181404 -0.00206053948102665 -0.00497369153227568 0.117138604041291 -0.0334082420617376 -0.122554385515112 -0.221740754907224 0.0855445059742284 -0.0297082067218631 0.21002089918434 0.0265383100254234 -0.116460560821053 0.010831015561297 -0.071538021554762 0.0939284165859726 0.15389328486336 0.15162903117354 -0.122077404693336 0.0434576453530902 -0.0109083514567199 0.0762279374446506 0.0189587128877652 -0.0162939414485473 0.00150326292244055 0.0137620270254619 -0.00876591965395652 -0.000709234630040794 -0.0122226366565355 0.0131626934113965 0.0169894263196628 0.0471518722247293 0.024411714813755 -0.0787951227380996 -0.00381235612300781 -0.0156413572460848 0.0211241444938986 -0.00176116031287919 -0.000533261523699256 0.00666218808830659 -0.00175231253062885 -0.000588129743622694 -0.00294236076843341 -0.00246530362046986 0.00153299069265652 0.0044761944921061 -0.00412522140805213 -0.00414154693871905 -0.000291704061327147 0.00317729873088762 0.00880575231126138 0.000955426281592418 -0.0029758797858256 0.0054258220773622 -0.0108920615229775 0.00297346252294812 0.00128456156946091 0.00112349657278825 0.000976944716338917 0.0018008603145693 -0.000774622870454899 0.001428113995316 0.001080740621584 -0.000910232543843427 -0.000730584402894633 -0.00174599853811549 0.000850149115278879 0.0549596195579435 -0.00877435329904071 0.0543702893485632 0.191909807887406 0.0913346395922022 -0.100315786396045 0.00823965424382287 0.0047020804053945 0.00524421544785562 -0.00993649991134682 -0.0154977493308378 -0.00820212266365322 0.00292119653240812 -0.0302967551198181 -0.0311413619508545 0.0212543232206309 0.0232251600875075 -0.0171228251671353 -0.00325684935627086 -0.00082908707334545 -0.00016070715401864 0.00239175064438451 -0.00682479480140161 0.00322614523715413 -0.00741873052240169 0.00515577469651901 -0.00405062863319281 -0.0032208002149288 -0.0030864157343736 -0.00162042642920928 -0.00348437473086398 0.00142162806743542 0.00940341754357982 -0.00197049299558605 -0.00491182602705716 -0.0109755297375825 -0.00117389093389947 -0.00523536010438201 -0.00318472341348361 -0.00187286598483097 -0.00479019430343419 -0.00320279469971015 0.00289235511201471 0.00494535104794322 -0.00099141140808016 -0.04406862474647 -0.0533780214270124 -0.051596598377202 0.0126345630414639 0.0545027960367538 0.0555922694185571 -0.0275046340895217 -0.0269892101996583 0.0355660672705112 -0.0149602831518991 -0.128319010482126 0.0709199719011787 0.0224777584979601 0.00640960069768187 -0.101544266008422 -0.0523549407888278 -0.0319632326129903 0.078898623041142 -0.0139350453321503 0.0553969005040254 0.047375887610842 0.160992211721461 -0.0916241236152646 -0.148012181542206 0.118745186185015 -0.205024793396014 -0.115144281577546
  54 957.332655856551 ""  19.0408578514482 0 0 -0.0234799875316634 0.0700660094534456 0.0373267784819304 0.0674320950759834 -0.0508674606872479 0.0169261306323011 -0.0606177895000525 0.052728020963511 0.028169411886812 -0.00228529327566065 0.00394339661361727 -0.0103920724095614 -0.00988311297340375 0.00686880971991392 0.00315291431564481 0.145216745390848 0.0890302001470144 -0.107220776295046 -0.163880345268926 0.0459589019058988 -0.0745746838130319 0.279443432899186 -0.00765745282756477 -0.164884888700875 0.223539278934021 0.0356016124737771 -0.126791434983217 0.20195546028432 0.0195397704502498 -0.196549823864115 -0.154525607132504 -0.370352487977687 0.30590641115981 0.0325914084274732 -0.0164897913636121 -0.0003918448506067 0.00557761748862545 0.0126054519270989 0.01908717413587 -0.0195082775841382 0.0364432926807979 0.0315434054428512 -0.00767003425020992 -0.0059344208809565 0.0140138976691568 -0.000924950767846905 0.0035833911191268 -0.00366249823901466 -9.52093569084015e-05 0.00027648661221441 -0.000816320933757606 0.00112286775868059 0.00100504153000213 0.00166165060641821 0.000388215829618753 -0.00339372724430979 -0.00312823858028766 0.00121801039210994 0.00234286843449326 0.00130594984238003 -0.00070089084773352 -0.0030243051197955 -0.00213892835535164 0.000671870836187824 5.03328589419967e-05 0.002746538320515 -0.000958231454419418 -0.000816541703704539 -0.000803676243443613 -0.000312011736666881 -0.000686726209217746 -0.000152715574537005 -0.000817981342474772 -0.00054305866890694 0.000670361657501394 0.000705732963851075 0.000844282387829114 -0.000796742071839938 -0.0117430409439769 0.000921666792014227 -0.00693059522685451 -0.0323008891864432 -0.012743866682064 0.0172354570719179 -0.00474477405669825 -0.00389293369585864 -0.00451362582050644 0.00802666497329848 0.0191684735936084 0.0165003304517416 0.00327389587780595 0.0158385066198213 0.014848019294743 -0.00546075528364847 -0.00940951900766276 -0.00247192442778112 -0.000205469570572012 0.00193389786075321 -0.000721318937900583 -0.000225403601757851 0.00277484033211378 0.00014941105303762 0.00288239577143722 -0.0020753195064725 0.00227830975961311 0.00185618527077585 0.00203914834262182 0.00128913085884152 0.00203238714497296 -0.000691265118035387 -0.00560944644406152 0.00104066963376315 0.00318047892321633 0.00604274970963235 -0.000556885338652924 0.00235551143163385 0.00223137875127142 0.00152423268770938 0.00531236413222373 0.00208479746192102 -0.00326414708655527 -0.00394084519800888 0.000428159462141645 0.00743872477958423 0.00908728223051613 0.00950110322190697 -0.00260160240949828 -0.00953967072961057 -0.0100588573371179 0.00581942033898156 0.00454510195912673 -0.00651243266295447 0.00340177376126475 0.0192987736424224 -0.00700585582970308 -0.00156111813092365 0.000733615792445673 0.0163814621138086 0.0144321738835995 0.0115112663370383 -0.0107376848478114 -8.26173472240385e-05 -0.0686605448442257 -0.0465782161427721 -0.0983624428348289 0.0154858323032345 0.0609964643481758 -0.10204834344648 0.0905746070443699 0.0371867201761348
  55 972.893034346895 ""  0.794300547066257 0 0 -0.00121499158842244 0.00532468728377167 0.00303468485154623 0.00372364133658751 -0.00133863734337155 -0.00305451043560783 -0.000896671242335922 0.00197380907952965 0.00261831365260005 0.000962150637567902 -0.000429454459949186 4.50299954392065e-05 -0.00130625682472917 0.000845371582843416 0.000926055359436699 -0.00366967775120706 0.00427971482461023 0.00444366160165569 0.00973383900263067 -0.00558388736632005 -0.00308527878681306 0.00069319873947052 -0.00485176855857879 -0.00163911328518273 0.00888794493244439 0.00684199898187045 -0.0120085711548919 -0.00136550975867785 -0.00629564495583208 -0.000476751545001015 -0.00683364257594817 -0.0110472532916886 0.005649720605408 0.000436600196633137 0.000417231031962092 -6.99438961492916e-05 -0.00119437170076368 0.00186406513843867 0.0016053886371415 -0.000443747365988356 0.001503753120173 0.000781821345027929 -0.0068685941578044 -0.0121894179846121 0.00289332582565341 -0.0067537716603136 0.00351022316707585 -0.0051300419210587 0.00016732385044291 0.0105957657682308 0.0103919138113918 -0.00568754752896694 -0.0209920404415013 -0.0117546039295157 0.00929175552335758 0.016943370456882 0.0137423395696069 -0.00496660430024058 -0.0240037429398744 -0.0232380114161802 0.0241458984899599 0.075956743078341 0.0722898337690592 -0.0176180174437855 -0.0529082305809308 -0.0540001931711228 0.00151396326799072 0.00892208789613037 0.00873249984464285 -0.00182624291438784 -0.00355740162656908 -0.00221703672719218 0.00539154464202849 0.0183135368771093 -0.00930345770006804 -0.00237501963546266 -0.00610603454000611 0.0204107621603771 -0.0299975938857435 -0.00677271167176486 0.0264630573006899 0.000451089335412975 0.00619069277192851 0.000560404801043151 0.0381130728572248 0.115540540941946 0.10469933534501 -0.0222083575786997 -0.106206687724101 -0.105312613599145 -0.141814000967511 -0.460437984016621 -0.433283590900348 0.105123436210209 0.318645474849971 0.28758714684573 -0.00780902794901161 0.025883299187121 -0.00885453354642503 -0.000306436485095252 0.00928572643096122 0.00278552601000797 0.0180629359018963 -0.0137613494583171 0.0241395616989445 -0.015982211328538 -0.0544721922643676 -0.0722687810311185 -0.0163128168567896 0.00602546797422363 0.116270992077258 -0.0101054070400708 -0.0513947367407013 -0.0517627928556331 -0.0206198348153737 -0.0731409155087794 -0.0497108739287551 -0.0217089915592507 -0.0564731187600403 -0.0475363407218013 0.0517982885590045 0.108376770502319 -0.0108257506651606 0.00313653444450011 0.0037039383998711 0.00756487620023091 -0.00479770196293257 -0.00551299023889861 -0.0106789748037188 0.0128212354462995 0.00474426814452833 0.00116548122485793 0.00511745626746836 -0.00761559429606696 0.00140893676465216 0.0118015940719775 0.00927125304063638 0.0141875060180297 0.0400042553846122 0.0393366603017139 0.012954331872177 -0.00153305163364892 -0.00467849601934465 -0.00221795373668153 -0.00173788920607462 -0.00294760339277244 -0.00188414991562342 -0.00631245649304843 -0.00114859117752388 -0.00249694592455868
  56 977.996091375028 ""  34.8303470228276 0 0 0.0193888530430468 0.016993896677299 -0.0179932639025707 0.0556736965686876 0.13797963257788 0.0953461502980392 -0.0153028711290476 -0.0294084963577508 0.010310698473142 -0.124266976514956 -0.0232723300766 -0.0073075445531719 0.0599895535798656 -0.0758985537029988 -0.0620074720877318 0.0740010646881406 -0.0149508513498329 -0.078391461853549 0.0352152649508137 0.111936305768585 0.0684653308205063 0.0334972393943899 0.124612935771698 0.0956377397439253 -0.0432133200823182 -0.0536702452992346 0.0742638524415758 0.000418102947088656 0.0184303575411976 0.0175120136723531 0.0204470567940944 0.0266743683235697 0.0176202568772205 0.228136857017982 -0.138268785444064 -0.120970724762354 0.0463317806247119 0.00667265304636549 0.0112396845638785 0.0433388430842436 0.0174946955041252 -9.94401775587164e-06 -4.89004013124415e-05 -0.00114496213252108 -0.000355307913607211 -0.000471391517524844 0.000575448215860167 7.39312470336956e-05 -0.0012919777029777 0.000123487608256296 0.00043700516783431 0.000310269365614395 -9.17993675296533e-05 0.000480198870559044 0.000539784260813841 -0.00132949958424868 -0.00044656937574384 0.000177335885655518 5.28155032806473e-05 -8.18315637636078e-05 0.000664046617389889 0.00125818773174192 0.000314638838852725 -0.000261774349217524 -0.000413369791380093 -0.000879276182982668 -0.000290316155423156 8.19167155340233e-05 0.000128234194127796 -6.81168505613588e-05 -0.000139471812848758 6.07769485623159e-05 -3.49999859972789e-05 0.000172167531959857 -9.45677284990772e-05 8.10642510190202e-05 1.19997972508212e-05 9.42094762717487e-05 -0.00114932619093849 -0.00127818386390208 0.0030881974569817 0.00232811634311855 0.00212092830903527 -0.000969511527666857 -0.000157740350161267 -0.00073022588201222 -0.000227521692200007 0.00255716844727594 0.00449052336793754 0.00466842683403653 -0.000859860286230557 -0.00486111851221945 -0.00537869501802622 0.00157596456711597 0.00401842780380395 0.00257767049552229 9.74306842676205e-05 0.000268255494769507 -2.41821707609001e-06 -6.18521098832234e-05 0.00072554623584907 6.33715414277512e-05 0.000652848770243119 -0.000436915982957258 0.000644631253815108 3.07209875749397e-05 -0.000524814371413055 -0.000915114684857257 6.68702021939691e-05 -2.45796475594414e-06 0.000736318551398408 4.72844592217095e-05 -0.000201966869702354 0.000122051682664963 -0.000468802238624671 -0.000589211128134599 -0.000185549597543856 4.42533121724201e-05 0.000330541510211626 -8.33850247591381e-05 -7.41190305036254e-06 0.000642310680282391 -5.21957157146535e-05 1.56551718940614e-05 0.000261514633441233 0.000282506357835224 -0.000319784245107754 -8.40421907499606e-05 -0.000254473479296132 0.000430994878704044 -6.3144093133516e-05 6.85835735971835e-05 0.000462870658647148 -0.00203135112724096 0.000136340206825534 0.00140098339423559 0.00132171161945551 -0.000542341506952383 0.00257658727111283 0.00257734777534025 0.000522500341876614 0.0115702124276394 -0.0257438922102032 -0.0230465530549719 -0.0308613179630623 -0.0118201418862297 0.0151404182156829 -0.0209342199266559 0.0494517574193365 0.0287629646373881
  57 987.401403977369 ""  26.7539657876131 0 0 0.0473837954009718 -0.0468186271780331 -0.0514362160113642 -0.0875954429489571 -0.0210130019393513 0.0415047977970327 -0.0324329752007397 -0.0470315130113194 -0.0279896028577192 0.0232717440276817 0.0105879765691842 -0.00451079795813731 -0.000618404904803082 0.0101029058562745 0.00446409323296252 0.177850366204105 0.0654643198235613 -0.11961942023481 -0.264075984353767 0.099468107633318 0.0280593886021112 0.0288179172302028 0.0771640788926259 -0.0258035954981264 -0.0986993590809574 -0.18793831161731 0.250883929916153 0.122756993067556 0.164493686418797 -0.0674440949511995 0.0807687649093004 0.0574002900130496 0.066458699506237 -0.0778113050861757 0.0307053558555614 0.041384933841664 0.0120419684476687 -0.0438046697429737 -0.0336922991650943 -0.0103802700615086 -0.0314361707160903 -0.0111704369317309 -0.00411146595995902 -0.021592933298199 0.011294041309776 -0.0124569956939566 0.0153442844797281 -0.00506305821576854 -0.00944751941074678 0.000234614788501711 0.000551735916998946 0.00231907768185529 0.0033595171181935 0.00423845001764813 0.00924753187254723 -0.0131345981534961 -0.00119471332454728 0.00311617666271895 0.00242208538988173 -0.000262428659956248 0.00235733497356115 0.00432279275349082 -0.0075375022382566 0.00105093125564608 -0.0011429052281762 0.00261889759528707 -0.00166571142531283 -0.000226556932591738 2.35569200202798e-05 -0.00399792201058259 -0.00991827581198157 -0.0077140350462635 -0.00118699012850232 0.0112440470129612 -0.00322814244744902 0.00288056728429214 -0.00260791926269975 0.0110815588248803 -0.0341641006862907 -0.0115196236560454 0.0324296924025324 -0.0176676691889141 0.0138582960600941 0.00964645539695836 -0.0190711229193066 -0.0206537957482493 -0.0214089330403305 0.0244074038526125 0.029776747025654 0.0360517146885014 0.000941347844860528 0.0170543941163099 0.00176611176244472 -0.0059321796815764 -0.00987785005821889 -0.0015631959977758 -0.0226734682335175 0.0544519248250452 -0.0217518207203824 0.00351011876473916 0.024966791951598 0.0158997461577902 0.0384891589450777 -0.0312803591890069 0.0486659210520211 0.00021167224078863 -0.0331699484067064 -0.0534574220931339 0.00418299070321505 -0.00192175149087845 0.0596459517077524 0.00291026126146655 -0.0247874430168428 0.0116803170259236 -0.0246113703233094 -0.0502319304484991 -0.0261740660519034 -0.00787310889044928 0.00862426329543249 -0.0254003463094027 0.0143192714739205 0.0603589847946979 -0.00685661514732513 -0.00114645962845199 0.0053740797334668 0.0079409328068125 -0.006255491053628 -0.00550132463794777 -0.0111246029613807 0.018164938698604 -0.000363459006622038 -0.0075108806538012 0.0102573757522608 -0.0355367621540227 0.0360088174388954 0.0331147634300107 0.0318532361846704 0.00216324026193658 0.0807954007555604 0.0793411808526108 0.021141705481943 0.0572454274092378 0.0209413076631555 -0.00235041959790447 -0.137346483472867 0.256726571646935 0.244242617718349 -0.119813656120222 0.304894534305742 0.145078180848453
  58 987.650381921701 ""  0.647921580359163 0 0 0.0083846528485592 -0.00759126209397472 -0.00885610806808613 -0.0152134534804839 -0.00364456242358349 0.00723279605404466 -0.00612467322996844 -0.008326125809753 -0.0049711263321743 0.00416966116858989 0.0020013382250038 -0.000954988799034839 -0.000326592280899904 0.00208269501687288 0.000745809531307413 0.0321914090902012 0.0131602243171983 -0.0212406525330838 -0.0464583240401342 0.0175799573169321 0.00471895518365188 0.00553124334594807 0.0134800246331688 -0.0049377916129472 -0.0170753187585949 -0.0337850489094836 0.0447297519258436 0.0225694577504208 0.0300508552057219 -0.0125961970080554 0.0143350012517094 0.00977156026749068 0.0129499107509733 -0.0137594062691639 0.00567293818860457 0.00712604903296153 0.00204149122777685 -0.00742349259842244 -0.0059189711461084 -0.00199774244153562 -0.00527236749198276 -0.00203386588701526 -0.00211347029502674 -0.00863806540296688 0.00193127668462483 -0.00507385176869433 0.00479085180629679 -0.00196002644682848 -0.00273567025504379 0.00172188037663101 0.00199570392849806 -0.00139988449450286 -0.00621306204324858 -0.00280230784070475 0.00529414478524686 0.00342754927683139 0.00488931460467463 -0.000386317095642236 -0.00575739524796544 -0.00606697041003739 0.00581329392245484 0.0169158639307181 0.0137428523113529 -0.00316499146651537 -0.00941457247807847 -0.00982031619934647 -0.000143716004692943 0.00243772029664957 0.00209199295488797 0.0145963595606417 0.0490558599390764 0.0468495986433676 0.00119837412764586 -0.0614050611548802 0.0161293267910538 -0.0157293347015122 0.0151454196679291 -0.0597561422651928 -0.015649547825323 -0.00566981124596372 0.0176046406871834 -0.000464047879459867 0.00808102250744966 0.000361246986300519 0.00882006063983707 0.0324595933807915 0.0294475878858795 -0.00425212914347948 -0.0365953270810012 -0.0344991341404738 -0.0334997812325386 -0.108591460017682 -0.104869213091225 0.0190191753830256 0.0573841611103137 0.051028449231556 0.143712445267889 -0.298721777436316 0.122740376951113 -0.032680257086456 -0.103605100812364 -0.0999356406009063 -0.183722346456966 0.153552639689771 -0.256709276387456 0.00613032722031832 0.178193080370361 0.27681981844367 -0.0142827610415629 0.00608165004172913 -0.335517996193831 -0.0128992623295782 0.143605527239745 -0.0406304382037541 0.128837590550674 0.270473356229652 0.142966718640769 0.0422328223763597 -0.044917484451326 0.13710224810129 -0.078872551990789 -0.322794841781552 0.0366627621589341 -0.00034296527097945 0.0014244180231358 0.00294143630239142 -0.00256634462469811 -0.00171180185761438 -0.00402548657721352 0.00761521037081199 -0.000161483323698229 -0.00114750451312141 0.00395963953257864 -0.0147834898768788 0.0108401510433131 0.0124288264120948 0.0112626293785225 0.000522538205691144 0.0311592808944801 0.0301198591150215 0.0101509130174278 0.0102151386698988 0.00325660221598788 -0.000472091049480638 -0.0243539707250752 0.0464123886383942 0.0436838839544592 -0.0229509991874337 0.0544584347097495 0.0250657220066148
  59 999.206271954983 ""  45.232478105995 0 0 -0.015231082196092 0.00426630685365976 0.0120365984771789 0.0205859861948549 0.00395509570646212 -0.00852324720403375 0.00866769989297418 0.0103985975333881 0.000482987551563979 -0.00488339175765404 -0.00229411909480531 0.000748049596607999 -0.000473918367569721 -0.00187070539699149 -0.000779418109874583 -0.0397823903456498 -0.0165323614962007 0.025266558794383 0.0552273719132235 -0.0206670524254911 -0.00704315411457087 -0.00109669003643489 -0.0192665587487452 0.00182027224497801 0.0140303992060094 0.0344264874068495 -0.0430707974477955 -0.0184948532639865 -0.0201971117239965 0.00947782763273462 -0.0082454002898198 0.000152896363040914 -0.0190846373046222 0.017866017824593 -0.00701045932460017 -0.00922561659173457 -0.00287809701478105 0.01023633580912 0.00804761488219225 0.001692227021411 0.00795609222731785 0.00318582061719443 -0.0112970403160975 -0.0912273672822755 -0.00299799505144948 -0.0571447367413283 0.0638499928520626 -0.00956442787835104 -0.0419382345084545 0.000743861989850496 0.00501037191663495 0.00358480056520083 0.00177860874218153 0.00979803787732378 0.0352697671311077 -0.0346767774172338 0.0129336806467395 0.0079448766469602 0.00114034530148587 -0.00112167721273051 0.0121132342228556 0.0199477254813114 -0.0342301760883687 0.00273533091704484 0.00600311620706622 0.00619038612657898 -0.00268761631912253 -0.000724149154381571 0.00106547654359288 -0.00335690074726658 -0.00209188612932316 0.000300718068512342 -0.0028310977326777 0.000469609854745318 -0.000548958180559538 -0.001146426975122 0.000544954001613409 0.00143073966454922 -0.156848792700951 -0.0758794891190687 0.237153513176349 0.0491680889284821 0.144061607846512 -0.02801409224654 0.00640379807261619 -0.0521080359360366 -0.0243221875708298 0.0521408779680152 0.00994630056265307 0.0524537956457047 0.017675921241338 0.057946601641166 -0.00278222692873831 -0.0254767232568699 -0.0511471239227133 -0.0396613346363497 0.00222024875956302 0.00638221186720168 -0.00159227771969556 -0.00405588346775412 0.00994082675257896 -0.00109838972190929 0.0101049130395973 -0.00749742479522383 0.00620985034554706 0.00371605436857686 -0.00283312127109772 -0.00941050240708829 0.00505859060919718 -0.00253229552475074 -0.00277911757986497 0.00185621697891638 0.00251491809206275 0.0139619485774535 0.000239266273336761 -0.00161250250650682 -0.00227683581837002 -0.00293254657218903 -0.00316031786832657 -0.00433674845901114 0.00392649935999504 0.00809444133144122 -0.00058039869082981 -0.0196435554626415 0.0105056269369553 0.0132695552571676 -0.0241373550308391 0.00306180269785445 -0.0146898556447262 0.0838521163858243 -0.0264645267090524 -0.00876043683264289 0.0480220200827599 -0.236815470501037 0.149128819060952 0.155035512555149 0.151939904589399 -0.0992606203171856 0.370452496089462 0.337776630535424 0.120046759458123 -0.0127706210996654 0.00152972191329196 0.00687039338921938 0.0507214727876634 -0.0600353820746437 -0.0676451009379412 0.0325211509564215 -0.0923114102283 -0.0531294052544349
  60 1005.77854916993 ""  4.9754515406791 0 0 -0.0033791834277962 -0.00358548518325231 -0.00095516448976859 0.00164588696280036 -0.000704713079928898 -0.000324584509576948 0.00432598043921767 0.00371270145007751 0.00123544591218746 -0.000905767823144194 0.000485453676292114 0.000438785153049319 0.000747667023700101 -0.00056908669329705 -0.00043345427201933 -0.0122243474035993 -0.0172780082218443 0.00167213296374652 0.00176710476148588 -0.00124469619065892 -0.000860202797655379 0.00141518181283058 -0.00103805514086247 -0.000286510975828458 0.00315101800151361 0.0152868944077725 -0.0174569196664292 -0.010977422623835 -0.0148161550453752 0.00585271444782082 -0.00550521019723416 -0.00174690824063301 -0.0108516529052676 0.00111152841999603 -0.000511903245250581 -0.000535890921029568 -0.000113621593549475 0.000683485580004391 0.000290624405774106 0.000171567205772196 0.000414586024830758 0.00036885149022098 -0.000896642502374956 0.00849839518583593 -0.00141737814465825 0.0100944150102668 -0.00325190748429708 0.00302247943818275 -0.00121285042757995 -0.0116475687159511 -0.0107403944400127 0.0238504035990308 0.0823298515781662 0.0465952751452176 -0.0262469839182464 -0.0796006567729049 -0.0509712367988783 -0.00949059281806108 0.0047550139047851 0.00706494826980848 0.00730939156544253 0.0378915960295591 0.0130841457796933 -0.000254112579653354 -0.0314552718674539 -0.0040136445697162 0.00367820248655172 0.00190774575892422 0.00216307329796057 0.00299657034690138 0.0021835590215538 -0.00215299220118755 -0.00493790426511755 -0.00324273919011061 -0.000694300751840151 0.00652399994583457 -0.00413664773747245 -0.0050073164185279 0.00586680316648134 0.00776923221455494 -0.014838059952875 -0.00162888157827796 -0.0101754443819195 0.000395734619766384 -0.132269204181091 -0.405382019080088 -0.369419928823514 0.0929426200940681 0.391033087850754 0.406255667385265 -0.0621054751063955 -0.126730419978214 -0.149817198415421 0.00814153278968865 0.0698891935937728 0.123085399689742 -0.00509805484630895 -0.00513357693386849 0.000393521355731466 0.0101870030273859 -0.00151445408962264 0.0191249125338864 -0.016311347288807 0.0106678696810255 -0.00910985255974753 0.0125870151904351 0.00705033833948852 -0.00445602164294755 0.0105023602884738 -0.00512024696650954 -0.0272275154706553 0.00265108895920846 0.0155165631953026 0.020432086277182 -0.019900460963383 -0.00941736539551346 0.0118697819621438 0.01228996728898 0.038138978294664 0.0160341131022368 -0.0258692117309011 -0.0253281671993415 0.000135739237280813 0.00256977903432688 5.16764847443832e-05 -0.000869001235923468 0.00196494320804593 -0.000582205447277234 0.000767865757809106 -0.00731853657155102 0.00284412396897964 0.00237123067048302 -0.0037971662131315 0.0219052969409889 -0.018153906975753 -0.0136428753177633 -0.0130224227300816 0.00952647961606272 -0.0328953789755752 -0.0298702161107426 -0.00987143481749094 -0.00192779107829869 0.0050377556467317 0.00168988822564535 0.00749776959870491 -0.022169460914717 -0.0147848991675114 0.0228847443411216 -0.0146364214132888 0.00194520929744226
  61 1032.11561168438 ""  5.5576509031221 0 0 -0.000917902120783045 0.000662747064614331 0.0020100360500484 0.00162426084099862 0.000808933995424555 -0.00114052278645482 -0.000643530313340887 0.000262684322672965 -0.00105906289288977 -0.000195890006857217 -0.000431514577518944 1.26745733346178e-05 -0.00030570918844327 -8.55401565097138e-05 7.10508938733373e-05 0.000390273945854961 0.00717239606463198 0.00345107605768754 0.00647441551752825 -0.00197313907374328 -0.000197139708795093 -0.00184013687800867 -0.00138093918232881 0.00120029083023326 -7.78569721184247e-05 -0.00237422709495741 0.00312058589141442 0.00299800163673646 0.00613121887078262 -0.0017661793522563 0.00275464789270606 0.00107249194447971 0.00381072004499305 0.00163654536634649 -0.000605844825126545 -0.000956021036363912 -0.000408157357237075 0.000993160891486809 0.000840292764519762 0.000213663041539519 0.000716019645077173 0.000153844000368438 0.0103346731457542 0.00883480848494768 0.00276467739627979 0.00763415365882644 -0.00544120623243642 -0.00256222980629737 -0.000732558127963931 0.00546143405999069 0.00321052959450117 -0.00760935280419195 0.0752909974957362 -0.105670517645532 0.0294710442155347 -0.0656054595636315 0.0811820275831914 -0.0253615520974682 -0.00164062593814968 0.00838940652269012 -0.00883534452046182 0.075130112326124 -0.0803777932246466 0.0357666084123033 -0.0887327331072123 0.0833644835032147 0.00206108900288382 -0.0046595570110995 0.00265190836099041 0.0106356539280829 0.0054995877105182 -0.00924827641862895 0.00368374113020446 -0.00361104972874582 0.00021958992518149 0.00215226235558582 0.000766418688921216 0.00352042945597477 0.0175468694455785 0.0139219743727906 -0.0375750655628612 -0.0122273519957989 -0.0275556831524847 0.00809505397761344 -0.14001441839662 0.24099959662541 -0.0524711045688533 -0.123302027977924 -0.185738589563867 0.1201384302706 -0.159106825694465 0.145500768935866 -0.0885548845512488 -0.120849311803098 -0.152093434873108 0.206193763024494 -0.0396323599157831 0.01511116144626 -0.0107922323803541 0.026230285963633 -0.0446468030100994 0.0356474045851563 -0.0362983215901413 0.0214164438878941 -0.00337068775468078 -0.00613235825202601 0.00612769627456972 0.0190464826116744 -0.00426232386267485 0.00126743087772548 -0.00988619441390966 -0.0014248542721468 -0.000711008396207465 -0.0168196164747889 -0.00438072857896785 -0.00956759554415829 -0.00441822242348313 0.000390768362853309 0.00226847475689191 -0.00404314299680146 0.00707809926746749 0.0158742822942314 -0.0004941987320538 -0.00072318456880628 -0.00141215577285251 -0.00271523750923637 0.00212980898112128 0.00106594065048244 0.00495517321127792 -0.00988938768027215 0.000204390613365364 -0.00157216111258805 -0.00236126013330641 0.0123994230101066 0.0165724468875029 -0.0133403505641617 -0.00980788314132259 -0.0213988760854166 -0.0331559028909995 -0.0368464070094088 -0.0276758703082412 7.83886103020448e-05 -0.00208351136393464 0.000215818343774922 0.00284482274017355 0.00677024493787924 0.00102662800400893 -0.0074219203974137 -0.00463652217396942 -0.00860356770293395
  62 1056.67913983314 ""  21.4923398276472 0 0 0.00359820024637364 0.000807785300078093 -0.00349286534076548 -0.00318436121333407 -0.000308891940587972 0.00107271679769226 -0.000626815610950268 -0.000435060301936532 0.00313100190999127 0.000953671243689573 7.99673227453295e-05 -0.000398363730590871 -7.71780183924719e-05 0.000622668734252209 0.000422537815940688 0.0022367652889251 -0.00397286566360398 -0.00449463347732052 -0.00686148663513984 0.00186957413772614 0.000430155924676996 -0.00248336545824294 0.00426825595087666 0.00194879588709895 0.00254609332214498 0.00189031376325802 -0.00322665588947645 -0.00382061978819446 -0.00874279108295653 0.0023553382805705 -0.00464037185294755 -0.00402709035106304 -0.000695304231162164 -0.00375657530734163 0.00200773858252304 0.00150291911748041 -7.42008789929904e-05 -0.00131455095236251 -0.00145232884732373 -3.80569014380934e-06 -0.00151001201212984 -0.0010506900062313 -0.0854235450670002 -0.00824315024538217 -0.0919425114973796 0.0497063387877333 -0.0350922420083282 0.0411042280274594 0.0399312234321403 -0.00490996740794576 -0.00949466316387554 0.00589365656048403 0.0108644829993438 -0.0182055213680102 -0.0273699015724908 0.013890875490233 -0.00414535872325867 -0.0180647177768179 -0.00185601547773357 0.00810121891926643 -0.0103081121938059 -0.00746610671162398 0.00853303341895782 0.00639532458756614 -0.00683380402564228 0.0110427553160287 0.00325513332958963 -0.00498091812029031 0.00361510098879552 0.0115346396712141 0.00576821774898177 -0.0104412572564023 -0.000162898641252546 -0.00469454632013214 -0.000382599791508883 0.000363440041158875 0.00120650401520026 0.0046134054629289 -0.118665869915885 -0.0810283295031335 0.286649327144875 0.10198418393925 0.29829241817142 -0.12543906090446 -0.0136003772339727 0.0369500513518774 -0.0120558704396117 -0.0470362970700887 0.00326895309562129 0.00344144904721639 -0.00769654260460273 0.00328737202161167 0.0200340957835784 -0.0310462543004079 -0.048508683906966 0.00800277515047754 -0.0448446903904129 0.0161756002762257 -0.0120670756722272 0.0292244547185148 -0.0469976856411239 0.0415810161103622 -0.0402677204842591 0.0233134205182361 -0.00143248996565507 0.00277102623917628 0.00772792024866241 0.0105358725939903 0.00197327872589903 -0.0021922652292445 -0.0211380754116624 0.000689889397325688 0.00560436722560336 0.000750209237629234 0.000711087858769277 -0.00770784950546257 -0.007655822713128 -0.00254475181577675 -0.00562680680322239 -0.00647684731752697 0.0111299303350518 0.0207543583712885 -0.000514998763714672 0.0191054253242128 0.00110949659486155 0.0171401755746844 -0.000712115342283306 -0.0115880531307587 -0.0361893199495576 0.00262130397650367 0.035431856746469 0.0366533319340612 -0.0192167555071085 0.0339452661111297 -0.367345858974252 0.0361474945754706 -0.00766145458166375 0.362616871920733 -0.010572096286552 0.138169556116781 0.279425050875767 0.000344822266395178 -0.000883035476820917 -0.00186283547829709 -0.00664054754002553 0.00271038071094032 0.00623129821540962 0.00219462155948486 0.0140166011213036 0.0150175840919212
  63 1060.29436794292 ""  3.41894089992845 0 0 -0.00126908502512872 0.000274664161395558 0.00427694609153515 0.00195946851494679 0.00126836535911416 -0.00247941343427369 -0.000937962152671154 4.83654170493397e-05 -0.00316302584160404 3.14299618631042e-05 -0.000493793654194729 0.00018785917625723 -0.000435567898251876 -6.33777440539757e-05 0.000230818164999034 0.000105113745950272 0.0131189879150387 0.00836259941388138 0.0115782824650705 -0.00358582831760049 0.000146870727755256 -0.00499140580287198 -0.00312201671982466 0.00221067358713489 -0.00244766890595157 -0.00642764994751585 0.00905629148164531 0.00752319848814969 0.0121349158085759 -0.00514707769120178 0.00470683710109331 0.00392220671035836 0.00327723567954803 0.00164291348925461 -0.000295107862449093 -0.00132256368099841 -0.00104163026014383 0.0016722587431183 0.00115593799308982 0.000643975475796281 0.000769611037860316 -0.000181754497608154 -0.00633118811321528 -0.00393974220837606 -0.00973965846106051 0.00373405743423216 -0.0038756513706664 0.00572593946721581 -0.00189360006938459 0.0108512479142924 -0.0101400710025347 -0.00997824824211982 0.00529644222960134 -0.00245511217419839 0.0048582045328953 -0.0207932378308883 0.0202106898455494 -0.0141414435382963 0.0190346016104764 -0.0155985825503295 0.00278837676066459 -0.0101824494736007 0.00971995655395171 0.0207598602361464 -0.0169471625291834 0.0115333015222957 -0.013693660952885 0.0408792207402486 -0.0394097815327017 -0.0617950620718372 -0.0412902681343474 0.0635529042453336 0.0469791464922909 0.0429051331444626 0.00627308597450397 0.0277721382853795 -0.0205840299096779 -0.0537606599898267 0.00116972882299385 -0.0164400228392709 0.0318134967659406 0.027178117090325 0.028998080429156 -0.015218023354122 -0.0805086418848008 0.0344855192009884 -0.0120417468599737 0.019143792840086 -0.0154096840826083 0.0120502212883083 -0.0152387900386783 -0.00206200698298175 0.00980652916520297 0.0486799736109602 -0.0104856029433226 -0.0124099509072663 0.282792688130589 -0.101020973735698 0.073542078931991 -0.170977884073414 0.296621741478175 -0.261755090635074 0.267761285932748 -0.155971534494598 0.0246541632568308 -0.092640411423103 -0.0626748059401033 0.00688050439720574 -0.0871149158374786 0.0561467987003908 0.265410712622589 -0.0269165483559774 -0.108779071076608 -0.207081289810592 -0.0660507264279842 0.0247693285715934 0.0874073927077924 0.0671054450524961 0.206155425925166 0.0906136193989115 -0.171301164063107 -0.228344894378237 -0.00138133430343842 0.00268633113463577 -0.00165557632599337 0.000998544544147002 0.000817245490852405 -0.00104751057672913 -0.0034992887108802 -0.00311269177081926 0.00662695455546297 0.00545284807760525 -0.00371371373917263 0.00891133894483418 -0.0489133798863716 -0.000365255816266746 -0.00732139922025534 0.0514977498623441 -0.0124412712825866 0.00883582073138507 0.0307753406968269 -0.000531863334374986 -0.00192146300670871 0.0002357130304278 0.00287033642182758 0.0140767004110881 0.00374940102626256 -0.00361224985789683 -0.0156666309033051 -0.0159379161139225
  64 1069.16248782946 ""  0.126188187160889 0 0 0.000236128956498411 -0.000251857416681426 -0.00336592808025373 -0.000910300298289288 -0.000930966011476653 0.00187685647889781 0.000954237995146111 0.000205600180410605 0.00248338049316174 1.45004096682952e-05 0.000142117231153081 -0.00035473423384482 -5.29314055879549e-05 0.000185844562692653 -7.40749381896906e-05 -0.00140703516773012 -0.0110737887271315 -0.0064228479212355 -0.00820256542266467 0.00230861952608497 -0.000580590196076031 0.00424083945772456 0.00256058687895437 -0.00155144336138525 0.00204135587385839 0.00583792541769865 -0.00802050674392761 -0.00638504365776317 -0.00969720678982921 0.0043397861145699 -0.00371454192406787 -0.00297891806177821 -0.00286876461884285 -0.000811531591761445 3.77976822765401e-05 0.000800213139635235 0.000562103565091589 -0.000921766335490708 -0.000544040512765924 -0.000755658699050608 -0.00011394604475084 0.000375810062311314 0.000544132399344747 -9.55967608043099e-05 0.000399309227412251 -0.000267117669234096 0.000176735239343549 -0.000419527834672744 -0.000227491773513186 0.000379249013039963 0.000464222558334137 0.000642343710208183 0.00110936470708355 0.00217487101144582 -0.00325948480280035 -0.00951751714722542 -0.00921229311183606 0.00894644161795932 0.0280221249152282 0.0259990067367677 -0.00138364104422414 -0.0054767336223878 -0.00466162503345096 -0.000466245167337189 0.000316089448905966 -0.000791259018894338 -0.0121096027198773 -0.0402189412414959 -0.0379231160697066 -0.00933603263209266 -0.0307127397243503 -0.0286278261518948 0.085743012784831 -0.0105413761911917 0.0311199387129807 -0.0723472342450307 0.0555943576642754 0.0110158949766751 0.00105768500196317 7.83861551526612e-05 -0.00123119800340476 -0.000121313580624379 -0.00169515219949276 0.000550991347808738 -0.000217185344787105 -0.0118952588372196 -0.00743470508750651 0.0145136681930505 0.0506871851218635 0.0462337216775264 0.00154148888833145 0.00141851555130547 0.00215673268461235 0.00294864485316605 0.00821619367254709 0.00537920810458181 -0.0714222593534883 0.134909008335076 -0.064901643613706 0.0119007925212146 0.0411738324514685 0.0374349079484811 0.0887407752146705 -0.0818360270170242 0.115439529039521 -0.152134778061942 0.0597825352507673 0.310608587597246 -0.159600415201755 0.0822144617425239 0.104283494161642 -0.0534337635269566 -0.0669212570987117 -0.385107435411334 0.244846009237547 0.250485337421945 -0.0184518801542472 -0.0813555757796122 -0.385100816509554 -0.0393254602720479 0.199724300242747 0.0527602338286127 0.0227413853344026 6.0230120749792e-05 -4.91323049493856e-05 -5.25188816779132e-05 -6.82401562441909e-05 2.04571155803019e-05 0.000154020426411289 6.93193330339709e-06 -9.92408250705041e-05 1.02235507176066e-05 0.000163833868361538 0.000407770505349962 0.00239842695665364 -0.000815107959715201 -0.000559161145672334 -0.003091667606011 -0.000533302178253267 -0.00186210100908489 -0.00248308490956816 0.00037495163355655 0.00161951471071101 0.000199246230497962 0.000373675304747869 -0.0119300512075964 -0.00501783455770392 0.00337574984199181 0.00967186994625002 0.0104909380323689
  65 1070.76565795088 ""  6.61828698260498 0 0 -0.009304976510509 0.00427415979009493 0.0948070511377258 0.0257028694364143 0.0252208334590535 -0.0530953985281567 -0.0265859398772663 -0.00376832736659772 -0.07000333426288 -0.00238074074320803 -0.00347916072542723 0.0102971132091899 0.000700736058371235 -0.00631347049029973 0.00110962702843194 0.0359201636706962 0.307605915621596 0.181544614928914 0.229121246334583 -0.064625714465794 0.0158484718829492 -0.117712942091422 -0.073107386377015 0.0418849462904843 -0.0562408252294209 -0.159148280801726 0.219958510263971 0.179375487550517 0.26995768337787 -0.123950117581117 0.102940695736204 0.0818468048254969 0.0800567537810634 0.022202337420492 -0.00210210843461398 -0.023474261766804 -0.017072543005366 0.0258022929022164 0.0149972005351328 0.0199519019049479 0.00273772777489133 -0.0109447922940723 0.00128786469526443 -0.000639759176902664 0.00174136582680584 0.000683999858216884 -0.000290636501736767 -4.18540241767251e-05 0.00210507776585815 -0.00137232598651711 -0.000648675224632886 0.00121662879945067 0.000847336909137835 0.00494481448266214 7.10741705064683e-05 0.00080051459152217 -0.00528590212554833 0.00263970296028655 0.000972025871408345 -2.47516465599381e-05 -0.000909472949534586 -0.00200616304992504 0.00283292039659878 -0.00162541984929227 0.00114249784971242 -0.00178726057160404 -0.000232849627211235 -0.00313420728296375 0.000621010591817208 0.00265257859646394 0.000706295790872349 -0.00390608123226295 0.000149854024015269 -0.00291846831041319 0.000780052859703459 -0.00412188153801765 0.00294803137898506 0.00341670953347276 0.00270775557083521 0.000839983686833799 -0.00513822680836198 -0.00150638389746082 -0.000309962164268561 0.00174123996703841 -0.0238466463888971 -0.0188956231618317 -0.0198048393895589 0.0104932227132297 0.0180849187167986 0.00383928257777204 -0.0013418368930219 -0.00354288373364719 0.00138922891185617 0.00281674088585494 0.00575193249566111 -0.0015030297869428 -0.0158326899735119 0.00923016190404421 -0.00561112873518048 0.00866554899467975 -0.0123129220965268 0.014061043433361 -0.00968121471476279 0.00444067290405306 0.00314137676305775 3.77167333710557e-05 0.00585294277694594 0.0106236250459281 -0.000639044828570332 -0.000414220274130845 -0.0117525804234689 -0.000232758497798984 0.00425831007559273 -0.000903578297323588 0.011723660858853 0.00681718379003779 -0.00559547798952083 -0.00664956373703141 -0.0250274317389597 -0.00654831161418673 0.01620997564198 0.0145337929518986 0.000866314353781182 -0.000570497079707656 -0.00123883245790642 -0.00174620839640915 0.00180280056178817 -0.00142037512492003 -0.000895146717550914 -0.00502171607389041 0.00322107082556262 -0.00107842831520556 -0.00346310551310191 0.00613873234011487 -0.0151141575410961 0.00288207561191725 -0.000568342247669555 0.0373815166161501 -0.0109586779907653 0.00230629549635732 0.00998982899219164 -0.0100736037789483 -0.0436168247063862 -0.0057732793761259 -0.0130641471793032 0.331864847333969 0.14187849355405 -0.0874705519546959 -0.272764486432303 -0.291873568010332
  66 1115.38734389955 ""  12.0300054444148 0 0 0.00800772841778776 0.00113466724444005 0.00184158299106218 -0.00664012060555507 -0.00233893681063603 -0.00567383394450242 -0.00324225120135682 -0.000207058024299991 3.85924276165373e-06 -0.00470967962339428 0.00792314319496528 0.00732170414415602 0.00991162013097833 -0.0044019450219306 -0.00345275505535322 0.0167369401190564 0.0180789271300356 0.00107941154823111 0.00567523151970225 -0.00323595725092351 0.00194026958839332 -0.0123884112281997 -0.0106944838442069 -0.00321161485646564 0.00390229276373632 -0.00794327997900908 0.00865993107743276 0.00594405280966147 0.0035362657956692 -0.00513207233953065 -0.000687656019080446 -0.00574389858311018 0.00998720765477028 -0.011075135601254 0.00492883122658262 0.00277665539895428 0.00358077656209468 -0.00662663812310146 -0.00866448302810907 0.007950928432063 -0.0117962119583139 -0.00791524147813103 -0.074108856185184 0.110458712191124 -0.0115450197404095 0.0203125560372024 -0.0767809930875043 0.0410706824826577 0.0510140441431997 -0.0104418978462181 -0.0025937644975769 0.0271673496002689 0.0164166974970312 -0.0298893528476576 -0.0413642290865794 0.0254071180758813 -0.0120019020905558 -0.0685509953200405 -0.00451914938663917 0.0279912386378909 -0.00112681982431349 -0.0146736087939038 0.0156249916407164 0.016641360344572 -0.00573586238293339 -0.000875828568471637 -0.00340569691763062 -0.00118080027541567 0.00221913018974804 0.0103147261374643 0.0027914109174659 -0.00647352205121283 0.0182278528076711 0.00455519000769383 -0.000641000304652117 0.0149348860708865 -0.00476365678437979 -0.0095583711960115 -0.158596959152019 0.157959542032338 -0.104833272738882 -0.21036384917417 -0.00395984036204118 0.0196437537116594 0.0546287407038712 0.0176006804550288 -0.0234118078331567 -0.0378508736972405 0.02627288017405 -0.0242827899560512 0.105168332392246 -0.0614262763977773 0.0280175104259567 -0.0155700587228304 -0.0114423418565102 0.0351181737720722 -0.0270308320571977 0.00565312512617801 -0.00606273625308373 0.0226972017322549 -0.0346383774340717 0.0297150224569918 -0.0239676257038048 0.013462713829961 0.0024001221189983 -0.0271280145605959 -0.00833577757810887 0.0220927033412311 -0.0285150900182886 0.016861265502525 0.0403765675634196 -0.00932433575720131 -0.026552659054888 -0.0827688251117271 -0.0272709945925269 -0.0113017206503088 0.0179164886522086 0.0226499699191795 0.0801721484489001 0.0194720878065544 -0.0415277317335796 -0.0302277907019732 -0.00371336347741957 -0.0207191263260336 0.0179570576654173 0.00608465518979811 -0.0161491151471901 0.00782699634993104 0.00426344738100125 0.0765011655156246 -0.0622030016423616 -0.034720945697113 0.0238712559756105 -0.106828542557655 0.20550455194927 0.0589291026619448 0.0982894232965178 -0.246678461982956 0.194296287419939 0.0871046589259398 0.021398340119981 -0.00329018104920412 -0.002082827116446 -0.00148668995091579 -0.00176500557383886 0.00521309811918057 0.000111369808582206 -7.24100005035763e-05 -0.00953613661905804 -0.00656651111765272
  67 1124.53746860108 ""  170.987767902386 0 0 0.0932862970930181 0.0444681179998948 -0.00868315794473024 -0.0786564376245223 -0.0454395250850267 -0.0434207312587201 -0.0209511115306322 -0.0146652413542089 0.0270772516490823 -0.050155070285797 0.0912547622011075 0.076657620634774 0.111707664702149 -0.0413697072512847 -0.0378193322207589 0.183700501486037 0.0990008525735384 -0.070489265704603 -0.0205791425644895 -0.0528031099834036 -0.0231020909585404 -0.0713297918693517 -0.0870481448720902 -0.0610852159846118 0.0135299588284922 -0.0252073153261536 0.0218591918781319 -0.00488521809736712 -0.0349232408365553 0.0101521545442065 -0.032865436146567 -0.073089108019564 0.0667430660964794 -0.149573253899932 0.0634522673648666 0.0533961651171038 0.0603019377693504 -0.101151178651891 -0.112330014787396 0.0774906454397783 -0.138619556238209 -0.0833167191597831 0.00305302265890593 -0.0123311297408195 -0.00455964765057343 -0.0016095177976071 0.00713651214034371 -0.00185799444333376 -0.0030178954931879 0.000804377931700936 -0.000170972509462346 -0.00322299405710696 -0.000994983120262988 0.0025502342470879 0.00252017653922764 -0.00273255969194964 0.00155641975226356 0.00894195232554335 -0.000210971933498337 -0.00279978853309921 0.000320315651626129 0.00197511682684465 -0.00209791847504129 -0.00264323532304808 0.000764527144097276 0.000296476978046238 0.00125233003793853 0.000122715538124073 -0.000474680993059397 -0.00205255973205751 -0.000553352760049543 0.00115319830825711 -0.00218470827404453 -5.35031322179163e-05 2.65221302994268e-05 -0.00192897234276083 0.000502620631381223 0.000607879222280882 0.00976931599091263 -0.0216798012628052 0.0283328074198748 0.0207028078405129 0.020565438204638 -0.00875865130863669 -0.00260234068009677 -0.00255378217414178 0.00255488390266595 -0.00288074387306283 -0.00380736625636407 0.00796048834919257 -0.0120708675499859 0.00735228524241873 -0.00357138361360501 -0.00432660706482078 -0.00102193814011365 -7.63010178298132e-05 0.00581196585960942 -0.00116927167745048 0.0011391385588436 -0.00459362755830547 0.00727051137648664 -0.00617114476849602 0.00518134960472708 -0.00287310193868939 -0.000488748052430291 0.00321527340169348 0.000194562081138264 -0.00402759428214835 0.00354089380920243 -0.00196890837183654 -0.00251763964222882 0.00101158778258883 0.00225609417898619 0.009816885192636 0.0039137825370675 0.00274208877363337 -0.0014081315486175 -0.00246393404515778 -0.00946212819201817 -0.00132272122190702 0.00442406279090305 0.00121777207093958 0.000573900687169909 0.00735454973237514 -0.00175625464635444 -0.000227063120096035 -0.00348130686287935 -0.000792019917845521 -0.00120063736326786 -0.00080498377030927 0.00719353002344182 0.0083253244417917 0.00114994499132044 0.0358609349160104 0.0174595720178844 -0.0236947938848633 -0.0256370776176281 -0.0180437833177465 -0.0163064175737237 -0.0227906381169571 -0.0196844280220005 -0.0462818682522642 -0.012505998681663 -0.00647024681421309 0.0652585350009181 -0.101257579789673 -0.126695878714063 0.0638634984112194 -0.142731856017614 -0.0566136248674847
  68 1130.63029396381 ""  3.64015106422736 0 0 -0.00289627162845312 5.01017603191632e-05 0.00384188981459592 0.00419541280323433 0.00607095185293863 0.00434676930845984 0.000262427218836299 -0.00137810492187672 -0.00331781564352343 0.00656837571336651 -0.0106636500516197 -0.00882951999833127 -0.0117313260099861 0.00536741813585649 0.00495551417193083 -0.00627994240370737 0.00800439744324652 0.0105108814779903 0.00397844705035677 0.00330097011836679 0.00310762358147261 0.00145883542600829 0.00770704676888261 0.00675511962779477 -0.00595071831187386 -0.0060869383191002 0.00903386537087711 0.00345366265139636 0.0102040524271703 -0.00139193953886134 0.00739121272963444 0.0112283322495328 -0.00350072462660484 0.00914066597123975 -0.00280345286780147 -0.00318919833050375 -0.0067691602448227 0.0082928733389961 0.00921205614103195 -0.00699480462210532 0.0109529544982658 0.0059844644210262 -0.0323882424449414 -0.0432921472626859 -0.0576391743412249 0.0050647421792427 0.00973024988604584 0.0182000805223589 0.00216159216363154 -0.000440942277037256 -0.00126437516072152 0.00550265083741776 0.00101317797514407 -0.0041362613963318 -0.00354989645844464 0.00231283350420759 -0.00126825825848618 -0.0148120848222006 0.000539458435347508 0.00406871972637758 0.000467703177742299 -0.00211170193974818 0.00197833526405938 0.00428634478922367 -0.00101139631339527 0.00155445365953457 -0.0016732543133634 2.54843271537978e-05 0.000644491645980776 0.00306194613996914 0.000832605014797889 -0.00175981271549441 0.00330427855036463 5.39913036768936e-05 1.98658276001414e-05 0.00310930047742587 -0.00107485193063323 -0.000989575862326203 -0.0158678848623001 -0.109323014819794 0.215678860923732 0.0114222779187865 0.237933642021401 -0.0763215933996221 0.0155627489211903 0.00100225119111753 -0.000424118900526109 0.00519972090501367 0.00651655651866661 -0.00824366949226467 0.0189757215416643 -0.00802796583124001 0.00604201561896701 0.00426962529897639 -0.00997045330304101 -0.00982628391121164 -0.00825853796966625 0.00180162708456375 -0.00168723888626965 0.00701136935133991 -0.0112217641884308 0.00983971147413476 -0.00755725163830999 0.00423002382263873 0.000462748543749109 -0.00478705420809688 -0.000275860276863802 0.00615501935654191 -0.00525317137098869 0.00293019338400118 0.00372648610150975 -0.00172388597880131 -0.0034044750789328 -0.0151224895091901 -0.00636731093108734 -0.00471941366528561 0.00231179715866002 0.00387523101242994 0.0158147078394468 0.0021859408364122 -0.00718121518653256 -0.00194182443145225 -0.00101142357011279 0.0679129966967234 -0.00345745689127763 -0.00696278793788929 -0.0511994797748753 -0.0098353512675615 -0.0160831591973809 0.0449606306210347 0.0408402585155777 0.0590281305069807 0.0282512319142866 0.362600217767965 0.42188851141214 -0.216143677930804 -0.212444681529015 -0.305157160989267 -0.0673803910101943 -0.206552827127684 -0.206119856949549 0.00249385986537381 -0.00132333761895541 -0.00187080490651004 -0.0107407535083789 0.0129330801228467 0.0143919772157574 -0.00880460488944638 0.00894274338398749 0.0003235875648011
  69 1137.28034458557 ""  3.20393764355004 0 0 0.00255094183821751 0.000366868800153493 -0.000226194764727885 -0.0022739836517865 -0.000946375539314139 -0.00138179719638532 -0.000566803547064877 -7.37953437806642e-05 0.000657618979816676 -0.00150810478807046 0.00244606531526518 0.00218760973091674 0.00320285604980906 -0.00109911893645823 -0.000969013509237216 0.00505990172294771 -0.000643208320482379 -0.00306264723763851 0.000141897357415474 -0.00137379221884906 -0.000367453839326191 -0.00281365747666963 -0.00332780312314965 -0.00175215397920374 0.00171391830026436 0.000502661271254918 -0.00183183954267557 -0.000830115803158049 -0.000279065253960308 0.000797828942509112 -0.000290757534093316 -0.00247166345460738 0.00330136283821222 -0.00455400147347056 0.00201210059122222 0.00167393443210385 0.00176362267175493 -0.00310941407930322 -0.00338344422552124 0.00247401463951755 -0.00436322648881902 -0.00269253651700168 0.0358328355972271 -0.0471216792111667 0.0222979031348218 -0.0390120499005815 0.0395315094377217 -0.0176113945805798 -0.0184809034848992 0.00571546565249191 -0.000469649924020496 0.040811316847488 0.0131237033406708 -0.0315933941787286 0.00426077787075055 0.0104559546703458 -0.0101750822501855 -0.170323119223258 0.0129238038275831 0.0422504381648009 -0.0137440720673832 -0.0156129998764471 0.0211852100053467 0.0685204147989919 -0.0266357309018507 0.00681466047490937 -0.0222249375559336 0.00361614673841955 0.00333489645060799 0.0363833697152517 0.00832134261663082 -0.0207953841125799 0.0376448190022649 -0.00493325332406499 0.00203032299370823 0.0347934164925931 -0.0132344051443927 -0.00582415258575193 0.0641781848209309 -0.0508532388434999 0.00611595677930753 0.0818741657854052 -0.0445149046228602 0.0113335614478708 0.141290525689564 -0.0129018173817118 -0.0103809167008723 0.162232748304773 0.0727795037508083 -0.141022528722978 0.120072795634005 -0.0752006543244865 0.0410564729241852 0.194037519244112 0.0154509474778284 -0.0911972425297928 -0.0989421066825973 0.0229462218425338 -0.0205833772495756 0.0858711047795206 -0.142280080743737 0.124792762715183 -0.0902569969745001 0.0489143747348638 0.00511297405109354 -0.052663380677227 0.00740110658454022 0.0874707152226076 -0.0612629184782827 0.0326474773091426 0.0216092767112388 -0.0199522804510665 -0.0289764416598137 -0.171268885613701 -0.0741381006903327 -0.0663475427155483 0.0170200360123438 0.0390849880409699 0.168655607673116 0.015772871558305 -0.0712344361744457 -0.00302166416552485 -0.011613183088144 0.00149388023958174 -0.00788464509650982 -0.00562477436726079 0.00909224282016176 -0.00157535383803729 0.00375688612402158 -0.0261777402986908 0.0172192982107776 0.00245666128143259 -0.00567658637913852 0.000553924281547297 -0.0610207485345517 -0.00637219062075273 -0.0221308532390552 0.104288071190243 -0.033691952761726 -4.43892785017219e-05 -0.0195395354664955 -0.00150149224149898 1.91459960482489e-06 0.000126733087097014 0.00117774959000765 -0.00382563044020088 -0.00321470639530475 0.00200593968490806 -0.00211186047377757 0.000600582147585358
  70 1156.65446755163 ""  71.3655599609371 0 0 -0.0970803477371191 -0.100410780125417 -0.0010777293909587 0.039583115808048 -0.0445289205680564 -0.0580579818192303 0.00395993875512903 0.047164671580817 -0.0285668238530415 -0.0485737601390766 0.0801845562363889 0.0682909747222233 0.0579668975760967 -0.0553412438532699 -0.0356170922991443 -0.239403969779037 -0.210214588385034 0.0798587765377237 0.0762815635994868 0.0230474427973826 0.0393262698675806 -0.00359736220767814 -0.0762001488252934 -0.0248261077084789 0.0683547936872597 0.0490984156596228 -0.0760558588121048 0.0704679867920419 0.0332190541990689 -0.0916883659672934 -0.0265780237620106 -0.0356252303903246 0.00055034202636248 0.0674037846205476 -0.0381405767592729 -0.0572674868207542 -0.000830231633249148 0.040877612000238 0.0174219334699856 0.0613946550275784 0.00202563343073078 -0.0181535149170781 -0.0023207761434549 -0.00110541217817307 0.000543845404569944 0.000532118260424672 -0.00104558170009493 0.000497965872211326 0.00286925504481188 0.00123238315502053 -0.0014232949869589 -0.00360339129582663 -0.00197145069182108 0.00105903259601156 0.00261698448370613 2.22218214802656e-05 -3.73868150849798e-06 0.00109386196788069 0.00149443715589564 -0.00172288531351846 -0.00321401353477378 -0.00114809794093742 0.00210639537089784 0.00288775575513547 -0.000695180955774109 -0.000135461034465151 0.00075438539560508 0.00106291142878237 -0.00134729699585906 -9.87378640386722e-05 -0.000189267614848802 0.000306059314622855 -0.000745961238084029 -0.000953489059461972 0.000464235598092209 -0.000519135767079707 -0.000134414238436149 0.00122510080495438 -0.00641877114649347 0.000269152141332306 0.0023123236880898 -0.00376890853484619 0.00445315334735302 0.000364745917960843 -0.018426583901914 0.0168083342298881 0.00730057923448231 0.0113926791294224 0.000587697931642263 -0.0101259393296893 -0.0161441525757522 0.00420228044032975 0.00110190617120927 0.00999647507959372 0.00182660700526365 -0.0054412715287658 0.000980965968641766 0.00016988563590369 0.00018175657298219 -9.36097630386346e-05 -0.000339932227930133 0.00026847902675972 0.000894717531104326 -0.000473267841493386 -0.000396116748836149 0.00161843722575452 0.0023021785336793 0.00199857842957241 0.00120121236050684 -0.000881934554523624 -0.00430325042011356 0.000268976384223289 0.00264310096757427 0.00343148151827671 0.000214743689257927 -0.00240749218359726 -0.0024494352647084 -0.00155378394008891 -0.00339776332777089 -0.00228792262537611 0.00250975617246965 0.00379195527260583 8.69199922256428e-05 0.00704230870158396 -0.00454410492506998 -0.00770025018534096 -0.00345479492944009 -0.000257776504995021 0.00194773435267237 -0.0010361780077929 0.00502609511218393 -0.00495893203204587 0.00408778996374168 0.0319941581867003 0.0506754525113171 -0.0220407099711861 -0.0318743220982049 0.0385917421750536 0.00679833848482503 0.0205387360516256 0.0104267341497772 0.0564027777918152 0.0315371729865522 0.0199633296299499 -0.0673898587735664 0.120781377983147 0.149499751637452 -0.0649403366394237 0.196620415888813 0.0958900031734441
  71 1161.59441758299 ""  11.8926961950432 0 0 -0.00250973629628097 -0.00579528209123485 0.00328452936929572 0.000973644050324106 -0.000286000837030028 -0.00407290567965609 -0.00160023674374856 0.00205907275312989 -0.00292154567545726 -0.00161890042667175 0.00266875511773721 0.00255853062258882 0.00215713927138108 -0.00249312144597563 -0.000369266532203435 -0.00806216049921472 -0.00536674790008136 0.00855350067087618 0.0087462717154787 0.0028291611241239 0.00566337063085295 -0.00627256968195015 -0.00744272607053167 -0.000368369335330137 0.00473579395629592 -0.0016876516623816 -0.000463623793645759 0.0100447961815686 0.0102171187805299 -0.0091878716377671 0.00188221757654806 0.00022109702475062 0.00473814344743006 0.00157971171148613 0.000396338786773253 -0.00364960402333108 -0.00383613494250638 0.00432088152717008 0.00131373144896415 0.00599234612437657 -0.00172970813668146 -0.00402406126999019 0.0205010159857308 -0.0214968290906035 0.0020728251526018 -0.00139198406267504 0.0228322789630562 -0.0166098226012831 -0.0178740883651686 -0.0173106303556615 0.0230626940914754 0.0642125573820106 0.00781281347982468 -0.0349710416694526 -0.0645057121758198 0.0202212929487371 0.0040252305635357 -0.00153978433010744 -0.0311046402191077 0.0339163956227272 0.0676485596839383 0.0151565750795993 -0.0386657833607472 -0.073659260326099 0.0174947737607885 0.00591392310627416 0.00180481611738868 -0.0244030438225087 0.0251272092185712 -0.00741334078825824 0.00471942587705372 -0.00243783036156572 0.00742722740685143 0.0228823669939151 -0.00894406230144139 0.00229826019001166 0.00601540908574778 -0.0247132724153209 0.0341877725376101 -0.0296896920509177 0.0204297184376303 0.00747427308447573 0.00578735254880112 0.000887638677790836 0.428914861011794 -0.119427842659577 0.0269917152808293 -0.26547180562906 -0.0681386657674295 0.137399062477756 0.357950663683615 -0.101513418548837 -0.0122237989876522 -0.322751829805623 -0.0751579619211429 0.194076655622936 0.00401165441419235 -0.00121979340256118 -0.00135580478793724 -0.0186310594132119 0.0352221496661519 -0.032879880469619 0.00439148635744655 0.000314100414804303 -0.000733443407094274 -0.0190906769380649 -0.0487438107455287 -0.0632658500568167 -0.00808438836329635 0.0112275517429147 0.0883074363499317 -0.00352007909802062 -0.0494905637359999 -0.0380155152632828 0.0154920466564712 0.0669189905343475 0.0451523909820862 0.022244659936131 0.0373929436059895 0.0440716070991977 -0.0353306644827377 -0.0812799020629661 0.000709032311461813 -0.00174855978495847 -7.32203800673338e-05 -0.00148324777759394 0.00535059716465573 -0.0031536817205067 0.000499340051322135 -0.0152680291909635 0.0109803027139231 0.00509079708386855 -0.00382045211735806 -0.00561977560425241 -0.0347015086290148 0.00572754799375648 0.00277857776799087 0.0478328947723471 -0.0350049778626656 -0.0253894119221012 -0.0296421367447098 0.00171517501022285 0.000763837430867169 -0.00110943597034697 -0.0139551912597814 0.0127916231845496 0.016842507111171 -0.00314111375658643 0.0140549099813642 0.0095617920188025
  72 1171.8488122622 ""  1.65905850439391 0 0 -0.0691073735261409 0.095721503760783 0.0146215049172683 0.0395076828779498 -0.0876642706334102 0.037958677659624 0.0447305942891877 -0.0573710278360414 -0.0198070014150339 -0.0116534706935169 0.0328375343855181 0.02478361006006 0.016586983966558 0.016096229141233 -0.0564127049859675 -0.148809652186151 0.128589857742906 0.101980506992799 -0.150866990464319 -0.154732627126247 -0.199357194440312 0.234863874232969 0.119696032005805 -0.0395829825103467 -0.189653603804338 -0.0392655330239069 0.105553587476558 -0.121853066156578 0.0307256854177773 0.147699117372574 0.115684524850187 0.217241799972286 -0.169140189739637 0.0274207965851506 -0.0839778340860351 0.081663908271705 0.216147181986768 -0.160565567630247 -0.0448051222423244 -0.176163637907918 0.0814753796582449 0.164528946569955 -0.00120676654530142 0.00123548901251406 0.000195725457189063 0.00185734254667998 -0.000968005985598608 0.000263887348868362 -0.00146451158213894 -0.000478924365956311 0.000519017113803132 0.00158110052935526 0.000432344120222516 -0.000581013756544848 -0.00101710076826424 0.000197892441986689 -0.000209181445630219 -0.00123324765493302 -0.000274816384906738 0.000642334586395931 0.00118508808883823 5.19845286449734e-05 -0.000487271065131536 -0.000841999380352389 8.37469910040684e-05 0.000191055475374684 -0.000590637433456972 -0.000566746251812764 0.000647277268734967 0.000337514553249095 0.0002153785017254 -0.000303027842703267 0.000457735344063958 0.000297557861755792 -0.000167125615083182 0.000325688839232026 -3.25301770020855e-05 -0.000485592379608053 -0.00179381526218626 0.00158724654107669 -0.00141236369754959 -0.00317983447677309 -0.00101310030695248 0.00057833000279928 0.00574818606424922 -0.00429076180738013 -0.002267711716503 -0.00293519685670747 0.000497849625421151 0.00246579288052976 0.00778607671054762 -0.00255705972129686 0.000212203220942781 -0.00318768077208913 -0.000983300605525951 0.00158201139059657 -0.00119102300920863 -2.6019030478806e-05 -0.000190863377383894 0.000765030783689755 -0.00102536267126493 0.00103393388076215 -0.0011767305728503 0.000686018765576784 0.000349971303999957 -0.000897016576280519 -0.000921179711494249 -0.000366491033058736 -0.0007437529666247 0.00045405839100005 0.00168836098105976 -0.00019112106325976 -0.00116342000849578 -0.00203935235559886 -0.00042114492862531 0.000555714258623873 0.000939523644453783 0.000810038810305873 0.00244808155304205 0.0012336036500429 -0.000933431220783768 -0.0010006562855836 -0.000140681089905707 0.00178679895905004 -0.0012779552361886 -0.00153509059705346 -0.000554612146807106 0.000221857051692046 0.00058201094143696 -0.000895825894075621 0.000213177156653715 -0.00220899730704254 0.000804248672425319 0.00683776877925114 0.00849165780383264 -0.00538392010038213 -0.008160626955267 0.0101201210464718 0.00434968483111842 0.0109273494648295 0.00821755097057949 0.00684423208761889 -0.0199622647957649 -0.0206164669458772 -0.0532635753323478 -0.0134648878020927 0.0254699580620405 -0.0414491997937956 0.0338399027928439 0.00168946122904588
  73 1176.58128401162 ""  0.208601043373096 0 0 0.00861284538770402 0.00626806569061702 -0.00305642010118222 -0.0040079758205302 0.00658052064233844 0.00509808211172054 -6.18245312041939e-05 -0.00172358865447282 0.00454373317584644 0.00372624863093668 -0.00807420461108582 -0.0059420955693396 -0.00484455075827747 0.00476607474677368 0.00339587023725362 0.0268588498764906 0.00923509307569926 -0.0180176901121051 -0.00422874714999094 0.00352727084213193 0.00244796310632931 -0.00135039349155621 -0.000961972873471539 -0.00150155219505171 0.00114994715289776 0.000980435729634283 -0.000836066643099669 -0.0089859558919642 -0.0117639660261386 0.00838069273057773 -0.00290638386775175 -0.00514656386481206 0.00267126791719391 -0.00635505832394652 0.00388938223537624 0.005082009628358 -0.00130122746006978 -0.00314698982842684 -0.00185131555096018 -0.00472516733782759 -0.00187157136664462 0.000515488918045655 -0.00745685599222503 0.0100459418233586 0.0218695688250391 -0.000488247474791662 -0.00715502219497396 -0.00556938018134684 0.0143294262368805 -0.000196826753204865 -0.00518288565949651 0.00143025591448359 0.000192770354567933 0.000281096283972934 -0.00533695744403757 0.00306561174284375 -0.0015438834999309 0.00544033722290862 -0.00130268133972576 -0.000429535314347927 -0.000139256240970194 -0.00194881165057018 0.00212064645114893 -0.00322733102332802 -5.29487222252103e-05 0.00114048955669526 0.00233177382031724 -0.000790268207287231 0.000179114058321609 -0.00157857454724503 -8.9243528190101e-05 0.000613030948557169 -0.00140700039204617 0.00068111280989734 -0.00025384254303471 -0.00144280688393448 0.000728422662203175 -0.000239242200841979 -0.0832274742596888 0.0562096397530838 -0.0480079000389344 0.0240839875213231 -0.0839543495024712 0.020381652269336 -0.00887895968099024 0.00044629921658878 -0.00464740602140376 -0.0157495707252209 -0.000804215695831554 0.00625247652971917 0.00277268326839313 -0.00307924936843194 0.00248595419912974 -0.0367213614533758 -0.0144473797988043 0.0256940216125936 0.00363869259499377 -0.000387453717579863 0.000507139976045378 -0.00372118512354905 0.00650388382814023 -0.00568423523292365 0.00340831188807526 -0.0016505315336924 -0.000454642845208269 0.00202060896651051 -0.00089433174615157 -0.0046363016140409 0.00268926170397503 -0.00123715636633053 0.000939889911721475 0.000744637805672096 0.00010029971201329 0.00623037643433886 0.00347777924923921 0.00396269122380944 -0.000127005901434205 -0.00114942478860852 -0.00627845025726646 0.000400787305786197 0.00254793845502926 -0.00178445012305948 0.000603624440811337 0.0479822052428287 -0.042499730811444 -0.0928752120779466 -0.0118625214439138 0.00709014044935209 0.0507067088106018 -0.0294997245530729 0.0192708441376383 -0.0713926728802064 0.0467946529486262 0.144446843991808 0.410129401126888 -0.172311501596066 -0.269347467522169 0.474379307477466 0.167566366201389 0.333120158416478 0.132711329296356 -0.00611112171601621 -0.00130457105938359 0.00114132027243753 0.0189592101390482 -0.0163372937794454 -0.026094713567546 0.0151672665693966 -0.0276933370468489 -0.00973083215788576
  74 1189.63649718367 ""  0.0695709769074099 0 0 -0.000967087316472428 0.0013461254072681 0.00253732181306955 0.000586052556237512 -0.00026019431680436 0.000158364930011475 0.000169872261413223 -0.00125744108172652 -0.00186033446914014 0.000341494159750868 0.000935027327926123 -0.00202291426772932 -0.000356729847036573 -0.00285075300191015 0.00409945890125565 -0.00229682716621328 0.00388330742062936 0.0048993176929285 -0.000409224430019989 0.00298265219781512 0.00234063584546164 0.00302615851472563 -0.0044151042143011 -0.00426670905366658 -0.00393375857655399 -0.00371548267605494 0.00534205753020979 0.000748636649807037 0.00540729786509693 0.00037598494037357 0.00462205212548548 0.00617969564267283 -0.00137996227160504 0.000405987701696804 0.00582260299630586 -0.00907788863985781 -0.0192540187798676 0.0160496858827386 0.00493062736100326 0.0172386444251695 -0.00547018113228178 -0.01453863952173 0.0195341502443449 0.00738149736772517 0.014477924897141 -0.00206312871809546 0.00253921394854554 -0.0115240604238805 -0.00859768188178376 -0.000133277301868729 0.0033629223998379 0.00281620949040933 0.000156846089033961 -0.000971383204423802 -0.000413586314699543 -0.000932893566742005 0.00155929920963918 -0.00102438951898369 -0.000933124260165382 0.00127529177727595 0.00222058863061868 0.00225155915699679 -0.00320074725456423 -0.00243141584750779 0.00040466237076382 0.000230850576461493 -0.000860357857918681 -0.00136375963817593 0.00188464972974216 0.000297141852795546 0.000433540313329425 -0.000521089515875402 0.000738731649888221 0.000976067772366658 -0.000530756739198049 0.000441210393379716 0.000329781406556099 -0.00127655124828334 -0.00302113986643104 0.0345586882099039 -0.0638187288705583 0.0829222854722347 -0.101619019328081 0.00989775228539669 0.0313253594182494 -0.0124114601579612 0.00266711992465492 -0.0103314852435094 -0.00561063839724154 0.00813858552463012 0.00956053679069334 -0.000451874934488093 -0.00257663816554874 0.00205095112276232 0.00136306651726142 -0.00454217637804727 -0.0018755419174449 0.000572897875347901 -0.000504521442461525 0.000590760269909082 -0.000516044241749709 0.00054721922147769 -0.00146658849431638 0.000938130759317849 0.000348528622262385 -0.0016024547328541 -0.00234541247110182 -0.00215927070776175 -0.000885727118000095 0.000764226925734612 0.00397817414909393 -0.000226589700325789 -0.00278907779262858 -0.0032275142782456 -0.000122741171264132 0.00277851578619939 0.00248328681269195 0.00149749565284175 0.00305756914064519 0.00243001525029309 -0.00225823099600566 -0.0036419283809686 -0.000107991440146717 0.0631574455516432 -0.0588277979126372 0.0673793091133361 -0.0217105871604849 0.0470479688485757 -0.0103285205212132 -0.0436167175683905 -0.0415805562699519 -0.0187849059606903 -0.0378556220463988 0.303410343053373 -0.301341432413459 -0.187482259715581 -0.226482787915821 -0.450379884987383 0.113165419328798 0.308306846284199 0.371874171775813 0.000616359795606102 -0.000123695959048733 -0.00139381063234216 -0.00573123727967432 -0.00286795948992003 0.00223835450461098 -0.0024467145920011 0.00563438655950811 0.00238674183233805
  75 1195.4455985359 ""  6.18191030502172 0 0 0.0302210554219134 -0.0574118405011417 -0.0111864394000096 -0.0144837112207675 0.0378623353713364 -0.0230629626142479 -0.0223963027161536 0.0339636046866965 0.01017259530812 0.00315601559551591 -0.0416948420499904 0.0391431287322154 -0.00946695312015063 0.0690003446070889 -0.0834759649459003 0.0368630073933335 -0.0559306976682147 -0.0159642359405686 0.101036391577568 -0.00171391047303333 0.043350628923916 -0.134462825929807 0.00811002646469585 0.0820875510967237 0.101899293977803 0.0254806606803915 -0.0595644484308489 0.0628337772476113 -0.0210933828831568 -0.0799044532532541 -0.0668169248909945 -0.115880746431008 0.0810333854358612 0.00224149387327311 -0.124789453472322 0.183913506149935 0.400348647983384 -0.328167739186901 -0.092302692205941 -0.386642541099476 0.135588378583538 0.323647315427978 0.00165412723768307 -0.000719967924060643 0.000526649134540143 -0.00164113824893709 0.000805144204930024 -0.000538635412226168 0.00158002239178966 -0.000119940720242678 -0.000115818288501984 -0.000131320990594115 -5.34217310123492e-05 -0.000190670968890471 -0.000122463104951418 0.000518982069350459 -0.000265020494061462 0.000281182158030103 -0.000354950309158514 0.000314020889883164 0.00015007318513414 -0.000152774744589701 8.4221500021919e-05 -0.000407996934971672 6.61845749528066e-05 5.37916153753315e-06 0.000553881235753714 -0.000202940931382083 0.000154484455847668 -0.000278504552706814 -1.82305630723923e-05 0.000101806739841407 -0.000130696778407555 0.000117051008205669 -2.07225133817276e-05 -0.000146926699831815 8.88991912532418e-05 -0.000112749465939744 0.000915204867150632 0.000375015378609327 -0.00182690786839462 0.00375166420851755 -0.00261918493975775 0.000186481593593551 -0.00130379122865492 0.00263821970897469 0.00110380422677096 0.000131754522890251 -2.67454360643771e-05 -0.00139614319869754 0.00227717854973397 -0.00107927768559645 0.00027637242927999 -0.00429461240032998 -0.00133936265573424 0.00322147390844415 0.000463391410439091 0.000234152778360482 1.03780126779694e-05 -0.000546411863469088 0.000745860097202304 -0.000676205802811128 0.000517847010486994 -0.000266793553949868 -0.000215813821353417 0.000298947805194713 -0.000304504698895498 -0.000816521537265806 0.000396414411986459 -0.000182611885789404 0.000366008984764072 5.25933234817031e-05 -0.000213256720536463 0.000546537761149028 0.000555573060596561 0.000732582753848482 0.000139304789796416 -9.54121169004424e-05 -0.000800805235292553 4.58485543655678e-05 4.83677537002847e-05 -0.000715798507767551 9.18630021303739e-05 0.00238071512334884 -0.00259969481767721 0.00376297673811473 -0.00102677897101558 0.0019626062624254 -0.000967484131412133 -0.00163149808441917 -0.00146619239057969 8.90639083019937e-06 -0.00230586985964179 0.013353853127487 -0.0161080741855489 -0.00708807014932285 -0.00813613659462793 -0.0251218951391686 0.00316130857799597 0.00958028186730431 0.0128495406878622 -0.000732800514049213 0.00944986453651954 0.0147080629294469 0.0263854987747579 0.0482017950955733 0.00989331233377793 0.0091641995878495 -0.0301727428276657 -0.0205843805054809
  76 1222.75277356613 ""  30.731443755475 0 0 0.000379124645352615 -0.000445579004283452 0.00225883595519454 0.000171283877253651 0.00101847791254495 -0.000847243025028418 -0.000843741794345727 -8.63779236418772e-05 -0.00100440086870529 -0.000464389208608789 -0.00109635875307393 4.5487362544514e-05 0.000867775687431272 0.0013391625153555 0.000201959631357756 -0.000285088759855942 -0.00120730268188883 0.00253868408989858 0.00359683792050925 0.000660788278067227 0.00188702782708468 -0.00226666928151423 -0.00431414987629518 -0.00123493515296745 -0.000490539099372 -0.00136125786359062 0.00121728395948628 0.00435243336963609 0.00556537144601196 -0.00311716352713438 0.00135236301161687 0.000980770005695681 0.00193175402476469 -0.0058404010402386 0.00279164104841224 0.00385997430560914 0.0025891054722709 -0.00470125151098502 -0.00367831536102395 -0.00148316166834233 -0.00319258805733169 -0.000278945412709316 -0.0151794640105578 0.0122221756854389 -0.00118772172573623 0.0281068380114788 -0.00954371293093607 -0.00300976180781218 -0.0518601542106221 0.0309778942207876 -0.0151201957967105 0.0408490486742714 -0.0194642090750093 0.00476579525945581 -0.0370426254826148 -0.031453725015244 0.0480410975860502 -0.0158968833299761 0.0515424233958753 -0.0493827438741552 0.0388955514879955 -0.0134076603042654 0.00117267045015461 -0.0152264532316958 -0.0106207916249655 0.0160616131588701 -0.0182658781867255 0.104361559304031 -0.107661717571568 0.0134378703098675 -0.025646660597896 0.0241664018301732 -0.00425701354493556 -0.0547395845498183 0.0347364920444997 0.00323774079111039 -0.0304937156129271 0.0578069905903605 0.0231772926068785 -0.00482587064222418 -0.00778618073982437 0.0121678706383877 -0.00561073472871988 -0.00163088293808482 0.227190454454042 -0.0869477910997117 0.0397495040667028 -0.172016158954665 -0.0918679262525266 0.143726953529478 0.0306054278723183 -0.00944829736581975 -0.000255094909910212 0.0955147438872255 0.0332772630248584 -0.0687102539087384 0.0654413687662935 -0.041308755010492 0.0276723190233527 0.00784746513387722 -0.000815875146118836 -0.00429166634544066 0.0624023920025182 -0.0435972471459791 0.019876628940978 0.0298264659382546 0.116608952820506 0.188026621024684 -0.0286168735073152 2.49030637102445e-05 -0.188021380197769 -0.00976481915641 0.142553392559107 0.00602573260698781 -0.0617639162388644 -0.1914552410884 -0.101262606162572 -0.0534280316506143 -0.0032418264938461 -0.134243411193135 0.0279644762614169 0.190804942218029 -0.0114520828934391 -0.000583466094086191 0.00230303201902899 -0.00238419000976376 -0.0011364589944963 -0.000177277081149818 0.000484012022011477 0.00380314967314669 -0.00368443743397396 -0.00222477200158665 0.00254521486870888 -0.00330095893028636 0.019206097556567 0.00194524835234548 0.00357943234577672 0.0044192793462739 0.00928679441890824 0.00581256321045076 0.00655840133886673 -0.000203207442511777 -0.000151755273785656 -0.00150195978009539 -0.00523051583667515 0.000786362360820147 0.003768343191767 0.000345311604564524 0.00415309569928506 0.00381987937320669
  77 1225.74085927229 ""  3.76311544402933 0 0 -3.48363606636359e-05 0.000118409595777236 -0.000176199737380166 -3.18235290303233e-05 -0.000148744250684122 8.69360916403553e-05 0.000167783471970567 2.52440781830999e-06 3.78895366520058e-05 0.000117699961815655 0.000161378985072661 5.36277025053361e-06 -0.000156274764394243 -0.000197918177828198 -5.51799236614174e-05 3.14893273019686e-05 0.000151987403985069 -0.000241035300121166 -0.000449043797678684 -8.66314230894259e-05 -0.00024189051047835 0.000227687645451951 0.00065140104909413 0.000244348128570828 -0.000226072648985309 7.77580443363673e-05 0.000158551869473527 -0.000856114206507998 -0.000544210011589395 0.000651334129766335 -4.94729415077993e-05 -0.000195925724848387 -0.000105850610810872 0.00103742701303828 -0.000517287440374925 -0.000618745282255611 -0.000335544380685138 0.000777968454546838 0.000644445296353177 0.000140351298720006 0.000629224343004893 0.000157275356098114 0.00147454738013272 -0.000861916274806685 -4.91199280454815e-05 -0.00288743422317974 0.000641971787454472 0.000517114424735296 0.0035922645311982 -0.000268085016335413 -0.0022103874394949 -0.00099411794137887 0.00164860869214555 0.000476533248173716 0.00216076012180206 0.00561721400838167 0.00307443490179252 -0.00717579407135078 -0.0180215518090406 -0.0180148006974157 0.00383282179327436 0.000808501607164733 0.00381328074267805 -0.00176405305773179 -9.23035362299993e-05 0.00206744043485513 0.0432788345583846 0.142485369497612 0.125758582960389 -0.0196989027931518 -0.0643935724755453 -0.0585498510946506 -0.00452165127894968 -0.0551152865975112 -0.0246383617024104 -0.020948975388799 -0.0279087394231891 -0.0466408321235705 -0.000535639879914873 0.00015323295187297 0.000335562846198276 -0.000161222684731634 0.000110158678295103 -0.00013963108692355 -0.020778076815896 0.00915219131608281 -0.00287584427564496 0.00483915372373349 -0.0202221158290981 -0.0339569469305438 0.0200197908467739 -0.0268025033158031 -0.0113473124149744 -0.0232774823513615 -0.00835978379703333 0.0190915853655759 -0.0886052792119298 0.258620848429468 -0.121741909251737 0.038325733658168 0.13135477431107 0.12128051619957 0.132823019139515 -0.143072177875431 0.234959104541436 0.0498705484091378 0.0751833228721695 0.0647654982312934 0.00665241953406815 -0.0227856589541797 -0.217426081047348 -0.0033969790640106 0.0956193970297123 -0.0427748021596248 -0.00444797500525328 0.06678515744213 0.0705087674370229 0.0136844697718603 -0.0448773780986252 0.0839054942305523 -0.0688300494217288 -0.189771051291479 0.00190645411176182 -0.000151856302654076 -0.000445669502256236 0.000388863970504579 0.000136892560891851 0.000128214836876074 7.20957347180629e-05 -0.00011249338496731 0.000423180622785318 7.47933871711142e-05 -0.000390632771177519 -0.000427118985190595 -0.00215175607349617 -0.000180920689947788 -0.000317205006608669 -0.0015000442655648 -0.00103847410137376 -0.000879435826108498 -0.000606947475996446 1.26336804181875e-05 -7.23050261452077e-07 0.000126190748611397 0.000517709025874412 -0.000211734278844433 -0.000441393312268169 -9.70196028187694e-05 -0.000295385835090266 -0.000312861161877714
  78 1226.64105193306 ""  85.5641891191513 0 0 0.000189809108135691 -0.000959766751209141 0.00396001333686404 0.000669883608479371 0.00181421034452996 -0.00133910108288487 -0.00149848988995023 -6.4652663547763e-05 -0.00194700263852232 -0.000992168244217208 -0.002042926542729 -4.09945828825272e-05 0.00171056752205898 0.00247661133597201 0.000580597516799357 -0.00131300609015746 -0.00171583763889457 0.00504877280142265 0.00619471983161291 0.00151363396716455 0.00346425274046888 -0.0032031520198469 -0.00821947005077487 -0.00278472210816665 -9.00943842179486e-05 -0.00309455523380796 0.00266843069933414 0.00845210123132249 0.00840370634017339 -0.00672888647918242 0.00179443377314684 0.00227486179891621 0.00207354407768919 -0.0112239047495971 0.00562910256254054 0.00712947483731227 0.00416594149690062 -0.00845772516030819 -0.00697527755578587 -0.00215778851920117 -0.00650570867053309 -0.00114437307723363 -0.0235689303349782 0.0149359137679076 0.00168995307515577 0.0464976226651511 -0.0114101917230218 -0.0101358503761752 -0.0631411636178904 -0.00611421146832285 0.0256689282493944 0.0217520014612037 -0.0113053428053274 0.00290974518644172 -0.0138809843381114 -0.0159042396474448 0.0245244142475817 0.0193501805496216 -0.0142557456299743 0.00586856529058981 -0.0451974877344189 0.0329900703785387 -0.0202842194855709 0.0322468013024014 0.01199634209399 -0.0221370605586676 -0.0158327889264383 -0.0331621162200486 0.0593305833242876 0.00504249194660568 0.00572376396945819 -0.016336885329772 0.0092836420563497 0.0191974996947983 -0.0191452192989341 0.00544494515511611 0.0116145443125623 -0.0292844922651863 -0.0208328488479758 0.0117392848525148 -0.00708500028423547 0.0308859953860175 -0.0214544296586203 0.000566501995370333 0.363094391504752 -0.145850852623453 0.0575464819903839 -0.220551722936017 -0.105154683801824 0.174550556879182 -0.381192655203744 0.171669724543516 -0.0564679250493936 0.363902545219193 0.141156807351602 -0.282917759925173 -0.0558960342515739 0.0270623027234227 -0.0198750841145997 0.0126652602839819 -0.000134384436275387 0.0134304553296353 -0.036555502489453 0.017352620676657 0.0182986550122057 -0.028149394972412 -0.045252422158765 -0.0570405675563069 0.000434297174400551 0.00327256980471884 0.0792757065630687 0.00646731370792701 -0.0670715433934802 -0.0217290251226825 0.0038027590979975 0.0730678704800173 0.0548730432427512 0.0343384175537321 0.0139796292961122 0.0716696005973115 -0.032125682964006 -0.101310862502627 0.00524242261384516 0.00218382596490834 0.00967581581670833 -0.00636188136232428 -0.00275330112385699 -0.00327290895312472 -0.0029759888802919 0.00349240021864272 -0.00565623012022609 0.00280535869162141 0.00693621491389161 0.00750238272342785 0.0393889939472309 0.00664218911418134 0.0109036152615091 0.0267974154299014 0.0106786529881558 0.00351113988541711 0.00682347715122815 -0.000134742503904156 -0.000185611945045789 -0.00263516766883034 -0.00967205803117936 0.00201737808649728 0.00722107130180366 0.00115898983974744 0.0073125653093226 0.00698967458037758
  79 1234.6513762766 ""  26.5561904007895 0 0 0.0389506756725262 0.00282621079323854 -0.0212307187895355 -0.0467438791134632 -0.0388987519103816 -0.0201797562276193 0.0019211449733896 -0.00268694283370841 0.0175830074939459 0.0568403006199163 0.0537698011366611 0.0337326007991748 -0.0759020035756321 -0.0751507039318601 -0.0502180754452014 0.0888783146430972 0.134353392183566 -0.00961907485801101 -0.0724941251071881 0.0684678794338144 0.0597110604684572 -0.0624836422186019 0.108340591741176 0.0750392237757795 0.00775563212036637 0.0114593336623878 -0.0126943345537978 -0.027039815857441 -0.0480194097202696 0.0241548533175606 -0.0203833530511145 -0.0265428743507792 4.75793130866235e-05 0.432423677169267 -0.256393488594605 -0.226836090614637 -0.0358024599830069 0.236824174634122 0.259015289473899 -0.0470764106576936 0.31403140160312 0.158881905741264 -0.000632608132608425 1.25341467869305e-05 0.000134254612614943 0.000812035266910818 5.99275548444575e-05 -0.000465892879582319 -0.00158173242463316 0.000142994558014271 0.000296928281863236 0.0017228636073437 -0.000446580148363015 -5.01728608642483e-05 -0.00142079148369277 -0.000694186836150677 0.0012356685957847 8.8698184686319e-05 0.000224265506338456 -0.000222120169698131 -0.000835028897077 0.00075331873421411 -0.000498170637735706 0.000771850004682302 0.000180827953705759 -0.000419139214781433 -0.000592206135495808 0.000261742166134805 -0.000200463560816778 0.000345626076983118 3.09875021385029e-06 5.87275253481487e-05 0.000254671047315886 -3.70441731036021e-05 4.2289129527094e-05 0.000242281984923478 -2.48512049982785e-05 7.9602101998758e-05 0.000794126380938523 -0.000714779696098675 0.000344725093748657 0.00176808616479789 -0.000875986878034431 1.33932776629148e-06 0.0153458525830654 -0.00621222265234628 0.00204879444501244 -0.0110240398799255 -0.00436664190432615 0.00870985315513817 -0.0100353050991167 0.00453170963095338 -0.0014631182637053 0.0105270774296927 0.00392215418382548 -0.0080661282312931 -0.00016227068216479 -0.000381294244730618 0.000163207169911603 0.000280082074878875 -1.85584550166194e-05 -7.12465955419994e-05 -0.000238311892937569 0.000178667021698721 0.000216357009349283 -0.000409351226502947 0.000197460096746748 0.000834440891186216 -0.000325244756337667 0.000173010813439774 0.000281059659603732 3.53458616086763e-05 -0.000112409975696621 -0.000502704138166516 -0.000671640071140611 -0.0006831359202845 -3.92592600900009e-06 0.000199877963754605 0.000694711117944108 7.13827828214673e-05 -0.000330501065642458 0.000213343033303241 -1.06900777148793e-05 6.90366749597177e-05 -0.000420335086780098 -2.54530693361725e-06 -0.000135304074871213 -6.89744039357251e-05 0.00012805636058842 9.82278155166941e-05 0.000160380168612277 -4.81884260953059e-05 2.01142153067509e-05 -5.94605730966635e-05 0.000295846492558856 -0.000594443583477943 -0.000984829925933118 -0.000530612251659279 0.00251902842095344 0.00165189181853293 -0.00261411070409411 -0.0175284757083159 0.000728748671696974 0.00592122123760872 0.0308291512839779 0.0202434384035706 -0.0233440923886118 0.0195665045060503 -0.0683397984129493 -0.0395260105197819
  80 1262.62773630016 ""  144.615716682548 0 0 -0.0041907709477501 0.0316031040381568 0.0408343140758193 -0.00712981877763208 0.0121549374506466 -0.0183837256468821 -0.000887797877107306 -0.0171246129500584 -0.0231205522285987 0.0110074430525088 -0.0120330322260509 0.0172360607156823 -0.00883927032126854 0.000311303814596324 -0.00798336387469731 0.00158897553331181 -0.09073458795574 -0.0182303085295062 0.020032041445475 0.176615167086867 0.177148872227478 0.0111699602294002 -0.264260272810589 -0.168599008489114 -0.0423111922479655 -0.0495433988160318 0.0634740098548927 0.00509610280062215 0.0646052893402046 0.00727271448623548 0.0571590689296057 0.0634388514985727 0.000748571787116586 0.0331798258114428 -0.0279084216238359 -0.00418607929348132 0.0245335030151006 -0.00219937374093329 0.0204032655162877 -0.0255739493258632 0.0255257225385307 0.0292636256491449 0.0242465323340191 -0.0267838328287431 0.00537988178923428 -0.0811554935743285 0.0222292038386857 0.0147826042919284 0.128492216729059 -0.0312193320073345 -0.0108814366421315 0.0175776987023119 0.00855722456766752 -0.0144922633741091 -0.0331177666545033 0.0225826493309594 -0.0133792501196993 -9.29256863277757e-05 -0.026572322194382 0.0280262763181913 -0.0606867484227384 0.00257173803799962 0.0175266450474737 0.0505646846406487 0.0171614847426633 -0.0345996526551339 0.0255772180219664 0.0240399815932737 -0.0343523752301118 -0.00892685858040196 -0.00749595036339897 0.0111128531997025 -0.00699119839057215 -0.00942863080102439 0.00630056425845705 -0.00511788682132863 -0.00365306713070835 0.0118176072225684 0.00296807874926005 -0.0107416489012906 0.00359861484641351 -0.0657271475141343 0.0457034502073176 0.00620966979314181 0.0883668341714557 -0.0227440036880497 -0.0131104550695037 -0.23630182645662 -0.053964750622637 0.136889495910529 -0.183478050757328 0.050870931964308 0.00670434198168217 -0.00866084734804469 -0.00775903328818977 0.0159930875247882 0.0446851770186717 -0.0108337944857724 0.0104187588937241 -0.0252515257251446 0.0459117676953435 -0.0417700593397115 0.0405868102019757 -0.022997759483384 -0.0022315466973304 0.0225642979641612 0.0287719907008594 0.0226706480281536 0.0124997492024359 -0.00981134138377244 -0.0265241149930328 0.00244983763206607 0.0283196897181332 0.0310858046388024 0.00538690836469565 -0.0291780628468222 -0.0315899968983836 -0.0150587460774683 -0.0301858343056077 -0.0248413939780912 0.0218928044412966 0.0224553034410655 0.0030779645710125 -0.00435053969513063 -0.0178284475676172 0.00852482889021794 0.00660813808251669 0.00286926904593613 0.00770632966418869 -0.00182666120882107 0.0156005105141064 -0.00776324008371214 -0.00934692043226497 -0.0245659635509173 -0.0528839625513626 -0.010958426759815 -0.0220396737764296 -0.0199287630948926 0.0171829474770251 0.0108990689882935 -0.0686112310116941 -0.00172717567524393 0.00174074355304656 -0.0226883529540657 -0.0295951333209347 -0.143514306573238 -0.0570336884977627 0.0314598408450293 0.0940850008391398 0.10124993217365
  81 1264.69449214726 ""  84.3255968070836 0 0 0.00739880465790762 -0.0472243867993373 -0.0570780312322115 0.0120006996553652 -0.0181779984001233 0.0311270982174192 -0.000463200501184845 0.025561017975046 0.0298977912802049 -0.0168681411686027 0.0176547221849781 -0.0282077500501821 0.0129702382509996 -7.87026414132379e-05 0.0129646958840907 -0.0176629109393527 0.137785095974936 0.0483295647751666 -0.0312288557803692 -0.279266479352706 -0.279035671999807 -0.0102652195706928 0.407819254002367 0.258432988025368 0.072046683835906 0.0589990248251442 -0.0805456452215414 -0.0114063277397379 -0.0948642210723724 -0.0108106281087477 -0.0748382181247087 -0.0856957020041014 0.00515160473846903 -0.0498751673172283 0.042815553372267 0.00638906809891485 -0.0391794292281927 0.00393277698825697 -0.0314676366096731 0.0401861718430903 -0.0405313279985717 -0.0461746554253978 0.0153588443435035 -0.0176480853866854 0.00359901638153731 -0.0522467286061252 0.0148341812438527 0.00934290417553946 0.0825720042983289 -0.0216706696950071 -0.00505388573212429 0.0136261785629392 0.00471698210780179 -0.00983975692948908 -0.0228016196773948 0.0153715408954379 -0.00873627186195309 0.000164773379962667 -0.0181898163586557 0.0191695292920913 -0.0403383465389924 0.00254568822251052 0.010677257933478 0.0334724334214018 0.0122335390754129 -0.0238597917202761 0.0157073643400546 0.0164591155843406 -0.0228468529524928 -0.00542559383672311 -0.00507439659353059 0.00733204632920754 -0.00416930659943565 -0.00639200905713788 0.00419320869084834 -0.0029333539161517 -0.00253409285857669 0.00777438609121012 0.0101734467081479 -0.0107535661232244 0.0020430059037743 -0.0506069135929604 0.0337785295344042 0.00477189804512622 0.0693234368815467 -0.0152830440733122 -0.00476422999507447 -0.167470334889366 -0.0401111854669117 0.0972670600782708 -0.122084596231863 0.0347681599333887 0.00334145655068646 -9.04216127305938e-05 -0.00174067980132321 0.00536400660241167 0.0286598702870196 -0.00728471530390847 0.00689895303243215 -0.0161804200949788 0.0299723186112179 -0.0274714177479365 0.0262942943091388 -0.0150579626848464 -0.000942021714125953 0.0142108362445038 0.0190525186532421 0.0161234578087456 0.00720678048251973 -0.00602045852875193 -0.0173851672798477 0.00148462149416423 0.0187539218084547 0.018841396449632 0.00248308322364753 -0.0202367266995945 -0.0207219190146277 -0.00966536157674651 -0.0185643104960984 -0.016844714143158 0.0130571152238446 0.0147687743267792 0.00187411910983878 -0.00246088922097172 -0.0143163928634498 0.00673686322864629 0.00370539445305706 0.0023603985286659 0.00532285803200615 -0.00228808787028898 0.0108641292681552 -0.00611075249192585 -0.00837530589455182 -0.00787608366481975 -0.0357811348831412 -0.00893082151992605 -0.0182381819069206 -0.0210338534593675 0.0188207100429643 0.0139465722903389 -0.0542903311188355 0.00127579015525051 -0.00220530113122724 0.0312850678085351 0.0341564945379651 0.204808378264902 0.0832658164234984 -0.0380933772246213 -0.125385728307968 -0.129953469837645
  82 1274.13152487076 ""  26.9146636851025 0 0 -0.000795788167154477 0.000589032923960348 0.000842300310878663 6.19282521153145e-05 0.000569458337309193 -0.000827279745421774 0.000387653248448106 -0.00023002572714619 -0.000420837714271167 2.89737865437022e-05 -0.000651261013721036 0.000351158379510448 -1.00415313585886e-05 0.00032395757690071 2.60527872039141e-05 0.00350312420661398 -0.00121738171838284 -0.0038693602664641 0.000816828845334334 0.0068364270130648 0.00651753251571018 0.000358169108586409 -0.0088503665852645 -0.00534058523341175 -0.00185508201738032 -7.27869444473764e-05 0.00085734579994623 -0.000883986912781071 0.00101385429383553 0.00124700688635374 0.00108878645760815 4.6593106241691e-05 0.000813941899403472 -0.000593145106305766 0.000208457991662625 0.000724862372220381 0.00029965091641532 -0.00051022892564081 -0.000269561725940728 -0.000590274471022554 -0.000669553957906089 0.000187615975111575 -0.0348825028346248 -0.00433251707311985 -0.0146844741914009 0.0250723350319485 0.00538353597193939 0.0225018091479293 -0.0172727843137245 0.0193178205629923 -0.0126116507279408 0.00621160212366729 -0.0102409770995356 0.00812494407300331 -0.00270802893801148 -0.00801211711872184 0.00905410858276391 0.00750290753411401 0.01661619383376 -0.0198193429289424 0.0164605317419136 -0.00780742590739437 0.00265679580536058 -0.0120776305438958 -0.00708467856870576 0.00953576684075778 -0.0197097544822053 -0.0111988715293813 0.0195464371396477 0.00794104703319484 0.0032927435811035 -0.00649353071858755 0.00561530790633917 0.00446809457375728 -0.00451612285862356 0.0049187125965874 0.00232427620462269 -0.00670424118164319 0.369695437304214 -0.178988214240811 0.00418672706011924 -0.377735864897331 0.266428390082306 0.0116125919438028 -0.0224343930261264 0.00347054173426219 0.00729470318882404 0.0290010335040755 0.00414540733732806 -0.0131614305375864 -0.0289843904390159 0.00920649570469445 -0.00320677075790605 0.0190023205360122 0.0214218660779943 0.00717298524835557 -0.0300472909843374 0.00371039202607718 -0.00572200124936953 0.0157355382067879 -0.0225204669653651 0.0203134153607139 -0.0261388895763783 0.0137752576371128 0.00616873243905157 -0.0172284899563979 -0.0136530153638162 -0.00484449276641604 -0.00903843011564712 0.00567172595932886 0.017805488858843 0.000316609981810191 -0.0182652634918566 -0.0168735549164084 -0.0105403519314806 0.0103074315143637 0.0178615505687742 0.010762520042109 0.0158969143793979 0.0164463741632754 -0.0154983911236038 -0.015816215327482 -0.00103304475123152 -0.0218263233035721 -0.0852259471880232 0.0299534953907165 0.0269910130416327 0.0151058210263745 0.0508330150885722 -0.00972146331225406 0.0581645031107279 -0.0675785524057681 -0.0361722644955622 -0.121340267255207 -0.167044870326365 -0.0695322434083576 -0.125773248697897 -0.0634605478311943 0.200323758112312 0.169820469169979 -0.357070649910607 3.57019061381784e-05 0.000136477264195748 -0.000238760124109938 0.000998800982237653 -0.00273937441556177 -0.00212909520417929 0.000474322728559871 0.000660412192557903 0.000652632621394723
  83 1286.01251612584 ""  2.07705082447058 0 0 -0.000765346776368438 0.000202098615751602 -0.000892683474175196 -6.63376153052388e-05 -2.71066098117463e-05 -9.93843464747067e-06 0.000313480239676729 2.34892787781373e-05 0.000208663503096092 -0.00012395661892609 0.000337182771962778 0.000433023376587098 0.000183270430063442 -0.000177687442185878 -0.00016925982442179 0.000127228711306593 -0.00403041787631871 -0.00373490436084171 -0.000346133779684335 0.000864181926087345 0.000535332035990554 0.000843952084898703 -0.00294631928776476 -0.0023276024202866 0.00153329048454154 0.000460847247523677 -0.00151512506055436 -0.00286652744505217 -0.00172419704683765 0.00212062320844674 0.000582712884343767 0.000164173587512382 0.000489670834745479 0.000494790971386124 -0.000377067304348759 -0.000189530714614571 0.000497519115319168 -0.000247557565313407 2.06248211967782e-05 0.000378236320280744 -0.000130580536490348 -0.000255764356513546 0.012676922053862 -0.00466487325520144 0.000838273069774256 -0.021142834723902 0.00331996838075411 0.0020441852530152 0.0353177787935425 -0.00826157963937559 -0.00321367708470764 -0.0180480311763333 -0.00871882784823212 0.017320067482007 0.0115802693950386 0.0105364539463552 -0.0161020367070177 0.0933780226056745 -0.00761605162075158 -0.0224946849586916 0.010758194056368 -0.00857706277121648 0.00562974652404832 -0.0164635018963677 0.0182995683984302 -0.0140997482927927 -0.178003273229321 0.0320563320473135 0.0236931688053302 0.0567381615158286 -0.00193173507634735 -0.0164486715369935 0.057271966954007 -0.0108629509422269 -0.00304571072781076 0.0560883762138709 -0.0145801941358054 -0.00652664150304023 -0.039060591837949 0.0175189038407092 0.00452346612406893 0.0161599007724123 -0.018447123190954 0.000221190719315901 -0.104532990443977 0.0191521169711458 0.00185759866993963 -0.118276259077746 -0.0387287266889633 0.0830461937245797 -0.0745802828238818 0.0271143533642258 -0.00340511402951214 -0.123790330433184 -0.0238775792355054 0.0663503604668338 -0.131079101867209 -0.0324122093023871 -0.00377871611504479 0.093730591401811 -0.132696976843611 0.112262212960487 -0.107569384382221 0.0438145031862256 0.0687344318401571 -0.113240784142739 -0.0120034812179982 0.132498450219828 -0.133812782522685 0.0641433121609489 0.0277845557198559 -0.00826179574270095 -0.0154581785084161 -0.174949204272994 -0.137435753924913 -0.0915001598974757 0.0575355245879328 0.0471974650948008 0.169438705153103 -0.000143046632572794 -0.149111309754069 0.0114363077406562 -0.0206906296587786 0.00166966026154165 0.00641351610962368 -0.00205853986683724 -0.00206851037090042 -0.00078334916128218 -0.00414882726577692 0.000214922179823594 -0.00437438637985763 0.00540994563454899 0.00254335365511981 0.00902802109360747 0.0101916633925086 0.00506100875821975 0.00969430548869667 0.0027039187302101 -0.024576847621932 -0.0186708556860225 0.0364129437576183 0.00034536209257637 0.000334090402673415 0.00108410046944077 0.00299362307459217 -0.00138273925313187 -0.00229865439554202 -0.00074202835778146 -0.00152554667417762 -0.00197072809850672
  84 1297.98599574689 ""  70.3981036137345 0 0 0.000166464783627863 6.37810665705864e-05 0.00120866132967411 -0.000112741382265255 -6.13194784246061e-05 -0.00130412129151585 -0.000149832554198557 -0.000327562236312284 1.73235564484527e-05 0.000209602999800969 -0.000212412648565989 0.000513134749466236 -2.58391813976208e-05 3.99391818730333e-05 -0.00019373354959884 0.00195192875226481 0.00075948116225323 -0.000283653849170558 0.000865438057767977 0.00488258688854806 0.00476985792226238 -0.00227458314063084 -0.00369271468318082 -0.00119999890843727 -0.00329247310239636 0.00110292275256507 -0.000301597790706736 0.00504377840776556 0.00250595754035225 -0.0034704435648728 -0.00211706788343955 -0.000199112804828865 -0.00284747792366722 -0.000256588352424747 -7.09766532086838e-05 0.000149681600562057 0.000483244193960972 -9.40564254606321e-05 0.00020890349172564 -0.000889106459166141 0.000697131751936924 0.000940633318082467 -0.0151792511035119 0.00958877564728559 -0.00619170349645362 0.0555675635021519 -0.00836215485718422 -0.0149336005632329 -0.0539796000037432 -0.0787320403179764 0.099303374227579 -0.0796518205918888 0.0431840489603934 -0.0193411070828696 0.0615865529414665 0.0241124050882443 -0.0467395624185587 0.0174044406668529 -0.0888657374125329 0.0889606348079966 -0.0455190026777751 0.0491785965629401 -0.0372709861739773 0.0275995024169486 0.030333312526633 -0.0401184459992766 -0.0120636155411363 0.0529682167026536 -0.0534941013517694 -0.00705678310355563 -0.010715890843854 0.0139611926712766 0.00691886956477945 -0.0185044319127829 0.013361198611007 0.00814729357254707 -0.0144299449819835 0.0173150917999496 -0.0912418901801987 0.0332074209206094 0.0189286538640153 0.0132015008124972 -0.00459336005535217 -0.00493197587721374 0.0544028350940338 -0.0135776482914206 -0.00146355979390693 0.0488139586175348 0.0229377048437053 -0.0343855351172267 0.156867777385863 -0.0295977267095362 -0.0192880478120929 -0.0184523214240884 0.0144589405119842 -0.0165294408178442 0.051188828598949 -0.0219235990565468 0.0166440130009173 -0.010783600149326 0.00664320990529644 -0.00407938175882512 0.0477995557688028 -0.0305581696294466 0.00702389237409861 0.0116849765625691 0.0345265725428658 0.0627513295473566 -0.0320479848848976 0.011582165276127 -0.044261009939081 -0.00587862485494608 0.0563076310591028 -0.0289766701900378 -0.0172914143316089 -0.0638948721207547 -0.0299421896609496 -0.0140834941730889 0.0292891304135349 -0.0556627683866547 -0.0198126047708812 0.052752366991824 -0.00664512970209846 -0.00176143861130002 -0.0215396491783532 0.00995093424283891 0.00697812564652688 -0.00138724312921369 0.0106575789072684 -0.00880449778776031 0.0280204813076608 -0.00204321821779356 -0.0099538005992626 -0.0142948783166668 -0.057490559128399 -0.0173100411873457 -0.0357757516161972 -0.00048911769037238 0.0791251983948762 0.0535452695184146 -0.172837871813796 8.91802053019088e-05 -0.000177811526511477 -0.00105847470419214 -0.00248419479220367 0.00091213358443867 0.00245122171633688 -0.000243092675388379 0.00138005814956664 0.000550504243689395
  85 1301.00085741394 ""  0.268348454411916 0 0 -0.0122893018864593 -0.00188961641013348 -0.0129082515102888 0.0027600972472872 0.00106916928180549 -0.00115381771788796 0.00964880005053719 -0.000610357884884277 0.00946670008821993 -0.00164530610874141 -0.00267316559236 0.00225648395420808 0.00125448786106877 0.00147926430041173 0.000250711876150251 0.0422003998803064 0.058147673102568 -0.0372139766516122 -0.00745848683214954 0.0449746485611971 0.0366614132491552 0.00965090171567996 -0.0408546149837151 -0.0298627036189024 -0.00931674604998567 0.0236969185052166 -0.0202470736922668 -0.0217314956171417 -0.0280142025348845 0.0221518664870687 -0.0104748964558766 -0.00324945880250486 -0.024603358546183 -0.00560686808150099 0.00258450802691109 0.00458195185136045 0.00194563477478928 -0.00394443184786751 -0.0029284893856092 -0.00139332749345571 -0.00535745461614065 -0.000704068503297581 0.0189463412679842 -0.0124241072618463 -0.00382491112377978 0.0116104470156915 0.02117776813788 0.0135316043769846 -0.00847599139477446 -0.017580603981087 0.0232554011005184 -0.0189235373628147 0.0104704069298956 -0.00571065475099244 0.0145732128550442 0.00621352020250586 -0.0120513502246659 0.00184037673784781 -0.0234810422410685 0.024788884806692 -0.0145437703612481 0.0116907622792937 -0.00788088873986372 0.0124036643718175 0.00693423348309805 -0.0132232752080048 -0.000200657705258502 0.0130678016657842 -0.0133224404057809 -0.00260800479514408 -0.00265688297008537 0.00351990491530502 0.00123954071048714 -0.00442036704021133 0.00305334352612775 0.00157664519052628 -0.00326795723202571 0.00406830042742666 0.456155326406769 -0.201939553836163 -0.0121508960369677 -0.433382719732272 0.197790504883323 0.043509565428774 0.0300808115074555 -0.00736739931031962 0.00267360487734317 0.00986986862310055 0.00641250307094185 -0.00688429613423634 0.0118764256961036 1.73493287913203e-05 -0.00674261844072194 0.00623929720607143 0.0240216591626394 0.0140727160585252 0.0147989929908997 -0.00452338834332923 0.00395642641760744 -0.00372123169936196 0.00342330383153577 -0.00171930738104232 0.0137436274230514 -0.00843580448247941 0.00123093355728305 0.00411724480700457 0.00892644291151005 0.0142019829040788 -0.00588467067784549 0.00181255285098045 -0.0101563003340742 -0.0010736981547612 0.0132293680993881 -0.00493555047309949 -0.00318200990029046 -0.0149135617700931 -0.00805298375469281 -0.00340856580753964 0.00496009398863079 -0.0124208071298403 -0.00317476722382808 0.0109063779114339 -0.00107308710182054 0.0133704012136838 0.0614046416703827 -0.0335882607717901 -0.0133561706253608 0.00326181648159574 -0.0225644180140572 -0.0180475476917953 -0.0898234604526805 -0.0111406762801171 0.0304767066742652 0.0670796122386119 0.145204490667625 0.0329010183923577 0.0753798022760381 0.059448206798818 -0.144809016417576 -0.0414512604883405 0.426829605265142 0.0015587444867175 -0.00115765201111809 0.00601081820876522 0.00584520895495124 0.0380614717306584 0.0166511440845664 -0.0131844451745154 -0.028925749767778 -0.0349574428936036
  86 1309.32386300939 ""  3.71647558194921 0 0 0.0734365184732046 0.0178073599355126 0.0770959388902159 -0.0241440941729938 0.000542856738245547 0.00933064539324481 -0.0555329107783435 0.0032207174720726 -0.0553570025143091 0.0131394368147884 0.0161587210122309 -0.0135469014193158 -0.0105513464268923 -0.00987601044863842 -0.00262624902288767 -0.210228213673737 -0.398713973827769 0.159164663665977 0.0580410428304826 -0.296609517672571 -0.23803297647552 -0.0570914319542853 0.228459105329108 0.161945805846074 0.0515958604609955 -0.131665119848126 0.109025665772391 0.115461338633408 0.165992172216783 -0.116970348819668 0.0649594916923622 0.00709622418549557 0.163347033787397 0.0434537190533056 -0.0218209981380808 -0.0321708620645594 -0.00856494554047473 0.0251989825668685 0.0229742266190272 0.00921067006007185 0.0384166749685195 0.00480472304500958 0.00205287314461518 -0.000989205711232054 -0.000736155603585619 0.00363230556007282 0.0027644201116554 0.00219710481060658 -0.00384759277770036 -0.00112427830597249 0.00296989183609322 -0.00623880943585421 0.0023856401220229 -0.000360245355733654 0.00423025311258536 3.75507239707886e-05 -0.00153794416496504 0.00148536681240681 -0.00389541651915532 0.0037324186605492 -0.000689876164321159 0.00159462721580405 -0.00156912641625379 0.000767130434098313 0.000251772339145446 -0.0010710296591493 -0.00142977146947774 0.00188313676661478 -0.00150217646051964 -0.000224254417402395 -0.000213827462233226 0.000323960095336893 0.000560907393702635 -0.000608689660808983 0.000321558104763701 0.000595847963151085 -0.000449698222030471 0.000415429859005951 0.0791251021013127 -0.033265869773253 -0.00576300808002091 -0.0676018718038081 0.0337650407300642 0.00642576594614783 -7.62099559463828e-07 -0.00229753797443233 -0.00044079846509029 0.0187015662565428 0.00616774356596783 -0.0117113248539673 0.00200357719729338 0.000412115848767728 -0.0015616261105651 -0.00390362488879827 0.00232651348294809 0.00702828796185974 0.00158093492476864 -0.000687589820278028 0.000504435576127724 0.000293528792468652 -0.00150655930779639 0.00162332164270493 0.00147831859413335 -0.000909002683158719 0.000335551116438727 -0.000398879436795615 0.000822569216959998 0.00253527947078269 -0.00186462592651279 0.000758051818270772 -0.000969353071688766 -0.000119287146111736 0.00162605236108346 -0.00166024205948541 -0.00137023528580421 -0.00233477753748676 -0.000482779197689183 -0.000152828166007646 0.00156321570675509 -0.00180622729779204 -0.00177539473815853 0.00138493807013623 -0.00031730493333027 0.00275363943740467 0.0112404841431412 -0.00722021669613567 -0.00188642071758204 0.000698348762109822 -0.00255556720466848 -0.00336399927843462 -0.0160834241946422 -0.00231048403085328 0.00823900396607678 0.000819769137933215 0.0283670585479776 0.000326719460207386 0.00773862405158927 0.0178904384671054 -0.0184929515333035 -0.00123984178953191 0.070424873672265 -0.0104704763619339 0.00758228634625606 -0.0290353727768396 -0.00516243936326503 -0.254708218871452 -0.129966994975409 0.0713011633304956 0.138303123810902 0.172636050342666
  87 1357.33000237922 ""  2.15188782205625 0 0 -0.00468984753423045 0.00626165094586291 0.00348195403242344 -0.00434650725682121 0.00319009128820602 -0.000755011136236226 0.00113209739891044 -0.00139753743265958 0.000282757155859159 0.00210757240157492 0.00164064931772179 0.000694541754776999 -0.00100913719951975 -0.00113047516229495 -0.000660042850336493 0.0248501369556464 -0.0628969865250601 -0.0542370404079804 0.0116704321160983 -0.0278267971155618 -0.0219750989753215 -0.00453607115504295 -0.00801075158924291 -0.00606336177292276 -0.00352674338405371 0.00385065383831939 -0.00496319795849093 -0.00270407297904481 0.00357465487087106 0.00519484705236123 0.00296628104849503 0.00347955009974476 -0.000929650307063381 0.00554658451032215 -0.00313935918581095 -0.00356762488556557 0.00273304215929678 6.28816991585752e-05 0.00262554575053813 0.00247710498142966 0.00362825647276409 -0.000743083235702212 0.00147367371096621 -0.00575460848498233 0.00322324259690326 -0.000242352771134852 0.0118200137599933 -0.00902354315903235 0.0179062503482432 -0.0670133457100452 0.0646838897967437 0.0167215924730152 -0.000235208641551207 -0.00397259636960005 0.0311941375690771 0.00361790687095142 -0.0152976415204253 -0.0149457650624012 0.0632405568492352 -0.0629238711062591 -0.0328467310129598 0.00764495535409171 0.00272815236149236 -0.0187486997965282 -0.002357319783292 0.00888820246315186 0.00758041937794325 -0.0218536069003491 0.0212064407862686 0.0128458080950611 -0.00356696547324934 -0.000334268258194694 -0.00474130873788995 0.005452728945318 0.00514849674310296 -0.00739111038322255 -0.00349234289071454 -0.00341296117473689 -0.00349660948618398 -0.00136791237872323 -0.00797910327497221 -0.0347501144266182 0.0247179192798085 0.00612606969323515 -0.3332744685096 0.143374748402158 -0.0535646320729553 -0.346711373938429 -0.144245505250393 0.270551973343262 0.422835442101919 -0.178086056520144 0.0493426374663781 0.271053301774871 0.111806912932397 -0.21129661235052 -0.0568356579071696 0.025996231029203 -0.0092511194506236 -0.00700065591523092 0.0471993412484164 -0.0482054388233075 -0.0566512930121065 0.025630623822857 -0.00921096194539225 0.0154870958197499 -0.0224331813313458 -0.0446155826654596 0.0123224817217199 0.000899797546273853 -0.0225268458060636 -0.0134109518008537 -0.00779978784661531 -0.0262420468313249 0.0330318293985498 0.0377600445984862 0.0122702637907711 -0.00236877946776312 0.0287513793385554 0.00856266332653272 0.0170652444430496 0.0170892677118875 -0.00657939364115028 0.00356350211811301 0.00391419185991903 -0.00123035730279883 0.000635935461387128 -0.00174742867162034 -0.0024769915673644 -0.00944318548271721 -0.00529940071537782 0.00525106132019818 0.0013734850768563 0.0162821358867846 -0.00366519600169348 0.00470098957720068 0.00430955717757322 0.0127928460164802 0.0225440979299253 0.0183046707985543 -0.0223871029525997 0.00362674523059551 -0.0014614138847951 0.00431198932474128 0.00480377201031816 0.00705095393607123 0.00536973106122846 -0.0118784597086433 -0.009960266613947 -0.0164850949212825
  88 1366.69156799192 ""  11.5498624674681 0 0 0.0664905906566081 -0.0326208201574073 -0.0514112727297312 0.0366709221498409 -0.0339413663103975 0.0117024039389738 -0.021165012509732 0.0161986360163734 -0.0106715722313879 -0.0187288557025812 -0.0133229380686721 -0.0044214045135082 0.00891569981357253 0.00891923105935968 0.00498782279848797 -0.375987818272413 0.387632851527327 0.537023943573248 -0.12557378981504 0.284376144220227 0.2273014833022 0.0618519799256728 0.0577543321356131 0.0330104014948962 0.0412397005153613 -0.059971678269969 0.0674355474271599 0.00634946338685001 -0.0280121529567204 -0.044445932383163 -0.0251035873296734 -0.0653589621097075 0.0678147069370329 -0.0428777904219586 0.0224975087651155 0.03095162856151 -0.0231959573301282 0.00114393828753313 -0.0201165434285416 -0.020892850469146 -0.0334668742384769 0.00553650197632318 -0.00159825783667356 -0.000275164404525603 0.000812465281340939 0.000451515746262637 0.0021039751325186 -0.0015709314540523 0.0012866131254757 -0.00613232011602134 0.00634102384064629 -0.0016789378319143 0.000424180489309379 -3.70927842649415e-05 0.00538033112831811 -0.000234387796826997 -0.00161129111956362 -0.000736346464070471 0.00715013129088863 -0.00735469458361404 -0.0039115770761349 0.000960850864727191 0.000272801242865624 -0.00192672645424615 -0.000881716141233916 0.00155739342090562 -0.000264755643410354 -0.00233600844841027 0.00262609284880855 0.00175234978881973 -0.000457897086681767 -0.000104469261691178 -0.000184895960517249 0.000638919991987949 0.000726436445671357 -0.000524666072240415 -0.000595765457611585 -0.000459480081368984 0.0187009796042418 -0.00846191969089669 -0.00155272423029064 0.000693892075960802 0.00082997082936008 0.000618987564050136 -0.0339554849445222 0.0159310147403941 -0.00261297923910071 -0.0309628960978787 -0.0148138506480802 0.0256495036821176 0.0491835232038918 -0.0207968841762572 0.00572520806607459 0.0261759395700318 0.0105412028511766 -0.0189810417960497 -0.00748119074727923 0.00347722032771855 -0.00123752673583497 -0.000394627763897165 0.00450818991592666 -0.00487666147457181 -0.00734765541942119 0.00329868850100762 -0.00130618797508578 0.00125169360008146 -0.0031393417893195 -0.00499195213124771 0.000569743554804353 0.000699436485663816 -0.00308903308477199 -0.00188929332797499 -0.00103957746321141 -0.00474585981346204 0.00333339856078127 0.00422235266960265 0.00203239445831397 -7.94857634856614e-05 0.00475803327527299 0.000888213023972265 0.000968850365645433 0.00236103281234316 -0.00103930029602586 0.00110376522859915 0.00312222768973458 -0.00148423258331609 -0.000288405159053326 0.000124021902671568 -6.41773948541051e-05 -0.000996866809866947 -0.00323234745779777 0.000817524461478072 0.00383624755771687 -0.007478114805345 0.00382880579439127 -0.00421670720942513 -0.00210214302029437 0.00705543811729724 0.00441772090201418 0.00332002595310839 0.00302268242208825 -0.0283818050779572 0.0135798269682953 -0.0213045764681873 0.0228702701092481 -0.111983322216981 -0.107110083445201 0.092423688065684 0.0521644397740752 0.105793183367941
  89 1412.51094751936 ""  1.89522562027461 0 0 0.0204582503333237 0.0587766729174934 -0.0242716743252143 0.00897749600646231 -0.018681173806271 -0.0109848675520749 0.0410978677963387 0.056042053992469 -0.0633890080728835 -0.00370994311680189 -0.00702446022786194 -0.0019548077730143 0.00217868629574192 0.0017238162587359 0.00124154028595311 -0.151066807974184 -0.332564252580748 -0.0437724047983171 -0.0657823275703932 0.144463574795268 0.0982745723639141 -0.0273395147032321 0.0419887449858594 0.0459760947849157 -0.201959833867071 -0.131873176479509 0.381225029325736 -0.305067019377988 -0.190864898626146 0.141615511019671 -0.0867314059071362 -0.382107316054396 0.207909928954654 -0.0185662580269349 0.00804868274022963 0.0102569026001461 -0.0160533801689322 0.0129509581147608 -0.000201957062933728 -0.0129669715184701 -0.00335340398478694 0.010530008062395 0.00421837869423158 -0.000163485853400925 -0.0012706160079941 -0.000415909068773397 -0.000786965126545767 0.000282088134734266 -0.000876963229275637 -0.00093684735589404 0.00152592496714796 0.00583442669201305 -0.000356797951450477 -0.00147913304035399 -0.00513411235990735 0.000871196679401572 0.000586992397584005 -0.000266214684515269 -0.00322735796043707 0.00361554325994518 0.0043486030980944 0.000449596400537515 -0.00190194512525265 -0.00367760850301488 0.000631216789190512 0.000597414989235108 0.000353663363426506 0.000721605885354244 -0.0010225888952147 -0.00340631724369421 0.00346843269886112 -0.00251406966127436 0.000196943308642829 -0.000563437689182248 -0.00235122847152214 0.00149551254725378 0.00287566162059624 0.000410231935220905 -0.0114450039800105 0.00862193439959746 -0.00762296856172936 -0.00743399655149159 0.0131574363783986 -0.000728815706458182 -0.000722414710434225 0.00311031191321577 -0.00170923292933941 0.00500321854496455 0.00570679667456124 -0.00658351363859691 -0.0149852576274737 0.008529649584704 -0.00424503232980767 0.00571050351237287 0.0045477326566916 -0.00713522957101492 0.0157599588043328 -0.0176251051429128 0.00304819538295839 0.00430400657592537 -0.016461932172525 0.0164085215321079 0.018467244233806 -0.00715211313905049 0.0123639093913152 -0.00345618145000241 0.00610028018988779 0.00895733202155928 -0.001980383603617 -0.00127398673756768 0.0102882551326477 0.00375564665827531 0.00214089636787545 0.00989459420313937 -0.00962808148487708 -0.00914906198858508 -0.00419579796332152 -0.000492219818910009 -0.0144538745306362 -0.00447897068982716 -0.00774878307849748 -0.0111886304846795 0.00341581718300024 0.000795786760503199 0.00017627083387056 -5.3226883504001e-06 0.000123288949188915 -0.00144283000496552 -0.00136496246651142 -0.00544803209874746 -0.00344226107349586 0.00492295476405698 -0.00363726594295704 0.023731644223515 -0.00207865932672901 0.0144306913777614 0.0120148107129204 0.00100256055384803 0.01603687840647 0.0100413126502411 -0.0192553336383902 0.0101486626707486 -0.0158140097216897 0.0290565643869992 0.0110368929061399 0.141771147112274 0.0872388424213196 -0.0720550251465571 -0.133478160166239 -0.155403259748507
  90 1418.25682878976 ""  10.1402176777417 0 0 -0.00198482381932479 0.000522193643642166 0.00395358683909871 0.00207616491075176 -0.00201238202304449 -0.00337118895183637 0.00511700861766089 0.00465048617962221 -0.005534659431141 -0.000833371047243447 -0.000594891893645047 -0.000451987527141088 0.000692666892174228 0.000219389454725536 0.00020273638336758 0.0139366550192899 -0.00508274894587861 -0.012646777347695 -0.00305589754261921 0.00983232646150767 0.00553999312418097 -0.0103912748250963 0.0151548783148093 0.0165792097891834 -0.0189430010792326 -0.00917144326102327 0.0313680786143802 -0.0247861241893696 -0.0157270648371286 0.0124057872120104 -0.0064566834785068 -0.0293752523275252 0.0124424275838797 -0.00431272072878943 0.0025393102702779 0.00128524430355776 -0.00275640631642655 0.00169413201782594 -0.000943764513651757 -0.00228694910377631 0.00025344381847398 0.00242862742406635 -0.0134181330100004 0.00175889717370051 0.00377360818152416 0.00261328665995666 -0.0024945102614455 0.00152040483904209 -0.0059746701706116 0.0175896354556946 -0.0167228092955128 -0.0229998373669053 -0.000830926466708756 0.0083751045537394 0.0178033253921444 -0.00286576569077487 -0.00320961170424045 0.00202664459779027 0.00223518491753398 -0.00172698292562444 -0.0151777810939943 -0.00326069218406439 0.00778395068221119 0.0239612779503159 -0.000355416944489704 -0.00754334054362194 -0.00499719769483834 0.00307801529077311 -0.00450074943394303 0.0458656959932671 -0.0538851904998992 0.0452340441680693 -0.00376899729034855 0.0208846091766235 0.0797889436494859 0.00131383729013938 -0.00309284769667784 0.00391974019992457 0.0368649948450146 -0.018686981271134 0.000778726160687115 0.0456363852865828 -0.0218842577072941 -0.00278372816630062 0.0823858006013107 -0.0461939893405639 0.0247741321367403 0.0090654488201544 -0.00604301670273032 0.00744364513590063 -0.0154454864505182 0.00193264152919818 0.0146591221402877 -0.0766252431374861 -0.0418879617735314 0.0694555967856332 -0.208618976553704 0.282409653680686 -0.0423267194294524 -0.0708873626323511 0.239093687910849 -0.247022805732508 -0.25378487861077 0.0992964927708523 -0.219600271359961 0.0924003530908656 -0.198049545685576 -0.269706823150779 0.0867449545332253 0.0387312286128211 -0.35052386261013 -0.119362896168363 -0.108410656886284 -0.319285458500386 0.0181712590892758 0.00442616430985758 -0.00297613982828744 -0.00765758747991737 0.0142244888196147 -0.0267708699061662 -0.0155748308081862 0.0104682320656681 -0.000484599199072573 -0.00380710975353941 -0.00430138421672554 0.00102349239890907 -0.00062200879813664 0.00217709076137152 0.00284392470843464 0.0133352911744971 0.00708812108285626 -0.00962857739196851 -0.000218585935410629 -0.0239224748127116 0.00595876966555406 -0.0104420199731483 -0.00950797455433378 -0.011884639975338 -0.0290589029267178 -0.0217648576242073 0.0340943831720058 0.000363309973999803 -3.71938643878188e-05 -0.000647357343019701 -0.00355188344293621 -0.00124476104918204 0.00212784662300977 -0.00144051259380611 0.00165709917260293 0.000196774590779974
  91 1418.5149317271 ""  6.18535405107176 0 0 -0.000931272583283918 0.000842944443243176 0.00207554903312195 0.00148905295798104 -0.00159334914539787 -0.0022931116733027 0.00275668608197465 0.0026195643110313 -0.00323353443680763 -0.000598240485433799 -0.000494913329699596 -0.000341158403949225 0.000544392038845383 0.00017074025615633 0.000123606368462739 0.00681019074917263 -0.0057919237625645 -0.00774831029866878 -0.00268204214089375 0.00834834990891758 0.00516713914943142 -0.00670400972284474 0.0106891679278133 0.011283214190973 -0.0101048921485317 -0.00551286393728122 0.0176932454355475 -0.0147026754005311 -0.00874960685997326 0.0074773083704814 -0.00318805072137143 -0.0167273781554449 0.00836313386358549 -0.00343896354563823 0.00186771369986748 0.00122202222830833 -0.00226903404269742 0.00157694675080702 -0.000588400436078859 -0.00197544494941529 0.000128431277580608 0.00202267914583652 -0.00751835073967632 0.000997403686674137 0.0021106469004184 0.00140405902754275 -0.00130812212022969 0.000789832626275949 -0.00328122261817657 0.0092994737277607 -0.0092320678577663 -0.0123478853257809 -0.000287670862868996 0.00473111350455267 0.00991327888243793 -0.000932532980720682 -0.00123783432171765 0.000553564467222977 -0.000214463629747877 -0.00247371713168145 -0.00803998434291446 -0.00087729903398409 0.00508798071720379 0.013033389983177 -0.000248861545722802 -0.00411785550014944 -0.00175832655765045 0.00468359053512588 0.000515749213934363 0.0240773549575145 -0.0321570611197992 0.0218445600146948 0.00369373881625888 -0.0187993221389992 -0.0495065379401394 -0.0395409844863501 -0.0874189196525641 -0.0150283019387862 0.0209838851056704 -0.010564079394406 0.000301016235377021 0.0256089185397203 -0.0122218984164359 -0.00158735934741761 0.0440847091264336 -0.0250254736143581 0.0132456183308205 0.00314246588280421 -0.00735410632700727 0.00104908101973099 -0.0117542759448633 -0.012708323822425 -0.00455643699968982 -0.0411711586385579 -0.0215621932789046 0.038840571774757 -0.0999689744252425 0.15707004892741 -0.0275146181138647 -0.0332814199929575 0.147193769976726 -0.118119876017708 -0.150357894499465 0.053842717481145 -0.111216239280893 -0.0416850424074012 0.129082479983526 0.167849448830052 -0.0779958518867488 -0.0200306700771955 0.226889834879432 0.0747900284253197 0.105244728348711 0.195058073933024 0.250530548838566 0.273176876962905 0.162316933784722 0.0226728397455864 0.397592111478371 0.141423834837146 0.21035688380352 0.359778694954476 -0.116297554210909 -0.0020782765071564 -0.00235065329170211 0.00054537075955723 -0.00034252115267683 0.00118819338155121 0.00155777315286006 0.00730115574425109 0.00380594974708621 -0.00524634548457522 -0.000134776631633238 -0.0129253463340673 0.0033485637052049 -0.00561373163614582 -0.00511692702818167 -0.00652588861804958 -0.0156368498924741 -0.011778652933188 0.0185187554840841 0.000264153097982804 -0.00012589984413499 -0.000109792963655338 -0.00169413232062207 0.000351020380059354 0.00170104820324677 -0.001170591726801 -0.000250530218807886 -0.00107396636723982
  92 1425.61874325858 ""  2.45377040306805 0 0 -0.0444862510492439 -0.0300688971360002 0.0858718776627489 0.0461374599387939 -0.04479192697847 -0.0677486175582415 0.0320742326739668 0.0071751966740042 -0.0256826602758605 -0.0197455050049022 -0.00925306506563413 -0.00837945383232483 0.0195600727680956 0.00362189364091926 0.00238024755555766 0.337073645542256 0.165314375417193 -0.16903552687444 -0.0458123009057894 0.187071249192708 0.116510947227483 -0.189936722797659 0.336679848102441 0.344770610337021 -0.0677486443347332 -0.00604291878825031 0.0635505343239925 -0.107334572773311 -0.00545980010616284 0.0914841711706618 0.032472693217241 -0.0473988994884867 0.0429708586481712 -0.109125491926695 0.0599628862087566 0.0355425636152329 -0.067111963784796 0.0452465968723209 -0.0216933337160403 -0.0596595815749529 0.00665034285192403 0.0651450534123312 -0.031856722703666 0.00154608040447569 0.0108934755526606 0.000909257939009392 0.00501161328253865 -0.00410197527234343 0.00370798395570359 -0.000239658939251719 -0.00171349089752446 -0.00564908894125428 -0.000724818869741915 0.00264452715032063 0.00812624310458184 0.00099417127677817 -0.0037690216074253 6.5496707057855e-06 0.00328434424978596 -0.00348896413958659 -0.0109352080448482 0.00110837175920528 0.00254249053960896 0.00768713847678819 -0.000787714227130257 -0.00153342962161971 0.00110696964594803 -0.0026507186693271 0.00237595402109393 -0.00501603802256288 0.00725548313905967 -0.00606170782305066 -0.000163824206749796 -0.000660472352511159 -0.00500045588133683 0.00180775073912028 0.00529565239858561 0.000318460655740762 0.0972426900581729 -0.0479579130165583 -0.00941442847874782 0.107985989206684 -0.0410128721104821 -0.00619528140743425 -0.00409182595755552 0.00016463915617864 0.00422219386605955 -0.0274363144572309 -0.0132008845983901 0.0236850389400414 0.035946054545758 -0.0185675431889167 0.00778071108367747 -0.014334973786801 -0.0107443781660811 0.0153435810298987 0.0216278848934791 -0.0382975045815345 0.00565932502109846 0.00860799153143255 -0.0289821823659047 0.0282486078828056 0.0295096792073532 -0.0111273942033107 0.0305924149564818 -0.00525060888185072 0.0119587354978596 0.0148346165280959 -0.00291467734756093 -0.00313162728023981 0.0220625536062932 0.00687882497524861 0.00430620805975364 0.0192426640974929 -0.0140876779587159 -0.0138175674885539 -0.00849672266099948 -0.000759037946692084 -0.0230850658318295 -0.00544515129127101 -0.0102039112006801 -0.0214353326293194 0.00656504357323261 -0.00455463391018187 -0.00364851900769079 0.000482244641285473 -0.00130581400337161 0.00336580067060993 0.00349207240390371 0.0218818138266588 0.00825399128643421 -0.0140205792984477 0.00418625902682043 -0.0472858091320824 0.0132847465875707 -0.0233898156520294 -0.0194830034302636 -0.012650279298228 -0.0367128850425434 -0.0303683952158587 0.0521588490310349 -0.00435314117345089 0.0149007369053725 -0.0308480545984891 -0.032191296750449 -0.186954829374469 -0.0853949595429955 0.0471845694116746 0.140114489639996 0.142063597910468
  93 1428.77395841939 ""  12.5234146152888 0 0 0.00915203157480085 0.00410883574855293 -0.0211220203078111 -0.0153200101244583 0.0169907874367354 0.0212964779795904 -0.00292315067843653 0.00501367905451156 0.00146029421879705 0.00670050929202553 0.00350546739125955 0.00271309621605935 -0.00708891988076761 -0.0010757926304624 -0.000439827115506602 -0.0795194097335661 -0.0324592414582312 0.0424567810053872 0.0227249329113807 -0.077595354735079 -0.0513824860348065 0.0560446751039228 -0.109828831335727 -0.1090128918211 0.000609938272446962 -0.0104377814550424 0.0217707254245037 0.00377486490783798 -0.024851879789755 -0.0168004153323609 -0.0205370446711177 -0.0217179461100042 -0.00268833774896351 0.0391812191183723 -0.0200832916765826 -0.0142221929729555 0.0251575521736148 -0.0187191327681389 0.00633262946140158 0.0228206263116 -0.00185755235801653 -0.0244709740417716 -0.127182991437568 0.0083684698096348 0.0430365940172187 0.00420499439241973 0.0179130795950872 -0.015647346075722 0.00972752319902758 0.00162433113505077 -0.00718323109405067 -0.00723625194278956 -0.00494496094146389 0.00818431473085398 0.0199233860045161 0.00818524159430348 -0.015358839672482 -0.00061274611150613 -0.00131561261728239 0.00151588865130288 -0.0313075428755843 0.00368196264711666 0.00666750904087384 0.026156652989641 -0.000895919768435791 -0.00796385876116551 0.00295925266336569 -0.00348987196918382 0.00268818306946423 -0.00703639282194279 0.0103086968449709 -0.00867405584668262 -0.000410205809521919 -0.00155986716000261 -0.00812500407744767 0.0024894194944852 0.00806797198872727 0.000799622035844779 0.397386505418564 -0.183631602224745 -0.0678483160918844 0.447668490389593 -0.139092524446112 -0.0301823780327232 -0.00786959197930449 -0.007125769401045 0.0079126240272824 -0.0821925214050993 -0.0321286867031828 0.0621294890922231 0.0639094438178692 -0.0367679681836866 0.0177140147530291 -0.0727903555381691 -0.0418092061685007 0.0690835908057178 0.0280384356813333 -0.0592410098911675 0.00899076086608092 0.0107056649490957 -0.0369457608766353 0.0355237732482203 0.0413052618020742 -0.0161310061926311 0.0490617651089394 -0.00590952088177348 0.0214902567159819 0.0242806219990998 -0.00464356813890694 -0.00567453611863771 0.0370379511564678 0.0110190204832477 0.00932803356100074 0.030499347007407 -0.0191463498848777 -0.0221732187832643 -0.0166862001265757 -0.00154935662884103 -0.0332958604507998 -0.009268754840711 -0.0136003330777384 -0.0345223892924328 0.0108022266957439 -0.0203805234883129 -0.0210123649011022 0.00311377484318972 -0.00394467651471005 0.0100973069823201 0.01353856311074 0.0779281112282175 0.0263761691339418 -0.0474360869109791 -0.00379082092377521 -0.0994915291714129 0.0477682828329591 -0.0298059347528333 -0.0269419399865369 -0.0569835571958907 -0.107174987254939 -0.100975268716449 0.155358876203928 0.00191943036708984 -0.00384800863584146 0.00703865900621798 0.00218263634059086 0.0514378613992062 0.0270991118289141 -0.0138240835116854 -0.031207657992151 -0.0337473311229726
  94 1438.53164518547 ""  6.59731526747994 0 0 -0.00773681852105382 -0.0280713848292026 0.0054719588935365 -0.0107652859361834 0.0216879026868729 0.0165583960225105 0.016360737434083 0.0223098495783123 -0.0158451249107819 0.00511240481982754 0.0052554815856426 0.00235050136195782 -0.00793074696102259 0.000235114359565304 0.00122188587703195 0.0387218521478529 0.12095162290201 0.0319492232726769 0.0349228214085805 -0.117511394027857 -0.0916115101182256 0.0244158638873339 -0.089817564578662 -0.0708708508429005 -0.0342123389865162 -0.0329855428696493 0.102084321307089 -0.0806258277488995 -0.0800826479749005 0.0271519228863428 -0.0279417976702262 -0.0997441187492401 0.037148364235084 0.0493365506314253 -0.0195756030970968 -0.0215879282317926 0.0316211688361575 -0.0327524031448446 -0.00162267124575032 0.0300455946720924 -0.00567795447363091 -0.0336445432467734 0.0466545686574428 -0.0321613553596206 0.00455457106523987 0.00992094842242046 -0.0104651071312118 0.00439641233783234 -0.0172921704559186 0.0120860076554817 -0.00742280303416728 -0.0321781979282867 0.00291731198640374 0.00749739716320934 0.0272051955207046 -0.00893974509194361 0.000782441228415694 -0.0037247345390406 0.0181511672391356 -0.0182740776173872 -0.0170744814378338 0.000474918560831742 0.00519353457679055 0.0156397959113062 -0.00525303889001372 0.00103474199035178 0.001783709421889 -0.00717656269228502 0.00702152965098023 -0.00440140717419999 0.00855022744326823 -0.00769706871181914 -0.00108892793139356 0.00075371825276803 -0.00298125648191757 -0.000398972325233045 0.00275143903039601 -0.000745223529506646 -0.320892550363947 0.100143355585792 0.0816753653882945 -0.271018161760509 0.0512317065790787 0.0488885336466386 0.0904145501288579 -0.0496273675971367 0.027777714573875 -0.0216633890852239 -0.0305809209697133 0.0400581456123048 0.0815449527711128 -0.0411177899972529 0.0165136247577929 0.00605809400343109 -0.0122421667407328 0.00677418630588243 0.0180459702165448 -0.0419338450077566 0.00509797330119394 0.010549963858281 -0.0327187427208452 0.0312027851992265 0.0278546040854797 -0.00968537986843683 0.0350055058841553 -0.00155984627552445 0.0058118328067145 0.00404719644522865 0.0029119801088446 -0.00338197253412932 0.0128921568661295 0.00240537273069691 -0.00147885267697411 0.00945192402650786 -0.00332729620785223 -0.00181845546193713 -0.00314699488922331 -0.000165766989141817 -0.00871426535226255 0.00134378651613833 -0.000490427206719862 -0.0110709526745916 0.00299070207799965 -0.0157186591818752 -0.0231507864194647 0.0106656902348659 -0.000113154254182643 0.0166196515429777 0.0177408739541765 0.0586334345086277 0.0784212501795897 -0.0729477705415367 0.0186399881699404 -0.249696238354912 -0.0191931661214628 -0.172483621796483 -0.153478105849424 -0.0664829772941529 -0.315199355492495 -0.169967033579248 0.290709516517796 -0.0010185022799037 0.00665661737005818 -0.00866015830530567 -0.0156291607528302 -0.0574519201096 -0.0222839143248723 0.00394193817687595 0.0442899446401005 0.0341630261936284
  95 1441.13173925256 ""  14.4463323198531 0 0 0.030002942660144 0.0756667270710027 -0.0268294790964711 0.0226195586391737 -0.04900969453971 -0.0319766996351645 -0.0404408938312981 -0.0496561203428481 0.035155820705143 -0.0106229270649462 -0.0132680254376363 -0.00641696422242845 0.0179000739868916 -0.00086598337803215 -0.0033541880342223 -0.149626636077319 -0.333472270859453 -0.0513374180819293 -0.0923985187671209 0.277508456094331 0.213421972146511 -0.0422435115657921 0.191821521466214 0.146280596119615 0.0741114871864864 0.0702569443692538 -0.224249413960044 0.177486911582804 0.182165881595646 -0.0602823792170038 0.0579102166230886 0.207470967883723 -0.0660855667834403 -0.112310157904279 0.0415878780949761 0.0525506460457277 -0.0783174591206296 0.0828295765445698 0.00643321423188733 -0.074101518953824 0.0115262121913572 0.0808135506776116 0.00606049698380855 -0.0135304774121604 0.00749253514813078 0.00371043225261214 -0.00225808137975948 0.000373343011662308 -0.00596870230365587 0.00404019311874759 -0.00276796085136361 -0.00730597424659411 -0.000116259332365206 0.00295991918561124 0.00866348586310025 -0.00111126290664144 -0.00172625107550972 -0.00206253729809877 0.00348659566592916 -0.00316216816547014 -0.00657720939552163 0.000207747742948363 0.00192888427058472 0.00731480490913412 -0.00128324013631649 -0.00121163213051446 0.000987661498959435 -0.00166585008799468 0.00148300715846556 -0.00171720037334699 0.00290092658165741 -0.00255245589049106 -0.00047112094488642 0.000493125397176225 0.000556208096541939 -0.00071073762396114 0.000384754331685999 -0.000225261726051874 -0.0945207519997656 0.0252228378406406 0.0190279534023324 -0.0666249041752215 0.0146216702335429 0.0173153305640893 0.0269483055081373 -0.0197589950910984 0.00550385447285512 -0.0144591815099081 -0.0102190453390925 0.0169973486470036 0.0187195532554435 -0.0103206966965903 0.00525330097939705 -0.00606462048114368 -0.00692231248660032 0.00906510908189408 0.00691944057588862 -0.0156764730987133 0.0021648997226511 0.00324151012351483 -0.0102064723313788 0.0103183843495565 0.0102616180244771 -0.00376675721030923 0.0133656729856632 0.00168104432008728 -0.00124562207642736 -0.00333049371130701 0.00293872866098728 -0.000559305588998924 -0.00241670676928371 -0.00145509804572904 -0.00222653217976787 -0.0027263615838811 0.00107189292663918 -0.000692726048067588 -0.00294223666946673 0.000337730645341584 0.00129809297651096 0.00311038061410914 0.00484066874450251 -0.00276325451032711 0.000984943295593829 -0.00945707921026926 -0.0136830112480922 0.00475647121140613 -0.000518032052443819 0.00823631503717458 0.00952269982170837 0.0338018251369736 0.0364642334297005 -0.0373577452420869 0.00517176858613428 -0.109991667352977 -0.000897257443520104 -0.0727285554096282 -0.0657361061657956 -0.0379463832501707 -0.147388491193685 -0.0834515093511446 0.142986542361489 0.00433602441325738 -0.0161468224690161 0.0291677859272096 0.0341691735766165 0.143185346857668 0.0659511270855888 -0.042657285320254 -0.145788657641309 -0.143136611651853
  96 1449.00902475404 ""  5.39388127392118 0 0 0.0022030693287959 0.00542020189153996 -0.00214808206745356 -0.000300666139511534 -0.00124812395395875 -0.00049712851282781 -0.00169634673414596 -0.00165849153686954 0.0023339690405603 0.000109499317748297 -0.000492468040193813 -0.000105840846321609 0.000376703146794461 -0.000237426483397744 -0.000259553433453136 -0.0127486880389187 -0.0255363862960777 -0.00257378979526651 -0.00157243062441195 0.00826613327482553 0.00776259502116392 0.00154164535428963 0.0020244571853879 -0.000927912410299887 -0.00483101560690714 0.00212684622137024 -0.00207623745474509 0.0171787054424944 0.00357628704707718 -0.0121954441458029 -0.00745497590924889 0.00444378622993209 -0.0146891335344991 -0.00354755699398312 0.00103164969498256 0.00147266762981295 -0.00206283619007845 0.00312320168316956 0.00112719379385845 -0.00205482215210474 0.00133649411541227 0.00276010378608481 0.0209013739843011 0.0168537390946383 -0.0206413856414387 0.00426876598592971 -0.0184691772118269 0.0156729906374667 -0.0225994977912055 0.0510528253430146 -0.0458208807152572 -0.0896613141452589 -0.000159958651572623 0.0299045577095547 0.0810223749626404 -0.0191379151058164 -0.00601273271258943 -0.0136160143666157 0.0560175474289103 -0.0554936378768516 -0.074911523404502 -0.012217447338118 0.0379216457449896 0.0941326144808418 -0.00428271807039129 -0.0267881787200067 0.00764523146220927 -0.0220897305988389 0.0209855830929224 -0.000672168646881079 0.0126626057379058 -0.0132365053038748 -0.0041533193141453 0.00063381166444207 -0.0154239027694365 0.000470268151849078 0.0162127869723038 -0.000997191265285835 -3.93232638852868e-05 0.0141784783883129 0.0267165678435376 -0.0398022234464428 -0.013856749182182 -0.00993221447419437 0.250292998132879 -0.148102312621543 0.0855330600338908 -0.107874337568671 -0.100109913667107 0.144743327880384 0.172713246499301 -0.120042592595043 0.0697923507865953 -0.195172810128755 -0.124509410658371 0.200971641192208 -0.00534129134568654 -0.0691250255853486 0.00709135341898533 0.0135270743330689 -0.0281321410789786 0.0256314729651343 0.0142429463240034 -0.00377821191326594 0.0678186720051097 -0.00737946225542584 0.037783265802951 0.0331526949753817 0.010803870454047 -0.0179566195597033 0.0661658466189671 0.0165529289417394 -0.000673779048229897 0.0530068860184152 -0.0282298382962002 -0.0308974102361314 -0.0312825928134839 0.000180073465102641 -0.0565032115007482 0.00152663366207285 -0.00365253597666118 -0.0672499887026081 0.0214023469450694 0.00812856813227165 0.00984262105922126 -0.0034563845907133 0.000815225028047546 -0.00745502532945556 -0.00763217172141539 -0.0361113880509995 -0.0304363818548608 0.0336662908979302 -0.00835671251080224 0.108966889197225 -0.00430507082793791 0.0696490941349293 0.0607416172751133 0.0300153901324024 0.123055525936719 0.0759283945885292 -0.129165032522932 4.07558001664956e-05 -0.00201273320862794 0.00115501769301656 0.000244793734388863 0.0224626850478935 0.0118269147199548 0.000564390772389901 -0.0118389984753852 -0.00793607429538058
  97 1450.77919180278 ""  4.23671016406671 0 0 0.000323537370553224 0.000402696432196646 -0.000164987607870225 0.000286704127436132 -0.000524504884131198 -0.000325653834437609 -0.000221895691041334 -0.000492216653589637 0.00019454781547086 -0.00015859051108559 -5.98256361933442e-05 -1.18894561539239e-05 0.000169257891597817 -5.32248942029817e-06 -2.59825375463403e-05 -0.000968627522546532 -0.00127708748864283 0.000195464954669781 -0.00126156129574285 0.00278174564501499 0.00186404785540486 -0.000710506022830397 0.00191720025671888 0.00181159081906318 -0.000111705958009973 0.00119981551864761 -0.00255125463493517 0.000791409587939546 0.00267398376519391 0.000570625736597172 0.000902047719352137 0.00123662973174895 0.000295473377248587 -0.000800510472936338 0.000294806967528758 0.000383814716515621 -0.000538193654698367 0.000536748666190567 -3.38949517110182e-05 -0.00050334242613174 -1.71566044117932e-05 0.000520412006688507 0.00114375041900345 -0.00232871465372817 0.00118531685965904 0.00134429712727259 0.000927760717142372 -0.00135843233399148 -0.00337033127544518 -0.00495542866043286 0.0063485591279394 0.00735467638094608 0.00181300684876249 -0.00456250946305525 -0.00560412071717038 -8.13931825321031e-05 0.00200395891184095 -0.00817538857907458 -0.00186221960109353 0.00464101212885493 0.00317304357333101 0.00178441943685924 -0.00292187438776467 -0.00223194760936791 -0.000401636220655292 0.00121457652679311 0.000560427075008141 0.000854635984782402 -0.000916346168164497 0.0394773354114338 -0.047743631159594 0.0381431531454993 0.00600765465619814 -0.020541509009597 -0.0650472543680643 0.0307023247286592 0.0612052280023577 0.0112315571439071 -0.0148001568246212 0.00338087826384506 0.00395256419855644 -0.0117215182019342 0.00194557794222585 0.00312133226022738 -0.0149309361401359 0.0121830517198562 -0.00799234371014525 0.0281139273918222 0.0133701542099712 -0.0237499319262893 0.0296510689594628 -0.00837079205139632 -0.000729940689855745 0.0139010268117264 0.00620953733818558 -0.0118494895095353 -0.174345158620471 0.249404536980575 -0.0369137804094257 -0.0563700710155493 0.214525898063803 -0.209982350173028 -0.224456669569566 0.08409196538856 -0.190646919840821 -0.0716346146106935 0.157428289363774 0.213948599353377 -0.0977083238488178 -0.0245495004914265 0.288768664144178 0.102513835314332 0.115378976036682 0.255923348734237 -0.176062265819915 -0.186497989105146 -0.108136258794124 -0.0146109590074114 -0.280889442900148 -0.114748532704016 -0.167886315825002 -0.24862269650692 0.0819474200395956 -0.000913543311687499 -0.00113632798710293 0.000611590669962036 -5.89695074954344e-05 0.00108408588181004 0.00109341820820865 0.00413323568644215 0.00492764381169275 -0.00480486747737376 0.001794414185329 -0.0179417342788476 -0.000816779054949473 -0.0126430430403422 -0.0108922684230178 -0.00433088722113326 -0.0200559592442712 -0.0111029361847388 0.0193074026265173 1.0138681086769e-05 3.62964442697275e-05 0.00023389517840196 0.00035323471926754 -0.00104651674706043 -0.000534498884068298 -0.000915929906560003 -0.00065917892551406 -0.00133603136081028
  98 1491.84200724162 ""  4.09780042066797 0 0 -0.0055714257291923 -0.00968825389891103 -0.00172029974675971 -0.0266868930295939 0.0241693137409843 0.023694863710845 0.00214564725246638 0.0125958773491852 -0.000693540022321933 0.00880649506904624 -0.0172288491126378 -0.0132842053936307 0.0471131957972457 -0.0646802835759975 -0.0473968746377918 0.0017725438565914 0.0373292738847523 0.0139145863327042 0.187724980530083 -0.104517911905921 0.0366875580777277 0.174517031688087 0.0335674983350485 -0.143587979177765 0.0245885462215274 -0.0454275993746552 0.0763717636541769 -0.00184592517953377 -0.0990383837069767 -0.0417443998199086 -0.0246980853433633 -0.00131318470440197 -0.0404704768025272 -0.520308840961764 0.183538389111932 0.121025638952931 -0.103036572292149 0.352814154563461 0.208419066607193 -0.0888655724268401 0.349354455064084 0.320577601704197 0.00040860418506221 -0.000306177380927224 0.000121893463738516 -7.4726608604883e-05 4.53061832616831e-05 -0.000117201416748144 0.000486165473389482 -0.000160741835086605 0.000126342632492688 -0.000320367796034426 0.000235773434168456 -0.000293811291916931 -0.000348459292907964 -0.000196832917141948 0.000338148094027642 0.000401375733633583 -2.71726442885798e-05 -7.67290028130751e-05 0.000241981457113076 0.000268876490168727 -0.000370238205157237 -0.0010072063428817 -0.000336137869985605 0.000702819463631108 -0.000188763333814253 2.67332605561544e-06 5.40336737920429e-05 -0.000101616247481074 -6.25017292987567e-05 0.0001147744218989 0.000135619918533212 -1.98415036529611e-05 -2.89208366338761e-05 0.000285240088978456 -0.000114209282142516 -2.3184115319806e-05 -0.000801406749577235 0.000826982187319325 -0.00204010412285646 -0.000242627734955768 0.00258279135323534 6.95910370203818e-05 0.00054997761816979 0.000898570450506008 0.000399123090936381 0.00166916057812667 0.000494285286904008 -0.00136558629311153 0.00167661636434799 -0.000329880962819751 -0.000305051587988817 0.00307746555922095 0.00124929549357841 -0.00234273894008295 0.000962634092669261 0.00189386629085084 -0.000382689901397464 0.000171969792548651 -0.00108726127685347 0.000760071611730563 0.000680751831145575 -7.38814013841465e-05 -0.00218172483003101 -0.000590111068005425 -0.000440059429701743 0.000111928482796868 -0.00086545494932257 0.000396693689776174 -2.12699886163969e-05 0.000155320525444436 0.000293929127404675 0.000270843004998695 -0.000578382695884209 0.000942766116011814 0.00198207226153001 -0.000238419681164017 -0.00101354241255362 -0.00129809132227777 -0.00263982067504666 0.00139306329088974 -0.000571567720636905 6.51884674623964e-05 0.000301197845192467 3.69094369507303e-05 -3.16651000324628e-05 -0.000164473400898951 -0.000182046073196702 -0.000421034185699309 -0.000178804949821373 0.000478823237659684 0.000182449733477442 -0.000158438781631728 -0.00102376761982419 0.000297117657388446 0.000423076874348174 0.00100694200430245 0.000913386039844522 0.000260399885616669 -0.00161043219744549 0.00219023546832437 0.00124752039484365 -0.00257958165318289 -0.0130074502886211 -0.0160150159563338 0.00208919657040986 -0.00782704898373692 0.0139558491575145 0.00357741343932911
  99 1496.8511952537 ""  5.3543618253531 0 0 0.00198151608532333 0.00312889798494 -0.00265793246749845 0.00131141207064223 -0.00260307927533382 -0.000626737661725365 -5.2585687392357e-05 -0.00129919758401406 0.00188858625769147 -0.000185200078219252 -0.00489652099115225 0.00861868700893643 -0.000224515486654487 -0.0290753315003231 0.0482134032792543 -0.0128678512889019 -0.00732710636493067 0.00617411632210264 -0.0140429792842465 0.0132666702827823 0.0120818978889419 1.56532993196661e-05 -0.00726566025713798 0.00340564846607965 -0.0125924565371649 0.00582714631508728 -0.00267072653024389 0.0126804153951409 0.00660359348514137 -0.00645472099526282 -0.00898358702212748 -0.00300616489026201 -0.0127576631419318 -0.0116244619666393 0.405125296881506 -0.567473463847869 -0.0525035062568984 -0.364680937626127 -0.335899179389616 0.0680760620646824 0.390685647431653 0.199600355379624 0.000158378169161754 0.000204023256294029 -0.000213091412190695 -6.70734612032371e-05 6.99705283234264e-05 -5.99449935951835e-06 -0.000218619342913978 -1.51223942792654e-05 0.000111653363604962 0.000501261545088066 -0.000204359325974651 5.29996819712179e-05 -5.11693794016884e-05 0.000153859681739754 -0.000215954674247502 -0.000271773993703695 -8.86317402603678e-05 0.000139481719379725 0.000197046581890524 -0.000158230818629448 8.60491576033314e-05 0.000217925576012352 0.000173863452445772 -0.000260147460785868 -4.31228014373717e-06 -0.000108597886642533 -0.000222489137465508 0.00066660980948024 0.0019627650787972 0.0018288091023539 0.00317541215840684 -0.00388730956124578 0.00190915721616464 -0.00365016239481036 0.0027964174968846 -0.00297250192298637 0.000207896849570903 -0.000668546600630531 0.00292736498075846 -0.00144581650241234 -0.00276136858143734 0.000279620370296076 -0.0014853773972215 0.000613495822278752 -0.00017860741678135 -0.000773371895204696 0.000516940062081522 0.00107293973939207 -0.00108349815488891 0.00158873553486542 0.000966599458966237 -0.000976650748806248 -0.000335781892439336 0.000526201455416005 -0.0208661153632886 0.00048291699426528 0.0014791711903293 -0.0066844175483614 -0.0213285480576464 -0.0208617900472498 0.0188037448155536 -0.00486713228136427 -0.00424433572433734 0.00732076140221903 -0.0235205207288864 -0.0277552283498098 -0.0545680868625796 0.0219696556367463 0.00143591387102392 0.00262516331057495 0.0558959473966181 0.00034391448411342 -0.0213064049850846 -0.0253542088290752 -0.0188915074910347 0.014591078568885 0.00264398441949941 0.0547074034927442 0.0582660354776506 -0.0158781501103659 0.00585534628881967 4.68982967141609e-05 0.000217647349644245 -3.52962035483854e-05 2.22729915458757e-05 9.45998985920641e-05 0.000104126619237536 6.97361342496893e-05 4.35606339117071e-05 -0.000150176798104559 0.00046982571103253 -0.0022565446947615 -3.87412546740126e-05 -0.00182949138026549 -0.00137580945005348 -0.000111450192127919 -0.000393094750333843 -0.000210435523606253 0.000354289478054223 -0.000220060682790939 -0.00052282136282417 0.000860448722481602 0.00209318089557074 0.00466605410626607 0.000998307219642892 -0.000292473909418825 -0.00425901171993633 -0.00331156029127711
  100 1496.93229465272 ""  0.0825443223582517 0 0 -0.000454449050903324 -0.00055970516352179 0.000530071134788048 -0.000186342575208868 0.000439097388062587 8.88096656271447e-05 7.12929965999474e-05 0.000631731189486696 -0.000468108281060429 4.37991868196459e-05 0.000675653363637627 -0.00121148387228495 3.1703224821974e-05 0.00399262633607778 -0.00673519759294945 0.00250664506941984 0.00159590594352589 -0.00116368798719646 0.00221355697582922 -0.00229134601833874 -0.00197715309984248 -2.74774512300918e-05 0.000885573624141333 -0.000538543245398066 0.00329737889555884 -0.00283896008400443 0.00312748361845346 -0.00286943449357559 -0.00446394301909863 0.000228851300431437 0.00113899141375345 0.000417790184200598 0.00173702475718185 0.00120179786228981 -0.0562050567820152 0.0790215084851593 0.00750419098225232 0.0508646857767701 0.0470204323421193 -0.00928010589880751 -0.053942632945552 -0.0276832126775762 -2.77501884381898e-05 -6.50047165838386e-05 3.15581743731052e-05 1.44516853738428e-05 2.51390975106546e-05 2.0333058363021e-05 7.07541731384289e-05 4.16345751266094e-05 6.95107375235887e-05 -9.49518577643915e-05 4.8409203497511e-05 -5.62811081428244e-05 -9.06513161551426e-05 -0.000267845299169162 -0.000111805820054431 -1.19662642232176e-06 -0.000106519010532121 -0.00017003505796459 -0.000136375256018012 -1.33958301537961e-05 -9.17267326736613e-05 -2.55095963229192e-06 -2.49004124470153e-05 5.87155317604874e-05 -0.000174219121048037 -0.00126921820400908 -0.00126583196868812 0.00415504085012483 0.0144260200988681 0.0138618903325573 0.0228267100880084 -0.0283220215935033 0.0138563340673637 -0.0249004282030348 0.0197558666159263 -0.0221672145460083 -0.000145155137786848 9.81759652097572e-05 -0.000470520774351178 0.000273919472987083 0.000540863081787856 -8.18479095105765e-05 0.000315437740398646 -8.76889889739069e-05 1.82112175494954e-05 0.00177786132078909 0.00500824029267794 0.00435877623864586 0.00303527783197101 0.00775630527624745 0.00754355220687753 3.65521456117282e-05 -0.000717622091598738 -0.000912006934225618 -0.148444225970216 0.0109515168427848 0.00935028725056569 -0.0483586821486331 -0.162280080111423 -0.149803279830492 0.142588255347935 -0.036541649488615 -0.0401872835111345 0.0554813725766405 -0.169335179724503 -0.201833993363156 -0.395470219558577 0.158734597864724 0.0122621446662871 0.0185158359153371 0.406973810115805 0.00114255430025065 -0.162365668399789 -0.176883646617482 -0.120081359161685 0.105597539474661 0.00750838180192018 0.39281965271417 0.407337414928607 -0.102300600723676 0.0376263703241844 7.20213512133427e-06 2.94799232762379e-06 4.10205610386934e-06 -1.54894918697566e-06 -3.74554317086861e-09 -7.62714919855549e-06 -1.92545215553612e-06 9.22018584935992e-06 2.60786730817881e-05 -3.47036756386211e-06 5.74067554798748e-05 -4.15245907431034e-05 1.49918260591205e-05 1.30413243402787e-05 -3.91226024062571e-05 7.85747724592498e-06 -1.19215430042277e-05 -2.96980256999996e-05 5.79975516019413e-05 0.000135955952923469 -0.000181690520522472 -0.000550447185787522 -0.00120929554188477 -0.000208856597448549 -3.63536413194144e-05 0.000877318888778885 0.000578183494137036
  101 1500.68996749628 ""  0.0117894204543801 0 0 9.84037033504928e-05 0.000238169164762044 -3.24902165893299e-05 2.23190558698855e-05 -0.000160219280913794 -8.0293184662735e-05 -0.00014642622763699 -0.000155966599491158 0.000244891805248592 -2.99212620818154e-05 -6.65439775351647e-06 4.5626313728855e-05 -1.04447570971972e-05 1.92610144916349e-05 0.000231862521350386 -0.000427946409312871 -0.000790425604824567 -4.05512645810579e-05 -0.00019598564425547 0.000635043324241211 0.000559614909218709 1.57587062321451e-05 0.000468642908574526 0.000250912607583327 0.000113157392991334 0.000128782612057058 -0.000359477232252891 0.00147990436745563 5.80840029158413e-05 -0.00111381260331292 -0.000343849573308145 0.00099728761443025 -0.00154792573802349 0.000883535098575507 0.00096953795850634 -0.00199974601645811 -0.000543864684412957 -0.00152433948000549 -0.00169454820944819 -0.00013355293229645 0.000390592184796931 0.000427924607288655 1.87631072370697e-05 4.77698419501066e-05 -2.31236196380657e-05 4.06430014444806e-05 1.69047352372181e-05 1.17227700983725e-05 -6.18740340221668e-05 0.000169232034782154 0.000218759744255889 2.62794274156865e-05 -0.000143863697542547 -7.75509636103615e-05 -2.58477885232428e-05 -0.000175988865583849 -0.000213972472507091 0.000239118006698655 0.000871555401506965 0.000834463076322563 -0.000133007199256287 -0.000660928338626344 -0.000557371052675248 9.36351419333264e-06 -0.000149180650483235 -0.00027916783029083 -0.000880134378362941 -0.0026108237588126 -0.00236119231784523 0.00532752002493287 0.0177066117916881 0.0165116427450042 -0.0320842960338744 -0.0169184864219205 0.0040997886535087 0.0251427142846172 -0.00604013374637937 -0.0254734279759142 0.000104733861102763 -4.62104568733482e-05 0.000325114570799655 -0.000276971885977479 -0.000304981283737456 8.28456408835475e-05 -0.000480268562313861 -0.000411525718908718 -0.00050246192052071 0.00207994031998197 0.00705220769566616 0.00643150800951649 0.00310929531091727 0.0111852973351389 0.0104038665835911 -0.000386381276544203 -0.000292487326384225 1.19491546712161e-05 -0.202044814024708 0.0158347264428964 0.00778782255155325 -0.0642606795120071 -0.213929666379725 -0.199739397581953 0.190474068058383 -0.0541965133484731 -0.0436738781787532 0.366571388137497 0.257280596841476 -0.0275245700907786 0.193024253413378 -0.138118702914252 0.22567067300327 -0.0945603266264597 0.114738229008724 -0.249596051828461 -0.262956520720674 0.0876843275080287 0.349086130505137 0.0492475100320539 -0.262472327203445 0.10878238367003 -0.151229230852783 0.270141881847608 -0.100393692510203 -1.2138514640273e-05 -2.05553123547078e-05 1.49928302859882e-06 -2.54836577201221e-06 -9.87808973377551e-06 -8.43707577458448e-06 -3.31064400363251e-06 1.73126119257628e-06 -1.76940857801006e-05 -4.02700050404866e-05 0.000159235663517496 3.59279037787193e-05 0.000158323980635415 0.000122975271167027 5.82986349778965e-05 -2.15317430730446e-06 2.93908882288869e-05 3.18644861080399e-05 4.27111458159493e-08 -5.38058880892175e-05 4.78959007899781e-05 5.21948830283572e-05 0.000275707296089668 0.000125349939040574 -0.000115989573458769 -0.000285559044538512 -0.000297033002806809
  102 1504.66810352987 ""  4.2694022288689 0 0 0.0012178621271737 0.000256284879716126 0.00266105794516875 -0.00143619024771374 -0.000593413467316234 -0.000664111848743416 0.00293516022720925 0.00141632391996792 0.00314660353647539 -0.00014350752258803 -5.3080879623049e-05 -0.000214063055934807 0.000154446253548004 0.000571676161585412 1.3702257824143e-06 0.000837062676182993 -0.0024565397443446 0.00243268116355657 0.0113750405419023 -0.00161714303245083 0.00773192593328972 0.00770222214029044 0.0121120169684459 -0.00198498020901602 -0.0428413301710643 0.00713715950437403 0.0199557032876225 0.0344540885835988 -0.00430695615760664 -0.0279236538569932 -0.0382545671524352 -0.0225455229150389 -0.0478102349182537 0.00365354639742614 -0.0036767753419611 0.0026142526124564 -0.00302489812328638 0.00173640988646754 -0.00113890694480884 -0.00325925268225502 -0.00630518854235197 -0.000922895316704907 0.00289386514517224 0.00508865830545569 -0.00547064182499518 0.00194809073128348 0.00126872686078754 -0.00169952692369939 -0.0115074824434848 -0.00113528946472573 0.00519880645145001 0.0136868499084592 -0.00585013212392286 0.00182196968115524 0.00151282080024195 0.00647478490944655 -0.00757898757127005 -0.00882773154191898 -0.00780754027829262 0.0112886160058022 0.0184462664629878 -0.0052574024001642 -0.000526228137640671 -0.00261469773714321 0.00576218848845867 -0.00525094762927362 -0.00718090351561513 0.00394658476693961 -0.00226278522699399 0.0320362747775927 0.00794001120858772 -0.0188781731162667 -0.025350691230936 -0.00833645552133832 0.00044390345270608 -0.0211647229635036 0.00790639891004852 0.0147191055243986 0.00227497848180126 -0.0140778212530781 0.0665646350108647 -0.0260519244693687 -0.0623532307263727 0.00550097245980182 -0.0547035943161257 0.0228273648024052 -0.00713224636220959 -0.00499109622976657 0.00542554542566199 -0.00432246412084902 -0.0705473558701057 0.0306773487460859 -0.00899490926050468 -0.0275883802120845 -0.00275056044665985 0.0113485615270981 -0.259519158867984 -0.326098188824438 0.0663868050579817 -0.0421272248821599 0.180144401955331 -0.176217362033993 -0.157554788548556 0.0229834876258318 0.391798536631901 0.265089310504727 0.215037162804636 0.00445509781460721 0.194721421927005 -0.121817603118915 0.173443272567512 -0.0736390405201219 0.0332512461863863 -0.19228629723624 0.172037896025769 -0.091463848934884 -0.281846492626274 -0.0200796684342454 0.204683510821975 -0.0231667204380734 0.172582482090194 -0.224981049146786 0.0804119629635346 0.000671974504497718 0.00159969933654042 0.000261315663216839 4.14940785328313e-05 9.90812479363831e-05 6.49932101947573e-05 -0.000365573940999792 0.00058045936251176 -0.00016516522407058 0.00327049586103726 -0.0135086157035849 -0.00234119320717697 -0.0120989096355204 -0.00906917695489422 -0.00062163443751038 -0.00110506097416468 0.000194159431894652 -0.000679478089425957 -0.000179508180071549 0.000265345618613388 -0.000752833056026773 0.000154120528938074 -0.00668370670531629 -0.00364158597422275 0.000682991429672622 0.00336608534398192 0.00311998748096839
  103 1506.02393792693 ""  7.91201888124058 0 0 -0.012080048185766 -0.00883976532650035 -0.0239681219556114 0.0173832480467382 0.00937200043213213 0.0076461070490475 -0.0252490259784566 -0.0106493329700202 -0.0350471287818326 0.00108426095620987 0.000423092929621851 0.0016104622671436 -0.00253488321045222 -0.0103370782596713 -0.00617244288902955 -0.00393375491327326 0.0437701790717222 -0.0138716195292467 -0.129636441101982 0.00997451756722766 -0.0997323104903496 -0.0960224176017133 -0.142324425542073 0.0282687867783985 0.397635150746861 -0.0667204183381556 -0.185291339278431 -0.351886662270619 0.0480053593594237 0.285666096945134 0.367497206452189 0.189264802306312 0.486277861617675 -0.0874407504082831 0.0352730499106886 0.0113877810783128 0.0707142052617602 0.0106092471339112 0.0673074134210974 0.0642309305011335 0.0956481357058798 -0.00169745623401604 -0.00304424176352562 -0.00867044782773512 0.00844477689792318 0.00127059232368396 -0.00206888038407281 0.000823237096723868 0.00155249894700064 0.00104119978585108 -0.00177785260990227 -0.0076061018888841 0.00273908215014423 -0.000256583162503527 0.00181927045713318 -0.00243160992261721 0.00209396337048453 0.00310849200806508 0.00021773990838089 -0.00134360714138061 -0.00239426055759056 0.00143612147066643 -0.000749056132262345 -0.00133277507887187 -0.00153144606474122 0.00208608893904474 -0.00117975715332476 -0.000295289719661229 0.000363393174885939 0.00400406265044622 0.00101266870360728 -0.00266263062050799 -0.00324697141869468 -0.00132114859875879 0.000253783043752211 -0.00241295877195481 0.00103091700728941 0.00192683539004192 -0.0140908573370676 0.0262776259176741 -0.105161021070202 0.0363619930215743 0.102917167478246 -0.0077746833970305 0.0246354813216364 -0.0137249632738645 0.00144083994512449 0.016521451985163 0.00320600474407644 -0.00767900190705759 0.0131377439074602 -0.00441448911743453 0.00106520401817704 0.00511787914348375 0.000924329284206142 -0.00242668776822165 -0.0322252513244922 -0.0427352993611864 0.00861287106876005 -0.00490274784195875 0.0251279513927724 -0.0208686345835801 -0.022592131522156 0.00375371181685404 0.0514307100905096 0.0350498124434363 0.0253621572068117 -0.00252312551871181 0.0203106917072021 -0.0137445207951204 0.0224191643982471 -0.00924566853532052 0.00953978783247434 -0.0242029661838047 0.021010593355892 -0.00951448494359191 -0.0321343277913626 -0.00332056754683758 0.0224376280754328 -0.00604506460662888 0.016760359377209 -0.0259186304778409 0.00935923345409836 -0.00156784277109618 -0.00382694386370614 -4.24439746670354e-05 -0.000133188290428215 -0.000218925944013545 -8.49270733131806e-05 0.000757619347605642 0.000642355988725795 -0.000364563312673978 -0.00706037155941619 0.0271216189244367 0.00307385333551586 0.0240672940689778 0.0175937848847834 0.000781663700060548 -0.00218847761087094 -0.00206454572067347 0.00315393146188304 0.00232882092691362 9.85815462158392e-05 0.00622455366648145 -0.000945917690254873 0.0357632978000485 0.0216441265067088 -0.0100615920439456 -0.0210856560094241 -0.0260288104257124
  104 1510.2771428616 ""  10.3696126075689 0 0 0.0178452521721425 -0.0207413439724077 -0.0103819309986724 0.00216801957976449 0.0143260132926693 0.00974910791438516 0.0314569029513002 -0.0338844497093387 -0.0090762017566679 0.000552736371603608 -0.00218579119620418 -0.00143634575439376 -0.00437095736319553 -0.0127476080868304 -0.00934737446550985 -0.0345785014553227 0.0217203481004871 0.0599665745524759 -0.0372618977201495 -0.0272082070218259 -0.0608642580943128 -0.0343892734296002 -0.0642843836451494 0.00259782499474208 -0.444909086934243 0.320883187094218 -0.277943811878158 -0.00564072372243333 0.544431427745693 0.236759009731593 -0.0629127739696732 -0.321277213355173 0.169130215055768 -0.109039611377569 0.0285993769316225 0.0338515033072078 0.0921701445384074 0.0281840411301605 0.0996191708532885 0.0829182679891389 0.107664432829239 -0.0135831374937591 0.000238549873476498 0.00459565641756922 -0.00410456352987771 -0.000417101683414563 0.000788475519005907 -7.70643152129742e-05 -0.0012356428711491 -0.00103987455342025 0.00104713833968133 0.00338960948120729 -0.00150902978691195 0.000535549738774732 -0.000374633120430104 0.00106155584077513 -0.00105694826246521 -0.00173235514624286 0.000419845413383555 0.000146480732700423 0.000489801708526378 -0.00135810874186118 0.00130205978567112 0.00291611025973041 0.00202446987404958 -0.00298208003792536 0.000474698916749017 0.000160000379406514 -0.000363923282130652 -0.00056403576686716 -0.000115377605781115 0.00046679863051752 0.00014012390925364 0.000511236712927338 -6.71504582801179e-05 -0.000173887703479372 9.96020920159426e-05 -0.000797071924175473 0.00539917515719267 -0.0121127405235172 0.0502322563407267 -0.0146693381037037 -0.049977428904974 0.00288669930942153 -0.0107884295748506 0.00717951340476157 0.000560929042110944 -0.00848995984615021 -0.00193675454772376 0.00516540068801648 -0.00925911587728346 0.00261713804500892 0.000480472043219236 -0.00929507447879932 -0.0028686110303527 0.00555405299450888 0.00445257852417658 0.00596402709574226 -0.00112520131628741 0.000571239230082897 -0.00395298992253427 0.00234896723425154 0.00392280759234984 -0.000752939096690813 -0.00750909273001781 -0.00581662753435196 -0.00240737353224357 0.00198994306204481 0.0012895748070307 0.000406848539632638 -0.00436692284257078 0.00120469240398527 -0.00583716400648568 0.00386661665558957 -0.00703394946014385 -0.00109789069064483 0.0042487856738105 0.00280874657078241 -0.00429691755900937 0.00938156916030969 0.00554296648063359 0.0039292668788523 -0.00128238052568777 -0.000262430976831069 -0.000839152829439057 0.000185426011134398 5.98496429785874e-05 -9.08370503101616e-07 0.000487588044234704 0.000408565561830825 0.000617268002645044 -0.000748691837727243 -0.00096782719895022 0.0020191633271201 -0.000107004276737236 0.00138820059093996 0.000582222686862255 -0.000769422945210559 0.000653331121647462 0.00119087478187528 -0.00165573203077989 -0.00606484078376593 -0.00170893933168358 -0.00197911188903924 0.0315589937555737 0.0314790220494748 -0.0177681514788188 0.0373060967925758 0.0136154326739376 0.0456593921739517
  105 1513.13654529359 ""  37.9444208757943 0 0 -0.00220544598101935 0.00459913630344042 -0.00172195361627566 0.0136740538336674 0.000443097465391901 -0.00104478058008144 -0.00862777159216803 0.00329917357149693 -0.00267762118621536 -0.00235114553909617 -0.000576626630685338 2.9524234508306e-05 -0.0101682344679813 -0.00508282702181218 -0.00317801155903844 -0.00581496383563497 -0.00863960873937973 -0.00577149703804854 -0.0848202481347858 0.0271100388313285 -0.0449341023387019 -0.0705888599857287 -0.0570118416705968 0.0443181611069627 0.107463021084129 -0.0549727323245217 0.0203823538296041 -0.0336141551361175 -0.0700255308905326 -0.00594379469417175 0.0489293606492578 0.0676862924068285 0.0303851300654509 -0.0631955036197627 0.0170815000086558 0.0203416677833352 0.115686999766624 -0.0179480474824672 0.0815892841109572 0.103942603692796 0.0799043832197636 -0.0531527785327091 0.00851319871863819 0.0500842973148711 -0.045449666785887 -0.000111012691985841 0.00887341652985864 -0.00611711658774011 -0.0137813490845788 -0.00588769183042579 0.0109649263247144 0.0222546678032487 -0.00885074433237722 0.00203144583286387 -0.000557695201419604 0.00749103599291188 -0.00799154960039033 -0.0135857387101361 0.000640336643021851 0.00369815587703678 0.010700638266889 -0.00841900899256892 0.00534235161740097 0.0102894816066633 0.0101962700038796 -0.0137471928138335 0.00189035316767006 0.00407599211813653 -0.00492517884875398 -0.00257655487488437 -0.00244150847488654 0.00340434023453911 0.000327774055111192 0.00644330942776879 -0.00191781957596928 -0.000991550685244699 0.00164764929415573 -0.00633945626650476 0.0805988779749317 -0.14921285861235 0.591311985562699 -0.182734297522716 -0.579987571348817 0.0417513872652833 -0.0821348482844101 0.034987446514889 -0.0118959151975849 -0.0503812035428414 -0.0105548050433816 0.028343577997239 -0.05784574631532 0.0195721576356175 -0.000908770389676007 -0.0410291223257304 -0.0107344758676225 0.0197465607896298 0.0286429133894558 0.0392015159578816 -0.00729400699317234 0.00422265495921682 -0.0149411648794608 0.0149697338494238 0.0158335456827797 -0.00242364696272616 -0.0461742455400022 -0.0616072734160429 -0.00680728142675881 0.0407344925146642 0.0429856384631375 -0.00872596435860587 -0.0410629458804371 0.0100165306743777 -0.0877727978637422 0.0358018328022578 -0.065274375061344 -0.0198781436802746 0.0280907565569744 0.024896657963193 -0.0359918746488811 0.0833628636113253 0.0522416859815719 0.0262085066285159 -0.00800485591156785 -0.000473204699714975 -0.00108612062249256 0.00247555452337072 0.000313317198541617 -0.000422572742434367 0.00282498091126913 0.00222630723393263 0.00487127781312337 -0.00529994199143475 0.00134692046635287 -0.0190537270641468 -0.00736715928698402 -0.0175120097446707 -0.0155619379939195 -0.00380190387933322 0.00454010321208473 0.0072942879588563 -0.0180730089776336 0.00127019790804588 -0.000815434056726508 0.00143443073194748 -0.0031301259874829 0.00678512778933158 0.00714286544055855 -0.00654141459347743 -0.007732128895131 -0.0117057358224066
  106 1515.16697799734 ""  6.03835202210268 0 0 -0.00196219043604827 -0.0119005928228188 -0.00871383452120021 -0.034898769476951 0.00396146227070974 0.00848086469504475 0.00205635862457786 -0.00677976408087186 -0.0148686734613023 0.0120812573120287 0.00368578166475673 0.00195978356103588 0.0443041734584604 0.0140587724859417 0.00732041840697562 0.00495793968324362 0.0255946167336272 0.000959182281295609 0.193047037856581 -0.0835816535048373 0.079502197901651 0.170790261664258 0.0831900668670798 -0.135939731009361 0.0218189368677713 0.042245957968377 -0.0983253310923607 -0.119322716871762 0.114794413607816 0.13812364547695 0.093185869990258 -0.0239417001472975 0.184920420639737 0.205572418918884 -0.0550551769703918 -0.0677942751471495 -0.46062183579387 0.103017071532424 -0.299946750882931 -0.416614067778122 -0.283588658333375 0.237438229001653 0.00159166763399656 0.0128209419085976 -0.0114663706677235 0.00027403203483711 0.00218848319359985 -0.001624802998759 -0.00335082398023163 -0.00196504297280411 0.00309195537084367 0.00442987003019103 -0.00176119109123674 0.000373267996843549 0.000115826749566171 0.00145234005917846 -0.00161927515671467 -0.00311851543668584 0.000483725648422743 0.000475279060617328 0.00247405956667387 -0.00215393375646214 0.00145396857640956 0.00279652876436971 0.0028279200631606 -0.00373049542406362 6.82470289439912e-06 0.0015365020104465 -0.00184142024080027 -0.00010265755214931 -0.000848620854880321 0.000721325050356007 -0.000469095230517475 0.00235774634677424 -0.000710848414408252 -0.000916639612174484 0.000937910476935952 -0.00233084005856614 0.0196674903751626 -0.037929612774257 0.151418977294937 -0.0456125966887107 -0.148490828809504 0.0106212350096027 -0.0173572840785666 0.007889813519661 -0.0024082978078177 -0.0107216660796738 -0.00243751092089482 0.00655230287033459 -0.0126733961459762 0.00418675571304115 0.000178756945940994 -0.010764185724206 -0.00281873171384156 0.00491374971901479 0.00508194345631933 0.00649563103683491 -0.00110363335455927 0.000977807714584693 0.000242136514861948 0.00248453629859306 0.000175831478645078 0.00025690080134435 -0.00732574467933245 -0.018103835061822 0.00236161661572697 0.0162423652711574 0.0213636368242118 -0.00622086830294573 -0.0119934235021639 0.00211197902630818 -0.0336932978997743 0.00942529437060635 -0.0236460826483875 -0.0109230605089975 0.00487600692355034 0.0100149434029798 -0.010193978338497 0.0346366466258824 0.0261622171832998 0.00526389332027817 -0.00135572327126716 -0.00123029710446928 -0.00288267519828794 0.000879028764019229 -5.81517144987494e-06 -0.000455957941016915 0.000946898498721468 0.00120591534247848 0.00226416385783166 -0.00215735586498074 -0.00414773205844074 0.010638326257562 -0.00108668607232641 0.00956053580461703 0.00600230252310513 -0.000490134985719344 0.000107523693503897 0.00140443093474165 -0.00457770729821722 0.000636482388931258 0.00113025915996211 0.00111437177631655 -0.00219498684184788 0.00830763526013529 0.00569533866657676 -0.00163653350496168 0.00371342476386294 0.00195078046373107
  107 1518.06084484737 ""  7.7045885527701 0 0 3.40945596253875e-05 0.000378276545076943 -0.000986689102930334 7.25387927347959e-05 0.000395323516265968 0.000483381374893391 -0.000774837542393547 -0.000697248536595287 -0.00100523953247862 0.000471521159807185 8.84756817428045e-05 9.13720149227597e-05 0.00139098907042095 7.71743461189008e-05 7.81571739984791e-06 -0.00216422071389106 -0.00229441596408162 -0.000339594983412668 -0.00278611676008766 -0.000584471443424269 -0.00294510210939014 -0.00140820773087102 -0.00466764253654897 -0.000906183324572623 0.00850878197285386 -0.000153042080235076 -0.00689731807233585 -0.0089149580960967 0.00541490244952077 0.00876609470645315 0.0101114257113559 0.0041746260236058 0.0144304890016552 0.00354809660573426 -0.000586794335784429 -0.00172423899496005 -0.0129805131983416 0.00418569934857727 -0.00740382520673058 -0.0116962545151041 -0.00592938559080485 0.00801812754651955 0.00203353251494417 0.0120948689138892 -0.0108237125996069 -0.00396649342391276 0.00138534014402123 0.000642203245399371 0.00867121065079102 0.00896411450419617 -0.0124101649408968 0.00055466806264527 -0.000626237765959311 0.000429538681059288 -0.00700305009136595 -0.002786320911961 0.00536837427480347 0.010562050996013 -0.000823786812176753 -0.00259181063162168 -0.0151897074804327 0.0067611170992087 -0.00224983574239505 -0.00206716448185054 -0.00802496353935216 0.00936053463761125 0.0116830516450094 -0.0234854684369749 0.0212136704175501 -0.00865874705377121 0.00747261125874948 -0.00546327839250019 0.00885963930675621 -0.0301118246404822 0.0104569146355006 0.014142029129526 -0.0122578989755068 0.027137919830993 0.02173988533959 -0.0360726627420148 0.14063406411079 -0.0429523622306971 -0.139086580225465 0.00956732196137222 0.0243855023617841 -0.0104834432026886 0.00307269344888528 0.0217578624154675 0.007610754163777 -0.0152822406013776 0.0145572514952444 -0.00525430334583052 0.000954498949983578 0.034488152533252 0.00451994856102117 -0.0173955054878285 0.0269458168105036 -0.00584988739347024 -0.00192644339672512 0.00252110378046716 -0.0233823838960804 0.0275661585088043 0.0237988818596989 -0.0054521041361276 -0.00177366440721464 0.200545197238683 -0.0774436270185892 -0.232496122852945 -0.324199663226073 0.106461871665897 0.122846839041977 -0.0137511891815007 0.452314733031696 -0.0854897488307066 0.27086953542033 0.162105228755499 -0.00559674701311156 -0.123249894563199 0.0784139969665166 -0.434882111569575 -0.361612855656821 -0.0194543924478769 0.00211932844394284 -0.00120860759173632 -0.00312763282123838 0.000589541903201943 9.73291002883615e-05 -0.000348608412038108 0.00106373086949633 0.000756704228086433 0.001216590324211 -0.00184195222522945 -0.00493581306282592 0.0151351118268745 0.000231725516322227 0.0131245443253463 0.00867045644591973 -0.000219078767054553 0.00265725927017207 0.00290883437168547 -0.00605443908216756 3.36469414052732e-05 -0.000420980369844554 0.000322355483481652 0.000142665555451558 0.00532004316583377 0.00227429497288733 0.000327827921534248 -0.00172770763384446 -0.000742613647668728
  108 1524.2602528135 ""  5.78265311137901 0 0 5.28808460772042e-05 4.27627215052494e-06 0.000153044727229152 -0.00011953655020262 -6.55683229641119e-05 -6.20168546423007e-05 0.000100833894263686 0.000135546222463285 0.00026072174861578 -7.14056254430222e-05 -3.18843336283073e-05 -2.92574470963425e-05 -0.000250770496150289 3.13963657320022e-05 4.00542867537055e-05 3.00986685581272e-06 -0.000109409848424866 0.000175481923006918 0.00115371664872768 -8.41166559584434e-05 0.000897857920796242 0.000858022535754483 0.00123369534147095 -0.000262020231810498 -0.00192421875383902 0.000136807355736908 0.00136852367566676 0.0023386151243852 -0.000892200130769562 -0.00220832388874138 -0.00238474163758146 -0.000943878279614245 -0.00326854441023065 -0.000199941483741271 4.16687889146116e-05 9.54878407504411e-05 0.00196956781449483 -0.000898833623999156 0.000917468167768783 0.00178422827394298 0.000724628221879104 -0.00136481027532301 -3.32907829789532e-05 -3.73619189338222e-05 5.12559127014894e-05 -5.12396536748775e-05 3.34188297193567e-05 2.13279615710268e-05 0.000197340198348156 -0.00011839530056795 1.36140049232625e-05 -0.000133387331713493 -8.09532061904484e-05 -0.000271829553932022 -4.6443595842381e-05 0.000255829214216123 0.00042765846725128 0.000597367505752555 0.0017379000272238 0.0014955319092661 -0.000200932297906302 -0.000129567231798288 -0.000193648074947991 -8.79160454471715e-05 -0.00024973681657213 -0.000164495160615327 -0.00658345471525909 -0.0222496752009663 -0.0210857611127145 -0.00912801553441406 -0.029772937586726 -0.0278338411356514 -0.00751287748540909 -0.0138499560372964 0.0125573709888621 0.00648878185208777 0.0094252455109407 -0.017056498983811 -8.98269807031208e-05 0.000142357649156295 -0.000504372104855641 0.0004809599820328 0.000346111493522373 -5.80775451529085e-05 0.000924550297429514 0.000986863390750763 0.000961452628940906 -0.00322266239166375 -0.0111631076346129 -0.0102545395330799 0.00363133328783517 0.00921153853119484 0.00897774961560055 4.99267798805343e-05 -0.000927303273063276 -0.00122208025748051 0.410908576426071 -0.0497259619019048 -0.00872734264890981 0.125201677466031 0.414789581741899 0.389285093502758 -0.38883145999265 0.116170093518629 0.0700152455608141 0.202200643857432 0.051716168857766 -0.10424888571669 -0.0527447560537458 -0.00488305278310074 0.119302710753173 -0.0461140305074704 0.202224626315079 -0.129472421692545 -0.203189499130059 -0.0371026133131015 0.12180688704662 0.0669468733094581 -0.138304434471737 0.19693130379945 0.0804863318659375 0.101803129196535 -0.0334088178141332 4.53370069266628e-05 9.98856564544648e-05 -8.29011665207367e-06 -7.82860376824099e-07 5.18931782086293e-06 -1.70463691832231e-05 -9.14274792042256e-06 -3.64417273908157e-05 5.20211213863943e-05 0.000179058664712291 -0.000620193412087422 -5.22356097499079e-05 -0.000556259307537919 -0.000394987697838187 -2.53282487430005e-05 7.16207919419406e-05 7.61835507854849e-06 -3.06963663174106e-05 -9.31315097678481e-06 1.74130755163069e-05 -4.05289925003699e-05 4.80535155904945e-06 -0.000305199114683352 -0.000165198007632134 8.20797176319446e-05 0.000162764052234584 0.000189255576810491
  109 1534.64637693145 ""  19.0631816864031 0 0 -0.0016179342953025 -5.35555331556885e-05 -0.00314082346328223 -0.00982643654649971 -0.00354886127617069 -0.00158029733083669 -0.000785665801193761 -0.00126561115731007 -0.00305645103878403 -0.0014845330191335 -0.000216348727948422 0.000305567458842256 -0.0041903876739344 0.00174964505977906 0.00134428976696557 0.00113340985417157 -0.00551062050964376 -0.00926293966841146 0.066857093319628 -0.00561780293008044 0.0518336695482173 0.0573942010044832 0.0520341308935841 -0.0352014332322856 0.0234825881598589 0.000697259261236092 -0.0195090467973192 -0.0315826723422987 0.0119230623225386 0.0289840665722385 0.028405285909561 0.00859368042647866 0.0428032935216394 0.00707076040242997 -0.00332144208116035 -0.000272977543801154 0.0304071046793349 -0.0205808919380167 0.00843685033352393 0.0266466238309518 0.00215436416233472 -0.0262810422244838 -0.00129844999894821 0.00935645304052421 -0.0068427428982093 0.000685304492503039 -0.00154132037018222 0.000664150093799132 -0.0133888359906757 0.00150987960472876 0.00306203866861863 0.0124740150175869 -0.00822856765629923 0.00467931880991226 0.00533496509051721 0.00617868389665458 -0.00853855677229002 -0.0111266571253579 0.00156109723791522 0.00201713154532369 0.00628963609315126 -0.00780702088470223 0.0062759556313635 0.0126253867490194 0.00793762048904431 -0.0127874171035466 0.00116245604933841 -0.00211453658665692 0.00191652116450092 -0.00336904163122448 -0.000353468447781603 0.00148539233222342 -0.000475133295032626 -0.0016484451019022 0.000134771662779511 5.17815974834157e-05 3.06564638523657e-05 0.00175092108944588 0.0543722791664073 -0.00250961486412483 -0.0459864822048036 0.0680040265473327 0.0230423997442652 -0.0188041557788931 -0.0482890782716144 0.017777992420718 -0.00186289735155167 -0.0457232945795649 -0.0131554566719112 0.0292506086620102 -0.0513127311497687 0.0146187302202868 0.00132408118572971 -0.0579216232792861 -0.0185656847870278 0.0397421641198035 0.0283557701761162 0.0332470933685352 -0.00700127807905507 0.00512472307940841 -0.0207554299057845 0.02011202692015 0.0179859015036625 -0.00271914749377742 -0.0405428587416728 0.0192508109126504 0.00364652057388532 -0.0120759230868351 -0.00836638871232637 0.000289401642057952 0.0124639101660623 -0.00293521983775812 0.0221932414988802 -0.0104938677536787 0.0201146629236956 0.00578920224231749 -0.0101242621984239 -0.00649606416485458 0.0105333450366326 -0.0219861677410588 -0.0118116495052011 -0.00939679875251092 0.00340961366998843 0.0411790647561843 0.102294582381602 -0.00300686266541265 0.000325157110357523 0.0012887867208444 -0.0229324055212716 -0.0304391625305869 -0.0441082685603718 0.0577882320507781 0.160352251651916 -0.537041796400837 -0.0636106669197277 -0.489191905312231 -0.334414785718498 -0.00383200138742042 0.105882773272055 0.0376480867185946 -0.0896879203984827 0.00241449738330032 -0.000390200858574614 0.00207236231143542 -0.0109982938448591 0.0156693147799507 0.0186039895053567 -0.0131883577385515 -0.00555952734945372 -0.0148090002317379
  110 1535.12491765191 ""  2.64008908993022 0 0 0.0051759483921347 0.00394635579327338 -0.000562240115797526 0.0571068861569875 0.0299037565147768 0.0148521731556052 0.00030670739105698 0.0032100658879261 0.0094094094727273 0.0150419856301662 0.00415500016217264 0.00205950240973275 0.0342572426891405 -0.0123250252170247 -0.0114273652691189 -0.0283903763934139 0.000183755804653212 0.0298819719857183 -0.435268815328101 0.0175516879702658 -0.357759723087782 -0.37042884040762 -0.415876212868867 0.175596550453121 -0.0546132721986539 -0.00451205304407869 0.0512157590804776 0.0798214271246699 -0.0366264425811623 -0.0745557084281409 -0.0732119872693866 -0.0189298873833744 -0.107628492493123 -0.0295440355028996 0.0090182553855958 0.00276743090611892 -0.254662552154496 0.16206900124368 -0.0806585325508037 -0.229170942627678 -0.0454059914625899 0.207146665339868 -0.000440611119021828 -0.000514215604268506 0.000603955305301737 -2.45870269180543e-05 -0.000323263109055376 0.000250613056294999 -0.00156805187987353 0.000335902700973488 0.000247349791335109 0.00178251235171117 -0.00123045252535207 0.0006833153909744 0.000816957173675225 0.00105819758310183 -0.00143315884931908 -0.00149383076395796 3.49720733800344e-05 0.000499098157955535 0.0012714680576125 -0.00100532598093654 0.000662859850755228 0.00115989826025759 0.000873119560702131 -0.00136980893969759 -0.000617779004386695 -0.000252376057781072 0.000370853308574041 -0.000774456755120245 -0.000285864555237004 0.000405442115843162 -0.000315143069902217 -0.00028262716086077 -4.46570500848786e-05 -0.000173182051323481 0.000164272150102683 0.000287384472486685 0.00701396850913188 0.00398560969392708 -0.0287433284522259 0.0169692748820668 0.0246262897743958 -0.00441877627183936 -0.00770582227464946 0.00338638744318879 0.000144795739258784 -0.0073349177324608 -0.00212898854429863 0.00430761138475203 -0.00708932433399586 0.00217745870211064 -0.000105413999614875 -0.00726131811524141 -0.00219438904950893 0.00509863728572378 0.00838946017446849 0.0095992332230213 -0.00203705557975213 0.00182059580756728 -0.00484230091030963 0.00660992942653264 0.00346301347928473 -0.000292043952097437 -0.0113983626090375 0.00591431303338981 0.00398796838973271 -0.000690279075066294 0.00228214134910043 -0.00198068902507431 0.00434856693948447 -0.00155611361038212 0.00235706692603609 -0.00456803341973002 0.00369059522136957 -0.00125383717576488 -0.00504607029634101 -0.000575011849927587 0.0043394786999094 -0.00155791194384905 0.00174674092143591 -0.00436248408724691 0.00153772160012588 0.00635272613053932 0.0155970152150188 -0.000596650545945917 0.000169653536078045 0.000455816085297778 -0.00358280270423187 -0.00488677513103747 -0.0071628101277504 0.00891038655027757 0.0241991620544834 -0.0793746872288962 -0.00843574396135055 -0.0728213998138722 -0.0495196243407771 -0.000798741407726071 0.0160979473279119 0.00522465895791787 -0.0132236044431575 -0.00149351616423526 -0.00341354288362719 -0.00213411419844121 0.0107697713685442 0.0157602756890132 -0.0043450242721502 0.0107791248771807 0.000622896039946376 0.0111886300095735
  111 1536.21293501397 ""  7.01495227356485 0 0 -0.000203175174335973 -0.000406482439653294 0.000323701891307681 -0.000656704172674684 -0.000388766629855819 -0.00021747141730132 -9.48365156599735e-05 0.000160416839075951 -0.000305149251673671 -0.000240389432514656 -7.3402117469301e-05 -7.91606183786415e-05 -0.000538742937952696 0.000206035856518505 0.000188660462855144 0.00137952913900677 0.0020325482626663 4.63059036701863e-06 0.00588050472735523 -0.000467559501557096 0.00459366146493828 0.00481070976423823 0.00609323738272314 -0.00180077619768374 0.00314644492271909 -0.00137547346601723 0.000254703760680347 -0.00216513923318713 -0.00158830813985933 0.000943273346454409 0.002038134145561 0.00145766808272132 0.00228152390508068 0.000379879966867336 -0.000100195540697874 2.55549417012266e-05 0.00390572159954004 -0.00245806413336585 0.00129297469952318 0.00352454820803134 0.000733809640726038 -0.0031680531985868 0.000117511922431536 -0.00240032650166792 0.00190418062146637 0.00182101117427054 -0.000145148909575111 -0.000590288392590336 -0.00470431041681354 -0.00356548744187476 0.0053657901908682 -0.000723893954031007 -0.00226050690617799 0.0028311141136036 0.00776513942823809 0.00275169586312407 -0.00562629097109207 0.00126917025287124 0.00620035595208833 -0.00698569607992622 0.0100107606775563 -0.00726785081431289 0.00442480002292051 0.00099996250628389 0.00607345875569723 -0.00681550758355414 -0.0398928147940288 -0.00467545423205278 0.0177429497977149 -0.0251336598047182 -0.00981223177659817 0.0182358718892384 -0.0184868883477728 -0.00641877078310881 -0.00324767775163859 -0.0141184803365239 0.00892883679244976 0.0109067620551233 -0.00940435948554885 0.00548707779558432 -0.0136740920827384 -0.00133664731334661 0.0161586639973085 0.000602196597581868 -0.0208423366162833 0.00543452768734926 0.000855268403143823 -0.0499103240318996 -0.0198837822674421 0.0378703430008123 -0.0311053127280907 0.00848573285821416 0.00119530287176104 -0.0278404136096519 -0.00448841634558486 0.0141443538733268 0.262677002228505 0.362332223919689 -0.0736259516385671 0.0574359354537872 -0.211290161555134 0.210856976619329 0.14583311630436 -0.0160150759125739 -0.426932476316158 0.23051820911381 0.2021758702212 0.0201640520538898 0.180819756294945 -0.115499513018092 0.168884451120023 -0.0702690875846249 0.00944371435240103 -0.192555669005574 0.143206512833496 -0.0927604674592693 -0.256568539535368 -0.0116110184767426 0.204552417241338 -0.00808137628662501 0.152709258433535 -0.215517696539086 0.0773298422384666 -0.00371622957728853 -0.00922105433369839 0.000226400348144786 -5.07957175037847e-05 -7.77272696535352e-05 0.00204880204174922 0.00272696190042658 0.00415097315375192 -0.00524491134820616 -0.0143820262038983 0.0481532711386598 0.00582840011533295 0.0439802095156797 0.0300274188631713 0.000402733939943081 -0.0107994892558191 -0.00407882359904311 0.00952694506142145 -9.26458917601266e-05 0.000280451759549417 -0.000193404311037358 0.000536557806999372 -0.00352368924928273 -0.00210065800284204 0.000499693218511427 0.000954431593931405 0.000896548079219132
  112 1549.05853966677 ""  111.395507711302 0 0 -0.000607013723311536 -0.00289129561468984 0.00118169970691526 0.000145712306147443 0.00024357831212677 -7.54036131059116e-05 -0.000495541779234564 0.00091857673223714 -0.00102020336113115 -5.60329867047085e-05 0.000266507944677731 0.000134190461824238 0.000382534378177144 -8.73624171710429e-05 -0.000170268208756288 0.00463640146821656 0.0134156172366709 0.0034810841763162 0.00167053724310541 -0.0023689488524735 -0.00123375411966468 2.31023176833927e-06 0.000447563104824937 0.000350040717537215 0.0129808130003958 -0.00555463711682816 0.00115477302369927 -0.00748448501321573 -0.00779375531365782 0.00212091338185252 0.0070921227877853 0.00559146430667836 0.00820315853083064 -0.000484187800113003 -0.000161108286128389 0.000520090622017259 -0.00162930638571535 0.00127335009569641 -0.000538101791212056 -0.00171407072824992 -0.000678022000682624 0.00135843629247596 0.00987341116168464 -0.0128953611364855 0.00671837873720715 0.019858133889853 -0.00514329924737414 -0.00314372717090886 -0.0897519140083758 0.00700164842516798 0.0235646045512869 0.0606054780217323 -0.0446038370602263 0.0285163634375259 0.0496705838645862 0.0401063221813171 -0.0602832950881774 -0.0829695618376111 -7.81456104294366e-05 0.0272721048687237 0.0655568114391102 -0.0410457256977047 0.0221205160964672 0.0396158953216568 0.0363457883938989 -0.0522337573596805 0.0237867631736605 -0.00410676515765883 -0.00330842439597494 -0.00289504056358446 0.000866768070938086 -9.58919824023447e-05 0.00487980107101827 -0.00277635508614696 -0.000195178315136576 0.00537699690017053 -0.00124406843662778 0.00126836031128611 -0.0686029742082426 0.0479029971579298 -0.106163002007937 -0.00969023796525328 0.127001575956409 -0.000791844004789655 -0.281966938459243 0.0942036291187114 -0.0107337135812749 -0.262869685335207 -0.0768139800693616 0.169923027328844 -0.294913664337866 0.101325469793839 -0.0101408438671442 -0.23212495775481 -0.0636839570895002 0.145037968511252 0.0130724044852273 -0.00362042077067604 0.000148889912550775 -0.00218040058813315 0.00601170059792204 -0.00442146863899263 0.0116577278238188 -0.00369827825431835 -0.000113844410520109 -0.0204566859340095 -0.0510849563800194 -0.0372196953799821 -0.0794373256584108 0.0355885341825071 -0.0146186818694182 0.0165004251676415 0.0575949099192528 0.0366269810935625 0.0071384539347926 0.0424454044573202 0.0508561998440104 -0.0126769732624841 -0.0408915632581252 -0.0558208501865255 -0.0790418631600696 0.0378156563844697 -0.0131910368111472 -0.00672863718468638 -0.0171719400300591 0.00030240760561064 -0.000225683518565154 5.43958693731692e-05 0.00374399019849852 0.00271240305799583 0.00927339263559881 -0.00976707449821494 -0.0265321014024989 0.090735759242115 0.0100157857946661 0.0828235152914456 0.0561852285079273 0.00104089434995028 -0.0303279085036948 -0.0110736443281077 0.0266350641455027 0.000206351560635655 0.00202925925604503 -0.000732634933177162 0.00122128144495481 -0.024901064407673 -0.0113011439825458 -0.0027501581562931 0.00586755861745704 0.000288740640656403
  113 1596.10848373818 ""  3.8506661464062 0 0 0.000446210656697509 0.000471640939799116 -0.000131084917500993 -7.34259585666207e-05 -2.27715150816926e-05 1.68733510718162e-05 0.000157538852643377 0.000431719137121413 0.000300985144278361 7.57716330315366e-05 -4.47501479199369e-05 -1.94374904515204e-05 -5.28748199427163e-05 1.55262596243076e-05 2.47113961481572e-06 -0.000626041417551545 -0.00114764903700107 0.000154147856064237 -0.000832680304206542 0.000474405676880044 -0.000100273054984903 -0.000557362046473102 -0.00064047349936625 4.49400074730426e-05 -0.00173463775874166 -0.00121698893864036 0.00370578983260955 0.00198471908781227 -0.00383024387327164 -0.00308888919783416 -0.00345525548669704 -0.00140192242616783 -0.00456509234728694 0.00028650500192649 -0.000171950073688012 -4.25177976619406e-05 -0.000132399321939151 4.72889540133061e-05 -1.21144877855219e-05 -0.000141966179184756 -0.00012062750145481 -2.06510580833519e-05 -0.0114445451661936 -0.00334187698729858 0.00638064127026514 0.00498974912350738 0.0110132661764338 -0.0116942157366477 0.0128169256181143 -0.106671781925277 0.107793987862261 -0.0321857378641593 0.0600925715606342 -0.0548885834829231 -0.0422444366476792 -0.0545478280048074 0.0732083411136389 -0.0116183742451862 0.0823633658801879 -0.0839689765381525 0.0440681096055165 -0.0554821014709127 0.0444154536651733 0.0317927689259032 0.0646855023695198 -0.0789831343080734 0.00386986286806686 -0.0128737168338325 0.0125464516755299 0.0038385891243317 0.0027453196461232 -0.00415215596525008 -0.00157860219540285 0.000344514409188188 0.000604405242876341 -0.00173071745194615 -0.000150717293913597 0.000202048138186488 0.0124461907112641 -0.00861592570363622 -0.0135883247126956 0.0243451066390853 0.00622818819274585 0.000203396993661161 0.100703835914823 0.0150657399118544 -0.042041442042069 0.167833943816035 0.0236530143346522 -0.0831452216521451 -0.151641095537708 0.0215637058416207 0.0256403480852451 -0.160099442012829 -0.00427895396594905 0.058141962839425 -0.0160005213391725 -0.0126977862321572 0.000169440185987106 0.00483491712154354 -0.00374853235222824 0.00226492458977515 -0.0104519018018334 0.00487708885710777 0.0166405508156207 0.00500722721528593 -0.0157901356421199 -0.0240665022103617 -0.0184086516304881 0.00713612547429759 -0.000776949836033205 0.000450746867952074 0.01984634539092 0.00577773439332099 0.0164982225073957 0.0217385015824175 0.0110262476752072 -0.00725740357334857 -0.0056586256583178 -0.0186471397592561 -0.0187357807921723 0.00618151880148372 -0.00170878624047549 -0.0012867867324442 -0.00239824426626345 9.63877471848368e-05 -0.000113009461459683 0.000526522391815322 0.00125043191053018 0.00484630594072279 0.00438431576447435 -0.00521624861416243 -0.00160780328159497 -0.00110207108004393 0.00261077896481973 0.000871980114158713 -0.000748628276327967 -0.00135714154483197 -0.0137344393862032 -0.00812925996113423 0.0151290682495482 0.000132450604908744 -5.93277389043646e-05 0.000104321524190058 -0.00287961005578586 -0.000398433092884103 0.00248489157168254 -0.0028917220978948 -0.00112844168708952 -0.00325977697176157
  114 1635.85820718887 ""  45.7477046777359 0 0 0.000821634828038482 -0.00138021257921792 0.00027428357613056 -4.02006051003275e-05 0.00013463373558868 -1.98662334695913e-05 -0.000310285503643775 0.000492187155288049 -0.000108814444463751 5.91745659870726e-05 0.00013854019506723 0.000124929827526902 9.30336011688381e-05 -3.97867488360311e-05 -8.00373675971975e-05 0.000624621978322774 0.00630367006738935 0.00352958910035876 -0.000238297987168149 -0.000561976337011647 -0.000725277760135759 -0.000855700484569371 -0.000992653200850966 6.1149111600945e-05 0.00351456487010149 -0.00171881632076309 0.00084854593825049 -0.000742212633136483 -0.0031576034748355 -0.00111050285006444 0.000750414441692899 0.00114000886962087 0.00166799256652698 1.01919731595048e-05 -0.000235216740152507 0.000130256777520409 -0.000367225339252441 0.000373306762708712 -0.00012438031880822 -0.000525920359310327 -0.000234319501301698 0.000322171407484139 0.00990389886913977 -0.00573029283563394 0.0008099461688529 0.00617200191421121 -0.00193821091770334 -0.000581987868785791 -0.0826700470840144 0.0168845449138609 0.0106035618229112 0.126018591958784 -0.0355212029137086 -0.00436929028458531 -0.104376130827521 -0.00887824714799141 0.0439340502763935 0.0783121981962695 -0.0129313217920925 -0.0115822782653188 -0.120548641280655 0.0329032662437946 0.00492621356534687 0.10186547579311 0.00808224707013854 -0.0426443594507727 -0.0093694268227363 0.00242681889378548 0.000391971161359484 -0.000679269513205379 0.000474060868534648 -0.000310630892054628 -0.000946460492081948 0.000493374495160847 0.00236099834684444 -0.00169265034165347 -0.00198229190305439 5.32016536041915e-05 -0.0365238516812089 0.0182489618576959 -0.0256766989315839 -0.0206974389318388 0.0392868748616691 0.00385638594649799 -0.175006321569206 0.0969120168439858 -0.0452334803893554 0.0914066035455232 0.0682842952165921 -0.105192498850275 0.16798575359013 -0.0851513537842937 0.0344399969950985 -0.0949611303123111 -0.0706884654410192 0.105874913224895 0.0031664702430626 -0.000202150423783973 -8.91002106836215e-05 0.000923220909825351 -0.00561468922446984 0.00582870730118365 0.00287469439194434 -0.000863701548542534 -0.000684278323136281 0.00528006041255107 0.00463089134384404 0.00226102798187461 0.0124884688684034 -0.00352755769752991 -0.00399243927022696 -0.00512334656430239 -0.00949101578688486 -0.0112841636778946 0.00302744803092118 -0.00379469126738767 -0.0058295841466821 0.00135212820668199 0.0126268272179015 0.00916841519896281 0.0135721630118284 -7.02829716967168e-05 -0.000504461868906552 -0.000965763463114624 -0.00249013826175273 0.000109876200945671 -0.000148798378599966 0.000103567042883376 0.0007019695222587 -0.000616978224817887 0.00238592909271506 -0.00195091936988049 -0.00353607338333045 0.0131497189256583 0.00114094138137795 0.0128047957375763 0.00843534939084107 -0.000710041776512637 -0.0107126610679113 -0.00400580198150042 0.0094559117893546 0.0014964091912055 0.00219640157073583 0.000365217426664448 -0.010422837705544 -0.0282648351435514 -0.000891245240977431 -0.0154643050244083 0.00126550423369083 -0.0140506943598644
  115 1689.18467744186 ""  19.9454810344117 0 0 0.0251952877213225 -0.0123758456705135 -0.00581148045338168 -0.00094349917195919 0.000954007291365566 0.000944278808029181 -0.00224256203649207 -0.00269291300208558 0.0039826883070817 0.000550510106514269 0.000121666662425926 4.17819576662705e-05 -0.000194168123849553 -0.000140067081511434 -0.000149957259466241 0.00010829161022802 0.0521456241008805 0.0446932143234073 -0.0220946712353475 0.00732472030998006 -0.00782253022754828 -0.0199909528382194 -0.00794037305563572 0.0148764042649422 -0.0224070098464212 0.0288476415654044 -0.0341996817441536 0.0231912126775364 0.0436762944221288 0.0071894667862328 -0.00963937027027974 -0.0181096455613363 0.00704577667103729 0.00137446247717294 -0.000795892411543429 -0.000638151110219542 -0.00110686082810749 0.000603561972135379 -0.000132982731729282 -0.00138113254913786 0.000196682032046115 0.000952807702305347 -0.00206390389502199 0.0016143872076045 -0.000337743565234482 -0.000561485862346458 3.70850015981542e-05 0.00100747746435586 0.00553168177266514 -7.94081197118684e-05 -0.00214259074827279 -0.00512105916951697 0.00162046519641731 0.000235938050399507 0.00302755904774813 0.000130653491727311 -0.00108857720280716 -0.0016388047827749 5.90537965611314e-05 0.000409646727283742 0.00269137961157477 -0.000516142181998746 -0.000348850536136517 -0.00372188287129468 -0.000966243054459064 0.00221442446338545 0.000229104119123581 -6.67753801572007e-05 -1.8645653356767e-05 -5.16165012571086e-05 -3.48047403707027e-05 2.93661474969657e-05 -4.77008809405442e-05 -1.701021232023e-05 -5.38457210665958e-05 -2.26418245097436e-05 4.71037074402141e-05 1.56888918702815e-05 0.00712835741174686 -0.00255424808797849 0.000964726587157047 0.00623099444210485 -0.00559778825178212 -0.00207935356695079 0.0120491995388145 -0.00770233086224304 0.000326353793510005 -0.00116410279065669 -0.00162890811087524 0.00234323829364177 -0.00242533436308617 0.00176918687907942 -0.000893464127030827 0.00508458606369688 0.0023872098714432 -0.00424938116075687 0.00010966170575813 8.78098076456892e-05 -1.58563304340994e-05 -2.36096090328636e-05 0.000109823642405272 -0.000119202075769956 3.98638327171353e-05 -4.66460825398679e-05 -0.000136215515182044 -7.94435975529851e-06 -3.43524344893745e-05 -0.000120864754168291 -0.000147119463440551 -1.9342253068741e-05 6.42198479173062e-06 0.000152439796020501 0.000209183502904204 0.000331771067112829 3.7254672717207e-05 0.000114873279559999 3.71874745081421e-05 -5.35387631872795e-06 -0.000376119193145313 -0.000187963194270837 -8.42625514614172e-05 3.59249559607631e-05 3.33237797731491e-05 0.000727586584906241 -0.00026746353641465 -8.10792401144571e-05 0.000555068498488335 -0.000151893976577142 -0.000650226423763236 -0.00180156146788954 -0.000609868444503931 0.000971495788822534 -0.000567689330752033 0.00862092256982114 0.000968656309885694 0.00757406488020917 0.00317948820872384 0.0109978706052936 0.00662637352297234 0.00514179011947546 -0.00754261858669885 0.045202384121288 0.0472675927698696 0.0190436658154886 -0.422858989268325 -0.556899610969227 0.1564882582092 -0.43531184450657 -0.0507593444643206 -0.445413131098843
  116 2889.96184128714 ""  54.0112443688331 0 0 -0.00221653869694643 -0.000633684260987808 -0.00234464684764865 -0.0478731617665871 -0.0368558893337188 0.0324051286814193 0.000357156410593599 0.000401894746883794 0.000236873268979621 -0.000461610766672895 -0.00292286573985256 -0.00206893378165714 0.00910130434136684 0.000296496711470437 -0.000288554779015574 0.0264745700711276 -0.0112419985733271 0.0309474288803626 0.422760584051844 0.583164177983853 -0.552423524737535 0.154874092306279 -0.10299675728122 0.199108860037391 0.00100144435375955 0.00020424815257321 -0.000323586877328794 -0.00556588643096214 0.0025303442276433 -0.00669539455564568 0.00367562445402424 -0.00331261541947686 -0.00138652875834614 0.0226565566931546 0.0306186161663618 0.0195328653932145 -0.0584224626073045 -0.0789021684865101 0.0770699459065507 -0.0793134603112369 0.0522208267118202 -0.0914150803581471 4.17196926758304e-05 0.000134993508327867 4.31216892247849e-05 2.86146996793284e-05 9.94472036164127e-06 -4.7069562612298e-06 -4.28092650359636e-05 1.94499755988049e-06 5.2326257710845e-06 -3.32899352952839e-07 -2.3865445074004e-05 3.51455484452205e-05 8.92160215868546e-06 5.72094582209405e-06 3.38993446032562e-06 5.72314212776672e-06 2.24264394636772e-06 -4.41432819848133e-06 1.09549646118572e-06 7.21551200877048e-07 -8.70116823568866e-07 9.79399644111165e-06 7.34774639225234e-06 -2.47239465226016e-06 -8.05939038474965e-07 -2.4680526735256e-06 -1.31420879892459e-07 -5.24057844778677e-06 1.59753510921355e-05 8.25801834220921e-06 -5.22038648246167e-06 1.01883664077595e-05 7.99393181872578e-06 -1.66354969337119e-05 8.34585480725929e-06 1.65328508046125e-05 -0.000666929965701157 -0.00172019754917053 -0.00053407119535023 9.46019364731391e-05 8.4103177785019e-05 -0.000182013927861879 -2.76614111250089e-06 0.000160554295133005 -0.000150211120572134 -3.19903787732827e-05 -2.19460540941349e-05 -3.90612069993863e-05 -8.84924822984112e-07 -2.20758342764949e-05 -6.33396381260726e-06 -6.8853918009817e-05 -7.52551660711342e-07 -4.89912956549978e-05 1.18142919049555e-05 -2.29208288005739e-05 -5.27448548272404e-05 0.000113299543950795 4.109523514463e-06 -3.07301046744233e-05 -6.73083656680064e-05 -0.000178102576696384 -1.21868425564937e-05 -3.19025641802081e-05 3.77241942307411e-05 -3.78795131017508e-05 -7.39124194114058e-05 -0.000166698718740422 -2.12138382854768e-05 0.000148369147189576 -3.33779185081421e-06 -4.37229601810858e-05 3.47997570606805e-05 -4.18829349384298e-05 2.9233464500735e-05 0.000124025613313065 1.12920039211778e-05 -2.12429900944103e-05 3.54543598029741e-05 -7.23473916216594e-05 -0.000240184483245698 3.84785665109582e-05 6.18989116407371e-05 9.85591815359001e-06 -2.22868895488227e-05 4.31090495056264e-06 -0.000109690948166123 -4.84245440861586e-05 1.02547698767512e-05 7.50162152424567e-06 -0.000817073198212415 -0.000152877226794695 0.0001648674110297 0.000392371606504532 -0.000489586539004419 0.000118291486257193 0.000242913653865038 -0.000178832522432948 -7.0178251365315e-05 0.00046211077582158 0.000558822383553446 -2.56651106395605e-05 -0.0015375560965647 0.000968022298736609 -0.000994091293471183 -0.00128182260495131 0.00320678484564286 0.0039178003435939
  117 2918.72345799573 ""  94.9257674355464 0 0 -0.00141411276685266 0.000525070640228927 -0.00171831303035094 -0.00447612601376457 -0.0133463772859135 0.0127956008655836 0.00013544332891905 0.000205761444609785 0.000415847926323671 -0.00291522188769459 0.00192467048735463 0.0017183072499283 -0.0489735047302881 -0.00279331774026598 0.0106228437736778 0.0210482518901892 -0.0102507191020041 0.0232345873946512 0.0966981706882982 0.134533137561224 -0.116977451289988 -0.0436816464354863 0.0242899586976785 -0.0367520944082555 0.000377444912960795 -0.00174035047243391 -0.00195704265459484 -0.00332662274867963 0.0019101557132704 -0.00448031395753772 0.00266361142263078 -0.00128590616562548 -0.00111966777480548 -0.0989457350444933 -0.156541073396496 -0.106222875801335 0.356873030208604 0.407196925294217 -0.457426930199388 0.366127537274782 -0.24893948892068 0.409237121216453 2.58844524523626e-05 6.70816753645782e-05 0.000338408523935412 1.71963225630474e-05 -1.10171143794798e-05 2.2311005939369e-05 3.29722435436069e-06 -4.79995703958685e-06 -7.72248801862963e-06 8.4700860253665e-06 3.73299549938973e-05 -2.14691365190952e-05 1.02468122979937e-05 2.13113405067291e-06 6.87093960895745e-06 7.54723472987572e-06 -1.98614353264742e-06 -5.21504870887274e-07 -1.01380092699272e-05 -8.37551460915447e-06 1.43550860238583e-05 2.28783086447968e-06 3.15427716645576e-06 8.84140431852023e-07 5.77168549275672e-06 -1.67579277999742e-06 6.19444596487416e-08 -3.69940025109243e-05 1.26921281894907e-05 2.77118647279824e-05 -3.92448912933376e-05 1.40418352751932e-05 3.11252666801779e-05 -5.49035463518106e-05 -2.08327070306937e-07 3.05187710103954e-05 -0.000187359179118009 -0.0003521208791694 -9.00134568390397e-05 -0.000540554776351951 -0.000253635155406812 -0.00411906073520505 -0.000100784107663025 -0.000413635481652715 0.000193782472171005 3.2274457829988e-05 -2.93202259207189e-05 -3.9394359538008e-05 5.76661630994642e-05 9.8869554498994e-05 -0.000140991485302844 -1.69281490366311e-05 -1.7116891213499e-05 -3.93676682178171e-05 2.7796922190131e-05 -3.92420868403471e-05 -0.000159778310216313 0.000434233109633903 1.09244853601472e-05 -0.000135178614448571 -2.97600570090216e-05 -0.000115935839724682 -1.18077305434767e-05 -0.00010837335390466 0.00015071360014837 -0.000138988977471654 -0.000129664617325855 -0.000305898691293326 -5.0433746927682e-05 0.000658218825655122 -2.19227137411032e-06 -0.000187183801267471 -4.02166060680336e-05 8.31351509044871e-05 -5.90023299718991e-05 0.000619863662279202 -5.06010243239132e-06 -0.000174780689826688 3.31409614413852e-05 -3.04172064614898e-05 -0.000134576093030982 6.76707760400735e-05 3.72725378579696e-05 -9.65838971842507e-06 4.19729978927937e-05 2.20600307793531e-05 4.52314697801124e-05 4.28798536083647e-05 -3.81799922197967e-05 2.97819274302221e-06 -0.001031447280254 -0.000154600123532165 0.00021438703118638 0.00027143715708271 -0.000352144197996965 -6.23784269460825e-05 -0.000510289180577837 0.000459062833345937 -9.07637912782685e-05 -7.38154982477874e-05 0.000245679715159853 6.98350014249838e-05 0.000228920937491668 -0.000477707619172448 -0.000187668978497678 0.000101270290154929 0.000498941697266624 0.000309656407058731
  118 2937.39256913975 ""  21.6182648410949 0 0 -0.0130409772135191 0.00595879280550497 -0.0132650125162816 0.037659950234321 -0.0369454480193579 0.0590259061369128 0.000727570739319652 0.000460758261302835 -0.000316277419947849 0.000711126159068346 0.000654022125570992 0.000450002509952735 0.00740205070693316 -0.00634231436477166 0.00697840868917367 0.155430972901401 -0.0740693650291937 0.176651405308359 0.112452264948603 0.124843633749893 -0.117017881228749 -0.567253373587259 0.297448666794002 -0.603911671234786 -0.0024265780646597 -0.00821002840511125 -0.00529796882512305 0.00322708932038565 -7.19258735583077e-05 -0.000599205684784531 -0.00860292595009884 0.00623499071454797 0.00287670935953429 0.0121758760207239 0.0217192933507585 0.0165274522042378 -0.00163229100161136 -0.00682057453819228 0.00814243644742991 -0.106443606533402 0.0704534158208005 -0.106772471612655 0.00105520738100377 0.00290615927544145 -0.00292774875648204 -0.000256424950451984 0.000169031947323125 -2.40785666700676e-05 0.000187447267408108 1.38230085107254e-05 -8.20479768339459e-05 -7.41652935202375e-05 -6.71365374883824e-05 8.46531508825549e-05 5.03359092112229e-07 1.49868262966008e-05 -1.54697797241922e-05 -5.58222732162588e-06 7.37690125812964e-06 -2.4719951441467e-06 6.38345612211908e-06 -1.52148516394531e-05 6.71375521421003e-06 3.0972478526931e-05 -7.38704880728204e-05 6.75876084315818e-05 4.5296439729667e-06 -3.35550587560686e-07 1.38234461307002e-08 -8.53014181113426e-06 7.38299496365307e-06 -3.87069884060817e-06 -1.872927693849e-05 2.74601025753069e-06 5.76986904685196e-06 -2.02970150884333e-05 7.14695778009365e-07 -4.38682165912687e-06 -0.0172732473723499 -0.0413541479855869 -0.0111453455114388 0.00722042529400305 0.00432909867607429 0.0466595634789148 0.00027279997906497 0.000729969421610857 -0.000692742737220257 3.66437463512601e-05 -9.14505762536328e-05 7.75366061438805e-05 -1.07671634864902e-05 2.44862625908184e-05 -2.77734827402702e-05 -0.000798709024270459 0.0008371628990896 -0.000570592873332495 5.12677025521516e-06 3.31692864252362e-05 0.000123598334406532 0.000139902329630915 9.57853613754182e-06 -5.01122763780553e-05 -3.11078230799432e-05 -9.18358814735774e-05 -1.03651354367524e-05 -9.29144632230828e-06 8.39562412737923e-06 -1.35622486803487e-05 -1.75714121898927e-05 -5.01059887223573e-05 -1.06834639813434e-05 0.000210933841798027 -2.7717061273876e-06 -4.93842469749633e-05 -9.47511267612372e-06 1.24411992126331e-05 -1.44397444608897e-05 0.000200208536052936 -1.48443470573184e-05 -6.56751854610148e-05 -7.1117518611052e-06 3.56521500784636e-05 0.000106786393207158 1.54206829621113e-05 7.12561610846227e-05 7.09190818934875e-05 0.000125059893672213 0.000113182539144205 0.000343914279814276 0.000229714761912111 -0.000199958685845241 3.20689880922979e-05 -0.000269874153363852 9.53290523943517e-05 0.000209351449825829 0.000854149019880383 -0.000880619302401086 -5.46968169750584e-05 -0.00199502397529281 0.00226225530218307 -0.00111481351682393 0.000177112074312272 -0.000385713572130222 -0.000205747593000093 -0.0035242111420919 -0.000339147925568856 -0.00483528632885474 -0.000219010986962527 0.000636657213747875 0.000290007633603518
  119 2940.05553268407 ""  36.8069362758932 0 0 -0.000807088716518946 0.000288054114504675 -0.000790511524412651 0.00256552612905128 -0.00256243595329633 0.00405425768340011 1.70375606192615e-05 0.000137738472363462 4.01467795249732e-05 4.49861963279894e-05 6.39889599950334e-05 4.19992076824395e-05 0.000670954623798675 -0.000207606996874703 0.000179082960332726 0.00920480095354979 -0.00414477894359808 0.0104780487249146 0.00792174130278564 0.00886934985229835 -0.00839472380695237 -0.0387285084267639 0.0202297830715645 -0.0412129732878778 -0.000337813164122631 -0.00106796763479301 -0.000584809138224065 0.000226991206849523 -0.000382517791097056 1.93331821625376e-05 -1.66712806065477e-05 -5.58042587722751e-05 -0.000311516720366773 0.000935291794386064 0.00176494994917845 0.00119558864370283 -0.00263527692476516 -0.00322442983509545 0.00357239922048011 -0.00679017405216103 0.00460537323347565 -0.00681821818403728 -0.0106724369400338 -0.0354503504305961 0.0516132476947013 0.0027314962285519 -0.00212227319034989 0.000406513740304075 -0.00165028487800471 -0.000278094004162037 0.000820328069498628 0.00050274350633167 -1.61931780703318e-05 -0.00014166663512665 -2.35595220836803e-05 -7.21756927513259e-05 7.63755275368418e-05 6.21401816570041e-05 -3.78132924240849e-05 2.15092367949044e-05 1.05501162158915e-05 0.000159781949230539 -9.94015672957207e-05 -0.00108280523471099 0.00129689838169318 -0.00105660810757844 -4.56945317702879e-05 3.02465158807418e-05 -2.79045839705415e-05 9.31401082323503e-05 1.01509460086242e-05 -3.82826952930696e-05 0.000142518244846392 2.50543083357053e-06 -0.000150265633584752 0.000169314527356077 9.57134680854418e-05 -6.12949318821312e-05 0.213256758097249 0.515058458850033 0.140754044022361 -0.117511155393193 -0.0644273028023263 -0.765495403688287 -0.00106918797743806 -9.8363251964911e-05 0.000660140238236974 -0.000729822618047382 0.000961433442220206 -0.000850318186247517 0.000552191435986287 0.000402757501554425 -0.000688953972137432 0.0159523294817319 -0.0158954691911066 0.0102488387079091 -3.65976058163602e-05 9.66673339471883e-06 3.9705696450089e-05 -0.000981594053558765 -9.76074353420049e-06 0.000329603015403593 -5.87546352277548e-05 -5.08062457202089e-05 1.56677269519437e-06 0.00089161915933539 -0.00111773033404435 0.00098598759900377 0.000445829153290656 0.00106208662793665 0.000191610694028889 -0.00258827967466092 3.65709136600892e-05 0.000593579896039752 0.000839808505899851 -0.00116062189989471 0.000888447852971824 -0.00249832954831939 0.000211856464863871 0.000742704426245513 2.49980982557108e-05 -0.000308028959446504 -0.00103391120664361 6.97266291066426e-05 -8.2893827396713e-05 -0.000326709595697099 0.000117084732173524 0.000213669023044461 -0.000431077790955926 -0.00360737328117587 0.00382026119201996 -0.00100844857446728 0.000486813084514296 0.0001901143040296 0.000318677993816844 -0.000538479073488679 0.00155957907944591 0.000543647197754147 0.0392838185684449 -0.0424144129346711 0.0223154069940051 -0.00013820942647108 2.73989384791522e-05 -9.39566769797102e-05 0.00189062594631862 -0.000786170601224475 0.000208503216549114 0.000365657514491634 0.000409243474570701 3.32591953840481e-05
  120 2949.20783873945 ""  58.5036789216003 0 0 0.00247599935415457 -0.00105679293429441 0.00253325942381735 -0.00369667107151955 0.00574065000914448 -0.0082511808620193 -0.000419152421648832 0.000206446067099338 -0.000488595099297757 0.000141630025467587 -0.000284530064290845 -5.83943653729864e-05 0.00866689194511583 -0.0529577192535976 0.069654372644902 -0.0311778954962566 0.0152549254315818 -0.0339320090899918 -0.0216349828239041 -0.0230999517529069 0.0287341282519031 0.0663167510825823 -0.0398352289309289 0.0675512841826659 -0.000317917863908408 -0.000739428954119831 -0.000261363427720849 0.00560031627007315 -0.00285870216567283 0.00697838322087397 0.000108198479576057 2.63850093337384e-05 -0.000292221645001313 0.0112715918785421 -0.000835963263960882 0.031432894068342 0.332505676404816 0.361229847414021 -0.383257138075691 -0.448470480388335 0.267152191760549 -0.471433010625127 8.55129201539009e-05 7.39183153773413e-05 0.000417446689574333 -1.06798217332454e-05 3.22003892155741e-06 2.19502100542805e-07 1.39539820307769e-05 -2.46169505101841e-06 -5.57697247286277e-06 -4.22946504720292e-06 2.60550780777643e-06 5.14580623169665e-07 -3.79474297416173e-06 4.37797134136081e-06 -4.14896830134599e-06 -9.44108033752612e-07 2.44019438361966e-06 -1.92745244125281e-06 1.65030598495771e-06 1.49196972777161e-06 6.61841598634295e-07 -1.64608266286936e-05 1.29959625149624e-05 -5.07970576574858e-06 1.04402679358851e-06 4.32455705120938e-08 -1.77768914933887e-06 -1.24292750638688e-05 1.32037148880977e-05 -8.79324287746876e-06 -1.61261597722293e-05 1.33564190053776e-05 3.26263945835059e-06 -2.09164632927673e-05 1.24696483369939e-05 1.24619508286149e-07 -0.000252486302581608 -0.000643237432927675 -9.94141772781765e-05 -0.000692465997262983 -0.000301136163817275 -0.00492392949045571 2.43398473985983e-05 -1.08668333420699e-05 -1.05820240212167e-05 3.95078384516505e-05 -4.48949094948127e-05 4.01567038979663e-05 1.4646556889742e-05 1.39949405062659e-05 -3.04204285902963e-05 0.000139796186602447 -0.000150334780430987 7.37026476309552e-05 2.44928392235809e-06 4.35426658950293e-05 0.000193132353747046 0.000206397004683937 6.95536381469747e-06 -7.5776574001137e-05 -7.28550128007912e-05 -0.000192997748844354 -2.73440418587372e-05 1.73676485832502e-05 -2.01085336102017e-05 1.39992918123848e-05 -4.66366723570099e-05 -0.000103343864571349 -1.7804915942197e-05 0.000198507856638215 4.38694523030724e-07 -5.97263232488724e-05 8.28725651843027e-05 -0.000110824762104223 8.10548741360167e-05 0.00014581444977086 2.01670542855286e-06 -4.36669339220133e-05 9.09354847317937e-06 -1.73292667052986e-05 -4.87376379706956e-05 9.5932893039115e-06 2.85581683930895e-05 -1.57508922553312e-05 -1.37746494286451e-05 6.34400673391719e-06 -2.43069549188519e-05 -4.90047989393345e-05 3.86788821248211e-05 -2.31721060091719e-05 -0.000580950641892688 -0.000121098502857909 4.11057825152677e-05 0.00028978733290072 -0.000280078810968761 2.34180882294581e-05 0.000503705390343719 -0.000551252477524436 0.000165691170209954 -1.52458909134701e-05 4.26261958609601e-05 5.7376498052862e-06 0.000481304202509618 -1.38797971808668e-05 0.000575868694028991 0.000115309150401599 -9.88521459450432e-05 0.000138647108108084
  121 2969.70238406099 ""  30.9829680136438 0 0 -0.00153472040072415 0.000724834059429281 -0.00167068782121161 3.82692065779324e-05 -7.06222745473942e-05 9.24000681317387e-05 0.000214007947065318 -0.000337198558232109 0.000674771632118774 2.18472957327868e-06 8.54234285193266e-06 -6.72544219147308e-06 -5.26948013884271e-05 -0.000305893459806672 0.000402222583420774 0.0181901774535225 -0.00855951625852741 0.0198390425446496 0.000273755325093676 0.000641162614220524 -0.000527826442143844 -0.000970170753258733 0.000220357529928553 -0.000778970156610605 0.00108559305127434 0.0029333249870274 0.00163395145804575 -0.00654958491192858 0.00310979629173953 -0.00744530663419543 0.00333941297015544 -0.00190225925161844 -0.00182080842164322 6.25214079724164e-05 4.43652166096447e-05 0.000190176181108475 0.00241618455824429 0.00265893075506344 -0.00290641856525533 -0.001880857995963 0.00105007147008794 -0.00193364458271043 -0.030664730030396 -0.0598034279033459 -0.0590922509703655 0.000303425347537297 -0.000165365060084631 0.000142897884482279 2.45625779440835e-05 0.00017282838470953 0.000378428071939406 7.99496978989047e-05 -3.4424273229055e-05 -8.11909430641784e-05 -4.39923984164717e-06 -4.03841003999874e-05 2.18355363554471e-05 1.71639691753751e-05 -1.3725187355752e-05 -3.53427823420803e-05 -6.66627494627135e-06 -2.75549539973878e-05 -4.91238524447101e-05 0.000166705405620162 -2.26014591810703e-05 8.01473440906479e-05 -3.355867402232e-06 9.35343120134685e-06 9.30156176204357e-06 2.52660801881926e-05 1.64101932979908e-05 3.29093009181398e-05 4.3707895335778e-05 2.99546718892761e-05 2.56164347923926e-05 6.90566816263899e-05 9.38127813102265e-05 3.85498575064727e-05 0.294013325593216 0.688877770926354 0.153863474966779 0.0681066499683713 0.0270320973085258 0.552870912205621 -0.000115674126001283 -0.000162001616305967 -2.17170970782846e-05 -0.000209791541906079 0.000318126743892481 -0.000235856750083982 -0.000121751260959831 -0.000245523090751265 0.000430508464778377 -0.000624316985777072 0.00145954362335437 -0.000484302515558264 1.16225535412747e-05 -0.000118504675611087 -0.000474946495466904 -0.000241335433188059 -8.54656337968704e-07 0.000101464438900257 -1.97468629087489e-05 -1.62573468916903e-05 5.50013962768806e-07 -0.000196625827137496 0.000238642778233993 -0.000207416643058395 -0.000292164836692415 -0.00061937055792339 -8.46808485503327e-05 -1.63995482319096e-05 9.21080229436099e-06 1.04303870438768e-05 0.000572770560362064 -0.000766913592083436 0.000598982899135979 -0.00139885556277048 8.06958481468045e-05 0.000434138765427127 0.000108305834930664 -0.000426138919611104 -0.00154626265991275 0.000357758744313138 0.000548284391825304 -0.000535668122045745 -5.68315975351875e-05 1.28015022473522e-05 0.000778273217090183 -0.00104781748056158 -0.000481578144150193 -0.00150843239393432 -0.000444445556518054 0.000780816395506811 -4.19092412643072e-06 0.001202542156912 -0.000742801572775368 -0.00032900998885719 0.00417851469170075 -0.00421291107471097 0.00305118993991832 7.14786886083516e-05 -2.64256843244741e-06 6.99356808851687e-05 -0.000913780314376068 -0.000170628013706586 -0.000633475241348197 -0.000179466623303855 -0.000233206057463442 -0.000180064611555358
  122 2976.61632028638 ""  32.7782875967373 0 0 -0.0462127377565988 0.0238142901347973 -0.051907570159813 -0.00806202022456978 0.0116374422595047 -0.0183301158538634 0.0116881890923991 -0.00801981042509439 0.0165940805135611 -2.56990207157187e-05 0.000101027084954093 0.000275655721192983 0.000220881679310562 -0.000772526962884862 0.00184617667689933 0.560602885817474 -0.273195162861835 0.617666353211527 -0.0536736957509414 -0.0613639874002819 0.0627396537486905 0.140875289185386 -0.0754429021851356 0.147885565384786 0.01685201915351 0.0273509206561566 0.0181215494283318 -0.180986770964316 0.0810005849852127 -0.210038699614453 0.0255059301359226 -0.0104188209463547 -0.00635628740112933 -0.00218514612035174 -0.0037561591073108 -0.00140089370176182 0.0076864122875556 0.00947585356641168 -0.00934328457412628 -0.00584019568630867 0.0022389490161308 -0.00894713434129883 0.00090147060250513 0.00175337684488033 0.00192018382479084 5.65716713468194e-05 4.28674215626148e-06 1.06311116875635e-05 -8.0463945336869e-05 1.04392251074325e-05 3.44607458199617e-05 -3.0957137339702e-05 -0.000124144205316517 0.000136343677449297 4.71470336957262e-06 1.81469753319777e-06 -2.80109560654249e-06 2.65698769788059e-07 -2.95147024837235e-06 5.87218564163305e-06 6.17930821973813e-06 1.42570576940795e-05 -1.3463839657132e-05 1.9341552070998e-05 1.67631717527518e-05 -1.57690309746568e-05 -6.60597906371004e-06 3.19257535732044e-06 -4.93664744367086e-07 7.24848889832357e-05 -3.72658074407813e-05 2.96740809753407e-05 8.85735684178561e-05 -3.52785758493e-05 -6.64776315994351e-05 0.000135646737866138 4.69835666583225e-05 -1.24473342426256e-06 -0.00840324847654638 -0.0197118631391426 -0.00431268394642965 -0.00233275061587245 -0.000990036081839469 -0.0185232247773639 0.000359754279598567 0.00129335121612914 -0.00116616181488028 -0.000148645124504501 0.000126124828594807 -0.000127430650076618 -5.91138509325348e-05 -0.000103280267105688 0.000127214882251941 -3.40010064011828e-05 -4.92043281838228e-05 -1.82681176699755e-05 -1.0412551848013e-05 -0.000187942522327284 -0.000849653215977855 -0.00106725397077221 -2.94315838419223e-05 0.000378271563847981 0.000245707070789812 0.000665844412197722 8.33544610460305e-05 0.000221627543876629 -0.000287967789387489 0.000253925135800664 0.000299302959799355 0.000676803673927989 0.00010207106027285 -0.00151018114825143 1.5025181300613e-05 0.000440411943869326 0.000284844736121653 -0.000384665896672207 0.00031013071716673 -0.00188666077365056 3.86772747643537e-05 0.000561673749271406 3.33610535546923e-05 -0.000231444753333514 -0.000852822627298426 -0.000104668634152831 -0.000104358282254524 5.11609337367378e-05 -3.84451948545615e-05 -3.80107152537843e-05 -0.000164603711784889 -0.000111920846910355 0.00012192900124428 5.78140979984377e-05 0.00195659309969341 0.000324749603161547 -0.000283762322150666 -0.000745601097898327 0.000849248817390106 0.000182423581961245 0.00121666766548398 -0.00107061378695139 0.000253480498475759 0.00078935272934994 -0.00163999663567873 0.00142935745553275 -0.0143560506620394 0.00987338803578239 -0.0105262080506329 4.75255671238704e-05 -0.00223833523526152 -0.0068318151618204
  123 2985.59629553929 ""  28.4102424231071 0 0 4.0662557491011e-05 -1.12732054126033e-05 4.01103693173447e-05 2.14597724369847e-05 -2.15457932976313e-07 7.21841074625389e-06 -4.65988071679686e-05 -5.35704896777968e-05 6.6771820699246e-05 -1.4064500362465e-06 -6.35645264003201e-07 1.19639858855592e-07 7.88196296806792e-06 1.94241788035797e-06 -1.65693067889261e-05 -0.000446109085153278 0.000204368206736747 -0.000484302637046976 -8.92876575345207e-05 -0.000113532112063936 0.000113393370374073 -0.000164962158261597 9.87149740073284e-05 -0.000179090733388137 0.000324730700222445 0.000804879070706722 0.00049295540515393 -0.000706704848087742 0.000332915625738709 -0.000816929559408229 0.000926945376981687 -0.000519452857346126 -0.000465078145811755 5.81272443159943e-05 9.56999362960005e-05 5.79080480987564e-05 -0.00013019626638111 -0.000143217572391205 0.000156787419005632 -2.11070936483423e-05 2.03429456728066e-05 -2.28074866212171e-05 6.3736815016246e-05 0.000117064909982037 0.000136674175784199 -4.80105566151203e-06 -1.8124148308627e-06 -2.02643808047237e-06 9.7430775674135e-06 1.88558514238724e-05 1.73521170006492e-05 -9.23796037286848e-06 -2.05394350399813e-05 -1.75550587108897e-06 -2.30276364108148e-05 5.99831644326233e-05 2.32864263026799e-05 6.60912786101583e-05 0.000129848239954387 0.000143805577285553 -1.61430136536173e-05 -8.70286197870343e-05 -0.000143628939226345 -1.06651760665537e-05 -1.17288714730506e-05 -1.21216620131816e-05 -0.000185380066463467 -0.000524708981650081 -0.000543595430705361 0.000514898648395712 -0.00137051404837154 8.97335162967076e-05 -0.0134752216683001 0.0115207494455828 0.0315425047226148 0.0232070235204654 0.0240225059093194 0.00315933877910971 -0.00055466665807807 -0.00130484527356183 -0.000290353426059939 -0.000172679434407396 -6.95596215011723e-05 -0.00131456970496355 3.1731800273253e-05 2.65530756756697e-05 -0.000188594061613072 0.000247966547805792 -0.000179404702124825 0.000200034819456698 -0.000356444124506148 -0.00107105740967278 -0.000406577436885623 7.37003462173017e-06 -4.3344330211199e-05 -1.7470666212088e-05 0.00108622645519776 -0.0027906263735407 -0.00773128125156149 -0.0136321882638279 -0.00044276938231792 0.00503088316959605 0.00670551023271084 0.0198982615269507 0.00213609111881904 -0.170314584400085 0.220740912064109 -0.182116939065946 -0.157033758685131 -0.35003470986945 -0.046247871216581 0.487966490152472 -0.00559075460554649 -0.142965571181864 0.15648071229012 -0.204980949758378 0.167435831843083 -0.45412449354493 0.0107270521309089 0.136981147779605 0.0230023238765128 -0.0879454002949093 -0.340235557394561 -6.05987478362486e-06 -8.46315312009864e-06 3.31723453727115e-06 -9.67311560677684e-07 -1.69992378500613e-06 -4.46596808602718e-06 -2.24153966357439e-06 6.24487203981983e-06 2.23786385258655e-06 0.00012492177965261 2.05098886870288e-05 -7.72787997760102e-06 -6.21619944429494e-05 7.55305596605012e-05 1.37904769237794e-05 4.71963331073856e-05 -3.97138567370837e-05 1.87816851271406e-05 -1.15330361542114e-06 -3.61638131673057e-06 3.98152991943428e-07 -7.59287775115052e-06 8.40495301206831e-06 -6.22929812260393e-06 -1.50677963571324e-07 9.62105851214131e-06 -5.42951259148178e-06
  124 2987.04753105603 ""  28.723113647073 0 0 -6.3247191687737e-05 2.32908814473659e-05 -6.99841009190685e-05 -6.04153489322298e-06 1.02727793379642e-05 -2.6481986912793e-05 3.28916042921055e-05 5.78133184301411e-05 -2.71603568562968e-06 -2.04920928581713e-06 6.8836153822313e-06 6.37102772944581e-06 4.60365969682298e-05 7.06711708589288e-06 1.6662790057248e-05 0.000734417581666874 -0.000353580708359905 0.000805924603016415 -8.19836420037088e-05 -0.000101684235457889 0.000113054675525094 0.00014845315100283 -7.42547590000536e-05 0.000144461492930399 -0.000289865977213735 -0.000724808422027823 -0.000420376976652335 0.000265226300292388 -0.000146225061794613 0.000287624638271086 -0.000355928034134689 0.000169301348426119 0.000141381743847293 -9.55033335011118e-05 -0.000143069059995819 -9.01450692521542e-05 -0.000140804777983956 -0.000148913035308054 0.000183983445399712 -0.000282318219960842 0.00018255613166405 -0.000302939105919599 -2.63248830438381e-05 -0.000186657085164264 0.000126684815435217 -6.90915910932961e-05 1.68029503110812e-05 5.05523489825534e-06 6.85502879595253e-05 -3.0766573109266e-05 1.09993398424688e-05 -1.67133263517724e-05 4.47498863496155e-06 9.42070986329515e-06 -0.000819110547448521 0.00056904489868755 -0.000356871129529436 0.000321184511159218 -0.000253377833754128 0.000155971959486807 0.000610679341215663 0.000777702154224855 -0.00101464565173108 -9.97213141542532e-05 -1.23275417478694e-05 4.62036166691473e-05 -0.000534876033032411 0.000551520661068914 -0.000367803083090285 0.0185358151468605 -0.0208021930121575 0.0158288665683824 -0.00840709247238584 0.00802323976777707 0.0211795737803169 -0.0185777919961551 -0.0199790303426368 -0.00304888815577227 0.000853412593513506 0.00214777937667036 0.000517459880619551 -0.000329641007267755 -0.0001304019836625 -0.00191725109563149 0.000290480814085462 0.000582898331224072 -0.000863404435191039 0.00647709326677303 -0.00619979105422755 0.0046219876985228 -0.00371405208816119 -0.00842980852744424 0.0102714583872838 -0.000189092544301458 0.000283786192684824 -0.000242801274507303 0.00575530964646847 -0.0921742721592122 -0.364388185176974 -0.361374073393563 -0.0137861933100667 0.130833969860873 0.13962459780638 0.350938019223318 0.0465157128999836 -0.114389004272667 0.14844356578285 -0.121529351834991 -0.106636622533437 -0.239668777294214 -0.0330929791599885 0.321190120894309 -0.00380848874592194 -0.0946059818997682 -0.129082977700062 0.167894889375334 -0.13788861720609 0.367121928455514 -0.00812531235475343 -0.110615548588987 -0.0179360358245659 0.0748588390603897 0.284450893876676 -2.2977463844805e-05 -1.81549581204565e-05 1.43335217291996e-06 -2.65655696794258e-06 8.7693170174724e-07 4.95405725738732e-07 -5.55353178098568e-05 5.91636425941739e-05 -2.87265099285732e-05 0.000353423672615676 8.34196788933212e-05 -2.21689502014665e-05 -6.04354567826627e-05 0.000114872361512712 6.73845182483633e-06 0.00065085515959661 -0.000646362786224114 0.000321765042569201 -8.25040699858416e-06 3.12036326789833e-06 1.07300050620995e-05 7.32773834403329e-05 -1.1046393573819e-05 -5.83666361697776e-05 3.70170258377579e-05 2.00285767593853e-05 -8.68163290089904e-06
  125 2994.49757420528 ""  33.04380857529 0 0 -0.00078307849687749 0.000342360183426952 -0.000812911753504792 -0.000195597867193755 0.000188902865985338 -0.000250457948056714 -0.000268758029679352 0.00180421402193149 -0.00285996641489036 -3.0563231016378e-06 -1.50107128432717e-05 -1.94749105241641e-06 -9.38328451903241e-05 -3.5376950553539e-05 3.52005200439326e-06 0.00874569863737081 -0.00411396324782893 0.00943444770734754 -0.000307927302171396 -0.000473333691966397 0.000428722680766349 0.00264360682966501 -0.00141983587958291 0.00260337371357139 -0.0075996712971713 -0.0189556311641214 -0.0124945040841286 0.0313428672048324 -0.0144198679281132 0.0369863650334746 -0.0199782040760566 0.0120908789459373 0.00981655063255411 0.000173094002871551 0.000231548025496382 0.000176455531774441 0.000462348528717675 0.000511534947144784 -0.000578269790194837 0.000461999926221968 -0.000330510884863382 0.00042877107127494 5.86476582991717e-06 0.000219627721039248 -0.000146790744350604 0.000141695186631767 -1.1420653191817e-05 -4.1777151205338e-05 -0.000146604802341787 -4.58201799909331e-06 4.58303494169765e-05 6.17706245662266e-05 6.62207255695315e-06 -4.18086875327541e-05 -0.000927053060919177 0.000875802592208504 -0.00065021957939453 -0.000963913660687593 5.34468377321461e-05 0.000256023529820949 -0.000324994866044607 -0.000802204115102465 0.00096132862365465 0.000139028957295548 -8.49568683871914e-05 4.27165407226888e-05 0.000149838014016441 1.2993174342992e-05 -0.000101002335798491 0.0183020701423028 -0.0242468686485559 0.0194483139746528 0.00807956104066728 -0.00751325394886491 -0.0208001079609953 0.0161396454684968 0.017751770374389 0.00247299395135845 -0.000917520261322188 -0.00238546257613093 -0.000510266904342391 0.000367793853345253 9.31749345824767e-05 0.00208181870400362 0.000724849957883439 0.00071019257622385 -0.00103719620752959 0.0104751610512931 -0.0105904319313554 0.00812584212494145 0.00363714240117802 0.00920387573475416 -0.0110120564630972 -0.000262500807618837 0.000531531414920552 -0.000462290409617934 0.00387831386779294 -0.10249348530578 -0.414806755253944 -0.372935758795233 -0.0131433056184882 0.133857944258203 0.155933520041285 0.401106727140369 0.0514409121127652 0.109802041412932 -0.14228047283672 0.120389972644817 0.100350791093177 0.226055084450229 0.0321758608619193 -0.305928044981048 0.00396058932700126 0.0908298141946355 0.11055563000585 -0.14873273760305 0.119470668612498 -0.315118774815234 0.00625810559925952 0.0945988166822748 0.0146969237813464 -0.0647354553212115 -0.24234292127509 5.03907225556441e-05 3.52032718016529e-05 -2.97555285084837e-06 2.70851841625558e-06 -2.95279047386985e-06 -1.00138966991343e-05 8.36298604029696e-05 -9.12528745064225e-05 5.24470756615007e-05 -0.000728946047646065 -0.000168534316930759 3.63331436151668e-05 0.000119677984360985 -0.000228432301821189 -4.85908363622384e-06 -0.00103573748035914 0.00102669965293981 -0.000509318710082606 2.83391061177671e-05 -2.96184807908283e-05 1.37541229178518e-05 -0.00028393642576571 0.000418889048428167 -0.000130426448423528 5.53060089343322e-05 -6.91764128181991e-05 4.27290136147795e-05
  126 2995.54304855747 ""  39.7937419173478 0 0 -0.0141985419391619 0.00630207119813835 -0.0149619750301609 -0.00326517954766863 0.00361531336645375 -0.00512692841540352 -0.00262486373488655 0.0284568197920777 -0.0423861106875996 -8.7878983295097e-05 -7.91146504118824e-05 0.000149883850677338 -0.000421351846473899 0.000187455788604857 -0.000135390991169081 0.160199063764593 -0.0758396717532954 0.173883436396269 -0.00965557853963205 -0.0132282853004851 0.0127704968563917 0.0481665574640417 -0.0257491165851513 0.0475007864508241 -0.122129242512568 -0.305866828084216 -0.200230633727302 0.472595324278163 -0.217841343405971 0.556323731067334 -0.310436201596748 0.187631368800422 0.151517387301323 -0.000287941966260291 -0.000734590626049816 -0.000421345330721303 0.000921370965861152 0.00127952889772888 -0.00126382307108728 0.00478981699644799 -0.00334607485185866 0.00394103047132075 -0.00010102941069145 -0.000310885926825023 -0.000212042244493337 1.45108939360256e-06 -3.53156431056107e-05 -9.54631945407271e-05 -6.67856307844988e-05 -3.22821684095365e-05 -5.77584058340807e-05 8.88951993767746e-05 0.000101008765817665 -0.000312319279372446 7.82374684191548e-05 -0.000145939585557217 9.2072233020403e-05 6.56122743145725e-05 1.79672479752945e-05 -1.92805576584622e-05 4.06155708064533e-05 6.05742371597745e-05 -8.07713691720566e-05 -2.51166171297124e-05 -5.52737428395821e-05 3.23078266718375e-05 -1.70069719632953e-05 1.53956958988644e-06 7.97166861313542e-06 -0.00118377548237887 0.00160491644238628 -0.00126926079397478 -0.000432988858987365 0.000456327306493166 0.00140771916233931 -0.000794796936491094 -0.00116673410286466 -0.000211034846715797 0.00131651239005371 0.00315637657454343 0.000810894367324231 0.000247578873368502 3.85503049143991e-05 0.00156822035466806 -0.0010441191614881 -0.00164318471978676 0.0020939247894941 -0.00125234705457775 0.00132869474082441 -0.00112959167386549 -0.000317656331138841 -0.00081777784101449 0.000983901095657602 4.73229241447014e-05 4.19501495087469e-05 0.000202213885703154 -0.000247514830123014 0.00669962056367636 0.0270258911855214 0.024382535301094 0.000868659108450169 -0.00873186647017398 -0.0103030658279466 -0.0264514341794661 -0.00338331454881376 -0.00774206426153429 0.0100380073313373 -0.00846603999846806 -0.00670560491847453 -0.0151206615791678 -0.00213706593644173 0.0196590048419182 -0.000265575107933033 -0.00583751356715566 -0.00725454469454755 0.00978141065411988 -0.00782665294105946 0.0175716570214835 -0.000377104782018139 -0.00529197707524331 -0.000955723050090197 0.00419111725204997 0.0155600590268626 -7.69968568329572e-05 -0.000124466217707274 2.25032528944599e-05 -4.90566727891693e-05 -4.60216682524974e-05 -3.16094091201426e-05 -6.23502621677596e-06 4.47109413366072e-05 -1.36613415912646e-06 0.00176707112712352 0.000259702229588841 -0.000243542737689915 -0.00109760531249076 0.00127713095961081 7.06032359260208e-06 0.000401064786730671 -0.000396497720037393 0.000204879704728072 0.000209457911641486 -0.000497002940546621 0.000395444120866794 -0.00154743120232948 0.00581483491742291 -0.0026375929690883 0.0013099456100593 0.000200645104686821 1.03799961694321e-06
  127 3040.2587578781 ""  6.05095083341841 0 0 3.61391643563344e-05 -2.8704795991404e-05 4.43943281104669e-05 -6.08283962905112e-06 -1.05865600702979e-05 1.42315399447428e-05 0.000298926208277151 -3.67246805684809e-05 0.000118382656114338 1.714839043602e-06 1.14120107464932e-06 -3.03159173734492e-07 6.21794126544858e-06 1.32956091293752e-05 1.81223807548449e-05 -0.000413331837514349 0.000221334130394299 -0.000468719634728089 0.000118905205741463 0.000137347159182847 -0.000149808654860343 -5.60157972349974e-05 1.61264578219661e-05 -3.61346132830688e-05 -0.000404988300868562 -0.00117390908628935 -0.000644122910016478 -0.0014482861281608 0.00066861764336493 -0.00177480868053558 -0.00172928876756085 0.000977305921609806 0.000969557946822072 -0.000127472300476687 -0.000206717912279591 -0.000137467985491288 5.61127282219958e-05 5.86530467391785e-05 -6.01216776048554e-05 -7.77305035170265e-06 5.87457368851851e-06 -7.94913107288272e-06 -1.79220631921663e-05 -4.37756556355607e-05 -3.94700259034916e-05 -7.65699859698919e-06 -4.79761002514034e-07 2.02199084038825e-06 9.36735060749219e-06 -1.5779182829315e-05 -6.44077755357223e-06 -1.13924570832935e-05 1.24658439467224e-05 -1.41254729353939e-05 0.000119626348838551 -7.37483500854997e-06 0.000100449707320294 -8.75705736416283e-06 -1.42480442414284e-05 -5.96856368894861e-05 2.2761048067057e-05 7.27894504028615e-05 0.000191013717369628 6.94975024808923e-06 2.68591353617535e-05 1.08691442505751e-05 -0.000247880607311588 -0.000446528966336393 -0.000388143796286644 0.00583822121736757 0.00784565662087988 0.00371151905484538 -0.0647503689681396 -0.0140685704494444 -0.00663999017494296 0.0446448957277319 -0.0226608702090111 -0.0241613630765017 0.000178645596998737 0.000454255065459303 9.70537323965865e-05 5.02893335413747e-05 2.13890809220739e-05 0.000362223919077622 -0.000131862786117413 -0.000290169823527381 0.000114872971498224 -0.00105428474308651 0.000749816130026289 -0.000756486198359513 0.000202974581264912 0.000316797586802712 -0.000801097828101147 8.04779604213792e-05 -9.18351006411844e-05 7.47736030039454e-05 0.00314033488376159 -0.0101095324443091 -0.0504389136464211 -0.0392986943204017 0.00148508414883298 0.0161834743713971 -0.0328737348083229 -0.0843520771330031 -0.00930411494894006 0.139631277002426 -0.207099398538494 0.174083567166895 0.152442165521671 0.385121709762588 0.0566923563919713 0.482510972112791 -0.00921407415868745 -0.150892760660752 -0.126527689003097 0.184660485862935 -0.157514212174831 -0.401792200298266 0.00185138384585129 0.119060460328754 -0.00508699016714686 0.0853016607620222 0.328008324101066 3.46050203366346e-05 5.59580850617117e-05 -7.10702460958459e-06 1.61500058114247e-06 4.14494992202605e-06 4.38193029723595e-06 -1.83471809632462e-05 1.26582377130665e-05 -6.56616315728839e-06 -0.00083348999251644 -0.000153425892255985 6.430314174197e-05 0.000434260656074415 -0.000508354496523366 -5.10082374776836e-05 0.000201646917972876 -0.000190688085031626 8.75940103884403e-05 -1.83808361865449e-06 8.74381782230522e-06 -4.80616938057147e-06 4.34919663412409e-05 -5.51197359839175e-05 3.48356247831451e-05 -3.14991658369719e-06 -7.85667956206979e-06 1.49615677738397e-05
  128 3041.79831442811 ""  10.6768664964464 0 0 4.66638057322872e-05 -2.94551746123485e-05 5.36285938252116e-05 4.63069915465986e-06 -1.78250550420964e-05 2.98431408004617e-05 4.95577792842525e-05 -0.000106410261314287 2.33837505097387e-05 1.59273907693218e-06 -1.78564048910613e-06 -4.24715903290753e-06 -4.39511609118478e-05 -5.208132418272e-05 -1.52397126934599e-05 -0.000536570938328618 0.000270251009517804 -0.000621889423852777 0.000129690791507551 0.000154831752651192 -0.000163549074292547 -0.000184473169510205 9.49626002213287e-05 -0.000167906380121351 0.000347863893631907 0.000893864463994322 0.000584804123358367 -0.000866105393670847 0.000386274094795891 -0.000974259244921166 -9.66067606445887e-05 1.22900806419141e-06 0.000127917679375932 0.000316185214435732 0.000498519514538971 0.000354866734294839 0.000152764931903398 0.000169277221905955 -0.0002017920946 2.95114876953458e-05 -3.86022852906907e-05 4.52311122783574e-05 -1.63570896584409e-05 5.14510968262225e-06 1.30655379491032e-06 4.06524875584682e-05 5.45215177969689e-06 -1.69321066773661e-05 -8.43214907030661e-05 4.60628075125871e-05 -2.46216981295584e-05 8.65777388061262e-05 -0.000117067156834243 0.000113918312707757 -0.00116296780624869 0.000846407889700277 -0.000525324048633861 0.000129212363751135 -0.000251778365602276 0.000207365331564855 0.000561229185929852 0.00114696425645413 -0.00136359275537253 -6.18027202697095e-06 -0.000115523058566209 0.000132842098695429 0.000814079584673806 -0.00023821411676714 -0.000102952883035626 -0.0424946510275691 -0.0136834816448336 0.0278676254031553 0.0405600227938897 0.0134002709732268 0.00308218766567754 0.0428424345131798 -0.0214432908270189 -0.0279807417830401 4.41872139188037e-05 1.54701199615706e-05 3.34442517118579e-05 7.49120018649623e-06 -2.92397656328282e-05 -8.38037745797316e-05 0.000945560204179062 0.00155187692566513 -0.0022582058981969 0.01194994255563 -0.0105058195825216 0.00753190996327318 -0.00612377374032819 -0.0115422864094285 0.0142422650583079 -0.00157082432434015 0.0017277431452025 -0.00131078951185868 -0.00952085038782426 -0.0571577401323981 -0.214905190317763 0.441208354716504 0.0100525308151853 -0.152620477428828 0.0717819202299751 0.212552872332148 0.0340651563963194 -0.0683536253451882 0.107351146453584 -0.0898603484581309 -0.111948021223637 -0.274458807799083 -0.0408790773185896 -0.305731714020323 0.00828560601749042 0.0956509228109679 -0.106665065850043 0.15929519764614 -0.138133954299399 -0.398911363170557 0.00161388134518699 0.115421723995206 -0.00863744099289158 0.0940857763643822 0.356620158510753 6.96854723079378e-05 9.4184154994424e-05 -8.78737425659623e-06 1.54578644761936e-06 2.42748212667975e-06 -4.61336119297753e-06 6.1499298405483e-05 -6.74409778337894e-05 3.62975104478604e-05 -0.00143962840579333 -0.000282721624986762 0.000112805232121899 0.000652865414765394 -0.000784338274571344 -5.70972985492191e-05 -0.000797937780807572 0.000734480509404143 -0.000336588527969689 3.88900474509309e-06 6.47491220605776e-06 -1.09537863489518e-07 -7.75616273761068e-05 6.73988073226229e-06 -1.49840045391748e-05 -8.86040027783947e-07 -4.50577158261111e-05 2.62050460025402e-05
[truncated: 74,207 more chars]
