# Supplementary material for: Cut-off Scale and Complex Formation in Density Functional Theory Computations of Epoxy-Amine Reactivity
Source: ACS Omega. 2021 Oct 25;6(44):29424–31. doi: 10.1021/acsomega.1c03229 (PMC8587129; doi:10.1021/acsomega.1c03229)
Supplement: Supplementary file 1 — ao1c03229_si_001.zip [file ao1c03229_si_001.zip › Final_structures/Primary/A4_E4_B3LYP-D3_CC-PVTZ-F_ canonical/Amine_frag4_Epoxy_frag4_reactant-9_isomer10.vib]

{ 
 s_m_m2io_version
 :::
 2.0.0 
} 

f_m_table { 
 i_j_atom_total
 :::
 50
 m_column[155] { 
  s_m_data_name
  s_m_column_name
  i_m_width
  b_m_visible
  s_m_units
  :::
  1 r_j_Frequency  "Frequency"  10 1 "" 
  2 s_j_Symmetry  "Symmetry"  10 0 "" 
  3 r_j_Intensity  "Intensity"  10 1 "" 
  4 r_j_Raman_Act  "Raman Act"  10 0 "" 
  5 r_j_Raman_Int  "Raman Int"  10 0 "" 
  6 r_j_x1  "x1"  10 0 "" 
  7 r_j_y1  "y1"  10 0 "" 
  8 r_j_z1  "z1"  10 0 "" 
  9 r_j_x2  "x2"  10 0 "" 
  10 r_j_y2  "y2"  10 0 "" 
  11 r_j_z2  "z2"  10 0 "" 
  12 r_j_x3  "x3"  10 0 "" 
  13 r_j_y3  "y3"  10 0 "" 
  14 r_j_z3  "z3"  10 0 "" 
  15 r_j_x4  "x4"  10 0 "" 
  16 r_j_y4  "y4"  10 0 "" 
  17 r_j_z4  "z4"  10 0 "" 
  18 r_j_x5  "x5"  10 0 "" 
  19 r_j_y5  "y5"  10 0 "" 
  20 r_j_z5  "z5"  10 0 "" 
  21 r_j_x6  "x6"  10 0 "" 
  22 r_j_y6  "y6"  10 0 "" 
  23 r_j_z6  "z6"  10 0 "" 
  24 r_j_x7  "x7"  10 0 "" 
  25 r_j_y7  "y7"  10 0 "" 
  26 r_j_z7  "z7"  10 0 "" 
  27 r_j_x8  "x8"  10 0 "" 
  28 r_j_y8  "y8"  10 0 "" 
  29 r_j_z8  "z8"  10 0 "" 
  30 r_j_x9  "x9"  10 0 "" 
  31 r_j_y9  "y9"  10 0 "" 
  32 r_j_z9  "z9"  10 0 "" 
  33 r_j_x10  "x10"  10 0 "" 
  34 r_j_y10  "y10"  10 0 "" 
  35 r_j_z10  "z10"  10 0 "" 
  36 r_j_x11  "x11"  10 0 "" 
  37 r_j_y11  "y11"  10 0 "" 
  38 r_j_z11  "z11"  10 0 "" 
  39 r_j_x12  "x12"  10 0 "" 
  40 r_j_y12  "y12"  10 0 "" 
  41 r_j_z12  "z12"  10 0 "" 
  42 r_j_x13  "x13"  10 0 "" 
  43 r_j_y13  "y13"  10 0 "" 
  44 r_j_z13  "z13"  10 0 "" 
  45 r_j_x14  "x14"  10 0 "" 
  46 r_j_y14  "y14"  10 0 "" 
  47 r_j_z14  "z14"  10 0 "" 
  48 r_j_x15  "x15"  10 0 "" 
  49 r_j_y15  "y15"  10 0 "" 
  50 r_j_z15  "z15"  10 0 "" 
  51 r_j_x16  "x16"  10 0 "" 
  52 r_j_y16  "y16"  10 0 "" 
  53 r_j_z16  "z16"  10 0 "" 
  54 r_j_x17  "x17"  10 0 "" 
  55 r_j_y17  "y17"  10 0 "" 
  56 r_j_z17  "z17"  10 0 "" 
  57 r_j_x18  "x18"  10 0 "" 
  58 r_j_y18  "y18"  10 0 "" 
  59 r_j_z18  "z18"  10 0 "" 
  60 r_j_x19  "x19"  10 0 "" 
  61 r_j_y19  "y19"  10 0 "" 
  62 r_j_z19  "z19"  10 0 "" 
  63 r_j_x20  "x20"  10 0 "" 
  64 r_j_y20  "y20"  10 0 "" 
  65 r_j_z20  "z20"  10 0 "" 
  66 r_j_x21  "x21"  10 0 "" 
  67 r_j_y21  "y21"  10 0 "" 
  68 r_j_z21  "z21"  10 0 "" 
  69 r_j_x22  "x22"  10 0 "" 
  70 r_j_y22  "y22"  10 0 "" 
  71 r_j_z22  "z22"  10 0 "" 
  72 r_j_x23  "x23"  10 0 "" 
  73 r_j_y23  "y23"  10 0 "" 
  74 r_j_z23  "z23"  10 0 "" 
  75 r_j_x24  "x24"  10 0 "" 
  76 r_j_y24  "y24"  10 0 "" 
  77 r_j_z24  "z24"  10 0 "" 
  78 r_j_x25  "x25"  10 0 "" 
  79 r_j_y25  "y25"  10 0 "" 
  80 r_j_z25  "z25"  10 0 "" 
  81 r_j_x26  "x26"  10 0 "" 
  82 r_j_y26  "y26"  10 0 "" 
  83 r_j_z26  "z26"  10 0 "" 
  84 r_j_x27  "x27"  10 0 "" 
  85 r_j_y27  "y27"  10 0 "" 
  86 r_j_z27  "z27"  10 0 "" 
  87 r_j_x28  "x28"  10 0 "" 
  88 r_j_y28  "y28"  10 0 "" 
  89 r_j_z28  "z28"  10 0 "" 
  90 r_j_x29  "x29"  10 0 "" 
  91 r_j_y29  "y29"  10 0 "" 
  92 r_j_z29  "z29"  10 0 "" 
  93 r_j_x30  "x30"  10 0 "" 
  94 r_j_y30  "y30"  10 0 "" 
  95 r_j_z30  "z30"  10 0 "" 
  96 r_j_x31  "x31"  10 0 "" 
  97 r_j_y31  "y31"  10 0 "" 
  98 r_j_z31  "z31"  10 0 "" 
  99 r_j_x32  "x32"  10 0 "" 
  100 r_j_y32  "y32"  10 0 "" 
  101 r_j_z32  "z32"  10 0 "" 
  102 r_j_x33  "x33"  10 0 "" 
  103 r_j_y33  "y33"  10 0 "" 
  104 r_j_z33  "z33"  10 0 "" 
  105 r_j_x34  "x34"  10 0 "" 
  106 r_j_y34  "y34"  10 0 "" 
  107 r_j_z34  "z34"  10 0 "" 
  108 r_j_x35  "x35"  10 0 "" 
  109 r_j_y35  "y35"  10 0 "" 
  110 r_j_z35  "z35"  10 0 "" 
  111 r_j_x36  "x36"  10 0 "" 
  112 r_j_y36  "y36"  10 0 "" 
  113 r_j_z36  "z36"  10 0 "" 
  114 r_j_x37  "x37"  10 0 "" 
  115 r_j_y37  "y37"  10 0 "" 
  116 r_j_z37  "z37"  10 0 "" 
  117 r_j_x38  "x38"  10 0 "" 
  118 r_j_y38  "y38"  10 0 "" 
  119 r_j_z38  "z38"  10 0 "" 
  120 r_j_x39  "x39"  10 0 "" 
  121 r_j_y39  "y39"  10 0 "" 
  122 r_j_z39  "z39"  10 0 "" 
  123 r_j_x40  "x40"  10 0 "" 
  124 r_j_y40  "y40"  10 0 "" 
  125 r_j_z40  "z40"  10 0 "" 
  126 r_j_x41  "x41"  10 0 "" 
  127 r_j_y41  "y41"  10 0 "" 
  128 r_j_z41  "z41"  10 0 "" 
  129 r_j_x42  "x42"  10 0 "" 
  130 r_j_y42  "y42"  10 0 "" 
  131 r_j_z42  "z42"  10 0 "" 
  132 r_j_x43  "x43"  10 0 "" 
  133 r_j_y43  "y43"  10 0 "" 
  134 r_j_z43  "z43"  10 0 "" 
  135 r_j_x44  "x44"  10 0 "" 
  136 r_j_y44  "y44"  10 0 "" 
  137 r_j_z44  "z44"  10 0 "" 
  138 r_j_x45  "x45"  10 0 "" 
  139 r_j_y45  "y45"  10 0 "" 
  140 r_j_z45  "z45"  10 0 "" 
  141 r_j_x46  "x46"  10 0 "" 
  142 r_j_y46  "y46"  10 0 "" 
  143 r_j_z46  "z46"  10 0 "" 
  144 r_j_x47  "x47"  10 0 "" 
  145 r_j_y47  "y47"  10 0 "" 
  146 r_j_z47  "z47"  10 0 "" 
  147 r_j_x48  "x48"  10 0 "" 
  148 r_j_y48  "y48"  10 0 "" 
  149 r_j_z48  "z48"  10 0 "" 
  150 r_j_x49  "x49"  10 0 "" 
  151 r_j_y49  "y49"  10 0 "" 
  152 r_j_z49  "z49"  10 0 "" 
  153 r_j_x50  "x50"  10 0 "" 
  154 r_j_y50  "y50"  10 0 "" 
  155 r_j_z50  "z50"  10 0 "" 
  :::
 } 
 m_row[144] { 
  r_j_Frequency
  s_j_Symmetry
  r_j_Intensity
  r_j_Raman_Act
  r_j_Raman_Int
  r_j_x1
  r_j_y1
  r_j_z1
  r_j_x2
  r_j_y2
  r_j_z2
  r_j_x3
  r_j_y3
  r_j_z3
  r_j_x4
  r_j_y4
  r_j_z4
  r_j_x5
  r_j_y5
  r_j_z5
  r_j_x6
  r_j_y6
  r_j_z6
  r_j_x7
  r_j_y7
  r_j_z7
  r_j_x8
  r_j_y8
  r_j_z8
  r_j_x9
  r_j_y9
  r_j_z9
  r_j_x10
  r_j_y10
  r_j_z10
  r_j_x11
  r_j_y11
  r_j_z11
  r_j_x12
  r_j_y12
  r_j_z12
  r_j_x13
  r_j_y13
  r_j_z13
  r_j_x14
  r_j_y14
  r_j_z14
  r_j_x15
  r_j_y15
  r_j_z15
  r_j_x16
  r_j_y16
  r_j_z16
  r_j_x17
  r_j_y17
  r_j_z17
  r_j_x18
  r_j_y18
  r_j_z18
  r_j_x19
  r_j_y19
  r_j_z19
  r_j_x20
  r_j_y20
  r_j_z20
  r_j_x21
  r_j_y21
  r_j_z21
  r_j_x22
  r_j_y22
  r_j_z22
  r_j_x23
  r_j_y23
  r_j_z23
  r_j_x24
  r_j_y24
  r_j_z24
  r_j_x25
  r_j_y25
  r_j_z25
  r_j_x26
  r_j_y26
  r_j_z26
  r_j_x27
  r_j_y27
  r_j_z27
  r_j_x28
  r_j_y28
  r_j_z28
  r_j_x29
  r_j_y29
  r_j_z29
  r_j_x30
  r_j_y30
  r_j_z30
  r_j_x31
  r_j_y31
  r_j_z31
  r_j_x32
  r_j_y32
  r_j_z32
  r_j_x33
  r_j_y33
  r_j_z33
  r_j_x34
  r_j_y34
  r_j_z34
  r_j_x35
  r_j_y35
  r_j_z35
  r_j_x36
  r_j_y36
  r_j_z36
  r_j_x37
  r_j_y37
  r_j_z37
  r_j_x38
  r_j_y38
  r_j_z38
  r_j_x39
  r_j_y39
  r_j_z39
  r_j_x40
  r_j_y40
  r_j_z40
  r_j_x41
  r_j_y41
  r_j_z41
  r_j_x42
  r_j_y42
  r_j_z42
  r_j_x43
  r_j_y43
  r_j_z43
  r_j_x44
  r_j_y44
  r_j_z44
  r_j_x45
  r_j_y45
  r_j_z45
  r_j_x46
  r_j_y46
  r_j_z46
  r_j_x47
  r_j_y47
  r_j_z47
  r_j_x48
  r_j_y48
  r_j_z48
  r_j_x49
  r_j_y49
  r_j_z49
  r_j_x50
  r_j_y50
  r_j_z50
  :::
  1 37.8991555527991 ""  0.158408305036425 0 0 0.0219549587660859 0.0252763199405039 -0.0137867545108573 0.0698583216494157 0.0406969455177747 0.00544424659921785 0.0115172547368133 0.0170885775447093 -0.0115846605361639 0.0835066059839055 0.0198468522312632 0.04674074094506 0.12465182462001 0.0273457988304032 0.0615108607160587 0.00600269200670378 0.00319182896944768 0.00219081592918822 0.0750609994374382 0.0452692222140013 0.00356693614202379 0.0887619845352294 0.0635526617175139 -0.0115737618941087 0.0195868682994774 0.00381222142915086 0.00878331951640854 0.0201121523516236 0.0323755667654158 -0.0219832403495847 -0.0120856193115107 0.00985202649304946 -0.0191013429375052 0.131650434476235 0.0102705498664204 0.0881370266147014 0.129653741408519 0.0311557634705043 0.0594522896145216 0.143635116731201 0.04589931972477 0.0490762548310573 -0.0184781619309434 -0.0425323456550378 -0.0176396661756067 -0.0239575623746644 -0.0418901837411825 -0.0223687448166668 -0.0240418636494204 -0.0247850782872407 -0.00847484072715246 -0.0139089272271521 -0.0175359305119269 -0.00595507474866763 -0.0154799560427625 -0.0043423505709911 0.00317107935489069 -0.0263967099808847 0.00240550371242992 0.00977544052393519 -0.0358492716255025 -0.00445047818653173 0.00961442520731957 -0.0349782060110033 -0.0172793789090355 0.00134989756291007 -0.0280699197343695 0.0155520498739919 0.0124755139179771 -0.0352896359127662 0.0176828799137459 0.0123081680773519 -0.0175715676526951 0.021279327487786 0.0127575125022414 -0.032678688406242 0.0206801622185874 0.0128706903417512 -0.0155483954795291 -0.0447366564205547 -0.014562505618524 -0.0155348255313003 -0.0367586752597323 -0.0181020753802357 -0.0058514384216757 -0.0223830574383989 -0.0125417588536438 -0.00802297401858081 0.000451989786113771 0.00372605831247962 -0.0437236875829612 -0.000195042271357151 0.0139060107908838 -0.0419379059226247 -0.0222293199189183 0.000317332317785566 -0.0423854534391541 0.0138968902734726 0.0124693859036415 -0.0363958263702605 0.0253002548403755 0.0118376530555088 -0.0315909732660673 0.0155396276955452 0.0125513344171529 -0.011113306406868 0.0202520206118144 0.0124134595599802 -0.0150271916271201 0.0184360587395474 0.0122258975834584 -0.019000156444618 0.0296099030299648 0.0141235414006841 -0.0293386271434906 0.0206473154866165 0.0121377575373632 -0.0333877975424996 0.0270749430252698 0.0125015972631089 -0.0387492013186231 0.0183730151025553 0.0144799965184545 -0.00972585610213761 -0.0339527027252849 -0.00863122119076977 -0.0160728161152432 -0.0345284058389878 -0.0268708732337788 -0.0194554228828225 -0.0459002944295896 -0.0162949143403532 -0.00926085309724845 -0.0368229363099754 -0.00229093341238709 -0.00308440417368452 -0.0247018799283456 -0.00523486588858011 -0.0255689681466449 -0.0572339095811139 -0.0152678327321964 0.00728938364075952 0.0462509933922539 -0.054052500492314 0.0271226184204295 0.0457579684410591 -0.0651257668216449 0.00422142577460967 0.05254310561343 -0.0688688588396744
  2 43.4872084472899 ""  1.23405200591284 0 0 -0.0554064198537182 0.0336641059436074 0.0174652148155892 -0.0159133975505235 0.0290847731022662 0.0131029814801555 -0.0702203349533424 0.015918191444802 0.0337083208142916 -0.0031919715402 -4.11830606079654e-06 0.0358746333108857 0.0367718922734039 -0.00680069399872406 0.0312562638647519 -0.0608714942002013 0.0295502300283277 0.021651283690762 -0.00585990642872337 0.0424149990582294 3.82817172825768e-05 -0.00618276721612159 0.0346267841639035 0.00626204397698924 -0.063218549588138 -0.00177818173303894 0.039061257579046 -0.0689113432295219 0.0158742698927437 0.0330365900954463 -0.0886583781098359 0.0210736633192485 0.0393773319262736 0.0438944343655191 -0.0300064820340741 0.0491782576508421 0.046798618362969 0.00579547723109919 0.0176197423448618 0.0509824166618374 -0.00279492581608033 0.0239331455105711 0.0209080308174006 0.0065673373150981 0.0178141048750161 0.0198374067434054 0.0385798750617789 0.0591512279032332 0.0193357683171438 0.0216602455502257 0.0314064473582738 0.0129611711504254 0.0157236995110311 0.0226886106152387 0.015285750919799 0.00372231303564007 -0.00399123271269795 0.0238776365187853 -0.00343631555805171 -0.021789909336009 0.028998911588824 0.00308794860242657 -0.0110955202907422 0.0273008794349786 0.0151187240499239 0.0143085592001905 0.0276105757873221 -0.0170173098156139 -0.0470555356437129 0.0505128994009852 -0.019878639209726 -0.0501693523685627 0.020353681798936 -0.0229983159268617 -0.058381490732997 0.0146747139558832 -0.0217683650310491 -0.0552289370803271 0.0566141480248824 0.015366903596613 -0.00474322592031633 0.00087053815831495 0.000231121134093764 0.0289999634894967 0.00882733564235566 0.0198893867322397 0.0364346737416246 0.0104564481069837 -0.000663876546433367 -0.0105401125969544 0.0350451410090039 -0.00123970054895375 -0.0233362076205756 0.0322227687577023 0.019817694762087 0.0207308289358333 0.0648299261903159 -0.0125299990002015 -0.0501174213001752 0.0534721098594619 -0.0353082037837514 -0.05641924719059 0.0476345445399482 -0.0126469493839717 -0.0474570426150745 0.00310334106091325 -0.021012693364258 -0.0568305152310221 0.0299068171325453 -0.0212801878777923 -0.053959504123246 0.0229928314760501 -0.0313166188460295 -0.0734245533640966 0.00222361887836333 -0.0228454360243697 -0.0516140177570762 0.0162484585507788 -0.0259605590521532 -0.0680103071777066 0.0164820485588303 -0.0204488571935802 -0.0524318909261094 -0.0287412523116745 -0.0688124226721624 -0.0303063073573937 -0.0568668883978353 -0.0489993221807035 0.00534909466003052 -0.00290786385548851 -0.0323974112018066 -0.00929608218975648 -0.0318074958908114 -0.0981793603487634 -0.0576075003773927 -0.0302517014210992 -0.065942917292834 -0.0266603690023588 0.0119034723042003 -0.0368795367524918 -0.0219864386205596 -0.0671013886867514 0.0614823920576213 0.00141325759867958 -0.0587953647116181 0.0508300076010135 -0.000652838401415492 -0.062425960544764 0.0747566252711482 -0.0162610427995648
  3 49.8315500955507 ""  0.738188885184173 0 0 -0.0406459899187381 -0.0254205620950955 0.0164127547953666 -0.00188932005442909 -0.035515931293547 0.00599446624511146 -0.0669383237506624 -0.0511221076189766 0.0329899946162815 0.00996786296488681 -0.066655535052357 0.0209176796493803 0.0430006140318472 -0.0666002398632819 0.0246486877542306 -0.0385961797293235 -0.0282410556601939 0.0164707946732325 0.0105091370463771 -0.0198243450087504 -0.00880751839441024 0.0041625008747251 -0.0332969526730766 0.00197814120711088 -0.0579167009582014 -0.077635467231239 0.0351857326538518 -0.0707941271076489 -0.0488403609891063 0.0336595525498766 -0.0899425571532837 -0.044776692763402 0.0399469205659258 0.0486914344097471 -0.0867745405872758 0.0371902420009061 0.0551195380158928 -0.0584030633952878 0.0217037480847175 0.0503287464540477 -0.0552004983979477 0.0194176567418729 0.0109528320129879 -0.00845258323301617 0.0269316437536706 0.00584351366015291 -0.0394028002827204 -0.0172590927952155 0.00607778028542039 -0.0222675799576304 -0.00959534245355114 0.0185968043363415 -0.00899476987742156 0.0160035092009252 0.0173907480954344 0.00783558829025244 0.0152533545310398 0.00361965266844448 0.012210343063402 -0.0121809308909689 -0.00879789089189178 -0.00284367113832498 -0.0372351351788008 -0.00802109585928308 -0.0192398046980096 -0.0341834805018486 0.00160226500299165 0.0346424164405797 -0.0174767556578713 -0.00921910488405658 0.0780221110741384 -0.0480451941534628 0.0165239214445468 0.050795416131271 0.0274835044194101 -0.00579444451403083 -0.0007446758712541 -0.038458722101231 0.00407753296582034 -0.0294355504790699 0.0627731939848972 0.0175485402188739 0.0240810824731964 0.0304902224474096 0.0277708300080042 -0.0110342610645888 0.0348326850159779 0.0274174734810342 0.0180530188032548 0.0345460576569096 -0.0188130869422833 -0.000939939418417494 -0.0593061446377764 -0.0178088545973829 -0.0293985334415925 -0.0514602581220386 -0.00751081313222626 0.0742805660962292 -0.0875077093207156 -0.0102018604384641 0.0824374851925727 -0.045057051782564 -0.0181934765130401 0.111705293303863 -0.0354396419437699 0.0275958695595312 0.0237266770540404 0.0479898984419534 0.0181595521446599 0.0748796942033505 0.040759811597338 0.014284113451105 0.0658144800402319 0.0262053323976741 -0.0029212548238313 -0.0279455654961777 -0.0193190866664221 -0.00653916862281678 0.0102652415379808 -0.0443988992890244 -0.0137881380473454 -0.00979692946420739 -0.0665173278769659 0.0242888059535964 0.0755965544910235 0.0336780700119191 0.0256523984902089 0.0629053593448525 -0.0341213530169141 0.0147416934940467 0.010319731333083 0.0133285787293374 0.0251304029767894 0.0828946511694711 0.040920734519375 0.0287702583121406 0.109246779796395 0.0608439117317515 0.00876167313846716 -0.0268894982738935 0.00613261283081205 -0.0552477700538784 0.0141592614295165 0.0081229838729629 -0.0556712329530665 0.0350722825560349 0.00330356909724482 -0.0344827278664712 0.0280978030236754 0.00892612570762957
  4 56.3279320226976 ""  0.2603897497078 0 0 0.0316282036313456 -0.0261978369232617 -0.0162653550513616 0.0310037770435505 -0.0412750607967763 -0.0340305262530201 0.0456685117800122 -0.0283999699932666 0.0131255865984998 0.0300601311565688 -0.0432023093004511 -0.0438827302517688 0.0246058089851067 -0.035304191165993 -0.0338489902914507 0.0186845047589589 -0.00828166086277729 -0.0171656285064966 0.0315108652133195 -0.0361304970120949 -0.0442961247806736 0.02892918847525 -0.0542871284310349 -0.0281875776992102 0.0454403578615851 -0.024597928193795 0.0176778877089762 0.0572878255240021 -0.0476792624988077 0.0166358396549873 0.0440313067984182 -0.0150598063175285 0.0274354889951847 0.0236579862095679 -0.0353589023811946 -0.0406657046826515 0.0299323866531333 -0.0390664221692797 -0.0209321066193003 0.0159537502534073 -0.0245280195398464 -0.0313757393180719 -0.0106189751982943 0.0290600327640416 0.00167113711256737 -0.00633390877148944 0.0528831155402941 0.0368124907654416 -0.00672260353911117 0.0373291824429986 0.020729529729132 -0.0134045708311653 0.0356562223604549 0.0360449864302639 -0.0123503841462821 0.0284019302344496 0.0334304399193947 -0.00462488490659419 0.0213135277717021 0.0141978650353961 0.00246500261471424 0.0205119185123092 -0.0118288295543718 0.00214955786261354 0.0284605968383222 -0.00839549125445728 -0.00397754383012443 0.0154532121878997 0.0145371510475158 0.0010473589822804 0.0741812925540491 -0.0314599266501484 -0.0174688048961887 0.0213596950329764 0.0880624669429674 0.00615979368423907 -0.0547980044476394 -0.0155611421918763 0.0116493413644384 0.0392180697756748 -0.0200191719205216 -0.0263583802048122 0.0165449750637205 0.00874223048759675 -0.0171372317010168 0.0402200566402607 0.0541185607987213 -0.0183919433288577 0.028058227271245 0.0499397489820562 0.00897343203798375 0.0146057676831943 -0.0334377599349327 0.00790638670239791 0.0292423639761224 -0.0248184716468146 0.0122893564430456 0.0739968052780692 -0.0805779123636297 0.00240772361310629 0.0685113091569193 -0.0369226351361957 -0.00618357880955733 0.124289502200391 -0.0105060984213956 -0.00944329527212821 -0.0154757111967498 0.117289872720098 -0.0351148822407997 0.0657875620832325 0.10489037430443 -0.0176507144167278 0.0181155935009249 0.0957277758443425 0.00203135393611327 -0.0945147471158656 0.0142467781176453 0.00712326423586824 -0.0599046941507646 -0.01915748490883 0.0146378569716872 -0.0604507558528459 -0.0631432606940465 -0.0514868940467261 -0.0474519490961302 -0.0373506757523368 -0.0615504297297424 -0.0323078796230669 0.0204638702199103 -0.025049281816406 0.00394307395210153 -0.0122662916338693 -0.0539932229934902 -0.0634968400431319 -0.0611580673325901 -0.0603410693363089 -0.06542305479212 -0.0470480820099586 -0.0089221399384089 0.0226212415857786 -0.0186273739720051 0.03185697915003 -0.0318004424857503 -0.0225238436676242 0.0366739948565045 -0.0441786598978651 -0.0221868531338648 0.0237013835075859 -0.0310841380095098 -0.0336569688459112
  5 59.8486443249012 ""  0.0159422027403488 0 0 0.0029832601132703 -0.0127414872067418 0.00726479438910536 -0.0175937990115853 0.0162417254497037 0.0407037235831161 0.0576256149535481 0.0316531871304382 -0.00682164206439757 -0.0268131895062595 0.066219471433821 0.0781574639240549 -0.0442991926143285 0.062423017804302 0.0709389591504294 -0.0320183365140143 -0.0234074527846349 0.027527854364583 -0.053302200578772 -0.0136129938501442 0.0511012264548512 0.011098018891057 0.0251967480325178 0.0231052401416313 0.0497154931074066 0.0746593435650567 0.0187015295188654 0.0878299281708281 0.0369769630855457 -0.0223923618802182 0.0745300085176268 0.014640432867814 -0.0251255229311275 -0.0476396646461178 0.0902217998600133 0.0884588731455479 -0.0774815926185043 0.0527717004351338 0.0544678343085918 -0.0210967727988225 0.0401472871649604 0.0636335861471544 -0.00258950331635244 -0.00701345780879347 0.00351460846403799 0.00394794365836489 -0.0170466763291455 -0.00370474368962013 0.003580303890237 -0.0147670921849033 0.00720596078809259 0.00397489002205844 -0.0143770912643529 0.00747492174361397 0.0041528374670067 -0.0137818431269511 0.00536251990296316 0.00344322774735231 -0.0134901256735504 0.00384715041707032 0.00246456460998914 -0.0121262220464203 0.0114897567019264 0.00243878815209718 -0.0129270114111509 0.0139220332085568 0.00614945461220188 -0.0159461697466622 -0.0224262173439886 0.0315286107283273 0.0383089276370526 -0.0699213414112061 0.00138547711261203 -0.00913390359914733 0.0303967021425324 -0.0114320112243846 -0.0798011704881913 -0.0623078566432345 0.00122294695840804 -0.0142406354251482 0.0145428059481992 -0.00966596089895005 0.00443666406243609 0.0108745681092951 0.00387511786263988 -0.0145028348948915 0.00684621394426814 0.00503047869032976 -0.0137392303732293 0.00284797098268874 0.00163181443388287 -0.0113104323929469 0.0121614534506782 0.00145443141486983 -0.0129973610421733 0.0170564043242345 0.0408812874734342 0.0391715310902824 -0.106487762125228 0.0344246425495399 0.0332394173746969 -0.0921125714190429 0.0403105194826115 0.0830876807199798 -0.044716403078035 0.000610973718332965 -0.0401620120311765 0.0564761975542249 -0.00170081367628797 0.0268877044030056 0.0482483186619625 0.00191009643794306 -0.00898840645460901 0.0241536667084106 -0.0282320432735995 -0.11902206137679 -0.0299743246421565 -0.0093885239553274 -0.0794816280202619 -0.0856822774312085 -0.0124656682316968 -0.0876162981453234 -0.099893694253116 -0.0135040974742527 0.0354255832420825 -0.0136962981202113 -0.00910729089010966 0.0282056534403379 -0.0421229283955633 -0.00506571834476897 0.00152715923051306 -0.0177578106030028 -0.0140638974171709 0.0400949320624123 -0.020778088898581 -0.0187471827642647 0.0517009789139283 0.00494723460806715 0.000639423299803091 -0.0174928428790016 -0.0281248978732504 0.0117758834002856 -0.0711302192637548 -0.0373139565726483 0.0343568342846712 -0.0475330407220003 -0.0557959755941712 -0.0204708393928371 -0.104470646136846 -0.0181345040372989
  6 66.2418413252542 ""  0.894971950427951 0 0 0.00684500708571657 0.0235555473821344 0.0409228669509353 -0.00521826236794545 0.0227139456347769 0.0396764812222363 -0.0416454557361247 0.00545990861489094 0.00211444031873946 -0.00566257179509446 0.0115528361073608 0.0171776500037302 -0.00899325630490265 0.00404028957782926 0.00679406146854913 0.0556923401540059 0.0142994581483226 0.0219712812071143 0.00873636649482487 0.0277927707843508 0.0498065071459785 -0.0241978496165576 0.0255786475332962 0.0475858931853273 -0.0416805897830843 -0.0184095134085275 -0.0338319116107888 -0.0854601963406508 0.0226545509908082 0.0132362845395712 -0.0335829539286745 -0.000375665725197205 -0.00424736513856631 -0.00949282001490523 0.000639471773016349 -0.00204573993849216 -0.00396745392700351 0.00897464873515338 0.00270020730591758 -0.0160795007044583 -0.00345557840854616 0.0113821277822135 -0.00810019898425972 -0.00348282923242107 -0.074162996332527 -0.00637900529116734 0.00824797224561866 -0.0580891701603316 -0.00642421849958625 0.00897408324729471 -0.0429509659394367 -0.0121266325518548 0.00449848761429518 -0.0460951583897781 -0.0133653665834129 -0.000381100283457546 -0.0258645064182715 -0.00812868250185337 -0.00107106908136778 -0.00571095286840833 -0.001058440011299 0.0038828504035604 -0.00690464441403167 -0.00101631496210505 0.00962257826141298 -0.0222044872680773 -0.00844199152023578 -0.0112045745297436 0.00592835709139779 -0.00786725136190141 0.0347027330390408 -0.0294250474494881 -0.02554313018575 -0.00911401939233018 0.0700029896522797 0.00821350416747235 -0.070935765085424 -0.0160538441060837 -0.0409049541278418 0.0187370707400622 -0.103056438992729 0.00989557399605984 -0.0454820050114971 -0.0960100890633534 -0.0159751613723105 0.0038417794095082 -0.0650648520361898 -0.0185509955538129 -0.00387089027809393 -0.0275064626030968 0.00409806511846722 0.00300025512454852 0.00432371366748058 0.00368412175922074 0.0134639364113562 -0.0195514826420273 0.00681855668005753 0.0372326938255651 -0.0709864506654803 -0.00678271017523974 0.0255859004997523 -0.0272540181421318 -0.0208985815408145 0.0761292142747245 -0.0147609892325433 -0.0124545568599967 -0.0372208553749917 0.0910704066732239 -0.0500361644231534 0.0263130869054277 0.0795987896161141 -0.0261280378928938 -0.0147163560329052 0.0862486532533951 0.00846877034473333 -0.104384097502533 0.00818665620106427 0.0087110500527954 -0.0760354309392691 -0.0137843983609851 0.0160616528362747 -0.0757138666890151 -0.0581817721489449 0.0438999921270995 -0.0484878546630556 -0.0117949805323268 0.0681294523919393 -0.050163159988513 0.0435682686473223 0.015864636606008 0.00977693543197266 -0.0110445771809662 0.0470720562687055 -0.0285691215519312 0.0186913435550931 0.0470833536361493 -0.100158802103413 -0.060960586085322 -0.00040197723262374 0.0703018807271591 0.0204852748668238 0.0109585955375461 0.0522647274914809 0.100401867993832 -0.0156031845765198 0.0244212148944574 0.121968418287081 0.0339192836928944 0.0728861366826391 0.0922677177508425
  7 81.1402138123679 ""  0.629863804000396 0 0 -0.0330713705892482 -0.0216805084851358 -0.0664528753944005 -0.0153220318898004 0.0080900766238935 -0.0312963221682899 -0.044917888444217 -0.0164826854759219 -0.0979791072855284 -0.00923777055668136 0.00661309233125097 0.00113332290748429 0.0129481419873136 0.0280530446699691 0.033313666915484 -0.0305342733219316 -0.052603171541172 -0.0557188211330159 -0.0157260087061573 -0.000621913183293814 -0.0137100723828081 -0.00461453886108822 0.0391511231928604 -0.0468392266031845 -0.0438632864454898 -0.0202541736297616 -0.0975241514864925 -0.052693997643412 0.00654181106800032 -0.103003097485443 -0.0462374187425751 -0.0328924485104025 -0.115506446543298 0.016791718692114 0.0257778995804959 0.0585075410400594 0.00911829314074621 0.0191287387944234 0.0466265131898041 0.0304388004434337 0.0558641469311068 0.0199151861719391 0.0302488488570474 0.0172092150635263 0.0418571711138762 3.32646426844191e-05 0.0311422879700564 0.0317775752061417 0.0011810194402292 0.021824163598387 -0.013029422419043 -0.00456407887448922 0.0111831461130507 -0.0503215109735884 -0.00446154479821045 0.000827223659832017 -0.0491103214804219 0.0024773982132786 0.00107630997281485 -0.0142904390504363 0.0100600093462719 0.0096738944529675 -0.0024957657797098 0.00873636476038778 0.0199157370277742 -0.00189822268618443 0.000968955025224334 -0.0111252307459792 0.0168421430215562 -0.015267769315976 0.00450611066218987 0.0090645617474046 -0.0174350348821225 -0.0140858195101397 0.0570784205936525 0.0345979415033984 -0.0372054843940576 0.0196666542547638 0.0415883159424259 0.0136560500934563 0.0450905274783048 0.0490252120846834 0.0295166601359589 0.0330052066772823 -0.00965239439415869 0.0117668887789417 -0.0653434681002487 -0.0104083926892869 -0.00638920995886112 -0.0665481551042389 0.0159869961559494 0.0090656731536342 0.0130690069347996 0.0147352450878512 0.027718826035111 0.0165080211667965 -0.00554413745330967 0.00688058585219644 -0.0116781892909907 -0.0159797077922758 -0.0018392294806261 0.0252450246058574 -0.033740759455729 0.0197569628744081 0.00881202895177011 0.00117714742163214 -0.0251761459141758 0.062911325073859 -0.0476279748507881 0.00241888708416957 0.0545792741937174 -0.0187097914048657 -0.0213565641916625 0.0839977959664306 0.0485836665769433 -0.0497223077621633 0.0255630301251252 0.0335127754549776 -0.0425189877541393 0.0403448712423195 0.0436638498204275 -0.0378764847400584 -0.00460821948735042 0.0602145916597698 -0.0209662924225255 0.0807060045263572 0.00434791955990978 -0.000995507528102673 0.0421930179975554 0.0194949774843864 -0.020512985865735 0.0603711174695959 0.0615882338368607 -0.0598914029431765 0.103577210037774 0.101000846145149 0.01415774848944 0.0822941914921286 -0.00901542703255425 -0.0588904387776354 0.0699452100756717 -0.0375499584527249 -0.0154062241616395 -0.0833463873408734 -0.0403703851635253 0.0180711728475923 -0.0893055384466795 -0.0300696408450848 -0.0242215408927973 -0.0591683294665203
  8 96.2607862887117 ""  0.286038473857443 0 0 0.00706514218114814 -0.0115195179624811 -0.0305388932870866 0.00180543750493895 0.00562311549583748 -0.0108081392610869 -0.0483668231919658 -0.0286463569138662 -0.0815003866145612 0.00387001405662892 -0.0271088308785704 -0.0577383522006467 0.000598409183187054 0.00529845924066297 -0.0133077046301713 0.0525563719345486 -0.0394843600384071 -0.0408246654323719 0.0413494319336966 0.0150088878879065 0.027712824043147 -0.0451605757838668 0.035947332117165 0.00328954723900059 -0.0494849574092862 -0.0554393148738946 -0.126798436910062 -0.101757029284024 -0.00835334151905474 -0.0649042687987599 -0.035690642385516 -0.0364049426993092 -0.0898703168097311 0.000483832358506545 -0.00971611684033922 -0.0372660776071097 0.0318685394092655 -0.00355154289195074 0.0371629986379077 -0.0337155095397548 0.0564450535875642 -0.00645975101129773 -0.0131565954431011 -0.0224983300275923 -0.0167403816707532 0.00269085437946326 -0.0183816716265165 0.00192142706954501 0.00295053195309127 -0.00506340759607094 0.0378942676038827 0.00895704840396739 -0.0085835901763406 -0.00480220864808571 0.00822774624942827 -0.00143958797005412 0.0080923806271678 9.68254504997717e-05 0.00992625514631512 0.0627286080189976 -0.00750173052878199 0.0190114450255973 0.128293852386194 -0.00569739047775403 0.0116357164506088 0.115399824259731 0.0057301743170967 0.00813609231499645 0.00661979171426836 0.0670626904732952 0.0239031991030999 -0.0205562008766886 0.0117308263768778 0.00922383396686743 -0.00734850592148942 -0.0535116485357185 -0.011942174324625 -0.0311024200957615 -0.0242855723581843 -0.0116364108351909 -0.0317987493112895 -0.0200482999948751 -0.0443251331655768 -0.0180970368101601 0.0128048826059659 -0.0172232823576256 -0.0516128392573345 0.0143776191154917 -0.00625477681738785 -0.033321134696652 -0.013292213062845 0.0275474849591872 0.176449058781969 -0.0117884434274529 0.014823534735854 0.154002259972953 0.0768344605190668 0.0292311798693006 -0.0154051915634501 0.0734391493440937 0.0118587615164403 -0.0671279149960414 0.0988969423991482 0.0432656804173287 0.00200511426676684 -0.00686254863084496 0.00678265934030748 -0.00171739212875994 0.0319258781603704 0.0118696634354292 0.0017388829386489 0.0140477801003524 0.00940255396429874 -0.0334526694804968 -0.0912560521643162 -0.0270115195172515 -0.0115393162017114 -0.0495386959015937 -0.00735098200688099 -0.0820735421349928 -0.0672192171640389 -0.0171045019997748 -0.0273995208011485 -0.00737996968064608 0.0183893548444096 -0.0113956525522002 0.0161268394596202 0.00491098764480184 -0.0225204561452115 -0.00500277589503057 -0.00302999214288865 -0.0153484844276658 -0.00675593174619062 0.0389018496715074 -0.00858711306257633 -0.0172947034423665 0.0135826963388644 -0.00847329791142857 -0.00261626198794316 0.00351217846960062 -0.0151300043277162 0.00503063550464345 0.0233528162623233 0.0132204697256332 -0.0227580565440941 0.0286014680582895 0.0273919929248027 0.03521825580196 0.0372518436259742 0.0254995700589647
  9 109.788821150001 ""  0.244472488561952 0 0 -0.0339054340391569 0.017725345905612 0.00815572777035302 -0.00905131871203084 -0.0199985250443292 -0.0353344550672675 0.0410964176942559 0.0253598627371128 0.113473687786132 -0.00534033363570436 -0.0209406061469957 -0.016532812935361 0.00718086524593048 -0.0172262955141636 -0.00975743468294281 -0.109534600216616 0.0663275781480568 0.0245213586132559 -0.0244686752127307 -0.00887513929307007 -0.0817066469249346 0.0178282451591661 -0.056689361463572 -0.0354732641835362 0.0474421619940977 0.0500024619863789 0.179134303145114 0.121115606608827 -0.0220334458076689 0.0965100424453357 0.00978058217407608 0.0539638552802809 0.144401886778474 0.00949071350162584 -0.0262709418014817 -0.00659106576066791 0.0143634409542468 -0.0155564914930031 -0.00536245757236433 0.00736757929845172 -0.0057451275126505 -0.0116053174964026 -0.00559288160747159 -0.0121225308063367 -0.0589933484619552 -0.012620152330562 0.0233629533950889 -0.0199698256013726 -0.0132300012499367 0.030235694869032 0.00471281094195287 -0.0197333653709626 0.0261269898978073 0.0050676130750189 -0.0211167580792088 0.0183216656200349 0.0159116664153816 -0.0142287640055552 0.0150399994970744 0.0275874275427718 -0.00694124869448061 0.0237828529447834 0.0427355827790585 -0.00730007911535908 0.0314585008131539 0.030005587602433 -0.0100646061267867 -0.00856422254578885 0.00116633024953307 0.0315424975006259 -0.0150924272504865 -0.00456985738127499 -0.027434964183657 -0.0212597296788082 -0.0163801252719344 -0.0291498157425964 -0.0190224056426543 -0.0126969405702314 -0.0153966267776791 0.0146393553603652 -0.100103141493182 0.00935356208106509 -0.0545537472073458 -0.0788757315385689 -0.0227393382306255 0.0253168826416854 -0.0141311082198433 -0.0271799658686746 0.0130845206392932 0.00773250521218126 -0.000298374878193557 0.0221545630306647 0.0557016839819594 -0.00190729855680221 0.0357174424971721 0.0328980205160298 0.0471378245814817 -0.00621758980769898 0.00476636504241636 0.0364879554137866 -0.0344201879596901 -0.025010738978562 0.0400134894359396 -0.00901791234707613 0.00193094481817638 -0.0509572152828242 -0.0153695882599279 -0.0168457194866543 -0.01977029667501 -0.0198786615834341 -0.012798995499055 -0.0233562005303572 -0.0378832809568924 -0.0330635828603988 -0.0548663425096834 -0.0193536345506674 -0.00661543512954187 -0.0257123651116231 -0.0313318801648728 -0.0357885792397711 -0.0224201799425127 -0.0148381966534397 -0.00649753704312099 0.0893332527908894 -0.00822135559770716 0.0439187281380379 0.0650777072810526 -0.00838595209887094 -0.0185635065590725 0.00611171058114839 -0.0257836379047917 -0.00123615038874247 0.0952798526050377 -0.0133004421535643 0.109755526663073 0.137435179782609 0.00870600621660132 0.0236101148622361 -0.0455057856843914 -0.0436433386901209 0.0324278773394284 -0.0403365974823962 -0.0140288196760893 -0.071408797865419 0.015325144702946 -0.0280593445534021 -0.0987663229132176 -0.0839227457005805 -0.0226260274682847 -0.108911997808542
  10 124.942662093968 ""  4.18979197145071 0 0 0.0140380296126388 0.016836255116887 0.042467376150884 0.00993131357175612 0.00977409131047257 0.0344654175646701 0.028098702332822 0.0197640089911001 0.0566234065657503 0.00809981086356259 -0.0121190396402894 -0.0121156326652543 -0.00564564168462206 -0.0332842274294938 -0.0431406942386193 0.00156180468778186 0.0215887130393367 0.0462676314542753 0.0327922263402941 0.0224321875741258 0.0417315411615499 -0.0215810945453598 0.00684110574801568 0.0512649229308055 0.0333778670713203 0.0235014299924792 0.0882379263033904 0.0561911949568962 0.0243999138562219 0.0402072777927584 0.00860852084171772 0.0160886875258386 0.0527125356857582 -0.00787026812157642 -0.047925014055783 -0.0814435926927227 0.0183528615651413 -0.0173973546727771 -0.0486964835537097 -0.0391525922576813 -0.0506904878671978 -0.0238574716251602 0.0318626833704148 -0.0078795220005836 0.0449182028605431 -0.00146293346636492 -0.000665565773870761 0.0235258879568604 -0.000879158022904495 0.00573922276943672 -0.0116174627385207 0.00293941555037331 -0.00842605446872612 -0.103775879692829 0.0031864291449411 -0.01179223944298 -0.114645966740073 -0.00152483373852412 0.00132228207362191 -0.030256004301918 -0.00434943796891602 0.0151019304283133 0.039597740173233 -0.00553598659942255 0.0181998349873333 0.0508522737891477 -0.00435265532256137 -0.00130587394506942 0.000843439277887228 -0.0272335008349257 0.00709516974860708 0.000187804789570075 -0.0139809882656316 -0.000467291447162878 0.0341777712147533 0.0243437980727011 -0.0133686510943678 0.00842099220503672 0.0788209756508654 -0.0324291379415939 0.0745339267757707 0.0317932037250594 0.0466824413633694 0.058821341240426 0.00334494453147955 -0.0161871619925544 -0.157397064253012 0.00651367226298551 -0.0227171841972821 -0.177703270247865 -0.00522366887415094 0.021858233735632 0.0904453956754831 -0.00902876011111714 0.0272666806636512 0.109590887820636 -0.0143633645354509 0.0110641082120835 -0.0165854065800602 -0.0284065795680799 -0.00115000547155401 0.0233020639057567 -0.0518523343280596 0.0171865728234036 -0.0051576096412872 0.0168129547091189 -0.00607215693429715 0.0332009600708605 -0.0483107909652949 0.00609556314616869 0.02499114170268 -0.0171966755834039 -0.000537990593958577 0.0702443163863591 0.0478486628688049 -0.023796921651595 0.0106231501696463 0.0215884136758047 -0.00558596098175433 0.0316440363063619 0.0201008509029314 -0.0187220463138518 -0.011127193445625 -0.00248194541855301 0.010573773801664 0.0102887485809557 -0.0621433078563537 0.0239947101975598 -0.0756231291400909 -0.00117756829814476 -0.0540218862959876 -0.00468158372058772 -0.0050267764997927 -0.0351785050506521 -0.00647096303323406 0.0189481912093642 0.085921271105542 0.0627892047191196 -0.00481422316488935 -0.14441913237323 -0.0306905906603343 0.0107519396654823 0.0135453837938673 0.0309898729671424 0.0151673007644653 0.0276418005396567 0.0242428173051098 0.010077020265365 0.00935824714731474 0.0374643457923264
  11 135.905358988408 ""  1.06741110387125 0 0 -0.0223883688618517 0.0166885964742948 -0.0100714387055713 -0.00823452663211148 -0.0237826751487575 -0.0570037059034163 0.0164781489951347 0.0085841473981046 0.0712342084243898 -0.00499944876294102 -0.0176287950252047 -0.0308227258239122 0.0085388040245819 0.0363016857090114 0.0452858286759123 -0.0549543890592104 0.065014972848644 -0.0133822229053258 -0.0276469288348506 -0.0164200576602782 -0.102140469895207 0.0215425480138324 -0.0609517317890522 -0.0585362937381333 0.0226902863399925 0.0153758047974496 0.109781585250493 0.0664854735266587 -0.0314331029809578 0.0641718460909239 -0.00851366497351569 0.0366390512111149 0.101399653005124 0.0109649489984242 0.042887385723725 0.0730965555968702 0.00427891599528238 0.0080576812883008 0.0955770890958202 0.0215284756955971 0.102213022080945 0.0268145536646804 -0.00977071342955555 0.0213873658045081 0.0247343855129737 0.00880604565819342 -0.0347461517774764 -0.0316875761069205 0.0109544877826612 -0.0321103867208554 -0.0184772739497534 0.0180244190620747 -0.0361432263246833 -0.0643560019644155 0.0195773409071638 -0.02851554039356 -0.0621903055572579 0.00953983873766052 -0.0150076099971098 -0.00814173396405223 0.000806060663427618 -0.0113347501995476 0.0377947201141139 0.00275445263560394 -0.0205389446995665 0.0308257980053321 0.00753780483509895 0.00546611425249143 -0.00331225488393053 -0.00737189520990569 0.0177553510393411 -0.00864276178918113 0.0268166299183748 0.0184984472726482 0.00873676043672399 -0.000453063396692386 0.00717492880931465 -0.00669163056593529 -0.0536995362871887 0.0044559345259197 0.0619146403829132 -0.000904252196346338 0.0345015544705339 0.0227018845358719 0.0197914895541321 -0.0430283710492025 -0.101715156274957 0.0279683073790644 -0.0314841521436046 -0.0999083014638411 -0.00754646257174842 -0.00234194945673013 0.0779488837078581 -0.00369639078237912 -0.018822209986218 0.0628452014613799 -0.0124246276834694 0.0140724648976218 -0.0167407220412827 -0.00907904136822889 0.0259635610062785 -0.00456330416616365 -0.00921977595729762 0.0216497128289853 -0.00754107965143528 0.0490351302817147 0.0135983949160418 0.00868165337965916 0.0214593547469941 0.0156183245057383 0.00539016674034692 0.0230053951556692 0.0357862497020643 0.0213893943983476 0.0105524106379857 -0.00097662363604178 -0.00328236234760574 -0.00247562892140755 0.02506902361912 -0.00631332717712859 -0.0173746314580936 -0.00125768335345346 -0.0123671416790327 -0.064354983139023 -7.80558695058501e-05 -0.0314470020115126 0.00641436541042022 -0.00905067076368925 0.103418014188539 0.0111314374552033 0.0763304622258775 0.0243012741591898 -0.0677165512841189 0.0416919780104729 -0.0782181255234035 -0.125864579839485 -0.0797180827946387 -0.0581862542567259 0.0606509734462845 0.171405164981531 0.0167611729527372 -0.0221235694729276 0.00865622159006705 -0.0294571036807674 -0.00287296029979294 -0.0340942800280508 -0.028933552634197 -0.0439914042785755 0.0168034275724526 -0.0700949852384175
  12 144.519999235716 ""  2.79513743397502 0 0 0.026168634740661 -0.000339639440921734 -0.00924335341397471 0.0103362398549098 -0.0512290874782134 -0.0680050349828877 -0.0077456224564897 -0.0432523178658967 0.03613625086957 0.00159644793893491 -0.0204075479148102 -0.0662407674863834 -0.0329934107911815 0.109251427040797 0.106264133854843 0.0602346113321769 0.0469356038519455 -0.0433127786393342 -0.0139450066152358 -0.0517822533273095 -0.104248364681785 0.0267992332406345 -0.097150335756589 -0.0602259124317473 -0.00866900940267998 -0.0695641156361305 -0.0109456140368185 -0.0393872026788466 -0.0898343630362352 0.0697462850081457 0.00222367808223873 -0.00081046050004584 0.0814604732502692 -0.0392435348395042 0.160028498554644 0.137110639249556 -0.0583842791696923 0.0269631816505649 0.239052143835484 -0.0278998458883985 0.242980111741425 0.0786740698809843 0.0132821105922239 -0.0125461429962999 0.00471745118321314 -0.00215858766399602 0.00618779799374127 0.015863126045783 -0.00279454041819524 0.00780870825061922 0.00133227740224353 -0.00497928278329179 0.00938778187746428 0.0139538809486932 -0.00566587772778877 0.00705556945518882 0.00595867598084977 -0.003272518470123 0.00292734705252046 -0.0107950129798856 -0.000684602608724387 0.00321531659329481 -0.0229601229181898 -0.00143066970742411 0.00422732907593514 -0.0206698930297091 -0.00324152379425639 -0.00868533286269636 -0.00389430880313364 -0.00641536266149481 -0.0145194936674766 0.00113730411345188 -0.015260531505559 -0.0155087680860736 -0.0026276500275262 0.0115332608570908 -0.0118234807791219 0.00171707143301447 0.0423641952580694 -0.0155398155658775 0.00314595806824213 0.0083025213980402 0.00104050822767043 0.0111752826245975 -0.00498327130643958 0.0116715359731864 0.0282464108721453 -0.00762887599341628 0.00793304502578438 0.0148726259272275 -0.000511950121468925 0.00278275773810963 -0.0306892537429487 0.000401932159025176 0.00379236937618238 -0.0297465356297786 -0.00875985214805807 -0.0148910928242112 0.00566810624278326 -0.00675516482933215 -0.0145344808723635 0.00536516681498636 -0.00876435574084973 -0.0199685311931668 -0.00234132939564302 -0.0188303232487848 -0.0136964311519345 -0.00348873418063126 -0.0205596667754263 -0.0134201650549464 -0.0035827683522773 -0.0141493476841127 -0.0240686935213796 5.05961509695413e-05 0.0139772434962036 -0.00985959092387133 -0.000305552906431086 0.0116890730344068 -0.0194825842594291 0.0103009467232591 0.0199351978145929 -0.00865548103785273 -0.000918884802366464 0.0173305105565953 0.00603699970477834 0.00837809840784827 -0.016100543908559 0.0098279354034429 -0.0589202795299903 -0.00235263213893084 -0.0409291303570292 -0.0125204309368903 0.0175397452112188 -0.0159891205752901 0.0161969339285133 0.0383645317506716 0.0506480143251687 0.0333571598088689 -0.016547679527374 -0.0955131173550481 -0.0190505693258344 0.0260297070249417 0.0415675327998771 0.0599289989392324 -0.00757316442642311 0.0230707905928186 0.0825489994879448 0.0610107200062357 0.0715783999428717 0.0499860000330069
  13 163.626653311005 ""  9.51846939237772 0 0 -0.00251917270132795 0.00146852993273488 -0.00557248287335448 -0.000802311802032901 0.000771100080882498 -0.00675319996201244 -0.00343797953194338 -0.00105516940652917 -0.000738859751315655 -0.000662999316852184 0.00522040291171928 -0.000434735027772697 0.000646276596774794 0.00447422223930911 -0.00105360079891245 -0.00465175496480324 0.0033681355480714 -0.00516208371793968 -0.00431793113064054 -0.000574972690508372 -0.00882635600216818 0.00330847256819783 -0.000443442715383884 -0.00770530240448557 -0.0051032789030528 -0.00161490452854632 -0.00884422558912832 -0.00968658289996314 -0.00986496714104547 0.00587602298994655 0.00206323395045907 0.00530535826287927 0.00609723142751162 0.000722391570900428 0.010199908849894 0.0081391475670001 -0.00806805141717346 0.00267181893346736 -0.00671902490660491 0.0105715807395182 0.000802597396834968 -0.00515518193800106 -0.0477942499190732 -0.0540899806624298 -0.0543964354205191 0.00578033094459157 0.0428900663034642 0.123591741207216 0.000417809885190472 -0.00505863334996365 0.0664594375335827 -0.00172980725629862 -0.0162341406781459 0.0136277327793836 0.00532950691939318 -0.0240361832639231 -0.0452454951793581 0.00515394032471795 -0.0245187879217662 -0.0489482566571987 0.00235730024153722 -0.0195390764307418 -0.0197162958095709 0.00283916756759232 -0.00959274313656532 0.041007826139976 -0.00120926267272838 0.00234017396025523 -0.0187954166897457 -0.0709864862648778 0.0139552784933118 -0.0096930781112067 0.0202190844596838 0.0209475635103 0.015066178134098 0.0326956838033512 0.0146071585896947 0.00278129394085359 -0.0712004014945327 0.0370228233324778 -0.197553388813752 -0.086769701939496 -0.210334771849015 -0.0676314048022914 -0.00166531593500518 -0.015220678182341 0.0214954404607984 0.00877769945033476 -0.0283055673859434 -0.073485193208449 0.00275899600720743 -0.0213905978226758 -0.0318115550511309 0.000644003187545547 -0.00586664094055582 0.0683751199017717 -0.0818704308917536 0.0053726060191134 -0.0332856536839394 -0.0784512602921835 0.0326075768980472 0.0372287467700135 -0.104201248629238 0.0115284658915247 -0.0246863074510294 0.0600913028363344 0.0104044875775613 0.0162203866058261 0.000268713654254757 0.021941965392323 0.00819318914278397 0.0138707689839028 0.0435624373118403 0.0470757049484158 0.0837789343289399 0.0080426352509631 -0.0041421228882127 0.0258165737692938 0.0426888213575282 0.0454243767374379 0.0153303494085314 0.00337742578613417 -0.0160708998122312 -0.0193561057640666 0.0425677623195901 -0.0112800758770356 0.0897465339105396 -0.0127684502809513 -0.0162188821431159 -0.0188389604531435 -0.00363191386495105 -0.0221101912416393 -0.0157786905482245 0.137232465484953 0.00916891001375938 -0.0622040963692813 -0.00861960781392834 -0.0264554441217071 -0.0127593212604974 0.0591249452426233 -0.00700200891271593 -0.00224630179448972 -0.000193469974897922 -0.0104369798977386 0.0117465857312155 -0.0236242461270667 -0.0123813417077764 -0.0122212921568862 0.00661283885063186 -0.0340329363905488
  14 189.867110919901 ""  7.20803112181869 0 0 -0.0241216715324784 0.0286680369437292 0.0185696615084344 -0.0518042697285899 0.0587886334838383 0.0497294323525575 0.0344395854802818 0.092020180669265 -0.0315464029354555 -0.0293430813814817 -0.0969866404293424 -0.0911759395981389 0.0480820263653687 -0.00275355024168417 0.0536102938752424 -0.0364586247878199 0.0117886976065372 0.030878360790917 0.0821731216047244 0.110476436882869 0.138232086101078 -0.189802316282492 0.128482363453127 0.0938620864319391 0.0284550347070264 0.139477114077183 0.0186158617001455 0.0764390934400342 0.134614985266082 -0.0679837715963377 0.0384327492160457 0.0474591642428264 -0.0792715603051439 0.0650108771066184 -0.118960768928866 0.000794988217038298 0.195446257878534 0.000967316784699196 0.203788522389821 -0.0475095282647329 0.182270823180088 0.064074893932697 0.00359097385918532 -0.00888070787747781 0.00315444160786568 0.000523387110106214 -0.0109731435601939 -0.0018126390416768 0.000217770653094098 -0.00188534991662141 0.00235553087073901 0.00232781526167542 0.00307262480310597 0.0193637539289576 0.00119143495622524 0.00683625153767147 0.0129590088135273 -0.000467465370844019 0.00451984820128072 -0.0116718869407235 -0.00275900329715548 0.000938379016812327 -0.0232492632734081 -0.0037635649829181 -0.00210545853910822 -0.0131253923818231 -0.000337469817915688 -0.0012677714469078 -0.00451165672314343 -0.00804289777908208 -0.00404681591033826 -0.00109720528514098 -0.00888908012772167 -0.00519933864838385 0.00188093660330295 0.0177544238877063 -0.00393251724236775 0.002799177291331 0.00469956616794017 -0.0117223211438863 0.00755701205294146 0.00295098783840056 -0.00318828236678089 0.00502825914853354 0.00475059743902717 0.00417540997645106 0.0352051333637471 0.0024467089670994 0.0107706186495529 0.0268399234671285 -0.00615412331737294 0.00160263731666315 -0.0338855701056745 -0.00575957639621941 -0.0041487223428999 -0.0170903215878123 -0.00298084647556064 -0.00229728769308565 -0.00732906107939201 -0.00844123221866283 -0.00870983137530011 0.0105097747428095 -0.0204372204011857 -0.00287054129687792 -0.00576813555520225 -0.0107331286093402 -0.0068201919725653 0.00358735273025625 -0.0132530328310017 -0.000423143699005843 0.00264869996736891 -0.00819085388850066 -0.0108399154057522 0.00414772526126013 0.0281135242701716 -0.00410880146207671 0.000558507855509807 0.0168152532958999 -0.00627136967644828 0.0171904006867123 0.0224224399360074 -0.00305922770842413 -0.00357501322555379 -0.00430790876927922 0.00320643638830873 -0.00559382910867445 0.0109623989720711 -0.00310874656106484 -0.00151604006091353 0.00535276481618761 -0.0028787014700837 -0.0018877323035423 -0.00459548223552869 0.0148517919416222 -0.0111304948744665 -0.0148223782651019 -0.00291249703182996 -0.00335840121810351 0.0122389898332035 0.004048817180744 -0.00492554563642886 6.39266790205764e-05 -0.0486111636425485 0.0122244103320653 0.00617310855373992 -0.0437280977333783 0.00768026505270609 -0.0356829651900939 -0.0885860174661427 0.0389422516176583
  15 210.575570136239 ""  2.14684811975753 0 0 0.00973087732928751 -0.00785456826570292 0.0218138409681916 0.0267146994766593 0.0146396903982004 0.0495908955711452 -0.00346699043759346 -0.0123874817643046 0.0123984458965749 0.0209670470988848 -0.0156745832852871 -0.0332118220757871 -0.0402465873319906 0.0204452327671243 0.00645203103763363 -0.00825153721776582 -0.0419022014606478 0.0431761225757876 0.0759092163243094 0.0265635044469334 0.0976698918059622 -0.0381571948797435 0.0509571709652449 0.0684972723936756 0.0107242512343687 -0.0304044939938791 0.0531709613735119 0.016587733779166 0.023622041018728 -0.0119496240176742 -0.0448733518125963 -0.0331051867655823 -0.00932023378859812 -0.0515224022417071 0.0318857423945685 -0.058839970241735 -0.013650118013351 -0.000709016186213921 0.0757357455951593 -0.108425308138721 0.0564031734963554 0.031163380895561 -0.0276829458976187 0.0585233145691292 -0.0440688565926418 0.00377516434008764 0.0544082061711178 -0.0154725095946147 0.00700224814490473 -0.00936328285689963 -0.00810741139528578 -0.0146099421234695 -0.0276007388558512 0.000228700901996468 -0.00466031364613978 -0.0566212013107956 0.0107669359618984 0.0128926746195588 -0.064989735345568 0.0112889941764936 0.0295041064716943 -0.0552216919163062 0.00745210630535097 0.0346651139319114 -0.0254227855045294 -0.00289767135326235 0.00748972345255874 -0.00882195532230601 0.00279345227819168 -0.0404738408843299 0.0180835364500082 -0.0046567753740256 0.0901674023356901 0.0377522593139498 0.00444882787568572 -0.046115031225408 0.0175945038358871 -0.0105976281746312 -0.0403410505122019 0.072102333179588 -0.0648093898984783 -0.0269293582731311 0.0244440819850988 -0.0526306711732402 -0.0331929991232508 -0.0186919412534547 0.000415032784942115 -0.0161997356879882 -0.0650073543843001 0.0169868504953857 0.0429212904873119 -0.0614972365638278 0.0150853352091533 0.053871921498442 -0.0122804598060967 -0.00338710147976167 -0.0964777176134643 -0.0104400111944673 -0.00439666293694159 -0.0492932839221874 0.0801754656051279 -0.00979671245455069 -0.0109526110011828 0.00127703892789786 -0.000702895569805397 0.1268514994825 0.0256092626970064 0.00737971005067913 0.119123582321018 0.0196283056278536 0.00613821279346197 0.0805896862303851 0.10211107431763 0.0010217430604093 -0.0389309007889762 0.00849083583342003 -0.00564267418306646 -0.049268669654751 0.0618416046963462 -0.033942691913249 -0.0881939201728675 -0.000354778173255887 -0.00417104183626147 0.0597284234392565 -0.0335781217024856 0.0312454929571957 -0.0606390023701341 0.0180859627674916 -0.0014782027388103 -0.0353345991774829 0.0207975021045 -0.00410459247259997 0.0639797640496891 -0.122931205126163 0.0948696728493687 0.154014753312481 0.00764651734458514 -0.000709936543899992 -0.0971574041682469 -0.0272196690135589 0.0278844360359449 -0.0103175013396625 0.0160106782522989 -0.0295339984980131 0.00933467561133158 0.0498086561630088 -0.0489551830480657 -0.00660337897714032 0.0154330889140587 -0.0241987484999695
  16 212.324304834404 ""  1.19469586512653 0 0 -0.0171890207711184 0.0257353999652619 -0.0313929455087129 -0.0663933375981125 -0.0188713171918706 -0.0870330138933187 0.0229152510597672 0.0498388694011077 -0.0250786885166947 -0.0504901910147748 0.00323255851668633 0.0387478965203577 0.0901868881619613 -0.0331569749477695 0.0125801862958521 0.0212101152855991 0.0956606530020255 -0.0761831668460768 -0.131878095776173 -0.0286846155160462 -0.164918730774862 0.0268794237261039 -0.0814394926198441 -0.110927015606247 -0.00883469873607904 0.0996881207192279 -0.0998651364843709 -0.0105713430056882 -0.0165111807957047 0.0174821222924396 0.112843685895365 0.0827946863917441 0.0091349570504398 0.116450687485667 -0.066634336291109 0.154635119359635 0.0515760035019689 -0.00308015383202004 -0.0870029402949693 0.225420820658103 -0.0538123266367622 -0.046444148403478 -0.00453660419272311 0.0243234227824972 -0.0148875181820294 0.00117057650445992 0.03516952068756 0.00713993053857661 0.00161126081542324 0.000825398450989237 -0.00656125590961041 -0.0110502635982282 -0.0118104569196225 -0.0174159297705909 -0.00678695534052249 -0.0281557513546743 -0.00492200619744275 0.00132111228531917 -0.029774243414272 0.0170087577904554 0.0124300434188412 -0.0231953703518257 0.0171930893540407 0.0159012394251333 -0.00658834691204804 0.00215887780305855 -0.00203536716450316 -0.00252971704390444 0.00887100294284633 -0.0107717390131504 0.00970916077924556 0.00255596716363309 0.038262837699875 0.019541642045666 0.00319031146612203 -0.0437842138414795 0.0116563994320563 -0.00389570887716497 0.00195812562032988 0.0317191934626774 -0.028891081922027 -0.00579880888508176 0.0114272316052502 -0.0170216570624702 -0.021739261718014 -0.00813651420639487 -0.028687100205803 -0.0132855578047611 -0.034709457280152 -0.0113316892642095 0.0226590918015758 -0.0278343283484106 0.0253226950460522 0.0267019920817957 0.00107806580009501 0.00350093878660239 -0.0363533534544229 -0.00287980364803497 0.00689228130783707 -0.0136092818039579 0.0384015254891864 -0.0128836843621007 0.0148633957048397 0.00174511169353401 0.00915529456134151 0.053850505038251 0.0163174938314782 0.00286884599360297 0.0536925762998281 0.00822225084084842 0.00324511972345892 0.033933640443859 0.0497855083975863 -0.000545453823452409 -0.0568356417793599 0.0107378840089258 -0.000216237100785352 -0.0433519672398672 0.028395951879214 -0.0317830025838285 -0.063054320737535 0.00525990082613654 0.00870315933458403 0.0276035072843369 -0.00811490036559597 0.0138547003797448 -0.0279367874306185 0.0129418409166833 -0.018555292995928 -0.0132599558144814 -0.00197045422841496 -0.00508067572756263 0.0291850541219971 -0.0493655753631531 0.0392676971902111 0.0688675220522379 0.0203913823061 0.00955048206394511 -0.0408579154263258 -0.0374069524174884 0.00472158626835641 0.0287252551872016 -0.0374692703879934 0.0839913578371969 -0.0273535548431604 -0.0628678552936732 0.121167395895005 0.0305387661919453 -0.0541694185641341 0.115445184031219
  17 234.625260619357 ""  0.459668371811535 0 0 -0.000601912080497752 -0.00226190248204122 0.00355151578193256 0.0058267083482628 0.00281833697360194 0.0100232564949457 -0.00223222690719168 -0.00222079439435249 0.00112628228991424 0.00527394864791331 -0.00261468403879322 -0.00386622954964762 -0.00808938316227997 0.00213814355177583 0.000539605773199488 -0.00483546319693171 -0.010585555893443 0.00876935815214241 0.0150261253762281 0.00524175971841241 0.0185709760577244 -0.00513122203048609 0.0106346454234367 0.0124453933119198 0.00588878514476159 -0.00915547855884994 0.0303909679460695 0.0162113573331732 0.0186643200686314 -0.0159985406643674 -0.027725360699199 -0.0152475815745744 -0.0125986364105394 -0.0107260086476102 0.00740517297051509 -0.0109582019552517 -0.00625007561393762 -0.00198854411930789 0.0104333695416243 -0.0192032503395606 0.00466334607878948 0.00512432499279053 0.0956101364957057 0.0102505298501511 0.0536581098104085 0.031993863062624 0.0375847893121201 0.04653687418454 0.0199462132436534 0.017858301624661 -0.016954486945946 -0.0140495098325439 -0.00123941423824087 -0.0155303350791319 -0.0193746296848528 -0.0232044464236796 0.00986724414892063 -0.0261702463752138 -0.0236882340593603 0.027090430956375 0.0071931782809669 -0.00942135202407601 -0.00154703471798366 0.016442040653088 0.0124826029190672 -0.0310156292599998 -0.0461776680017582 -0.010259706858865 0.0172215144127131 -0.0570325544469739 -0.00571335256542747 0.0153506238566698 -0.0191860022084405 0.00495872660269681 0.00333898023626393 -0.127910833913365 -0.0095384258240335 -0.0174724203063396 0.1565464926055 -0.0130425667503145 0.0783721764595247 0.0868189338333585 0.0715761270293469 0.0747759264760911 -0.0368460518675573 0.0109593037452366 -0.0164035355862928 -0.0232380651620313 -0.0236885281499577 0.0188467268997093 0.0291562514364249 -0.0203207226769168 0.00521887836190528 0.0204002721424613 0.0137191082539002 -0.0369470216359543 -0.10625353271357 -0.0280042952629248 0.0406304060370079 -0.0622396795353025 0.0430675126595218 -0.0059972653673496 -0.0156443558119732 -0.0348161506337561 0.0183655258159275 -0.0170663389184006 0.00489784015152064 0.00293577984518423 -0.001679002416888 -0.00398539679103898 0.00534637188153871 -0.0210470203865435 0.0231468909648169 -0.00765095640025624 -0.203335630382119 -0.00714535096250409 -0.00214628049667821 -0.11956072931092 -0.0199150089796428 -0.101804531682096 -0.131912619084164 -0.00603488603431522 0.0139505528037688 -0.00122434589541093 0.00442688033358154 -0.0634391786301922 0.0626722913058953 -0.0136177599593649 -0.0113868655564238 0.0840616154082377 -0.00554283645688402 -0.0169858095676599 -0.00622717792168228 0.0452182569386724 -0.129642688054823 -0.0682958994501742 -0.0223367470712822 -0.0385729330755507 0.147237188805187 0.0224592244694715 -0.0560392531592441 -0.00462857010859331 0.00314339788680214 -0.0091846324252075 0.00135753368272745 0.00154762627434583 -0.0119474100291099 -0.00626548472835978 0.00484118125280305 -0.0141964070304161
  18 259.990776701661 ""  1.65564536390348 0 0 0.001538300835198 -0.00363939616094801 -0.00987482419527673 -0.002679689578417 -0.00292660277004537 -0.0105289963369678 -0.00178015872359198 -0.00662387099310072 -0.00776928335306342 -0.00293276237274673 0.00657368850719555 0.00386920174770081 0.00872058382894769 -0.00122278869477981 -0.00555379245257221 0.00713783214941353 -0.000337668833514978 -0.0138116395051907 -0.0123149287856051 -0.00821891273755544 -0.0139509503743547 0.006969834720497 -0.0053547171918008 -0.0135208330870761 -0.00568603303640306 -0.00604590690480055 -0.0233332221731618 -0.0117427568513718 -0.0184310147912502 0.00319278740567848 0.00990395746866817 0.00219276926250952 0.00149423348266306 0.0107339058511677 0.00576442042528759 0.0204536101448422 -0.0100709610639431 -0.00044109863388689 -0.0273624194314819 0.0359327293756196 -0.0137854337206862 -0.0157931053322069 0.0322598515830629 0.0319016927434395 0.0113615226030356 0.0162115700567446 -0.0269216961268905 -0.0698866608373187 0.0130304015405663 0.0167242235243822 0.0477202568789825 0.000702884630476003 0.0157663750647945 0.0785332717704806 -0.00230093899126778 -0.000338529254388947 0.0303429780942679 -0.00602943884786959 -0.00991912680913055 -0.0401119507011095 0.0019388079942223 0.0106363982626763 0.0377673081845272 0.000717969670177722 0.0267704548107771 0.0972358667243539 -0.0172764531543788 -0.0124912887304778 -0.045821857185914 -0.128643482383407 -0.0128971313206667 -0.0229320981327278 -0.0154109484384563 -0.00624816773417962 -0.0232179313456464 0.0380188685990489 -0.0130587489336432 -0.0210866401682083 0.0446744389018529 -0.0165721314341809 0.0871476043449889 0.0377395104884725 0.111435608562874 0.0266639898525649 -0.00888728214970443 0.0225765517928355 0.090561088905115 0.00035660108430702 0.00178329702500799 0.0300193674915816 0.0118664983965723 0.00617257096789391 0.0438124208476993 -0.00442926537721893 0.0288329746837465 0.128099538363038 -0.0774850962413216 0.00379472735996435 -0.0927721697621094 -0.137619198288682 -0.0498330043747633 0.121803945917913 -0.271267500132376 0.00902850322684496 -0.0710342923870303 -0.0165170420371957 -0.0181500676329859 -0.0132866101752091 -0.0117317034224773 0.00607864122389522 -0.0156134502924671 -0.015451730056637 -0.00327965459731408 -0.0285378332355124 0.165341026325581 -0.0650228544982767 -0.0127291380050577 0.0201671317372096 0.0754749512212951 0.0680926188197345 -0.0238922788905253 -0.0558765133600379 -0.0997789149851163 0.040545234549105 -0.0241622214655568 -0.0255219356169565 -0.00473569259776713 0.00595947017141179 0.000167367403514257 0.0294594762383742 0.022315817610901 -0.0151582350151731 0.04074894077025 -0.0642850885680935 -0.0203989225500402 0.0660408558763538 -0.019591433317111 -0.0399042098500555 0.0311742237855787 0.0132790228463772 -0.0188611200104049 0.00467262187490252 -0.00522847063603393 0.00159218007763507 -0.00790432704969969 0.00635119739653147 0.00586110722400882 0.0112991196975809 -0.0107322326164857 0.0188726299107042
  19 303.064246911328 ""  0.88575534432628 0 0 0.00324353111301982 0.00117619620213522 0.0120591831424113 0.00310094847016344 0.00258213702157695 0.0192952076833765 0.00801434390920285 0.0176435548553745 -0.0159882502157769 0.00407231456149805 -0.0373374753620378 -0.0354654398143748 -0.0108202784096625 -0.00741185133832906 0.00590001382714998 0.00303264412680574 -0.0167382430305534 0.0190665950214655 0.0519917725935732 0.0249566240229593 0.044814444331872 -0.0532941636122284 0.0189644021422537 0.04152566886992 0.065935464927901 -0.0166535054923986 0.213444877492555 0.151120225675496 0.18215477372584 -0.148869654643895 -0.175023705557236 -0.0890518807814926 -0.12851284402392 -0.0203667405640052 0.304821267591413 0.415150790332515 -0.441463171400736 -0.151414421877432 -0.175049069954503 0.41106256070276 -0.135284756813711 -0.169007704944374 -0.00188423170166735 -0.00243245462534142 9.56564970256411e-05 -0.00361165091077456 -7.18243340386691e-05 -0.000221441883241667 -0.00321086051828531 0.00230727055391265 0.000543002716348177 -0.00269552371084509 0.00183767949487559 -0.00139397539971047 -0.00249352427814589 0.000464042623785586 0.00393230922497732 0.00012832579400437 -0.000550688504711318 0.0022351517878068 -4.69554457597388e-06 -0.00203559277462797 -0.000191697778617039 -0.00103700528204415 0.00203634427768904 0.00475822205770513 0.00155762713979603 0.000670464158552191 0.000207941438201246 0.00702770892390702 0.00325037915193145 -0.00244798034331342 -0.00122238788264825 -0.00137194887179667 -0.00314115124518635 0.00351729626704334 0.0023598169253832 0.00168973263400203 -0.00120696973249088 -0.00182066527377031 -0.000907706100405468 -0.000164637789358342 -0.00148480073045221 -0.000663690267544526 -0.00312900223732412 0.00187490096458689 -0.00289137250074982 -0.00484907221246739 -0.000382568847928819 0.00714536827101371 0.0043251235036451 -0.00528292017532291 -0.0070764708219926 0.00113926212741461 0.00444966672802718 0.00880824292620343 0.0182440951048983 0.00846703043681013 -0.00944306514867477 0.00871990084821003 -0.00912885516014769 -0.000179244029098907 -0.00203666948101434 0.0124995345786483 -0.00173220270094108 -0.00910224630917505 -0.00100416697481171 -0.00199346600119529 0.00243608355747834 0.000164907967790598 -0.000938799879633263 1.77609204820517e-05 -0.00559481250560979 -0.00981493929927757 0.00594647023147157 0.00447557209955541 -0.000392661134233974 0.00327715102727154 0.00197607083122347 0.00505666920266204 0.00472242680909588 0.00318185102313637 0.00309082028355747 -0.00293060169849304 0.00157884558384975 0.00216101698806126 0.00247871548653878 -0.00157105046472233 0.000617995132387902 -0.00166748449172869 -0.00252111948917503 0.00151255711692412 -0.00294755406896167 0.00638574669417555 0.00154105270676807 -0.0060741038302478 0.000214066371610977 0.00317902977318082 -0.00139843406255323 -0.000998380729389763 0.00175004386288777 -0.00309827556690276 0.0146156932299077 0.00506262322993763 -0.00362809659877088 0.0211842391038581 0.00363694272025129 0.00550553472004081 0.0214678854160293 0.00367533750773857
  20 310.503148089121 ""  0.311760235769411 0 0 -0.00286567547901236 0.000245313493375522 0.00371160138960705 0.000759061424166019 0.00780358028691027 0.0107574534124478 -0.00232788303509075 -3.51036643531593e-05 0.00514087064246876 0.00237697345664756 -0.00567963483597632 -0.00843246660872501 0.00312577428742496 -0.00119058790168454 -0.00262109890418215 -0.00834233697247293 -0.00329947529112148 0.00758977424691359 0.0186939155940941 0.0124990967587563 0.0271745808584733 -0.01892205921741 0.0222763121225383 0.0159385957536672 -0.0361156903676071 0.0250845894647141 -0.122650528912957 -0.0830772709624285 -0.082002697635498 0.075938823636642 0.104197916062063 0.0501899383967197 0.0580298742774809 0.00227125768701495 0.0442806616306363 0.0603776178268134 -0.0596978848279734 -0.0215742925352116 -0.0306019447732686 0.0674676931736813 -0.0196039379449708 -0.02938383358451 -0.00528866572159066 0.00452472167032946 -0.00487648224965993 0.0109742103478107 -0.019875257153884 -0.0180564758038549 0.0106098320567278 -0.000149884509894765 0.0295856650893393 0.014590142673038 0.00270847992585095 0.0239490788685903 0.0129173567143046 0.00692292749143891 -0.0107103918933704 0.00309396365616615 0.00849942868338024 -0.0243356693526702 0.00112143361923836 0.00990976631347984 -0.00945788494069135 -0.000723607121548499 0.00626246937966585 0.0338745646147968 -0.0030021246202559 0.000619048788085866 -0.0132542222242212 -0.030192110057485 -0.00315638332012489 -0.00506541348882605 -0.0185477880135828 -0.00163946079270467 0.017768479434285 0.0147344389152391 -0.0132447756775795 -0.013892485177791 -0.0187514627452878 -0.0017568237163016 0.00775204691507355 -0.00878365831226338 0.00624401594274191 -0.00253878803608084 0.0180046148518502 0.000855033898083459 0.0236095030428679 0.0209047037442396 0.00908987858817178 -0.0284029409913971 0.0007192241812782 0.00804952551862424 -0.0274250659461475 -0.0100086955868212 0.00138705865127495 0.0422751197798017 -0.320548767617943 -0.130170056528152 0.164345929753089 -0.0545136790075531 0.281267322846546 -0.187018254585174 0.262265135310825 -0.178496912626484 0.0308017261428922 0.123752748811893 0.0434708433205083 -0.0470964010902495 -0.152518883730449 -0.0602700353518266 -0.0638531828357582 -0.0369528612461575 0.0117581904325514 0.200471961341745 -0.277128085872085 0.145988391554084 -0.0625068743725038 0.0614320942044401 -0.327999796879843 -0.138945672484297 0.264975616848507 0.13322218362253 0.162421973596851 0.0143454059714735 -0.00782345835952508 -0.00325465486948896 -0.0106277441806593 0.00633362881125478 0.00273649632169782 -0.0016302717600492 0.0141547028424664 -0.00490652786687442 0.015382401670146 -0.0281810384187147 0.0100745623159052 0.0343250970071429 -0.00489369168224919 -0.0151702714372934 -0.0082801047848093 0.0112240143115107 -0.000574255493769782 -0.0045612785338922 -0.00365990286318345 -0.00922970676984174 -0.000876687075747541 0.0104862384837995 -0.0146333133652474 -0.00735392474858221 -0.0129404870777301 0.00327393453135212
  21 317.603124684283 ""  0.377088749164554 0 0 -0.00127903489058717 -0.000246298357235921 0.00225588434859164 0.000953520280714589 0.00353272758864287 0.00493826476627871 -0.0040928289993277 -0.0022093791670682 0.00294211498357986 0.00175194496922299 -0.00101543045586561 -0.00280152466040312 0.0026184680491583 -0.000229085586411857 -0.00220404396545901 -0.00296167209509248 -0.0017273547277517 0.00368757074041631 0.00832633434371069 0.00536477311751754 0.0120667323560702 -0.00697744820238068 0.00996425787210229 0.00698051270889307 -0.0181238768533934 0.00583469451369702 -0.0535477473119399 -0.0406928490372495 -0.0365349919085646 0.0336844538358542 0.0403319338240839 0.0196877078572641 0.0260370015058891 0.00246288342915021 0.0148577261261221 0.0194219048898367 -0.0185859382901923 -0.00649822666095597 -0.0128973013188007 0.0249868592650983 -0.00721568767978867 -0.0112581207706052 0.00757265202202281 -0.0303055033358906 0.0173805696051725 -0.0485194188972168 -0.0111197847646907 -0.0370830766924852 -0.0401219492234415 0.0529739353915222 -0.0194097498367504 -0.03733401857267 0.0571146588893202 -0.00648437806191114 -0.0334004266334636 0.019232181615773 0.0115507329738737 0.00299029388178711 -0.00433984062251374 0.000427120064957581 0.00247262803601147 0.00698272613632675 0.00401106493442842 -0.0105906197207938 0.046094243880156 -0.00210288402629947 0.0241905761215172 -0.0183410780624168 -0.00188644152685757 -0.00820764551969874 -0.0360278557990316 0.0195133004633277 0.123515866348145 0.0270344452786834 0.00228750396575997 0.0209324327801493 -0.0467134261990432 -0.0187195476591144 0.0389770978697336 -0.0488443053868203 0.0437056780403917 0.0344673842792227 0.0253120547063161 0.0128933233989523 -0.049002761870581 0.0621123552516581 -0.014079557759379 -0.0526441013065046 0.00621061981944647 0.0226104442553671 0.0150748276164047 0.00181875493553234 0.005193485631631 0.0235567287644753 0.0695857092687885 -0.00591587725771824 -0.172171241191501 -0.105660129013053 0.134464828307443 -0.0241017279899056 0.121899283625472 -0.0594789374643131 0.142233700158928 -0.159862531991498 0.0220664998561699 0.198724864716106 0.0166216698127172 -0.00337010738128396 0.158499615785819 -0.0106764185555679 -0.00431921443359238 0.107057135593375 0.129146511523106 0.0162623336341015 0.155137836615884 -0.157471672082551 0.0306591581274734 -6.75402045663142e-05 0.0952225317651722 0.0351168223933994 -0.0903194297218092 -0.121288643490104 -0.144775857363277 -0.0549254957112744 0.0260119869822313 0.01601606385401 0.0311954996966959 -0.0224647943685921 -0.00295726712253757 0.000505120046058747 -0.0479765166501996 0.0205838396527783 -0.0584904656014092 0.0965601021958984 -0.0291149820402543 -0.123698826859478 0.0161645600630584 0.0574159076623596 0.0213169284577306 -0.0375358946653344 0.00740152366687676 -0.00105111935440376 -0.00387343150271499 -0.00344964973375234 0.0117849282089232 -0.0274402089277517 -0.00475254861645523 -0.0133438498849892 0.00118344966483361 -0.0267277199156097
  22 320.232460489576 ""  2.09702755394534 0 0 0.00267386614555552 -0.00127881399608025 -0.0172729111695952 -0.0070118823722884 -0.0319414345280825 -0.043376362767199 0.00929641762831743 0.00531371001401772 -0.0250744627231693 -0.00931774585262753 0.0123196480425069 0.032486516442702 -0.00586947574727736 -0.00943535376413994 0.00526375969898009 0.0218198085263851 0.0129552419477291 -0.0316976158725822 -0.0695159575246963 -0.0452675499387632 -0.107804321376585 0.0672790249933718 -0.0845578019075978 -0.0621883299034053 0.126239378816382 -0.0756516176203659 0.41680126299955 0.290801867565882 0.290438326534531 -0.269947577840761 -0.357471043661648 -0.17207294085635 -0.211683476903182 -0.00312791152420575 -0.133671227007848 -0.165626596792478 0.166330987423997 0.0517268120278205 0.0711249115751236 -0.178266087713825 0.032277932321149 0.0787715788815974 -0.00488443338508734 -0.00468658844812553 -0.00202263132286177 -0.00434618994789743 -0.00565026685628252 -0.00716143176311551 -0.00334508217249617 0.00556968775081596 0.00752844616347018 -0.000202119958408402 0.00884007759574256 0.0138890227298236 0.000620017096625495 0.00692022436504768 0.00440511515832825 0.00292724802596501 0.00350098883842973 -0.00505204590112141 0.000478513179134457 0.00586248134200184 0.00471595485210601 -0.00145165746262244 0.00657867930881272 0.0116561575743897 0.00482221092484663 -0.00203464121568361 -0.00669319769700649 -0.0150716942689972 -0.00533047353490254 -0.000551366230920134 0.0160065827843437 0.00419144309714061 0.00210246473538914 0.0124753690506054 -0.0125686103975617 -0.00971553934851007 -0.00469518755402932 -0.00547751299914481 -0.000453717328430555 -0.00216138471784608 -0.000618000226637004 -0.00271578049796752 0.00101579851589109 0.00932496449626004 0.0208584846350522 0.00085998891609373 0.00664122088486195 0.00335345855291773 -0.00100690014630915 0.00675912527219728 0.00403695417299444 -5.22078289205317e-05 0.0074648369497758 0.0116297839229866 -0.105228482752303 -0.045249290652318 0.0500707797025147 -0.0241955574580344 0.0841561610501149 -0.0434833452637274 0.0629404396485359 -0.0631081266749283 0.00371641205151388 0.0712114902247287 0.0176322793626921 -0.0197200152418863 -0.0184828735185062 -0.0213393659594739 -0.024434345149179 0.00770316830687218 0.024734530866554 0.059785202643544 -0.0715704618665586 0.0275088456169846 -0.0195727502750584 0.0261650292830947 -0.106065266017019 -0.0449563047377918 0.0873010406082222 0.0293406109467895 0.0333652595747088 -0.00309084357849997 0.00147191197837753 0.0042898794073318 0.000987805810946013 -0.00200941631364173 -0.0013025103424365 -0.00484617638920364 -0.00475001834999489 0.00114521932637142 -0.0029070067384531 0.00563979408857782 0.006142159801844 -0.00458125655552898 0.00127162089474875 0.00521990217471687 -0.0073158371048015 -0.005542258729109 0.00272160638517314 0.00514177913326102 0.0221207726076016 0.0314452950843912 -0.0241982038110535 0.0035118554505525 0.0520794573825739 0.0328523273144047 0.0490314629618966 0.0184870071654483
  23 340.957722958581 ""  0.163776703625197 0 0 0.00104682037037686 -0.00161456530446079 -0.000760570491883283 -0.00312647112715443 0.00806227022939417 0.00221861385006935 -0.00975489840415034 -0.0132674105742312 0.0088911600068128 -0.00461003294265024 0.0111861602214441 -0.00663143737507224 0.00913921825088103 0.011799706703427 -0.0062015361619358 0.00179358027155931 -0.00193326006615938 -0.000884393384945826 -0.000118385467041027 0.00419929770693383 0.0152073289234055 -0.0122698962049238 0.0156079878877056 0.00452372170381717 -0.00614663903615964 -0.0290145905022396 0.00305281816831906 -0.01594541800329 -0.0207752476493865 0.0148566754726287 -0.0190800681614021 -0.00331202039353574 0.019668525995444 0.0127550818542011 -0.00676720194444218 -0.0078221847288919 0.0252669065982939 0.0196297963118121 -0.00417352915383692 0.00508358327657381 0.0205723505701295 -0.00599593719926925 0.024972049179527 0.00418322583889075 0.0265622003200789 -0.0416881786802194 0.0181381304079978 -0.0255839736389071 -0.0397412359410532 0.0273853578551414 -0.013537926271844 -0.0629648835880541 0.0116460595747937 0.00243400824869541 -0.0555871801287147 -0.0406512907473969 0.0220134410166565 -0.00639160073750822 -0.0571565091519744 0.00800549317141017 0.00742621115836083 -0.0470063402458198 0.0196554628262291 0.000486855712196874 0.00819123045034262 0.0157718924871878 0.0111180572806775 -0.0200974422461162 -0.00633867333409618 0.0195002857718025 0.0508709652544158 -0.0635733539390279 0.0333704073856779 -0.00937884847858327 -0.0079869892447776 0.0528955719281132 0.0545061136547403 0.0451552858446318 0.0833746863993662 -0.0299821384914027 0.0715260512953 0.0412592358712815 0.0890240278477831 0.0364573735938227 -0.0884129689250025 0.0236890210753267 -0.00400114078689708 -0.0917213263881879 -0.0634047831997476 0.0322940432064778 0.0313868138472291 -0.0583241309414241 0.0231229821992279 0.0405267588933538 0.0374747642806645 0.0227196884219011 0.139080938974694 0.0942571045290618 -0.211990724153777 0.0301866774708143 -0.0497491646469271 -0.0175161379955603 -0.087937311975007 0.201253365277267 -0.0359106196625408 0.0660889406828289 0.00716188291916038 -0.0286248690235012 0.00794116494084857 -0.0358054904599535 -0.0309988020273471 0.0275932809036122 0.00270642497718748 0.0313990043941212 -0.100611306573305 0.242822857721201 -0.0556277803323468 0.0797257904907204 -0.161902637352682 0.0231132275887184 0.233659761954632 0.173569460520703 0.238807441062018 -0.0190034713693342 0.00787533929088938 -0.00556727234130449 0.0364774228597375 -0.0197616009380175 -0.0103674176522511 0.0140343992828267 -0.0313965381376453 0.00243201146320786 -0.0209107300600393 0.0535194838162821 -0.033638638704088 -0.0629453746674273 -0.00371220204144966 0.016050353069693 0.0342208330343401 -0.0254563981094118 -0.0112564280184738 0.00475288215150462 -0.0119458605975598 0.000941318700628101 0.0178563032204221 -0.0450931251795996 0.00175534549325033 -0.0130214941660766 -0.00681687811599969 -0.028869447728056
  24 343.534516546841 ""  0.134049492614285 0 0 -0.00238407262241279 0.0015574572717146 -0.00137085258247544 0.00517280598482656 -0.0167995026177623 -0.00611800920554532 0.0179645834265824 0.020855080029482 -0.0155129219026644 0.0067411531454799 -0.0181873688363571 0.0151480723368051 -0.0202464878383076 -0.0199782677319994 0.0138666959529133 -0.00328490924676068 0.00335891935241902 -0.00179338062569337 -0.0051609199473503 -0.012366273432842 -0.0313089276071725 0.0257512579480035 -0.0313088855872274 -0.0118040026909842 0.00774998191719927 0.0515522903273381 -0.0223721870018613 0.0208823420890418 0.0211499064552267 -0.0167092139195852 0.0483623628591295 0.0110640633597162 -0.0262895871200739 -0.0266950437766492 -0.0089187690983971 -0.0165759916974041 -0.0168454080236489 -0.0245825005248161 0.0266316279068989 -0.0469959269823819 -0.0245329432669803 0.0270105446541397 0.0173519215507949 0.0244723622640216 0.0181768746501416 -0.00547415733080507 0.021540452336326 0.0119325597658813 -0.01333623465111 -0.0137109783495742 0.000949694773500419 -0.0294402015564032 -0.0239500239256566 0.00815490922033166 -0.0268254247541072 -0.0299835048441919 0.00576747509029807 -0.0173504835385218 -0.0264110243108039 0.00478536290204778 -0.016382388242465 -0.0279979862396241 0.0148484538366545 -0.0113127847533237 -0.020276025872092 0.00836716320337722 -0.010902181197242 0.00170322729619492 -0.00341624762973444 0.0404437142307143 0.04592811878194 -0.0468178051044668 -0.0558972701050647 -0.0189358759736792 -0.013720252966362 0.04869109255323 0.042024981634361 0.0414412028846642 0.0489957703264435 0.00432931922789865 0.0435075279512055 0.00781121478561866 0.0658248396762451 0.0347256855546405 -0.035840710599697 -0.0195334985590911 0.0152605280303915 -0.0359909208208857 -0.0353259698959493 0.00556182300762246 -0.013365877649173 -0.0282973467569531 0.0241905101960826 -0.010534389516409 -0.0186801194219325 0.0152242891938884 -0.18165891660891 -0.053177808997007 0.0579193402430125 0.0305616753609442 0.267166715812381 -0.281928766297111 0.333887095592243 -0.0289120611173865 0.0370356743643169 -0.0861696011212714 0.000864876762382831 -0.0245056000733582 -0.0836496670532251 -0.0154169714528929 -0.0225228943342409 -0.0480399460541281 -0.0718099762880249 -0.00666983117242472 0.321909086994404 -0.0346336921990787 0.0350193041061265 0.00817593352990303 0.261882939705571 0.218213726633023 -0.112048550168401 -0.0513448927675936 -0.0727209120999901 0.026976705204616 -0.0131014636363032 -0.0276111240207563 0.0166709795396086 -6.43864916930142e-05 -0.00718040603174518 0.0163715022355788 0.0146366951932264 -0.0184320604577945 0.0284385008828778 -0.0220684738482378 -0.0168384303690255 0.0389369841299292 -0.0231660693756358 -0.0456578152589704 0.027033553570006 0.0205461349867724 -0.0241551653758517 -0.0105526190262602 0.0257749971670691 -0.00522653567450794 -0.0326876581349228 0.0789649660685927 -0.00564086419111576 0.022770120615791 0.0210640270928295 0.0421280675849218
  25 349.050062532856 ""  0.430141946043378 0 0 0.00266400645191555 -0.0101927167708766 0.00217985030173431 -0.0217968358690697 0.052135275655202 0.0158248709398709 -0.0621576745679987 -0.0787168434827537 0.0566263490259489 -0.0261831154114339 0.0658330940509693 -0.0442637239041502 0.0779840954591751 0.0661530013284932 -0.0471504571153174 0.00596571957207566 -0.0145384882145608 0.00265317700409848 0.00359376912952836 0.0335453426441983 0.0938776320047724 -0.0796857353547836 0.0963479210251766 0.0310145117943708 0.000139180893485357 -0.207348506640941 0.162843231114756 -0.017016297596025 -0.030708339962005 0.0155181170458999 -0.246448472812589 -0.0751856290783435 0.0624004038619737 0.102887259992642 -0.00687686984451227 0.0222812102259435 0.111998100817457 0.100868332562426 -0.0792526839144208 0.132632197539918 0.0947442535647889 -0.0776289329648855 0.00203853635720344 0.00854598679765844 0.00194592754016989 0.00563351270234774 0.00355516401212153 0.00619482209936612 0.00392049711056658 -0.00839099049527576 0.000800700736390894 0.00265350246229056 -0.00949956253466618 -0.00041446356460265 0.00219058024389594 -0.00314501595854527 -0.000773871218421949 -0.00293848253422328 0.000545896373802792 0.000210813747096063 -0.0041392701992834 -0.0024294869377847 -0.00333024265426877 -0.00166221868418509 -0.00746142411214273 -0.00187274003521934 -0.00451649642261735 0.00411607035183464 0.000794519956762545 0.0113147856968399 0.00751710889128895 -0.00437823309071383 -0.0236929593189403 -0.00482314289991874 -0.00253462926887635 0.00351800302825254 0.00567719603187047 0.00527549275180055 0.00327354069593227 0.0062893794169822 0.00479033790303999 -0.00187920047492765 0.00787060057442753 0.00464203048527226 0.00449321443581063 -0.010292396548541 0.000774221206614876 0.00461060208580493 -0.00106501298566323 -0.000546784867950598 -0.00615116612163388 -0.00162397704353692 -0.00372283925710556 -0.00701881582823597 -0.0105655444942162 0.001535572400987 -0.0758700258715367 -0.0300991538815164 0.0495999053930705 0.00676517702892721 0.091164750362995 -0.0849420921811142 0.11748247672426 -0.0369698001662574 0.0179033074584379 -0.0377002935923166 -0.000121815290404602 -0.0037148279270832 -0.0308820917976901 -0.000163568165782527 -0.00291196422730253 -0.0203134946186963 -0.0249138709416778 -0.00401651809609317 0.0924855079761125 -0.0375023217927736 0.0162939060209074 -0.01030442495907 0.0906959133770121 0.0520926019351786 -0.0618294359123933 -0.0336931277609219 -0.0474539372156095 0.0122779108608021 -0.00320241024646555 -0.00275496505704311 -0.0051328462156736 0.00616983333072851 -0.00352268519179265 0.000996497867676141 0.00713650294197178 -0.004069755465785 0.0130502342488857 -0.0181243811337165 0.00636469731729574 0.025396490639926 -0.000120529053763298 -0.00920872728041107 -0.00271984239276216 -0.000404685835276185 -0.0034675380092174 0.0273598077778394 -0.0835695750138321 0.0224375360400829 0.0822229526856059 -0.229228448309906 0.0268525290435405 -0.0657038772529854 -0.0753492682826156 -0.101260804916716
  26 369.911186299796 ""  34.2399162007208 0 0 -0.0101141568509588 -0.0313097568879842 -0.0270945812809106 -0.0110083183460401 0.0165375184438197 0.00699730112385495 0.0295956008343153 -0.0377887222360611 0.0279841658333473 -0.0144179957539952 0.0253111074953338 -0.0169091601621476 0.028716765228718 0.0246658057354788 -0.0188317290966202 -0.027299730054618 -0.0436124828467121 -0.015551552573864 -0.00192216415848526 -0.00480460218124752 0.0625556040376661 -0.0355361044409076 0.0596400363419771 0.00394697783413514 0.0415537231360316 -0.0309547708779448 0.0857928648831811 0.0905656436371341 -0.0771486768495577 0.0194918315752205 -0.011113027389769 -0.009106037002406 0.059025881412127 0.0393156445160752 -0.00920311115416723 0.00648296603888761 0.0465942714841297 0.0409150507708992 -0.0315107893340509 0.0482369667393879 0.0369128099715594 -0.0300812974584544 -0.0033585279513495 -0.00675712961517663 0.000530073448419719 -0.00547596030967927 -0.00344461554755607 0.0034687694438661 -0.00705143172139901 0.00107254033036096 0.00568368549122676 -0.00549076733535171 0.00182979700545332 0.00322530451104992 -0.0047778420600657 0.000805945823313878 -0.00536666509639507 -0.00259269344529928 0.000124301177691918 -0.00504509890296254 -0.00562530300979033 -0.00105826815771087 -0.0072207038400409 -0.00717579723453566 4.69756911665366e-05 -0.000120413594915045 0.00109480522854203 -0.0008869760764261 -0.000507994913385363 0.0116178063535497 -0.00834540299036293 0.0027712175423176 0.0116913050688397 0.00553796707689948 0.01021763352932 -0.00221497679518099 0.00109526352044384 -0.000884461932728737 -0.00502989476901496 -0.00517044942055062 -0.00183586529609091 -0.00790170739639173 -0.00351147750753619 0.00370423099525234 -0.00500211606556114 0.00210900107910471 0.00644117751741418 -0.00438173549749469 0.00032331782607875 -0.00709291628759545 -0.00658301725940182 -0.00096366411795782 -0.011093785217011 -0.00651943086803869 0.000421496747433829 -0.00121309565427326 0.0281204769093496 0.000385651701715916 0.00636208666467222 0.0144440883687935 -0.027594212021743 0.00418569787473081 0.00327133641098767 -0.00666369110345824 0.000123503075363069 0.0278613559995058 -0.00271888310673739 0.0140964042826001 0.00896864922588976 0.00839926448683185 0.0107840777028103 0.00879682835994075 0.019412885123115 0.0192926341146917 -0.00600017128099021 0.00304363590918236 -0.00144517020927916 -0.00179844480428533 0.00136459916037003 -0.00543862390535768 -0.00335371401022323 0.00141912412682488 0.00309207484482607 0.000205936099253374 -0.00576850743612264 -0.0108414968691437 0.0100972748394751 -0.00604094100827371 0.00447173380350025 0.00271174034076593 0.00362130555487208 -0.00538362245355244 0.000565478848927049 0.0038506654810877 -0.00975084176643807 -0.000770245735582672 -0.0143014944681282 -0.0186686696098844 0.0106143747038361 0.0220170062296229 -0.00538290938218379 -0.0239853074706215 -0.00793098492859351 -0.0220799267202396 -0.262566447947886 0.546306615909118 -0.0228900167202085 0.193363422179819 -0.216214546095221 0.590125868790571
  27 382.945406067242 ""  0.607380186181804 0 0 0.00238363484193862 0.0018665440729993 0.000121039475727145 -0.000573371631362481 -0.00269190750896866 -0.00194778392165753 -0.00295659927051637 0.000870940869960875 -0.00499732926200531 -0.00154275003029909 -0.00190303520598706 0.00266197564551435 -0.00342067737276039 -0.00204826382195895 0.00334008370478894 0.00630661152981181 0.00308443246191871 -0.00203924059885417 -0.00340745354083677 -0.0024036108599992 -0.00608633413249177 0.00186271646858233 -0.00634234381226839 -0.0015974184628125 -0.000280473941361572 -0.00342746825245048 0.00116996701485857 -0.00111760392034041 0.0120177555479358 -0.00991325042482221 -0.0103370381152352 -0.00591900444014893 -0.0121248118230875 -0.00385311261949477 -0.00169035182699836 0.000948549001747171 -0.00373970343152053 -0.00274546322780944 0.00458191249554482 -0.00487127664411041 -0.00231438583702899 0.00402911070778004 -0.00342860304082458 0.0190960231324626 0.026947693766544 -0.0151796243188444 -0.0160124205244515 -0.0116214444885272 -0.020202379667346 0.00711721981692501 0.0470444853335676 -0.0193949408949892 0.00820320461610014 0.0484121869514289 -0.0142463536676265 -0.00615407294460139 -0.0500276844710129 -0.0082491789695815 -0.00813565055406481 -0.0647023193254645 -0.0192638354051414 -0.00712745053523713 -0.0443408607313803 -0.0261047065043739 0.00278576853213296 0.0266457122355948 0.00107154626783413 -0.00874093298412367 -0.0326976026508957 0.0781134919454538 -0.0778296222824134 -0.00122098956811719 0.0183220475696902 0.0221087836890536 0.106868802822212 -0.0424628637325156 0.0607385817958492 -0.0195448620297196 0.0313903327025516 -0.0227416091973195 0.0870094677445261 -0.0223430427581635 0.092012371616224 0.0567447056472147 -0.0196997075879068 0.0119451776337823 0.073938485476994 -0.00971237984289468 -0.010558118477618 -0.0806330692789489 -0.0234835662520393 -0.00612832590793541 -0.0540981743106576 -0.0289350192589912 0.00264715134757713 0.03611426120304 0.176356405551015 -0.0213609737124772 0.0615321342423806 0.0976753709720507 -0.198421633237673 -0.015293585922897 0.057584739859625 -0.0938389838534413 -0.0171456816307145 0.145210315433391 -0.0676266717546592 0.158514603393776 -0.0737530177931409 0.101902274200708 0.115142562400121 -0.000107215695399546 0.0732181602054112 0.225468984359443 -0.0138923524971357 0.0858293950105001 -0.044164410293191 -0.0506162328410588 0.142870794758569 -0.0346981436653829 -0.120842257926863 0.0365385725697423 0.0321644384325385 0.0368274591139529 -0.018443993538796 -0.0275938319305868 0.0172393143249701 0.000520899147578321 -0.00950619253435228 -0.00176822279035552 0.0227397041951446 -0.0263097663640491 0.0414144595933966 -0.0318718896132555 0.0136352302099008 0.0690601706404276 -0.0363934603181411 -0.0672990510372594 0.00368674391408701 0.0293198701609583 -0.0274285090979057 0.0031433358238709 0.00395079454806935 0.00194769099272412 0.0284673921752865 -0.0580072227945458 0.00286236578119128 -0.0180222110797359 0.0306550183928021 -0.0686019207470242
  28 388.548453344797 ""  0.335661703554069 0 0 -0.000347771653539722 -0.00186219744622243 -0.00203991342530187 -0.00165906819525716 -0.00134692603089836 -0.000829097841752784 0.00244427407580472 -0.0017058091282996 -9.5261747036129e-05 -0.00220184954197655 0.000536089490340162 0.00134029462632526 0.000182948645469177 -0.000224458466171941 0.000785192922508802 2.10586790082085e-05 -0.001527128182835 -0.00233868877796545 -0.00340497104290627 -0.0029144945853969 -0.000118152963947206 -0.000825136205197266 -0.000985305052297568 -0.00108979059382792 0.00365428279959445 -0.000261928635868644 0.00641184826481408 0.00837391068584531 -0.00102601917441532 -0.00288850012146242 -0.00116474586481458 -0.00229219390259857 -0.00064179076884079 0.000786834485917384 -0.00656635691053497 -0.00468598043441105 0.00800866412864353 0.00288549460060326 0.00307035566987048 -0.00527327663809387 0.00236761487162859 0.00289341370434403 0.00092519551731766 -0.0132672522547815 -0.0147702483204293 0.00379359847336448 -0.00872935228072942 -0.0241146875520873 0.00898727757841357 0.0195733784769497 0.00694040255019981 0.00547945864727944 0.0138211144406117 -0.0119737634206237 0.0045669268173539 -0.00608538436065335 0.000418699097305317 0.0143763463030186 -0.0158648651404507 -0.0278349793590665 0.0263081110020216 -0.00900692588698126 -0.0241814035313425 0.0205638941435422 0.0202375010421789 0.032666359849023 0.00578828430567181 -0.0106862601335873 -0.0150362423606776 -0.0139810507328004 -0.0120233619753126 -0.0123124084596143 -0.0153399506857196 -0.0128189787638347 0.0430791801321001 -0.00850180888363273 0.0398438081817839 0.000678059492559848 -0.0149690076836229 -0.00326338712975552 -0.0266280024698031 0.0163767522801353 -0.029348305358574 -0.0291886910158683 -0.00522269059646595 0.0172629260109293 -0.0250801573761785 -0.00919867939622316 -0.00768309231024712 0.0345052192614634 0.0376949789700305 -0.0165203146452684 -0.0380419033399323 0.0343838045127314 0.0344637928960714 0.0564884620475862 -0.11852992728774 -0.0583134237026464 0.0454602747876954 -0.0229407342499018 0.091489844397561 -0.0735118900182866 0.0882961449356915 -0.0746663279538889 -0.000886212517051013 -0.396585144956836 -0.228059647452312 0.295059918512451 0.282542491797031 0.273928663114 0.306255524868708 0.0381351096618459 -0.0910257011334983 -0.420466323527524 -0.0689038778547325 0.115504649380144 -0.0405225722911643 -0.00107543954989454 -0.0062271783159959 -0.0311617881850994 0.0237574328233312 0.0724712596973471 0.0927962744026272 -0.0243006395842755 0.0112401095856402 0.017396384142552 -0.00689456580291081 -0.0035191329706067 0.00430112073505205 -0.000763771298395241 -0.0175347633103083 0.015135513261168 -0.026988237780847 0.0246901971087231 -0.00721393599801584 -0.0470684357643481 0.020368205011796 0.0423273859000389 -0.00454256148700256 -0.0217481374108004 0.0160834298191143 -0.00169185177554896 0.00301781441783882 -0.000558778014588413 -0.00715936614792224 0.0110059383820009 0.000567964272293733 0.00504762923186113 0.00269250398063718 0.00792256306844055
  29 397.300522314401 ""  0.859006115627681 0 0 -0.000368079938667769 0.00223445965463743 0.00247160365083101 0.000959550688259852 0.000209058116537076 -0.000154517645897407 -0.0040054943045832 0.00145799749850234 0.000400437185752874 0.00166841139692937 -0.000672086722655693 -7.03458672271028e-06 0.000421948212812008 -0.000722952151993507 -0.000470500748362765 -0.000153140318034907 0.00284944434112229 0.00215412241005504 0.00123452645099489 0.00190901283449534 -0.00329884521423476 0.00198577758798507 -0.00215450819794483 0.000191054795495394 -0.00533523069031829 -0.000422600788313025 -0.00790129734462904 -0.0109585015191819 0.000383409526160808 0.00357598118409619 0.00019254109011475 0.00231960203984299 0.00124355827445994 -4.40604374118452e-05 0.00505125621462208 0.00503682600715146 -0.00686847881042199 -0.00313153008415655 -0.00363083733780686 0.00615875419847124 -0.00358110289918948 -0.00258734828703386 -0.008063890076052 0.0345336469037347 0.04684769069301 -0.0219567174042806 0.0125783130818558 0.0489897767590505 -0.0334441669771278 -0.038358526669662 -0.0043254612521548 -0.0206903816593285 -0.0318853098501946 -0.0115162630013673 -0.0178657309648734 0.0147589263396147 -0.00775426481343901 -0.0292974322576505 0.0271323463836284 0.00828262620159907 -0.0624754748990583 0.0135594291679919 0.0118036410328954 -0.059205977594032 -0.0317113521253459 -0.00672953954389499 -0.00391747819969678 0.0178402444874739 0.0100789415782255 0.00668375290186718 -0.00905051431884038 0.0310310717962949 0.0576662527791357 0.0407361885821463 -0.0283095480963991 0.0592021027718152 -0.0584586103283759 -0.000547013166854606 0.0453607462231139 -0.00692538146072729 0.100795003472047 -0.0496935154016304 0.106198411223634 0.0923023555682844 0.00297328291098331 -0.0414180063897651 0.00572880447155015 0.00728679838271104 0.0306240881762588 0.000226327449297289 -0.0867607480293876 0.027298178572856 0.0187970789797043 -0.090208372312327 -0.0513173710932378 0.00225545879670585 0.0120440984130681 -0.00244403601445426 0.0629397796972329 0.00813620222040405 -0.0213881834626843 0.0375392202725369 0.00469952894242929 -0.038140410025204 0.0163660276606753 -0.0886051739350102 -0.0204861413180552 0.0502888113775641 0.265350294850296 0.0901200884759066 0.0754903207370299 0.0729428398588079 0.0817762968909057 -0.270128206570366 -0.034423219828386 -0.0502503447100765 0.0145884677438479 0.0781509259627558 -0.215969684649876 -0.0112666227943895 0.19688942633217 -9.8109567800123e-05 -0.0173361556739342 0.0649287378772048 -0.03156695386331 -0.0506742137838034 0.025396373596287 0.00556495434163515 -0.0157023840201874 -0.00431786348852595 0.0458024566382045 -0.0460938432693931 0.0732526771310521 -0.0599407292374582 0.0242325102556121 0.126943824268542 -0.0629253313739473 -0.124453250022382 0.00813761568662719 0.0604519124142999 -0.0492037659086058 0.00132233520460223 -0.00297037872585872 0.00120041321672689 0.0138928369035815 -0.0263597930387913 -0.000119656279701756 -0.0115601327163288 0.00351119807327145 -0.0250324055443534
  30 421.42681107727 ""  11.2739413462109 0 0 -0.0547137977381214 0.0382564044181066 0.0430215625127427 0.071643211812295 -0.0051024284790935 -0.0385542979005635 -0.076389013072964 0.0679803191572467 -0.00259070143510913 0.108535522075481 0.00214950582136028 -0.0120773475902881 -0.0214396776784473 0.0266306553430178 -0.0184884547690757 -0.0898936463103553 0.0459622985794663 0.0547526953586284 0.0529939617976042 0.0432960201621626 -0.17656799861676 0.159101639801358 -0.0830910666096031 -0.0539587373380491 -0.0754387019394845 0.0472238460389626 -0.0272771501255974 -0.124058832957263 0.139811089932517 -0.0133644523890349 -0.0818981903630977 0.0186032179110343 -0.057354200103555 -0.0501048970224618 0.122528112452037 -0.0827098877526407 -0.0751601847294722 -0.0222820216410049 0.0171066550555606 -0.0689817182732846 -0.00837002161245188 0.0104483055276336 0.000872641276878759 -0.000888805608388497 -0.00131340094073984 -0.00108239196624799 0.00172315877554555 -0.000422649995902839 -0.000314922589275156 -0.000448526581863867 -0.00314865717383824 -0.000955865866724334 0.00178677776120498 0.0103130041671321 0.000327010815012376 -0.00160915170727495 -0.00817456166037912 0.000922455642694586 -0.00101183550464788 -0.000983001808204565 -0.000134313667959423 0.00194359520612808 0.0158226324169032 0.00134588166957407 -0.00195339614611608 -0.00848773530785199 0.00146387788311459 -0.00138450783321883 -0.00580656721379215 -0.000838974714797595 -0.00449077182123255 -0.00432217121581717 -0.000918055224405897 -0.000718207987396527 0.00613474702478167 0.00198845809951566 0.00578918099420806 -0.00362883020757837 0.000591278415463005 0.000531712734770086 -0.00357576747518423 0.00192033556790799 -0.0025362025138109 -0.00248842697238611 -0.000801055496374168 0.00358274443575341 0.0230795898330382 0.000231900636746103 -0.00386888388880851 -0.0187684519893954 -0.00141027490487911 0.00466212038374492 0.0327647102936888 0.00210880672024116 -0.00298361287578462 -0.0164940412571054 -0.00263033740263753 -0.00482429815612876 0.00179712555020258 -0.000982806421880646 -0.00375980584279662 -0.00352125061977785 -0.000989037009223036 -0.00871066216964626 -0.00637595129595458 -0.00277566580242445 -0.0122120682232193 0.0160469659158752 -0.00255811808712335 0.0134797450431548 0.0130253318849752 -0.00044025281615685 -0.00237757129242496 0.00375776536368005 0.00215779513323069 0.0130680008843099 -0.00899262236246455 0.00189613820949068 0.00592920544426205 -0.00252137765569623 0.000919486011142209 0.00716965046590434 0.00510641435045226 -0.00198298132988194 0.0012351493484367 0.00121852892260593 0.000200285141226539 0.000282004522559803 4.16936984537351e-06 0.000700138630579278 -0.00223253746637441 0.00137376419782858 -0.00223701398778553 0.00295143594483905 -0.00143903596701333 -0.00386909321365173 0.00239757016980316 0.00370323750110577 0.000562536248873886 -0.00189276712348771 0.00160123776354904 -0.0206729451595614 -0.113697820036995 0.0333084695402277 -0.0505277359999636 -0.0191632767291835 0.0266923160507302 -0.0752467449381413 -0.255154822776992 0.21077387263473
  31 438.289917283351 ""  0.331704922548669 0 0 0.00579899907812048 -0.0044944283326638 -0.00341661909522122 -0.00813491300333232 0.00366124662026135 0.00785204943461624 0.00716037531558109 -0.00778016695631659 0.000758124912394794 -0.0111705686898207 -0.000544736967839588 0.000125801085387384 0.0045547601588151 -0.00422021849510202 -0.000205936879701055 0.00889115741509746 -0.00728347774381001 -0.00358894443632307 -0.000845621966245913 -0.000680799838473273 0.0284910558880503 -0.0213554487369004 0.0172518621295763 0.00873622581130041 0.00621766539881318 -0.00633658822462947 -0.0013727041000949 0.00817780309772575 -0.0174721863272337 0.00462226643429561 0.0101289837442371 -0.000953477806735446 0.00827081111970267 0.00782564201012613 -0.00589442753582332 0.0206189337302707 -0.00237648016121345 -0.00172961607865096 -0.0124524251720889 0.0215514274491986 -0.00459549302534656 -0.0082555134371862 0.0095770164370096 0.0108787536560197 -0.0116639069609702 -0.00328016223386237 0.0310058428339718 -0.00140336967260583 0.000823490433964056 -0.0186328749597574 -0.0443783855105648 0.00102319821485146 0.00442805576656531 0.0975676510370531 0.0137365372927147 -0.0107762443124111 -0.0670584224672318 0.00402276254943928 0.00262480816919001 0.00985876196632413 -0.0122818336008584 0.0201996774678286 0.143625587521345 0.00704236584788359 -0.0326214998377975 -0.114026762694208 0.00672260060699783 0.00360597960292658 -0.0361028220788824 -0.0202257894214631 -0.0280146468257806 -0.0152773417480351 -0.0120995327264557 0.00685243618883376 0.0227758539748368 0.0265735826848872 0.0217816743487431 -0.0315953566154242 0.0315078121989041 0.0159861068683567 -0.0244033659582354 0.0149663006625776 0.0125357291947032 -0.0144741581256873 0.0108853682842122 0.0182335530862777 0.227546286348186 0.0218968384614824 -0.0241397307358617 -0.157001684768687 -0.0288129836200659 0.0467919809199258 0.29344385656026 0.00589221983791017 -0.0484240582271055 -0.191150261865109 -0.0358262007514472 -0.0318010846411204 0.0273662014944657 -0.0249835883535905 -0.0104958049883416 0.00537237035359814 -0.0210110102821517 -0.0766537373929046 -0.0390122692499172 -0.028943831479601 -0.050564564921423 0.0739454206446243 -0.0189559473298206 0.080405629504117 0.0590273132615294 -0.00809837336390584 -0.00839380244444024 0.00396950083249628 0.0171118859899746 0.0500803128257211 -0.0501057746626094 0.0288182198789209 -0.00209722803048644 -0.0236792416435674 0.0400733059469804 0.0344663708286895 -0.00233935499385485 -0.020590534982683 0.0107224926094639 0.0152668636622981 0.00488446290908207 -0.00950174629204392 0.000667499037971433 -0.00174073685693187 -0.0204936832266859 0.0098782119533803 -0.0230010317667115 0.0332398603618784 -0.00755151190233757 -0.0475411781350523 0.0143168526156016 0.0381836511822455 -0.00728450517102369 -0.0233016114138739 0.0126046189354639 0.00225932553522288 0.0100395372546381 -0.0041144445454003 0.00355301144375933 0.00828381033679993 -0.0043480121332291 0.00953668579317856 0.0204970330306941 -0.013408128211207
  32 448.729802848289 ""  0.128003694520921 0 0 -0.000574896540928515 -0.0015695195631704 0.00221622779632351 0.000773863618080702 -0.00190198183129544 0.000602429988204592 0.00208400116312796 -0.000114126641118259 0.0020843741736141 -3.59689240732971e-05 0.00158399822228152 -0.00106394221709989 0.00167563493833842 0.00172636974043696 -0.00144589294217336 -0.00183066996332864 -0.00173305427880657 0.0028182413435306 -0.00135504279805164 -0.00255166005645569 -0.00149183711145383 0.000904463601385696 -0.00557051444958957 0.00191242635841078 -0.000987090307053296 0.00594432422477863 -0.00389741859886571 -0.000303822761316095 -0.00439690105374856 0.00408142807752651 0.0109245884089554 0.00162097731449738 0.00384651291659384 0.00216732545779551 0.000530201202922397 0.000469169380419881 0.0014982398800405 0.00221327238984712 -0.00272776748258385 0.0036587119656669 0.00258653025025472 -0.0025910549624142 0.0302643779528312 0.0100843047097927 -0.0242299824949478 0.00226301948520389 0.0557614327743691 0.0154481840375915 -6.20293405580423e-05 -0.043702792102687 -0.0735995993698233 -0.00598899576730176 -0.0519228910836247 -0.0676506534153873 -0.0118540687899046 0.00845920708364993 0.119498592493399 -0.0126526294511005 0.00333081491928442 0.0113098163035096 -0.0181491280356115 -0.00614420081315762 0.0130267719148424 -0.0100776175976796 -0.0272703591202271 0.0386020382101947 -0.00373491595758526 0.0286773876406556 -0.0640641155526386 -4.81145082412614e-05 -0.0632502601565895 -0.00768150952537582 -0.026979855469715 0.0485319630099794 0.0344107656846705 0.0503973846035187 0.0298457251269209 -0.0656360550685434 0.0165491780230237 0.0442996788567949 -0.077135104719678 0.061935586992348 -0.0420613300996028 -0.0562680854287951 0.0107678980225339 -0.0628193655868343 -0.0876951703057074 -0.00794595315010473 0.0356752139430611 0.237854986097556 -0.0249508413913539 -0.00145743508046083 0.0210120013989666 -0.0344137913100313 -0.0260192059894349 0.132422659047622 0.0228403867519804 -0.0409984775893251 0.0911531313630036 0.00238878920856087 -0.105643732137325 0.0325327640374199 -0.0254323016230295 -0.154372326878308 -0.0613843528644083 0.0498210881244909 -0.00833463028947848 0.0678301103123366 -0.112037151997786 0.111408837017167 0.0356407644518785 -0.0368732852213959 0.0533698166268079 0.135504414390548 0.0695304071463096 0.0387086547389704 -0.0764476945315727 0.0503099309576419 -0.00410174349281205 -0.0192481628882377 0.0862244191770888 0.0446945095305421 -0.0750280242049841 -0.0187127902484217 0.0107014291908193 0.00860583203607002 -0.010420990140696 0.00294337392558781 0.00476787627715273 0.0292511868000315 -0.0181343717251504 0.0209201406627879 -0.024900165363153 0.0101307552628193 -0.0499640278441861 -0.053687730340171 0.0334000910446685 0.0544700414379079 0.0310383156572825 -0.0297386722358742 0.0149348789704618 -0.00211403446115838 0.000666564197756878 0.000135526627777856 -0.00328046984559519 0.00374871061612881 -1.56149957398474e-05 4.18231141598952e-05 0.000449330622396159 0.00299859737696137
  33 468.365045383358 ""  3.64103934731952 0 0 0.0029333143107542 0.00173898959452821 0.00233254432881063 -0.00107463165322274 -0.000674826345675432 0.000963689894415096 -0.00033603078927032 0.000332727223827488 0.001050589068515 -0.00255188877745949 -0.000186698825663098 0.000119917724778664 0.000730259425929015 -0.00158590486879353 -0.000419292848509356 0.00250408315961361 0.00220339649615705 0.00235754346214447 -0.00287341658304185 -0.00102650498310737 -0.000824500759498482 -0.00112202332953969 -0.00459604303919339 0.00211508332283974 0.00103744790990771 -0.00472431211607739 0.000348170975011777 -0.00414505483820826 0.00416601424463538 0.000577501071975085 -0.00418645972881661 -0.00121136985578074 -0.000539744689708503 0.00149239729075574 -0.000795035874250398 0.00644562047540042 -0.00346944867963662 -0.00163093912171209 -0.00477194737767712 0.00662947414425637 -0.00259430796835361 -0.00293019314925429 0.0185221211945469 -0.0557921813681257 -0.0249545726610016 0.0246223695195399 -0.0312188618098278 0.0429470549044186 0.00417106404730869 -0.000911165715345799 -0.0202794547612887 -0.00120974505982907 0.0094952187642618 -0.0122209864227447 -0.0141971640130743 0.0355150843052905 0.0194199523350927 -0.0329202568341241 0.0287143939110535 0.00983501586689499 -0.0403543578027603 0.0486606448741021 0.0196207939089513 -0.0376220172673843 0.0228945440506084 -0.0271006516750656 -0.016609818081418 -0.0727922050934533 -0.011604287905329 -0.0182757902814033 -0.0254279787634783 -0.0790852368678414 0.0698346184741947 -0.053653963385003 0.0224798850986657 -0.0114698458691785 0.0148155043105012 0.0503367126146083 -0.119970382088802 0.0179149352422431 -0.119252965127104 0.0466269329477625 -0.217925991781565 -0.0818546506945249 0.00015780976956441 0.00910374488104045 -0.014757801326807 0.0114244630247798 0.0535813862659785 0.0307861008200952 -0.051893599022174 0.0555638818012801 0.0335111880652521 -0.0654082336077175 0.00361557578211022 -0.0279230817365108 -0.0366059955460722 -0.0424337296950759 -0.148829739647371 -0.0209876392822512 0.0122621725175964 -0.108530079481092 0.00350783974970917 0.0422648829203667 -0.0379925515819206 0.141013062226452 -0.0946364075089265 0.0432683965967847 0.111902048610206 -0.0537775028711138 0.0384376572807574 0.0538277756124709 0.0506829641487805 0.0244214903373783 0.0359219877959224 0.0995674687977996 -0.0216322454290741 -0.0194429175619006 0.0503017361494708 0.0949761637211912 -0.0382832589645937 0.0215517465108227 0.142604411752483 0.0287210290727368 -0.0105961327173174 -0.0277369330092457 -0.0544264878946681 0.0488849299519371 0.0180798355717551 0.0699479642693645 0.038625872531732 0.0187493973268924 0.0233251022441785 -0.105486690095239 -0.0763155994918669 0.053817388688522 0.0334845447822579 -0.00632973185155634 0.0927731661773102 0.0278252295713085 -0.00149500230944584 0.00307106853606126 0.00115045292480235 -0.00158753900011943 0.00793715710501288 -0.00525639561387317 -0.00304517321817969 -0.00221835498869763 0.00438383881675752 -0.0133177230941943
  34 478.495412208666 ""  2.51711755908548 0 0 0.00170326095435011 0.000998335366298462 0.00290970204460166 -0.000734190936407168 -0.000853494518011786 0.00127467188294394 -0.000766188001735552 3.16712458318927e-05 0.00125304636752193 -0.00172159142152926 -0.000211084592070535 -0.000562250103742877 0.00119518874570016 -0.000704267647082345 -0.000335325526261378 0.000623796836729015 0.000484354045906436 0.00353119411459886 -0.00202673121417405 -0.000953803180347952 -0.000376319582150166 -0.000715734603128197 -0.00488354774372628 0.00246025474586458 -0.00179880695604294 -0.00108260775657016 -0.00484266109634385 -0.0063216830663376 -0.000816788578482258 0.00351641726448494 0.00239715423283533 0.0011117296519765 0.00234379289226856 0.00192259284756592 -0.000952230509761228 0.00439649060313782 -0.000398079629039112 -0.000425091967845446 -0.00254797816522736 0.0047773970499235 -0.000202881180419264 -0.00205879010655145 -0.0549426249534419 0.0295085172863508 0.0583463139858627 -0.0163222365028186 -0.00708088948243817 0.0274320922631146 0.000653207720090543 -0.014953652156125 -0.0448052722364649 0.0374124979874686 0.00879062698524519 -0.0569185637859015 0.0326287682049667 0.0519894451505896 0.0506540927470603 0.0342256535138815 0.033188806613602 0.0243767637581393 0.0172645145589597 0.0294222109040745 0.0216502670408957 0.0145465504797606 -0.00506513941077202 -0.0134283269300016 0.0385279725910126 -0.0442677236863748 -0.0183580114706821 -0.0447466224842118 -0.0113661232807051 -0.0451457589176745 0.0175359880196683 -0.0760758424115878 0.0250136364561236 -0.0200983428883677 0.0360272974604594 -0.00786749405080381 0.0609618762753152 -0.0402672389819158 0.149406040901499 -0.128278981068598 0.165075020982512 0.138947442953833 0.063245908701606 -0.00443535483408298 -0.0533079734134038 0.0339170257322553 0.0647127827630857 0.102873923987652 -0.0138875471630423 0.0448416107758328 0.0285284625784532 0.0139302276909318 -0.00100851087032891 0.00603215639110058 -0.109533862070913 -0.0509356377440994 -0.105426067327894 -0.06286968739139 0.0744073708839593 0.00675182291158039 -0.0670847671128704 0.00118011221427941 -0.0482961724621517 0.0409573471157262 -0.0918752154656752 0.0340018602318599 -0.0353287853802931 -0.0466144330651339 0.020749666912545 0.0159821643466781 -0.0931986502964552 0.0760641735125332 -0.00606816255791426 0.0835489659137748 -0.0453930775504086 -0.0268504082206209 0.113264568309735 -0.0329838716166665 -0.0983759197876316 0.0177793650328664 0.0749796342885162 0.00670847744271653 -0.00627511717173171 0.00585933235208107 0.0499367983265786 -0.0352570206299382 -0.0193008374670704 -0.0950232412771852 0.00468385085844863 -0.0442632969794922 0.0202369591183181 0.0594297204565439 0.13224029764964 0.0457584010861168 -0.0734163541467331 -0.0831249843311623 -0.10920156430758 0.0318235387619948 -0.0237964613108723 0.00125618451334777 0.000232949476010267 -0.00256011141920849 0.00271363476221655 0.0141327721280134 -0.00654691585309205 0.00331141445149775 -0.00636124912940079 0.0110270592071049
  35 485.412519524385 ""  4.39528435331947 0 0 -0.0490144391108234 -0.0979136796062825 0.0530452386244202 0.0259179679542205 -0.0586670748934801 0.0247465953653442 0.0589891851547506 -0.001841668526021 -0.0303306374498847 0.0151401744929809 0.0469812231404537 -0.0391197292716106 0.0489736494699144 0.0660645183482961 -0.0467643366473944 -0.0631247175089975 -0.136759718214279 0.0736042441614722 -0.0063818266648744 -0.0757923121524568 0.00568542747340521 0.0359943042192783 -0.099645178864369 0.0353456141079237 -0.00427847408237313 0.213639188795819 -0.0246836362540818 0.125172099189531 0.0164456958454408 -0.0662967598562403 0.247353490467183 -0.0750218203711275 -0.109514587581145 0.0632688534552455 0.0202140376999197 -0.0165044042481058 0.078816630433791 0.0840571344994009 -0.0527378032192729 0.0714573528524379 0.0892853715834319 -0.0605071344086817 -0.000429261812952262 0.00140691374609455 -2.31789728330088e-05 0.000322258682588718 7.75753481784915e-05 0.00019801259339562 0.000205576945161766 -0.000562216496228731 0.000605086519545978 0.000782887825246164 0.000185425461957751 0.00313904500301163 0.00101026122065941 0.00125708997659514 -0.00184462712274173 -0.000197920136478438 0.00134293141050416 -0.00112088688239152 -0.00103431839658775 0.00167644699260971 -0.000459997271770482 -0.00080098790349133 -0.000134760500999572 -0.00116911697901934 -0.000204484191024429 -0.00215154090761947 0.00146422570972751 -0.000497010953718047 0.00115885712272256 -0.0014120002539443 0.00200433977355342 -0.00258740182403014 -0.000325725055800647 -0.00180086764407267 -0.000860110519788941 0.00280704220375519 0.000599331647823264 0.000453250254626617 0.00126611119438275 -0.000692665575715677 0.00229768710795683 0.000559313183537555 0.00180268462698641 0.000181946168082903 0.00677881655192295 0.00243464578401676 0.00201432366076222 -0.00258512461490159 -0.00233303882029784 0.00249497484203899 0.0018952376529898 -0.00220120198937641 -0.00054364068407382 0.00175981028421615 0.00220684121357934 0.00176547705554043 -0.00708897018977876 -0.000315427395146417 -0.0012302257716302 0.000144020891235164 -0.00332912548302365 0.00636876810879984 -0.000125974266413555 0.00274379763454471 -0.00136318590640163 -0.00149804264608417 0.0043273894411899 -0.00503721031650613 -0.000731871436839364 0.00174322191296461 -0.000265418849518714 -0.00147729107042091 -0.00200795135884942 0.000657472925927598 0.00175744930848887 -0.00189002335333368 0.000531845988634614 0.00185085742757937 -0.00326513738320349 -0.00104869721593626 0.00517412080274948 0.00127420069474423 0.000391125687028072 0.000845361292187368 0.00115083968661757 0.000428011500840067 -0.000506103796150244 -0.000836869965848555 0.000608044025744777 -0.000225178047320587 0.00165322020931785 0.00082161136749673 0.00369700255514371 0.00204043138229989 0.000236278649463651 0.000237179108910146 -0.00187058900579174 0.000371712184690748 0.000537589805525959 -0.11892528771782 0.0153689069707747 0.059630240867451 -0.0963576744050256 -0.0807156106034866 0.0697629060475485 -0.069086194800679 0.147476490334022 -0.104524988696505
  36 501.482658389124 ""  5.21000864233478 0 0 0.0630357736767985 0.0229577135598382 0.133065581382832 -0.0111421603624042 -0.0812478989013735 0.0256845505412749 -0.0405040141606952 0.027541114078192 -0.00956171458716758 -0.0644660952793639 0.0143719313184212 -0.0252243328570264 0.0350150182146721 0.0157465962085881 -0.00817142821439993 0.0181125977786034 0.00327807490983795 0.158328873670102 -0.133745306227019 -0.0944082984032293 -0.13147715678312 0.0421753257160646 -0.315328559515055 0.0759340408769898 -0.0396972623506228 -0.0461658473887079 -0.113409325894303 -0.202316984725126 0.192169981074922 -0.00954409552198408 -0.0329920168433827 -0.0785907350057207 -0.124688286503105 0.0627655841169881 -0.0733147075333973 0.0563032033912518 0.0889790850259679 0.0513419991004419 -0.0200735371103995 0.0816203052466538 0.0707528207115334 -0.0397960874924601 -0.00232710841658029 -0.00610788849378457 0.00302999879313701 -0.000175287552078403 -0.00624493040862123 0.00201278065589723 -0.000510295994787632 0.00494882830377424 -0.00166957579465717 -0.00242854980090193 0.00456424219235597 -0.00039607995739553 -0.00240531970379345 -0.00495024790082115 -0.00104229858879952 0.00101568260720272 -0.00516535169309653 0.000438912840765608 0.00391191744514972 -0.00439582901271761 0.0019628945454553 0.00291588005299912 0.00423432947998537 -0.00218437582667102 0.000213790865313268 0.0045153989110087 -0.000509138120381434 0.00094581992376973 0.000977875692446574 0.00396324135029717 -0.00418010670179755 0.00527933062916707 -0.000972251843310224 0.00216572808774548 0.000115508366735473 -0.00377622182528019 -0.00778599749991384 -0.00476931468785453 0.00211091759752629 -0.00478323952019986 -0.00927424268280797 0.00354211836239696 -0.00833245621668253 0.00756471746242883 5.28074879605406e-05 -0.00771040381869782 -0.00872191355930167 -0.00285319542774968 0.00910365882110391 -0.00641402855299174 0.00563400765356471 0.00915213787421904 0.00916216892308099 0.000823510898375591 0.00275216427361417 0.00237950695627089 0.00919531511005978 0.00123928692198938 -0.00172321478014523 0.00511093557328754 0.00076280263092166 -0.0039428195807767 0.00161914109399398 -0.00839083575063896 0.00618377018185015 -0.000927211347256902 -0.00711329995447445 0.00679277135561511 -0.00126518538153301 -0.00325076582933178 -0.000769046476467624 -0.0011386237514235 0.000421788930217518 -0.00416317192732736 -0.000272219828464712 0.00264934123883109 -0.00365395838360337 -0.00407462209999032 0.00549657548510801 0.000421210274275423 -0.00953597078028788 0.000294740151403214 -0.00236865470553876 -0.00327706418975821 -0.00137481030770218 -0.000354382932637012 0.00237574406692475 0.000765460963984211 0.00344523213621695 -0.00078006229982055 0.000226052594896692 -0.00383074199791975 -0.00353711623955852 0.00269315863420607 -0.00264058001001413 -0.00570063271828803 0.00502611279767882 0.00721794325653637 -0.00277345371598056 0.0351804767360311 0.0124748170797767 -0.0716623614986862 0.12334722385135 0.191313413815758 -0.165129857338276 0.00148207473501588 -0.0695606494704934 0.0269165624215974
  37 508.746831793266 ""  2.85358324925895 0 0 -0.00458218607772724 -0.00316881112053418 -0.00803691419402854 0.000512569088557562 0.00509452160049187 -0.000710677566505441 0.00446509156656877 -0.00195519881487366 0.000448261621540002 0.00390282849231377 -0.000378366439320757 0.000666657955057261 -0.002099291091629 0.000277692402319081 0.00012397205450831 -0.00116499845134087 -0.00240053341014507 -0.00967199613386082 0.00952174382263222 0.00566015884846509 0.0117024749569135 -0.00387357134320709 0.021846881398518 -0.00422504954976329 0.00320558515543857 0.0074347255496786 0.00873589910728437 0.0173126936329088 -0.0134266739095372 -0.000605315161904829 0.00727020117371082 0.00425389757810667 0.00724223196423612 -0.00366475266144243 0.00368121400966319 -0.0061877464062776 -0.00219942049845829 -0.00116359758173205 0.00283996082749333 -0.0068853898408798 -0.00212304941435271 0.00284235974747955 -0.0373110083629657 -0.0718751878727735 0.0384083635701758 -0.00711842400953834 -0.0825152635017193 0.0475556469166534 -0.0126763964711718 0.0613771389351595 -0.00407886606684355 -0.0227322889690701 0.0593348425420449 -0.0384583117227498 -0.0235410950950595 -0.0363665052988002 0.0259230135506197 0.016450157026399 -0.0446315216542364 0.0506020075194478 0.0388465939497442 -0.0424127498556159 0.038679618813864 0.0268864576210254 0.0473209172804714 -0.0491040911567975 0.0192567897983206 0.0341412282489414 -0.0252231992686032 -0.00656317450083309 -0.00542322894062212 0.0174903984023181 -0.0363612274337414 0.0328680345063578 0.00162808223689445 0.0330844209313284 0.0236279745310969 -0.0576695020067008 -0.114897900171595 -0.0579431437485137 0.0307625953715679 -0.0634529850351074 -0.123291245647151 0.0422114689279766 -0.0839964414567514 0.0806335245890644 -0.0961523192817397 -0.0856372610003213 -0.0810133532648638 0.00200904152997502 0.0935913605452648 -0.0687308528289574 0.0348943387763156 0.10303454379875 0.0882193132009031 -0.111732579869347 -0.00831950693673103 -0.000971967534703807 0.0683321829982518 -0.0102694137194516 -0.0125965316801421 0.0659148358233622 -0.0358495757865569 -0.0668833155272038 -0.0237268747580013 -0.0623139829309987 0.0220081640796292 0.0154960370776723 -0.0979409691521088 0.076155056744482 0.00159656268664792 -0.0284757449129176 -0.0362406799491453 0.0308962127743689 0.0330153903586628 0.00413139689299729 -0.0435575558240777 0.0346800857698559 0.004091667107718 -0.0480761350067532 0.0518937920063724 0.026259699498331 -0.0858378620179447 0.0425067673760504 -0.0217995419509831 -0.033753611467047 -0.0171287776190429 0.0292683596096743 0.00295592254401467 0.00173406550937236 0.0500487485286687 -0.015517044109614 0.0492096048767601 -0.0789583527000139 0.0272180422453677 0.112554671897035 -0.0311568976786732 -0.0932371848295125 0.029094818845312 0.0649921522322518 -0.0294209880191262 -0.00388581241886819 -0.000214888924595129 0.00673198214205549 -0.00622081669916242 -0.0199152528278725 0.012692050715144 -0.00333691598682588 0.0120604948920103 -0.0132650781452765
  38 557.346268912938 ""  4.79183798642177 0 0 -0.000303092604278881 -0.000189431777734018 5.0792332746212e-05 0.000266858691027372 0.000290028019138791 6.13974626002265e-06 6.87809651214764e-05 -4.10300704941568e-05 -0.000161638250772781 0.000242757780881739 3.71292282124884e-05 -0.000125705048991164 -0.000362055155482849 0.000344201047456404 2.20418907297281e-05 -0.000612005517937699 -0.000457656839043252 0.000254252365896721 0.000487824503733334 0.000412114437312545 0.000265974218684812 0.000274175445126755 0.000887595594687641 -0.000447101936802387 0.00088040453852623 -0.000618821972117781 0.00224377962879406 0.000582428768352312 0.000859073921297324 -0.000727590431966616 -0.00222416534685884 -0.00117628570108918 -0.00135192202373382 -0.000371595568338914 0.000321426452240371 -7.64926263078611e-05 -0.000721586118851356 -4.8826668134273e-06 0.000400530563182101 -0.000258562283400089 -0.000216932896809353 0.000153541859938945 -0.01584149039944 0.0215593651387421 0.00472800964550092 0.0675717487943965 -0.0268350417043421 -0.00638800769152482 0.0680032543891604 0.0237102828152223 0.026584160929671 0.0221315656641722 -0.0128787789278268 -0.0179653683125267 0.00532469767231358 -0.0376577043649111 0.0156367223128627 -0.0594170342626515 -0.00761088505875812 0.0338673023617725 0.0135355473577182 0.0319197580426588 0.00604705131246778 0.0253692985389303 0.0487621805511163 -0.0286204730957107 -0.107296952371853 -0.011760311245849 -0.0205521205920304 0.00112302997301833 -0.0528419705581952 -0.0630946303125665 -0.0154846943626106 0.0795469363752878 -0.00897440667445223 0.00374981970863773 -0.0234462991182413 0.0524921463267089 0.0309105450235445 -0.00672922627900703 0.0424451331346588 -0.0704613808862641 0.0654486190144664 0.0500409623124683 -0.035938531764088 0.00660558431246603 -0.0845652527336309 0.0411170843403861 -0.0226477709997315 -0.0230480429617739 0.0781213128433798 -0.00360859300602322 -0.0232201599898124 0.00587581923894429 0.022480658100082 -0.0902167864511173 0.0704695871051295 -0.012776814714374 -0.0118490290458 0.0234016349232201 -0.136432166997866 -0.16195813159802 0.0587302331315576 -0.0341273842722863 -0.0307389246767636 0.0703655780485034 0.0350728834097101 0.0122214874797771 0.0644688589895052 0.0649700785965983 0.0131146160369922 -0.0363138154038671 0.219756538882026 -0.0265196412221552 0.0904402319115935 0.00544500678401623 0.0120557282107343 -0.00156274846603882 -0.0906879527736492 0.201580830710817 0.0975206121462055 0.011129125432954 0.0202539373667918 -0.0186563823982135 0.0107772333722731 0.0316683548238542 0.014573671128741 -0.0294404401046068 -0.00415057130229103 -0.0619700521680503 -0.00918150623197259 -0.0182409101856936 -0.0132572313321728 0.0625035459804516 0.0914774367158652 -0.0141038532578246 -0.0200510343019451 0.00124492196359794 -0.0919786158638216 -0.00120025586741245 0.0067381728666236 -0.000692592561760769 -0.000302169357287829 0.000258872783222145 -0.000871555419704864 0.00388217865345572 -0.000496890660793052 0.00117756035424801 -0.00220995834850731 0.00571680416548276
  39 588.862459178967 ""  20.7851651038298 0 0 0.00142218192941036 -0.000430537660349057 0.00290827226594706 0.000144686001937376 -0.00134551392617596 0.00094195603027384 -0.00115581239334338 0.00072647257247131 -0.00193054456388238 -0.00137049793453029 -7.5455285818698e-06 -0.00146100337358724 0.000509909302975213 0.00166213876545393 0.000283090198703255 0.000761958018256003 -0.00210193637550908 0.00381609374830903 -0.00142181428590208 -0.00175315430555041 -0.000142171854715227 0.000870381977981854 -0.00330607142539177 0.000730068874139506 -0.00114823304027755 0.000279507630915355 -0.00126977090501347 -0.0030137265793768 0.00508666957074706 -0.00206274036083479 -0.00134691621731708 -0.00407713304949524 -0.00705944938005946 0.00137619900540043 -0.00192750322423935 0.000718313045101867 0.00369304041886326 0.00208204987650248 0.00319184793448781 0.000931173314513208 0.0016361341701315 0.000306862926554774 0.0176479800062915 0.0267353155612731 -0.0157177490650646 -0.0075590185491228 0.0199041862139758 -0.0325030183770126 -0.0126705521888516 0.00930037295942934 0.14258421637106 -0.00533394539850933 -0.0223116062157296 -0.024583361650569 -0.00491658071921001 0.00849179129785983 -0.0095709904143322 -0.00953138879849483 0.0348756643231628 0.136081249113819 -0.0200973060755843 -0.00406774495552944 -0.0102512671541388 -0.0168281635894665 -0.0323256881213098 -0.0185911087513538 0.0279757329713065 -0.00281525600831733 -0.0190992095163014 -0.018206793153979 -0.0161073806324341 -0.0147196066680903 0.0109918027708757 -0.0248553332099423 0.00935072041161219 0.0255108903464872 0.0256667413675504 -0.0408232287029139 0.0252426885547225 0.0214088692510493 -0.00846328739135092 0.049461059938835 0.0407016226648035 -0.033345614181321 0.0180637800255356 -0.0705614626962975 -0.287434230648141 0.0192173025499453 -0.024500634722351 -0.24109194724394 -0.0293902778929482 -0.0308359834583988 -0.256559775428587 -0.0221974987405679 -0.0882987709825264 -0.283844504682798 -0.0590902421716294 -0.0375129367698238 -0.0293076592416426 -0.0318161879608287 0.0256941932233488 0.0585038548816968 -0.0638978882405385 -0.0416077288410256 -0.045234298724708 0.00673832706145997 -0.0521980572688213 0.0329978917066495 -0.0173109514818454 0.0175603353910021 0.0213436621499341 0.0138640358303567 -0.047560689536614 0.0195456247797071 0.0464493850693658 0.0378054313436216 -0.0542370666346399 0.022486471060819 0.0402948853617162 -0.0235924602352739 0.019038959099003 0.0256466558741835 -0.0260880751913864 -0.00528975725776545 0.00123778021515584 1.54823009173799e-05 0.0023203588129704 -0.0017698248950941 -0.00165072864520343 0.0204819805136069 -0.012568513285276 0.00960441664289686 -0.00962281914800477 0.00333398565621844 -0.0429651152343687 -0.0313128890908534 0.0163276584258904 0.0322203675661251 0.0153207474000516 -0.0251334810437777 0.0085490615196671 0.000274855582528114 -6.93637157876244e-05 -0.00105059668319163 0.00196701869270724 0.00388395346566526 -0.00295385760599098 0.000294462007486238 -0.00027040560602836 -0.000582422149739789
  40 652.952345119134 ""  0.325810977142936 0 0 -0.000157488318964656 0.000266942552159093 -9.77885884531668e-05 0.000691699642363751 -0.000536088128175683 -0.000426244344161334 -0.000243352702035882 0.000338263661741458 -0.000158687936031619 8.22188422819531e-05 4.63450367516049e-05 0.000178174547342699 -0.000390785434660735 0.000282518641552367 0.000278743670764146 -0.000322723345189155 0.00051556288221516 -0.000126471847418231 -0.000793755902868773 -0.000627503229643949 -0.00242361376362398 0.000852551127613325 -0.00224811777724426 0.000295500479359241 -0.000138572890889108 0.000400141865737482 0.000388760701306881 -0.00022967628381192 -0.000393250640672858 -6.94999301270838e-05 -0.00103334956120037 0.000443570711371879 -6.53885921593311e-05 -0.000620892818977182 -0.000780202368168785 -0.00197636252202461 0.000538171738810995 0.000294857786804442 0.00124154900895117 -0.000683070287435322 0.000404488151005807 0.000388616802153355 0.00950446916617225 0.0242703525187369 -0.0135008647301785 -0.000953104583833785 0.0212960640653385 0.00125081099959713 -0.00100687830052098 0.0389332556165725 -0.00478890638910831 0.103984578530527 0.0720341018954128 -0.0126881374613199 0.114102063938401 -0.0714518629224406 0.0233643353294935 0.00345842237814967 -0.0403442188159273 0.00284850883999749 -0.111685558054598 -0.0861978498662244 0.00594040499060322 -0.119636338608444 0.0597655879079531 -0.0133021797910244 0.0047203521186976 0.00365935447701183 0.000231868199383463 0.0027830755674454 -0.00156629974543045 0.00051604753003306 -0.000296112823462381 -0.0162783327899289 0.00200849554069939 0.00255685432340181 -0.00282121744333179 0.00199775095644933 0.0275076228878598 0.0240135821498528 -0.0171487299158672 0.0126216842720316 0.0273607654716709 -0.0141741249394687 0.0627815279370241 0.0905588239486171 -0.0178715722812551 0.0757892641146058 -0.0920892907227334 0.0363649165688666 -0.0782335845506464 -0.10005571868264 0.0168348643709656 -0.0937016651013786 0.0799405220320873 0.000723373886875211 0.000469690001109896 -0.00306044495004575 -0.00643051022358196 0.00205526703466408 -0.000403776356044764 0.0067062305042606 -0.00286552837710074 -0.000227329011538678 -0.00115539323504678 -0.0007063772910417 -0.0125725329569831 -0.000972542380419248 -0.00348395918501033 -0.0159577332012403 0.000840576734669354 0.000551711839164792 -0.0249708358144695 0.00593528518430099 -0.00589437772798811 -0.000829332034406676 0.00250032731264308 0.00352893705226886 -0.00431723839322604 -0.00640343331382546 -0.00184213612739123 -0.00267855132347178 0.00938795881476924 -0.00383885767771636 0.00350041361423722 0.00430632885890962 0.00145229864511394 -0.00418120295301959 0.000571193900789664 -0.0027514942883434 -0.00430494913618562 -0.00120299419549603 -0.00469009849159569 0.0111403053078554 -0.0014580862290209 -0.0122625605395275 0.00293325937053361 0.00994811675663029 -0.0120613199960199 -0.00554678410460353 0.0049366111587456 0.000212312953159979 0.00011538357342685 -0.000401056994675236 -0.00100792960354749 0.000107571240880699 0.000369331700128613 0.000329171209698073 -0.0018238048223183 0.00288625112031971
  41 683.060975570749 ""  7.80052421240643 0 0 0.000112853626716914 1.40062572260601e-05 0.00048695509615874 -0.000220429637257967 -9.45983038841e-05 0.000224929383804317 -0.000241520551787283 -0.000142322815657349 -3.12430207817573e-05 -5.70871906780537e-05 3.90027145215441e-05 -0.000211982735477625 -0.000138694705702934 0.000594930351883619 0.000368870629426148 0.000388441099784091 -0.000137987584142065 0.000452224303991375 0.000164331893980282 -0.000194464055844902 0.000919613227517161 -0.000765355057977717 0.000548455128301611 0.000196172204077312 -0.000271849868489679 0.000119587427405831 -0.000692362877024859 -0.000973809714831558 0.000621446618936668 5.45336383601216e-05 0.000714722788650093 -0.000488458908100102 -0.00038375910148923 -6.07114662582294e-06 -0.000143491820509455 -0.000172610181893086 0.000581120976892067 0.000617279056235715 0.00112999799401507 -0.000677869891065748 0.000630804118515332 0.000462043666102226 -0.017941384517897 -0.0236979783151429 0.018236654560005 -0.103342855624667 0.0325064421631222 -0.0066056839565057 -0.063209459516254 -0.00710320664627799 0.0020970502844398 0.0523171555856775 0.0499692495222149 -0.00303919959832649 0.064454323074233 0.0473601701489715 -0.00809379446755856 0.0629798415665359 0.012922345659029 0.0214321811465823 0.0446337843919577 -0.0469740992452974 0.00633052308522674 0.0414682814099727 -0.0647664241566418 0.0206008450842967 -0.0358196623294096 -0.00410280712180907 -0.00449007111337575 -0.0169367249917069 -0.0495957519805117 -0.0638933606529851 -0.0383155463001794 0.0688662080415885 -0.0122299934465351 -0.0301682276960938 -0.0325479118581334 0.065065459238917 -0.0375848258947158 -0.0149271691345128 0.00894354047426426 0.0404426948758503 -0.0201904301255916 -0.0188323965777972 0.141804516095048 0.00442729036122021 -0.007287781140167 0.0437603926549484 0.0297564277268333 -0.0372621315145566 0.000750606218874297 -0.0327555218291476 -0.037835598269499 0.115443763768195 -0.0211295226003643 -0.0186882611575638 0.00449043306138589 -0.0383669027106459 -0.0497789882013005 -0.00917130519369207 -0.077912815760064 -0.104414327292383 0.00709870491169429 -0.043990272014935 -0.0519281322475398 -0.00925416709120856 0.0583188212040981 -0.00801177759705864 -0.00852198913527241 0.0642216473487974 -0.00449732175675268 -0.0463877177674032 0.12004166971722 -0.0206950973249152 0.00107655188932327 -0.027010523704648 0.0545121985898582 -0.0329103474456625 -0.0546517488405594 0.119132802025687 0.000691261124081627 -0.0223255773329496 0.0545411706149606 0.0122681736033863 -0.0189278428951631 -0.0295893968771564 0.0041563309883976 0.0245846632648378 -0.0050466907795584 0.0320387328526404 0.00281463601446015 0.0200691224244498 0.0102309447558332 -0.048024704357081 -0.0667574526237244 0.0132143495945689 -0.000161503444587459 -0.0151615461356267 0.0608171526485939 -0.00605507084729714 -0.00423057885386823 0.000207602904498847 7.12519647305692e-05 -0.000114726962878582 0.000271922315336921 -0.00101613437668278 -5.49947986194807e-05 -0.000615362862041753 0.00133489844431286 -0.00319005936915982
  42 759.808888302743 ""  2.35557916931843 0 0 -0.000364712937610877 -8.7320490604146e-05 -0.00127122767016682 0.000982886651038529 2.46101703882803e-05 -0.000294454605003837 -0.000129340806819439 8.57516414003387e-05 0.000728727474771456 1.93259989389961e-05 9.15467877704987e-06 -3.16481883207605e-05 -0.00071753486726693 0.000382419918328591 0.000362384590138907 -6.36963259044405e-05 0.00021564323110868 -0.00147736754806124 0.000323057541842749 -0.00024462833842516 -0.000444087487756969 -0.000991073198312783 -0.00107312575595653 0.00122768699217872 -0.000751668499941154 0.00123667163956997 6.31758716030863e-05 0.000695886457190521 -0.00171852696162893 0.000544165607577296 0.00138802668892275 0.00183579041688319 0.00256892991060459 -0.000790140935881561 -0.00153065338614191 -0.00237371183233016 0.00113799183857726 0.000522276522448771 0.00219774475360796 -0.000569331015284711 0.000282505756804076 0.000473309838507882 0.00642911411158012 -0.0176868185294509 -0.000710450449281195 0.00436077932735205 0.000432961553798143 0.0145263628712996 0.00710672804076574 -0.0226367302948445 -0.137565552501889 -0.00156310911328545 0.0109640130162128 0.0708960236499882 0.00686659496958774 -0.0184114784870124 -0.0657554209248051 -0.0191551826264559 0.0212147574318701 0.153281051541261 0.00575564245839549 -0.00846422316723693 -0.0736816642649533 -0.00361764250947683 0.0286897185678736 0.070496445532794 -0.0015872335383754 -0.000506081757798825 0.000526095428824671 -0.00570717272673224 -0.0129829510887639 -0.0140444587780653 0.0013593771120653 -0.00278807642830289 0.0011891106832481 0.00984004586542845 0.0117105802243835 -0.0196243396976909 0.0276012386977731 -0.0200016732448118 -0.00183426971895831 -0.0130801390323749 -0.00890846468332564 0.0149827740987246 -0.00689083913579515 0.0293727557535789 0.182419734486042 0.0190624278351786 -0.0421369306691694 -0.216665402632999 0.0318871173357951 -0.0386200370311269 -0.215203431744842 -0.00720458313165332 0.0488739592234333 0.185797008188646 -0.0278036001126629 -0.0247471187426429 -0.0253896755096951 -0.0126551781999686 0.00646591412333419 0.0224104722314787 -0.031287554591758 -0.0196286386248641 -0.0272154589994207 0.00483796633349875 -0.0128522219487162 0.00900519685302316 1.10204191129397e-05 0.00755314704774727 0.00637258301353652 0.00109545837284825 -0.000165587757470599 -0.000339792231497924 0.0427503428538925 0.0156408070654249 -0.0295910442842321 0.00753724352759127 0.00170980874156859 0.0248838439858346 0.0352362250127097 0.0206375110150462 -0.0287984548405894 0.00398932393801165 0.0157817802371342 0.00285384709090384 -0.00927062588800838 -0.00277051141911428 0.0128794343626633 -0.0114904438976665 -0.00133509393680989 -0.0160090733096378 0.00663929100161558 0.0099267976047974 0.0415952278983265 0.0209846145720072 -0.00695868152577161 -0.028040967928643 -0.000285462288451063 0.0260841241727941 -0.0141318619115597 0.000200206289651681 -7.65845821074477e-05 0.000141992407777922 -0.000673619122535496 -0.000744364769233198 0.000787276412066461 0.000538679149039235 -9.94496623689402e-05 0.000564529930093386
  43 787.177779084456 ""  13.3393181556792 0 0 -0.0004163243559041 -0.000330669668598678 6.85238507992105e-05 -3.24443002075418e-06 -0.000278602290538502 0.000150867298811019 -0.000450681973319395 0.000311410997660466 7.24367919011021e-05 -1.80701826240415e-05 1.01344962328442e-06 -3.20562274307742e-05 8.84685275734754e-05 0.000258772765456296 -1.70784066502305e-06 -1.65058393468693e-05 -0.000589001061925623 -7.49912381616988e-06 -3.00585594238978e-05 -0.000504237049176397 0.000526174047327929 0.00021089654366163 0.0005065299231097 -0.000323357210877431 -0.000727693895519354 0.00126042764126544 1.41256913812802e-06 8.49757226666883e-05 6.78131046968519e-05 -5.34853649318032e-05 0.00012441062489152 -0.000163263232074985 -0.000504932847789614 0.000135748024475896 2.62424555467414e-05 7.46750592479968e-05 7.25851990125444e-05 0.000220992329576826 1.44930400020292e-05 3.35351134242443e-05 7.28262580891129e-05 -3.46828079523211e-05 0.0603566236980301 -0.0487463188111228 -0.0428848017550537 0.0107367751729518 0.000201346017789084 0.00688243279174279 -0.015660739487756 0.00301178555477672 0.01950546716 -0.00935009246679658 0.0205062435142383 -0.0131037109327303 -0.015489975974219 0.0306577309463467 0.00120653910714605 0.0200733443397624 -0.00061196631216027 -0.0146589083078076 -0.00935094588553654 -0.0288051445895427 0.0134793133304025 -0.00407104305300272 -0.0295703394425661 -0.000239522188797447 0.0142280303894077 0.00275842581956513 0.00102617893875264 -0.000358632449250112 -0.00918618064181235 -0.0119384685197736 -0.00439960922378771 0.0164065996897957 -0.00249845925112259 -0.00497962251641398 -0.00850403770222334 0.0168802700314161 0.251209743068383 -0.101069009883721 -0.000144368616239298 -0.000607259037855057 0.073154109182455 0.0266521572076318 0.0201599426528969 0.00695998643532572 -0.0189758570477381 -0.0410112707767468 0.0182291966112188 0.0173097509475164 -0.0396656384566669 -0.0154661362340028 0.00834326947436728 0.0136814362952124 -0.0241872598917296 -0.0305632162018745 -0.00695230228620852 -0.0131391732756715 -0.0158344574188508 -0.00243654317130088 -0.00212905867298439 -0.00210595207834583 -0.00636704873979355 -0.0141262548381784 -0.0169779366358733 -0.0182812952495656 0.0219843895535821 -0.0043236063898299 -0.0172634877867805 0.0205689017647047 -0.0053639901839854 -0.00185798730102088 -0.00181117190888415 -0.000367147533762196 -0.0195355500502401 -0.0131642726271261 0.0237267233357215 -0.00410290337158991 -0.00203776290539003 -0.00381647072304254 -0.0174206164147192 -0.0131142143739912 0.0220228194887707 0.0473757625299438 0.12937314977904 -0.00174606790537947 -0.0633799810594636 -0.0186795712982243 0.106741048955782 -0.0298583750619644 -0.0600988021997266 -0.108391899666543 0.0494559150510812 0.0504706024291563 0.119301000330764 0.0843866577640555 -0.00254442926689565 -0.133046934454184 0.0189549336675566 0.101711914954563 -0.0821614849472767 0.000368979796996262 -0.000232353767190952 5.58476035007463e-05 0.000247009348513846 -0.000440492245288065 2.40581078946995e-05 -0.000183666158333466 0.00150036070275002 -0.00338846467252337
  44 823.625661111007 ""  20.375920290451 0 0 0.000334090523398332 0.000370355861319488 -0.000289839262284102 0.00134036202089517 0.000686175062039171 -6.91046803850827e-06 -0.000148030309254552 -7.02532173312651e-05 -0.000135282197247786 -0.000699734490781579 -0.000202582928529882 -5.28961503588037e-05 -0.000338645462435079 0.000237959088033873 0.000175132633545272 0.000152376647241846 -0.000592931852600777 3.72493699928068e-05 -0.000262954928583219 0.000677801116196439 -0.00200736331110053 0.00191712900267939 -0.00113833288720975 4.62938360661005e-05 -0.000148142720694584 0.000296744686266658 0.000603092726170139 0.00101842837665566 -0.00200010412484397 2.4562912410329e-06 -0.000193502098478997 0.000706988375077666 0.000634042883048225 -0.000206694523064807 -0.0012292907208586 0.00058073274222728 -0.000811704140123326 -0.000201750396763277 0.000475308776827136 0.000335159671454484 0.000134930065935669 -0.00019393374985104 0.0184632336800477 0.0506631854383467 -0.0129102374335503 0.0899297550629358 -0.0377844843469157 0.0127835137408616 0.00138578439941939 -0.000412636614271222 -0.00576540237560932 -0.0407649355550505 0.0456828021173772 -0.00709594363807857 -0.0579741468711046 0.0580777638924025 -0.017884303680089 0.040881500328741 0.00284249266055937 0.0135895820159178 -0.0362725389535657 -0.0643084854768521 0.000154019063207113 -0.0293588287458757 -0.0337424804019561 0.00113692581055825 0.0903520345015532 0.0190446948041071 0.0101846812071102 0.00275120983341169 -0.044640096930736 -0.0601882974753755 -0.00835066830684273 0.0655973106866327 -0.00791836367461456 -0.00829538293400618 -0.027237127288328 0.0627477673977871 -0.0417752065994797 0.0710648196428808 -0.0334853887538731 -0.00895966530574165 -0.0167732503986601 -0.0110596385636235 -0.0460362724731999 0.0549600948269665 0.0159676780739887 -0.128271180200802 0.0146129074831185 -0.0137861237127297 -0.101139838259449 -0.0304914469088382 0.0234677844044096 -0.0219578708608137 -0.0160395480785672 0.0780885002484399 -0.0634685545602794 -0.0818697919879587 -0.0920347764000777 -0.0192339736924686 0.0303787086734377 0.0467726357560184 -0.0635594770570019 -0.0817422207651622 -0.105538859394563 -0.106167752485778 0.102178327478614 -0.0191587754977119 -0.100878877420401 0.0962047447599946 -0.0271297476543633 0.0119253971894436 -0.074508461615909 0.00816282655889521 -0.088314346689442 -0.056176869184973 0.102798651901705 -0.00307411902288937 0.0171448819196584 -0.0576895646982272 -0.080521949976548 -0.055377390931902 0.0853521734638988 -0.0253313785447449 -0.0232791289486891 0.03478764386021 0.00812292762976833 -0.0296118154804756 -0.038794433932539 0.0014598472552763 0.0390988938849917 0.012705504521551 -0.0236405947308103 0.0329870488187184 0.0364114907497853 -0.0327139581521506 0.0167427900747456 0.0738311196607621 -0.030482227590879 0.00138411476483033 0.0192875177309473 -0.000398863043784924 -0.000187545027988134 0.00027678375818449 0.0010649960981493 0.000504147816599745 -0.000376785928483089 -0.000362825340647169 -0.00146957187722735 0.00247688609496885
  45 846.342732035672 ""  7.40909848617517 0 0 0.00303347995681294 0.00892059161302282 0.010813119267622 -0.00283325869370434 0.0135422066759241 -0.00643970865422702 0.0131027866651629 -0.0142429533387771 -0.00262271613093376 -0.000187260635864947 -0.00134553113949219 -0.00029210063234858 -0.00108613965556492 -0.00171568240277128 0.00213971067973138 -0.00232160984241832 0.0122704024718273 0.0112296849106733 -0.00412724374363704 0.0228531198877282 -0.0268027953192904 0.00719515431867463 0.00086849211588605 -0.0075345439943927 0.0146432717702447 -0.0310735067685669 -0.0196394153394875 -0.0095463173823869 0.00415453627963423 -0.00184955800475632 0.00897024136020408 -0.0245495037321065 -0.0133132554792038 -0.00233188674493 0.00170848270418855 -0.00106699573545445 -0.00276965120784745 -0.00466011197994281 0.00654537645428839 -0.00333446571580157 -0.0046457712149407 0.00392408524539642 -0.00204642188061034 0.0102235065751201 -0.012233487688177 0.00849819183485503 -0.00975207461798159 -0.0038177538403035 -0.00405250140264518 0.00392846232738382 0.0381713986035589 0.00250470802744047 0.000471703258144872 -0.0958864629544594 -0.00155629032561203 0.00263014093838332 -0.0716015944784868 -0.00338290244836477 0.000530747945323026 0.0356182477260811 -0.00515644941188835 -0.0084945138041617 0.0270054412002556 0.00227391813441278 -0.00191767906376244 0.0360502212143707 -0.0136777530478042 -0.00267763783702536 0.0081954136272555 -0.00219000671969819 -0.00380034307385062 -0.000576517378758163 -0.000116149193366076 -0.00581546841193093 0.00212615745611263 0.00430273109588239 0.0101655323519522 -0.0189475137584343 0.0101864642525232 0.00327395248497052 -0.00420990225422862 -0.0274356510786698 0.0231475027858583 0.00679911279677457 -0.00255013256763695 0.105693653474325 0.633552403391975 -0.0471472149279385 0.0804216940965683 0.438987973086733 0.00923836805228016 -0.044055066391812 -0.193493670284612 0.0238884794161771 -0.0436874182795963 -0.249252055330295 -0.000197411285749893 -0.00324763207081939 -0.00666454439747313 -0.00121608051645548 -0.008844017022644 -0.00636814083244605 -0.000262401199326931 0.00636697152303005 0.00552879581786544 0.0123683925362164 -0.00169050134406919 -0.00285216399109982 0.0147084645385327 -0.0216541977542459 8.20355069601321e-06 -0.00453594844926724 0.016863169382566 0.0119282546643777 0.0276136499012139 0.0107766126664043 -0.0243751659756528 0.00307902369943777 -0.00220895592697443 0.0151010527858177 0.0269728235571492 0.0182461383543627 -0.0288804673779665 0.00215152324915619 -0.00301476406062712 -0.00114233092998634 0.00227577143560217 0.00255770233373943 0.00154836222023943 0.00632501935324319 -0.00322822211517074 0.00418786474812738 -0.00257080493340444 -0.0111645344462693 -0.0481171721380894 -0.0208975291659304 0.0162249017086695 0.0323868633064544 -0.0169522087997458 -0.0188385342877299 0.0165920199628293 -0.0101120474881369 -0.00335155395420845 0.00355619852387579 0.00662231115117263 0.0133413584739494 -0.0107043538069069 -0.0161878915915495 0.000656327654479445 -0.00871087343890828
  46 851.793343547268 ""  6.03360471107456 0 0 0.0236620323578542 0.068536422138588 0.075857460415495 -0.0261918998353594 0.104547484969947 -0.0439698776045733 0.102360797135178 -0.105480973885586 -0.0319969813679025 0.00296689932456196 -0.00599254992065366 -0.00212652898603196 -0.00669116908446347 -0.0218743316501231 0.015257274507109 -0.0236957291216197 0.0950518333992454 0.0819393094306591 -0.041717438854474 0.184473333891664 -0.230401568294305 0.0553474774698846 -0.0211350677124753 -0.0436738708358729 0.128389615871178 -0.262973318371113 -0.137828439178947 -0.0532454747414785 0.00192466760869324 -0.00958836210413751 0.0469047292462043 -0.175396578258088 -0.103882888634026 -0.0193570664958941 0.0220767253752724 -0.00907297968648537 -0.0328538708863835 -0.0414924975821939 0.0289167277304707 -0.0285358549596404 -0.0264441168641908 0.0245734834360211 0.00184025897552428 -0.00105716245643557 0.00218546420519558 0.00209178944548005 0.00100798349593321 0.00123588811102691 -0.00101914485830847 -0.00151372901977309 -0.00921467161269714 0.000670775006545706 0.00622602986531196 0.0137883895970772 -0.00111277167928242 0.00516735027265014 0.00987173471460429 0.0012321537765704 -0.000615928221157894 -0.00716075770616435 -0.000376243079862302 -0.00399675254444432 -0.000299995422955403 0.000526143887009278 -0.00397303349593878 0.000627529816875622 -0.0046646787373783 -0.0013348536812358 -0.00240486979751344 -0.000938642646493382 0.00334043639541307 0.00456037632987599 0.000239153952712484 -0.00269101642049135 -7.85780934531133e-05 -0.000560737680081578 -0.000109476852954934 -0.000993367395045976 -0.00311376286189675 0.00238091867304281 -0.00185756712739956 0.00449307155510431 -0.00630568978882941 -0.000923447583370318 0.00495502826548218 -0.0104910134127894 -0.0924274727503761 0.00270771475719355 -0.00810180807903394 -0.0665238430428534 -0.00389816881171059 -0.00119107702144091 0.0093373380369563 0.00273999682734841 -0.00049582962262644 0.011507113307188 0.00652466404249485 0.00732592776433939 0.00694289747905582 0.00100765594913182 -0.00488591842338569 -0.00210606942089492 0.00576027095075684 0.00605892451532512 0.0082727699792702 0.00598651583501997 -0.00678216874300885 0.00213043408688388 0.00500308951712921 -0.00247414892908953 0.00177775016014695 -0.000844169522679908 0.0056987609500765 -0.00283938748773338 0.00182983710555955 0.00171318052524997 -0.00293604613289827 -0.00077410138364345 -0.0020184664792149 0.003103709595691 0.00168229331594686 0.000909546540803306 -0.000998558011819961 -0.00173936583289946 0.00089290957038312 0.00366595241917596 -0.00145699777794515 -0.006049846879156 -0.0020974034782216 0.000637777119547051 0.00551015443021767 -0.00166738415991105 -0.000675877459496036 0.00648281905421113 0.0150344576393425 0.00443225801566573 0.00216650495589968 0.000246869159647404 0.00905632912386345 0.0124157828862152 -0.00622813142173106 -0.0782845652317583 -0.0205890838013276 0.0241237646827721 0.0326869591132755 0.0807709156672655 -0.0672766733501994 -0.12655015983937 -0.0121432332009824 -0.0367001676047954
  47 854.795142066921 ""  5.45713806456453 0 0 0.00133541909484664 0.00419047964797772 0.0051662118171679 -0.00209022620531096 0.00646957338632497 -0.00306738080632225 0.006502245561287 -0.00700946446458966 -0.00198804422525801 0.000490814893150674 -0.000174509200365835 -0.000128432554031858 -0.000376609404853331 -0.00169864579805472 0.000888533143228959 -0.00114235601653676 0.0061501589860837 0.00527108421201765 -0.00237866883414153 0.0116962011057164 -0.0141633464011626 0.00301898005631811 -0.000830528699449499 -0.00303236725167182 0.00776872832048989 -0.0158350047355659 -0.00897997629643133 -0.0042707128550762 0.00119331968920522 -0.000732448733071428 0.00383353157150801 -0.0115695303267981 -0.00662189678750269 -0.00106192132892176 0.00146114223587573 -4.09291040446709e-05 -0.00306345580720708 -0.00305493617284549 0.00104627487639322 -0.00163900768431131 -0.00250545504346719 0.00167413224177926 -0.0215966360559429 -0.0232633014804733 0.00833046665956398 -0.0462455926567678 0.0202853504705075 -0.00763709493511544 0.0155397270619143 -9.14793311279998e-05 -0.000852970882035136 -0.011961689982213 -0.0890262269973567 0.0055665860751705 0.0250176584356284 -0.085624413742894 0.00989081679407289 -0.00783409464192807 -0.00324807344588839 -0.00848379153669667 0.00855089235371222 0.0876115446352546 -0.00256845588610747 -0.0195431022615222 0.0816662929406559 -0.00208724925766052 0.101046408775327 0.0249849204972496 0.0105235301133108 0.00914289155324118 -0.0369814296076143 -0.0549328641556801 -0.00113739105847697 0.0528827157721745 -0.00566202876874437 -0.00436645902010808 -0.0222428918555864 0.0620920590412355 0.00759856078784881 -0.0382715886649533 0.0257126738504335 -0.0130375465410408 0.0168408020439012 0.0121016380840412 -0.0643267726703744 -0.0604068657128007 0.058705543812625 0.0604996515598077 -0.0567460434485171 0.0589869655816288 0.055797369820768 0.0584670377240243 -0.0812441303806596 -0.0739723667152609 0.0254425191473691 -0.118632038604348 -0.0705516282017455 -0.0806364416539862 -0.0840230958082495 -0.0173201319904365 0.0545886910045404 0.0749697968504947 -0.0702221118769848 -0.0811313756043995 -0.108810543643589 -0.11897082266753 0.0985718198344499 -0.0211318605659806 -0.116635895992721 0.0917967613518611 -0.0288666862638222 0.0255910122863589 -0.133758626435575 0.0206801413973428 -0.105439535701533 -0.061852927364173 0.114425341421854 0.0022113825654131 0.0400795439286258 -0.0964326134309497 -0.0921126067500902 -0.0589505076069883 0.0766614365207601 0.0163452951439688 0.00422054713216749 -0.0289194160297206 0.00416332306172537 0.0291101614029073 0.0240653187572942 -0.00320968569026616 -0.0334818391565442 0.00191026863618958 0.0110313608328645 -0.0348752039336662 -0.0790156245755018 -0.00340929144277212 -0.00899985109100056 -0.0266402379064615 -0.0113518632614919 -0.041095213603416 0.00892078402462665 -0.00476179133921647 -0.00133673874705934 0.00135522564907537 0.00164653597273634 0.0054453794014671 -0.00439753795319776 -0.00784158578227983 0.000100471143928115 -0.00397595903315161
  48 869.632045138916 ""  26.1805554515247 0 0 -0.000813343568903492 0.00464140787734695 0.00337471418526135 -0.00186163618156056 0.00533996993511543 -0.000840388616002798 0.00598540796031815 -0.00626551387739255 -0.00292288361172735 0.00103835444118255 0.000193040869397681 0.000369394094796085 6.4981400640575e-05 -0.00258219422163046 0.000576748866945206 -0.00259680299664088 0.00415799854111999 0.00406583681748937 -0.00570523528719197 0.0107661393804169 -0.0191029474680508 0.00305050153889801 -0.00982390970364431 0.00268144020995752 0.00814409896311728 -0.0159670164736582 -0.00652714256558191 -0.000756548116622436 -0.00481829579700152 -0.000555699870354998 0.00140726054239474 -0.00672414573638394 -0.00335105791294853 -0.00130176291580418 0.00326113775666338 -0.00023771209972481 -0.00441260760425896 -0.00344757379059751 -0.00286211800888245 -0.00245945375862496 0.00208724261530061 4.42553299235534e-05 -0.0195165033157182 0.0137240457871488 -0.0100434440511011 -0.00649408241674987 -0.0088909741221923 -0.011109774718789 0.00179937362214526 0.0177299639537762 0.0779352258363198 0.00309170022571909 -0.0089251816531445 -0.026863865289492 -0.000345196132686 -0.007103161138046 -0.0206234813582253 -0.00940481507080002 0.014552251636832 0.0700694553223033 0.010753691580259 -0.00835915301702267 -0.0719994427402399 0.00400391275695168 -0.0138644027433237 -0.084860076500006 0.000253274060458073 0.00428032291315917 0.0176357564842971 -0.00731620074938157 -0.0159531273581629 -0.0211820621110339 0.000522654283274639 -0.000299169610776669 0.00600945448212032 0.0108919107948467 0.0104175838809593 -0.0160500519651516 0.0102754409466236 -0.00565292654265244 0.0133438136291063 -0.0396782267351144 0.041806328044129 0.00900881081535599 -0.00375002453595512 0.0169792741349775 0.135668502297547 -0.00382713031838198 0.0149823298272933 0.096964545753694 -0.0243407470368297 0.0731469020090331 0.434825129919478 -0.0238750987612576 0.0916257171542604 0.549246671846203 -0.0117566233846414 -0.018209730033381 -0.0206328163525828 -0.0119250431058283 -1.10084170961831e-05 -0.00353503008612264 -0.016591854187276 -0.0176594025411184 -0.0254232253854948 -0.0129395889965916 0.0259093006581848 -0.0127732492861052 0.0133918933349293 -0.0283721191396606 -0.00350102229187756 0.00222553340489824 -0.00477101540986125 -0.00468947558939097 0.0136011108454514 0.00618466661644437 -0.0132028803808348 0.0117648213001363 -0.000732441219876791 -0.00548602952644379 0.0122771502904799 0.00989447682266102 -0.0214588246869997 0.0207582666737204 0.00331499749859661 -0.0288702986161912 0.00973205245127188 0.0284026417637122 0.027156657902779 -0.0035353458242028 -0.0424551107815849 0.00216185372081309 0.00686041086837544 -0.0396204665331555 -0.162349253410691 -0.0478979420838361 0.0113640817542102 0.0272269649055852 -0.0689694617765278 -0.0924665454086329 0.038255696111121 -0.00260819467897121 0.00142224864840891 -0.000492697787696257 -0.00335282521836051 -0.00900228755314358 0.00289199371005868 -0.0110475226970679 -0.00866175511683088 0.00576366432145016
  49 888.083604472864 ""  47.162714669967 0 0 0.000644755682561394 0.000252028684473549 -0.000936673865876631 0.000766163029873518 -0.000101380805676172 0.000300132302625373 -0.000683306398000064 0.000457629092175729 -9.8615627924574e-05 -0.000330457019174793 6.67513594602421e-05 0.000185581448062365 1.74731075857721e-05 -0.000443432556410927 -0.000187782811234121 0.000341982475017594 -0.000750018471260581 -0.000550663052051319 -0.00023477982832895 -0.000278626194277262 -0.00095857505615311 0.000720745006570383 -0.00202589546998504 0.00106742266213912 -0.000676488898932985 0.000223233938113923 -0.000188749206845044 0.000555689275088902 -0.000778248752179843 -5.2486494836723e-05 -0.000652317726961852 0.00258239646563846 0.00203485715821556 6.89480124725748e-05 -0.00020474985368586 0.00120566527738879 -0.000791531411857717 -0.000349959296914206 -0.00154061456340871 -5.84889688574439e-05 0.00100033068976835 -0.000532918548007281 0.0452049872998051 -0.0484835561279205 0.0165677575802248 -0.041249008196206 0.027286504840455 -0.0233092809804555 -0.00906051070405641 0.0115189973593753 0.0425828869816522 0.00580055985075054 -0.033927830525468 -0.0124209977173879 0.0194961395904049 -0.0317911686985729 -0.0101096120745851 -0.00960470424948431 0.00673309202579896 0.022264862680791 0.00956123781773063 0.0234120770882183 -0.0251856362666462 0.000885921729742666 0.00707280141884127 -0.0272703259158796 0.00717572877789971 0.00614449955018475 0.0110414898424435 -0.00249203833418004 -0.0102311275678647 -0.0140495530053868 0.000803745472255907 0.00132899143990306 0.00377146269577309 0.00489778190863365 0.0044627706996585 -0.00221752167895653 0.00620740867905933 -0.0154182189350236 -0.0232968760233038 0.117083088710401 -0.0696043895235503 -0.0350346651308859 0.0115983069234765 -0.0230758013597758 0.0978169304741036 0.0361981923669365 0.00187035160655158 0.106631301490274 0.00809488220042174 0.0452629513472824 0.134362955928378 -0.0173601764726407 0.0276457310057352 0.133304981913154 -0.00962883309041667 -0.0140401995245113 -0.0155216542542296 -0.00607880656490567 0.00252816290583068 0.00124963348602116 -0.0109331837889202 -0.0131704806104463 -0.0186903865581364 -0.016498750209389 0.0218401916999545 -0.0097696599461782 -0.000507153170724354 -0.0131796627947557 -0.00413112223793158 0.00425018675465787 -0.018652486065555 0.000554819341685024 -0.0067574456046309 -0.00597803871428293 0.00822443228806514 0.00633556814389774 0.00525330423488142 -0.0174262522904542 -0.00228580300200628 -0.000147589159268249 -0.00919692688521647 -0.0449825023948152 0.00566489202346493 0.0650753725999187 -0.0347591445126217 -0.0699535121223029 -0.0586914154520247 0.0310172417270152 0.0923670437820342 -0.00834601375146005 -0.00841002241544394 0.0905255421530379 0.42532704110817 0.146506543009512 -0.0192357293892996 -0.0916266871773196 0.245790584232978 0.268585211645934 -0.118946712833125 -1.06659995369616e-05 -0.000328333165422604 0.000812930495156876 0.00102949805141242 -0.000551860226147606 9.60542493193312e-05 -5.56871504771711e-05 0.000756053825379702 -0.000952755584427026
  50 927.808541705981 ""  42.4090768768179 0 0 0.00995714126845565 -0.00304664924005781 -0.00483877836667848 0.00179681749844645 -0.00254198016169806 -0.00256535262655558 -0.00376318519542829 0.00903013718229199 0.00181496313554889 -0.00066788317559802 -0.000103362359553353 0.000745911306962783 -0.000246756013523657 0.000594609917406547 -0.000395165850116491 0.0117631305512792 0.00463035730184205 -0.008991728685915 0.0076618539805153 -0.00609342034973179 0.0144977384373054 -0.00313529514137153 0.0143405638897859 -0.00608579909480163 -0.000300657481185682 -0.0023387431926282 0.00305856165542508 -0.00776845637579876 0.00488171388498333 0.00532198591744916 -0.0138550949193398 0.0155669629084403 0.00873286902230266 0.000272079472492011 -0.00211311610160271 0.000847681301835076 0.000886296911551702 0.00120887129788131 -0.000779017656565921 0.000635608994360072 -0.000788689627350933 -0.000221603625003009 -0.0682021683852157 0.0620085822730726 0.0323954933178209 -0.0203677548787324 -0.0179181158363058 0.00976128990934024 -0.0128262879802743 -0.0044179120083994 -0.0054515513992525 0.00223663100662399 -0.00358656580764996 0.000646965229027922 0.0121060810544169 -0.0130030484457186 0.00517940913261456 0.00153045707324883 -0.000267537407190256 0.000189411769144634 0.0117160077086622 0.0167270195894219 -0.00237497707139725 0.00188857809912804 0.0105693186404477 -0.00167266967913059 -0.00108987498018671 -0.00179399864287893 -0.00464480242736074 0.000922778620836568 0.0030885539618515 0.00242195514505079 -0.00105478114656064 -0.000242411394217916 -0.00210572439345126 -0.00261495861155703 -0.00190754246020619 0.00130465751855269 -0.233215247627922 0.0937290161543166 0.0139928538061176 -0.0913770445549058 -0.047605190842433 0.0170421040761854 -0.0140610902934656 0.00216698427409268 -0.000730780543742884 0.0187042527283617 -0.0135065702431957 -0.0147876328643658 0.0225358698232085 0.0124374995618961 -0.00138883453927225 0.00757823405195551 0.0164120123237322 0.000783949550422339 -0.000509778644976796 0.00271277051748904 0.00559024468042565 0.000368917480823501 0.00394327030611347 0.00651987786517216 -0.00114152543060639 -0.000848083920137906 -0.000260627564090459 0.00503119932715171 -0.00869320526599037 0.0038252881211333 -0.00332723736658472 0.00831813581552445 0.00150745459749372 -0.00198419845607465 0.00296044144690428 0.00246050032031922 0.00472905334572794 0.00388087152972704 -0.00453854593163086 -0.00341999167271852 -0.00195101664385104 0.0109189147092804 0.0011135388148087 0.000249871304583553 0.00454895064332615 0.0714112248044748 0.0886762630642142 0.0258949364613762 -0.0353678259498125 -0.128298227149727 -0.00617894181693019 0.0811701724619249 0.0177143291623469 -0.0528948002847645 0.0341333241632391 -0.0101599343837041 -0.291061850247902 -0.0790347113729123 0.202102412841299 0.243805476747616 0.0577214790315223 -0.0132257456322873 -0.0455836343012965 -0.00822399751128567 -0.012689491609391 0.00817171993573134 0.0165986057187178 0.0594707502314391 -0.0265998873562072 0.0233505645775938 0.0421566735171259 -0.0401666475674625
  51 931.759139792661 ""  2.34728324094066 0 0 0.00276059638130518 -0.000943749637722773 -0.00125709593752246 0.000801299349084305 -0.00148282059147655 -0.00104255205238766 -0.000500285814123007 0.00286990226035059 0.0010621641653376 -0.000297530539244701 0.000273028638516835 0.000100726844448846 -0.000174510059337583 0.000396379384951311 7.14225252378621e-05 0.00138669126528317 0.00358705396716211 -0.00236859343583811 0.00365125748990768 -0.00341735088989994 0.0077113378261413 -0.00222001520939859 0.00688314439078889 -0.00250626951404912 0.000926947317677267 -0.00335888815485535 -0.00158892937385892 -0.00526158514306769 0.0051380462293529 0.00223607101598502 -0.00502529473601539 0.00208775378468439 0.000277962648214 0.000311664358575711 -0.00165265657027362 0.00110735528004978 -0.000660701333896761 0.000600274181050886 -0.000667449599695259 0.000161607348544849 -0.000745914002023766 0.000126846534495682 -0.0032470862043758 0.0032263728955908 0.00281795414538562 0.00246392296038801 -0.000268572135264564 0.00300830685041009 -6.93683412184446e-05 -0.00341929035343963 -0.0133630155906904 -0.000121487881511257 0.0067701865755794 0.0189802658615661 0.000662915988686957 0.00116911411135354 -0.00636591107812073 0.000337731433672964 -0.00280946936302312 -0.0159646572908548 -0.000504779750419926 -0.00153897683651331 0.00102973438403669 0.000383445974579307 0.000421428799526098 0.0171035086875278 -0.0181697594846317 0.0212033764751841 0.126191596439431 -0.0493314833562956 -0.0744452133213223 -0.0502621370309452 -0.0023601445864699 0.000581657255819775 0.0589947033377659 0.0569654669431148 0.0660002052501898 -0.0506417590713478 -0.0119323442924811 0.00571015215013934 0.000389726680553263 -0.00270463883697162 -0.00522775225556158 0.000352371540322603 0.00120322660643974 -0.0124135390037734 -0.11438314323959 -0.00338782672703394 0.00989582826139607 0.04699663962645 -0.000866925084351726 -0.000564541902483534 0.00807499143025314 0.0065179786733486 -0.0182747903314929 -0.0988054220982332 0.05745491796756 -0.0313421715135674 -0.130740184856603 -0.0152688713804211 -0.142994598564454 -0.279218432802997 0.0910543430562074 0.0897400569702243 0.0849970512390999 -0.112377233870511 0.234333961179336 -0.115682749113474 0.129081770435438 -0.262477658510129 -0.0305333334609652 0.0152220384255221 -0.0230139939230701 -0.0970844353534678 -0.105090947535121 -0.087100685723233 0.0967657532737883 0.0757559955696613 0.0597499446445393 -0.267484052560829 -0.00588121373123619 0.0137324548618694 -0.179344698064921 0.00342195371059557 0.00273051020554276 -0.00114331234269719 0.000102716485034688 -0.00240296297678879 0.00130185375548994 -1.96164676165735e-06 -0.00179181183285898 -0.0019376145934216 0.00146467580653462 -0.000878380515663023 -0.0191314308069571 -0.00628710267890841 0.00424499229811516 0.00726910995319956 -0.00697972965684065 -0.0099014245728459 0.000810492577452313 -0.00259053242404471 -0.00336060153322588 0.00183594578418045 0.0014342928085594 0.0150132211466093 -0.0059295071672811 0.00721559046568743 0.0119177200082049 -0.0105880177194581
  52 942.174180496586 ""  82.2740797416476 0 0 0.0801920708847494 -0.0114882941448417 -0.0297543724027561 -0.000996744281346054 -0.031675789166739 -0.024007557976711 -0.000257971606896897 0.0643974203908728 0.0197168183657634 0.00344330376870477 0.00149254377220294 0.00877879219757669 0.000823961559518787 0.00612126248746983 -0.00238332059060139 0.0560481158199451 0.108058576324076 -0.066231695029484 0.0686949642649537 -0.0656962363946258 0.153794314642801 -0.0704331092955224 0.138505725201011 -0.0450478480426725 0.0392291459854636 -0.123569683175524 -0.053450157941283 -0.150028670792198 0.111840183339762 0.0640669867776273 -0.129313679180587 0.0661422679558548 0.0219197802170945 0.00129091373341426 -0.00237453542822479 -0.00817516977787406 0.00379550853918691 0.0119794254494466 -0.012077012306251 0.00039092261710883 -0.0103429586064836 0.00197419905747507 0.00606732094953491 -0.0123903889673328 -0.00354244977887946 0.00462578021367935 0.00494940932449213 -0.00336319678723766 0.00201297212447666 0.0010635815856497 0.00221711373450174 0.000490324935524428 0.000363359988923023 -0.00193908739527626 -0.00211863483552865 0.00166171024327459 5.85391439201896e-05 -0.00104750201403474 0.000663018516194452 0.00181738380527414 -0.00197977451205664 -0.00345888978320873 -0.00268679383304956 -0.000432798745397421 -0.00221163107314665 -0.00123485091287226 0.000474695799901656 0.00252930027815388 -0.0044978079352595 0.000736244409233836 0.00269196951785883 -0.000469219024220296 0.00227520001198493 -0.00177261341589126 -0.00127707767764387 -0.0025941642186818 -0.0014399845667041 0.00277925992737692 0.0355685534116445 -0.0170854842675833 -0.000693429019388399 0.00423606851325157 0.0121615044145818 0.0032071190890829 0.00190999959185557 0.00127510057592584 0.00631644370788716 -0.00286586732543773 0.000372887761955833 -0.00443486484414492 -0.00389465269836972 0.000191177891648488 0.0190278098351801 -0.00265740539912824 -0.000386779089587548 0.0152655751777629 -0.000132043866540297 0.0034508475622262 0.00981986975249639 -0.000102491702672452 0.000523562634373262 0.0104316103581867 -0.00306729061233703 -0.00881626238501702 -0.00748409426961332 0.00139569254671067 -0.00780032620294977 0.00397774514663372 -0.00559673129851271 0.00674757696018182 0.000315328400479082 0.00263831637404791 -0.00738067207976526 0.00413826955501158 0.00259576287293171 -0.000769817436293043 0.00120844168365811 -0.00279964877937732 -0.00579766991388616 0.0111376732123266 0.00302706497544204 0.000649276602535187 0.000798895624901782 -0.00937712855554718 -0.0145334406599746 -0.00449960925033869 0.00550412385003329 0.0156533167674097 0.00332865785615848 -0.0105705282775076 -0.00185970651330596 0.00654758352246386 -0.00563490899902126 0.00267511107661905 0.0246462640347132 0.00589702325399236 -0.0169376462236676 -0.0200535547246942 -0.00632099722408122 0.00759803907567535 0.00617323022392487 -0.0745283030827641 -0.0915835731063528 0.0500322188657059 0.0347200765793083 0.408821622879491 -0.163600386942409 0.183079318334169 0.32373607846923 -0.297069632745629
  53 946.87419738092 ""  0.529900683120787 0 0 0.00207076578795894 -0.000256317435199628 -0.000832392876567671 0.00253139480698425 0.000221050811629563 -0.000852978574001758 -0.000273291413588699 0.00151658765750944 0.00045764667873966 -0.00115398490678458 0.000518659021470889 -0.000335237249712943 -0.000545963759205173 -0.000513396870359922 0.000554579998672128 0.00143692893061337 0.00110717887744159 -0.00106231660432595 0.00264898001278015 -0.000704224969468827 0.00181526409328726 0.000916135975206407 0.00278621271011923 -0.00104970720983855 0.000242494186294028 -0.0019508477374211 -0.000861446567570998 -0.00180985987684046 0.00209852241266357 0.000919426914218045 -0.00171939563747348 0.0015761108031267 0.000458779160721798 0.00033971891537504 -0.00426900684388496 0.00291744765859688 -0.00135801712184316 -0.000350468189556466 -0.000481356585916361 0.000389008098841009 -0.000398705459672587 -2.26230193847442e-05 0.00116613442092533 4.3086013328495e-05 -0.00112587388940347 -0.00159149780461383 0.000776167557917002 -0.000142266008132669 6.32738912025631e-06 -0.000741367948645815 0.00153572042790795 0.00251606360376392 -0.00417340040103017 0.000541080358175831 0.00165768729958178 -0.000145239384378442 0.000506623592931061 0.00884357719330411 -0.00472110047032449 0.00220306426169367 -0.00234608582600049 0.00914174138307249 -0.00145863042463664 -0.0103652564351773 0.00793290110887503 -0.00407611888014877 0.021966513593883 -0.122935397276821 0.0229948756403705 0.0283098466447807 -0.0214302836766873 0.0605774697885369 -0.0816467778767487 0.079770552906935 -0.0155410673834526 0.0494611080574009 -0.0268290398483502 -0.050764715786313 0.00403465288602217 -0.000773069632909158 -0.000406058650501962 0.00288310974123073 0.00263647717627681 -0.00152602821146533 0.00490730560931335 -0.00559447013642806 -0.000176826984276899 0.00876137768149472 0.00264227354779678 -8.76452420077145e-05 -0.0217093813063741 0.0176009925683998 -0.00804525972791806 -0.0225441784229229 0.00341733975307307 0.0120426497634095 -0.0821871909858865 -0.111003927226603 -0.250775769853484 -0.00369648986049867 0.183796508863035 0.0680923263420135 -0.0104362123273588 0.207430765050094 0.154953518296683 0.0629512074139834 0.0534525316769989 -0.0196827287884315 0.0736507884579308 0.0323769303031255 0.0164976969109629 -0.114136517019177 0.314252362373694 -0.0567507973866786 0.0120732391176989 0.156777054849738 -0.175823918494185 0.0341312885639522 0.17784722606517 -0.152703422811589 -0.150883211327711 -0.0590301760923754 0.230460926349561 -0.00101498459117317 -0.000615252657770244 0.000127722071797096 5.07411810220622e-06 0.000671321058938728 -0.000261456824308099 -8.14793766881411e-05 0.000401063688545291 0.000435539243764789 -0.000452352535016772 0.000896343418603636 0.00529206171224343 0.00167651486385342 -0.00126722894848425 -0.00246654219076764 0.00212154302468365 0.00300047257062649 -0.00044646241946425 -0.00209019478576191 -0.00261509098549582 0.00147234776898781 0.000501892355000174 0.0105380155832957 -0.00400982907313249 0.00480741951351994 0.0084810348185619 -0.00776747647050769
  54 955.302931801782 ""  3.01611175210427 0 0 -0.0194079294336911 -0.0434057077955352 0.0379174691613865 -0.00778428646790828 -0.00764791246767486 -0.0945442373598629 -0.00278854605122244 -0.0284016644126113 0.073883233646504 0.000526266200137102 0.00945011184294555 0.0134407188855763 0.000896518377502247 -0.00340993357743172 0.00693280611661636 -0.110674188571894 0.2281125362987 -0.0243890974717059 0.138787862603639 -0.0643169694814884 0.25230674485787 -0.160721726299829 0.349095576030121 -0.135473699879855 -0.0895617590945959 0.131809381432134 -0.11496183538154 -0.144060418405756 0.327596588670584 -0.0226201003190374 0.213048247742142 -0.340775512716473 -0.267594156219731 -0.00640782584085239 0.0090572328991184 -0.0284262648990002 -0.0127072936520046 0.000308239714220965 -0.0126543745182352 -0.0193423251091785 -0.0415156257406867 0.0231175180669353 -0.000875946880252946 0.0014795652963059 0.00150908567860676 -0.000224037384519055 -0.00040279365333446 -0.000112104395912524 0.000537982951350106 3.20518092533654e-05 6.21297740896894e-05 0.00066542732939541 0.000473071522149714 -0.00042233571152377 -0.000437009827127204 -0.000591110732528597 0.0008710587611035 -0.000666597897680636 0.000184309968021828 0.000846952968247493 -4.43189674210911e-05 -0.000266139310510082 -0.00292408029880224 -0.000132020946067076 -0.000454539637260043 0.000910207834851631 0.000492167339401282 -0.000230689100560597 -0.0001840076302293 0.000240537531865644 3.7403177164335e-05 5.83824283093449e-05 3.16349327028878e-05 0.00025281528590253 -4.98734037698768e-05 0.00015280888260485 -0.000470852819169443 0.000128202071860969 -0.00678905911974152 0.0035805966724381 -0.000774742305415801 0.00126546805786189 -0.00379254210139621 -0.00109808521898554 -0.000602032019280468 0.00113734341860241 -0.000822910832089196 -0.000563509757939069 -0.00199344817948857 -0.00571353577226241 -0.00195897255546059 0.00325849231161656 0.0173748762555947 -0.000176503488895833 -0.000165249765591143 0.00176199534199488 -0.000459404100652428 -0.000314024715114486 -0.00063978821139023 -0.000149981394187556 0.00192365066947436 0.00119848478943986 -0.000600493339964788 -0.000448147404947065 -0.000400761340663731 -2.95898065513874e-05 -0.000227811317812076 0.000336521365239874 -0.000717169501901472 0.00122409664490203 0.000160354973737739 6.92461084572831e-05 -9.48887494842051e-05 0.000214711878965031 0.000353387493253926 0.000793411949754599 -0.00085245217860887 6.55725564004482e-05 0.000349963503403441 0.000203592989987669 -0.00082465105960415 -0.000565301741940635 0.00179359970598718 0.000945008830175884 0.00177005922025479 0.000346055854796528 -0.000823162625021212 -0.00204875328646921 -0.00052145055461141 0.00102356758584091 -2.56691524280052e-05 -0.000927779481142845 0.000652242322054088 0.000309563745119595 -0.00168104422794805 -0.00011401453488559 0.00124045375879579 0.000881423269538346 0.00160239203840796 -0.0015164432141786 -0.0018292335566204 0.0358815081165545 0.0237752547012871 -0.0171384589770631 0.0284086815552801 -0.0363871128178803 0.00819422396426522 0.00520751068237738 -0.0485153479300587 0.0565721729430996
  55 974.377212592667 ""  3.02969360410679 0 0 -0.00202592617708279 0.00136040309566971 0.0029750604163853 -0.0315603848358535 -0.00762599505309029 0.00440006802364622 0.00218821744362505 -0.00196964129879132 -0.00272807866899872 0.0180735658066107 -0.0103459646063694 0.00864721144742419 0.00699507427693069 0.0146431198461591 -0.010614291246067 0.00474469809409842 0.0120692952094502 -0.00459073962298366 -0.0211671055721309 -0.00316755852779171 0.00529923536221327 -0.0239784750298597 -0.00595726184015847 0.00184386599484076 0.00370484279826739 -0.0057708967294681 0.000294963138303644 -0.000169954072706905 -0.00604859398053358 0.000443605853073091 -0.00500309747355681 0.00206775093792584 0.00207353491012418 -0.00144272152483611 0.0449979664783826 -0.0303571833031724 -0.00833280614378872 0.00230668076851207 -0.00598556308744188 -0.00916829322224678 0.00151809357571761 0.000376067414203341 -0.00290866790205636 0.00621937179692067 0.0149165576508724 0.00476569675659566 0.00289272407728417 0.000566095554229415 0.00254331063972075 -0.00442585487731952 -0.0161852080124583 -0.00458785413962874 0.0181051662674212 0.0773159199609162 0.00890876729674517 -0.0163879029789374 -0.103280913559906 -0.00365133696129402 0.00537498086345425 0.0316592454134329 -0.000743639662582904 -0.00455133252336852 -0.0296222543387589 2.7965734108885e-05 -0.00189334295818991 0.0283319148168911 0.00211002135713138 -0.00231338478532209 -0.00758199492604609 0.0115553887951592 0.0107668046552314 -0.00714671382801449 -0.00174092701954164 0.000713721431471988 -0.00169002218205799 -0.00789451332111683 -0.0133874046790305 -0.00672506135430231 -0.0424868114656722 0.0253946805482087 -0.00868318069731825 0.0208070981188605 -0.0389019497215045 -0.0116284123938757 -0.00895242103728408 -0.0528478854695947 -0.446744172169826 -0.0401215196256845 0.101299200558601 0.613035322479749 -0.0254941071985871 0.0352465442256623 0.19145926106104 0.00325495412371676 -0.0395681118380715 -0.17344955398784 -0.0238839204764715 -0.00137186798551777 0.0426555505201843 -0.000844364666907933 0.0275695630526175 0.0831882544504648 -0.0398026508756161 -0.0591050578298567 -0.0605862659187281 0.00188840162883056 0.00337881314135681 -0.00344488125098884 0.00394747085314894 -0.00493126083439997 -0.00180030092764838 -0.00453683711474398 0.00900484998742272 0.0161080578155738 0.0497820315549888 0.0506571223834687 -0.0653217379446528 -0.0153550859014316 -0.00220188652264856 0.0736881370878817 0.00529158098606436 0.00511413982067296 0.0565736217633178 0.00346642179131294 0.00539382908327752 -0.00516939056171403 0.000719343741157937 -3.38586621245014e-05 0.00272575422718587 -0.00516081329776301 -0.00943725595564469 -0.00176267196369641 0.00438292885963329 0.0126197494221112 0.00267158159789928 0.00087155056680457 -0.0219662825953979 -0.0277188364576832 7.65374265609903e-05 -0.0268667279659967 -0.010807893645644 0.00372817573570891 0.00241287829961111 -0.00167826623617986 0.0121727925521322 0.0111464705134812 -0.00871388879110706 0.00177488958458219 0.00264589073813335 -0.00421364992424157
  56 977.178412745988 ""  24.4957039019381 0 0 -0.0083575426097488 0.0235374631030757 -0.000357090664451682 -0.160113009931667 -0.0616815724585794 0.0331810228422992 0.0313613621106263 -0.00620068381780131 -0.0124677627826974 0.095485685986343 -0.0585054008978681 0.0505731493253882 0.035105952216641 0.0875478535027766 -0.060334773010755 -0.00595818530741645 0.112789364526988 -0.0378801870141291 -0.104656090421609 -0.0560101273467706 0.0749479226252247 -0.153186091910173 -0.0370302145185769 0.0324056073646465 0.053883464259524 -0.116049646717582 -0.0472213411219423 -0.0449431262234604 6.14077873814387e-05 0.0174257857699899 -0.0645736977279321 0.00930323392864339 0.00606158057316739 -0.0067626863507781 0.226265006132875 -0.170762848606364 -0.0355171097520759 0.0250031484317128 -0.0321876600292604 -0.0369917665132576 0.0111740622010007 -0.00553867231709591 0.000505936324334401 0.00142276050640706 -0.00244888431799642 -0.00180428714737272 -0.00175378287664371 0.000645417273899532 0.000765651974110472 0.000632511747371078 0.0017313902753102 0.000939535411523465 -0.00414504583764332 -0.015159999490217 -0.00224638909614022 0.00410212702222669 0.0203013322195604 0.000669702375569395 -0.000599508450094521 -0.0046733675079339 0.000176260400144064 -0.00112507745598928 0.000245900969116475 -0.000712997298998022 0.00206669752853781 -0.000251436315400179 0.000699211035284673 -0.00125908603664929 0.00238226566673598 -0.00210887000519078 0.000779513422612891 -0.00122143885555569 -0.00137055655034057 0.00145730692463859 0.00359292070858322 0.00314180554092357 -0.00161985895747847 -0.000900683044290707 0.00223287084877926 -0.0013812671972712 0.00155111644122777 -0.00409996644081804 0.00394781534812115 0.00135193983949902 0.00150640673325457 0.0100697605918533 0.0888655650955953 0.00820482742688202 -0.0189367084271972 -0.122459384236354 0.00318475313546674 -0.00389390743146206 -0.00772385352892641 0.00156573930474669 0.00440970701778161 0.00117870153622787 0.00455152249061759 0.0050429756773947 0.0114946767629847 0.00112761099001904 -0.0144334124219295 -0.00856524097800998 0.00294294360177706 0.00061219804216142 0.000412897446419042 -0.00564623639969764 0.0156046597399326 -0.00788200751053044 0.00854211185136781 -0.0153685467440951 -0.00186070780537425 -0.000185293576853823 0.00258409486486876 -0.0115828187165086 -0.00465967780062269 0.00633480881532626 -0.00500906707156509 0.00257609656366568 0.0121657845448143 -0.014165137277246 -0.0111453179172001 -0.00490251096541711 0.0137240723201888 -4.94523260336669e-06 0.000292582745428757 0.00177442713292078 -0.00101450100013632 -0.00221580433420788 -0.00114599883730628 0.00231874036410905 0.00204032896417309 -0.000782750088447757 -0.000288604431180689 -0.000526689010739908 -0.000540912479711122 -0.000640501425386014 0.0062764784838854 0.00776512477979771 0.00250247312003323 0.00596095213880333 0.000248116808869389 0.00829790627060913 0.0215032744089723 -0.01301497385802 0.0124639794997223 -0.0279869483884802 0.000124397728360693 -0.0304989478249293 -0.0309136692073375 0.0233388341519085
  57 985.588771931388 ""  12.3020509326082 0 0 0.0303954332937864 0.0645077480396209 -0.0519613271921601 0.0626789412373712 -0.0798959899842054 0.0299425096754084 0.0647354910049047 0.0232263373821968 -0.00682730600056954 -0.0251453328142031 0.0157423029248897 -0.0042948971201935 -0.00916433429802232 -0.00376688377786479 0.00459844949590908 -0.0958714405851379 0.170556385754628 -0.0350796166387199 0.0843700569688004 -0.151337184043328 0.211593609547189 -0.0506663210495558 0.0236912706440339 0.0539753965153108 0.129816924603316 -0.296570453301584 -0.147512528359931 -0.175848869552156 0.09583763381507 0.0642375235852817 -0.160796892307739 0.0243358279144636 -0.00517425838052343 0.0157666390394172 -0.0909303015998017 0.057548450025429 0.0387581507336053 0.0381553927908469 -0.0241559469976984 0.0366399396422706 0.0152216195635485 -0.0203927776848489 -0.000197482976192778 0.00868522415743304 0.00512382307057957 -0.00190746886305066 -0.00261787158516833 0.000235170121192377 0.000226737579878201 -0.000404849753128605 -0.000404382726816487 9.58142749390799e-06 0.00222857441578271 0.00685974249193657 0.000977603799519355 -0.00239215238954148 -0.0105967207581159 -5.85572493372756e-05 1.15523963754522e-05 0.00131191837681253 0.000206078149622601 0.00277003789317933 0.0072064764475736 0.000675506413330027 -0.00190462401047317 -0.00533497508228793 0.000438469735210995 -0.000504230567037511 -0.001535885196493 -0.000397486057594514 -0.0128765190268816 0.0105510031620997 0.00211491950670123 -0.00158463650533733 -0.017924005830194 -0.00238742593535522 0.0146982235762668 0.00685698824703019 -0.0255924928779867 0.0184570642765271 -0.00671283774503474 0.00929842088445566 -0.0203987528830324 -0.00791152809541536 -0.000557018225131304 -0.00414970831112342 -0.0403810628268769 -0.00534882837768814 0.00900374450785986 0.0636431646578816 0.00297429522346196 -0.00430694973047407 -0.0384924817347341 -0.00199539958322201 0.00255535823806735 0.0274601553417495 -0.00838029065029544 -0.0266522417572332 -0.0798392047889874 -0.00364181092036889 0.0293006342544918 -0.0196000980834811 0.00958029330142017 0.0700164625145632 0.0536120801915736 0.0309254849799878 -0.0754521547108603 0.0393609362031426 -0.0395002323755367 0.0828696749840807 0.0118982552035447 -0.00369258412411582 0.00264299606853224 0.0395622627689675 -0.0209445459930495 -0.056032170727741 0.0617538912995948 0.00494688994484501 -0.0354008221339645 -0.0119701689214551 0.0284811717191975 0.0104069485798717 -0.0804281015695339 0.00278569810635776 0.0061242684295776 -0.00109499213012227 -0.000881751675273555 -0.00202955779952301 -0.00039388044195242 0.00123209934483373 -0.00535419015195655 -0.00114097604113016 0.00390472907299514 0.00712688554299442 0.00958055791465634 0.00313719016076748 -0.0122804737201336 -0.0166301842923562 0.00629763755439128 -0.0116426635249561 -0.00643620679601673 -0.0619487494187889 0.0214293768100853 -0.00805618298030288 -0.188538416417035 -0.288962313048286 0.152552531095741 -0.156325043734416 -0.161443215204383 0.166720965343649
  58 986.158153518149 ""  0.962848199052619 0 0 0.0089380434525403 0.0162583946520475 -0.014250707003599 0.0273615116131411 -0.0178885502775408 0.00632227886634361 0.0157435486293723 0.00699552077469525 -0.00131612787544144 -0.0133200948440649 0.0089679976401368 -0.00515950212009747 -0.0045692180728659 -0.00813072953255542 0.00542833777081174 -0.025518609610446 0.0379825628445913 -0.00675310976647966 0.0298401691877054 -0.0373995270741051 0.0524460508509844 -0.00271229123818339 0.00821559349571948 0.0125070736196231 0.0326454054522867 -0.0740827269786776 -0.0367161930988652 -0.0460010344964185 0.0252570789580208 0.0170581673495833 -0.0412267844329158 0.00776262846207964 -0.000440505414946139 0.00470506268652182 -0.0380725087198399 0.0272750205277439 0.0153597687030592 0.00882211562729051 -0.00444597668791769 0.0125495295570229 0.00385563431500872 -0.00525531929385469 0.000652479973987469 0.00050978182737178 -0.0026008090972527 -0.000754742004107851 -0.00142281013318447 0.00168567110183066 -0.000883108268160113 -0.000795119165571967 -0.00155521401619405 0.000379639705228087 -0.00232529484475702 -0.0110448854305246 -0.00115353180030391 0.00245691358784558 0.0161597069472243 0.000193900828667269 -0.000785160890112227 -0.00257804682265673 0.00118060684237407 -0.00182985113283 -0.0109973961986791 -0.000295290978275418 0.00324094548332207 0.0118102125811714 -0.000581921897233594 -4.93608968799343e-05 0.00220652595211331 -0.000292991798855219 0.0509680054201084 -0.0391619555649983 -0.00705511990266362 0.00790648937540696 0.0662746581768234 0.00728451204865577 -0.0574753317697561 -0.0257556972525711 0.00528023299697285 -0.00293361075127421 0.00181570655901229 -0.00344425043470711 0.00569112090488991 0.00152076849499752 0.000849643510996829 0.00779429556107819 0.0633367621337115 0.00713792878927749 -0.0163553283110234 -0.099774491140579 -0.00281757106408606 0.00749883695841792 0.0477815281201389 0.00519863589326798 -0.00894449026869726 -0.0694512010332844 0.0337787877878594 0.104665398110116 0.306677691026932 0.0111452533823999 -0.117889640843163 0.0970708243088838 -0.0334739778306379 -0.265586671704966 -0.202111628563181 -0.12056627174825 0.283864736977191 -0.14619420216441 0.142106149926495 -0.306570125460372 -0.0465717466314751 0.0152241442519119 -0.0157640643164707 -0.142506744130447 0.0838927165369427 0.216259764313725 -0.239073146318516 -0.0214361638519085 0.13453309405147 0.0540589384647232 -0.106942830164829 -0.039112696873438 0.310681886373546 0.000158507257079457 0.000106382174818573 0.00112003553826946 -0.000170528206447468 -0.000459830161445055 -0.000628323418776589 0.00107475788173983 0.00140850814736203 -6.42016564490856e-05 -0.000219033013798514 -0.00241303378421017 -0.0021839430130984 -0.000930463173755666 0.0039999193525026 0.00563980052516078 -0.00217938779817996 0.0025344522491356 0.00272979498936411 -0.0175341825813935 0.00513475104460612 -0.00164355239441854 -0.0532060994564186 -0.0801464709534148 0.0429546734336808 -0.0424792862016056 -0.0440653923062395 0.0459028958753583
  59 1000.83358938826 ""  2.12974060809835 0 0 -0.00129224314375538 -0.00416412688305137 0.00253938622801137 -0.00536418614436935 0.00493743268455433 -0.00188751250448273 -0.00280015003041563 -0.000461104715630062 0.00116805135997955 0.00243161024159374 -0.00218840948133343 0.00120450538285954 0.000550869156299634 0.00220383624389333 -0.00113863441019183 0.0044588058032327 -0.0086744123463309 0.00163867003280377 -0.00685331007358509 0.00959294982466597 -0.0139482021377447 -0.000240093818508356 -0.00259630907936029 -0.00190142230131195 -0.0057107475703108 0.011863335075387 0.00499291354889455 0.00554027784758686 -0.00152460228937572 -0.00217264017560343 0.00623782698106647 -0.00107677139657456 0.000583193578235791 -0.0016789751286983 0.0073126571276942 -0.00869865674241473 -0.0021992552706729 -0.00170900485433268 0.00296855950600262 -0.00146502300626068 -0.00180264313488023 0.000841580879601249 -0.0122354871724728 0.0504631452930639 0.103091282588923 0.0158103367759521 0.0106596796790385 -0.0381680711313519 0.0153227980454219 0.00519036651380689 0.00542011038574241 0.000841934045308178 0.0045546967703065 -0.00119636181194738 -0.00632746953226983 0.00490878267482715 -0.0071942538249136 -0.00249074626649379 0.000257950199168287 -0.00782107983778813 -0.011873253666231 -0.00284224806550764 0.0425908516318307 0.00219670566595427 -0.0144624556877219 -0.0306826184660917 0.00053333830899933 0.00166251947801611 0.00186867533487663 0.000642718172877563 0.00306879425442592 -0.0026225516384994 3.86924299469929e-06 0.000492696226217142 0.00747768416512313 0.00152889814590166 -0.00399994554563117 -0.000933300165265936 -0.311046481948875 0.235802949051445 -0.139282454775688 0.11636217837947 -0.306800029678588 -0.0724662854905633 -0.0160059814507211 0.0173659866970239 0.029362048502954 -0.00915417589084683 0.0095307817224117 0.0215896424566209 0.000191495614849984 -0.0471898664793013 -0.254652369365493 -0.0199623317582719 0.0134727885622362 0.196172524957345 0.00105446051275154 0.00557880854150293 0.0186741843936607 0.00260732358474983 -0.013920815260807 0.0038877293113618 -0.000542543274960893 -0.0191894372845306 -0.0135695135190301 -0.012814377330541 0.0295672467293215 -0.0147374725062238 0.015285777651373 -0.0326810849905628 -0.0045501686520879 0.00244123507128583 -0.0026626282632581 -0.0138236831685862 0.00011501903333082 0.0125643031136282 -0.0124441400873622 -0.000434402800666519 0.0174951582547031 -0.00795949749395072 -0.00995243822841427 -0.00411635038689532 0.0221733392622866 0.00975892191984411 0.0378820102117177 -0.0354597034416748 -0.00195838785392153 0.00504389260583737 0.0104414053919668 -0.0133859993485627 -0.0805251982842653 0.00434900147178613 0.0322886795793752 0.12922364614564 0.165877805370879 0.0529918291960859 -0.222275065288865 -0.297280966571 0.126627188203832 -0.162118256464391 -0.12254758670001 0.00268450805687414 -0.00284124550423651 0.000826874502215492 0.00859507175700683 0.0259306409947205 -0.0111683935232911 0.0179329634538378 0.0188661432772216 -0.0155364648061157
  60 1003.67446022696 ""  2.01203829792544 0 0 0.00142422721480058 0.00110102746420204 -0.00119140615982703 0.0065508776133891 0.000160472368894071 0.00168813280767128 0.000252167958739557 0.00148261522579317 -0.00103144950981995 -0.00394446998875281 0.00395058348526588 -0.00342382000139728 -0.000678880502888441 -0.00559122455094025 0.00258123387002844 0.000587547883432483 -0.00803068001993025 0.00284317480905914 0.00348174614998104 -0.000478187331448066 -0.000976237542547665 0.0114117672225193 -0.00269427561084813 -0.000331555200950572 0.00263034575342549 -0.00506118213712296 0.000696259147297578 0.00105498211656686 -0.00360311672037305 0.000932478980306258 -0.00441181981464832 0.00802112070212115 0.0060124952665318 0.00192399655477846 -0.0084206347219344 0.0151943465479821 0.00059537293877573 -0.00142020032732562 -0.00271816636723596 -0.000585255864893785 0.00255900067174011 0.000226956807161749 -0.0024048914602152 0.0235125264584745 0.0396416841000738 0.0079879175936365 0.00236855735429794 -0.0104341471258645 0.00333027514133695 -0.00220655691450156 -0.00811285768399805 0.00213055239420858 -0.00367331383125079 -0.028343592448806 -0.00675207402882952 0.0105140546608757 0.0361898846578653 -0.00419631673686033 0.00343719578421997 0.0132583605031864 0.00327021141427072 -0.0221463571826322 -0.0938889574550751 -0.00536888619471406 0.0133424666605966 0.077606910685624 0.00176172636254861 -0.00137204009048535 -0.00448887554392274 -0.000183322379565381 -0.0059964209165736 0.00479699843076817 0.00050871469682854 -0.001127184547599 -0.013284326399089 0.00254478317408698 0.00623693008067954 0.00457548047969486 -0.122423183940356 0.100289035397139 -0.062168378610932 0.0442919556781575 -0.12478564227387 -0.0285276353393339 -0.00118346591999175 0.02420679733466 0.159265241588293 0.00896623337361521 -0.0307211394770209 -0.211825035650947 -0.0436152132595547 0.084927069332063 0.571094998719216 0.0167399896285549 -0.0760548637112649 -0.45243899200734 -0.00240735396281631 -0.0114455809785918 -0.0372521553902499 -0.00479093971187639 0.0301965833435158 -0.0041548208611562 -0.00039017019948998 0.035418941120641 0.0241453445419947 0.0272188490727691 -0.0561998034503889 0.0279560460705825 -0.0257021673795483 0.0596984441174881 0.00925034319807389 -0.00391761396371929 0.00877850130512809 0.0197876413401742 -0.0143301000445014 -0.0262163286124623 0.0314023834400704 0.00713477808766662 -0.0231788921410525 -0.00964436324834371 0.00243619724668896 -0.00120141365601452 -0.0304977900634928 0.00353873592984427 0.0148315245177917 -0.0140258424156431 -0.000556718326371881 0.00265893527219329 0.00407687917797793 -0.00574240727945742 -0.0323440123522422 0.00226323923413095 0.0128003560989448 0.0547224049419859 0.0681688877400067 0.0196112704116874 -0.0930129803102138 -0.121232893922049 0.0475206416407395 -0.0691490241997778 -0.0478018317234922 -0.0022178967737472 -0.000121417142319364 0.000200770423760447 -0.00597988285701333 -0.00682094048749079 0.0041254368921106 -0.00301682364015627 -0.00304995090754025 0.00379474743095961
  61 1030.50833952845 ""  1.05251385934086 0 0 -0.00054932360599762 -0.00131619059031551 -2.57738463632493e-05 -0.00129961746390921 0.000996910313004066 0.000920370713233314 0.000413248562766555 0.00069472843363607 0.000453645159102568 0.000446539888755631 -0.000827298006278588 0.00027397852369531 0.00108611054031906 0.000376986694103771 -0.00111886481090154 -0.00128391203158634 -0.00394373916819449 0.00131674896862759 -0.00375816049673631 0.001615119797724 -0.0042007833758418 0.00125854173784239 -0.00181978554405999 6.30312670421367e-05 0.000607611279709471 -0.00184588617390011 -0.00104971227845262 -0.00124194446798509 0.000596045780801273 0.00102764953324018 -0.00253075824743802 0.000675108827307569 0.000398751344152529 0.00071903812628613 0.00431936340920525 0.00192988931496381 -0.00245308089467973 -0.00164747478817859 -0.00107253816550488 -0.00228807908140344 0.00118446724855865 0.000210248524669579 0.0102284670631184 0.00737400708663353 -0.00816524251540297 0.000616714592095686 -0.00672253464642824 0.00576593293901714 -0.00771675702275609 -0.00409780989304925 -0.00291846360477917 0.0103595903860361 0.127304612741822 -0.0229254458833598 0.0175769379111205 -0.104516488959708 0.0218756617285795 -0.0214339749737624 -0.00794220020573887 0.000678873058901795 0.00956385849180552 0.115299007741981 -0.020039361648469 0.0224159564816434 -0.120227698388302 0.0227244439562049 0.001752485037499 -0.00762766620082136 0.000764061482637121 -0.000583221663397221 -0.00192105514956692 0.00421962550361703 0.0131630105450892 0.0114735125664907 -8.65340312269678e-05 0.00121027374181871 -0.0030685840222408 -0.00335006382542751 0.00878212160223706 0.00729930853025688 -0.00902357743038435 -0.00070816925625437 0.000335254469500212 -0.00236378321093092 -0.161471922033421 0.215652264882265 -0.0130447876981222 -0.128280867748809 -0.203073322594273 0.000511805936936651 -0.133769726363258 0.182708745882398 -0.035286843228043 -0.166699768519566 -0.250366734618002 0.033205833870851 0.000993400067478204 -0.0026380327011072 -0.00977873133429124 0.000594176726452144 0.000666265477860964 -0.00675779523379144 0.00690413766489746 0.0144247004391865 0.0152269011853734 -0.044410263413211 0.0255411090806468 -0.00173438751262214 -0.0442081337911211 0.0250978748036758 -0.0137339309240825 0.0242837450260789 -0.0688312512567374 0.0106575691907057 0.00899695092193845 0.0108009725809958 -0.0152947088747499 0.000335784854865115 0.00367124229524468 0.00290811442113388 -0.003402064810923 -0.00191701656400414 0.0119288778407227 -0.00230662547500494 -0.00218431066781196 0.00066445415379544 0.000409084702047591 0.00264521454586076 0.000589480300080389 -0.00185276634814758 -0.000578121743019718 -0.000184047908980253 -0.00112318149345454 0.00932470734096755 0.0109002045750235 -0.00328114122905882 -0.007802779333589 -0.00367944048396543 -0.00855519873968352 -0.00497650206935009 0.00323209051069232 0.000734386778994074 -6.47837744644082e-05 -0.000244678096895677 -0.00173105907152875 0.000597752818486698 0.000902377587349672 0.00466666355207513 0.0035519275250135 -0.00166753475854917
  62 1050.45824653503 ""  83.6789118700736 0 0 0.00163281665221962 0.0104654756130275 0.000376319256032027 0.00422802174439219 -0.00746972049358371 -0.000313733866387559 -0.00259161412318936 -0.00513561275330928 -0.00437601124886379 -0.00136593691373572 -0.000692643195780855 0.00159864384468988 -0.000529977303363134 0.00236775960748712 -0.000994391447741392 0.0250057218357386 0.015365640061563 -0.012601523948843 0.0117132282614207 -0.0129148249847085 0.0226593801319753 -0.0105210370748236 0.00736402650219272 0.00227971056841186 -0.00490269092092012 0.015391626583388 0.0115009470146984 0.02577335011626 -0.0189613015776572 -0.0109369341354443 0.0130035872554628 0.00428260013241868 0.00558435159688749 0.00141197495821696 -0.00595221887020223 0.00280010050397114 0.0025449691710029 0.00475656816584339 -0.00279693868000148 0.00262790912340194 0.000469555725484233 -0.00180269908549326 -0.084464769608563 -0.125021893091528 0.0738070690479006 0.057349952366054 0.103719835738782 -0.0660434265237169 0.0628368804608291 0.0187291262766976 -0.000689865962667273 0.00550451367215618 0.0211775998826832 -0.00536430034892703 -0.019854719137744 0.00719136616476004 -0.0015885697301377 -0.0341667580157615 0.0122713835365529 -0.00491261198187773 -0.0378711723731964 -0.0352703819831192 0.00271919796499437 0.0174310051795273 -0.0386375120601421 0.0097497520075011 0.000517187117381776 0.0209172912634965 -0.0030626788225206 0.0198776068690485 0.00287627717247661 -0.0129301251657024 -0.0153483664868229 -0.0194295518045182 -0.00044601580002117 0.0191092811827985 0.00508402647597234 0.0172084486035133 -0.0268377193762471 -0.126023418514916 0.087970039609222 -0.102349969419485 -0.0208375711202489 0.102377914487612 -0.0669898175317236 0.0613512914829559 0.00839302139291386 -0.00980649597836185 0.0129159253524665 -0.0125228546175754 -0.0772433513849115 -0.0196511396399211 0.00371711656225579 -0.0244295983991855 -0.0745841290264483 0.00457363981132099 -0.0390823231017267 -0.0239892939263271 0.000808421955921026 0.00164820441510513 0.0504647262831375 0.0891086391012105 -0.0476790186365153 -0.0491653756117943 -0.0645290439646005 0.0742820551898553 -0.046135496655739 0.00545392916629527 0.0689260130066932 -0.0357811023117925 0.022190386129616 -0.0314158632938199 0.102837725868137 -0.0147529579317979 -0.0695012957913624 -0.0358912969594061 0.0661831672642596 0.0252910083119472 0.0328292094266079 -0.103072976136173 -0.0458846627397902 -0.0261281992356018 -0.0005368398233255 0.00879496938096614 0.00307935496061146 -0.000881296001883414 0.00346343764084765 -0.00396583585156949 0.000888752537990614 0.00152288168574845 0.00851345044757471 -0.000183889784616711 -0.00322945817921723 -0.13637272449136 -0.0991127462718817 0.0334748314815886 0.0979732506076047 0.0654364558289344 0.0401397866367107 0.0652351709139991 -0.0084190320154058 -0.00355216507014238 0.00287395136498604 0.00176766780875938 0.0236930982334738 -0.00684960962843492 -0.00988745567601984 -0.048287833282846 -0.0356295704812126 0.0129935230218003
  63 1060.21819367255 ""  5.49284072782716 0 0 -0.00116035564602108 -0.00583645854083102 -0.000742081581024013 -0.00204721499044244 0.00389830206926946 0.000777664321289954 0.00225694336918131 0.00301682086248719 0.00246291306069199 0.000725600617353418 0.000757934326702057 -0.00116534304028774 0.000494197181838014 -0.00183239739186648 0.000971564076106734 -0.0170012816673838 -0.00928002307863452 0.00798358290514049 -0.00689777917873589 0.00663458545841254 -0.0125323899003938 0.00611391587596559 -0.00500389259630948 -0.000566150318963956 0.0042247785663626 -0.0120026355961703 -0.00808005249219626 -0.0174359955503444 0.0115212967895443 0.00729372688006378 -0.00859459627898872 -0.00249705380780551 -0.00333161040047615 -0.000697977470386445 0.00333326368191941 -0.00127463620876972 -0.00118728905679734 -0.00279453616253716 0.00134192514083527 -0.00174030701293423 -0.000102173921143077 0.00123783930919071 0.032260328806016 0.0417803646438524 -0.0273975336581913 -0.0189979380461001 -0.0393620363452837 0.0246479786831468 -0.0242820652430646 0.00878620858192019 -0.0045051871465 -0.0117309658106987 0.00203972916046958 -0.00103163331398983 0.0111656802943661 -0.0375763507274273 0.00628901723384857 -0.0058271439749797 0.0230483050720141 -0.0048824012635466 0.0144685993261753 0.0016318951166088 0.00323309837699643 0.0146572127943012 -0.0140663519880017 0.00306671700729583 -0.00728799669034006 0.0527743234195661 -0.00852170305850158 0.0378680293418659 0.018636861959365 -0.0399612039747766 -0.068211622943984 -0.0652341171620745 -0.00206543132958218 0.0348815454405047 0.0244974784306347 0.0452435239163338 0.0113446057171124 0.0407878342290909 -0.0301042920267136 0.0283142948821218 0.00654090071644515 -0.0306278792008228 -0.0673882522322692 0.027255587777458 -0.003028533287601 0.0255048003457621 -0.0303815205662217 0.00830371452580733 0.00523557694427416 0.00375716717290754 -0.0148416646596349 0.06851010998906 0.0223740126457531 0.00139650401567575 -0.0760142444775425 -0.0259501879632206 0.0641619387280108 0.00306676606410568 0.0783467099903212 0.191770985255736 -0.106622535963513 -0.153124870611299 -0.179390595684633 0.262293839079294 -0.153650615268445 0.0124384119083316 0.247858218949484 -0.127539739656925 0.0810861661872362 -0.129256242823465 0.389709228674101 -0.0579514978842433 -0.166375748984874 -0.113615673080194 0.189164379979 0.0518822794536157 0.0502342682705832 -0.220895345141631 -0.0797019309945485 -0.0464044687309821 -0.0590733016153286 -0.00196226230678384 -0.00223532512103549 0.00102658637048584 -0.00144302674001044 0.00154045500397209 0.000107473192267781 -0.00169812024341388 0.000167972169129294 -0.00124101488049452 0.00167227792897035 0.0533337867900359 0.0277917857727296 -0.0192498729100029 -0.034358236664143 -0.0148710734078863 -0.0271458731470763 -0.0299214929201435 0.00726705742678625 0.00208458607825387 -0.000719037338886745 -0.00137894285250866 -0.0159529841204948 -0.00310009763841585 0.00915355136710481 0.0252588013265468 0.0171333908790417 -0.00427135210589668
  64 1066.99588278108 ""  8.74457825771299 0 0 0.0415317035369668 0.0771305061581203 0.0257734207509752 0.0143386096534179 -0.0553447953697662 -0.0248708916786147 -0.0421083117875248 -0.0397353563043924 -0.0405710702326781 -0.00216017561480872 0.00632565807208105 0.00775859406687676 -0.00277394878095722 0.00452140344309091 0.00273007679903218 0.324256343727864 0.139514040614908 -0.130857934060712 0.10596924316143 -0.0917529615087825 0.186903886512735 -0.110514002277188 0.10807680075914 -0.0135392807244881 -0.0680487119550835 0.200464945220058 0.150349458347418 0.247988368027589 -0.190125418865409 -0.0968937397285397 0.12868962123055 0.0502440970332966 0.0539335431374172 0.00452878975453364 -0.0316210143686646 0.00307345802521478 0.0117503776420384 0.0270382394763372 -0.0258580853932385 0.0100268729394239 -0.0185071636432132 0.00200416276704106 0.0125466654610542 0.0130745943265504 -0.00717616392999501 -0.00518763987519176 -0.0119521412571382 0.00669053189492529 -0.0100577736665626 -0.000969073949738747 0.000230989023079919 -0.00231272554486997 -0.00107662835224582 8.15667050660394e-05 0.00370810193711699 -0.00440909768144971 0.00341975288922502 0.00492258982501147 -0.000616987664370032 -0.00529402205249639 0.00467908982734483 0.00582833801165379 0.000801480436057365 -0.00126056363087608 0.0013047843274712 -0.0012244239095675 -0.00139712915806407 0.0024225529546584 0.00790800599894509 0.0119859486501774 -0.00473374182644571 -0.00365255101088807 -0.00402175804602037 -0.00193131393061308 0.00592553422147914 -0.0102021652352023 0.00551090382197629 -0.00517345091827176 0.00592925056872965 0.0188128163817135 -0.0176407939123098 0.0162921082655811 -0.00347485306413654 -0.0128098789439281 -0.000833988935932589 -0.00181115693362657 0.00331564384553543 0.00285413051370234 -0.0082727162802531 -0.0104022031005817 0.00624459993773022 0.00502454343629709 -0.00330003309189054 0.00346325492006411 0.00633141342701338 0.00331458466499432 -0.0278681684234108 -0.026919018844025 -0.0276162863204521 0.000248563226103754 0.0389576717320135 0.0398575110329431 -0.0272549500534679 -0.00734291286088825 -0.0205858257527945 0.00225170730094342 0.0142648537973486 -0.0088740655604797 0.0205881677338249 -0.0263705288929071 0.00185810809789809 -0.0052197438199099 0.0164173603012322 -0.0107623102030464 0.0244886159346993 -0.00406932460607199 -0.00591866176497029 -0.0100299654452774 -0.0275949680905822 0.0444012317595851 0.0342026937970796 0.0194045523868689 -0.0324314915725631 -0.00144377320583042 -0.00166492677336513 -0.00108189676560501 -0.000301221088110404 0.00149983268125061 0.00154573167387503 -0.0028214375700584 0.000485341942325858 0.000586287916676119 7.65613051917159e-06 0.0234378108262439 0.0100934126522844 -0.00601203062412528 -0.0178237084005974 -0.0127294487040118 -0.00996856946946209 -0.0192233358780591 -0.000990330705279698 -0.0455009872138646 -0.000915239494776392 0.0222239103405862 0.251112107741092 0.117657103794172 -0.176403979113251 -0.363870649736512 -0.230104568354331 0.0410460757100238
  65 1069.98900513842 ""  0.38182391539619 0 0 -0.00588752426582837 -0.00990806212371757 -0.00414214171277264 -0.00157172472269434 0.0076384635855973 0.0039829451804225 0.00667115002395901 0.00519419840905569 0.00556267746756204 0.000199694629757658 -0.00241547391621343 -0.000103245393068752 0.000311204086431292 0.0014002383562968 -0.00150872414904167 -0.047845225503982 -0.01759468179234 0.0184694073379816 -0.0152686637242468 0.0125183566753701 -0.0262425756563692 0.0156981147247972 -0.0159309502298563 0.00257923186760906 0.010379411751064 -0.0302453841089319 -0.0223785344385418 -0.0369687061082533 0.0278076179926791 0.0141560514786611 -0.0173192471770475 -0.00820226882654317 -0.00856130836305575 5.19715639979321e-05 0.00245741563037891 5.96382921398573e-05 -0.00367413481083284 -0.00291710259422089 0.00221472767265613 -0.00142186735774033 0.00279057856746992 -0.00103270895276388 -0.00169829341938852 -0.00176044428878526 0.00138221943034352 0.00106381558911846 0.001814480590174 -0.000849465365567887 0.000922902673126023 -0.000108506590025095 -0.000841886291621911 0.00129145393041973 0.00127860051785506 -0.00179155057226648 -0.00211212037647012 0.00246925528513144 0.0128688407849935 0.00245752644231754 -0.00673857832666343 -0.0384376034604975 -0.000417678724930391 0.00139640667275417 0.00696056069766077 -0.000779257508030202 -0.001157779693113 0.00118275897016102 -0.00501363289137622 0.00703192111101716 0.0550733549087236 0.0818325665997675 -0.0389290499222218 -0.0198000218187858 -0.0086820208498111 0.00310029487621416 0.0411173402402308 -0.071118995828367 0.0327739117768343 -0.0421562902827369 -0.0010082660185182 -0.00153644050008811 0.00126521978007545 -0.00267704071347579 -0.000685944134210246 0.00210463383179886 0.00130494958166857 0.00303160212146868 0.00992260248264252 0.00265503803906703 -0.011273331944184 -0.0678225416576606 0.00242503881433807 -0.000946168269869743 -0.00100535583973443 -0.00531646138041288 -0.00744114734450346 -0.0144151781847921 -0.192820396817186 -0.195986115493749 -0.220545870519423 -0.00261046839096259 0.274289004772524 0.302647053513718 -0.174872695719324 -0.0142566825464573 -0.110598493591979 -0.0483815673293767 0.131736414109771 -0.0601769537921655 0.0808441159384437 -0.150860733494602 -0.00794827631837729 -0.00151868998490476 0.0152183504532207 -0.0573303089041188 0.187156576423033 -0.00875854797463257 -0.0692121511678168 -0.0720640380156956 -0.18939899813754 0.323623812133628 0.236769429391569 0.134990427082379 -0.202563381078075 0.000303815278927311 0.000292515938032927 0.000184021795747805 6.32125100973547e-05 -0.000169293851975418 -0.000128710905251125 0.000243470304773883 -4.8807788660549e-05 -5.8646739332196e-06 0.000111590091449799 -0.00270960018023247 -0.00150456247052723 0.000536629045075555 0.00158867757742798 0.00124643205670814 0.000855545748461813 0.00150031500700174 0.000127830363119547 0.00631067462787547 8.46284264591778e-05 -0.00316583010411441 -0.0370168920316405 -0.0176619278840679 0.0259763283115408 0.0519205426289738 0.0327971494964734 -0.00564329519107127
  66 1107.92632044542 ""  1.59563219447683 0 0 -0.0038117207491541 0.000719688751043445 -0.00166574004998721 0.00285085565601839 0.000224885448716688 0.00146364082544554 0.00143698022095496 -0.000553877445658645 0.000354076357892388 -0.00180211702809465 -0.00321059221904541 0.00205300275413849 -0.000700686553245782 0.00318279246081968 -0.00260278866119981 -0.0121956366101811 0.00179595325096933 0.0018037070844113 0.000764595415694973 0.00102457070061643 -0.00228832866863791 0.00461114792903324 -0.00170438423267101 0.000833026690795998 0.00157416929313115 -0.00530913129312533 -0.00526917784484946 -0.00250886526062308 0.00260955159652446 0.000424222495273834 -0.000950021019625063 -0.00273658655492366 -0.00201597938425047 0.000968026962389705 -0.00290924988630337 0.00291446480844582 0.00165016407770144 0.00309997450000252 -0.000939348792070865 0.00196530498634188 0.00459745169064672 -0.00364026582048471 0.0260312471444552 -0.0619632093989823 0.00743548561324892 -0.00197860537697121 0.0244127773944991 -0.00854999792687022 -0.00435539218369752 0.00763654921356059 0.00372432555787784 0.00207943854633106 -0.00433856825369141 -0.000731349084327154 0.00233330883172972 -0.00210984332723069 0.000646055770793076 -0.0104791470217518 0.00285928548005299 -0.00118928994410489 -0.00473119994996484 -0.00220679920347945 -3.37078162344866e-05 0.00477672073569241 -0.0055448578184888 0.000237035194397279 -0.000977516390625737 0.000287522115210319 -0.000218930228411529 0.00102719544284079 -0.00168680462400709 0.00127924551058209 0.00412985913188505 0.0020471180871984 0.000171479818219224 0.00133363317911808 -0.00189423508339901 -0.000580158376081354 0.0137739678989329 -0.0758638992436469 0.0370885243152888 0.0514209527808656 -0.015007115142975 0.00391882396317824 0.0178896440740503 -0.0107886607280047 0.0122325805166074 0.0201421166157172 0.0088828313478564 -0.00109260526381584 -0.0116885266988751 0.000640803151780014 0.000291840428610969 0.0174150663619118 0.00364463924561158 0.00494356048154652 -0.00209141422595927 -0.00400617981022123 -0.00793068327204626 -0.000112469062552214 0.00585291621568301 0.00181324181253257 -0.000762526140370668 0.00608998712837698 0.00432526756887558 -0.0109587466155438 0.00522280241161071 5.90600798004415e-05 -0.0107064656083123 0.00489982512284858 -0.00359950155348249 0.00731162295971847 -0.0211463040119476 0.0034917766641457 0.000121846675437837 0.00512108745501076 -0.00540545845448703 0.000761099015704546 0.00514836197070324 -0.00290677109170799 -0.00427027896644232 -0.00234414286752491 0.00814542003222748 0.0620951528235884 -0.013879975012376 0.0144055827686156 -0.039149511461479 -0.0161737347565838 -0.0032726387718138 0.00772032138432147 0.0982306381670411 -0.0105995169555331 0.0694745851912603 0.495392194516506 -0.0811597220179898 -0.277743373449644 -0.337187814605178 -0.0230193344025744 -0.305144054704302 -0.408802890649325 0.0626429888117034 0.00153278140141357 -0.00019834934542644 0.000363655020824218 0.00196215157892076 0.00291082010460091 0.000140689057646394 0.00671041730531602 0.00365721017976264 0.00017800493059993
  67 1122.77271963772 ""  122.469274597704 0 0 0.0818525724988882 -0.0534664489317693 0.0157311028083062 -0.097537920014429 0.00109912504877751 -0.0178629394900961 -0.0128708327346211 0.034131231876138 0.00958177023423061 0.0616097016026049 0.102303361363255 -0.0727885802960933 0.0264337109430858 -0.102235115029172 0.0813069090920671 0.139257007424317 -0.122074180569836 0.0129661667791792 -0.095407637755198 -0.0334817570848926 0.028889286076019 -0.0780482370565503 -0.00689027790619448 -0.0145620316107384 -0.00393712399998829 0.0100404776242649 0.0220286436333468 -0.0391303712968876 0.0261636632759985 0.0272915155018012 -0.0562903423371718 0.0657357641705097 0.0443628292921405 -0.0327040110167565 0.113017827811363 -0.0961484981713251 -0.0671828969452616 -0.120645354501543 0.0502349229376418 -0.0678540815889281 -0.132006066802968 0.115535754429925 -0.000903828292021379 -0.00332965259701754 0.00122919198614 0.00094273875564855 0.00211657101054148 -0.00135039066187483 0.00270134885161017 0.00197238539495416 -0.000213621528251658 -0.00315169858239183 -0.0016758574314823 -0.000515835599674463 0.00239811393510784 -0.00128333873492989 0.00021994508089448 0.00180761426326792 0.00225680414823126 -0.000777316909702434 -0.00544669036422203 -0.00111537739860573 0.00115954766951978 0.00311396687022209 -0.00157081222900565 3.91958323579378e-05 0.000861098527065107 -0.000437486094689537 0.0014575198867713 -0.000233564763333725 -0.00138436413753067 0.000625445798858626 0.000214173946968624 0.000734843083670585 6.65436930275146e-06 -0.00146849436677 -8.59560860196154e-05 -0.00159627135190144 -0.00343785398421862 -0.00647803381201603 0.00725193609518652 -0.00185729415439608 -0.00210779893184074 0.00240556309949294 -0.0175481194180322 0.00549379389650603 0.00236511319029474 0.00766242136195499 0.00176833383763516 0.000123418126066035 -0.0340815256630327 0.0101885572749821 -0.0149789036352979 0.028287398946782 0.0157911489129422 0.00265186719121946 -7.38787864929611e-05 -0.00214929205709004 -0.00681757407699512 -0.000111568338434108 -0.000609265087559562 -0.00146441638367582 0.00195962179459281 0.00421207853402524 0.00442964392290357 -0.00176724698589612 0.00110358554753791 6.83318564276651e-05 -0.00144537533712316 0.00111748650781714 -0.000269693950908694 0.000627647590374524 -0.00271591949785886 0.000940810657631393 0.00560604258863628 0.000592583469419411 -0.00362783036685062 -0.00173448387352585 -0.00417949148532569 0.00831375723408162 0.00420240873809134 0.0025112906248807 -0.000283857118778798 0.00254853270350158 -0.000331727220782721 0.000847343937334307 -0.00172475534906599 -0.000651379888288041 -0.000397059336643646 0.00126183388238536 0.00297462310010548 -0.00126963245927549 0.00300465554144706 0.015508513938869 -0.00101192557737344 -0.00913987694640816 -0.00681527205827324 0.00417555139473099 -0.00707037852560126 -0.00982426672101749 0.00119585688321913 -0.0377029224001234 0.0154473532295276 -0.0156596932497037 -0.0663609475431707 -0.135804892132527 0.0469350867001982 -0.0657578881096931 -0.0755406079689163 0.086275248189089
  68 1131.64314850266 ""  0.33016098457824 0 0 0.00211042030661097 -0.00110286912990074 0.00147276337942013 -0.000725921897180174 0.000377416837008029 -0.00167102377025939 -0.00041848511984828 0.000764377463682524 -0.000781853591288201 0.000573169989790411 0.00081894768380794 -0.000551030440613793 0.000168779641091718 -0.000138547652185855 0.00178210536135235 0.0118013581917121 -0.00632531020125154 -0.00115578574759982 0.00022067235513203 0.000298504058551155 -0.000754428001779355 -0.00448282334393927 0.0016537509480724 -0.000577146698657664 0.000373373977057202 0.00399008887443737 0.00730938777346748 -0.00161201624054621 -0.00347056875105161 0.00174940121345622 -0.00119582483026545 0.00339275097659992 0.00209049545451333 -0.000534045869857313 -0.00108685493431226 -0.00380184732887124 -0.00218884283519655 0.00059864343505954 -0.00225869559089003 -0.00171632878613383 -0.00533857040169274 0.00287477942401842 0.00990262239432567 0.0236048952417731 -0.0135970239824293 -0.0293516815002251 -0.0189823142187424 0.0141487553591538 0.000407593243632594 0.00753562884101491 -0.00406026376946069 0.0747488492672339 0.0341744435905894 -0.000268627824369213 -0.0297283663332473 0.0130263275940695 -0.00283746305745927 -0.188696432297575 0.00312063575377618 -0.0195395800396717 0.00123111192917647 -0.0285813295232902 0.00799302588405399 0.0501818531079526 -0.0352383530170011 0.00854902605550139 -0.0211591253959982 0.000841474098939594 -0.00102940839204591 0.0386498269891568 -0.00867683286348476 -0.00187988323874496 0.0430306681856794 0.0192728752445774 0.00168043006326242 0.0369230333597785 -0.00779729442354227 0.0110960237781184 0.00751725580273298 0.0206555105113459 -0.0130257421954274 0.0125471346393486 0.00671001157201304 -0.0177920270616657 0.19030754212026 -0.0184137158810425 -0.00292321063166093 0.106442570532782 0.107315553681845 -0.00865579249419584 0.161996674311272 -0.11258254249191 0.0206142405086587 0.177578480672899 0.0446734137460599 -0.00138763058366324 -0.0671465238552698 -0.0638421588173368 -0.0561497927505091 0.00250000657543937 0.126473602736665 0.138530492998174 -0.0673240843245728 0.00978394934441263 -0.0336649770379997 -0.100796741984217 0.0419566806986702 0.00586991923311393 -0.0987796743674339 0.0420891401515182 -0.0356436026584968 0.0730415328544351 -0.202888555226307 0.0346027318508426 -0.0725296895569674 0.0167266714253245 0.0157709594879729 0.0378730213968502 0.0935510616174744 -0.155333135172867 -0.0805903467157424 -0.047774288877844 0.0522020146462417 -0.0016507029129048 0.000580279045972699 -0.00100062351589846 0.000738865185605126 -0.00069566498078028 -0.000530985638956784 -0.00063435277842358 -0.00374678372829255 0.000270765668121715 -0.00141846656965825 -0.00570530799080875 0.00586996036806599 0.00595715122678836 0.0124701181683971 0.0039405430044942 0.00853884867249378 0.0204974545414259 0.000514272506825866 -0.00136482684860692 0.000212230261051391 -7.33519024426721e-05 0.00184436291846194 -0.000263359609998933 -0.00186017901511734 -0.00501191533965831 -0.00330547307857846 0.0012568910363767
  69 1150.57237000597 ""  10.4262996003971 0 0 -0.0156610883258934 0.00811469463812065 -0.00110531257960256 0.00332931925882957 -0.00651947558929834 0.00577224099636632 0.00260459200597434 -0.00464403630334324 -0.00335554800411877 0.000801950060596851 0.00179040561435583 -0.00104086622088673 -0.00199947696427905 -0.000406684571763794 0.000421127095490595 -0.0339141108778077 0.0284593437202804 -0.000318125748761055 0.00917987873834714 -0.00050526494717458 0.00228205144404141 0.00213497082546043 -0.000403912020600247 0.0040331512427288 0.0039201242537674 -0.0106963177903663 -0.00550124338940211 0.00783190169257697 -0.0102503062413351 -0.00376258553100423 0.00331453043689239 -0.00540372266799866 -0.0040930689202251 0.00169125429305949 -0.0148147409848507 0.00868402845069498 0.00104388485440221 0.00726401283798121 -0.0109756686619155 0.00476038447234234 0.0078454302068698 -0.00505818154233724 0.0214728957153126 0.000696792031425933 0.00858760245704638 0.00861543128947342 -0.0111388928472916 -0.00128606753962426 -0.0224202709958806 0.023902079259439 -0.00384108706449764 -0.0645251313663026 -0.0263032991778806 -0.00134925518090794 0.0723489424491937 -0.0289329568344028 0.0101363356596021 -0.00921221158995996 0.0477325483155623 -0.00864201849502421 -0.0663749834683906 -0.0164116875056851 -0.00155169992541719 0.0661002510047704 -0.0217863011061374 0.00848439778369662 -0.00305487756696167 0.0283780175908004 -0.0056793876238331 -0.00429469533382004 -0.0204004215704541 0.014044251309988 0.0122239711126853 -0.00186579736703063 0.00340778541616079 -0.00372722550660461 -0.0208520882959835 -0.00904668114076766 -0.00172515276189337 0.0291847479133853 -0.0340470123957668 0.0131523382585212 -0.0488916046397774 0.00150676398493346 -0.335384758406983 0.0992103263242307 -0.00867068793439768 0.28101694814679 0.0971291711762425 -0.00641384898174625 -0.344529998114482 0.109537146039875 -0.0365603993018846 0.446134701779308 0.228939679772591 -0.0136460900036166 0.00350934365178819 -0.0251118876801135 -0.0809388255454685 -0.00313950329601563 0.0155646508894697 -0.0488997485567852 0.0141313282488173 0.0622889999790749 0.059291495449174 -0.0220814997950546 0.0128449634708678 -0.00338043554243382 -0.0171551446405837 0.000142888707998549 -0.00611004465125002 0.0230495549960711 -0.0742367649288116 0.009514655108836 0.0313041509572156 0.043606568946225 -0.0619452148019539 -0.0121994837184451 0.0125344050702623 0.0480425851215718 -0.0117147828215071 -0.00564774982085228 0.0750132530530667 -0.0074785031425535 -0.00199010347884052 -0.00451422194936453 0.00809600298852418 -0.000523975743590706 0.00598727787865385 -0.0164721595098589 0.00684514163401296 -0.010421067221616 -0.0095257150743519 -0.0514023985424188 0.0017470231952635 0.023460669728002 0.0707343727414466 0.0365163953994309 -0.0442659462688375 -0.020309525479149 0.000345647646228687 0.00748161948068995 -0.00219300415371546 0.00234479491501669 0.0109933101580687 0.0237929427623995 -0.00769782732166221 0.0153318432310007 0.015861851255341 -0.0156737541737235
  70 1156.34658597394 ""  5.40114015581446 0 0 0.028918660086678 -0.0164289206453497 -0.000925786867829934 0.0038667051695398 0.016663824678713 -0.0104555504831819 -0.00451514269078309 0.00994620995975689 0.00849579655976781 -0.00981430206438538 -0.0169817808637757 0.0120554047281489 0.00416503180114051 0.0119937999479315 -0.0117107265660809 0.0507976870324128 -0.0546282578698668 0.00344912629773602 -0.0156134568373272 0.00539789426080196 -0.0135063014530574 0.00990676753882402 0.00232617309345238 -0.0099125056730996 -0.00641680983857685 0.00946154614184958 -0.00072214664868673 -0.0157343186366131 0.0261958788219951 0.00689761892121223 -0.00389337142925736 0.00599263943867892 0.00401190742456676 1.6326755991608e-06 0.0261397299715948 -0.0123085559841242 -0.00969667654092307 -0.0100444933921564 0.0113431751758914 -0.0101887498506231 0.00952996077152305 -0.00229906029253392 0.0896454955239341 -0.0226764708711137 0.0712050354711771 -0.00586644779424877 0.00312456994893779 -0.0236475919354429 -0.0336212991826062 0.00907060586485855 0.0043493377946063 0.010829009903547 -0.00746024769102187 7.67738360417779e-05 -0.0063918867563908 -0.00951129504400707 0.000603279368652064 0.00292722148731893 -0.00276825433600255 0.00115667389555093 0.0162016751703994 0.0114686626557273 -0.0007030663213635 -0.0136592373871305 -0.000911569244838254 -0.00139065274967029 -0.00122654411596622 -0.00381272862310493 0.000574283408404077 -7.3488834519477e-05 0.00238424317608418 -0.00150336555465386 -0.000947452284281694 0.000274031013321377 -0.000496004589398574 0.000181563934194952 0.00218625047945306 0.0007971663916855 0.0652231275185856 0.148510493388827 -0.199188032825397 0.127156674411194 -0.283503516850103 -0.0162708374840927 0.130594405146552 -0.0633080359840348 0.0274966598824395 -0.0377303470379922 -0.0296769162932358 0.00450388993743792 0.0451256473490538 -0.000667904680041152 0.00212160366603293 -0.0438376741325318 -0.0181978588761467 0.00327119959117806 -0.000197794505391265 0.00333696620158507 0.010096714627297 0.000256851913960871 -0.00288128626073393 0.00406770494196142 -0.000810620920113954 -0.00616024101818737 -0.00557451485805338 0.00148618961561273 -0.001734016462953 0.000805222615975783 0.000551474156951974 0.000569860495697878 0.000245684563316032 -0.00194902762066885 0.00677795285315005 -0.000451514871747532 -0.00311442713054621 -0.00371599367264331 0.00561502286781962 0.00108107377640968 -0.00110059148611588 -0.00434383468393642 0.00109166328816566 0.000476439884325805 -0.00847570500326581 -0.0225909606021949 0.00642944749994392 -0.0253065654655842 0.0349609559878738 -0.022441728180958 0.0235992774403727 -0.0846078012534866 0.0723196005534399 -0.0439621540984889 -0.0383205745483335 -0.249745248061171 -0.0624305699092862 0.11329160956368 0.31988606371282 0.146426859614398 -0.302417058170867 -0.190303938177838 0.0282875235732854 -0.0136407695535235 0.00418928591435733 -0.00387942864939024 -0.0222550627217285 -0.0475482189289379 0.0175665181000249 -0.0210840891416143 -0.0261321431351091 0.0321076054082082
  71 1159.32280750477 ""  39.3853887584176 0 0 -0.122005922944159 0.065517991557449 -0.0100164638977527 -0.0257819780932155 -0.0680802688247102 0.0559654144583313 0.0203896205147553 -0.041207965962923 -0.0276316475357675 0.0492157061741781 0.0799347592971704 -0.059337874915594 -0.0170434194443992 -0.0607542711113051 0.0526265950926724 -0.237663798571661 0.229188781472282 -0.0191979871669831 0.0263818312569844 -0.0349472866709728 0.0524179517443378 -0.0123590334212748 -0.0288950786080451 0.0429717990879743 0.023174272150383 -0.0457661414708412 -0.0205957678662506 0.054278559180668 -0.0776266956209372 -0.0296986233117215 0.0165779057961575 -0.0369182887280144 -0.0228422585760982 -0.00200109223641492 -0.102101469755671 0.0575523603539083 0.0432925544915506 0.0244167292347662 -0.0249068319597323 0.0433668354776582 -0.0336166562381238 0.0096073726082971 0.0192529918571514 -0.00390537591955667 0.0170602279032134 -0.00295797901269968 0.00130885719014419 -0.00600072681912351 -0.00442602039062541 0.000569827710549704 0.00129218304396149 0.0102752950832743 0.00120076373159544 0.000298321824302468 -0.0097361541691911 -3.66190237423685e-05 -0.000708045942204937 -0.000301432175394787 -0.00457479290298109 0.00057402070533382 0.00951716360353953 0.00419669154203571 0.000516748298037493 -0.00911429868507865 0.000616308215822468 -0.00112701885370228 0.000591309161780573 -0.0038403069668506 0.00134030909288307 0.0005950216986345 0.00233325496232099 -0.00184883431898784 -0.00114313039814076 0.000603505647117457 -0.000565272066922401 0.000305550892266752 0.00260802521783294 0.000735702738841744 0.0153610603674633 0.0376301613265743 -0.0489918619510429 0.0219647547459394 -0.068310115822677 -0.00056211398784691 0.0662171696586413 -0.024716201808472 0.00793697515324023 -0.039051295975455 -0.0181197469100514 0.00135881327748083 0.0367925647889413 -0.00875028733896631 -0.0013424964728494 -0.0446002783292914 -0.0221082694379941 0.00180283452069303 -0.000799450904062449 0.00247374443726679 0.00870407589342543 0.000218942941947104 -0.00159839277016456 0.00758858554408383 -0.00137843773827602 -0.00764629115942629 -0.00719406636620261 0.00180235195482069 -0.00129190347009161 0.000519871033082155 0.00112280585295673 0.000910366483392599 0.000495479612188809 -0.00225217756278557 0.00751864043170707 -0.000582823649443359 -0.00290327495004284 -0.00534596651460812 0.00696408713671389 0.00131352293637393 -0.0017482469589808 -0.00518051723919136 0.00198738359732269 0.00107915972822503 -0.00902229834246779 -0.00268102046248746 -0.00500908391919305 -0.0050781201224275 0.00656557329721674 -0.00279640139763762 0.00615908411268001 -0.0196511000904692 0.013678440082663 -0.0134807727923902 -0.00497567312105438 -0.0299356616972676 -0.00989539247825669 0.0107377237773267 0.077514125107812 0.0573032025894672 -0.0504186523139419 -0.0245022313627828 -0.00453129556985881 0.0573450109587321 -0.01499177080319 0.0177563402508409 0.0984170340710306 0.189821483948441 -0.0692762743938748 0.0977054896227624 0.110732673829376 -0.121816245893557
  72 1168.18365717811 ""  5.10819902890272 0 0 -0.0529817181430077 -0.0514104241916452 0.104840539634086 0.0132504114037153 -0.0254654966490562 -0.0929668394249189 0.0308987269092591 0.0398926692833894 -0.0660954222662065 -0.0121101595923393 -0.00322720253689576 0.00647716357057014 -0.00301137662847462 0.0331206786083728 0.0336817486749761 -0.0721235744902604 -0.15817482009698 0.15263102324676 0.27352182807079 0.0983999026545147 0.036586023458026 -0.222437586592198 0.151671879332578 -0.0413200191045527 0.122193463847826 -0.201335242194623 0.0468620912058323 -0.0190621957444925 -0.191569671565093 0.0589484780823813 -0.212155553107826 0.224369009008426 0.145872340985855 0.00271056596535128 -0.0696981995202496 -0.0776076572708953 -0.00282155667429448 0.150411690468173 -0.189655803993774 0.00438212246662641 -0.209554426228537 0.0749164851648837 0.00186570939670179 -0.000592478996185777 0.00143191157865546 -0.00106581062369901 0.000335475295430594 -0.000737236852583794 0.00165059758709888 0.000210452445305075 -4.35789678359245e-05 -0.000220912846992926 -0.000151754792554455 -0.000200522591312681 -0.000406273084337467 0.000534962648929043 -5.44693769608958e-06 0.0017348068017743 -0.000563183341050919 0.000266975541595851 -4.61029946478208e-07 0.000579062977860145 -9.27663058574178e-05 -0.000883347093630061 0.000149736838337598 -6.58650817134072e-06 0.000609814369920939 -0.00104734563467035 0.000325833716744257 -0.00041365710493974 0.000476519154314969 -0.000371112660501544 -0.000543649595184233 0.000219777252672403 -0.000192705987041969 -0.000441445258147924 0.000626932632544009 -0.000173801354619267 0.00126311654807678 0.00125990135625353 -0.00150643246077977 0.000895516523917402 -0.00785531261895127 0.000441977665892186 0.000962843893165713 -0.000412147720834379 0.00243324081088882 -0.0037007965453243 -0.00171723692859673 -0.00045993648964478 0.00066287485888322 0.000321631773604968 0.00059985515326687 -0.0061685083080918 -0.00303689285562375 0.00194651289410001 -0.000198123428345863 0.000531060271078325 0.00248613999998822 -0.000169295334289335 -0.00279072459060409 0.00218936831065408 0.000926369512594288 0.000771170084245572 0.000150543810128795 0.000707568395088817 -0.000360113526725933 0.000141718924347044 0.000553466167384971 0.000208803459891047 0.000212954066739961 -0.000899685783142922 0.00248399706050731 -0.00018463417943133 0.000741204736260163 -0.000999597042220841 0.000742747418465614 -0.000278487687249698 -0.00182634814886249 0.00155251868566682 0.00148285366413814 0.000983250307534625 -0.00211110543626758 -0.000493917357408635 0.000267516355198734 -8.76204400391746e-05 0.000271253970114776 -0.000706333976237543 0.000181247141683467 -0.00128853800271023 0.00186645091835431 -0.00105920629973474 -0.000910577750582513 -0.00626084559964781 -0.00142994789839937 0.00195231571298123 0.00537428407704345 0.00259695296177777 -0.0054003172742171 -0.00507357122474985 -0.000313691478662028 0.0274140148321867 0.0221870283605009 -0.00475212877745025 0.0707670678978354 -0.00348730872787199 -0.0168793137457265 0.0136184986010655 -0.00849333955567863 0.0192620176709713
  73 1171.24464628521 ""  0.46373633689083 0 0 -0.00588133192688687 0.00250258437850919 -0.000804373941099232 -0.00254888448134757 -0.0035784858096251 0.00317810443017504 0.00103881609438251 -0.00152957094876451 -0.00137037539861139 0.00318634635107577 0.00460579487458114 -0.00367543305481984 -0.000532094629766407 -0.00368730416428786 0.00304150010943503 -0.0141991593965879 0.0131551622724697 -0.00125593102388433 -0.00152865383177203 -0.00336997723639343 0.00367296753864977 0.00225586752910978 0.00100810875004156 -0.000666681747907007 0.00132017681784649 -0.0035474560686241 -0.00250264935198039 0.00236955050041727 -0.00424966838535833 -0.000964488747937109 -0.00108742803711552 -0.00113790363300213 -0.001081287706087 -0.000391646171187832 -0.00370670709585819 0.00179545336240237 0.00147869997698753 -1.97770194558257e-06 -0.000709786766761695 0.0017429169746612 -0.00243628630049971 0.00116369386996434 0.001028158972925 -0.0104195952759715 -0.0237230340321243 0.00326500580539195 -0.000781003615915013 0.0104360018420112 -0.00317392443765641 -0.00282525289606316 0.00100176001180609 -0.00145676972652412 0.00172356197196455 -0.000566093573125785 0.00155002150074258 -0.000388456849008051 0.000348320637384358 -0.00105930057592038 -0.00196949399563908 0.00032832021341787 -0.00207922341169234 0.00211725911813947 -0.000619449503955335 0.00270629268678271 0.00083383948297553 -0.000401477538556917 -0.000713323468763817 -0.000741741911503963 -6.67296058389515e-05 0.000659823603841653 0.000339010769615244 -0.000174564923046121 0.000183042498503619 0.000186469984894696 7.77745721051055e-05 0.000635517032701268 0.000426098271541551 0.000314859582722728 0.00163245824111072 -0.0704168738081791 0.0754818431841929 0.078516860667164 0.0942406819440631 -0.0430997591023267 0.00159070048134779 0.000941545502463224 0.00316496464348228 -0.000229567118385815 -0.00170739293915322 -0.000501756331323469 -0.00765317794570778 0.00477004324855305 -0.00109208250267819 0.0167493834431406 0.0110951553551883 0.00210511072511163 -0.000842402810752205 -0.000254317310403917 0.000817991206453463 0.00020714548697627 0.000983388225772634 0.0030430167171871 -0.00100391953078443 -0.00143456161085584 -0.0016190225388216 -0.000964219785205767 0.000413759853732116 7.01428233042387e-05 -0.000803954807926099 9.53357097420185e-05 -0.000304805610375428 0.000354282970827039 -0.00116474701100446 0.000151127379368003 -0.0015458602748284 -0.00121293487546801 0.00192074290288832 0.000904097087990654 2.45700501020087e-06 -0.00264645639932846 -0.000665626578194223 -0.000450845418645813 -0.00132786707734989 -0.031966829915848 0.10770329577577 0.0298112628039313 0.0085169195180367 -0.0453276114537246 -0.0358104617463383 0.0184902580827687 0.0342325660346312 0.0681778127558427 -0.0676765744551802 -0.441171538073992 -0.21178042338099 0.177193766313407 -0.268129190956607 -0.472744143723426 -0.192889351976926 -0.156597878815613 0.171276140807594 0.00165169449146963 -0.00170600301717084 0.00142934526916462 0.0126659176490435 0.0205580979758409 -0.00904089994564117 0.00727609054783236 0.00865219858535936 -0.0074665500891821
  74 1186.03753172699 ""  6.07008692634689 0 0 0.00101115275565617 -0.00180546892292006 0.000535709472101948 0.000300044392675304 0.000974065911499662 -0.00118041008550295 0.000268930931230411 0.00115225438869256 0.000202215471067449 -0.000893738149797717 -0.000677559968113527 0.0011201325693128 0.00070587309478629 -5.0814500050993e-06 -0.00191224170259025 0.00181000709882273 -0.00467276493320451 0.00129647773616861 -0.000765710730705075 -0.000479676186201876 0.000926640313991687 0.00130504140661252 0.00198293497301388 -0.00200705754652478 0.00100794403592229 -0.00271203850000191 -0.00134665000229087 -0.00155290616990341 0.00172005398678139 0.000730543150900462 -0.00246491380910514 0.00267937036469879 0.00206007222613159 -0.000157601213040873 0.00495624775632727 -4.82991121985431e-05 -0.00172794523740502 -0.00526138933482174 0.00554368272061316 -0.0017425101403544 0.00634332190477027 -0.00178349159393574 0.0354698863268328 -0.00334051704904497 0.0366091375614752 0.00564366362074328 -0.0049380690029899 -0.0154930309314492 -0.0267218902925099 0.00557077521562182 0.000647805229543709 0.00186304995865404 -0.00530521926106294 0.000718722683977268 0.000257636586063533 -0.010648550732923 0.00146826050363058 0.00241443020048506 0.00233158393695473 -4.15557525538608e-05 0.00227624553272752 0.00787637169037643 -0.000953857328236159 -0.0017539022909844 -0.00125326539067675 3.89286002646914e-05 -0.00171753419265138 0.000827491150935885 -5.16519879493049e-05 -0.000184115046043565 -0.000267030442775579 0.000132172777488336 0.000517105170508942 -0.000346130346829692 -6.33726229977867e-05 -2.02767192125166e-05 -0.000462620613755731 -0.000401625219193909 0.139937513520817 0.107962979746191 -0.162930453063095 0.00930970957231754 -0.158846419365264 0.016874613086104 0.0687600195896438 -0.0379293688283028 0.00849497796357425 -0.0163084765046084 -0.0218462627156069 0.00399741708285328 -0.0199728244592875 0.0187972563347823 -0.00557836178253428 0.0371042556961766 0.0261572676254071 -0.00232647916684024 -0.000519299223123722 -0.000577102722889202 -0.0012654723327617 3.96307870449408e-05 -0.000322139045884288 -0.00117294364967425 0.000127057506929716 0.00100314060599695 0.000887236762086009 -0.00014827162395436 -0.00103397874980978 0.000614889789548453 -0.000445992163671281 -7.77851638664762e-05 -0.000213763920369505 0.000501825014723621 -0.000133423899499662 0.000422145116665218 0.000289037427422526 0.0010648387740297 -0.00155314421183242 -0.000158369206465507 0.000229376241878065 0.00124249893914547 -0.000959271794659503 -0.0004470821065683 0.00158093998843621 0.054831992096358 -0.00846887328217467 0.0949269597956718 -0.00451125545658872 0.0270622892610316 -0.0355885894720963 -0.0784232493466873 -0.0109235482211036 -0.0145440953336239 0.0080660308603626 -0.0921508301524335 -0.434825510038221 -0.242633096630214 -0.351295271317556 0.0120683223859727 0.133581849765218 0.446046983632587 -0.0322782638751212 -0.000571579794151421 0.000916861259662074 -0.000276532288214845 0.00020617850796018 -0.00443556622940978 0.00113506686220512 -0.00230925347613694 -0.00295561312235397 0.00346853370402039
  75 1192.44148912937 ""  4.49940081564213 0 0 0.0317946829378012 0.0261561879277342 -0.0454052161883379 0.000259259396697296 0.0152544209695898 0.0314729193660589 -0.0173094480566393 -0.0185207671560994 0.0298170351953272 0.000872239931565353 -0.0383642797815189 -0.0395128244654378 -0.00320533993065059 0.0701548056288562 0.0855016855110212 0.0223488063346621 0.018552693851503 -0.038262260077775 -0.0502840815173967 0.018135425997771 -0.0693697679040601 0.0206293805541001 -0.130442277784538 0.0652606451728253 -0.057330926011875 0.0932383533221436 -0.015464760656203 0.0165441630328144 0.0813071942018641 -0.0291863281239055 0.103380424648532 -0.0957109652065005 -0.0595675340138411 0.00520036253805102 -0.143959449809694 -0.175685908614367 -0.00866775411061573 0.33063443250676 -0.428942949685986 0.025137800728926 -0.504941693146774 0.175860180534975 0.000715211828248248 -0.00024396304006964 0.000498350441352052 0.000180500172169556 -2.7846383163464e-05 -0.00013774916706317 -0.000653373086367184 0.000564026468455365 -1.25798962035147e-05 -0.000787768352625452 -0.000243258060033112 -6.52133962192312e-05 0.000589107311533602 -0.000724866884360185 4.64271464026885e-05 0.000718598826424694 0.0015638093590341 0.000102135558786476 0.00111766929892308 -0.000138173815540883 -0.000209889716728275 -0.000710343276408635 -0.00029410734767685 0.000289355587776956 -0.000139341435082742 0.00263669181488708 -0.0018986488222443 -0.00047017113858417 -0.000885533968606828 0.000988663945904109 7.37326684388094e-05 -0.000784714583716025 0.00062864280539567 -0.000136360817801114 -0.00113525213741453 0.00029391729893837 0.00116952042261497 0.00182573502004621 -0.00296673548792366 0.00080689241419064 -0.00154804334637617 8.66684809602327e-05 -0.00505010893915518 0.0016644554494145 -0.000892971518258578 0.0018614170073259 8.41502542176285e-05 0.000387499387342072 0.00393371150037634 -0.000718683787494026 0.00662618679675183 -0.00437357662575061 -0.00319749502593874 -0.00104706830734854 0.001558598578408 -0.000257334549809451 -0.00276665081172122 -0.000334170177152167 0.00216760327527309 -0.00496410224103994 0.000356128848283277 0.00231775211740129 0.00272056512016091 0.000721539422795346 0.000829149999380439 -0.000913955695250845 0.0018185105828353 -0.00290179519523487 5.82222774925618e-05 0.000218673318877553 -0.000164399512598892 -0.00128771477929745 -0.000107891283886726 0.0021082781381476 -0.0019415424639916 -0.000572717257711507 0.00148914854585322 0.00144840238945858 -0.00156455951443419 -0.000978981676813471 0.00383325991222179 0.000907728816925269 0.000172347909660118 0.00112288416096963 0.000154495942219097 0.000268961779767524 -0.000523199450265782 -0.00128251361512142 -2.66486926080513e-05 -0.000145057733533192 0.000230479278151789 -0.0015800106521997 -0.00661902337353128 -0.00312181843155241 -0.00488241957530314 -0.000381544349684671 -0.00061393521741627 0.00636536297451855 0.00137995130241658 -0.0132435851782023 -0.0129637398888335 -0.0022865244705918 -0.0756000695056988 -0.0207035462422278 0.0327159665702173 0.0298502527878682 0.023084318455036 -0.00746594767353116
  76 1216.42986166095 ""  72.7678436922121 0 0 -0.00108945359378854 0.000689257872706544 -0.00114486866571141 0.00279221575561874 0.000223596263917833 0.00104348816401145 -0.000161693387237902 -0.000553661936654606 0.000207605554204444 -0.00336066718311282 -0.00289767616050747 0.000586398830511296 0.00376727083759095 0.00245450803887555 6.97224566700001e-05 -0.00507247318779069 0.00231544240150422 2.20967943154895e-05 -0.00167883434237003 -0.00219189529679552 0.00053639386414793 0.00385632727032498 -0.00141030355427092 0.000483870959606689 -0.000870037396714001 -0.000105325821111483 -0.00229423687229307 0.00153923865855159 0.00114616861924243 -0.00163932503323368 0.00108679572106187 -0.000726217334186098 1.25332326941197e-05 -7.97110093729119e-05 0.0106939645994179 -0.0126810597211626 -0.00990597603987827 0.00125150669706919 -0.0126526687396174 -0.00723052260334322 -0.00766834224627942 0.00707708214390943 -0.0308960922167534 -0.00656025497131195 0.00514142002835587 0.0462790880275671 0.011005569105404 -0.00750141263099711 -0.0633842198184691 -0.0376970446768463 0.00823058565938723 0.0152583716109118 0.00797907101212346 0.000975494660057228 -0.00666400877980092 -0.0107562830047374 0.00167168138715867 0.0150879763213607 -0.046526334578516 0.0100490356586473 -0.0452819018852233 0.0548208293424128 -0.0129497104784835 0.0258196452333334 0.0245395585019698 -0.00398004817513752 -0.0220396366840796 -0.0903172133560737 0.00876980595624318 0.0140735136929235 0.0382290307109213 -0.014478476278114 0.00347036138570134 0.0214355068925108 -0.00241734844965957 0.0123525035798518 0.0410019773491162 0.00769052018987458 0.0215918390196739 -0.0082219769777997 0.007259519009812 0.00218875224155885 0.0457765283836005 -0.00599447416318936 0.345455624299099 -0.15169659923702 0.0165673449648487 -0.222115844471771 -0.148252972925291 0.00953254992333915 -0.281506275970635 0.167518876331802 -0.0435057320018515 0.338449722894705 0.240006632621893 -0.0160905258842645 -0.0231020590455303 0.0323172313984822 0.121562456348894 0.0136555937896893 -0.040016058013388 0.0997740330910324 -0.0167922167269818 -0.0989175788187858 -0.0876181968525638 -0.0535895158406128 0.0290663581494811 0.00166039883174788 -0.0514901416283514 0.0276874726760664 -0.0193059944376948 0.00408338152475139 -0.00291596500619481 0.000789805575034965 -0.0371448299199717 -0.0794640697030735 0.100512726902964 0.0311232926813632 -0.0623971478327747 -0.0788463475216255 0.00739999286880697 0.00829065527548086 -0.131240997363511 -0.00404501596702822 -0.00250670181457881 -0.00776593895659367 -0.00159455072330667 0.00125911141215121 0.00288235320544976 0.0159229387323271 -0.00716282994979555 0.00488445863892386 0.00260382159090742 0.0307526779465609 0.0505606145505802 0.0170512981272633 0.0174601255489998 -0.00524340044171248 0.0296843680706769 -0.0317468793092976 -0.0115948710714889 0.000651295419823019 5.86432691496958e-05 0.000394304880791045 0.00188768461053749 0.000516499629609995 -0.000125583280085454 -0.00181946704529286 -0.00105849950995324 -0.000405712850552123
  77 1224.84724485413 ""  5.81954032628509 0 0 -0.0011861141991753 -0.000207165764139857 0.000113310252006966 -6.31867416017196e-05 -0.000252547891132366 0.000296274587317234 0.000442007355375595 4.7898752807026e-05 -0.000202874610321197 2.90022985288342e-05 0.000714412166208685 -0.000506565112873283 0.00159493091160885 -0.000359115678483807 -1.64865975131644e-05 -9.7351520166273e-05 0.00128517043524188 -0.000959176210712474 -0.0040108566494385 -0.00345356084543915 0.00181555322958984 -0.000760099019413562 0.000185328253887963 0.000255583496234498 0.000260594393539217 -0.000108879452561544 -0.000501542197428936 4.05658700856165e-05 -0.00090182880993575 0.000205886310893219 -0.0023283004554392 0.00015540654042443 6.92588057997667e-05 -0.000134505093719246 0.00483953575200314 -0.00357442097213802 -0.00485199546300923 -0.00575900650873933 0.00388164484629555 -0.00355421456437935 -0.00101045686287096 0.00224933931316906 0.00572595898285366 -0.000347874658022647 0.000955740900027863 -0.00502949949898205 -0.000526613818709086 -0.000130038549150634 0.00560582992383502 -0.00601832657519299 0.00278567879247089 -0.013794780129584 0.00430225375390181 -0.0030257601267931 0.0162842941490625 0.0127933746138207 -0.00727418460032198 -0.00453555941615829 -0.00896998558370785 0.0269516044585312 -0.00159264925712298 -0.00201844352779104 -0.00414905730379745 0.000891834079611575 0.000666963063801278 -0.00129630834334552 0.0148728390909651 -0.0636944847633059 -0.179260859221645 0.00603161956741805 0.00524903270880037 0.0492139590556285 -0.00867397586227229 0.0209907949670798 0.0832224288479512 -0.00847015029928703 0.0407439891324619 0.0541966557195683 -0.0019753161988458 0.00237602087210656 -0.00313350011673203 0.0100864210236113 -0.00848202328738396 -0.0035070369862838 -0.0838973266374592 0.0381992094313765 -0.00804327103353791 0.0885657957009446 0.0674796873090108 0.0299001425346004 0.0351516703479299 -0.0162311032687878 0.026665030594655 -0.0503020925670872 -0.03338344093849 0.00488283974185754 0.0291267025065547 0.0110108525877024 -0.0383999093049783 0.00424067960216583 0.0725717346164212 -0.001631742230571 0.0261085220035991 0.0973206846622637 0.0989409022122194 -0.0975103639170015 0.271699767728393 -0.122189204359194 0.0666692424730801 -0.256972188622747 -0.0461076868492557 0.0212480405887197 -0.0358466661305798 -0.170070184485203 -0.0821031136809536 -0.141397701356949 0.195254313695727 0.0150785721277499 -0.117025135873734 -0.0552961986965155 -0.00679411788971553 -0.00781646697211015 -0.157041700098049 0.00103717011268423 -0.000370685489074146 0.00183893479991308 0.000587612372455854 0.000240073112848688 -0.000165692374363319 -0.00458379736576924 0.00175577747584055 -0.00205989246430533 -0.000387932315072091 -0.00542296492231546 -0.0112938197316283 -0.00495948342824047 -0.00189539153890785 0.00489152102785749 -0.0037595838711549 0.00647252671042098 -0.00172714871117431 0.000393080466163777 0.000232353689286092 0.000249254130971454 0.002828639140604 0.00162629929282325 -0.0015161450722506 -0.00154679095982182 -0.000870193482854957 -0.000142791643112995
  78 1225.26261414236 ""  4.56432530928626 0 0 0.000303208831112457 -0.00036170861974889 -0.000755750406612135 -0.000921013779898987 0.000182138641437772 0.00114096957322806 -0.00016591708671309 -8.6798351153906e-05 0.000573574486147783 0.00106188405595459 0.000315427562668271 -0.00092173986597112 -0.00180733130974197 -0.000495160097239924 0.00103625429753167 0.00248653059323481 0.00343670761726849 -0.00323458769858904 -0.00189295726520852 0.00101932542598793 -0.00276947153603986 0.00258737475634208 0.000641036445746978 -0.000861322361928418 -0.000441868117634386 0.00189091073953785 0.000803830787791383 -0.00274020255582811 0.00152044725595241 0.00088710561902315 0.00139854383329281 -0.00278113544005797 -0.00238489186962547 -0.000338076623399801 -0.00383316354693274 0.00322673374634069 0.0081658668712027 0.00639877521334751 -0.00165498335192416 0.00467943737827307 -0.00404390620953643 -0.000986734807826632 0.0167306062351091 -0.00175706719071647 0.00374733693084157 -0.0124133518841099 -0.000992847823388736 -0.00133619425350912 0.0125803581639326 -0.0243399808816594 0.00689885111956212 -0.0487856005089105 0.0166756914691832 -0.00633571267034047 0.0576810195969387 0.0485673804927474 -0.000892458647085527 -0.00709077964586028 -0.0509568112127193 0.000232828712093913 -0.0109195838677772 0.000433690787004574 -0.00130278104400535 0.00510187448662593 0.00329379906701173 -0.00120414707927384 -0.0141945289884811 -0.124127191033353 0.0719196162437739 0.0112647247296885 0.0531849204203497 -0.037177709209599 0.000237310893955436 0.0309937760058314 -0.0306884410214467 0.012275028075989 0.0458194048919821 -0.00530830459340902 -0.00360932606352823 0.00843825272955556 -0.0119574140281233 0.0290974083980847 -0.0260676301079497 -0.00933330463317007 -0.283941617097298 0.130468380385346 -0.0206928663565656 0.324802054066366 0.214384923086027 -0.033927072392175 0.102125356355081 -0.0537455724293642 0.0129146032831711 -0.141011737611131 -0.093504437553791 0.0166837004572182 -0.0254175579044632 0.0556649473142904 0.200192450477197 0.0133294879918641 -0.0835790013329699 0.129147970523885 -0.0191653029226439 -0.158533538365307 -0.142773645450733 -0.0458967457887981 -0.0277818741742822 0.0304569119323142 -0.0940973744404407 0.135050088246303 -0.00727829528804851 -0.00215026734096886 -0.0325240497340447 0.0601759817245291 -0.0118360170807207 -0.0602919456727291 0.0711035725972633 0.0307115362090734 -0.047542815560992 -0.0870312433455808 0.0346119682284079 0.0239436404871952 -0.151259032115205 0.0026755868759782 -0.00107819704367896 0.00600688857302934 0.00188587326944848 0.000817936386304581 -0.000329108143527987 -0.0132809536322484 0.00551183319341344 -0.00646575528145885 -0.00161169013749408 -0.0178533618053823 -0.0330571944148218 -0.0143082581618626 -0.00616215132964696 0.0139790204659116 -0.0113680960983567 0.0163546014370023 -0.00604507243101202 -0.000184041429643198 -9.19017400604141e-05 3.19823946045347e-05 0.000647960304153096 0.000826325444491838 -0.000768802729187322 -0.000221220181837317 -0.000127598863322429 8.75902479744864e-05
  79 1234.26145495934 ""  19.6323224619653 0 0 -0.017890064966628 0.0428962814219792 -0.00503782728623018 0.0611553523747779 -0.0124826453574345 -0.0013071366429004 -0.00671742119904502 -0.0167599913602254 -0.0150616044253129 -0.082189554594783 0.00647432360052439 -0.0014609679779149 0.116462534880373 -0.00122335182880908 0.00286218046053983 -0.153651764693284 0.0533045208236367 0.053643038314965 0.00429645092143539 -0.0785117180557369 0.0779449648073645 -0.105107424710084 -0.0918035452736941 0.0995605939028346 -0.00690501666984377 0.0131765488808741 0.0178390374780193 0.0567651596519058 -0.0522953306195184 -0.0277749299681371 0.0358729697694575 0.00122076079466301 0.00322042061871202 -0.020395306911473 0.441782150849338 -0.324587362097987 -0.232365140316114 -0.244450140501534 0.101474844221747 -0.233798734700823 -0.169066797370814 0.198277881553971 0.00112674556415354 0.000287057289621685 -0.000112065883996702 -0.0015486451307155 -0.000497356613414914 0.000263908221823888 0.0016057935207162 0.00136742426654921 -0.000305203525740066 -0.000598350487993891 -0.000376204676424758 0.000107461262333198 0.000314958583413289 0.00109828233990621 4.3988737562576e-05 -0.000256325256603602 8.72350306693144e-05 -0.000442143958343613 0.0022217474887707 -0.00181200740906786 0.000476935275480773 -0.000794447426946182 -4.97650709821027e-05 4.84575765732829e-05 -0.000963689290632315 0.00144694332625794 0.00252048435576196 0.00028686869641026 -0.000472982710958105 -0.000602352281098817 0.000321890959921772 -0.000465615335082839 -0.00116727982005326 0.000411558128861627 -0.000931145674774503 -0.000558647741778279 -0.000671259362912646 0.00145912429030665 -0.00192139341321811 -0.000555084721626493 -0.00101966429660629 0.000582053471988873 -0.00890004893591854 0.00361667594727002 -0.000466277815511498 0.00969538735753566 0.00691228330355719 -0.00142216250924404 0.00723418554198656 -0.00412566392441929 0.00113716292689814 -0.0147365269023899 -0.0100680968987891 -0.00105396475304608 -0.000816933292678662 -0.000558051628188496 0.000207091050715015 7.61471590245901e-05 0.000565339166913179 -0.000797371528143692 -0.00194498979822714 -0.000478173426968548 -0.00156854813918597 0.00117818888053818 -0.00386772567506212 0.00170020644947287 -0.00131869215808552 0.00388456025768684 0.000638478765252554 0.000101288645242446 -0.00116663482672473 0.0027160942168647 0.00050207559269476 0.00350466237503149 -0.00365560452429977 -1.49505612153275e-05 0.00265101862570845 -3.42611133314906e-06 -0.000850061203752897 -0.000621541980869062 0.00260528439050147 1.67704099979333e-05 0.000217279418875622 -0.000307918473478191 0.000175449498649152 -0.00020049896778983 -7.65138148816261e-05 -0.00044256844811336 0.000246978155184768 -4.94913744101739e-05 -5.99959951045641e-05 -0.000553057022012852 -0.000850899827347086 0.000422462429322042 0.00132510316873632 0.000271254838446051 -0.00304617671118126 0.00115777157445915 0.00220292833625419 0.00830448768797224 -0.0148308935986828 0.00460112135170519 -0.0428368311927084 0.0285215829093198 0.0183153298773264 0.0620694820203995 0.0542257682527755 -0.03700602224886
  80 1258.36172304281 ""  5.73486166616128 0 0 -0.0669903503706708 -0.0680099798039313 -0.000431173957604275 0.0190977508507653 0.028776927345145 0.0412854287650735 0.039220415478104 0.0330970863096896 0.000848947315984744 -0.0209011512687374 -0.022110640893081 -0.0348563917821296 0.0229894376702141 0.00994745676328597 0.0127529821856368 0.12651308496676 0.053854000970507 -0.134227420750846 -0.341626996726628 -0.235151728425829 0.0836968044454664 0.425724571377072 0.211913095997243 -0.221538763547076 0.0672846631553074 -0.118306964419325 -0.0533460382478059 -0.113094865436398 0.0220740931470153 0.0690142595373914 -0.142723312277148 0.0269972644962681 -0.000182814463867888 -0.00142913735119632 0.0619608195023289 -0.0865989835422603 -0.0567890527470226 -0.00873666965805615 -0.0456948127144667 -0.0372035195791845 -0.0964550454115457 0.0547210521087553 -0.00256943993592942 -2.60314275937775e-05 -0.000525963455185707 0.00368851398804017 0.000437619592956259 -0.000337030597636542 -0.00629923003227439 -0.0016837313112322 0.000203083456928387 -0.00268957057432637 0.00072104850640392 -0.000266431541168869 0.00293684019781059 -9.75198900352835e-05 8.17401303935651e-05 7.16723439539781e-05 -0.000698826392537007 -1.86240393047556e-05 0.0023782172822596 0.000558866396760198 0.000105888383694998 -0.00145496383946594 0.000764384066931843 -0.000166252118939359 -0.00150135459341179 0.00424832571657456 0.000461082077937349 -5.61175375175929e-05 -0.00175128814139925 -0.000279641268352187 0.000299361536135896 -0.000905510856009201 -0.000444663716046636 0.000319270189868032 -0.00186219086760129 -0.000494775795284351 0.00602156624452341 -0.000102987485863171 -0.00160079590194712 -0.00389471744828219 0.00392181000701463 0.00104124690349261 -0.00216550726111182 0.000132421549210948 -0.000950082007044921 0.0108107670739937 0.004756119239724 -0.000155378218417343 0.0157725054753118 -0.00552873644813013 0.00145030147355202 -0.00634046094149465 -0.00123928486219315 0.00533083553920269 0.000149339057289616 -0.00202365955137931 -0.00502669208712662 -0.00121292678311532 0.00327219527214269 0.00364136111106583 0.00156110143121016 0.00404381887260041 0.00305362532791137 0.00144390745267213 -0.00329142272430456 0.00142719752135187 0.000701029295549427 -6.57066855653704e-05 0.000331796338355712 0.000335380777682953 -0.00176503129602039 0.00154590532285427 -0.000517453009946823 0.00421451179277097 -0.00440520802851484 -0.000621340673105021 0.00459252247953025 0.00145628110644415 -0.00163323232116718 -0.00124870468904133 0.00575205967785696 -0.00162585325837247 -0.00174629766704748 0.00111174692363586 0.000325055994271931 0.00170968708528865 0.00132722243322447 0.00118776103348297 -0.000501644530867379 -0.00073824427107828 -0.00160666357535237 -9.52341734374394e-05 0.00444825208529474 -0.000675178496943957 -0.00173148769214024 0.00056485408520445 0.0144400618458906 -0.0109480590748373 -0.0146035761550713 0.0134141995424 0.0300381837357666 0.0256571789742715 0.272700600823508 0.100379453166649 -0.138448770812079 -0.213558690509524 -0.125845307406216 0.0134565725813464
  81 1263.99439873468 ""  238.277970771246 0 0 -0.00533936221380922 -0.00266487865963961 -0.00239985422047415 0.00463640307965067 0.00197903015452776 0.00275888047713344 0.00321747068784671 0.00063303864728114 0.00149799317468757 -0.0035732741692654 -0.00288013343458996 0.000586400349254125 0.00169359040042392 0.00159310572772351 -0.00037523511537744 0.0310496658625162 0.000192790598836784 -0.0200704810549647 -0.00693031499225359 -0.00172910556770354 -0.00650884628060188 0.0149325740258774 0.00178601221017632 -0.00256386653181941 0.00250595163007715 0.00423683689912391 0.00349887303308137 -0.0151059979459716 0.00603670103958387 0.00742774045041113 -0.00607076277667071 -0.00501532445585758 -0.00452683409199157 0.000578379866612991 0.00312233567177199 -0.00337006591059878 -0.00569132290663193 0.0027883855235723 -0.0116609561076004 -0.00533920437017239 0.00301780002063942 0.00158664304514963 0.0429212335576936 0.0138030235813051 -0.0153198090688157 -0.0944620792725106 -0.0140504739473568 0.0174300784363881 0.153239990946789 0.052465178514992 -0.00972411870771381 0.0644562793571333 -0.0305378577998325 0.00846186847524325 -0.0715532075351584 -0.00158607184550537 -0.00429308191481559 0.00169476590860299 0.0380268586692697 -0.00658331843596924 -0.0277264418543943 -0.0371945015334836 0.00526455921444681 0.0180190626153211 -0.0109131257510728 0.00567173629645153 0.0362461163671714 -0.0554423911339854 0.0128744649011243 -0.0120301507952765 0.0220028155398162 -0.00579431990179984 -0.00781947442472401 0.0100986157786478 -0.00279700140437233 -0.0122615158437849 0.0221648272811533 -0.00338181014720252 -0.128601142019604 -0.038049206055012 0.0807573846946169 0.0661567464590906 -0.0384992291714472 -0.03742168831193 -0.0516277622569837 0.0309126628600681 0.00497740446428461 -0.175983519176177 -0.0647967738829475 0.00267926960618995 -0.320959625597378 0.0936376176515355 -0.0398949989877687 0.052778308180402 0.000323368968774472 -0.00848263157710556 0.0175558479099152 0.0407565064901823 0.0649891573644935 0.00426032433024827 -0.0780798738239796 -0.00234237299744155 0.0385062057220112 -0.0560304046884188 -0.0209043298710572 -0.0044144762885568 0.0157555634017548 -0.00616081505920195 -0.00648476551766617 0.0212573739935834 0.00206858457982016 -0.0140762126147868 0.0502076940687762 -0.00693794539323909 0.0344843431071081 -0.0488155222694415 0.0355663773510654 -0.00143338538757872 -0.076018561163837 0.022854141387505 0.0365525293205528 0.0276959161095654 -0.0652061728505201 0.0125070874942335 0.00438765635652357 -0.00801286152015171 -0.000713370961300734 -0.00830082924993392 -0.00462352333000404 -0.029173368388366 0.00352990906624101 0.00281285201787596 0.00869308970488088 0.00646173059727152 -0.048459909017841 -0.0110755569671166 0.0224124550741594 0.0241678048803792 -0.0477298012435219 0.0786050589411643 0.0383636466605303 2.64351723578785e-05 0.00050053509684157 0.00199601436981418 0.0169422751869083 0.0124004915522661 -0.0123147509230048 -0.0132741866508994 -0.00621584436993607 -0.00213278222416081
  82 1283.58695632723 ""  6.96665366417772 0 0 0.000167674177780141 0.000756261925694265 -0.00144994864199651 0.000396380401708849 -0.000609266096175908 -0.000213391605838039 -6.94579857860695e-05 -0.000293203507127873 0.000959811840234661 -0.000281063242573771 0.000477070787101432 0.00090564845884378 0.000244925772115764 -9.12413006585102e-05 -0.000210984054998734 0.00440093091243701 -0.00281293152338966 -0.00209811409125599 0.00966940937363351 0.00801826465695363 -0.00534585456613039 -0.0110985595952307 -0.00793831122140555 0.00769472048721091 -0.00102416980375137 0.00154694921641131 -0.00134171295019442 -0.000687212741077629 0.0019800052923 0.000416921713665094 0.00153654765618405 -0.00314936832750652 -0.00230374599216509 7.31810037296912e-05 0.000756386983859973 1.29797591222722e-05 -0.000540253029125868 -0.000859213483428484 0.000688399852914083 -0.000807594145753418 0.00131957606359264 0.000108508386157666 0.00125000848804402 -0.00226332533610763 -0.0241988100646305 -0.00722398705914545 0.00546668492913527 0.0150392273229071 0.0109677757517793 -0.00849145157985753 0.00354239095121131 0.00180128708358305 0.00139479135397471 -0.000559930175862285 -0.00110906881538543 0.00560156339030808 -0.000875221627427655 0.00410092024485309 -0.0059152267734731 0.00141315606027925 -0.00455580242005644 0.00103135851467811 -0.000803440543902874 0.00387906713052609 0.00520120429883929 -0.00113151280021137 -0.00926694133256919 0.00664887254255048 -0.00163374081347571 0.00335221190884071 -0.00223283065626818 0.000700905175413051 0.00295555026847827 -0.00115581301303608 0.00036113183533623 0.00336928265844416 -0.00218284154725435 0.000393312894246657 -0.230421061127399 -0.0940888869351813 0.155607798392694 0.140222260329455 0.0980469694469379 -0.094828242747105 -0.0017667543839092 0.00480009663052064 0.00697604170709931 -0.0389806938496502 -0.017873851631835 -0.000799291509884167 -0.00911920717800336 0.00326010476762135 1.5748204819942e-06 0.00121075103803541 0.00366739939632981 0.00111175399923723 -0.00650301443849108 -0.00763444607150692 -0.00875609417270588 0.000464689034331423 0.0106491529220886 0.0043080399697169 -0.0086351650064807 0.00444217750580217 -0.00111680423573082 -0.00394715272854644 -0.00263743329807784 0.00261749016883696 -0.00357104853308185 -0.00299702916913212 -0.00279476157771186 0.00338090644597022 -0.00587258665745127 0.000993607897868163 -0.00819072873887246 0.00458049824997687 -0.0017516019707747 0.00208102128424779 0.0089638231721191 -0.006273517648239 -0.00893044372279067 -0.00542279438767011 0.00859162892404343 -0.0404484844874097 -0.0254890953715156 0.0998456492630248 0.0351672277012464 0.0415736880061247 0.0314432275687973 -0.00445996667044634 0.0282124040087079 -0.109287235930136 -0.0690862441023912 -0.265825958137643 -0.0445705176538341 -0.0985770233638548 -0.123138233134676 0.0671049490293981 0.23546589771174 -0.361003880336694 -0.439014558469263 -0.000913302776875572 -0.000651373246166156 -0.000269827514911176 -0.000304593708598834 0.00116635780066068 -0.000702869791474249 0.00389670903906685 0.00151670729616663 0.00181463054045723
  83 1287.4537770155 ""  3.872592165381 0 0 0.001467669722361 0.000680799221023077 0.000133309077323974 0.000302199695710391 0.000379075515688084 -0.000308485264380216 -0.000830004029824016 -0.000490750932107315 -3.79496231770458e-05 -0.000838314050334472 -0.000889323776619134 4.54236438992188e-05 0.000182332244574973 0.000393776146744662 -7.08020853208621e-05 -0.00820050775089415 -0.000312576167660531 0.00510612771453775 -0.00114054464354587 -0.00227386023873291 0.00351432554591331 0.00309959668865424 0.0003094994381224 -0.00140677722346339 -0.00160267370008587 0.00230024099247384 -0.0014824376855518 0.00491899547714324 -0.00044827580522867 -0.00280562786310428 -0.000376388556587513 0.00144896122479171 0.00210847873882654 -0.000750767468943816 0.00498740000504382 -0.002676864678232 0.00313927863159681 0.00163778573240962 0.000705503521238483 0.000669134431069836 -0.00246754364860978 0.000620969138340477 -0.0173308516579761 0.00140952747954146 0.00327280055409736 0.0159852243486256 -0.000179651365318411 -0.00643076984207468 -0.033704641664796 0.007721129665485 -0.00335748456124206 0.023634105548467 0.0160702753848922 -0.000990691479565693 -0.0149072601087823 -0.0194724386228825 0.0023847889850928 -0.0905691211466893 0.0070255118429903 -0.00988105866146502 -0.00321596377711462 0.0085219644764741 -0.0010196718634861 0.00292563250445067 -0.0258254804954951 0.00451025989882531 0.173196716161855 -0.0276401521319138 0.0185330839778006 -0.0551659492882687 0.0125371608929122 -0.00379521017115468 -0.0555514541171963 -0.00326572076133517 -0.00441391247513587 -0.0550411137772119 0.0118042333751668 -0.00833771024514104 0.102011640225106 0.0414632709983986 -0.0770802303920886 -0.132913186412418 -0.016141058832285 0.0714961292670214 0.0735784244484667 -0.00878882674394842 -0.00585080137957941 0.131104802185505 0.0723558193870298 -0.00134917098945629 0.104641645261446 -0.0420856311914722 0.0138795224025414 0.112519078683549 0.0467153579941912 -0.00424775471741196 0.121729140954527 0.102203016964049 0.0646614107525376 -0.0126363763097311 -0.130833751065228 -0.113960504492657 0.13428795910781 -0.0337234713163064 0.0485396590879552 0.117123356468325 0.00930693006768639 -0.0414665750061735 0.108220741309589 0.0151527195314225 0.0608826872592818 -0.072582180176421 0.168768227161358 -0.0317718711830672 0.138081019099774 -0.0433837760202722 -0.00964918948178731 -0.0443225710571788 -0.0992213132809914 0.128982975264262 0.139797466624286 0.0825802320487716 -0.0549801130723058 -0.0141134608475395 -0.00368628744433653 0.0177755298639854 0.00307266885411507 0.00899602587235307 0.00459000764958553 0.0279719018582066 0.00377478962841936 -0.0134522676902901 -0.0151498280288034 -0.0405754290011533 0.0311962219441291 -0.0047607487802371 -0.0395854492200151 -0.0186850244059422 0.0321512162730509 -0.0923303100851621 -0.0471102505252682 -0.000155232470767717 -0.000128564402940593 -0.000189259470928211 -0.00244299646638014 -0.0018024600247036 0.0020349695532149 0.00147668263313467 0.000536038963441833 0.000670840001851603
  84 1291.0979953056 ""  8.43221413530642 0 0 -0.00204100281061958 -0.000346376770786525 -0.000667374528921701 0.000413389925715911 -0.000430262516092838 0.000517243527913965 0.000549288958829557 0.00056105629756393 0.000895366040033457 -0.000369005685205743 0.000636809540917628 -0.000215810425114798 0.000580592015262265 -0.000233564115731217 0.000121578715062537 0.00879529566401319 -0.00348006474096519 -0.00450477423299679 0.00177656107591731 0.00216089083793284 -0.00306368588524798 -0.00363148849327393 -0.00175089691579053 0.00249916468346867 0.000449666718740096 -0.00376516628081678 -0.00546126199591703 -9.04304837816935e-05 0.00154283583425687 0.000897391471652635 -0.00174769222720124 -0.00140509417889129 -0.00132260696266363 -0.0001172784916413 0.00271666969247615 -0.00157653797569184 -0.000363572076118183 -0.00161854331657413 0.0018561984886282 -0.000902354518771735 -0.0027161467556952 0.00164681453909843 0.0216570809217981 -0.0123471346945282 -0.00357237257909377 0.00420192135853387 0.012168156742448 0.0134076980388272 0.00848513359517194 -0.0745379155660194 0.0196789147150145 -0.0273671950334716 0.0425590842589514 -0.00918884863462524 0.0236158782938194 0.0360945371254486 -0.00324639549290262 -0.0352072942476662 -0.0845057876570802 0.0109645118976036 -0.0473253768394719 0.0311623668630253 -0.0101685931535523 0.0456160998203144 0.0274221959132026 -0.00477140999293043 0.0553435337831064 0.0480675106482423 -0.00220696357755833 -0.0135437811722935 -0.0128369856789184 0.00421126112754715 -0.0229016484461025 -0.0140276963862316 -5.04632180531752e-05 -0.0127437351093891 -0.0132044721950257 -0.00231846099437374 -0.268156019881983 -0.125663522227438 0.222187862861166 0.431133073111287 0.0924801752302869 -0.239054885487549 0.0701625987683121 0.00302559261565181 0.017527319051197 -0.0129443406491039 0.0143740057689979 -0.0119875228671012 0.0621274982901301 -0.0183121058122045 0.0136595956211401 0.0197610753215178 0.0129858224301069 0.0106529271240128 0.0425525130890034 0.0116655330315259 -0.03359012761741 -0.00695600563384267 0.000630272843422801 -0.0554088132239357 0.0269097491127611 0.0197728275835608 0.0325515523994239 0.0717413258866293 -0.0197994131575217 -0.0113113604269131 0.0678740047736057 -0.0186188819775273 0.0297068101027827 -0.0301832875102058 0.0670953118526171 -0.0139613191021204 0.0325493995944854 0.0117316069715932 -0.0268615153404453 -0.0173410812705729 0.0105693846560557 0.0480005153932733 0.0311658256279619 0.0151839093046588 0.0394977968975183 0.031600895214011 0.00468086735988175 -0.035031120356134 -0.00325048705761187 -0.0175434474042323 -0.00671094559386287 -0.0729089960171668 -0.0078876110764314 0.0229566704516564 0.0318327452697493 0.0818334678740602 -0.0830019581523549 0.00530867120491158 0.0947652254744068 0.0594535581668367 -0.027730299586458 0.180440685518215 0.0453521051030535 0.000305749753891547 0.000198845644601323 0.000535843930024797 0.004455606083992 0.00274705769846899 -0.00331931894735967 -0.00210025657208797 -0.00120633301655115 4.45476853772446e-05
  85 1307.17096202345 ""  48.2576175745172 0 0 -0.0170727079137434 -0.00739970846218666 -0.0168402780327422 0.00308958370050244 -0.00466791661716169 0.00449798970412458 0.0108993017382338 0.00363848767536083 0.0127665006490633 -0.00311500170821289 0.00564206652895112 0.00254351058377309 0.00369086697601083 -0.00151076441360116 -5.83725670270474e-05 0.0868903948334669 -0.0392273415823838 -0.0538636745179826 0.0675563701589423 0.0656632799457421 -0.0529419548294766 -0.0582799479569876 -0.0526953611785817 0.0475593113134531 0.00396485134543043 -0.00241207778980841 -0.0236645620444206 -0.0421598874184863 0.0384427965164573 0.019020260909219 -0.018582072624106 -0.0293219091416657 -0.0229440522205817 3.15671863032505e-05 0.0124060302261071 -0.00531197738051037 -0.00626211463175762 -0.00708671394782618 0.00275038942549404 -0.00946209068842564 0.000235255350189359 0.00642714298793152 0.00176540312304328 0.0152367682540936 0.00944007199532366 -0.0632371281665411 -0.0119384907381363 -0.0125689163956789 0.0814502912338005 -0.0815635542963104 0.0186085707607236 -0.0249668958083317 0.0356065788804779 -0.00560091707958779 0.0170114630747998 0.0578817147008854 -0.00686852175056431 -0.00489722325937344 -0.103954009161073 0.0166378141829449 -0.0660104049775068 0.0218175569535607 -0.00977872752296113 0.064799534106504 0.0463943210964589 -0.00600849546415695 0.00336254968556302 0.0529255238574326 -0.00767425812095759 0.00415463440026735 -0.0136651591075675 0.00529821669297306 -0.00670599553725013 -0.0117914652513911 0.00113973873831927 0.00524426724312444 -0.013613123370132 -0.000288580999373353 0.257869792121636 0.117345160970652 -0.202959606447658 -0.278143195708971 -0.125976533277919 0.158101134382003 0.0196268100015865 0.0182929334740227 -0.0270727774073072 -0.0959294206170584 -0.0095338235955564 -0.0116054993580257 -0.0778767553766997 0.027122407974238 -0.00383803931456426 -0.0301423931253421 -0.0183735693100583 0.00828965311277007 0.00402521005387535 -0.017499414707432 -0.0492770300767439 -0.0011982827289286 0.0330035153279585 -0.0177546140883379 -0.0139215990737025 0.0197535746713719 0.0110063482886875 0.0350127225576614 -0.022435609781573 0.00211094210806866 0.0338798142053471 -0.0235575464437622 0.0100134853900134 -0.00923283180588814 0.0192962737038392 -0.00543721286703765 -0.0116357859546194 0.0155901213962832 -0.0146769426336712 -0.00149377414507569 0.0308625603990951 0.00912852819993766 -0.013135941693523 -0.00928953719717546 0.0515875043979906 -0.0156823589968007 -0.00196540809018723 0.0200494391329546 0.000446138439933671 0.00706685960388047 0.00211891007684782 0.0422165956945365 0.0149608675659973 -0.0141933562991603 -0.0169671176472684 -0.0468194787970258 0.0362526158491151 -0.00673728093387139 -0.0530034241585262 -0.0293587711342073 -0.0125397663051824 -0.0992253467858343 -0.00683596476175874 0.00125557087176215 0.00313674965657943 0.00500363217639935 0.0474604329592614 0.0271640855344781 -0.0284986423145933 -0.042738009097903 -0.0237231143856876 -0.00179998142200874
  86 1308.85560324818 ""  7.86313957466668 0 0 0.0701244562386554 0.0280129493736033 0.068616472901263 -0.00906033679921023 0.0206254079450723 -0.0143312547307392 -0.041750476288152 -0.0180754704438468 -0.0561268190737222 0.011237301894719 -0.0234040015136213 -0.00978062680991565 -0.0138430900933286 0.00620568990290506 -0.000291919929419278 -0.3268127486236 0.196845110932848 0.192749859925594 -0.279841346450306 -0.261117268334391 0.196715706149526 0.233686045314047 0.214524730854072 -0.187517190972161 -0.013395044791727 0.0416564813962316 0.148276886300242 0.127363413342645 -0.150592452475205 -0.0638170870651587 0.0826795561639893 0.118300951985213 0.0918920250440035 0.00215129407817271 -0.0546576486223188 0.0259370304171759 0.0169263222456543 0.0280049181240333 -0.0215663954733363 0.0311956608551189 0.00233482791455919 -0.0234964141469156 0.00322272985859754 0.0036518343223251 0.00162795584721241 -0.019092771941493 -0.00276779110786512 -0.00205677716830834 0.0258550283912966 -0.0187812739489761 0.00439411289531979 -0.00449189964530755 0.00824902806826349 -0.00134544910491149 0.00242017397440135 0.0153693758930362 -0.00187508555793568 -0.00164232421551562 -0.0266822210370475 0.00437018986016366 -0.0183343959264066 0.00462810385016544 -0.00234865492536403 0.0183113270112466 0.0119053271468766 -0.00145933864187602 0.000950066214187093 0.0119783673786749 -0.00198995576847224 0.00160859387836718 -0.00269368824626677 0.00187600847943681 -0.00157197042600003 -0.00271263829487626 0.000344669652219803 0.00150778351976428 -0.00285161618912421 0.000157537758287187 0.0444523535880375 0.0230447526038823 -0.0383836367634897 -0.0577834094650747 -0.0307044446963246 0.0331264346585802 0.00721466565221071 0.0041823224029259 -0.00385383346909345 -0.0318352257566459 -0.00520189824385944 -0.00335896215100906 -0.031934476960942 0.010471922770966 -0.00315124451556721 -0.0104663400901495 -0.00708028167673253 0.00681967687406245 0.000146086727800298 -0.00416140852415796 -0.0105237182092627 0.000882344896956457 0.00794655891675722 -0.0101683706217692 -0.00785194746120959 0.00179724537327163 -0.00074474164334069 0.00813759227549498 -0.00458542240042241 -1.73242852128675e-05 0.00787370978348472 -0.00540765937453844 0.00237175105503532 -0.00217695599024319 0.00474207638409334 -0.00172772684059849 -0.00288605183969949 0.00254508885714799 -0.00217221643643854 0.000172088240222031 0.00648806660394576 0.000442965894383766 -0.00339822722528318 -0.00225670254487991 0.0115136389254935 -0.00310067148483953 -0.000346426469252197 0.00585376816233828 0.000797709641873347 0.00211787526024609 0.000504219580680284 0.00815138726066404 0.0039460686288097 -0.00580933515055547 -0.00381790445896004 -0.0157381728490941 0.0072217052280123 -0.00594264915513869 -0.0131901595382471 -0.00234338845712885 -0.00583350019237533 -0.0222545200907198 -0.00339149386335648 -0.00749792720966986 -0.0147713839548303 -0.0215260127953457 -0.199076164200215 -0.105875229751883 0.114390713406851 0.179658602682691 0.101737454954144 0.00393127618851675
  87 1351.94354564563 ""  0.841303110806707 0 0 -0.00014473074829172 0.00324749529900476 -0.00132027620892564 0.000407961038598471 0.000533099388862872 -0.00184627550745035 -3.00303607089369e-05 -0.000236393828398381 0.000623330448420772 8.50295822978938e-05 -5.95494652595359e-05 -0.000152444081457134 -0.000705555318638383 0.000114599080566462 0.000235487364652051 -0.00794471909293165 -0.0230678087759139 0.0121293631593122 -0.00972836621621167 -0.0120905010332337 0.0100679713130083 -0.00134800071612518 0.000197086907328431 -0.000871421183538387 0.000139837941040801 -0.00196731122495444 -0.0020712055020856 0.00227020788022163 0.00169332293640765 -0.00113076517208671 0.00297084223462508 -0.00108919136969039 -0.000408589554494279 -0.00166109136505382 0.00211990307378213 -0.00669398311670336 0.00392849278580804 -0.00248384727233277 0.00884186240015134 0.0066071145710207 -0.00489721147658502 -0.00173416526227303 0.010454379784488 -0.00608639351621613 0.00592101592923563 -0.00906646103496125 0.0146149375720499 -0.0079255197596241 0.0153835239924397 -0.0991620598289374 0.0216646880008759 0.0243221256741108 -3.13562253712187e-06 0.000134351590554274 0.0259479082808526 0.0149768397516243 -0.000478631504834145 0.000166456736339095 0.0809505889625064 -0.0134220851318147 -0.0254356838731921 0.0087546529848803 -0.00334376842580404 -0.0316499309511368 -0.00433157893963385 -0.00202202455670128 0.000275147618188391 -0.0264866009311724 0.00433506562661232 -0.00310693384971522 0.000215690906727932 -0.00561783856145453 0.0127301007868038 -0.00292733550271636 0.0016800474928195 -0.00557718297284397 0.00019272963379418 0.00536823580229392 0.0211294481072009 0.0125890298402945 -0.0273175903397647 -0.00208651591000248 -0.0184259572912875 0.0120225989936664 -0.349489480349952 0.178133004561371 -0.0351230781236426 -0.394952259357921 -0.249814102052804 0.0145879207890795 0.414761530063035 -0.193900590900621 0.0611389268877301 0.279315660092243 0.205067451385243 -0.0181777434146233 0.0118889755481167 0.0127408197984334 0.0343658586412998 -0.00660988136577974 0.0126302082190013 0.018021627118988 0.00657500706643274 0.014430660233611 0.00662982563195653 -0.0510048468752108 0.02431504587608 -0.00623203530828417 -0.0522348160780169 0.0245222294684301 -0.0107531520801067 0.00109191001992954 0.0600692569335725 -0.00831758935414159 0.011861737054096 0.0162279856161163 -0.0119834566050516 -0.0036551805206084 0.0172821861854859 -0.0274616253462337 0.0280669743800721 0.00765679136024247 -0.0371458739671153 0.00153712973660913 5.95007499048554e-05 -0.000450746046544887 -0.000342052040377671 -0.000773716236575821 -0.000347550524048014 -0.0038248158593729 0.00429975573134428 -9.33264780729362e-05 0.00105006713610118 -0.000270288640766631 -0.00698646888099918 -0.00127902474229205 0.0011321224859563 0.00242223175719059 -0.014197158682456 0.0044152280354621 0.0077895776240621 0.000511554234137973 4.73621756083476e-05 0.00109193478901246 0.00227457355295374 0.00270202420761566 -0.000774097561332667 -0.00394344583572157 -0.00105026917747083 -0.00163551711052927
  88 1367.63759779215 ""  5.46836456275072 0 0 0.00571654422328865 -0.0834642732571254 0.0498148612840878 0.00170220861969343 -0.00384284031354716 0.0490710229290056 -0.00436265671358325 -0.00221917453842318 -0.0323461731407155 -0.0211413385853809 0.00448371307269229 -0.00250963402283135 0.0117149541560145 -0.000751399139421774 0.000555464715631641 0.174027285870357 0.665403317381206 -0.306459544680084 0.189354071600535 0.253653594345745 -0.213109147970967 0.0891900788989157 0.000153847783490938 0.00467032870667613 -0.00136230680562141 0.0608422968247574 0.0999327574787086 -0.0442111689976808 -0.0386052267108955 0.00650249686386827 -0.0508723740977579 0.0878984438917199 0.0664735193424874 -0.00172539800284368 0.0481463851030515 -0.0272846134837649 -0.0190096581260809 0.000712921579927364 -0.0227382454801936 -0.027649481974341 0.0154790571918752 0.014035992811757 0.00412218080931746 -0.00031843538273263 0.000638042689798995 0.00199620227348151 0.00299111623660114 -0.00133611132651887 -0.00314533700257781 -0.00220268914345098 0.0006195224419035 -0.00102707893432526 0.000111909241755495 -0.00045905938534514 0.00282808928835667 -0.000244182996401879 0.000112126778140645 -0.000624405112591708 0.00420264556045077 -0.000758689497730834 -0.000308543377075119 0.000882794210783095 -5.70585031486377e-05 -0.00214260999073619 -0.0013885307856658 0.000365937125527283 0.000487517757935462 -0.00106619720235133 -9.34650960480943e-05 -2.78047587026821e-05 -4.71645227327338e-05 9.62032853331714e-05 0.000414523459302894 -0.000114537649187763 0.000191547181694501 -0.000498020819951245 -7.63988974740755e-05 0.000389824512050564 -0.0251875024709096 -0.00888342223959933 0.0199852900702862 -0.0141044294318006 -0.0155157033216976 0.00880191917700318 -0.00339786707894211 0.00103767207209648 0.00148159106516262 -0.0138311099781616 -0.0108902224013426 0.00105983646126006 0.0248819490167602 -0.0110616954786209 0.00211766311598436 0.01042994204542 0.00607385669322783 -0.00320401815104945 -0.00107860807955409 -0.000570688423733285 0.000975330303421533 0.000315586986138353 -0.00104913706255687 -0.00162701959410214 -0.000986892098486811 0.00252952558216593 0.00103994932885111 -0.00183031239066952 0.00154132827316932 -0.000685739961304244 -0.00195664651589553 0.000817822411427894 -0.000332678670175197 3.36255879684631e-05 0.00244717937134545 -0.000754956790627643 0.00125099122076594 0.0011622185739754 -0.00101740707510664 -0.00033996718970172 0.00107717511093588 -0.001521119687535 0.00208108393586811 0.000619236932862733 -0.00197614229068798 -0.000870166327209989 0.00020383739095262 0.00120915713717363 -0.000133201909164195 0.00116237253978472 -0.000867065049231964 0.00289410123894602 -0.00184203546246174 -0.00468014884898593 -0.000679198766507259 -0.00808522326965812 0.00919722816340459 -0.00791327034310204 -0.0051295785470867 0.00256887054366962 -0.0204360501710282 0.0124332819845849 0.0183766299827816 -0.0127921464895928 -0.00246926851923346 -0.0335456830428472 -0.105544571781057 -0.110150984814077 0.0521888560730371 0.133342148418313 0.0426747944145841 0.0421894848906301
  89 1387.71448824698 ""  13.8930600558481 0 0 -0.00743662950822476 0.0109232551648823 0.00216725159903859 0.000868924284577175 -0.00157478491812196 -0.00290447674599869 0.000582536117763015 0.00222256354184666 0.00392888308574173 0.000561304765518173 -0.000359968698292842 -0.00024395329630347 -0.000209102690572796 -2.76815662490737e-05 7.47159536695187e-05 0.046884366197178 -0.056708785800569 0.0032466112604644 -0.0163467748306486 -0.021973766087201 0.0160259599538991 0.000477918494837506 0.0129340092593937 -0.00713094784994871 0.00562299054501235 -0.0195188722267514 -0.00764758452997862 0.00703585326919042 -0.00387288211136352 0.00273357024073407 0.0130308566359922 -0.0170929375891188 -0.0157285254218095 -0.000109734308844636 -0.000942552576489021 -0.00121421244416735 -0.000144043291736109 -0.000724994138090666 0.000488584428655695 0.00148707248858933 0.000319150584623319 -0.000999818460958845 0.085641454003307 0.00271186317831208 -0.00642109406644613 0.000739018473370502 0.0256709797582193 -0.0103257410575739 -0.0203466406880271 -0.00319012401523803 0.00417165425031904 -0.0137047647651834 0.00423043700181371 -0.00136212909008123 0.0140412774843956 0.000588672096119996 0.000748140780958663 -0.00101861821666607 -0.0107305842666235 0.00171615122262824 -0.00313475056548816 0.0115335026234778 -0.00251237337788198 -0.00484136979970365 -0.00495577761617612 -0.000137515778849336 -0.000144970222899873 0.00212625995427361 -0.000384019142501636 0.000406859809226529 -0.00132223186163266 -0.000624323769076289 -0.000753117790603186 -0.000443261500375993 5.07802759349927e-05 -1.50610885812153e-05 -0.00129014945748542 0.00131232312800887 -0.477277578310045 -0.0768589753124757 0.23064430208728 -0.297596841622592 -0.136895990169558 0.199743148515931 0.0784254718536403 -0.0417873041364965 0.00533787874641651 0.00619761617790055 -0.00499653781655825 0.00117059974781455 0.0470120541554507 -0.0108387726170574 0.00646399000294844 0.0246354072027174 0.0164747243875327 0.00018704450382759 0.00190239281708354 0.000299821042231322 0.00381672943639888 -0.00103465920869109 0.00657591637875211 0.00155302350372133 -0.00244419414765071 0.00557568127005385 0.00146888621495989 0.00255426445444982 0.000215342947620117 -0.00111195849995067 0.00226998627708174 0.000279591866286184 0.00150660735722992 -0.000658071937178517 -0.00077550855016002 -4.93198936418323e-05 -0.000447221107383706 0.00518531228082992 -0.00332174983033677 -0.000384724171619555 0.00716707313619124 -0.00519948136854565 0.00395728648854574 -7.15298416381262e-05 -0.00348081025755892 -0.0270052776469088 -0.00806475083358895 0.0230378977723812 0.00407008669824941 0.0256355594334173 -0.00347792592802438 0.0533143991136893 -0.0400445554898255 -0.0753625458101822 -0.0274071564481665 -0.110549249658267 0.146769320096568 -0.114621193449362 -0.101207807264315 0.0154105290382927 -0.305192276122227 0.207405758939962 0.282749320341171 0.0015032322255127 -0.0025244310494459 -0.00127988531851332 -0.0162569343326531 0.00582333760737377 0.00439895025481472 0.00447121498234904 0.00728923139155312 -0.0119849450678842
  90 1409.89938268669 ""  2.82087633728257 0 0 -0.0512479020504166 0.0352160713099787 0.045084063611562 0.00391611092486191 -0.00505154698305248 -0.00357579685795349 -0.0417270506105773 0.0722764619248351 0.0306288049537868 0.000476016212652454 0.000895589829971409 -0.00395325123559365 0.00183475475083565 -0.00207406684127846 0.00153735737433921 0.413221107543042 -0.0652526513214408 -0.126294102205494 -0.0372041545682932 -0.0603239058278397 0.0633740389516306 0.0379881379665409 0.0390018279933779 -0.0289397510893947 0.101848720341534 -0.435897577442668 -0.0758328650680979 0.26456280723239 -0.241836834783008 0.0184386555842177 0.259722290272865 -0.202241389240786 -0.245381789330038 -0.00125106135963336 0.0072781540766653 -0.010060420173822 -0.0048547996506584 -0.00315239409689834 -0.00375282035743093 0.000487768062866453 0.00689187435035712 -0.000830956430740131 -0.00924990040315508 -0.000945996177825561 0.002803922598326 -0.000360501578337021 -0.00264925596826171 0.000924426528163953 0.00243241232590519 0.00186331355792887 -0.000832722844214127 -0.000967216709435874 -0.00050974899345388 0.000113731656019062 0.00068277306082318 -0.000145147306993618 -1.96813343057057e-05 -0.000374465270802016 0.00221805560336219 -0.00046731593581215 -0.00165133402060306 -0.00153074112785663 0.000308510265725265 0.00266434869071556 0.000753926020083065 0.000201531360325377 0.000796072310725905 -0.000764363647606614 7.57685291901031e-05 -0.000825425637876184 -0.00382458112225145 -0.00641917599937895 0.00066337001000408 -0.00116242222580069 6.00636085169382e-05 0.000888203433360976 0.001414676422467 -0.00283573375075357 0.0395626149213835 0.0125356903310637 -0.0278998056547151 0.0300746764920241 0.0169576100698868 -0.0177395708311176 0.00134219305597628 -0.00162216256258239 0.00107281950749744 -0.00534101178601657 -0.00403464505160938 0.00134605953691215 -0.00160652378951911 -0.00209550881935132 -0.00132011218944064 -0.00706575404526722 -0.00613823484374592 0.000483416542910998 0.00287269955953535 0.00392259455349464 0.0364494445823286 -0.00485938772668317 0.00839639118673633 0.0249123709500418 0.00800045882937319 0.0334137589079513 0.0166677998601188 -0.00484584746107189 0.00468998292652148 -0.00344816357629734 -0.00263501831472349 0.0048864044949186 0.0017826555952986 -0.000904189087171578 0.00670998265120399 0.0010367953317403 -0.00649636629736096 -0.0111214549128232 0.00854814183186589 -0.000327257693919329 -0.00456142420403506 0.0137289039496984 -0.00610196549919449 0.000524970172186026 0.0119016159166881 0.0011811916397637 0.000703407288591374 -3.99954551768882e-05 -0.000553273650647332 -0.00153395466119227 -0.000415577485170355 -0.000248718261584739 0.00293823676260307 0.00155287531762694 0.00127006857163601 0.0030958644609561 -0.00651321767364732 0.00529254548375262 0.00514790236852434 0.000500937600583515 0.0102433510442411 -0.0125574703739404 -0.0111604331250261 -0.00261274738488028 -0.0196358047023051 -0.0337119777275635 -0.159849095920656 -0.0839956512136176 0.0736005922120099 0.196396006491051 0.0993208507134636 -0.00336146934787891
  91 1417.49152511746 ""  8.31256985797692 0 0 -0.000869065235984293 0.00335024935283795 0.00115030787486998 -0.00111485294864159 -0.00305876126353213 0.00147705519949078 0.000527508133642315 -0.00132303778408447 0.000131186061938741 -0.00127797164027852 -0.00026216460919144 -0.000160662844589086 0.00096032392820895 -0.000536640615122253 0.000173255326620903 0.0117464196357324 -0.0100800935983493 0.000609395192229832 0.00876958354619345 0.0060928192277113 -0.00313001538911299 0.0131563191294671 0.0135009040985168 -0.0106094039607234 -0.000674366034684681 0.0028972255416368 0.000616674980980795 -0.00180974395518857 0.00440454762081501 -0.00102168781523272 0.000936006389599619 0.000831177861635453 0.00220958969100123 -0.000686938838243917 0.0064756137898716 -0.00216893848773544 -0.000820337035062586 0.00275130861103257 -0.00689833602860945 -0.00355326662344247 0.00581659662445224 0.000571771409279864 0.00315352144844709 -0.00257571539796692 0.00174175749437299 0.000325875306098103 0.00685251439739368 -0.00255333033415416 -0.000972877032569642 -0.0281561777262617 0.00575431773629946 0.0304879650306314 0.00367133585497303 0.000657587380434592 -0.0243122579389774 0.00300312866521264 -0.00173119163322699 0.002454307423181 -0.0110649059015363 0.00151990563496501 0.0204984124601838 0.0104568972217356 -5.42109459618213e-05 -0.0318250687424445 -0.00258314685406166 -0.00140461211797552 0.00222643341578735 -0.00386339396182504 0.00188429590399483 0.00291288896095703 0.0138096591522477 0.0118337798930709 -0.0434274195976479 0.0803333054934287 -0.0147966013422349 0.0262615243313708 0.0295170843158404 -0.0583100582099964 -0.00608565605279996 0.00237033111728716 -0.00414036836907208 0.000329220466914884 0.000720005638974466 0.00431466323720355 -0.0951868347601373 0.0656735710862843 -0.0116789291824437 0.0113064517527058 0.0276858899618169 -0.00542575010836531 0.0211727725043179 0.012595955188054 -0.00583665837322915 0.0794060465876835 0.0752845663029702 -0.00834824561085584 -0.0427048633026948 -0.0217379396882142 -0.0704648254938603 0.017217889745793 -0.0617546601317196 -0.0461516060029528 -0.0126904786156361 -0.0661556278311672 -0.0364761737081022 0.218762787015947 -0.253059275316581 0.196380623200915 0.250453739687184 -0.284503646104221 -0.0813769244030969 0.0377442850308895 -0.383998149874232 0.0515440533150218 -0.15220177984018 -0.210256695587582 0.170518182380925 0.00133159539561238 -0.109524270659613 0.282643673507923 -0.172236816325005 -0.0106250586508259 0.242703832092102 -1.27431365519788e-05 -0.000130388665568698 0.00019573437741542 6.17305496615652e-06 0.000282953190684761 -7.45529682497979e-05 -0.000175975584540819 0.000266234211803292 -0.00138332955406662 -8.13861472795499e-05 -0.00191584763739573 0.00109138858732886 -0.00239260740048035 -0.00110369258444335 0.00124799354287947 -0.00757960181753291 0.0042232169824105 0.00556922979664525 3.13326048653959e-05 -0.000799756651829057 -0.00113422901834364 -0.00770984934662205 -0.00297283381057061 0.00382097561165936 0.00615464098660173 0.00349251362365862 -0.000935427331318472
  92 1420.03948198332 ""  4.02617056630073 0 0 -0.0109864023113172 0.0203508949993619 0.00879424678661566 -0.00342212800141755 -0.013562953038071 0.00500943110176269 0.00671227361261831 -0.00681226281062909 0.000910260435584905 -0.00320948414599201 0.000635797843612785 -0.00188752420018308 0.00348094858377821 -0.000780957204036195 0.000562044417578679 0.0971202044009346 -0.0642743112463291 -0.00763400754400167 0.0170250106201308 0.00932942840671095 -0.00962767016153251 0.0427097265085823 0.0659539173079496 -0.0430184666250844 -0.000376690695658115 0.0179819423717285 0.00489098020573712 -0.0259707800628151 0.0207620440623363 0.00469971885076601 -0.00534241799417688 -0.00277236734702088 0.00529971190047898 1.88514063235833e-05 0.0108163076057932 -0.00605194829254724 -0.00863910498071576 0.001069980898089 -0.0132928674991695 -0.0107858026401058 0.010754652486959 0.00321587611367236 -0.00123948948492003 -0.000788829038141822 0.00107658645577364 0.000386321501007792 0.00155901868127902 -0.000582765048439808 0.000209656381897903 -0.00716508700888723 0.00164835741840866 0.00856692504705506 0.000998055065915688 1.36201895320294e-05 -0.00765281538615743 0.000341999474174715 -0.00116477521515957 0.00132011217903747 -0.00340460823115127 0.00234708886760116 0.00621441000580173 0.00272247379947564 -0.000943207813142369 -0.00950840981992694 -0.000867674859448236 -0.000346354965448518 0.000352289570932766 -0.000915463020688751 -0.00240363879119545 0.0173563777844708 0.0501623407356335 0.0726962501437909 -0.0147739602875824 0.0275479809893398 -0.00162372840216594 -0.0263013842221519 -0.0231360071084414 0.0586090932189086 0.00752693818411937 0.00171582851273823 -0.00454871056226696 0.0069589754920142 0.00152490178183244 -0.00346361119757668 -0.0252265744902158 0.0177713801316269 -0.00320027629657793 0.00612112933952582 0.0106957502271601 0.00266240200513705 -0.000614658514390142 0.00894280985770689 0.0133818040725192 0.0221756287635257 0.0212098355869125 -0.00317017251941473 -0.129346209692689 -0.0853235367395366 -0.348645728888006 0.0772292330739856 -0.180308130541077 -0.330016630201811 -0.15794084579435 -0.326960366084464 -0.197436714878379 0.0837505807294972 -0.0833152788176975 0.0667740122722961 0.0715908150468395 -0.101667147965985 -0.0317556427732179 0.0147762324761951 -0.1313806578285 -0.00263464704542382 0.170112664612033 0.201247102599206 -0.162471967575041 0.00406700387384061 0.0702412530591904 -0.290629399552118 0.144093348229164 0.00411947766989886 -0.238453371641782 0.000315109990701279 0.000151561133595076 1.28528881275257e-05 -9.53714347408768e-05 -0.000325655730611392 -0.000133036911014039 -0.00027863166009181 0.000765433587100968 5.58412591699736e-05 0.000320581350085629 0.000128927033417042 -0.00133214720172223 0.000557599022455297 0.00101056633019869 0.000553401635132469 0.000435197040363729 -0.00171759378205729 -0.00121730062921127 3.24108949416576e-05 -0.00567763963080281 -0.007661709265588 -0.0481191398546842 -0.0171632668311861 0.0223313488498276 0.0445017032841832 0.0257952118108258 -0.00695093994429183
  93 1422.10213816423 ""  7.43378224677992 0 0 -0.0169207072202256 0.0849058506338239 0.0186758206749516 -0.0273798801908009 -0.0807182856566384 0.0384092013065287 0.0305236409523077 -0.052417081683616 0.00169813692279248 -0.0248712548026606 0.00208787055472463 -0.00768157973718619 0.0171078825259313 -0.00773067475092341 0.00862662950912494 0.246432409366283 -0.294880120752764 0.0452996376036767 0.168201794579645 0.138938929126473 -0.128256361373804 0.260845500948358 0.379061655650394 -0.251922109871844 -0.0476244440246529 0.197288053881687 -0.00356368748908132 -0.115112980865715 0.178840586681127 -0.0251274180679975 -0.0784637594073745 0.0552136520379902 0.108646272500051 -0.0154232666388905 0.0912326995575098 -0.0918196095708987 -0.0304794665986483 0.0216851370778221 -0.0820900708326164 -0.00956181841641377 0.0877444839660831 -0.00771889532653472 -0.00537519222572921 -0.000373431047801759 0.00190721301713916 0.000933790127014885 -0.000582503859298571 0.000299743170025821 -0.000113540901179545 -0.00098277476642353 -6.30592778297313e-05 0.00165617716807603 0.000372463765953057 0.000283732506909203 -0.0020809201378921 -4.2634406325153e-05 7.6933064223449e-05 0.000460331448541864 -0.00206051737999294 0.000226351419102605 0.00293190432436674 -0.000268263762466172 0.000544746627247879 -0.0021322022370165 0.000451093191443633 -0.000476018224024907 -0.000751383801980155 0.00201760427734677 -0.000119961819955245 -0.002881975416104 -0.0104799576895808 -0.0137836453900753 0.00528419200013614 -0.0105947139396126 0.0014961280535737 0.00447386752240818 0.00312451493536646 -0.00922500807290245 0.0222864502988117 0.0036080319130459 -0.00969512440357518 0.0200016309943955 0.00505449432991879 -0.0127899643799456 -0.00647172044015212 0.00436981869871932 -0.00150917815799477 0.010812265055263 0.00796950010505519 -0.002349055478241 -0.00766249601823257 0.00386943232177242 -0.00698665665012 -0.00183613715813713 0.00247333691109651 0.005190961529261 0.0252267716487801 0.0158800178404608 0.0681508004785628 -0.0146782949647033 0.038088875515287 0.0607928395410128 0.0264773230342904 0.0669467143416268 0.0387233534112768 -0.0273199016294249 0.0323701521130604 -0.0262907602616627 -0.0286845537207541 0.0377956751295287 0.0121424900074319 -0.0049995499281182 0.0479435977817178 -0.00409806185872821 -0.0291210147321997 -0.0308267452284976 0.0251457037674684 -0.000723394961339668 -0.00852735690160009 0.0468231390458031 -0.0223423364268415 -0.000974100069250005 0.0379140071751108 0.000583101024586528 0.000327270110408889 0.000213437691129736 -0.000157038597342522 -0.000745598690306725 -0.000301601230100171 0.000105049972093252 0.00150565829551991 1.74994218823402e-05 0.000667974150036338 0.000411728201436842 -0.0024111581114542 0.00154312929756585 0.00250005023808488 0.00136755591492357 0.00298971305023398 -0.00548469598767583 -0.00420712483438214 0.000359724476798354 -0.017822441024887 -0.0212343039995889 -0.156161547972828 -0.0487560847004497 0.0744664261814283 0.123208240535007 0.0745040666962799 -0.0244274415665232
  94 1437.79589189413 ""  6.79492691291713 0 0 -0.067795692524783 0.0292876518104408 0.0487018739480595 0.0357257956073759 0.0489315408907422 -0.0435771937941679 0.051707168298457 -0.0467225079642611 -0.0208334750740362 0.0223106297686146 0.000306123820414709 -0.000493270038482019 -0.0122391867018886 0.0141342281841299 -0.0110043817845276 0.37360543650869 0.0031968992110178 -0.136302641251981 -0.248151324208509 -0.255599403805726 0.205417636898386 -0.196395693403758 -0.182544635466632 0.147276743622839 -0.023679303510853 0.248096138682729 0.0851886334755965 -0.236849724650339 0.106839036210632 0.0472880738326267 -0.178200380059199 0.066940119419164 0.102159833486502 0.0268005537368169 -0.122922015217292 0.0876589800087739 0.00129489687781732 -0.0586371669724335 0.117617011660862 0.00685743856211115 -0.124266216309059 0.0159970445631457 -0.00683274254062323 0.000421964973861096 0.00263850631514476 0.00229406365947608 -0.000170882543128062 4.27720351261788e-06 -0.00191062655282483 -0.00125580357158469 3.81579277536589e-05 0.00144705703211642 0.000686092872305431 0.000159943696519758 -0.00259648290175683 -0.00158391005417253 0.000360845496321743 0.00115386342766132 -0.000631339018402722 -2.99269647589911e-06 0.00252980500198523 0.000979951672680029 -0.000120530292745739 -0.00293069125410569 -0.000653653478146024 2.3533866475367e-05 -0.00080641462415665 0.000349743115000335 0.000779744886082649 -0.00123211847018215 -0.000148236971602747 0.000835732724322747 0.00334470840749739 -0.00639895415326096 0.000676752580424213 0.00381768310599002 0.00298518779213377 -0.00742974185904515 0.026701599749819 -0.000385515723721258 -0.00254751971105899 0.0246067953992175 -0.00316109753718577 -0.0177431551973399 -0.00534040793933296 0.0039060806848153 -0.00128990761646023 0.0135443598217029 0.00837644851831285 -0.00220682037481217 -0.00271252883516461 0.00450901025314964 0.00168158659492031 0.00777132971336144 0.00647484198564963 -0.00268028404286534 0.0145112794148141 0.00705037764993405 -0.00803489404748087 -0.00218019801320184 0.0116373651699889 0.000264847788208353 0.00492197357978372 -0.0128400214821358 -0.0033748727135445 -0.0172574616657187 0.0180674417618097 -0.0146974557475048 -0.0189982883954813 0.022798566445646 0.00660164237880468 -0.002957272306138 0.0302401699080752 -0.00243021705328672 -0.0237021094607793 -0.0233213903792282 0.0195240480253194 0.000110454523233213 -0.00982984248405683 0.0384918333941703 -0.0207062542060394 -0.00186872594208865 0.0281427405471307 -6.5834146988942e-05 0.000299693475695579 0.000775841705560601 -0.000291623591953222 -0.000531144410249994 -0.000465996195011416 0.0017358985190607 0.00124469672277535 -0.00168613227167203 3.14562529712249e-05 -0.00102950598771567 -0.000779941883333725 0.000931570872208649 0.00122954541628549 0.000727648662392048 -0.00292370690790178 -0.00307631345268524 0.00105963383466755 0.00155445804792447 -0.0207622633150079 -0.0268099992341545 -0.149891407900782 -0.0416375666224329 0.0616500509394437 0.160637112872978 0.0973089822309653 -0.0337980042287872
  95 1443.37463124142 ""  4.58145591211976 0 0 -0.00206861458206263 0.00514849488277651 0.000835495461717295 0.00026354781289344 -0.00355776477906204 0.00142381734109252 0.00358604120162581 -0.00463376079150345 -0.000382233417370665 -0.000340371453152051 0.000838755240720617 -0.000809582809436003 -0.000231609228568332 0.000577933782598548 -0.000535845776462044 0.0161286499267124 -0.018998388444239 0.00188060359361483 -0.00637626930724809 -0.00146744614267086 -0.0105640730874437 -0.00192024523707326 0.0224388064787588 -0.00721122431030681 -0.00414763062768073 0.021265452235173 0.00167206712535596 -0.0164590926374454 0.0154178383407436 0.000599734253245162 -0.0116517600205511 0.00503368882381607 0.00952174696952192 -0.000355186495220799 0.00414239957608919 0.00121915717736925 0.00769008458385451 -0.00254277581693512 0.0129790614457365 0.00266692671060038 -0.0137599890001036 0.00106680698942699 -0.00692144265975676 0.00699574369169585 -0.00469741296304189 -0.000941621865233936 -0.0178728308190898 0.00619355203962679 0.00379219787862133 0.0641524720022638 -0.0130464862664427 -0.0984932269731856 -0.011637463995009 -0.00213709769430407 0.0961804240764021 -0.00911004132818659 0.00761833365934983 -0.0189498235241724 0.0848031385934092 -0.0160886963882125 -0.0838734237513769 -0.0315567227523942 -0.000430568475467556 0.100652202067921 0.00418349062229421 0.00449452567978786 0.00931712476741511 -0.0344973552083188 0.00716930063170245 -0.00352907001889205 0.0119807192484051 0.00569779956961024 -0.00529154360834993 0.0320427061566803 -0.00458874006148289 -0.00178877042504015 0.0110359526848229 -0.0116656936682306 0.0170884996749408 -0.0110176350839131 0.0181007688324231 -0.00456614524171537 -0.0132571181646258 -0.0107333751866745 0.229288076104697 -0.176435710118843 0.0303688613795622 -0.212931175300628 -0.213468082880136 0.0198525942144815 0.155095386797268 -0.152930731901024 0.0387595039728684 -0.179340037457016 -0.195646015730555 0.0256216139680565 -0.00701457935918085 0.00275073566819501 -0.0380274178763488 0.00587810567987784 -0.0405143872000675 -0.014602714084782 0.0167683562585068 -0.0562939596984904 -0.0201000666948997 0.0271157472190962 -0.0899956036412503 0.0865779360560337 0.0414651828980466 -0.105976641735544 -0.0557128218415653 0.0155722643513356 -0.0955571039916392 0.01326331548018 0.0069261566191282 -0.0594180059523898 0.0391168281016004 -0.000874488455055075 -0.0367877198313014 0.0338482732881288 -0.0142512829120058 0.0138318649030503 0.043890762431767 0.000103834684322578 0.000320954405907886 -0.000353159306847928 1.34175491090062e-05 -0.000871037700434152 7.12237895963333e-05 -0.000176201693165007 -0.000438584314751251 0.00368044708275184 0.000175279867583597 0.00537638584996592 -0.00453803422476458 0.00720304906313295 0.00331280506550976 -0.00340714726187597 0.0185299164048821 -0.0105591630089949 -0.0139571069697346 8.78547551066821e-05 -0.00120379917014573 -0.000949765724143409 -0.00733943994449056 -0.000646991507859501 0.00288788586295884 0.00699632233373719 0.00459956171704374 -0.00182397811340942
  96 1451.57191457597 ""  4.60940291166029 0 0 0.00437892057472748 -0.00267954710170053 -0.00383082076136578 -0.0026419739123704 -0.00325580739710686 0.00312431654542861 -0.00420858265531519 0.00608872074096753 0.00149137577819153 -0.00103865362619046 0.000206313542472191 -0.000171314703627891 0.00153091562543408 -0.000830226679218914 -0.000351088215811802 -0.0251740914146992 -0.00029413241087411 0.00798824702946148 0.0159678830097803 0.0172801244653952 -0.014768266362242 0.0117228453447361 0.0112625269723329 -0.00903254941548131 0.00698123972507283 -0.03010582212262 0.000340392045068563 0.0136521511563798 -0.0177897948053318 0.00317382644307226 0.0204389639304079 -0.0123874512490076 -0.0175981125367637 0.000304876486295701 0.00896503977255951 0.00658847130846778 6.95046577082799e-06 0.00460339860433382 -0.00972120083744878 -0.0128062747695514 0.00515119547915067 0.00464807895782805 -0.00130575014172149 -6.01751567487473e-05 0.00140648714041407 0.00106393702984542 -0.000223831758449761 0.00020419464199552 -0.00487798940106827 -0.00234429039327814 0.0004315009064186 0.000692154928027647 0.00264865560693843 -0.000458434845629235 0.00115271710466254 -0.00185789508212552 0.000458500368567662 -0.00995270894093092 0.00339844430060253 -0.00164609878440479 -0.0027063931015615 -0.000466549545628915 2.19237449059978e-05 0.00669274005298357 0.000823745665086461 6.90775447739329e-06 0.000474182477679525 -0.00159496016888407 0.000813007158081021 0.0157085533048584 0.041243416131148 0.0596626353688531 0.0329796796487733 -0.0582563328314817 0.00975410506705915 0.0272854852651499 0.0254106111780395 -0.0569556882540322 -0.00107396391740816 0.00248365999661968 -0.00220701228358932 0.00888766513394264 0.00361193263951371 -0.00445996243651811 0.00339070497507203 0.0012128793401114 1.20831844060671e-05 0.0165811692704307 0.00762662445482988 0.000424267385606511 0.0389474753869936 -0.0197759171272168 0.00724300384286305 -0.00734327216569292 -0.00875935868022052 0.00150274147756412 -0.106369394793716 -0.0669178028441994 -0.275878213626262 0.0677139121810409 -0.14176456733963 -0.27198271518456 -0.139460529440456 -0.265674965095383 -0.16292453899196 -0.170438337285607 0.180842588035081 -0.141410883782179 -0.182348495984337 0.205026964299154 0.0594234653714633 -0.0250066738265224 0.286567437123521 -0.0292420095646421 -0.166492906950139 -0.198169353179187 0.160499410346238 0.00269828824539208 -0.0804925511272653 0.281321140586916 -0.152698871501327 -0.00628863661608984 0.226898185455876 -0.000926282657590286 -0.000421280666253824 0.000722853043895008 7.51673469288965e-05 0.00101405567576039 2.62716134995931e-05 0.0029125642937324 -0.001103245255008 -0.00339089824006541 -0.000833365695136679 -0.00420571437004959 0.00691189546473043 -0.00560812528042165 -0.00369329401042148 0.00166925316652436 -0.0109441456346174 0.00657728288584774 0.0100103455978309 -0.000114860430257937 0.00167808719904352 0.00202576914295244 0.0117876209484478 0.00314818798646409 -0.00492168590445697 -0.0124803864398622 -0.00746330462767849 0.0023289772747891
  97 1468.86210558339 ""  9.0703596355051 0 0 0.00358645656548118 -0.00453113550754803 -0.00189407440097807 -0.000407507954902652 0.000810847583243152 0.000180984843476876 -0.00111614704206168 -0.00063549111224223 0.00141443109392952 -0.000117238004169118 -0.000157711627017223 0.000183563975673643 0.000115155337361676 2.55354775671056e-05 -0.000326122632972823 -0.0267074077876229 0.0101315615149372 0.00624466647186816 0.00321992307354185 0.00467517736324701 -0.00374509523676255 9.61250449321167e-06 -0.00325453167616171 0.00105627376234699 -0.00792830876281285 0.00189139615394136 -0.0292705814163178 0.0236646634731679 0.0066805374429516 -0.0132051928966936 -0.0144911922252925 0.010254590525176 0.0115361171468903 0.000552861415496154 0.000504268077952261 0.00436988919470041 0.000496613839075323 0.00139474667759834 -0.00185790656022424 -0.0037824660418795 -0.000106009614297836 0.00161124273632632 -0.0875807190829289 0.00249597921099843 0.0563635360644561 -0.00147581982360079 -0.0150198551840385 0.0101783407399236 0.00561685404250008 -0.000142743564286578 -0.00203074569387719 0.0137197755671475 -0.00605315065612317 0.00104326673420239 -0.0059013071859949 0.0019598707190559 -0.00078490565069972 -0.00530928184775572 0.0114586374168014 -0.0022774385794718 0.00239586943568282 -0.013999187834743 0.00280066439550506 0.0149148686404249 0.0122680037647383 -0.00115471001475434 0.00141727035723657 -0.00159273113549942 0.000561845447333943 -0.00160633473499551 1.42121517725983e-05 -0.0016297067132761 0.000287308732162563 0.00248036051923985 -0.000246423086386732 -0.00183352206141255 0.000297638750968786 0.00147942309136319 0.191568708844301 0.0890615005232997 -0.13398723694068 0.42685226022571 0.103129666711452 -0.248995270112936 -0.0670596244653378 0.0332984949665454 0.00489928097386138 -0.0305906926714472 -0.0128593893169308 -0.000570681882621638 -0.050085506160044 0.00868020083211729 -0.00587610377061477 -0.0496059596757558 -0.0316548725963292 0.0027121809123925 0.00415992483894089 0.00273366905877337 -0.000630068893489273 -0.00235881302045122 -0.00226377877036203 0.015374801517118 0.0163317127575162 -0.000125231626434364 0.00602504635863448 -0.000769259951913832 -0.00968752214864933 0.00970198795789067 0.00093548909972958 -0.0115654610118526 -0.00700447784777694 0.00118803199568673 -0.00381343919440554 0.000631231869241065 0.0166539643306911 0.000874385035634657 -0.00371694896647547 0.00086459232045166 -0.00634149718691063 -0.014250745452252 0.00330129021502882 0.00175606081952725 -0.0017486556711035 -0.0221543113475801 -0.0102491457255378 0.0196773698499314 0.00146567518979759 0.0254493598114066 0.000156569142261017 0.088122589278952 -0.0199598432816828 -0.0986097752405655 -0.0201846139574589 -0.128229056894491 0.193066353767617 -0.169980599861913 -0.100744010582753 0.0593653054213334 -0.29435186353003 0.151425121792542 0.259874391248196 0.00017370280048233 0.00151674839903034 0.00240097523706087 0.0137419392759637 0.0101530467695743 -0.00817729497537988 -0.0168437495789394 -0.00822865867002544 -0.000909315309736971
  98 1490.45976660602 ""  1.58199184998588 0 0 -0.0109960982543008 0.00139215265453948 0.00263779496417307 0.00425374648365213 0.0364576692945686 -0.0293609485710265 0.0108166661893298 -0.000346959268038697 -0.00785221045465412 -0.00971315079281739 -0.0176432513034214 0.0119039498069182 -0.0264051152980781 -0.071942760498138 0.0498008114788951 0.0291271643059096 0.00881396783883659 -0.0173540429963941 0.0839881219703212 -0.0574179024774037 0.240974078538421 0.101961681697701 -0.24376704127433 0.0323738650949924 0.0075434761491526 0.0597665318791273 0.0802015827883287 -0.0943624451716296 -0.0506387744390115 0.0603566773151942 -0.0306364601380818 -0.0339919497332578 -0.0395750901189251 -0.155754557388823 0.422368735361622 -0.275632286312348 0.249064561973219 0.269453910720612 -0.286146105578685 0.216298304794878 0.341183987445447 -0.148832146341668 -0.00304445165772535 0.00279368435789973 0.00028663300866894 0.000617777641977628 0.000111262175496583 -0.000185864373954266 0.00090929426429243 0.000651167290790191 -0.00014881551821012 -0.00350539497595708 0.00131260085008807 -0.000482505618424761 0.00159550760571906 -0.000965374069575908 0.000256897025814272 0.000465213011381311 0.0011271072806553 -0.000215425253229427 -0.00038709060271449 0.000158317217008395 6.21444786836189e-05 -0.000334111624855805 -0.00102510336852171 0.000296814628607035 -0.000923976184229966 4.34047097601661e-05 -0.00027361900945371 -0.000874903134943988 -0.000285877931306843 0.00138420088420381 0.000888947975822045 0.000167415902968541 0.000382378638019897 0.000616194372196378 -0.000400901773997671 -6.35286979191495e-05 0.0178444348371279 -0.0119964302534235 0.0184293223397657 0.0069604321859544 -0.0256154063013678 -0.0119284701321699 0.00780719568211087 -0.00401533162208343 0.00169748395031495 0.00299358863749336 -0.000367113947011269 8.24073352547273e-05 0.00578233128789264 -0.00321561109675396 -0.00126930429240464 -0.00108220595624245 -0.00244576087241482 -0.0024501282998832 0.011001852209844 0.00350895458283788 -0.0189580748520805 -0.00182849689699394 0.00809625672603668 0.00409897277574988 0.00905305476361208 -0.0135549933763713 -0.001400082279936 -0.00528619162059805 -0.00181665625470086 0.00296324245426388 -0.00447992428219966 -0.00399534622152956 -0.00364510370596529 9.00721380680385e-05 0.00388787996683234 -0.00102220737680619 -0.00759656459065589 0.00225206251711678 -9.71674641032003e-05 -0.000591377111703545 0.00441428938071374 0.00480050774488481 0.000730079273190387 -0.000747258149658511 -0.00369964939506883 -0.000303469960906712 -6.36814787716945e-05 0.000283490581339332 1.74658057545087e-05 6.45300009611615e-05 -9.64039957788091e-05 0.00105480441098468 0.000141254732799082 -0.00102465368843718 -0.000269683678308951 -0.00106392490404719 0.00149094618761658 -0.000902827523973404 -0.000389225465746231 0.000450322769144738 -0.00225991799154473 2.34991241809812e-06 0.00172850105588725 0.00187538576781323 -0.00300263024564137 -0.000237029846465347 -0.0169792347896341 0.0101047456979607 0.00497036213832553 0.00145140619473709 0.00668815079950765 -0.0139051667597265
  99 1496.02101488286 ""  1.56057148182467 0 0 -0.00526178996292537 -0.00067339043873193 -0.00936107334741973 0.00305095785674727 -0.00129123969152147 0.00282064482820421 -0.00543830129018797 -0.00182563943996201 -0.0162059504621849 -0.000318859984409598 0.00122538100843146 0.000384962156800188 -0.0026839735158983 0.00104653519348709 0.00406483954272621 0.00257176317711074 -0.0220206532702779 -0.00706451312538125 -0.0158914342491802 -0.000181960725974437 -0.0250181989466079 -0.0253136638540201 0.0108604126264692 0.010744303737739 0.0675043113602657 -0.08722899155495 0.21099374642543 -0.151243981294622 0.0819675888701863 0.0222482894234446 0.19518169098402 0.0399285160465285 0.0310977959611945 -0.00630885875521243 -0.0131197590727283 -0.0540216189937904 -0.00559705792926493 -0.0139304128184894 0.0227875986685181 0.0531042587495869 3.70736759082278e-06 -0.0226964048999731 -0.0048821809199601 0.00489867698432032 0.000268626283952472 0.000640653050714158 0.000369572655764502 -0.000227072027954959 0.0014465162210698 4.24885043909624e-06 -8.3839369530157e-05 -0.00184604395639719 0.00156993054212769 -0.000482588529117745 -0.00115726821655553 -0.00233560591381938 0.00038927879613881 0.00125120694945658 0.0022317465591806 0.000466890742381354 -0.000731876940523246 0.000899170481074768 -0.000304447652750029 -0.00172871123278788 -0.00173629340400317 0.000121362816867392 0.00249231756372625 -0.000255871712644304 -0.00017029907739621 0.0326944013972673 -0.0215508462701036 0.00431904496205034 -0.00250031822282772 -0.00221545649880684 -0.00990018520726931 -0.0251771450701882 0.0234448593097551 -0.00414450541957975 0.0294900316083969 -0.0208413476082395 0.0320842308240368 0.0112421027364346 -0.0438569371055276 -0.0201504281362159 0.00724158446846595 -0.00254218469167359 0.00121163136356132 0.00511153526139003 0.000689790994943584 -0.00257337208095365 0.00993760069834875 -0.00458944014417046 -0.0028811466694881 0.0064779588462784 0.00366637489221052 8.99717842327222e-05 -0.0818048544204779 -0.0253439100236089 0.317560468065179 0.0337998950960941 0.0938970845271421 -0.317358677374329 -0.423575457696649 0.229067501398786 -0.0592580477576705 -0.0436908985356452 0.0226214622097173 -0.0195126111711391 0.0874711921844065 0.0200125985524812 0.037061104402597 -0.00959579768763633 -0.010762922247068 0.104925301035011 0.36253082960646 -0.176458674825852 0.0508760054202118 0.0312189134954781 -0.200869896222858 -0.241889082772635 -0.0430323459465287 0.0490853940410364 0.248349180657744 -0.000783242391797648 -0.000418633266390662 0.000718137322387984 9.60519452962969e-05 0.000362802374027199 -1.70700178444591e-06 0.00212099525140679 -6.76696802127965e-05 -0.00215438121454144 -0.0008260803888188 -0.000931056936684024 0.00239231218163972 -0.00107888770746172 -0.00123518840190932 0.000218098157706549 -0.00490830309220321 0.0013869688227302 0.00401811374364007 0.00185760983825744 0.00118504952716964 0.00255581742705931 0.00681056536535857 0.0121018338422176 -0.00431582866546676 -0.0205059889573943 -0.00944598410514692 -0.00500849646797717
  100 1497.13987769899 ""  4.38563799040481 0 0 0.00354140484420484 -0.00174579071545631 0.00205290931410245 -0.000601175973243468 0.00106564272595341 -0.000340669225953609 0.00274234339857435 0.00368304933753911 0.00620219001993644 0.0011264561135897 0.00249618925561705 0.00520087039079302 0.00165154759238209 0.0180703545670315 0.0287366269233412 -0.00814344197863826 0.0169890692908778 0.00110266572600323 0.00231790220765805 0.00548397225451286 0.00155604106890261 -0.00147897558296212 -0.00625824072090896 0.00565333866939289 -0.0255886773369133 0.0375258362776851 -0.0756006979390474 0.0521874818441439 -0.0549646650512783 0.00512335161367911 -0.0834723698516922 -0.0305236231671 -0.0304359715632885 0.0067984001880069 -0.251256559235394 -0.335349128648721 -0.254320037330523 -0.139171438603933 0.024749338687408 0.218966893103267 0.133359125456474 -0.113629150180647 0.00273016697069036 -0.00274722189044965 -3.85662406786075e-05 0.000256530846489895 0.000102010061683531 -2.90212987444133e-05 -0.00285962219876042 -0.000517602983149836 -6.57007003623159e-05 0.00261513748662422 -0.00128908317575675 0.000422997129490821 0.000631866413785925 0.00189349043655944 7.06851106487611e-05 -0.001677144473692 -0.00226756745735627 -0.000666009667687569 0.00417880021870294 -0.000920566392876735 0.000704955670234534 -0.000361637517296459 0.00172483194170676 2.17602325948787e-05 -0.00283470894894403 -0.00205922937777238 0.00442679898075041 -0.02234041169457 -0.0194405698234053 0.0157299091134514 0.010420091993602 0.00291766415387368 -0.0216212925599997 0.00540225276615029 0.0165834303285229 0.006653441628776 -0.0163332049100429 0.0110304094719302 -0.0168270339508054 -0.00577633192780144 0.0234804163303409 0.0107988878861393 -0.00999897038156966 0.00456220312281223 -0.000827695555072219 -0.000210151974152834 -8.95810493196315e-05 -0.00843788242818708 -0.0123723883722301 0.00527819546895491 -0.0124273504425795 -0.00919434689526151 -0.00451491431074358 -0.00193351103876873 0.36515987564234 0.16298150987395 -0.11140664244966 -0.0603745521145151 0.343844379436655 -0.0398919829279314 0.0185003789650799 -0.222226906464071 -0.0809682460084663 -0.232839518483107 -0.0396047359828274 0.0673738486882149 0.113312871965592 -0.0864569734998674 -0.0181864325463278 -0.031010610220281 0.0882253545420324 0.243601019557318 0.0684143639009745 0.0576639672331705 -0.044893967139525 0.0288394388119633 -0.198832725333811 -0.0243859879994048 -0.170030279156711 -0.0733914667450344 -0.0316798226544885 0.000427382785968035 0.000248771264529459 -0.000448467442180078 -5.14993873327231e-05 -0.000158636348524118 -7.94632321765997e-06 -0.00111458503690504 -2.37876244463721e-05 0.00108923906948358 0.000478731773290202 0.000124402845663655 -0.000713329016135044 7.73656450601472e-07 0.000429849732757199 5.79868568437651e-05 0.00213264240071827 -0.00036681581056899 -0.00165152013551546 -0.000894337985791724 -8.93841943601281e-06 -0.00049670021953132 0.000175420955750907 -0.00442783600411593 0.000541262169504256 0.00477049483640813 0.00181851639709236 0.00246528574318722
  101 1498.98335260267 ""  3.19532315650593 0 0 -0.00205204470056365 -0.00276444556144549 -0.00487264881409639 0.0037143465558074 0.00216614761711105 0.000677813523028622 -0.0029580336478991 -0.000791048720286004 -0.00676321231385239 0.00114233767701194 0.00396083227830793 0.00690863438161764 -0.000942959800272883 0.0221429396594479 0.0391229695762046 -0.00242196134956655 0.0018283632641975 -0.00723889003701904 -0.019918592225655 -0.00170334473736639 -0.0152372740365131 -0.03053550914452 -0.00318692247371877 0.021307515367829 0.0280108256093645 -0.0360819955349506 0.0888957312238759 -0.0616772465706901 0.0356878868792291 0.0076787386422793 0.0833334020927828 0.0181825512609904 0.0146205429027446 0.00225666863917935 -0.317955202998276 -0.456935545529558 -0.312206047810921 -0.180780091250369 0.0491727596182455 0.315886272537848 0.162957919805584 -0.159483752409074 -0.00493861352949294 0.00456404496827385 0.000286789189919727 -0.000700046062327438 -0.000366623440677473 0.000163961111500544 0.0052745229954654 0.00239104812064893 -0.000345033128117886 -0.00518494344633135 0.00262630104425166 -0.000788429815956558 -0.00101764817130737 -0.00356354887956429 0.000298023903130788 0.00364638079760977 0.00270051708416243 0.000333924956767053 -0.005659289592133 0.0027199636128572 -0.00158184834370317 -0.000472116341102209 -0.00417233713436593 0.000921700360461367 0.00288566462479091 -0.00176943173488495 -0.00136529604998666 0.0127970498719636 0.0164244109581415 -0.00923143231105104 -0.0098618730645313 -0.00214616076584427 0.0168065596441388 0.00229303026062041 -0.0156633344985789 -0.00470997484403245 0.0278129268171267 -0.0177206772338648 0.0268983719032855 0.0112098686392301 -0.0382958136136827 -0.0188515617246147 0.0192064896652476 -0.00862694627384231 0.00216423956253932 0.00792709322603969 0.00284576312456426 0.0066960359574716 0.0204828008843315 -0.00706059201259622 0.0167298211064643 0.0102208536076617 0.00061112531187841 -0.0046002566703129 -0.239677386356304 -0.107036716474144 0.0529108177128097 0.0397284727757556 -0.23871024572481 0.0336551610395566 0.00635264495361263 0.123904519840871 0.0495074729273061 0.196042697081482 0.0361641865610771 -0.0594285586648955 -0.0853649087247835 0.0774070606766883 0.0208914352383634 0.0249010630375313 -0.0786777307848708 -0.19468307431693 -0.13210055525289 -0.00150531888527915 0.0212733507031058 -0.0266229152232149 0.177152744821104 0.0783572199354477 0.122293499019807 0.0384029750811103 -0.033600708719746 -0.000616250400480581 -0.00030583833156669 0.000537855100309831 0.000100321205689559 0.000389881149645197 -9.24691780707484e-06 0.00214813307751695 -6.5810201480217e-05 -0.00206320917040455 -0.000625036519149803 -0.00197278480610278 0.00348224219907636 -0.00256123257051196 -0.00165941302810201 0.000862847006177945 -0.00457092915356232 0.0012137139684028 0.00379348998397451 0.000627742247105788 0.000595592856386239 0.00140210037821275 0.00576650302784841 0.00586585668682305 -0.00350285415278543 -0.00923577024662073 -0.00439556944827779 -0.00155140162538134
  102 1501.9575553673 ""  9.57120525079283 0 0 0.0105408815868466 0.00117515128727552 0.0186177052251022 -0.0103867066783075 0.00878866732410583 -0.0105016216646849 0.0187559329591278 0.00404206154226276 0.0330638279516714 -0.00178154654509957 -0.000760419457535303 0.000936645285734222 0.00193628577520751 0.0046517825411022 0.00365046201471093 -0.0061437441799824 0.046505886288295 0.0138426930726805 0.0714259002082451 0.00300028752375299 0.108971226394541 0.095895352365449 -0.0797071023858416 -0.0239769010061778 -0.149748167361122 0.221460209705395 -0.440059655943825 0.288010956286547 -0.198652825622375 -0.0205200579742101 -0.450850636476643 -0.102270481970803 -0.0862733341384014 0.00830791653155968 -0.0602117074384409 -0.0383152058042126 -0.0597584660588412 -0.0280300959203433 -0.00445056810016284 0.0142693450135866 0.023216195241327 -0.00901186608777393 0.0109981030281458 -0.0133011720931185 0.000669314904703735 -0.000948936658997122 -0.000855345162287164 0.000518834607139189 -0.0038267543419923 -0.00205078847587068 0.000653614220677696 0.00420925995417407 -0.0024097353344292 0.000656574189746547 0.0016939295953843 0.00406858259865266 -0.000561271784181904 -0.0041086735458109 -0.00298743114625072 0.000820820730287557 0.00277520917928236 -0.00261528425758021 0.000202737196125357 0.00412426027715026 0.00467686881682866 -0.000791984459601891 -0.00263692142700529 0.00389700374722137 -0.0023441399378286 0.0147831503821929 0.00183975749231429 -0.00255212386041982 0.00462519793956336 0.00139264696587876 0.00629328221752171 -0.0216805035498495 0.00309387580208055 -0.00931896602575267 -0.0735726451420896 0.0567771633703801 -0.0875033850015051 -0.0199023438164538 0.118797942950439 0.0480406717842818 -0.0145708086328877 0.0060026638441379 -0.00330490027409971 -0.0124749497986717 -0.00357171133640517 0.00263947559935721 -0.018279105548249 0.00735434815343052 0.00295520084473559 -0.0160522502889509 -0.00808645513571435 0.00124408967595229 -0.127610674205565 -0.054762543779832 0.0937400066743225 0.0256401055885354 -0.0801562813231151 -0.0591075734280095 -0.10139311495566 0.107276340827031 0.00560195967991494 0.0155081511001211 -0.0321505068622232 0.0272247698283517 -0.0775239816788012 -0.0255796223168146 -0.0411005837981682 0.00628861305682365 0.0244222138297251 -0.0779152005499686 0.204526719413166 -0.184100658771685 0.0810626885365368 -0.00154690168421779 0.0312344826979608 -0.160509857245283 0.116864103893595 0.101951074018321 0.213762178713505 0.00188106027908179 0.00112560209832491 -0.00175160713243935 -0.000315334569501917 -0.000818467088035362 -0.000117565215135618 -0.00435800741506438 0.000126958370310307 0.00432105016542152 0.00206889867933718 -2.13550164387407e-05 -0.00322525009588738 -0.000215696068531079 0.00194985091042704 0.000666359315150228 0.00855035470352332 -0.0017565481739559 -0.00673874601839312 -0.00372331331593374 -0.00246001409129858 -0.00461459879971498 -0.0147916887507356 -0.0219980460872635 0.00870512144892217 0.0379749819961309 0.0191915473534947 0.00673965120493462
  103 1504.43837449331 ""  1.20983964696291 0 0 0.00566745358837534 0.00210686290457908 0.00522647099634684 -0.00533924686169179 0.00205783167680585 -0.00306692270076596 0.00876300122806517 0.00370858021085722 0.0107066646249542 -0.00161003630182351 -2.97500231354773e-05 -0.000588617965440135 -0.000458781348181171 0.001487985130445 -0.00266171432596054 -0.00770285998870552 0.0117158977610386 0.00937619062563415 0.0350323237587849 0.00586032815339928 0.0415354561153038 0.0458539870212132 -0.0280057504124531 -0.0146261154451597 -0.052967100505682 0.0963789922022527 -0.136880383216494 0.0817540452978204 -0.101705337873564 0.0159558668555515 -0.172112423469931 -0.0584097226909717 -0.0562805265122153 0.00217391867745312 0.00270189939017747 0.0187694220977691 0.0117184474662654 -0.00136419005154026 0.0151657138976363 -0.00722988902318316 -0.0238659082955905 0.00673686469020016 -0.00537616220378447 0.0052549657231702 -1.97415109911647e-05 -0.00275377847128016 -0.00104462335345733 0.000354470542771813 0.0125241335785013 0.00290530902434527 -0.0006845864890062 -0.0114540784908597 0.00520993047986975 -0.00123369056598401 -0.00112135434821441 -0.00734725824959037 0.00113675789555651 0.00738303546811411 0.0114179200792899 -0.00155842785966351 -0.0158405613843205 0.0039029121136691 -0.00142151102894091 0.00203355569936265 -0.00701542685944206 0.00148470352589845 0.00665592241971765 -0.00389578672975566 0.00231961250531909 0.0163940561361886 -0.00276389240500327 -0.00122863482113381 -0.0295331343589025 -0.0158762880797421 -0.0112587366130231 0.0269874119990319 0.0121608836447938 0.0166410545266985 0.0316228317046763 -0.0194448977732709 0.0288895688324866 0.0101082106827504 -0.0435112579679538 -0.0199059474305663 0.0416688012552494 -0.0194365991312903 0.00516934774868304 -0.00452056699627708 -0.0119596869176781 -0.00173679165297753 0.0598427307703404 -0.0315062897946597 0.00276777435855433 0.0244138798527427 0.00575309086929694 0.000622123589087192 -0.119790676801136 -0.0511703457796875 0.137484940551617 0.0279453215579151 -0.0563046255922634 -0.112292691202204 -0.16006408929558 0.134342652286273 -0.00134700291684789 0.157323067869771 0.207324226094916 -0.218677078067409 0.266626067987808 0.242425499508298 0.231961834703946 0.00292897178994494 -0.210288649008223 0.143977591968687 -0.137206218623869 0.257220357295456 -0.139819157037313 0.0311276516872001 -0.248061115216557 0.146252961953475 -0.305093402675959 -0.187556413191876 -0.250112814514657 -0.000188643617598141 -1.90691170041882e-05 0.000145014575937585 0.000119913003471555 0.000249182660372202 -9.64256140738689e-05 0.00185346561770456 0.000240727029600333 -0.00155170650087275 -0.000132395771065619 -0.00389345327987963 0.00505413731914938 -0.00511124248110422 -0.00205252111356256 0.00217738665635081 -0.00277375156870677 -2.96161018321539e-05 0.00214101416690464 -0.00150143772949778 -0.000923328110501168 -0.00119440179905648 -0.00471025345765294 -0.00652721491465917 0.00252040286562678 0.0118546416060721 0.00612301661011334 0.00247536626122098
  104 1507.44880905477 ""  1.48775284185922 0 0 -0.0196813243004684 -0.0179235012427161 0.0134774350546384 0.0276303941658175 0.00420462154285018 -0.000319826562741113 -0.0203758394456083 -0.0295241115889817 0.0163011212030427 1.96626090993715e-05 -0.00199928120194356 0.00240837079984517 -0.0197298393676764 -0.0135654525355254 0.0111544137371912 0.048284055816418 0.0391099727920156 -0.0383708671444358 -0.142609011259991 -0.0552052867941515 -0.102857422053108 -0.156508543551278 0.0780398659875241 0.0560226939822762 -0.0218164608507932 -0.188838710836846 -0.290387070645696 0.270565652530026 0.383404979822719 -0.287399470821046 0.0998204667118898 0.268682864718316 0.31388896028276 -0.0585547531852158 0.134053913827403 -0.119121475696299 0.148747176804978 0.0544351064681335 0.0476018827159629 0.171054667443968 -0.0182766130426147 -0.0736932318363204 0.0176329798122197 -0.0262850052819899 0.0031113152727464 -0.00202627340614538 -0.00320134142572022 0.00213825701729128 -0.00416050199642551 5.47164389974316e-05 0.000405276920980456 0.0062362507429 -0.00386995825215591 0.00147286042393743 0.000531625783517253 0.00390827485203829 -0.000562183436421026 -0.00406598554742549 -0.00105892633381949 -0.000164207804605657 -0.00218736840555396 -0.00298484294229958 0.000382130289499723 0.00929036766801829 0.00531655590382751 -0.000662075260429582 0.00136190174075989 0.00163664496584497 -0.000311030362339393 0.00279429428677741 0.00197549555954281 0.000961001640803701 -0.00270716908436865 -0.0028593000535526 -0.00183986714255932 0.00244428564273963 0.00359606467049663 0.00228557864504382 -0.139026337780228 0.116978390106595 -0.180392895035192 -0.0194942310902554 0.247335645587315 0.0843944743102884 -0.0146795428692599 0.00513628268916505 -0.00713806196866368 -0.0202388533423134 -0.00865048640730398 -0.000287721390072057 -0.0165029368281777 0.00340404424129923 0.000428029337143345 -0.0212907590778547 -0.015761973299483 -0.000366086087397621 -0.0327081970025983 -0.0157920260604538 0.0019683155944173 0.00708546624307837 -0.0289019554715813 -0.0101792467666701 -0.0126459912306452 0.0117864586896442 0.000583272730185067 0.0091153695714764 0.0265206123066505 -0.0264683381049258 0.0354706102498038 0.0285622305324889 0.028818834918434 -0.000793541501611733 -0.0187474375189531 0.0259902588067113 0.00815504461055347 0.0259299894844365 -0.0178640240990821 0.00760967145706106 -0.0552166900722108 0.0029897921219856 -0.0520597798963935 -0.0255709222110957 -0.0179194768163202 0.00167713223664895 0.000820956907006085 -0.00124750820068656 -0.000660492060126514 -0.000768802498885771 0.000135470584321867 -0.00495441144816229 -0.00068873751363778 0.00440287596297673 0.00158320685796431 0.00479584924216118 -0.00965684508900285 0.00643187296499224 0.00387023114810558 -0.00209746862745767 0.00693011211980991 0.00120231988527538 -0.00494029713646445 -0.00147168601968403 0.00109598631729953 -0.00227335335242281 0.0234715667584757 -0.0113336679954251 -0.0112366664764609 0.0257695744731064 0.00831900345332466 0.0133520629893363
  105 1512.16608035111 ""  29.8298758677005 0 0 0.00154674409846644 0.00517921019971079 -0.00803064493341766 -0.0142367990534407 0.00293096007755936 -0.003122357176243 0.00544151573006655 0.00739751875393583 -0.0173534436952683 0.00153340154298848 0.000652336007203991 -0.000368574850442259 0.0124797914655044 0.0022602361013695 -0.000721143738204478 -0.00434005296854689 -0.0230860560734964 0.00362485405775448 0.0789690170091745 0.0211744796660273 0.0800170992273831 0.0823931867580412 -0.0767965924128294 -0.0185849460436532 0.0499534345814594 0.0216021605713669 0.241906054951482 -0.203093018971523 -0.080251100694265 0.117694966350694 0.0803905945128002 -0.0650273608139176 -0.085350287689608 0.0291616890145623 -0.0754876393278675 0.0464786340735987 -0.105931249516173 -0.0196104494113446 -0.0739842446647509 -0.100559933086135 0.0669960172611657 0.0355745282044616 0.0332496623411503 -0.0597290012234953 0.0121077014537898 0.000246340624393161 -0.00641660149999345 0.0041390763259925 -0.0161103634748486 -0.000523741310089509 5.30991495080517e-05 0.011429129702745 -0.0106057683482108 0.00254380724658411 0.00894373058261039 0.0110387662511636 -0.00124723902501297 -0.0139562387844159 0.000252377308735195 -0.00144266991583773 0.00209898842536205 -0.0102559476136535 0.00212356778816215 0.0192748385552383 0.0143444302892329 -0.00195264073992313 0.00443100379837068 0.0023926173152311 0.000679021489288101 -0.000326607079737677 0.0028643306193576 -0.00295160457919666 -0.00404870007570749 -0.00251457032972155 7.32252535419533e-05 0.00262253578803476 0.00381913416781272 0.00283163711619292 -0.295476081355059 0.261540558547945 -0.403172291308615 -0.00879577225167502 0.551695391187713 0.167286026426686 -0.0430550560924401 0.0123345644283679 -0.00860324862873468 -0.0610681286781512 -0.0321036526077057 0.00183528316311094 -0.0442503983204812 0.00937391006315936 -0.0070743155108633 -0.0596839624922197 -0.0367725676535044 0.00567873499897913 -0.0376110415106696 -0.0170689069898836 -0.000918055895648366 0.00450884726188268 -0.0491813595254173 0.0266774075219206 0.0289180940593233 0.0190484101767843 0.0188955467262381 0.0348063350545125 0.0245012225631687 -0.0283219454122048 0.0238087977202462 0.0323031208047426 0.0275087728109415 0.00240561203600538 -0.0263289177218723 -0.000145519445954771 0.00829835770701719 0.0361242713228483 -0.0251840398478556 0.00866951962962173 -0.0661247920465658 0.00704040716408401 -0.0614798464089406 -0.0314986997454599 -0.0268865134068178 0.00506368740859054 0.00345560380855584 -0.00487428974869702 -0.0011950901778379 -0.00103031772928269 -0.00026904977613635 -0.00819460068626817 -0.00172481996114862 0.00634292371081402 0.00577661799296128 -0.0114537905519182 0.00411152337868029 -0.0163330094604352 -0.00241799542652028 0.00715879818577673 0.00117687202349605 0.0100789188394064 0.00194044776226741 0.00410941527442971 0.00012060041756391 0.00109565977083334 -0.0241427678803108 0.0131012051761568 0.0122569985351213 -0.0316615983952483 -0.0102220564753925 -0.0203542089276754
  106 1514.71821216581 ""  2.9186164951082 0 0 -0.0154580488595948 -0.00802327550383127 0.00527377790705093 -0.0207188069461479 0.02478859073701 -0.0225147549525493 -0.0104302372906963 -0.0185667905482951 0.00409154658200846 0.00957837358494228 -0.00308042338754148 0.00283916195808812 0.039554452788356 -0.00861610153476389 0.00634001702016899 0.0322153712125722 -0.00229372740966167 -0.0190589779574104 0.12384997792156 -0.0106713005981382 0.231166407041608 0.141697451083045 -0.226496564906598 -0.00688096533128419 0.00779642099764117 -0.11777951107848 -0.0906026675291049 0.0920826976193724 0.232436749071329 -0.145849153955291 0.105303245802693 0.153698125459133 0.17823160647943 0.0785999694120145 -0.193141722738291 0.151062934248487 -0.333093096467257 -0.00525107549371641 -0.353092950817902 -0.354081230602385 0.326860623054371 0.110403334255596 -0.00414289873065566 0.0122213223085089 -0.00370956720195261 0.00147863311689896 0.002074443729272 -0.00131500676719144 -0.00359322563699595 -0.00621709320982564 0.00149977247030982 -0.00298700264014986 0.00127850090586701 -0.000325743538998783 0.00614468848407604 0.00223210672712219 2.99017762079268e-05 -0.00631113147133746 0.00322349177998947 -0.00104121664725074 0.00696833874657131 -0.00526882139136537 0.00186008265911659 0.000335809023396826 0.00496584643267571 -0.00117161247849479 -0.00104931256239683 0.00599331833526357 -0.00158879129207205 -0.00145971829898935 0.00617723855398761 -0.00371257844386595 0.00106044563715422 -0.00285054302323634 -0.00221632097131973 -0.00185268393029859 0.00722874587953562 0.00230372728408933 0.053442007847779 -0.0550054879265196 0.0859970765563211 -0.00849752629664464 -0.114574704259182 -0.0275885725547226 -0.00686302507434456 0.00304572137093434 -0.000901811064964584 -0.0145993549296705 -0.0108020551745294 -0.000718415104058697 -0.000626613607473057 -0.00377923876308829 -0.00802602118345826 -0.0162877568210298 -0.00530882611042488 0.00112963966734577 -0.0535971946433142 -0.0266323016744008 -0.0320912092164797 0.0045725277734938 -0.0777070562499431 0.0625492044948392 0.0694929111765149 0.00552790328906557 0.0276594833396467 -0.0198531584366946 0.0111083821103429 -0.00816180919661798 0.0227504026815566 0.00739673560808142 0.0120138904645747 -0.00243067937117121 0.00378987093572296 0.0325291366307212 0.0774484578478366 -0.00112608041817505 -0.0129268432016255 0.0138269459289798 -0.0954258390479502 -0.0448954454381998 -0.0659724673765906 -0.0200308059458559 0.0271701368647949 -0.00184424412476595 -0.00149299968069076 0.00211974974174707 0.000184446990788882 5.43635310191343e-05 0.000268901254061279 0.000737587337621491 0.000264764855278524 -0.000621438546048398 -0.00234776496205607 0.0116499803408828 -0.0113656141571065 0.0162952782052595 0.0047442125568733 -0.00665626602483639 0.00273734387985519 -0.00335675971768043 -0.00332823731555093 0.00140942412422621 0.000677298410813817 -0.000793372222731504 0.00919080315904723 0.00396402796189348 -0.00627729881893554 0.00810500287487744 0.00440875580237015 0.000430123471735675
  107 1518.11678376728 ""  7.38150168436777 0 0 -0.00368245936941364 -0.00287250014599318 0.00242588252821839 -0.00835355145828242 0.0071163524179831 -0.0067336714777417 -0.00114198670115387 -0.00458248931174542 0.003460629762141 0.0014188918436052 -0.000601129488906647 -0.000116883942379227 0.00922795154718527 -0.00223119836537066 -0.00174151700996097 0.00740153485568586 0.00165366751381839 -0.00433065475983251 0.0529632113460391 0.00314744032858137 0.0787812136580496 0.0606943146694697 -0.0742998897338626 -0.00927940677569088 -0.00720182452649719 -0.023605024840477 -0.0584396492395779 0.0445087286254242 0.0549773564370735 -0.0428877567684699 -6.70329364925722e-05 0.0383263467959343 0.0457121699423835 0.0191612787275678 -0.0279198920950476 0.0654419540608832 -0.0575394945854886 0.00607741443724369 -0.0760109182887881 -0.100894645982955 0.0560987446137898 0.0369927224141454 -0.000121910613783419 -0.00732093595071139 0.00275805374476155 -0.00335615881369734 -0.00363111360155239 0.00197791213228789 0.0135168125502613 0.0181490422137978 -0.00362088557052767 -0.00477208835877 -0.000847336070481331 0.00014099363041395 -0.00422268784908213 -0.00448264393794423 0.000331321685404256 0.0117351576884036 -9.56982084698805e-05 0.00108466676943201 -0.0185210166893417 0.0091741012424512 -0.00285422257067492 -0.00290709983255287 -0.0148464270829952 0.00275413863846508 0.00805728326999844 -0.0318535342659466 0.00707695852107408 0.00965668411658742 -0.0273100494691053 0.0151056141974752 -0.00840882455306513 0.0100165677859156 0.00233357435585414 0.00849292211522599 -0.0285771935482242 -0.00902232205244182 -0.0286399495084555 0.0378117729420158 -0.05999635782707 0.01280694291398 0.0786962597117316 0.0129570545690517 0.0348716978850491 -0.0192933396084285 0.00315484273838605 0.0222082732950261 0.0110331555155086 0.00175653397341761 0.0308517497927673 -0.0144586952010267 0.00206069379573672 0.0335278574250909 0.00673115648914342 0.000123134481025656 0.22006837134481 0.114306333711058 0.196396793015338 -0.0154385160070001 0.339806398393054 -0.305051550905835 -0.350788560601661 0.00457699191976883 -0.12686002257395 0.0686775428628108 -0.0093386982818927 0.00104248996634304 -0.0142382201021683 0.00389965610785274 -0.00454121772828039 0.00489395519305438 -0.044775009025985 -0.0548693905246397 -0.329355518151083 0.0130260150139072 0.0501309801849811 -0.056683938000828 0.38673161261942 0.194219973138369 0.2645142789395 0.076804999245779 -0.125962987342497 0.000746048421974968 0.000704984003749299 -0.000844781797796151 -0.000176071762566517 0.000116234413069894 -0.000139996741940051 0.000887492051112128 -0.000294973682908015 -0.000629464606986261 0.000961507759921894 -0.00689357111230133 0.00706957287737023 -0.00939226012419116 -0.00302665241418466 0.00385119366513067 -0.00336803964965306 0.00231537397367321 0.00361288820493369 0.000344782887392756 0.000423373426726094 -0.000280090797217422 0.00182013575738105 0.000464613764796257 -0.00111584977113829 0.00111088489743017 0.000946149923918858 -0.00056002935165663
  108 1523.60187653733 ""  5.50189413414885 0 0 6.95498394577417e-05 -0.000715951658706969 0.000151919073842681 0.00208239022789346 -0.000888212577213949 0.000931978412036489 -0.000792627220374703 0.000647446788744452 0.000741093749100938 0.000870090163664695 -0.000420679680111729 0.000125793411753544 0.00104445700756772 -0.00194099250669268 0.000213867672045377 -0.000640310576127107 0.00185775228765269 -0.000554592096472558 -0.0148842378521948 -0.00297453779467252 -0.016943295419193 -0.0174570143546654 0.0143914132294451 0.00423708291472523 7.53376668896644e-05 -0.00745320329849014 -0.00862440429749183 0.00917850256306231 0.00180334297357965 -0.00438022961860645 0.00106961154701653 0.00178503451809674 0.00179850162603045 2.9880254301641e-05 0.00710348048904024 0.0107284215909273 -0.00140852351582273 0.00864786038166446 -0.0194160156109556 -0.0161313323819403 0.0153970706026018 0.00473784325652428 5.35826285775013e-05 0.0019330358532551 -0.000818943254899427 0.00123381474371809 0.000703377143178901 -0.000457587317604631 -0.00502500179849262 -0.00252876480000301 0.000498359227111744 0.00172352536108632 -0.00200269330675751 0.00058853803882902 0.00389518720115083 0.00271658745707647 -0.000597804575864864 -0.00335210922426952 0.0014426879419148 -0.00285915658965364 0.00519031222697547 -0.00375539014812487 0.00126226214474511 0.00157571513391393 0.00433449182335437 -0.00049042792629895 -0.00889134935732506 0.00354417797296565 0.0300530653425544 -0.0102688402284305 -0.0153330636747322 0.00328233061337399 -0.00779564644929371 0.000747137131779837 0.040930521313076 0.00525972046866025 0.0206181860110033 0.000497288324642487 0.00693981483019645 -0.00984976931696045 0.0157387618769079 -0.0038298552642846 -0.0201722535917679 -0.00311179566985137 -0.0143584212892725 0.00491280591491069 -0.00223873818215088 -0.0184958580064878 -0.00780579395788528 0.015427208523171 -0.0124340911090142 0.00231776326526458 -0.0144415386339903 -0.0142710510849 -0.00527073127221571 0.00195354754980256 0.210541295164545 0.0965191308586688 -0.022256832969281 -0.0375009370801718 0.216627062835227 -0.042586330759181 -0.0310179604219593 -0.109482532251452 -0.0574851302166455 0.439880765535407 -0.0284803589805108 -0.0383288471250986 -0.366925737905127 0.109141871697633 -0.0569192594328223 0.0649650437452341 -0.106597155215174 -0.565224156802531 0.134520238742687 0.0403999523579473 -0.0514146306671917 0.0404337023473307 -0.254828974536964 -0.055959403231281 -0.208497870522189 -0.078335263756332 0.0217935206306528 -0.000334290836269494 -0.000313938400750953 0.00039501842522293 3.40433859703804e-05 -6.96978284036947e-06 7.25387137502005e-05 -0.000188834137696395 -7.23351116328609e-06 0.000129394676139547 -0.000428707619372781 0.00292061753607752 -0.00294599452858595 0.00398748036585587 0.00123033811416057 -0.00162743976773378 0.000959905517472953 -0.000563195410318833 -0.000967559964127577 -0.000302773389866673 0.00016352535007275 4.87144423776607e-05 0.00247473659922958 -0.00107821797168615 -0.00104030189093337 0.00108490757394066 1.00128942522851e-05 0.00155706389121419
  109 1529.23081145534 ""  4.68723609690005 0 0 -0.00703011801676986 -0.000232753826780058 -0.0010273415854653 -0.0538112986946729 0.0127612257270979 -0.0166021590387213 -0.00660679730829246 -0.00912401593775241 -0.000877353580318024 -0.014972881012133 0.00721949383131171 -0.005540612336573 -0.0172015776763873 0.0337964625091405 -0.0212629688363138 0.00758038015713908 -0.0288090385800916 0.0016548484843001 0.362220666943575 0.0990705095130875 0.352038851237443 0.398918104170102 -0.303815948461386 -0.11150789069326 0.0209305951563167 -0.0827224631792001 0.00601842632416497 0.0104773974645956 0.125347255338203 -0.0635603249339068 0.100384217464634 0.075958738077435 0.0863721801795799 -0.000841208102882601 -0.0130482065562056 -0.039018638952402 0.129688187145404 -0.102846400998237 0.361395204688716 0.184383123924253 -0.356071158242074 -0.0308147048556319 0.000414904976418599 0.00277102997470094 -0.00135006491770998 -0.000381165192873448 0.000251894527323214 -7.57077721914537e-05 -0.00263394628291077 -0.00177035361692692 0.00056370838099484 0.00314462145113314 -0.000395622763833442 0.00029381352532919 -0.00107642383737833 -0.000186666897246159 3.96513080558797e-05 -0.00276270759642816 -0.000560228996677846 -0.000271130360285427 0.00037405511593351 -0.00170223169714568 6.7609571154591e-05 0.00428027330125622 0.00325836591867232 -0.00041381173825227 0.00371808708224178 0.002475202797172 0.00163686671163803 -0.00115528535822075 0.000725119903093643 -0.000212597585105138 0.00445654253704215 0.00237575688655359 0.00229744992876945 0.0027583388067294 0.00193210470978357 0.00193580444802884 0.00649639274593668 -0.0109066505883037 0.0182637596271609 -0.00421332426076209 -0.0220695151536058 -0.00377267010277367 -0.00670497668246171 0.00436621375466868 -0.00155349689225473 0.00164549051837363 0.00198301105571212 4.83058795562612e-05 -0.0189164391929327 0.0076529629549663 0.00150050153762866 -0.00750068911622976 -0.00282844813361665 0.00483061183889959 -0.00157934600236348 -0.00170525346403617 -0.0110279494482834 -7.89385801428606e-05 -0.00884615749606095 0.00743757072515889 0.0134106825109441 -0.00562514846719266 0.00207299545044171 -0.0202167536871819 -0.0360282259351568 0.0368148212856556 -0.0494621538426839 -0.0396563383116362 -0.039841573501965 -0.00033204896775613 0.0384171018785274 -0.0320134232589515 -0.00757090725136669 0.0297396849627943 -0.0175623785064 0.00484300763513997 -0.0380676050528056 0.014265123663821 -0.0409982735439879 -0.0231371938151798 -0.0259660532066442 -0.00066437816089732 -0.000522542685603316 0.000603852623064858 0.000108849941047541 0.000315635055169822 0.000171394020751204 0.000258558211857193 -0.000337369064408342 -0.000438012123764845 -0.00078308798830746 0.00339452205625753 -0.00254655190544924 0.00443479793362346 0.00105492314618545 -0.00190762590660019 -0.000311093910632984 0.000133229916396893 0.000106292100349061 0.00369827273120162 0.00165700092984928 -0.000333933818778609 -0.00745135846540657 0.00812128216680208 0.00378901154388686 -0.012290948710003 -0.00460888324030012 -0.00752285185273793
  110 1535.39677398649 ""  5.40275881289088 0 0 0.000860553817880136 -3.93954745784706e-05 0.000751287086796652 0.00550105860910383 -2.22336634375805e-05 0.000741269492884089 0.00201005313919835 0.000323675707846822 0.00120201330039705 0.00153541163408762 -0.000701395752975805 0.000613683335917798 0.00244710525638816 -0.00397690125998116 0.00261299689113563 -0.000830996116500709 0.00472326049633611 5.59015231763377e-05 -0.0360511661580955 -0.0126848745577119 -0.0287424181399133 -0.037725419056468 0.0242984772261046 0.0121426933142225 -0.00910674593041265 0.0201219881409304 -0.0182805579986516 0.0079664494358488 -0.0163615086198346 0.00472724235950668 -0.0290257334176822 -0.00897503647917684 -0.00908843420145121 0.00195189563297153 -0.00509549538858539 0.0074879903428284 -0.020908639505929 0.0099840229437755 -0.0452414208487089 -0.026129766669205 0.0442244120797933 0.00559120823088283 -0.00117791438511556 -0.00204557721759522 0.000765904178422397 -0.00222051717732055 -0.00132819267832555 0.000823874741946072 0.0112887207949155 0.00821752959644006 -0.00172984759553119 -0.00370759106623903 0.00609103205009849 -0.000978328492278296 -0.010288043893116 -0.0080086036414481 0.000595567179338616 0.00295785845919608 -0.00943481616799922 0.00124576231162942 -0.0137026658641543 0.0131065835920223 -0.00299964645165928 -0.00531644551318861 -0.0141297232133744 0.00238452271996534 0.0393643882456371 0.0135920790101955 0.00643541249273968 0.0146800127278824 -0.0023102769717206 -0.00717442021421044 0.0274884821999351 0.0182442598545674 0.00608822636671294 0.01617539110271 0.00461495105107274 0.0124176493596045 -0.00373020378275249 0.0104362454666665 -0.0179655020199086 0.00642094698899467 0.0225262498666222 0.00136695223503534 0.0385412007243141 -0.012474409250168 0.00290018407803326 0.0713845874820658 0.0433488718895311 -0.000670148852153529 0.0564426672393622 -0.0181800496362494 0.00312546257865244 0.0424371755678645 0.0155554991801653 -0.0015567917000652 -0.172336137048564 -0.0715235805557745 0.173263828388377 0.0368125042908072 -0.121117829861067 -0.117898623841989 -0.154191028362493 0.187270827053427 0.020207760703059 -0.219580435171577 -0.257787073841624 0.272266025394671 -0.260556004730212 -0.307398560857794 -0.268797682687658 -0.0194627876427287 0.292775907158738 -0.109056214370148 -0.118874133476268 0.212338563490331 -0.115266844253009 0.0165985765213545 -0.171234445385895 0.147057258684924 -0.210666563400081 -0.138615422213316 -0.20782601899038 0.00238493745100724 0.00232111258434533 -0.00313390728187479 -5.84779808683963e-05 -0.000578683918871141 -0.000599143304447932 -0.000546561877358411 0.000743564141085446 0.00170864721072988 0.00315058252776302 -0.0178607597634041 0.0182587904850669 -0.0244223884299496 -0.00665429114076656 0.0096626214259451 0.00168064210411921 -0.00121023415386521 -0.000490835283996896 -0.000582016928278439 -0.000318413830007097 1.3196994893351e-05 0.00101359121966936 -0.000873332967918144 -0.000692572401894817 0.0024777046853438 0.00135717812589472 0.000723593899716845
  111 1539.59050752452 ""  11.3031839988923 0 0 -0.00134132953609413 0.000818715511070159 -0.000321185729726072 -0.00098141114772758 0.000454497558368789 -0.000759364566355031 -0.000881958817976201 -0.00122984532303608 0.000165434874747885 0.000140685562599714 0.000103762671291442 -3.85066571665688e-05 0.000425324066818005 0.000214173923373166 -0.000330749365521781 0.00301418703601363 -0.0035142350327308 -0.000795172413715013 0.00602379555790903 -0.000110874906659522 0.00966602756372647 0.00595853195558058 -0.00845977326421438 -0.00117584808054845 0.00195663850471703 -0.00925957363773259 -0.00106758426749105 0.0032627536282625 0.0154050592060426 -0.00836424201140171 0.0116482968047809 0.00870944964398536 0.0100664528363645 0.0011859791198012 -0.00189669358104072 0.00333478577913415 -0.0023804737202478 -0.00106154250105317 -0.000515380317253181 -0.00439970746306761 -0.000341346679409515 0.00201208111215231 0.00476933829938444 -0.0019469845814942 -0.0116659777897088 -0.000754687338209975 -0.000762561528392571 -0.0001322645020965 0.0154545036879661 0.0031337566234653 -0.000668634642344002 -0.0126250988989578 0.00862829399893462 -0.00164328733498919 -0.00598163504660451 -0.00924679546474395 0.00108772487214344 0.0141202969069448 0.000385629191576963 0.00116240203996842 -0.00923892844649523 0.00966866970985355 -0.00236583009300399 -0.0106517131368809 -0.0124084807718752 0.00177720059612851 -0.00651972045053429 0.000668241188420113 -0.000644004822163489 -0.00187332445198127 0.000723482227836725 -0.000138231772993829 -0.000645409846542505 -0.00123882164593501 0.000110860310061532 -0.00173334080388846 0.000965307295691642 -0.000568861116354606 0.0368166075932944 -0.011101223449007 -0.00250264733825658 -0.0327164058717173 0.00278655102276437 0.0129047324323309 0.050516028037385 -0.0197448959028501 0.00208794483208943 0.0432019401146225 0.0204879906777218 -0.00016880015909874 0.0544193121761535 -0.0186662925697916 0.00731662262717789 0.0433771991004381 0.0218974645448987 -0.00237643906934235 0.0100883196138853 0.00297759701560074 -0.0244879727366332 -0.00376730732800428 0.00222960234387034 0.0230186183999024 0.0274272873966892 -0.0182822064166918 0.00231794511679964 0.0103103502737305 0.0119887733680322 -0.012783974550626 0.00620884958453556 0.0153482423824722 0.0111901203627851 0.00159808454234004 -0.0142853399915553 0.000921129030039325 0.0267753932877957 -0.0186735908761723 0.00744322034057551 0.00143529006162169 -0.00465399048897199 -0.0232000128267334 0.00316839436646809 0.00737232114908276 0.0255694039518766 0.0579480217860959 0.0562943218207771 -0.0784139534077351 0.000113257817621856 -0.0171097823646812 -0.0143943652507394 -0.0329929056854066 0.0207403787566774 0.0614799507547092 0.0766232349613649 -0.404630042987887 0.412765930675093 -0.555185119606283 -0.144776680668194 0.216572088106626 0.0933366702738883 -0.0552900413318187 -0.0592993748521377 -0.00204931080442003 -0.000504027373721359 -0.000338686966684726 0.0154713561257329 -0.00184881414191918 -0.00750618445836117 0.0147125823056073 0.00404224730687128 0.0108028039928127
  112 1547.18678414966 ""  115.185065302121 0 0 -0.000492019634695167 0.000829434321387563 0.000508762284048763 0.00319770763187504 -0.0010277696282978 0.000650545769791285 0.00131345218969494 0.000729687488563325 0.000836568961185635 0.000565092922714559 4.98063562122552e-06 0.000242703723831662 -0.0017101386914733 -0.00123303436539449 0.00146315958807706 0.00418781804939805 0.000266843188271937 -0.0012529148267493 -0.0202841012458024 -0.00600529009120647 -0.0189873970915641 -0.0247859377316019 0.0173995175728219 0.00709881578790774 -0.00380894108715949 0.00948673290198103 -0.00867794290413144 0.00230410885005409 -0.0119481772301739 0.00497081675201166 -0.0158334061070634 -0.00817841964552986 -0.00835206341611442 -0.0048456840769841 0.00718722268772086 -0.0123310459672827 0.00890004621260606 0.00403575332627427 0.00144676699896636 0.0167507979078139 0.00219091024483912 -0.00773189123106477 0.0101051194741562 0.0109130348336897 -0.01081570376658 0.0208277508454203 0.00694108656081896 -0.0046293356648052 -0.0961523931389549 -0.0227457989029975 0.00416387052381359 0.0583588366550657 -0.0450369746099485 0.00908626608490111 0.0462857445030423 0.0533018893194737 -0.00521385855682168 -0.0841517096795798 -0.00152426459201912 -0.00714026116297041 0.0646622806805967 -0.056133727721408 0.0144363689545321 0.0500430548566745 0.0696443968153098 -0.0106081246866349 0.0266040823047933 -0.00444906918346686 0.00231882038263438 0.00585866421422839 -0.00191414430075916 0.00171581922331138 -0.00121709600547326 0.00233653349318086 -0.00113224155522695 0.00525294551666871 -0.00392751243007566 0.000368797134459955 0.0282003279082137 -0.0679617004958831 0.10953862768843 -0.0625702189727041 -0.130154681997938 0.00364830205964406 -0.262230602990592 0.0977536788662933 -0.0224919095321824 -0.250212761036034 -0.126808026023132 0.00228953294941295 -0.314754306145191 0.113279880131199 -0.0427269587771302 -0.238832956916752 -0.110857870384713 0.0129413263147211 -0.0231918222092142 -0.00407345231915531 0.0795231869253636 0.0121813339584795 7.68539630291834e-06 -0.0809724321153234 -0.0923364849887721 0.0517408423199386 -0.0114078341201445 -0.0100717534263895 -0.0144041427158772 0.0152256521138877 0.00906861239520235 -0.0208717445922225 -0.00949944322673503 -0.00386019354194285 0.0221016503099191 0.00812857699058791 -0.0944426255770919 0.0505996257157912 -0.0169175636724478 -0.00723288999917978 0.035221025135744 0.0796404914897688 0.0103557201247339 -0.0139018949559282 -0.0803912503208228 0.0102042953304187 0.0101113478480866 -0.0146139454228711 0.000212294470221253 -0.00399262866653714 -0.00253999341750986 -0.0112479588437772 0.00376472488022242 0.0171318891673299 0.0138351921093902 -0.062295516106766 0.0642653567659615 -0.0861026167372055 -0.0202824946574258 0.0322820072687441 0.0324028446607966 -0.0165224001555512 -0.023245016452518 -0.00105066248274216 -0.000363924879735686 -0.000526786446440184 0.00475262337261522 -0.00427944568128412 -0.00160157393371772 0.00928649157665323 0.00306287766564621 0.00525102576160758
  113 1595.73444862172 ""  8.71192471145513 0 0 0.000568840857220166 -0.000291292755945755 0.000181871478330258 0.00075484743450402 -0.000347428019775472 0.000314524364931596 -0.000153003085662188 0.000336488339426709 -0.000168266525924598 6.48905092188502e-05 -4.74382120199724e-05 6.11921274382755e-05 -0.00021273769442772 -8.00922044909083e-05 -0.000138445040737116 -0.00205725703228476 0.00216350387784129 0.000471668862788096 -0.00442505555166271 -0.000490191874840256 -0.00584952097797539 -0.0060669305966455 0.00564277133739375 0.00102393259901322 -0.000646587954513269 0.00103646429695599 -0.00079498578610991 0.00245268265805306 -0.00384926354594576 0.00139178789592953 -0.00227346723966836 -0.00132893258402569 -0.0019133857303145 -0.000414805964155617 0.00131457463411903 0.00105727823975067 0.00214563574147422 0.000938383973228084 0.000471292942234708 0.000703863508866253 -0.00073156537303105 -0.00025452953866355 0.0097405196545289 -0.00370522161749414 0.00140971383400123 -0.00839632427523007 0.0119653301112925 -0.00488230405531383 0.0259194205789808 -0.145641777825149 0.0296556981621011 -0.0558456108022728 0.0937221083198701 -0.0175107849420196 -0.036946271674644 -0.0864830335564452 0.0115369799081058 -0.00270498785798631 0.117443737590508 -0.0201217004435453 0.0545239124112486 -0.0711838635890742 0.0163033905084762 0.0124196658142998 0.0812243347797449 -0.0152390312068445 0.00132629357600594 -0.0179253188028455 0.00316083842828225 -0.00132955199967269 -1.76478434950852e-05 -0.000649903723259651 0.00449612191133866 0.00443735263393959 0.000138009407275482 -0.00179673993473485 -0.000283344791922484 -0.000126919829610467 -0.0188123479344791 0.0106381346378231 -0.0147859258444027 -0.00731193985945656 0.00942284297920143 0.0155369493314846 0.179536986754875 -0.00803397469838747 0.00236544549218848 0.180192630333009 0.0455608926761265 0.00682578769769095 -0.160348407006228 0.026367821538304 -0.0159340282855979 -0.0917499844974002 0.0205485426795589 -0.00392205468534334 0.00838630276771158 0.00819170528900541 0.024977624653346 -0.00112679515264051 0.00886459334940201 -0.0171767944677824 -0.0177302994127626 0.00494292689321154 -0.00419261987674613 -0.0140929396996539 -0.0064477218197293 0.0116917894626732 -0.0160326314328748 -0.00858579160298503 -0.013578717632227 0.00477038872377808 -0.00467851325395716 -0.00184842304918936 -0.0193972608636324 0.00603847256229065 -0.00148166728510985 -0.0050312323109587 0.0154766731811984 0.016638431103665 0.0176154656658598 0.00407646705322753 -0.0244015180110065 0.000520469837810604 -3.77358422801386e-05 0.000284325830429708 6.07897865676331e-05 -0.000439969071580298 -0.000111017176378554 -0.00258335272842218 0.00176843605395544 5.9682456101758e-05 9.65476296291568e-05 0.000539001229776629 -0.00513667667535579 0.00185655324527817 0.00124965289472091 0.000464177031333819 -0.00132440277621062 0.000512944693944047 -0.00232522678416753 4.78200893242173e-06 7.2201138145839e-05 6.28684957136027e-05 -0.000434669102497817 4.96686101034456e-05 0.00014129699853706 -0.000849010434208266 -0.000346262951914048 -0.000291302871680996
  114 1636.30295009719 ""  38.0129210708402 0 0 0.000436467647048584 -0.000348759045024472 -0.000161575323923681 0.000320244861468024 0.000128483556024132 1.23153268860298e-05 -0.000323484211435641 -0.000174372941409998 0.000357368679493586 -0.000536523632208618 -0.000290207704451268 0.000281152673914767 -0.000967335261653037 0.00111861077621593 -0.000957080446764478 -0.00201351754483377 0.000267413592028157 0.0007425140608988 0.000699921458242185 0.000321899155173247 -0.000380680837404645 0.0014434653630387 0.000557546962650577 -0.000727041924648547 -0.000498653903536529 -0.00106665491336609 -0.00430087511264253 0.0038597514157191 0.00326260920116346 -0.00262183354704911 0.000110554849479147 0.00170732916775142 0.00200244367681709 -0.000599171376872353 0.00119041301075353 -0.000961612298965979 0.00688556463562876 -0.00192210780517164 0.0108622319904057 0.00779525642699732 -0.0110740131086405 -0.00301813141829028 -0.00806325179931016 -0.0046026215595034 0.00542033997309214 -0.00686161959598239 -0.00121558409520625 0.000762235040262545 0.0816538701567205 0.0153644822192267 -0.00210487217522954 -0.1062607236299 0.0144989212988781 -0.00699992146490158 0.111499910753732 0.0471700490602962 -0.00021971809678078 -0.0803487438910159 -0.0234438102050811 -0.00345916075118046 0.121894185832721 -0.0138236747569541 0.0111732417980098 -0.123048824009885 -0.044350267637353 0.00226289886458407 0.00951167354801811 0.00266155355954953 0.000492181539045222 0.00164207698690622 0.00144040217262498 0.00188057077287837 -0.000329702674471342 -0.00168374864775565 0.000151763308412375 0.00206467456983591 0.000844890174018786 -0.00156532178465093 0.00835777341985182 0.0178032976369932 -0.0369397347732211 0.0319372448147564 0.0359195920179018 -0.0090049607672657 0.120397808259767 -0.0922854390608911 0.0178136000448345 -0.142266820324625 -0.112317742475779 0.00660263215039861 -0.1411206772267 0.109980304343726 -0.0314822696155821 0.125275363420089 0.123977746920134 -0.019931034162158 -0.00666411335292373 -0.00243519074794732 0.00108532267390942 0.00364318117715776 -0.0048974562970406 -0.0115843498247331 -0.00994135533807995 -0.000531756030640947 -0.00327598904351043 -0.00163068481701084 0.000770539802173339 -0.0014972166509017 -0.00070792445918692 0.000655639208516835 0.00100393641262629 -0.00158653358273757 0.0117668306145693 -0.000816121320419877 -0.0115362775534481 0.000888076262855099 0.000926498065439665 0.000795737893049071 -0.00119964391360864 0.0134577126356481 -0.00582549788142768 -0.0026467276996611 -0.00272590969638904 -0.000115475652898461 -0.000560533527655388 0.000948110523040648 -9.10373987947347e-05 0.00021033844686457 2.86502860789704e-05 0.0020523729179642 0.000555307624262172 -0.00271395204537971 -0.000662766678001411 0.000607873916933089 -0.00269337790540646 0.00129971926810516 1.21421931046139e-05 0.000506063823886225 -0.00533157674745059 0.00136494914905798 0.00347540791018128 0.000158694852696682 3.50593894313889e-05 0.000330258453837841 -0.000974103067793638 0.00213817537688343 -0.000316227701575274 -0.0028206744079502 -0.000766899445112118 -0.00158913645509187
  115 1683.86096304162 ""  30.9666578518742 0 0 0.0054557116390565 -0.02265264802323 0.0176030638356419 9.24030452094717e-05 0.00219844151112228 -0.000479890236878105 -0.00178086801829509 0.00552321122850027 0.00140783568775362 0.000434359487904434 -0.000481575439080109 0.000239869779729636 -0.000322299792253291 0.000141389845831486 -0.000116162872949436 0.0306413120450532 0.0361614778341738 -0.0170927851237537 -0.0130993702428561 0.00547811013131943 -0.0227515822891874 -0.0105778437781737 0.0192124032575124 -0.000514968311733384 -0.00137046951196766 -0.024408189685142 -0.040290667007277 0.0384117251264142 -0.000411908436087918 -0.00935153997890909 -0.0135864332992471 0.0125776339930244 0.00914509860774534 0.000320520674952572 -0.00190223238206554 0.00135285386319177 -0.000556815488202523 0.000496111109780697 -0.000725389857266956 -0.000508221859896438 0.00105383696955495 -0.000458781182319066 -0.00112579248634376 0.00146882438133157 -0.000964509071011598 0.000391681916959145 5.68562823393853e-05 1.88685853479752e-05 -0.000480532174469928 -3.07140454045944e-05 -0.000186474694925751 0.000492948921463594 -0.000226782722259243 8.53085659703113e-05 -0.000205634638763511 5.74533287854084e-05 -1.99039148097775e-05 5.64299006242106e-05 -4.4131616188799e-05 7.05049453246574e-06 -0.000150012908563225 -4.36046279245052e-05 1.64182913855458e-05 0.000330831440104885 0.000277649821276467 3.61291957396899e-05 2.22290060875029e-05 -1.27173057726372e-05 2.7660416116984e-05 3.07805762877542e-05 -1.17263774247298e-05 9.3860247313463e-05 -1.23692721842135e-05 -1.04920679688934e-05 1.11688049140266e-05 -9.59700641177679e-06 1.80627176443415e-07 2.00710797629909e-06 0.0122228692188348 -0.00756830640796976 0.0093006114542867 -8.3000616567948e-05 -0.0159424304062124 -0.00664603231125192 -0.00111283171824309 0.000524018781104649 -0.000477562128492424 -5.72936643580671e-05 0.000167349906057124 1.23411399637787e-05 -8.41396009836855e-05 -9.90825254053531e-05 -7.62124780196328e-05 -0.000844893983463771 -0.000594400095720911 -0.000251109864928231 0.000234778815071824 7.57520188595249e-05 2.84532421783528e-05 4.29498209563882e-05 0.000377233906849021 -0.000799974655054846 -0.000894918008125513 -0.000278209440342574 -0.000420290742536109 0.000148838222048128 3.37005364847953e-05 -6.01792442929702e-05 -0.000105084227706854 0.000100856292032893 3.31637833019082e-05 1.27116865432901e-05 3.63425615586513e-06 -0.00015505391338655 -2.73427736525572e-05 4.098336381036e-05 -3.08527821998714e-05 4.45255288762851e-06 3.17220921497082e-05 7.91824412665716e-05 6.33428670084132e-05 1.89767680330471e-05 -6.41649556280141e-05 0.00193287240100922 0.00226188283307331 -0.00157472734691957 0.000873978771737168 -0.00217314294163648 -0.0011115988838473 -0.00252246019205955 0.00202795847641646 0.00233082485620113 0.00223356756163996 -0.00974899430725848 0.00634074493530881 -0.0135456372069115 -0.00310963697916095 0.0048579328566855 0.00601643090516005 -0.00935223868668474 -0.00799072914595754 0.0706901158752273 -0.00355990881538388 0.00113984084194656 -0.568088644899184 0.325937484850719 0.244576907799222 -0.4964718876256 -0.130118789712032 -0.387524019202001
  116 2898.52364014627 ""  50.4114410218463 0 0 -0.00233346077409321 -0.00107238507568222 -0.00159588880754593 -0.0451599487881988 0.0481575399380091 0.0011534120205052 0.000543840332818247 0.000151265663225651 -8.17186469420235e-05 -0.00300156477386741 -0.00160526003239416 0.00129805007099351 0.00668933917095024 -0.0072413548805931 0.00409112226248709 0.0155175239591254 0.0128956143488157 0.0302517726396836 0.448111362668592 -0.671311333346877 -0.333505138188887 0.132413731770266 0.123336645593799 0.307794083414567 0.00077558705994586 -0.000519621419865861 0.000305113768285764 -0.00338931394882087 -0.0028173730454144 -0.00716391734234397 -0.000464025377632749 -0.00440604635791499 0.00564908702399631 0.0511527310139461 0.00573787933099746 -0.00503682689683963 -0.0695897379748115 0.115627680732677 0.0731626580029041 -0.0597936265724038 -0.0301858603908072 -0.127505942918312 -7.23595038680243e-05 2.12545230843407e-05 8.20186539712772e-06 0.000120566739174448 2.79385276579716e-05 -1.61103182988276e-05 -0.000149343277543363 -8.69493242528308e-05 -5.34945383167147e-05 7.03359213978411e-06 4.21593348704402e-05 1.07886196786576e-05 -1.58098662790913e-06 -3.64947126168234e-06 1.25876190179155e-05 2.26304975915849e-05 1.48311300524458e-05 1.21432353268539e-05 5.97300260306164e-05 0.000129718777902521 -1.48871823897976e-05 0.000118153637427242 -9.60727111659147e-05 -7.33003813731608e-05 -1.17765922476764e-05 -9.08599596460707e-06 -1.16890323745208e-05 -0.000145204030872785 2.73161457410346e-05 5.16727077986829e-05 -1.45526506226934e-05 3.95717099688954e-05 3.88568962507572e-05 -1.67670739066009e-05 2.13444402100798e-05 4.93970517145156e-05 3.70248395662525e-05 -0.000465523966655163 -0.000456288335835925 0.00033816222643141 -5.24940106629665e-05 0.000605708291614216 -0.00015182289515997 -0.000175340525891744 -2.28887200989691e-05 7.87157890769449e-05 -5.14466859282453e-05 -5.02057081372724e-05 -0.000511940060904119 -0.00131445267597697 -6.6215237304354e-05 -0.000925667190288061 0.00113491649749388 -0.00103286503110714 0.000699605181971504 -0.000895426838321887 -2.06642149957354e-05 0.000795967438507977 0.00024403275372353 0.000210411012752803 0.000506252568713317 0.000289476054104347 -0.000828836855224546 -0.000123524552830905 -0.000418443747686987 -0.000545096864869743 -3.57042765703507e-05 -9.29433716645388e-05 0.000130807718674155 0.000353369157283695 4.2257435844142e-05 3.94326924437552e-05 -0.000152413993366473 -0.000406779840644734 -0.000524271141546523 0.000450037771953515 5.54639009841081e-05 3.3705283134004e-05 -4.58405026815427e-05 0.000129873518476515 -6.24825120024529e-05 1.42263103473289e-05 1.01138400700593e-05 3.39149174998522e-05 -1.63689988664851e-05 -7.53277790933116e-05 -2.75797173044576e-05 -2.67019778005764e-05 5.95753653689991e-05 2.67639407157045e-05 0.000280274035123064 -0.000111771559265916 -2.65700293797255e-05 -0.000373947002981237 0.000321605275934245 -0.000363487038991077 0.000194302755999603 -0.000148275262165156 8.27655877422701e-05 0.000692049979620548 -0.000217093994833269 -8.60133216040948e-05 0.000218175226731673 0.00120012966857401 -0.00177076887646692 0.0019521072198081 0.00336260436945946 -0.00154936517855986
  117 2923.84902758543 ""  96.3318138122109 0 0 0.00182123139395201 0.00146205823147616 0.0035464744972534 0.00781031274377708 -0.0194032411837149 -0.0180178720101565 -0.000338842436545326 -0.000150032774351243 0.000109378805455121 -0.000182603155783279 -0.00302276505686285 0.00220252117889817 0.0263338767992423 -0.0420066800893781 0.00799150220221804 -0.0227859815200913 -0.0192374578439012 -0.0491310804440514 -0.145072576999182 0.200871894905226 0.0989609096222255 0.0539618807540961 0.0313453700087116 0.117270681181672 0.00254977995153701 0.0020560041460853 -0.00091330632850728 0.000687084221621186 0.00155569438883072 0.00264222456999318 -0.000404420952242645 0.00205696916633037 -0.00183028586241178 0.211896023088964 0.0366672706018921 -0.0296920868590666 -0.3298183400658 0.602545613377578 0.331677152328458 -0.190021390262476 -0.0960985969400464 -0.431467535370947 -2.15435659248022e-05 -0.000208422379410785 -0.000196114134080286 -2.66227115014927e-05 -1.47322916699132e-05 -5.50973713430632e-07 3.97765464731152e-05 -2.68958886361478e-05 -6.21120291332895e-06 -3.5422447455587e-05 1.83097409947006e-05 -1.43127651188521e-05 1.54099668842374e-05 2.06847146840985e-05 -6.67152376742371e-06 1.48998791260881e-05 -1.13166394065778e-05 6.8333966949996e-06 3.81878369545815e-05 0.000297068298369896 1.61358977427228e-05 4.42676348789188e-05 5.36654217765859e-06 -1.99613584721587e-05 1.07753430972977e-05 1.52573882553324e-05 2.43770944409915e-05 0.000261903036133161 9.47298125862047e-05 -0.000146984714776295 5.18337207356969e-05 -3.81586589512076e-05 -7.20289896250886e-05 4.81002628991283e-05 -1.8312911438296e-06 -7.95248070753644e-05 0.000288999019400463 0.0029223365582872 0.00181979546786525 0.000357517827843516 -5.58710456543745e-05 0.000468051181174055 6.88370933307307e-05 0.000176039163169645 2.22858681719021e-05 1.28728078740987e-05 3.68938573690905e-05 9.44309502536946e-07 -0.00119817055829576 -0.00229179544425007 0.000544029055673467 -9.97581181924212e-05 0.000476937857183308 4.21516610834511e-06 -0.000487375147130044 0.000185103929982472 0.00047339466848133 -0.00198437874471647 -0.00042380826566765 -0.000416735298873718 -0.00113128084009458 -0.000664211282033026 0.00193691049181134 0.000154144740844473 0.000531956705741827 0.000707398496174369 -7.63503222739618e-05 -3.71353123892553e-06 9.69030651951036e-05 -0.000710107307255247 -9.53834807532006e-05 -7.27446634413492e-05 0.000228828401864367 0.000718549999577591 0.000861994019212729 -0.00109334501595501 -0.000102318741076964 -0.000105487980309773 0.000351693628487839 -0.000756658203645303 0.000152640265800931 -4.91220422127176e-05 2.49742398525159e-06 1.84933191376178e-05 -3.00306197976265e-05 -1.2821738127061e-05 -6.22167253510286e-06 -2.08286158510092e-05 2.2625541766279e-05 -4.15045390815807e-05 0.000671681158583164 -8.07091041902657e-05 -6.18094572666952e-05 -8.97816021515606e-05 0.000180129362501232 -0.000137640545625439 0.000367177601285971 -0.000186458492388543 0.000485769804374144 -0.000155103811662157 -6.62360783436002e-05 0.00017663312155998 0.0010195987001783 0.000537796702628521 -0.000162389388405456 -0.000631933949960439 -0.000222424493675022 0.000577604359194712
  118 2935.61309657515 ""  20.6713659155244 0 0 -0.00739216890853202 -0.00514229887643615 -0.0156934118898781 0.0161051030185952 0.0372357031599258 0.0687236033025574 0.00060505554976695 -0.000848543716345307 0.000358831992458911 0.00116500996855 -0.00014360379233409 0.000339780621543076 0.00673755483532145 -0.0101800616820361 0.00329652272231044 0.0923929198803736 0.0780843493147085 0.197700721045798 0.144288445340135 -0.207073398615894 -0.0827911460732649 -0.353342288946038 -0.247458552294603 -0.739382928336889 -0.00770589715565241 -0.00271856350754712 0.00195532478974381 0.00118632813958137 -0.00226574821655551 0.00054472700942034 0.000195526293914602 0.00853509032091552 -0.0103128914157762 0.0517376649562055 0.00903876697245403 -0.00920973055257392 -0.0783693856213274 0.139557916723976 0.0796996828395349 -0.0510104592185881 -0.0212350110769876 -0.123186088159722 -2.43966558765539e-05 0.000388439129216652 0.000258248319497283 -5.5154583336498e-06 2.77641998018037e-05 -2.29330312715726e-05 -6.44109240184445e-05 8.53929601496577e-05 0.000133016313440661 0.000114870551629068 -4.49175233078302e-05 -1.52802919435149e-05 -8.02671724893197e-05 1.5342092030808e-05 -3.23990791161602e-05 4.70060125637463e-05 -6.28884621258226e-06 -1.16400030575281e-05 5.42685957294052e-05 2.87513488275349e-05 5.0102200323473e-05 -0.000618195567800675 0.000838330850805104 0.000157498425840038 3.6385208621483e-05 1.14196773134301e-05 1.51832463313073e-05 9.17721088475049e-06 -5.02220995610129e-05 -0.000157299093976496 -8.75756850225355e-05 -6.8850460893809e-05 -6.36178107483392e-05 -0.000128118241842948 -2.3953248424514e-05 -5.72267854889779e-05 -0.000643467932380918 -0.00528293323722259 -0.00338953497560196 0.00034071792458456 -0.000105558213059022 0.000701219201242338 -0.000223253252050832 -0.000352354138033352 8.583670253207e-05 8.39613791619047e-06 3.22522465602722e-05 6.24529641903914e-05 4.0325358534597e-05 0.000216454191573279 0.000115507745433418 0.00521540019207768 -0.00742969159518402 0.00281171174889455 -0.000890731174852997 0.00144186769950307 0.000125419596600403 0.0012542906038768 4.98240210692647e-05 -4.63958664623721e-05 -0.000863141065364014 -0.000769210443707381 0.00186628730358666 0.000179387508493815 0.000476187657123552 0.000642952577080478 5.78591583654508e-05 6.32044716522236e-05 -8.09224902292536e-05 0.000612103725227681 0.000133033183558026 4.73134524475045e-05 0.000121849882384336 0.000307854276097461 0.000337731713377235 0.0010600069226795 0.000125710138485367 0.000147894052676208 0.000159662334062635 -0.000223173788868599 5.06476691820183e-05 4.10947087099384e-05 3.10917152855399e-05 -4.87735172906722e-05 3.35763368022796e-05 3.96567698334175e-05 -1.9213409105323e-05 -2.09980842923258e-05 -2.00983385913426e-05 -1.22592512418527e-05 -0.000766570766285913 0.000208156220571756 9.44107416417107e-06 0.00061290211466027 -0.000472283484316413 0.000718911737579184 -3.08117469024547e-06 -3.28270446977957e-05 -2.77094884732604e-06 -0.000157810063046156 -0.000264441360363471 0.000238324115902212 -0.00559944905861386 -0.00296503957884648 -0.00374630762942399 0.000627818396235764 7.91522636131816e-05 -0.00102173133572075
  119 2952.12147026498 ""  45.5561080387358 0 0 0.000238815316854015 0.00019797097449414 0.000500132505637117 4.6307704596297e-06 -0.000338361633009139 -0.00046354455190802 -0.000110894481588692 -0.00041549928971786 -0.000415362432681966 -5.21427783227225e-07 -1.07286854609686e-05 3.00713815644616e-05 0.000131493686440185 0.00112786075457482 0.00203164444893845 -0.00286558406434668 -0.00235911459455117 -0.00614778312641096 -0.00178578634896644 0.0027990786134344 0.00134837574564005 0.00170972380506643 0.00104494459744547 0.00384400045901238 -0.00205380239225893 -0.000637434285979391 0.000310342754733552 0.00283271476534836 0.00282857533586036 0.00690761255413954 -3.89154698633232e-05 0.0026003587769103 -0.00248558277844378 0.00181396365400475 0.00073461072650946 0.000350776890742101 0.00614340883297073 -0.0100891114400037 -0.00525812229956789 -0.00954193180224126 -0.00389279683412203 -0.0194558270915724 -0.0110587720178689 0.065104854684597 0.0142388479857367 0.00207965014341573 0.00149860820888725 -0.001921112127582 -0.00189411847206491 0.00024936020294318 0.000160292328595234 -0.000462018847075708 -0.00142467242398828 0.000199123822627078 4.88289530020669e-05 -0.000143794999701585 9.04925937456721e-05 4.65089117720371e-05 -1.48457506337796e-05 -2.70524875796498e-06 -3.97614111051137e-05 0.000152391285394959 -3.40395228040048e-05 0.000505065180889806 7.74041502613103e-05 7.80371894098088e-07 -3.07162153333195e-05 -7.00439626805212e-06 -1.04185229135777e-05 0.000199313916351285 3.55952411181663e-05 6.12060476321748e-05 8.71945178366575e-05 -9.41985146923047e-05 1.33352112240215e-05 0.000207335924573252 8.49156237274818e-06 -5.6482995573508e-05 -0.0975818579094775 -0.737865517363436 -0.478244691235544 0.200016630007515 -0.0612289753107424 0.330966461241482 0.00962578792326043 0.0164425358687336 -0.00279501366572952 0.000531045044931128 -0.000268576476926263 9.68733300963341e-05 -0.000597003374086093 -0.00176626926281131 0.000181685821173999 -0.00114586226262361 0.00024371880112055 9.0520677890832e-05 0.000245476645300174 -0.000493632939575874 4.90458889516704e-05 -0.00259336451060934 -0.000289882028495793 -0.000159658442733475 0.000262290574844692 0.000308943718838726 -0.000661658927493644 0.000208781047598687 0.000949866386676836 0.00114379554396396 0.000421960038858396 0.000604230246404731 -0.00115431986493895 -0.00154017860713578 -0.00032936268333326 -0.000127834765208005 0.00022485208054675 0.000723363269519272 0.00101207451193335 -0.00264185870992118 -0.000232430159108946 -0.000363740184500633 0.000277723504448456 -0.000649933243753424 0.000131640235397006 -5.19994452634028e-05 -0.000293646334201343 0.00070730867802469 8.47869986814753e-05 -0.000429828518185743 -0.000347238519489082 0.000382897576633732 0.00065156864123026 -0.000543329434539749 0.000180930674740275 -0.000380108073037523 0.00187593123403975 -0.00518347106435567 0.00570426951800469 -0.00499049196218964 0.00923608003470278 -0.00362499617238712 0.0130738853198155 -3.08025493708218e-05 -4.43234454776183e-05 -5.38969159030547e-05 0.000436881198045771 0.000384747009479926 0.000703263739158767 -5.82781005767139e-05 0.000125363279486621 -0.000161748190862396
  120 2957.02474305801 ""  68.6738808763547 0 0 -0.00033594205547416 -0.000190183807092517 -0.000478195073080229 -0.00201620505917566 0.0027998470937979 0.00186489827798941 2.29668890394583e-05 0.000265356238718498 6.98917353469937e-05 0.000153557493764421 0.000497856989026979 -0.000655117110478634 -0.00276048512931803 -0.0438066127203999 -0.0751540045869041 0.0037455073182804 0.00272381911014213 0.0091034854895101 0.0178779765769377 -0.0333469621337233 -0.0144987452485606 0.00405496153936287 0.00361474845623615 -0.00332047865636132 0.00151295131744582 0.000156832213522424 -0.000438884244248079 -0.00134650331330609 -0.00137029013492865 -0.00353878275088946 -4.26231119742394e-05 -0.00187244198215641 0.00225882806589595 -0.0687515959264614 -0.0281300368657871 -0.0119828666908498 -0.243188900706681 0.40437624136104 0.21229915014936 0.34351095034266 0.136879196091447 0.699242394362442 -0.000177407717935081 0.00184395421082278 0.000493564955402411 -6.10624534803411e-05 -2.24376340719858e-06 -2.35138308780694e-05 0.000151802402644309 9.65892867590115e-05 -1.21880418157454e-05 -7.10447601571488e-05 -0.000121172312985306 3.60827195272241e-05 7.59774060375759e-05 -7.24510852115728e-05 3.54513264813636e-05 -0.000139302222933726 3.53669529994412e-06 -3.25695560960041e-05 -0.000256574621336182 -0.000778635969284696 -4.91576609221438e-07 0.000271114124452899 -0.00049239806465395 1.32241345206096e-06 -1.87076131896897e-05 -1.88648737165779e-05 -1.33743703610041e-05 0.000292558498756141 0.000246809309115584 0.000415081108047957 0.000117385047743414 -3.49581189068978e-05 6.8612858529258e-05 0.000240892485521315 -2.02086535867977e-05 -2.25133558901927e-05 -0.00273294406229674 -0.0207424115361641 -0.0132226642996072 0.00447687291492682 -0.00143988021645989 0.00751213325088769 0.000604339288897255 0.000864307333558102 -0.000150641363772176 -0.000394824780710844 0.000259161426535652 -1.23376354947623e-05 0.00298301857492794 0.00778188583947885 -0.000312498638901993 -0.00220013223378733 0.00366513435967829 -0.000523696620680854 0.00169919125139948 -0.00391342708021634 0.000220462088446952 -0.00734606909739253 -0.00116138375997614 -0.000518482526170502 0.00215188443579427 0.0021926456158889 -0.00477100719206368 3.3175010856502e-05 0.000300397477307399 0.000371013544723895 0.000351550751246846 0.000472391108807352 -0.000975215981077893 -0.00159233895733744 -0.00030663989137734 -0.000131525239657332 0.000167386585014083 0.000371954958782378 0.000678861443830357 -0.00272300246223067 -0.000376834503071369 -0.000304506730694789 -0.000258001337704139 0.000294782616930038 4.32959419934362e-05 -2.26077116131554e-05 -1.99819949339399e-05 2.68373888414929e-05 6.33192030271506e-06 5.25286554368661e-06 6.91732206166873e-06 2.80259895526193e-05 -4.41080024920565e-06 -1.49217298457339e-05 0.000249333129076323 -5.99158165150467e-06 7.80252917547919e-05 -0.00024116097346875 0.000216627267467427 -0.000268495251072609 0.000159812478875794 -3.18812340839932e-06 0.000302476067572309 1.80100445163679e-05 4.1949671486513e-05 -7.25820352515773e-05 0.00012740067770951 -2.60552440663396e-05 0.000519977660225983 3.53797312988713e-05 -0.000116283873017448 -0.000167118797066497
  121 2980.24436409427 ""  53.4937877739487 0 0 0.0294214272849302 0.0252185446407702 0.0665502647162655 0.00251018397565732 0.0127971600532753 0.0186920826575123 -0.00606284268106093 -0.00203595522814159 -0.0106449553153968 -9.93713352451089e-05 -0.000239941523839971 -1.68880657162328e-05 -0.000276421946687339 -0.000818400130533968 -0.000397250887091589 -0.358230391816086 -0.295523055371354 -0.788996540619793 0.0599348498437284 -0.0924585335566275 -0.0377787799005953 -0.083079431769497 -0.0570615527768651 -0.178320248402773 0.0209925782607922 0.0108723468857677 -0.00792394004604674 0.0516369191716978 0.0443812875383528 0.109798620424049 -0.00457680608107485 -0.0291324776460577 0.0270976209048942 0.00492864165305015 0.00027632600934164 -0.000892421395804729 -0.00429647368977383 0.00632739651905738 0.00440705805567552 0.00118454758391736 0.0017788565501225 -0.000865486104272535 1.49877706234542e-05 -0.000442154035179332 -0.000160270575038449 -2.58012071584171e-05 4.61805544469042e-06 2.33575050604287e-05 9.92818475257261e-06 1.45040221603718e-05 -4.88240040570206e-05 5.09333375718122e-05 -4.76838816357195e-06 -8.062187038001e-05 -2.6152043167969e-05 1.19398959521633e-05 -4.01362955777108e-05 2.68580698820649e-05 -2.01463521404302e-05 1.09006732134332e-05 -9.6183445690544e-06 -3.23100089576205e-05 2.58074713849135e-05 -0.000205643531379845 0.000259953662704876 2.16446835209871e-05 8.32781822106331e-06 7.02630613894282e-06 4.04672838057635e-06 -0.000477423467701084 -0.000304860156169084 -0.000325338738908893 -8.70945059312044e-05 -8.55971677337522e-05 1.948498353449e-06 -0.000261868681628923 -5.93946358969832e-05 0.000128871424989099 0.000648907723450579 0.00491994247738959 0.00321683780883758 -0.00103630260520885 6.98336454041602e-05 -0.00161302770608835 -0.000269816854265697 -0.000462761132104478 7.36412667710893e-05 8.04083912826933e-05 -9.38848267811504e-05 3.43189721175166e-05 0.000278968072235636 0.000560315214274646 -4.34026097607843e-05 0.00183088868373428 -0.00259790107920461 0.000717005208748979 -0.00218863105271076 0.00411151985859789 -0.000484407139862239 0.00916145759110471 0.00123630011045546 0.000825407983005387 -0.00150506297188218 -0.00170469278327248 0.00361557008979597 0.000162142380665395 0.000507932890851926 0.000699683481085332 0.000378482140652073 0.000390899000432579 -0.000827966339617941 0.000433960283879822 4.55123493641974e-05 6.65871831585832e-05 -0.000420474874577212 -0.0012983769602078 -0.001764605327708 0.00412972753443062 0.000450669687102649 0.000450282600545493 -0.000702801952922005 0.00154742763850934 -0.000268478267274768 9.95368884648701e-05 3.2413747397616e-05 -0.000115944240348144 2.88992185855582e-05 6.18020665518434e-05 1.76945155024117e-05 6.05974998025138e-05 -8.14535271534872e-05 7.09806468964595e-05 -0.0020710940347951 0.000220482141256168 0.000164347853732345 0.000873128081991987 -0.00100420393064628 0.00103698213394431 -0.000884385312173267 0.000461059647890913 -0.001083837010314 -1.39523363803487e-05 -0.00091466821070044 -0.00227477053084887 0.00644676376929293 0.000503729161924383 0.0209665509766102 0.0026427499207955 0.00787055910925191 0.00146321098673819
  122 2986.96450213388 ""  26.7892024216572 0 0 -1.6167023897753e-05 1.31315744876556e-05 1.6934561532913e-06 -5.75184190907343e-05 1.66571207547171e-05 -3.84885670166744e-05 0.000578637648527295 -0.000278752090636701 -0.000206455416335588 1.09749266247709e-05 -1.31197708332416e-05 3.89569797370104e-06 -1.1238599060623e-05 -4.40247076618335e-05 -0.000238288464961636 4.34667239489943e-05 -1.40450398265597e-05 6.07356204780651e-05 0.000394205241403396 -0.000541452230494482 -0.000261243799278621 0.000367457265498216 0.00027189782570976 0.000712204770736843 -0.00863097267221309 -0.00287510538849365 0.00174775197318677 0.00213285877553895 0.0018922406489193 0.00460992088857518 7.7441428499031e-05 0.004135847443256 -0.00400216169495307 -0.000417641570335678 -0.000352151413255108 -0.000121185908302529 -0.00036803688028506 0.000376109365380541 0.000242030300399053 0.0012050321930261 0.000447740968813318 0.00242424575519009 2.73796995426311e-05 -3.50631388198824e-05 4.47522544821729e-05 1.93536038469941e-05 -4.8226349721286e-06 5.85626945784588e-06 -9.20152123329482e-06 1.5639893027566e-05 -3.31637388406877e-05 4.02637046075293e-06 3.96204704844412e-05 9.79400205720654e-06 0.000390668355012783 -0.000332888917995952 3.86470831922934e-05 -0.000113081226128231 0.000150174989646436 -0.000219141553278814 -0.000486745928211424 -0.000724546546143247 0.000226856369077977 4.54337315949013e-05 3.1397778232384e-05 5.45254674828141e-06 3.5649973475668e-05 -0.000269430759945126 0.000727070352671819 -0.0127676005225975 -0.0086011848952147 -0.0131583242394475 -0.00723223222986438 0.0137008708312581 -0.00134758922265101 0.0262733710295098 0.010746846336001 -0.031192626390692 3.63190605056748e-05 0.000225542739863714 0.000139078148938755 -0.00044199966435894 0.000156710594946905 -0.000690409419462719 -0.000369347233219482 -0.000830712869514014 0.000197912843972685 -0.00276101605935128 0.00382920329809925 -0.000783555823555496 0.00317855329528906 0.00801732078870788 -1.00417235428331e-05 0.000260330112184043 -0.00045249445001187 0.00013505962718856 -0.075349377361486 0.141456133463366 -0.0207598597976071 0.294504356240377 0.0403504563238551 0.0239340215074881 -0.067613018942436 -0.0794935023756984 0.151188202806027 -0.0305096934816419 -0.120544679245696 -0.150629810616945 -0.0605432041879064 -0.0742300020986612 0.150870583760207 0.175184483142181 0.0329509090818894 0.0148683987574285 0.0953633950516311 0.282652823825443 0.37035842755479 -0.571032323971531 -0.0602639422306506 -0.0625545381622897 0.16539126221635 -0.348668954300526 0.0585147005330841 9.24837538687803e-06 1.68920157874099e-06 -5.20243010558213e-06 2.49518512016335e-06 1.35484141643801e-06 1.43001701599547e-06 5.6927363812457e-06 -3.23690690789084e-06 1.16065081294897e-05 -0.000136753843319626 5.82428526550025e-06 7.51030425629538e-06 2.96240964975424e-05 -3.99435981116399e-05 3.57596169712772e-05 -9.48480549523041e-05 4.19568547874927e-05 -0.000127848594524901 2.47834871532022e-06 -2.93007380453413e-06 -7.51199241150803e-06 2.99667370363291e-05 1.40253153062176e-05 5.39284596149568e-05 2.02834592740297e-05 7.58106040189724e-06 2.04797079599963e-05
  123 2987.94708130758 ""  26.1668926508233 0 0 -0.000280950353880477 -0.000219970110477206 -0.00059073776285784 -0.000138894569043435 -0.000176019492422141 -0.000328554287339538 0.000997087068778851 -0.000372354689180592 -0.000223885771278137 3.76627760364038e-05 1.94526266382795e-06 -2.78857592123435e-06 0.000192585193053992 -0.000205368303939155 -0.000523788977217658 0.0032345971668514 0.00263377923983052 0.0071582337761278 -0.000321618838185145 0.000643170792039357 0.000235573435687645 0.00182938771321751 0.00121167446325459 0.00362405699993236 -0.0139542321633269 -0.00483473656649713 0.00284442763801114 0.00280933421832173 0.00244236741082737 0.00590752595940348 0.000212920255302292 0.00660447726391016 -0.00635813661201474 -0.00268355680822945 -0.0010023498337057 2.64626667819747e-05 -0.00152330883639352 0.00239501707883352 0.00134942947146519 0.00231804336133543 0.000786699554472684 0.00454605674427627 3.2835973124081e-05 5.1258650517438e-05 3.22780865112714e-05 -5.21583087091408e-05 3.14101320923097e-06 2.72906879603045e-06 4.53254636482716e-05 -4.80340721046722e-05 -6.42905719233048e-06 -4.19898771756774e-05 -4.4744800150896e-05 1.22047374426379e-05 -0.000729133783459877 0.000776602808332269 -0.000212818342191745 0.000139070916103797 -0.000272482200964696 -3.58159646471851e-05 0.000495441217139454 0.000666051248488835 -2.05392176197283e-05 -5.66898525832688e-05 -3.96786307282166e-05 1.4098348375277e-05 -0.000643032101720636 0.000629717915349296 0.000230381800572687 -0.0226723400371546 -0.0155776363026557 -0.0249006009505549 0.0153740141908675 -0.0285640866717638 0.00461678841720497 -0.00149604140574813 -0.000667882165021483 0.00316518020255217 -5.41439549859695e-05 -0.000486063202293654 -0.00024827509507285 -0.000172491356344975 1.21693374059144e-05 -0.000262394377671278 0.000738938039632678 0.00158717759818707 -0.000178810421596857 0.00607674278691051 -0.00884994981226339 0.00168612045400399 -0.00298248026305741 -0.0068368027283178 0.00148674270552086 -0.000168571110434978 0.000406591507873992 -6.9303475639068e-05 -0.139164656196296 0.259722409030336 -0.0398205805830026 0.535710052487597 0.0739624564724053 0.0439932591001783 -0.127203528716511 -0.149843456763902 0.289577884730389 0.0637840288551303 0.243106486833616 0.305826818218299 0.129264442604269 0.16366117128931 -0.328001574226925 -0.371329286345584 -0.0700828836918527 -0.0318748580475691 -0.00856947711936678 -0.0281103158140759 -0.0378594298751938 0.0420744786390217 0.00460885436611184 0.00417039859647789 -0.0151377831143316 0.0307376276748486 -0.00431524766620407 -1.38503982757922e-05 -5.53488311936591e-06 4.16912819753197e-06 2.14576714533204e-07 5.82746052032955e-06 4.6116567952848e-06 -1.23579304913872e-06 -3.31673574998199e-06 -1.5003998809114e-05 0.000167819068729177 -2.30142523469775e-06 1.30107973719364e-06 -4.05958953059257e-05 3.63240256197621e-05 -5.94046328361024e-05 8.05280182671018e-05 -2.46910929216938e-05 0.000142742202201567 -4.84091672905785e-06 1.60680934981707e-05 9.00553629691722e-06 3.80580639596155e-05 -6.34324633871159e-06 -6.48813773299628e-05 1.41453326497081e-05 -9.96671335306544e-05 -1.46697523857092e-05
  124 2995.08800381938 ""  36.0884672002968 0 0 -0.000279102203793547 -0.000210439908127482 -0.000575977289331624 -3.32282674425987e-05 -0.000226890932282715 -0.000350790222536331 0.00109822380828289 -0.00114678637675742 -0.000354555691182988 8.52191731280059e-06 7.3803757531012e-06 1.12301859009922e-05 4.30570085153754e-06 -0.000381867483444094 -0.000630306457002339 0.00317100864926996 0.00255471713057175 0.00697622805741312 -0.0010888743801804 0.00161808903718088 0.000799934182078556 0.0016099399517555 0.000992629287172425 0.00318333404282937 -0.0188006208217403 -0.00632958773941057 0.00370615552093885 0.00645964599042904 0.00572772824172075 0.0139424116816898 8.8769949049201e-05 0.0140550881968314 -0.0135492731673629 -9.47607370325278e-05 -0.000592925129176377 -0.000331127371553704 -0.00244672262487745 0.00384520333578752 0.00215917281381215 0.00277981900974839 0.000942113972896675 0.00547229852401426 8.6492437249447e-05 0.000388536862092978 0.000195699848510625 -0.000142998004058446 -3.09361533881393e-05 4.80031925541385e-06 0.000145947088507228 -2.51765377491297e-05 -4.02031291978864e-07 -0.000147496822203509 -0.000135472288857647 6.00070245564948e-06 0.000731353721661941 -0.00103426271877362 0.000203012622095474 0.0010199959579052 2.10902328157637e-05 8.15922365126535e-05 0.000487305352169224 0.00115657998574901 -0.000183890751013529 -0.000113178079879848 9.35168271008508e-05 -6.55071969853115e-06 -0.000313159382380457 6.68847274418401e-05 6.14205924539305e-05 -0.0182263200461011 -0.0126086500728462 -0.0195506160283411 -0.0121402998320385 0.0293099044012167 -0.00402600125573441 -0.0147672381644371 -0.00651399183806149 0.0193197044213992 -0.000538520453795749 -0.00416390389321602 -0.00254492183923228 -0.00010730549841942 1.79570443136553e-05 -6.87584082654933e-05 -0.000197814160740877 0.000278829505563834 -2.63040425382123e-05 -0.00827982488512539 0.0126426656127025 -0.00245158503142269 -0.00507083309118729 -0.0132791853037914 0.00185057498204934 8.86249606517822e-05 -0.000524502938671891 9.71694737340048e-05 -0.106773821925373 0.202539614699449 -0.0282871284476617 0.418435805263024 0.0582741817728375 0.0353380638731515 -0.0961692476615129 -0.112946449139908 0.221518196873448 -0.0605054890085538 -0.24368761184427 -0.302703890412639 -0.124891878852658 -0.162133551418608 0.321713130425096 0.326226450676977 0.0600931622780917 0.0279747749842865 -0.0554215278442237 -0.168353603540994 -0.223479461343628 0.326792687046736 0.0348200807162237 0.0345485984769795 -0.0976076712603285 0.209691702908475 -0.0371078059874246 -5.40683502360229e-05 -2.54125506845057e-05 4.18020124685817e-05 -5.5742396326559e-06 -5.37509176125814e-07 3.56381688028618e-06 -2.51900089719896e-05 1.06261162142424e-05 -5.88395449631642e-05 0.000863594381685208 -3.14099409597159e-05 -2.31832336455389e-05 -0.000327212734763142 0.000377784532599002 -0.000422731074749539 0.000473414522809972 -0.000173638976641028 0.000681212076947249 -1.72329620200438e-05 1.05626598916489e-05 2.32680962409999e-05 8.86561351463934e-05 -5.09852374828012e-06 -0.000140529121329333 5.15642035491489e-05 -5.85760617619331e-05 -5.75244526572754e-05
  125 3002.46300197203 ""  17.0114768147669 0 0 0.000640471755543299 0.000305284169461639 0.00093557438906121 8.43382262071066e-05 2.74569693574488e-06 0.000399184223742217 -0.00293340243702742 0.0108953621519675 0.00488587697040921 4.4022839712486e-05 -1.01977231620369e-05 -1.80690224859257e-05 0.000232047951978647 6.7902468497927e-06 0.000262408359297816 -0.00560792798200935 -0.004149525452031 -0.0118409958434036 -0.000298820186747481 0.000675353249133289 -4.4772079397509e-05 -0.00175738820610238 -0.00105221752623749 -0.00387450272901031 0.0990505527929945 0.0328196194529813 -0.0187313820356355 -0.0644490180667687 -0.0578029211034831 -0.141902482474608 0.00029040570597933 -0.103031584511992 0.100736058403493 -0.000955102558046713 -9.00140884316137e-05 0.000108220573948742 -0.00014576288010655 0.000381248748970851 0.000200593741197753 -0.00158829053165625 -0.000584347982718782 -0.00344821191833151 0.0402487955726379 0.0113241358431203 0.0730240376279165 -0.000247530942136676 -0.000234522872804373 0.000179902474451681 0.000172710172909039 -0.000406327100632012 -0.000235156399308876 0.000398969747406835 0.00102506284636343 -0.000108472351165419 8.46799924327194e-06 -2.66656889332345e-05 6.48698634174684e-05 -1.94150060311953e-05 8.01649950010751e-06 2.35943675093016e-05 -1.35139677038562e-05 -7.85053826845201e-05 1.48493315462631e-05 -0.000145583506184925 -3.98253101455177e-05 3.49162679303171e-05 5.04517826218432e-06 1.5293691548607e-06 -2.88938834349497e-06 -0.000332565916133557 -0.000328322529262141 -5.63148014296839e-05 -5.01527949135788e-05 7.28520664309847e-05 -5.43228303989858e-05 -0.000116043780287506 -5.11606139913054e-05 -1.22876854458889e-06 -0.0265566269703837 -0.301305312435314 -0.183248593012587 -0.443294631737441 0.164480904961732 -0.692709541508 -0.00490429183301873 -0.0107632471344877 0.000842563564532852 -0.000364385665018313 0.000564341340840733 -0.000253027667703505 0.000319946347652026 0.00101750386916467 -5.29167714625557e-05 -0.000346611292178433 0.000938690221145925 -0.00010175721524542 -0.00189632174200853 0.00344297577295432 -0.00039561001931915 0.0060718915604533 0.00077905082313712 0.000429773503172536 -0.000706224364619205 -0.000326797582435298 0.000814300348640725 -9.42484509928477e-05 -0.000505731422475918 -0.0005968300234342 -0.000423127466168222 -0.000557537841205798 0.00111391251758537 0.00111947340715382 0.000207237732731805 9.77751236385637e-05 -9.9926474389457e-06 -6.11211156004237e-05 -0.000124216169606978 0.00155541634623511 0.000152420320028844 0.000159808505978575 -0.000239841445544079 0.000487526781697382 -9.92271082292148e-05 -0.000347550035383577 0.000948157595323237 -0.00116740130567712 3.60889393961377e-05 -0.000369533397595205 -0.000585399609715367 -0.00633726256541588 0.00387545539280087 -0.00676788968005758 -0.0105576261188817 0.0010848759824534 -0.000907899411547684 0.0125501222994796 -0.0137817572459875 0.0142824468248873 0.0713201112484335 -0.0305493470794401 0.0980612507475065 -7.19764374560675e-05 4.08846393157901e-06 -7.6718558857286e-05 0.000497182746992072 -0.000409670537729649 0.000857614476988109 6.84517979018904e-05 -0.00021835561230796 3.48826176992418e-05
  126 3006.30395543196 ""  12.5165512702016 0 0 -0.00211477631448422 -0.0007579725980028 -0.00236271656687326 -0.000523311625211235 -0.000292534805827262 -0.00205150629453859 0.0156136810409815 -0.0423793971437163 -0.0130481570488201 -8.21197076200014e-05 0.000141302841913102 8.32224781778385e-06 -0.000381961145420177 1.93325013662406e-06 -0.000328286074109732 0.0162550331649522 0.0111423342936421 0.0321395718092244 0.000262051604597089 -0.00120380203900616 0.000932715880432377 0.00903413170673799 0.00552510175451835 0.0202664267464624 -0.409821294479008 -0.135280815933247 0.0805810020577429 0.229130209154576 0.204266545973031 0.502538770415952 -0.000535855617622338 0.430842752072778 -0.418940725469392 0.00185050255433758 0.00021754572727341 -0.00012568418856645 0.000233967005320375 -0.000444983560436101 -0.00037510372109518 0.00202852087795792 0.000671861955196418 0.00464181679401656 0.0103659620292695 0.00228564474936306 0.0185760655212046 -3.23787553335306e-05 -3.66657346724603e-05 6.38655390926501e-05 -2.21258812002657e-06 -7.05399670095305e-05 -0.000383973024931424 0.00023886199651076 0.000295621779784572 -0.000386669133971036 -4.39214736921858e-05 0.000168802570313207 -0.000170126353703875 -0.000107144250859227 -9.84509053406122e-05 1.90578581933092e-05 -5.861185129341e-05 -2.58004389766143e-05 2.50971057768628e-05 -3.41694579431655e-06 -7.07205226820286e-05 -2.85399979344918e-05 3.78212264407685e-05 -9.58356190515248e-06 -3.77035792838593e-05 0.00180219614685535 0.00159856915719587 0.000282356306969031 0.000322846318061343 -0.000564342694219433 -1.25154058978046e-05 0.000158822668080258 0.0001546244052205 -0.000324340890344689 -0.00609038895220102 -0.0708514680694439 -0.0430687040559649 -0.115768830050059 0.0423357706208884 -0.180135176059708 -0.0020569984874747 -0.00418697612475366 0.000627410199489892 0.000789522419949678 -0.00136114077623371 0.000573170179368841 -1.84813149586794e-06 0.000149197891230153 -0.000108293122736098 -0.000232581665196537 0.00036023399189939 -0.000108558792156429 0.00879905813670067 -0.0160129803275893 0.00195030729484464 -0.0317767049693004 -0.00432850000599526 -0.00261791860333048 0.00286516093012057 0.00150315575794964 -0.00328676598400167 0.00121512585626717 0.00521921953265668 0.00630972306273963 0.0019857716244072 0.00262722789223427 -0.00527103549079951 -0.00708791823181402 -0.00122355214769376 -0.000688187442554025 0.000822475119688358 0.00270079856087645 0.00373190968449097 -0.00458482075795481 -0.000488716581349833 -0.000433345626700639 0.00181973405223289 -0.00391704277446639 0.000698097368270459 -9.20615589331407e-05 0.000277306358513836 -0.000364169626913462 8.80785430657083e-06 -6.76834879611326e-05 -0.000137399525087867 -0.0017503576106548 0.00103969605447644 -0.0019123994173055 -0.00335689705927937 0.000353096335913201 -0.000269437835903106 0.00393606069756291 -0.0042851408008241 0.00442996668160982 0.019803367182253 -0.00845478763652289 0.0271784765029242 -9.63222775228432e-05 0.000143142234409192 2.89377740331152e-06 0.00210429451617643 -0.000983294938393734 -0.000806332111334338 0.00203190534546556 0.000316570998190427 0.00049925102241399
  127 3041.40930511644 ""  7.92462420706611 0 0 -6.1220081444934e-06 -1.33050772299907e-05 -1.16345991894601e-05 6.21920192663303e-05 2.73547313700016e-05 5.5038366835769e-05 -0.000315659073168887 -0.000269007768311215 -3.31952212842666e-05 -2.04345588386905e-05 8.58730588295814e-07 -1.96489920346348e-06 -0.000896667145740664 -8.10557123051954e-05 0.000143621519359855 4.31480917399811e-05 3.90956874494674e-05 5.81628571953883e-05 -0.000141676933527981 0.000129839923992244 5.36020195651865e-05 -0.000403894272271115 -0.000256690672993575 -0.000730983620314879 0.00272373817803869 0.000862309188404917 -0.000653396252545705 0.0010719003280978 0.00101583257058222 0.00260466934760342 -0.000114191668879988 0.00143252465124337 -0.00146144508638906 0.0100266887039823 0.00197336372517821 -0.0011877527637934 0.000497613665283097 -0.00121872480581608 -0.000770464843293231 -4.36102230573113e-05 0.000196412233268134 0.000447766842886431 3.43738067685178e-05 -5.97390588081268e-05 7.40726691615532e-05 3.64810033523746e-05 1.38300340702071e-05 -7.83986157344792e-06 -5.9383985068704e-05 4.926871961164e-05 -1.73781743630556e-06 6.93652105908724e-05 -8.45138414831469e-05 1.76782112293113e-05 -0.000585795712358652 0.00052755721371005 -0.000189629127581768 -8.48160406845204e-06 -0.000205961620870898 7.32576488949811e-05 0.000478522433954051 0.000983412044093371 -0.000236356411273286 2.47946114915838e-07 -0.000127952958966385 -4.93219980043884e-07 0.00060820630231766 1.88096233391219e-05 0.000547486175126736 -0.0118915419939489 0.00126838087798025 0.00447393457229759 -0.0269078411690694 -0.0163198179511632 -0.0115181838332551 0.0670319411320963 0.00998491761120766 0.0427165497425235 5.53841554498987e-05 0.000320968971248 0.000179164399123849 -0.000583309522681285 0.000221432455899407 -0.00092058521721255 0.000644265999324087 0.00134697576785047 -6.16007345586619e-05 0.00575143913683062 -0.00711254250916333 0.0016108430829923 -0.00503286796030885 -0.0101501372005701 0.00153896839499647 -0.00103973664049741 0.00162632091898671 -0.000310289265520586 0.0314703626065329 -0.0658879530420548 0.00986640657563314 0.0836042829419251 0.0126547142900233 0.00693643339553181 0.0262725959811882 0.0372458680288262 -0.0723861439898017 0.0270521007706975 0.130530342399214 0.163067657662693 0.00937407604319393 0.0184797672963194 -0.0481921473063285 0.282069678530106 0.0469489365642987 0.02137413315636 -0.0857768761473942 -0.317891474465663 -0.418549977727261 -0.614998245096928 -0.0660054472058238 -0.0542997259166335 -0.101493526865974 0.264449943599271 -0.0380264463512731 0.000125511901786407 0.000140843351924145 -0.000202963646511647 2.83324477604104e-06 -2.60508052325761e-06 -1.07354370597893e-05 -5.87680688419514e-05 3.24714372125312e-05 -4.06540495047743e-05 -0.00308958342579071 0.000129273981957722 0.000191837564190613 0.00165586816602716 -0.00188645080074729 0.00210094645430851 0.000570913239551595 -0.000258531688122771 0.000744882759057139 -1.37706220211992e-06 3.82568693789457e-06 1.04901969571106e-05 -2.9360909597068e-05 -2.33491714342937e-05 -9.28386754336441e-05 1.13562727412453e-07 -2.13513533771502e-06 -1.11790428393176e-05
  128 3044.02174298044 ""  26.1582591720763 0 0 -6.6389676850371e-05 -3.54964555438312e-05 -9.51201444153826e-05 -7.51085501853285e-05 -7.26889296950952e-05 -0.000145961803327729 0.000109964028486756 5.77076588451759e-05 0.000246946453743086 1.7954346580534e-05 1.3870900839989e-05 -9.12067177768111e-07 0.000810459086189355 4.11689829824891e-05 -4.3203625119178e-05 0.000823998400017288 0.000565626879524482 0.00140287162291795 -0.000148994892841139 0.000153682516264882 7.11080390637572e-05 0.000647198169730234 0.000523817274245238 0.00161041126540298 -7.9896344410664e-05 -4.48998016330859e-05 8.28095590389336e-05 -0.00126058069791791 -0.00114710689252343 -0.00275316532406533 2.48507835275562e-05 0.000466326602635903 -0.000372248969303306 -0.00853940243868138 -0.00164524495837148 0.00106338696463749 -0.000604615187361435 0.00137023139218653 0.000794044045848635 -0.000454142677302507 -0.00031834884202759 -0.00129303468544911 -0.0017193673715716 -0.000121912717770618 -0.00253542238901946 0.000119552739623184 -3.73723803841979e-06 5.22045112874169e-06 -0.00010814441630707 1.00889034908601e-05 6.29841894334494e-06 6.54557059212367e-06 -5.6945109485147e-05 1.37066555906584e-05 1.63154476676049e-05 -3.4911624814394e-05 8.6126266761564e-06 5.82051348590294e-06 -1.83864962993467e-06 -2.41039182279127e-06 1.67745874979673e-05 5.03150727986239e-05 -7.10938140341448e-06 4.18758761443807e-05 -1.14205962734536e-05 -2.78722397971503e-06 7.84229606104186e-06 2.40572711862063e-06 -1.95926145936877e-06 0.000621501680346477 -5.96377930039906e-05 -0.000275142771677958 0.000242373225257102 0.000186029478915395 0.000114846534858821 -0.000142536794911031 -0.000134048114886628 -0.00010411262041533 0.00140350083251936 0.00693989622806852 0.00371818943298066 0.0186117119157839 -0.00658953446065142 0.0273008227425217 0.000250247636396921 0.000616394756277267 -8.80353011279581e-05 -0.000203030194845464 0.000347378133560675 -6.87174378859671e-05 -0.000248872652375848 -0.000558940196133122 8.59322675626958e-05 -0.000235965468727449 0.000197998616751724 -2.46250995100996e-05 -0.00162506210456018 0.00344401995186012 -0.000499196643170684 -0.00419669491730531 -0.000622819372350341 -0.00042261909445651 -0.00162377118530817 -0.00213333743759679 0.00418488294225883 -0.000340201736074373 -0.00152133037534446 -0.00187552451938855 -0.00019324837496733 -0.000295934432146466 0.000674921205783185 -0.00237212693263441 -0.000364334156969638 -0.000178370929869585 0.00025644773113508 0.000941771699102097 0.00126425592524108 0.00172709803570354 0.000161979707574532 0.000159669332557935 -0.000285872368425965 0.000476849813191546 -0.000124595786030138 0.0265790254470987 0.0306836879193849 -0.0443364864153875 0.000636764459588407 0.000195221708724136 -0.00133325558356442 -0.00490894701665171 0.00250056598338911 -0.00027463514194733 -0.664755235481673 0.0283743780573303 0.0453833187600272 0.355990521753957 -0.40807352438544 0.452094343630056 0.0403915748987563 -0.0175721048405998 0.0542794472037384 -0.000146996744409481 -9.3510089697685e-05 -0.000214851173794 0.00128532496510486 0.00142595491695611 0.00292902803612809 0.000250771317947069 -4.06206311760033e-05 -0.000534932135962109
[truncated: 74,156 more chars]
