# Supplementary material for: Cut-off Scale and Complex Formation in Density Functional Theory Computations of Epoxy-Amine Reactivity
Source: ACS Omega. 2021 Oct 25;6(44):29424–31. doi: 10.1021/acsomega.1c03229 (PMC8587129; doi:10.1021/acsomega.1c03229)
Supplement: Supplementary file 1 — ao1c03229_si_001.zip [file ao1c03229_si_001.zip › Final_structures/Primary/A4_E4_B3LYP-D3_CC-PVTZ-F_ canonical/Amine_frag4_Epoxy_frag4_reactant_isomer1.vib]

{ 
 s_m_m2io_version
 :::
 2.0.0 
} 

f_m_table { 
 i_j_atom_total
 :::
 50
 m_column[155] { 
  s_m_data_name
  s_m_column_name
  i_m_width
  b_m_visible
  s_m_units
  :::
  1 r_j_Frequency  "Frequency"  10 1 "" 
  2 s_j_Symmetry  "Symmetry"  10 0 "" 
  3 r_j_Intensity  "Intensity"  10 1 "" 
  4 r_j_Raman_Act  "Raman Act"  10 0 "" 
  5 r_j_Raman_Int  "Raman Int"  10 0 "" 
  6 r_j_x1  "x1"  10 0 "" 
  7 r_j_y1  "y1"  10 0 "" 
  8 r_j_z1  "z1"  10 0 "" 
  9 r_j_x2  "x2"  10 0 "" 
  10 r_j_y2  "y2"  10 0 "" 
  11 r_j_z2  "z2"  10 0 "" 
  12 r_j_x3  "x3"  10 0 "" 
  13 r_j_y3  "y3"  10 0 "" 
  14 r_j_z3  "z3"  10 0 "" 
  15 r_j_x4  "x4"  10 0 "" 
  16 r_j_y4  "y4"  10 0 "" 
  17 r_j_z4  "z4"  10 0 "" 
  18 r_j_x5  "x5"  10 0 "" 
  19 r_j_y5  "y5"  10 0 "" 
  20 r_j_z5  "z5"  10 0 "" 
  21 r_j_x6  "x6"  10 0 "" 
  22 r_j_y6  "y6"  10 0 "" 
  23 r_j_z6  "z6"  10 0 "" 
  24 r_j_x7  "x7"  10 0 "" 
  25 r_j_y7  "y7"  10 0 "" 
  26 r_j_z7  "z7"  10 0 "" 
  27 r_j_x8  "x8"  10 0 "" 
  28 r_j_y8  "y8"  10 0 "" 
  29 r_j_z8  "z8"  10 0 "" 
  30 r_j_x9  "x9"  10 0 "" 
  31 r_j_y9  "y9"  10 0 "" 
  32 r_j_z9  "z9"  10 0 "" 
  33 r_j_x10  "x10"  10 0 "" 
  34 r_j_y10  "y10"  10 0 "" 
  35 r_j_z10  "z10"  10 0 "" 
  36 r_j_x11  "x11"  10 0 "" 
  37 r_j_y11  "y11"  10 0 "" 
  38 r_j_z11  "z11"  10 0 "" 
  39 r_j_x12  "x12"  10 0 "" 
  40 r_j_y12  "y12"  10 0 "" 
  41 r_j_z12  "z12"  10 0 "" 
  42 r_j_x13  "x13"  10 0 "" 
  43 r_j_y13  "y13"  10 0 "" 
  44 r_j_z13  "z13"  10 0 "" 
  45 r_j_x14  "x14"  10 0 "" 
  46 r_j_y14  "y14"  10 0 "" 
  47 r_j_z14  "z14"  10 0 "" 
  48 r_j_x15  "x15"  10 0 "" 
  49 r_j_y15  "y15"  10 0 "" 
  50 r_j_z15  "z15"  10 0 "" 
  51 r_j_x16  "x16"  10 0 "" 
  52 r_j_y16  "y16"  10 0 "" 
  53 r_j_z16  "z16"  10 0 "" 
  54 r_j_x17  "x17"  10 0 "" 
  55 r_j_y17  "y17"  10 0 "" 
  56 r_j_z17  "z17"  10 0 "" 
  57 r_j_x18  "x18"  10 0 "" 
  58 r_j_y18  "y18"  10 0 "" 
  59 r_j_z18  "z18"  10 0 "" 
  60 r_j_x19  "x19"  10 0 "" 
  61 r_j_y19  "y19"  10 0 "" 
  62 r_j_z19  "z19"  10 0 "" 
  63 r_j_x20  "x20"  10 0 "" 
  64 r_j_y20  "y20"  10 0 "" 
  65 r_j_z20  "z20"  10 0 "" 
  66 r_j_x21  "x21"  10 0 "" 
  67 r_j_y21  "y21"  10 0 "" 
  68 r_j_z21  "z21"  10 0 "" 
  69 r_j_x22  "x22"  10 0 "" 
  70 r_j_y22  "y22"  10 0 "" 
  71 r_j_z22  "z22"  10 0 "" 
  72 r_j_x23  "x23"  10 0 "" 
  73 r_j_y23  "y23"  10 0 "" 
  74 r_j_z23  "z23"  10 0 "" 
  75 r_j_x24  "x24"  10 0 "" 
  76 r_j_y24  "y24"  10 0 "" 
  77 r_j_z24  "z24"  10 0 "" 
  78 r_j_x25  "x25"  10 0 "" 
  79 r_j_y25  "y25"  10 0 "" 
  80 r_j_z25  "z25"  10 0 "" 
  81 r_j_x26  "x26"  10 0 "" 
  82 r_j_y26  "y26"  10 0 "" 
  83 r_j_z26  "z26"  10 0 "" 
  84 r_j_x27  "x27"  10 0 "" 
  85 r_j_y27  "y27"  10 0 "" 
  86 r_j_z27  "z27"  10 0 "" 
  87 r_j_x28  "x28"  10 0 "" 
  88 r_j_y28  "y28"  10 0 "" 
  89 r_j_z28  "z28"  10 0 "" 
  90 r_j_x29  "x29"  10 0 "" 
  91 r_j_y29  "y29"  10 0 "" 
  92 r_j_z29  "z29"  10 0 "" 
  93 r_j_x30  "x30"  10 0 "" 
  94 r_j_y30  "y30"  10 0 "" 
  95 r_j_z30  "z30"  10 0 "" 
  96 r_j_x31  "x31"  10 0 "" 
  97 r_j_y31  "y31"  10 0 "" 
  98 r_j_z31  "z31"  10 0 "" 
  99 r_j_x32  "x32"  10 0 "" 
  100 r_j_y32  "y32"  10 0 "" 
  101 r_j_z32  "z32"  10 0 "" 
  102 r_j_x33  "x33"  10 0 "" 
  103 r_j_y33  "y33"  10 0 "" 
  104 r_j_z33  "z33"  10 0 "" 
  105 r_j_x34  "x34"  10 0 "" 
  106 r_j_y34  "y34"  10 0 "" 
  107 r_j_z34  "z34"  10 0 "" 
  108 r_j_x35  "x35"  10 0 "" 
  109 r_j_y35  "y35"  10 0 "" 
  110 r_j_z35  "z35"  10 0 "" 
  111 r_j_x36  "x36"  10 0 "" 
  112 r_j_y36  "y36"  10 0 "" 
  113 r_j_z36  "z36"  10 0 "" 
  114 r_j_x37  "x37"  10 0 "" 
  115 r_j_y37  "y37"  10 0 "" 
  116 r_j_z37  "z37"  10 0 "" 
  117 r_j_x38  "x38"  10 0 "" 
  118 r_j_y38  "y38"  10 0 "" 
  119 r_j_z38  "z38"  10 0 "" 
  120 r_j_x39  "x39"  10 0 "" 
  121 r_j_y39  "y39"  10 0 "" 
  122 r_j_z39  "z39"  10 0 "" 
  123 r_j_x40  "x40"  10 0 "" 
  124 r_j_y40  "y40"  10 0 "" 
  125 r_j_z40  "z40"  10 0 "" 
  126 r_j_x41  "x41"  10 0 "" 
  127 r_j_y41  "y41"  10 0 "" 
  128 r_j_z41  "z41"  10 0 "" 
  129 r_j_x42  "x42"  10 0 "" 
  130 r_j_y42  "y42"  10 0 "" 
  131 r_j_z42  "z42"  10 0 "" 
  132 r_j_x43  "x43"  10 0 "" 
  133 r_j_y43  "y43"  10 0 "" 
  134 r_j_z43  "z43"  10 0 "" 
  135 r_j_x44  "x44"  10 0 "" 
  136 r_j_y44  "y44"  10 0 "" 
  137 r_j_z44  "z44"  10 0 "" 
  138 r_j_x45  "x45"  10 0 "" 
  139 r_j_y45  "y45"  10 0 "" 
  140 r_j_z45  "z45"  10 0 "" 
  141 r_j_x46  "x46"  10 0 "" 
  142 r_j_y46  "y46"  10 0 "" 
  143 r_j_z46  "z46"  10 0 "" 
  144 r_j_x47  "x47"  10 0 "" 
  145 r_j_y47  "y47"  10 0 "" 
  146 r_j_z47  "z47"  10 0 "" 
  147 r_j_x48  "x48"  10 0 "" 
  148 r_j_y48  "y48"  10 0 "" 
  149 r_j_z48  "z48"  10 0 "" 
  150 r_j_x49  "x49"  10 0 "" 
  151 r_j_y49  "y49"  10 0 "" 
  152 r_j_z49  "z49"  10 0 "" 
  153 r_j_x50  "x50"  10 0 "" 
  154 r_j_y50  "y50"  10 0 "" 
  155 r_j_z50  "z50"  10 0 "" 
  :::
 } 
 m_row[144] { 
  r_j_Frequency
  s_j_Symmetry
  r_j_Intensity
  r_j_Raman_Act
  r_j_Raman_Int
  r_j_x1
  r_j_y1
  r_j_z1
  r_j_x2
  r_j_y2
  r_j_z2
  r_j_x3
  r_j_y3
  r_j_z3
  r_j_x4
  r_j_y4
  r_j_z4
  r_j_x5
  r_j_y5
  r_j_z5
  r_j_x6
  r_j_y6
  r_j_z6
  r_j_x7
  r_j_y7
  r_j_z7
  r_j_x8
  r_j_y8
  r_j_z8
  r_j_x9
  r_j_y9
  r_j_z9
  r_j_x10
  r_j_y10
  r_j_z10
  r_j_x11
  r_j_y11
  r_j_z11
  r_j_x12
  r_j_y12
  r_j_z12
  r_j_x13
  r_j_y13
  r_j_z13
  r_j_x14
  r_j_y14
  r_j_z14
  r_j_x15
  r_j_y15
  r_j_z15
  r_j_x16
  r_j_y16
  r_j_z16
  r_j_x17
  r_j_y17
  r_j_z17
  r_j_x18
  r_j_y18
  r_j_z18
  r_j_x19
  r_j_y19
  r_j_z19
  r_j_x20
  r_j_y20
  r_j_z20
  r_j_x21
  r_j_y21
  r_j_z21
  r_j_x22
  r_j_y22
  r_j_z22
  r_j_x23
  r_j_y23
  r_j_z23
  r_j_x24
  r_j_y24
  r_j_z24
  r_j_x25
  r_j_y25
  r_j_z25
  r_j_x26
  r_j_y26
  r_j_z26
  r_j_x27
  r_j_y27
  r_j_z27
  r_j_x28
  r_j_y28
  r_j_z28
  r_j_x29
  r_j_y29
  r_j_z29
  r_j_x30
  r_j_y30
  r_j_z30
  r_j_x31
  r_j_y31
  r_j_z31
  r_j_x32
  r_j_y32
  r_j_z32
  r_j_x33
  r_j_y33
  r_j_z33
  r_j_x34
  r_j_y34
  r_j_z34
  r_j_x35
  r_j_y35
  r_j_z35
  r_j_x36
  r_j_y36
  r_j_z36
  r_j_x37
  r_j_y37
  r_j_z37
  r_j_x38
  r_j_y38
  r_j_z38
  r_j_x39
  r_j_y39
  r_j_z39
  r_j_x40
  r_j_y40
  r_j_z40
  r_j_x41
  r_j_y41
  r_j_z41
  r_j_x42
  r_j_y42
  r_j_z42
  r_j_x43
  r_j_y43
  r_j_z43
  r_j_x44
  r_j_y44
  r_j_z44
  r_j_x45
  r_j_y45
  r_j_z45
  r_j_x46
  r_j_y46
  r_j_z46
  r_j_x47
  r_j_y47
  r_j_z47
  r_j_x48
  r_j_y48
  r_j_z48
  r_j_x49
  r_j_y49
  r_j_z49
  r_j_x50
  r_j_y50
  r_j_z50
  :::
  1 34.7417023246861 ""  0.238604332438885 0 0 -0.0671116696335323 0.0118704702677005 0.0370032625923939 -0.0507797402336138 -0.000305292507671422 0.041108529729831 -0.0859909825355038 0.0382100556314319 0.0573707100041975 -0.0547806016072826 0.00316624409944298 0.0306875474639055 -0.0359243088703739 -0.01460857470753 0.0346437566696642 -0.0810447056797447 0.0074237007622718 0.0137140125709586 -0.0396524603663865 -0.0115375236202467 0.0311029267581266 -0.0463366342317964 -0.00366312513426438 0.0604770062419722 -0.0990566256591278 0.0460293818036348 0.0539490445493345 -0.0734358911167089 0.0422993273560861 0.0805600258495332 -0.0989402623950855 0.0450046240901918 0.0526436360802403 -0.0335442990436534 -0.0134451587395139 0.0278446250218531 -0.0227081961545989 -0.0212981043796481 0.0247376030426421 -0.0361245655637135 -0.0236538060786999 0.0537927026843782 0.0271643712644978 0.012483507073456 0.00984364661858295 0.0292596595764517 0.0284385639691444 0.0295725788444686 0.0276898739276928 0.0180040958907263 0.0132780572369315 0.0324055937100075 0.0238232502213866 0.0145175704872441 0.0320338585666784 0.0107187186874448 -0.00506918077112512 0.0270970667331733 -0.00872248835547734 -0.0266074295811215 0.0221005767890935 -0.0117396978596589 -0.0242570809399147 0.0222853396734746 0.00185160841431839 -0.00435691436402718 0.0273389531197451 -0.0250845782070851 -0.0525141736539145 0.045149005713729 -0.0234991227661905 -0.0813702671544306 0.0337567989949262 -0.0166074057639993 -0.0494896195389688 0.00284699364474547 -0.0516769533247751 -0.0542304894152551 0.0158483963245534 0.0175664115115191 0.003149690191117 0.0407638524162333 0.000504002065681494 0.0110833453433529 0.0363920066989867 0.0373916471526142 0.0278706934962993 0.0362244923237365 0.0143688970098483 -0.00534406595710379 0.0180874681224516 -0.0245838748323584 -0.0383151226822547 0.0188035943455604 -0.000743473104028693 -0.00356039701559723 0.0460768247062402 -0.0310305008696939 -0.0894386951268556 0.0459512573248788 -0.034867374206514 -0.0925848022398335 0.0557547165733945 -0.0029817474044371 -0.0834449039448705 0.0246782839600021 -0.0174366773582114 -0.0336210704164886 0.0476757020093884 -0.00198676270109287 -0.0491619813141568 0.0334984689538973 -0.0247850518989515 -0.0640738690466207 -0.00927393179481502 -0.0531783516529709 -0.0349241695693805 0.00271892111715062 -0.0618106945134451 -0.0713325425594314 -0.00255444802871328 -0.0592864049833226 -0.0575589376578666 0.0174667777799493 0.000665761764148941 -0.0115255189071677 0.00127609046811224 0.00298373512070972 -0.00659167716297923 0.0206363145165259 0.00389697527004743 -0.0057609509142838 0.0184199362153574 -0.0065463324150028 -0.0244379770710132 0.0204962012689327 0.00553479925394456 -0.0026732304477028 0.0236991253287601 -0.00118009317774672 -0.0151828988565173 -0.0458248344708784 0.000397335064529407 0.0418990502130252 -0.0373836269660469 -0.013502993522268 0.0305485876266884 -0.0523756432970169 0.00270311737004543 0.0392484546964727
  2 41.8194180187116 ""  0.279252256744182 0 0 0.000401420965506147 -0.0443634437185122 0.00704628690725416 -0.046427913401654 -0.0336311109215235 -0.0139420184613583 0.0346640915328217 -0.0210568365127286 -0.019355611883494 -0.0779577259362694 -0.0163408589539313 -0.0389522590412853 -0.126647175874271 -0.00475654232246765 -0.0659699302881922 -0.00759898290398139 -0.0591986421605184 0.0242816013460881 -0.0691263016506805 -0.0607738007012509 0.00467909222222518 -0.0338023318455197 -0.0120318628201344 -0.0286902420505033 0.0238370269869803 -0.0111444413263875 -0.0373332657797379 0.0404483863602341 -0.00977007639670052 -0.0352818967821772 0.0645182237830562 -0.0252014967750737 -0.00433350397271268 -0.140524220678132 0.00531860558275079 -0.0829824872139282 -0.15815048862893 -0.0248504371853211 -0.0465930443420141 -0.11996517370367 0.014093292867992 -0.0901218235743349 0.016982514870151 0.0250198826904063 0.00342964854240407 0.00777559552666747 0.00504481604120255 -0.0125480937943279 0.00894661426402647 -0.00531385261036178 -0.012906686926962 0.00408162008880499 -0.00919399782880451 -0.0120970027832086 0.00463267990008192 -0.0102854907590989 -0.00582504611655963 0.00950887053956536 -0.00862300579411462 -0.000750914312400535 0.0141527949992579 -0.0094782205957223 -0.00603212343522863 0.0139598261138312 -0.00804210764612783 -0.0120016760391134 0.00949771274861236 -0.00213451543227111 0.0131556690543552 -0.00127537187751149 -0.000320273886046595 0.0189965918421108 0.00457543059955053 9.19321929718136e-06 0.0186576165786518 0.0243851740189882 0.00223649019530301 0.0172257336614278 0.0413534518430047 0.0165635317568344 -0.00289270404228475 -0.00618969761910051 0.0272949294240476 0.00479873752461652 0.000737883774216542 -0.00763015647883282 -0.0130085076896451 0.000997580779174105 -0.0108007727180964 -0.00324465560344796 0.0179663879694638 -0.00987636149406183 -0.00404589566456106 0.0173379927481446 -0.00758494737520301 -0.0145260228429147 0.00358595725781312 -0.00222975244867174 0.0139534219530173 -0.00129648432738739 0.00491138073501112 0.0314105637910467 -0.0146660837724267 -0.00209439464227916 0.0152180807745734 0.00925563000772741 -0.000661911990037978 0.0167801692648221 -0.00394469321308304 -0.00102045958851345 0.0166277129584798 0.00486183198198414 0.00335124370075895 0.0267642931687854 0.0314850664318018 0.00129516141490241 0.0135699040415392 0.0245018028466122 0.00752805795048205 0.0269370585354188 0.0280221468947096 0.0010395350714058 0.0140868449995731 0.0165002818515849 0.0712577886108263 0.0410508766113404 0.0541750349852126 0.0671055662603416 0.0278400115414161 0.0261309783409255 0.0573899882253948 0.0276060112909546 0.0122308555700862 0.0934162498888294 0.0602800632484408 0.00342609115169581 0.0572935427461226 0.0331695850833411 0.0282215601405852 0.0707489835001518 0.0380429128090584 0.0177736491503225 -0.0576489073366564 0.0249746582414091 0.00489716093108759 -0.0667021671058013 0.0367526556119896 0.03714661681512 -0.0607135203437519 0.0345928352268862
  3 59.065654541775 ""  0.179779687410243 0 0 -0.00530880316731303 -0.0184056790458074 0.00409490506598472 0.0151727425947163 -0.0135102610662988 0.0173642070617021 -0.0220820872507351 -0.0358363544743821 0.0158625684496331 0.0208196588066918 -0.0197304133704358 0.0375369361181186 0.0388092415692137 -0.0125064485605905 0.0534018315483171 -0.0030308344822505 -0.0147684857999219 0.00034370590599729 0.0264575224660695 -0.00151533407057114 0.00794785262167958 0.0143820357261642 -0.016612328228226 0.0223060589776705 -0.016600547578978 -0.0416914203262654 0.0289944613333021 -0.0250059898428928 -0.0402205722250981 0.0201056250278177 -0.0365613058660266 -0.0378483876152015 0.00717911716284648 0.0394643295993443 -0.0170341158617813 0.0677792658810306 0.052048119442963 -0.000871767084397363 0.0456330343183515 0.0394237984589361 -0.0138330119506824 0.0592712786708395 -0.00695319683587156 -0.040191242165418 -0.0359302213311231 -0.0073309057502298 -0.0379333952108935 -0.0308595898706875 -0.00653360339073966 -0.0267938301332311 -0.0225914413489997 -0.00230344955638077 3.04206864169124e-05 -0.00234748663490517 -0.00234566942541884 0.0176845529624558 0.00630791222610796 -0.00716331461692402 0.00858101656274131 -0.0053111498259307 -0.0111766424210563 -0.0234203454676155 -0.0295511959709686 -0.0104752689255775 -0.0408778056888049 -0.0377876924873528 -0.00857051205385069 0.0262791067393408 -0.00105313967203743 -0.0265563436315082 0.0490037887353541 -0.0843504469309185 -0.00391757871442607 0.0956987666695555 0.058539455478134 0.00366240238135805 -0.0508199783719383 0.0229312528205724 0.00970562141699976 -0.0430504725630763 -0.065280309290338 -0.0286496869787859 -0.0634089268425344 -0.0296566087979875 0.000549411547723514 0.00936872003114993 0.00656011614845774 0.000702828714031404 0.0394782358570884 0.022643418171954 -0.0148106373030278 -0.0350565023560484 -0.0423113055800434 -0.0134701324683955 -0.0648283791648416 -0.0562738967953016 -0.0359592269351728 0.00725523614983259 -0.119502464132695 -0.0281892911956417 0.0583605655928322 -0.0942250724030777 -0.0254396254046628 0.0981725676347201 -0.0976635226527203 0.0215487715246081 0.08156578147919 0.109940555081905 -0.0248162920438733 0.143304564385595 0.0421085576962799 -0.00528736321216365 0.11307907694172 0.0671321146227489 0.00980448488779796 -0.0650782171929924 0.0764936671571239 0.00361070808476469 -0.0489883701384186 0.0239895769780147 0.00420596959126212 -0.0933324717937831 -0.0137420080601309 0.00935309271875001 0.0493661648884942 0.0587687770428118 0.0328121072181178 0.07538885234596 -0.0147926159278261 0.00360167716537343 0.000439388334030958 -0.00787643061156905 0.00831464978971328 0.0629094124818863 0.0919823413399234 0.00593858279549084 0.0525708900421246 0.0844860335350456 -0.00176766772647316 -0.0191687590561048 -0.0198584176247222 -0.0125060844260269 -0.0100746609043275 -0.0145691495835371 -0.00624955848528397 0.00660337903907725 -0.0178818241154349 -0.0219217969993408 -0.0147680147675491 -0.0219620608076693
  4 59.85731381544 ""  0.134207229602084 0 0 -0.0351089201826811 0.0151066722501202 0.00733289439975388 0.0019066087938503 -0.0501451898057309 0.000498935384863659 -0.067208320485136 0.0508782959497791 0.0402784644810396 0.0437482613829549 -0.0571742031801863 -0.0458128143516333 0.0628753432780434 -0.123981368284049 -0.0662227217823424 -0.0353534618755192 0.0341909185259148 -0.0413602095699145 0.0152457818447819 -0.0585979479637181 -0.0109763273993613 -0.0169855384909928 -0.0880581826836309 0.037974007849854 -0.0695021791085013 0.0558089908925837 0.0228337721282996 -0.0618782752771183 0.0400682586433259 0.0856146345729284 -0.0929810039593904 0.0823402120679105 0.0372364809653405 0.0955900807768072 -0.124683493807381 -0.103161511404594 0.0667220438777578 -0.137180592324573 -0.0703677417522709 0.0410920269099789 -0.162475683348417 -0.0425820112562675 -0.000511384809202234 -0.00722874069821727 0.000206105914033535 0.00103025644099754 -0.011155844435703 -0.00670405320452241 0.000470095384061989 -0.00826694697255251 -0.00972766939028903 0.00451442740308667 -0.00970842905493365 -0.0147677705057385 0.00450150244287882 -0.00104298674333929 -0.0133693909462602 0.000441915601191892 0.010202668533657 -0.00609975118560596 -0.00364611059437391 0.00927770306955789 -0.00299736580712362 -0.00318309756692898 -0.000673807264048964 -0.00567252193823667 -0.000435276232860735 0.0279902246425245 0.00250288365297615 -0.0161365049987824 0.0220215492202985 0.049442562663094 0.0055799175156001 0.0040828961297165 -0.0236802550494147 0.00936949557080946 0.0782191432489812 -0.0069203637241013 0.00613026898971203 -0.00916868291551355 -0.00519218526066541 -0.0112041498114779 -0.00902373437979764 0.00142661013600732 0.00744897998108013 -0.0172287886658154 -0.018079588172095 0.00740228436065826 -0.00162343581660974 -0.0162648723405796 -0.00714265269595634 0.0176977937404131 0.00248607446413787 -0.00582318656266892 -0.000403860957887449 -0.00308232530390286 -0.0266800445699477 0.0391343722814415 0.0730973451124495 -0.0176823462065729 0.0354582714141368 0.0498215374682057 -0.0147886885530664 -0.0138267462200794 0.0595354679260621 0.00878188666205213 0.00795063402431718 -0.0503084809865207 0.00732925115135551 -0.0234464369749888 -0.0169166882472476 0.00486111061954351 0.0108283931386227 -0.0224219506788397 0.0201484170307002 0.0833749966499833 -0.0401217161706474 0.00872841376610066 0.0901950596542585 0.00168694160664188 0.007978215405142 0.0975322135544075 0.0104129168879049 0.00821771942067381 0.020211906677619 0.0346731163054402 0.0159689806202954 0.028766224970275 0.0105499001211296 0.00457094314050579 0.0046919155446755 0.0126747253893966 0.00814603115460155 0.0240535769538716 0.0468954673471802 0.00783678374364773 0.0216705745968684 0.0420524313056636 0.00159897151095382 -0.00175134174812366 0.0104618853275484 -0.0398109644833926 0.00781689277503412 0.041011205477044 -0.0317725024129191 -0.00469563864764368 0.0303517319522031 -0.0510419284989619 0.0354093879425882 0.0471757513310599
  5 65.2873828234585 ""  0.237443744604597 0 0 -0.0153729948748642 0.0159203258660428 -0.0130175388103204 -0.000177371836200622 0.0391932359188633 0.00483460220610271 -0.0333287815848193 0.0153015914838449 0.0023955304418398 -0.0208117853412331 0.0407656779988372 0.0374687611914171 -0.00413913574623539 0.0722343682850523 0.064587519074403 -0.0286789718921025 0.00483798493959231 -0.01812286551533 0.013446705764495 0.0438797351284812 -0.0070382699398058 0.0122301530582104 0.0512772022716588 0.0079475068480694 -0.042906749931336 0.0172534274461057 0.0171259477202575 -0.0240204240026272 0.021840861970618 0.00952211723081578 -0.0463267813670208 0.00591863287863668 -0.00808180391890664 -0.0213847279368239 0.0700911557171666 0.0925643432197276 0.0134276381980598 0.0843288739205316 0.0538073018630514 0.0091030634381679 0.087680784188043 0.0698899222709319 0.000947268618381953 -0.0512393240005869 -0.0218364168524349 0.00228033791280901 -0.0421847811815426 -0.00985780585244099 0.00243939570395372 -0.0359937400433304 -0.00819093019728732 0.00702441577364894 -0.0203587031588919 0.0017751187218659 0.00667287215440902 -0.0178454753457436 -0.00342899326893768 0.00170910520869868 -0.0287399970547872 -0.0170095208145742 -0.00263199595578179 -0.0419673117592296 -0.024136598112057 -0.00214660148216052 -0.0472206652543024 -0.021058689339332 0.000175384812166443 -0.0100148397468857 -0.0099555552397093 -0.0234906748978912 -0.0217742354127988 0.0748222878111784 0.00955085476909555 -0.0599974432885915 -0.0621779564181312 0.0115089574723862 0.0783708228866146 -0.0286758793890085 0.0106227252870218 -0.0514126992479423 -0.0518377797432198 -0.0138569531239817 -0.0775687458840321 -0.0155007178290439 0.0108431892060598 -0.013228576031114 0.00949506517164848 0.0104133175595535 -0.00784564554651298 0.00215804478376037 -0.00670059152192188 -0.047370488138995 -0.031429950252331 -0.00527401840802354 -0.060299825153243 -0.0298149062697224 -0.0304297557751554 0.00680388278985279 0.107278133294453 -0.0249723724891349 -0.00187003958832732 0.0903791760871971 -0.0371725899771974 -0.0796807615155708 0.0864077183521277 0.00185807758452784 -0.0506368285494752 -0.107935759806379 0.0243283950677454 -0.106373314495235 -0.0477103271828043 0.00890645123047145 -0.0593282533015646 -0.0687765118669297 0.0267208941288704 0.0883661944038474 -0.0870557441167117 0.0105168745056146 0.0960074903502225 -0.0163336023469165 0.00982586069891817 0.114096089426907 0.00303359920812104 0.0165844527258617 0.0285845994292203 0.0640230248378957 0.0309261747814404 0.0560801203444822 -0.00742380377983432 0.00891697583977811 -0.0178436111040092 -0.000320582698895325 0.0165486252584832 0.0369577062718468 0.0926236882435051 0.0161241067939374 0.0351605245054228 0.0924569130246136 0.00330333785276105 -0.0410933871544458 -0.0155648358159808 0.00463842060540259 0.0130576475833365 -0.0357581974984746 0.00930151354477152 0.0160784410200039 -0.0397268394886461 0.000668146701514672 -0.00175615311104714 -0.0446154636738718
  6 74.8574393845137 ""  0.923125639589797 0 0 -0.000279076139776262 -0.00561888720684073 0.0032872656987037 -0.0423318348421761 0.00315333375000796 -0.0161597204414965 0.057411268891208 -0.0955827009677983 -0.0605131292483035 0.00168992963689682 -0.0149953064737188 -0.0114978372723435 0.00185114219212951 -0.0298349260817355 -0.018997819773361 0.0548074538904944 0.0221054561810152 0.069884416351182 -0.0759470094511922 0.0371610225011772 0.0137538628779425 -0.0697676592122392 -0.008137532152727 -0.0617266415849641 0.110050463354978 -0.125510572023525 -0.0537760206542131 0.00874460992667305 -0.11811056778822 -0.131210000673429 0.0950791693280806 -0.107609377920544 -0.0440038509866583 0.0236830006881446 -0.0365915432740703 -0.0227340615142805 -0.00488776639823258 -0.0177681484158369 -0.0129462930707227 -0.01328179160438 -0.0471090108646932 -0.027129161726776 0.00664800345536833 -0.0414363250956433 -0.00725119458594962 0.013757259123968 0.00872451870397718 0.0558263947927533 0.0118600919626264 0.00882939015875362 0.0453125787246708 0.0215415487881683 0.0151999733501996 0.0433394325886196 0.0212833374627743 0.0168158095778028 0.0301397590772853 0.0120981877775847 0.0123125382295107 0.0186995905424174 0.00257956317592602 0.010323922208274 0.0268622532654987 0.00345772425833407 0.00803760746408485 0.0391633890480719 0.0114266113915287 0.00805163367242495 -0.00806973030817494 0.0223238210045849 0.0040668796721998 -0.00284801515649148 0.0268417988310962 -0.00437797431329502 -0.0307706834003462 -0.0156881039272687 0.019671270598486 -0.0206968790690088 -0.0203362283605442 -0.0270248591578522 -0.0451650661970126 0.0378926866003083 -0.0927593462836537 0.000340687252941574 0.027578036645901 0.0171882929136403 0.0489726582565142 0.0287662301645355 0.0191474509612622 0.0261288616607888 -0.00553841924942788 0.0095145622990955 0.0212176286917012 -0.00131793481608364 0.00641508486502759 0.0423035962828215 0.0150245948042226 0.0104627585530508 0.00808614506258487 0.0221093251822328 0.000125549164815358 -0.0172975836819648 0.0374281294535023 -0.00129966457358314 0.00356470741868086 0.018048862759392 -0.00163838332059144 -0.0361448331309254 0.047398022406578 -0.0124828379927598 -0.0234423622823254 0.0257208275382079 -0.00845366700509815 -0.0495953404950227 -0.0238875394541048 0.0229819377336625 -0.0258306930945576 -0.0164504593839053 0.0158583481154809 -0.0380558046359191 -0.0253759116427318 0.0285118487306355 -0.00741707706573503 -0.000526283924408699 0.0148121109584246 0.0339063581192426 -0.049187191620602 0.0647356231297374 -0.0497939003670561 -0.00713259952864354 -0.037067718493839 -0.0369756543049785 0.00442869366524659 -0.0066205636395776 0.0255677635721362 0.0150589371050419 0.0471771449848895 0.107489003093543 -0.00705079090011953 -0.0938856192969572 -0.0939723028846543 -0.0851954977057639 0.0367053412710835 -0.00455889735050162 -0.0942687737924444 0.0880964534277761 0.0148724479010898 -0.0824509414669118 0.0454765316931501 0.000793948417806082
  7 86.3380709572272 ""  0.176149007870965 0 0 -0.0433519642918911 -0.017981852910189 -0.0843577117431347 -0.012977519867023 0.00270948991397664 -0.0589600194406245 -0.0771748248946218 -0.00158592727821834 -0.0536583810136514 -0.0229455666677772 -0.000164811473677151 -0.0263064586870576 0.0378111222215267 0.00341594909209374 0.016462532211658 -0.0700264122995271 -0.0357671526560737 -0.105165577787821 0.0091025811700071 0.014408844211853 -0.0764222352406982 -0.0038031581523836 0.00869389535810178 -0.0475325307557408 -0.0977550634687796 0.0056323967976563 -0.0361967515486291 -0.0573088713691042 0.0100170432758397 -0.0318486049956726 -0.100929846474622 -0.0110957400264719 -0.0700890635866239 0.0309492096201381 -0.00209605495495879 0.0432232465841162 0.0849299959159192 0.0166795950752621 -0.0146487018304925 0.045690550469328 -0.00176912771164745 0.0546837084758029 -0.00284928374567008 0.00702712062940149 0.0389515797037899 0.00668919352150538 -0.00154704155421015 0.0136966092945527 0.00685436343992029 0.00877549127361756 0.0153352815091968 0.00856940679110326 -0.0239957320934658 -0.0158654350261026 0.00840390309571228 -0.0199753497580485 -0.0134601854491044 0.00775339599266164 0.0168039747546869 0.0197217029623429 0.00630320860775946 0.0534699499888778 0.0530902287880331 0.00599456956435411 0.0499874285781125 0.0510363352938804 0.00915105248153645 -0.00239245769809265 0.00486304445019929 0.0388610685066119 -0.00565375559078136 -0.0181630564703011 0.00704891818488341 -0.000679403916609335 0.00811386635416101 -0.0156086076065319 -0.0283911765525604 0.00274552042837567 -0.00545707011575368 0.00651983772638715 0.0498333966934627 -0.0136029302067008 0.0230816440761139 0.0367404661594581 0.00951227275576837 -0.0547936224900889 -0.0392727207536035 0.00878770208338433 -0.0474275582075345 -0.0375337444076121 0.00538467881390252 0.0807180472232156 0.0770868115714413 0.00538039202317908 0.0771270145141235 0.0753757279277787 0.0463731000883765 -0.00475100996466438 -0.0218559197053275 0.0406668426408493 -0.0266765752610602 -0.0304799695279216 0.0542175730204915 0.0127835046918621 -0.0182311509336308 0.00398178899226296 -0.000878818497900294 0.0136031986903497 0.00843297205395299 0.00537701906608383 0.00719861782035417 0.00740658403496154 -0.00536394085433586 0.00555462387703752 -0.0320064442610498 -0.028435567468518 0.0204408737705808 -0.0152948545120292 -0.0425230456096159 -0.014952520093492 -0.0208327759172876 -0.0329269889452314 0.00171446363279043 0.0203382763839117 0.000467630498749621 0.0663049138336556 0.0131078888712211 0.00852621060802379 0.0520941545231139 0.00319435055180107 -0.00347041741975409 0.0525549811740501 0.0234780563517072 -0.00821182221632598 0.077366132003883 0.029023480718268 0.00851491302425262 0.0672626143093835 -0.00668813974114363 -0.0144867457460287 0.0557339115612134 -0.00253601070212206 -0.0310818864590696 -0.105017417025891 -0.00197415212383022 -0.0388769220245835 -0.105664402752049 -0.00151501678056352 -0.0485408025545505 -0.112109042613858
  8 97.1619195325696 ""  0.674558274913945 0 0 0.00261189517096287 0.0228281500174021 0.0395877811101956 -0.0214584962544608 0.0152322566963794 0.0234942125604066 0.0274215489749631 0.00911799293476476 0.0162973335834786 -0.00517175728581346 0.0120206810220486 0.00879105811510826 -0.0141068431401772 -0.0026857682522124 -0.00445734432985653 0.0180064322718073 0.030491961701476 0.0585483747266552 -0.0394281295432891 0.017441734950305 0.0383298548566696 -0.0332707842355167 0.00753486025437363 0.00813002944436723 0.040247641725008 0.00406476678961452 0.00774015573942453 0.0146645354885572 0.00343506615045336 -0.00281383610181511 0.0451384602881294 0.0108492799272033 0.026707034211311 -0.00422274972930152 -0.00244458172450671 -0.0170493941533623 -0.0236036671996764 -0.00647508578265178 0.00172376024676724 -0.0212774714537501 -0.0110970837281572 -0.00875672299284721 -0.0338682697462716 -0.0369745311657436 -0.0611036900594432 -0.00759043064492869 -0.0310476742870243 -0.0906765426446029 -0.0074721043698929 0.0208568504214697 -0.0441015651763665 -0.0203819570736839 0.00878020051792014 -0.043947438984368 -0.0206355059517126 0.0138047011432344 -0.0166193980527189 -0.00633221960528298 0.0353835391663371 0.0138729826190098 0.00742372287048371 0.072288016536751 0.0320686668261279 0.00535157787079401 0.064706265077844 0.00243416018146526 -0.00221453784476605 -0.0133855853089109 0.010378438597446 0.0564977816019182 -0.0289206406601308 0.0056280655180618 -0.029756005706902 -0.0403808792075528 0.00634504950936074 -0.0271595446774598 -0.0362706522023691 0.00734982123360196 -0.0426731432683909 -0.0331176110552581 -0.0690593096042402 -0.0651109267495359 -0.035735123712965 -0.0589093944633148 -0.0333228860436592 -0.0167981537432649 -0.0714204814010126 -0.0318524740814759 -0.00544102068312759 -0.0243034303378257 0.0197035876248958 0.095153461492021 0.0600787728434002 0.013249573835835 0.0809439364620907 0.00934082290849713 0.080574092364052 -0.0123892880494322 0.00654948660421371 0.0610530190946971 -0.0703575324258037 -0.000118305873722717 0.0716877636500471 -0.0140516971150604 0.00660002608986684 -0.0580381445221615 -0.0332888733217372 0.000377459920440825 -0.0238575874237412 -0.0382286082848073 0.00746575718662709 -0.0260759564517132 -0.0699098224765765 0.00749762526512977 -0.0607491382855577 -0.0297878575936542 0.015894193711814 -0.024728814988488 -0.0692014593224262 -0.00449373254455113 -0.0170178390259684 -0.0272079471230733 0.00906379372746892 0.0628190732767378 -0.0326314302441939 0.0576706651248298 0.0556832089424787 -0.00265861660237826 -0.00731055466198578 -0.00727106989511238 -0.0541957010711044 -0.00482062724691953 0.0728300077864 -0.0554241152521154 0.114900306940918 0.0912696668396489 -0.00718781585138285 0.0540665433063884 -0.0463626869803926 -0.0930330030535163 0.0120776429489411 -0.0200335413308464 0.031557286985163 0.0461707248761587 -0.0285666109223727 0.0448831549510824 0.057062994135984 -0.0113872928642996 0.0330788274375227 0.051672300452503
  9 101.794084217288 ""  0.392621587979535 0 0 0.0286319584121423 -0.0229393571828844 -0.00362780191324016 0.075515489567811 -0.0379306892929032 0.0161674108498999 -0.0315010228345997 0.0373453827337284 0.0576158198372711 0.0299554950809178 -0.0177329752419344 0.003591898815389 -0.0556620000586104 0.0271879860645726 -0.0318698630149943 -0.00893788535579046 -0.0362363968887922 -0.0644113083791843 0.108347816911407 -0.0757240024849641 -0.0129726342287379 0.104478055913676 -0.0250543303244693 0.0642166419150321 -0.0662312589970983 0.056634504677509 0.0562462961934451 0.00292735421598374 0.0481021371258989 0.122563150593925 -0.0738585855898426 0.0535431583842831 0.0400096805697827 -0.080644803489473 0.0386719738963019 -0.0402646841687887 -0.111878720587862 0.0106032691076049 0.00512149741722146 -0.0433490330393578 0.0672409105286906 -0.0886603640959255 -0.00444055321478869 -0.0457663025486684 -0.0346992191311734 -0.00357366440487003 0.000591898367521456 0.0329772736743999 -0.00343648028821974 0.00295310892181456 0.0301584576924301 0.00220896935827275 -0.0172507962448716 0.00695514601515795 0.00196161401247215 -0.0117183111877048 0.00273936372719124 -0.0043465325216649 0.0142055846094317 0.0220103906528923 -0.00984532065098458 0.0391277849837852 0.0502016177354872 -0.00856076323443254 0.0328804714496968 0.0530553195776084 -0.0051808218772055 0.00266649585411307 -0.00432640894692592 0.0163299172472094 -0.000902206171100612 -0.0147506103736556 0.0053215849737871 -0.00352681917290136 -0.0180107200159273 -0.039861152330459 -0.00459758900753889 -0.0148027292618386 -0.0234917679306549 -0.0338778900928347 -0.0769204894551181 0.025686136756159 -0.102285009590433 -0.0258591490311117 0.00850206992351101 -0.0407466277100673 -0.00730846568472766 0.00649944388431463 -0.0302489705865173 -0.0169443403841491 -0.0150068403260813 0.0592820794978775 0.0653563034920768 -0.00994574977189015 0.0500687754942055 0.0701580577785199 0.0185504010223257 0.00228826131249324 -0.0129320892357583 0.0172922640053839 -0.0145487873389824 -0.0270177673640464 0.0299477873919144 0.00783789018955505 -0.0126184986598561 -0.000367094900266434 -0.00213125843170209 -0.0189561448682217 0.0187194818982106 -0.00638526484654329 -0.0137024113036573 0.00459277513926184 -0.00711654474901367 -0.0315960257294697 -0.0548773974174239 -0.0026293144552293 -0.00706756077853293 -0.040373630316027 -0.0147967538532695 -0.0389941440275969 -0.0514553970618457 -0.00188348729145318 -0.00576658068398252 -0.026738688171711 0.0255042231164602 -0.000191492786547788 -0.0319216215285172 0.0559705735764254 -0.0669843306883098 -0.0149819849379388 -0.0227291350769229 -0.0568769396247379 -0.0280190885514502 0.0301637884807167 0.000201737291335051 -0.0308305631651412 0.0338307695012798 0.0496179697328837 -0.00735340558976982 -0.052566297229724 -0.0979147167062748 0.0803544426387941 -0.0488985177831799 -0.00382444676034032 0.103679455408562 -0.0765458484180294 -0.0339475642058612 0.0569260915976099 -0.0450959728907493 -0.0151936772631607
  10 115.653134261775 ""  0.761357539813274 0 0 0.00535074656491781 -0.025722330126871 -0.00154765178206071 -0.048214904199997 0.000956916226828878 -0.0194463644327366 0.0442771638982011 0.0471183863079032 -0.023595823823456 -0.0864623405008488 0.0174327025389724 -0.0277629197806147 0.0841496662414072 -0.0563765239531539 0.0506258737494752 -0.0335306267343174 -0.0676812913860107 0.00736202954030525 -0.0637270137888322 -0.0248764465901651 -0.00702269715304568 -0.0292938047538518 0.0292707292106363 -0.0301960864477701 -0.00435248441866582 0.0788451412418903 -0.0492074596518562 0.080461166100296 0.085323023582365 -0.0320290993754851 0.0853938591528632 0.0300893393028496 -0.00702335974346844 0.0695235315705542 -0.0518912098687773 0.0533764705560419 0.216238495519548 -0.0824037386140481 -0.043566645039741 0.103296807299228 -0.0934974934425691 0.203973793339929 -0.00593899885086823 -0.0214450196403553 -0.0320761344348419 -0.0087915776125607 -0.00459657937844823 -0.00278095881616692 -0.00708845913346762 0.00642868093365194 0.0120921412618743 -0.00677623391540815 0.0399925953980474 0.0419633009095385 -0.00689649240928213 0.0493004215081632 0.0485559238356763 -0.00827943915768927 0.023136510062036 0.0238622706998667 -0.00878201524018258 0.000737952755779538 0.00501836540305862 -0.00812688368282228 -0.00918805666909976 -0.00183472758077718 -0.0081577832635488 0.00527416771723722 0.00220591040818322 0.0186415873161901 -0.00270224134565722 0.003961685646288 -0.00437302740643506 -0.0139029532702038 -0.018166946342809 -0.0382223712712468 0.00690307140023548 -0.00885770673075672 -0.00101528720411949 -0.0197239789072786 -0.0644979064985294 -0.00859878634947942 -0.0550443305963099 -0.025301425178319 -0.00555183832345169 0.0600666262928973 0.0574945909047966 -0.00628241598819426 0.0717393413608742 0.0674516583380047 -0.00973320936049188 -0.0140161761533349 -0.00877935899690882 -0.00833150043037579 -0.0308607458021629 -0.0205637704364849 0.00955913553095237 0.00752275345867641 0.019743307938325 0.0190462674775394 -0.0155789976547148 -0.0202879540086546 0.0461148700889885 -0.00615402111262385 0.0138316168696559 -0.0269246726701508 -0.0086513693264819 -0.0210988564188355 0.0200650033920076 -0.0163570356719279 -0.0111394148582527 -0.00387767850977364 -0.0315717825554982 -0.0375456278823006 -0.0604325333131213 0.0132566576602915 -0.0117475095195067 -0.0374978790898753 -0.0120535726123488 -0.0247952930801365 -0.0372043320984737 0.0197956974976209 0.00183178159063488 -0.0208389443208725 0.0162388872496463 -0.0214647679806244 0.0196359629980921 0.00557208844609325 -0.0216711548433429 -0.00232497435950985 0.0082353717008483 -0.0222584416730089 -0.0267451253988962 0.0420857101791376 -0.0101984641463607 -0.0388421052793698 -0.00314826933196517 -0.0325379712945285 0.00550385548316905 0.0276726798887441 -0.0141414334222444 0.0750379559981353 -0.0670287492171389 0.0256926341448636 0.0704065841539564 -0.113965229235696 0.0208544173648466 0.0910436272031746 -0.0718662738896343 0.0326629153440641
  11 121.971595548595 ""  0.450774861380486 0 0 0.00340935568726364 -0.0265330537896095 -0.0288068054920656 0.0484824814757263 -0.0316370218616606 -0.00642985908910415 -0.0407034713336711 -0.036675303740171 0.00704075775274518 0.0312846199394848 -0.0256896030043395 -0.00373453646483546 -0.028075588404152 0.00507184438038546 -0.0291975975457129 -7.07223930332557e-05 -0.0195939010305453 -0.05521391033477 0.0760997473189646 -0.0433063243059845 -0.0302119593036337 0.0636290276380623 -0.0253221596909185 0.0252182857124373 -0.0362254322332689 -0.042530308537205 0.0236874593544362 -0.0399553973872897 -0.0458129433192706 0.0349442359923621 -0.0769032726654744 -0.0287945595068709 -0.0101036108993416 -0.036213508859848 0.00879801631585251 -0.0320667349719277 -0.0704989009567692 0.00274515641409789 -7.63170023495281e-05 -0.0258021036632883 0.0271731249972462 -0.075662849226618 -0.0272069338827198 0.00988070027672436 -0.0117946025996687 -0.0024870348529755 0.0417541167643904 -0.00236665657988105 -0.00325558223238205 0.0480870758338056 -0.000308728961319588 -0.0111103293225683 0.110364172290859 0.062676934620095 -0.0124459272343985 0.10036970733653 0.0669549005731949 -0.00374608497978944 0.0242208402169164 0.0043890097386994 0.00454258594871013 -0.0266266970003113 -0.0497254531244805 0.00185366485484393 -0.0152804626406785 -0.0516112903944623 -0.000816845689601553 -0.00710552614767774 0.00589716956834725 0.0254806162505913 -0.0182381514579757 0.0228673447596847 -0.0212041350920914 -0.0360045115428948 -0.00459458313038172 -0.00195080028304564 -0.00344967340607732 0.00492252736011538 -0.0469625471426749 0.0205717914785751 -0.0377363008084591 -0.0401985583765656 -0.0135095116014971 -0.00628795117704065 -0.0187344283823341 0.17246441091035 0.104411867204507 -0.0194598324808725 0.14769351804685 0.113283823563684 0.0120985198997578 -0.0766591490252579 -0.0904379676113815 0.00383273639988282 -0.0576349171570086 -0.0916952584103257 0.0330841213042829 -0.00585636900408774 0.0296229720968041 0.0275003486119097 -0.0338338476727735 0.0236883194465443 0.0293525704277552 -0.0233756355642928 0.0256764843206878 -0.0592003550663622 -0.0275945140505874 -0.00722246134626145 8.81583043378409e-05 -0.0317446811547624 -0.000123114528726853 -0.0179480258022367 -0.0703398624053374 -0.015227660691339 -0.0207249079586896 0.003798019721509 -0.00547764959626033 0.000376504409401569 -0.0243951848012966 0.0125037476821983 0.0177587623834765 0.0116574898313286 0.00665946882781783 0.0368207133970698 -0.0272419867977494 0.0325537816804815 0.0147622715784104 -0.0154643187983161 0.0184434511067552 -0.0136106005026036 -0.019382400549048 0.0175378701251726 0.0455488716704063 -0.0540289895275683 0.0572665387575381 0.0615456602150223 -0.00754708478074599 0.0206563879073436 -0.0402913285214893 -0.0424850342956509 0.0325680477042408 0.000705514814083214 -0.0210798700635316 -0.0460553082987123 0.0137640202708548 -0.0116193559632975 -0.0575355637450377 -0.0182327453389213 -0.0187444892937021 -0.0555890489582558
  12 130.356012270849 ""  1.90926393347621 0 0 0.00716231280243093 -0.00891466887651202 0.00371207321892563 -0.00958789476071557 -0.0025122505977179 -0.0025340541653725 0.0172968186588774 0.022463376022716 -6.55438364926648e-05 -0.0290450169534233 0.00571983597189261 -0.00649770621583514 0.0247087298313528 -0.014382920919609 0.0199552060399914 -0.00839867516089588 -0.0237700308526943 0.00184995973608486 -0.0127573295534933 -0.0164410651343116 -0.000202610990181276 0.00030155821183458 0.00839140142599824 -0.00190145434228639 -0.00243185741806374 0.0355478168066651 -0.011355146331227 0.0324504614506325 0.0362968033912792 0.00261863756390451 0.0294175497252213 0.0193995829654875 0.00549521553613398 0.0142271581927799 -0.0110017714152691 0.0212863930816607 0.0683953021998283 -0.026498979189163 -0.0115488806246999 0.0348222006243961 -0.0215154768902764 0.0711468094676115 -0.0329921877635682 0.00439208419531422 -0.00435478332745914 0.00847792921620552 0.0915736908925955 0.0605508756881804 0.000560573797849976 0.0468785618478292 -0.00867689496146302 -0.00401747042223098 0.00550486562178407 -0.0418669537878312 -0.00638939170015108 -0.0305529973535432 -0.0624935646987218 0.00239446870335717 -0.0273411825079794 -0.0530483010087823 0.00856436995922413 -0.0110447773381007 -0.0462159439897896 0.00413688597933186 0.0294406919985896 -0.0219625208260112 0.00498576127953266 -0.0152653149576113 0.000926588250858698 -0.0302527383935686 -0.00939593062638159 0.0184040485189526 -0.0257521724086753 0.000405588728227299 0.0389336701653994 0.0775296273156955 -0.010534735139166 0.0260866240002072 -0.0988443584040377 0.0347974541857983 -0.0508931696529473 -0.00287656086254766 -0.0575804774160282 0.00535469245349926 -0.00675451241738566 0.00697606871492177 -0.0424059951417139 -0.0130384231758151 -0.0532682745831212 -0.0772505840115697 0.0151653383710082 -0.0158362013310105 -0.0469639011197231 0.00662310341917012 0.0535943116946438 -0.00353805786731845 -0.0152505469659292 -0.0146272910493537 0.00377840621598761 -0.0302860271568831 0.00750917432012522 0.0589878871888086 -0.0713103362679044 -0.0176635957452418 0.00715075406992446 -0.00361604396685662 -0.00409274816334821 0.0380953227087954 -0.0699261601221204 0.00508861458131039 0.0259987240485507 -0.0237542815484348 0.0135422176121698 0.0809980731250015 0.112941935029915 -0.0178905316673302 0.0190134549532443 0.078096074123351 0.0150754159795499 0.0728543281840342 0.0941518850240995 -0.0240411263172635 0.00439417963837874 0.0409568147461952 -0.0321360154311541 0.060103256421168 -0.0589104927361173 0.0301038097343332 -0.0229897284771683 -0.0351820485924491 -0.0584181254017368 -0.0124057709114274 0.0595521635739263 -0.102715194928217 0.0671387908347075 0.0946550855130091 0.0308314230630937 0.116532160814254 -0.0709009305413133 -0.149887269852614 -0.0531214027304345 0.0328788787736886 -0.02482653680065 0.014354559431518 0.0371265330488757 -0.038773818882419 0.00712345410197959 0.0313973539140344 -0.0218015721752219 0.0149852958712398
  13 174.915425008416 ""  7.59802855061123 0 0 -0.0384087892122504 0.00283419612755363 -0.00813842904311892 -0.0874592414999255 0.0402187084454221 -0.0182511583052931 0.000670170043943822 0.0436341050801424 -0.0368082304196266 0.0942466804969508 -0.0458424434699413 0.0525003889281597 -0.0144918485804604 -0.00636766748035506 -0.00036721649380723 -0.072064871191868 -0.040658221103943 0.0190460135049352 -0.15189361431744 0.191065909998575 0.0414204860610428 -0.187485273697867 -0.0259638501676764 -0.134788869872184 -0.0630717874105775 0.0729189050203944 -0.0167433057989551 0.0509004045175486 0.106871127921276 -0.0772998204175365 0.0419783369356582 -0.0257554179489331 -0.0385246932710978 0.119835058705435 -0.0683668680800455 0.0451003891781225 -0.136024296716706 0.141659085384814 0.10044448165207 -0.111536693304711 -0.0615469571427725 -0.186977111480772 0.00191086116097066 -0.0171446219898943 -0.0391035349812123 0.0024128752285717 0.0426269804602612 0.0406724028671354 -0.00245539639218015 0.0157957312657481 0.0230872864119675 -0.00777761020881318 0.00102669182022207 0.0146109572556328 -0.00871610042629923 -0.0131200254427288 0.0042677340139279 -0.0114939457700531 -0.0146736764274444 0.0012965188941115 -0.00769665728878435 -0.00813952732851542 0.00531374270307976 -0.00578221278795293 0.00818424311595406 0.0166448914860783 -0.0158256194857234 -0.00454884211630015 -0.00071857693250065 -0.0382522055736079 0.00152964599710989 -0.000815649568295935 -0.00746718323052182 0.00566760582383446 0.00138279259744874 -0.0145423701734296 -0.00125585463496107 -0.000813163979835509 -0.0127124675769618 -0.00326209185125784 -0.112312821460623 0.00735188158782856 -0.0990525206444621 -0.0236756477134888 -0.0096896748525478 0.00616192988667534 0.0169856384369199 -0.00729603185201613 -0.0189952519570464 -0.00200698846184531 -0.00539219704330855 -0.0127670994276305 0.00287746844207112 -0.00518012577939975 0.0134444531864781 0.0214071359283929 -0.0424464039476995 -0.00579638653933432 -0.00519485177743964 -0.0396928402447119 0.0171659816059646 0.00736328408297632 -0.0504385556077747 -0.00197303124933151 -0.00387224109933365 0.0022420007110782 0.0031016387486413 0.00402448948649721 -0.0107719246380016 0.00591506842397334 0.000424192338604767 -0.00859853210958243 0.0152797181031308 0.00180675232097461 -0.00527704386123594 -0.00415487459182608 0.00129351797507487 -0.0156618940722912 0.00893581877939942 -0.00329705410438462 -0.0221226657520966 -0.00685955624146479 -0.00109605784430013 0.0304318611979646 -0.00404546997398321 -0.0174042795066483 0.0789347088659258 -0.0194597652903101 -0.0101849646671452 0.0157498231177436 0.00338370655358605 -0.0137833744396722 0.0282221996693665 0.0160567227302822 0.0217270820063373 0.0224620898274957 -0.0210658363998863 -0.0576345986833151 0.00831014669598219 0.0254936241675101 0.0192911873420202 0.0253062256986797 -0.028585956626921 -0.00666195270014979 0.0350692825852094 -0.0655436945066785 -0.0238530414197034 0.0221254521758472 -0.0360639714017523 -0.0117369616645902
  14 179.932919713777 ""  0.953541620771045 0 0 -0.016719470551481 -0.00066593470459759 0.000887532565120017 -0.0508178500393477 0.0228717283262636 -0.00692162015056968 0.0096003101692924 0.0414043282239977 -0.0159107327863596 0.0523083849191686 -0.0264971593242483 0.0334326836244222 -0.0122011789420652 -0.00245943877859483 0.00207373776778848 -0.0453330857198763 -0.0346048725572701 0.0147437658367586 -0.0905302886370513 0.108894771737639 0.0295129467149524 -0.108975416579397 -0.0143971863332379 -0.0773227207356739 -0.0398608082606302 0.0666253685423266 -0.0117067344652816 0.0492587596713614 0.0869517940209502 -0.0355548657004529 0.0393775705912828 0.000620271478859493 -0.013946702255065 0.0680657666600543 -0.0397774816285272 0.0299752095980243 -0.0846836363457196 0.0865292037184236 0.0624360721908781 -0.0701150221299938 -0.0358565499052281 -0.109245069159435 -0.015490521957188 -0.00463542820290143 0.0437170652559728 -0.0028817894930277 -0.0581377163927793 -0.0422819991329267 0.00443322702141488 -0.016999509386767 -0.0330170161947845 0.0178113741265949 0.012984162159376 -0.0178974595859036 0.0179425594618508 0.0385181655097784 -0.00299574509375609 0.0224061727395303 0.0307662295211148 -0.00784446707006003 0.013233050205613 0.00915662606950598 -0.0218041565131933 0.00779757384941837 -0.0152351620143882 -0.0337108290817702 0.0320483808155471 0.00636101561115943 0.00389433477539305 0.0765621662663565 -0.00624083975552625 0.00639986592413484 0.00487759775215801 -0.0148107197761989 0.00716470232577627 0.0420533173176731 -0.00343405186400433 0.00955558082389919 0.000618525833188875 -0.0178362661271062 0.106173754482546 -0.030049615733124 0.0714001286555247 0.0300711285916408 0.0260504520736948 0.012372992408005 -0.0131118650880056 0.0154283822252964 0.0558953325656195 0.0135754972003238 0.00715452706756261 0.00771483732680712 -0.0277190555450786 0.00590784030165458 -0.0304817695082683 -0.0466840787480153 0.0971166866150828 0.00671792196874394 0.00530254652176858 0.0805345552683733 -0.0404043844492241 0.00503707907050707 0.0862548080218718 0.00495774809479753 0.00657624152614615 -0.0185901182111489 -0.00916469393290599 0.00379859624460118 0.00777018321436456 -0.0104588420016571 0.00683182771088035 0.00823662870646428 -0.0395519690228224 0.0113915584501658 0.0266899843331663 0.00154557006676519 0.00528260865798204 0.0448175786484062 -0.0231410731448715 0.0241336963936069 0.0637298505622047 0.00588009565703477 0.00458181018187383 -0.0802674405508653 0.0127057453004457 0.02692046131281 -0.111426504123161 0.0252090154187464 0.0148661647756645 -0.0324942909574284 -0.00950662854716347 0.0198185255630011 -0.0838748697916301 0.0111083428301783 -0.0244556434408994 -0.0892049062499391 0.0170514199183186 0.0811588271504266 -0.0120510750601024 -0.0235820307558598 -0.0243761378576713 0.033844539018998 -0.0276017738941118 0.00422069332617587 0.0183400805092672 -0.0520876407956779 0.0150465716732092 0.0561516635357139 -0.0462544171746726 0.00856752079585371
  15 198.85828746639 ""  6.64276269733581 0 0 0.0013566463431191 0.00492366454729486 0.00298538883864575 0.0110036817351066 0.000392953138140993 0.00581138458001027 -0.00563200311517136 -0.0244604481312581 0.00503732096341936 -0.00788136007972229 0.010981467270017 -0.00644384536456199 0.000713988357022538 0.00120968146340064 -0.00577380489294215 0.0150565041297993 0.0178714554155141 0.00552533277227927 0.0199328459366844 -0.0186511645659235 -0.00301951040886671 0.0227869723794133 0.00701935713102001 0.0219666682568151 0.0177829148287095 -0.0383321609541858 0.0119771117999549 -0.0250683899694005 -0.0425215595246092 0.00271778858557577 -0.0160619169718338 -0.0165835852841536 0.00212767979380309 -0.0159951935503953 0.011068518999701 -0.0184603293229144 0.0121529323503878 -0.0232782414012553 -0.0165152747784828 0.012659101579713 0.00773335449513392 0.0171688044014058 -0.0404736822814271 -0.0947685586622031 -0.0431215920099427 -0.00144513787864194 0.0100965747478086 0.0530033920192236 -0.00273254544995723 0.0195147070886873 0.00909928427241617 0.0161474424859934 0.0146718617313074 -0.012481906704841 0.0136318048074928 0.010447841834159 -0.0364367019397665 0.0124744239065211 0.015478289842209 -0.0341746317206631 -0.00211536308297647 0.0231224621890989 -0.0161686650384685 -0.00798298681261614 0.0235436534831677 0.00475241764304577 0.0217988675919483 -0.000234719734960818 -0.00782870700933353 0.040658711993087 -0.00786595545769847 0.00349050046169121 -0.016230321793154 -0.0102821086064106 0.0134513904869465 0.0699083425207952 -0.002285502839047 0.00956339582491395 -0.0453143171672868 -0.0740355850854781 -0.206041086067272 -0.0820182127323513 -0.247029601696946 -0.0110592655282639 0.0298946359712394 0.00632625079929547 -0.00975459430150023 0.0160817613645023 -0.000552235405593675 -0.0490270175719901 -0.0133275135371209 0.0289906889412738 -0.018881507850204 -0.0125385733274988 0.0275200603947838 0.011835726520909 0.0697624139179489 6.86441616349349e-05 -0.00779365830205038 0.0443089670484068 -0.0287007823520669 0.0281592397955319 0.0230278041647094 -0.00135776383655057 -0.00413081045389224 -0.0227288879652527 -0.00793781609605301 0.00846355321092461 -0.0381840214230796 -0.00595434511158898 0.00642615628607844 -0.0124160540961792 -0.0230421097435648 0.0401166884413949 0.0856293188136293 -0.00446734742755187 0.00198558879261356 0.0715939632790421 0.00493638279473061 0.0462720179698894 0.0898922554482147 -0.00516148243285832 -0.00531031568107119 -0.126745999343763 0.028875758012274 -0.0103535481481275 0.0595013719147198 -0.0389835297961821 0.0321555843948174 -0.0193532406138924 0.0146807792545853 0.024241927231091 -0.157285077133577 0.155257213432358 0.0212609376337873 -0.21495969540872 -0.0674118773049206 -0.0679459220650394 0.0217202634218064 0.12597161064643 0.0758643795876633 -0.0182459508728339 0.0177809327302513 -0.00383372265209374 -0.000109944417568709 0.0197192822066104 -0.0217671776840613 -0.0393320614460112 0.0276616979554045 -0.0114721733595866
  16 217.63428211328 ""  4.19290584274938 0 0 0.00476336618948197 -0.0100229465125801 -0.0538910787697361 0.0367001740582434 -0.0840550486758494 -0.070726069673961 0.0235453780900819 0.0676599734992911 -0.0584476212074927 0.00167171302888028 -0.0834427616618598 -0.00347963495868812 -0.00590351645945604 0.0706683133513392 0.0758550126935937 0.0456063570101229 0.0518189433761548 -0.108335037072688 0.0688295204104618 -0.083155863418739 -0.0956435301873655 0.0569835257026281 -0.074769142669022 -0.0327956222404153 0.0505463079814181 0.0729626435215992 -0.157694752109772 -0.00173522645711316 0.0240503053426682 -0.00586290358100794 0.0369651857689416 0.164012379633479 -0.0171127877084951 -0.0566172540186351 0.051747513840059 0.202069075632146 0.00775889639249065 0.15343953689119 0.0757135781463618 0.0305241857266829 0.143901918602417 0.0176950422058576 -0.00150865372873369 -0.00271821854360854 -0.00376925860217659 0.00176541174026495 0.00770265935885934 0.00606943492139091 0.000455188327545155 -1.26654247416468e-06 -0.00415229801195242 0.000240845450069634 0.00101980166935092 -0.00299722736117809 0.000509131083329516 0.00380669200145123 -0.000571417194600289 0.000993307129181861 0.00654277970099175 0.00226374050204954 0.000828397051612127 0.0046926817834114 0.000218439443468179 0.000713088006635826 -0.000560934876568148 -0.00491166873956582 0.00157152838710327 0.00317417010510167 0.00140805269026647 0.0101846842387772 0.00117868553823105 0.000620189645757162 -0.000919529859905302 -0.00104132881879661 -0.000558863670573403 -0.00355539065165886 0.00119009962200099 0.000103869425068633 -0.00352939580426688 -0.000194612937098105 -0.0189860644126963 -0.00462483664899884 -0.0171183454631543 -0.000820038922012049 -0.000841680277699491 0.0030798796627931 -0.00114990979256567 0.00010597975978617 0.00518384338891364 0.00088964128820966 0.00104714626422957 0.0061542946048486 0.00164567697556764 0.000787052687688893 -0.00127364710689147 -0.00562149342419021 0.0159845974172457 0.00295421132935152 -0.00146875108427922 0.0110920923524126 -0.00601401476589633 0.00222743870942472 0.0096500884452779 0.00498691211045861 -0.000523447191887493 -0.00584064922856388 0.000123224489870445 -0.0011726310538534 0.00188363832852391 -0.000744000699166678 0.00013112713493427 -0.000504204829172935 -0.00579360367247927 -0.00222329094547906 -0.010249193126794 0.00292401052267456 4.71359195861918e-06 -0.00311044411180331 -0.00519651724145592 -0.00223982877012891 -0.00137374638907907 0.00434537895605553 0.00153100460909173 -0.00236961220322123 0.00095699802601334 -0.00145304772349783 0.00459914207260018 -0.00229727662466804 0.00230596767291704 0.000731691361441773 0.00226234457888172 0.00186085967114865 -0.00339538099086717 0.00534808676661156 -7.9570104832465e-05 -0.00511829895012708 -0.0023486198812007 -0.00453069920410928 0.00173327579845978 0.0073974333149048 0.00549653312596194 -0.0728465952818842 -0.00809857654861861 0.0904282475559798 -0.07990580142161 -0.032682975551459 0.0931859669543502 -0.0755573093960698 0.104894672792425 0.140208859122503
  17 246.230193979919 ""  0.741958380472095 0 0 -0.000896046903291472 0.00278429347702671 0.00277532107196673 -0.00197905257537045 0.00431433196964003 0.00258764126731429 -0.0022755869797566 -0.00537960550169926 0.00281048329141419 -0.00122443477133901 0.00475739112628153 0.000332061071398364 -0.00123540906956914 0.00186624952221887 -0.00133970694818288 0.000308938742684295 0.00295522283442418 0.00555368552289022 -0.00387011259308719 0.0046147707755881 0.00421140875286556 -0.00308573379378905 0.00307168605615564 0.000753990746735166 0.00160383937295024 -0.00847488706085825 0.00774160621825026 -0.00554267710852266 -0.00766770048168533 0.000324487658828821 -0.00478240277044757 -0.00726957831203048 0.000783916120754176 -0.0044587705270709 0.00429578208275838 -0.00556917049804819 -0.000425357786455437 -0.00416035717786686 -0.00259522777694812 0.00107045290170219 0.00289859551865048 0.00280239322737642 0.0587859342727804 -0.00500218361568609 0.0372174969437427 0.0226355384595511 -0.00135602853822893 0.08051179728593 0.00682417540700236 -0.044152607249399 -0.00295602607219406 0.0262174618295137 -0.0413149312957494 -0.0274401484981248 0.0133335346353693 0.0207674073660209 -0.0380538827107222 -0.0244724023465502 0.0659552970169288 -0.0206146777784264 -0.0414020548374103 0.0201737674242358 -0.0419887917514574 -0.038223963552782 -0.0474044910248959 -0.0361736763534794 -0.0291351155656288 0.0336674784770904 0.00931536897844122 0.0693031229552478 0.00477434847695883 0.0169505897097559 -0.120102397322135 -0.0162200692571095 0.028316016354561 -0.0427652863885952 0.00315294980614919 0.0155837059633684 0.0639411478553679 -0.00720002412207911 0.0432997894149811 0.098421791016327 -0.014108875045765 0.0359700372915 0.0505377023573903 -0.0602689898060948 -0.0263447527110008 0.036214528292122 0.0346043487118272 -0.0496663789582804 -0.0638563708538249 0.0291378426647229 -0.0485580513403114 -0.0678315055529458 -0.0764080468267294 -0.0343205255629486 0.100016381516659 0.0385807499732522 0.0293491224402009 0.0768344139662867 -0.067798566070576 -0.00423452540590699 0.108773717337157 0.0196673952320008 0.0258912253940116 -0.169870922261304 -0.00209165673943409 0.0102483802272745 -0.145920480960257 -0.00800923567356912 0.0192342617135572 -0.109135782320503 -0.0769224611619154 0.0732240441019051 -0.150480862396371 0.0351946435428815 -0.00349764869570768 -0.0312300745190203 -0.110076759766588 0.0295195318642094 0.0332033431300871 0.0626627831264393 0.0214399287538187 0.0404365206564604 -0.000403126309948618 -0.020552982525292 0.0140823826470553 0.00624585871258022 -0.0162476935332294 0.045407944054994 0.00173588715608035 -0.0129229768743988 0.0418949550231692 -0.0108558826442125 -0.0415983749913161 0.0441044454374831 0.00784751822626358 -0.00294957474087884 0.0565323355959452 -0.0059001436709002 -0.0355460758523917 -0.000909325112991484 0.00485736725402455 -0.0027925399764078 0.00319198821140791 0.00622743515902346 -0.00631820909381099 -0.00461820785346191 0.00301224581279941 -0.00575986363928186
  18 259.762770559187 ""  2.2382990036918 0 0 -0.000466189412682739 -0.00361120874398649 -0.00603688957376427 0.00319737907548683 -0.00556354526487603 -0.00463608644072704 0.000578492089019239 0.00503780768512922 -0.00624665875545077 0.000566444799838871 -0.00561997368745726 -0.00243813175875371 0.0028240952176381 -0.00233910670236687 0.000801605952322613 -0.00137650112069918 -0.00322681141026277 -0.00982371019139472 0.00730408430884616 -0.00602153449379888 -0.00743974356683446 0.00534096959987168 -0.0035268533932846 -0.000927669008165518 0.000624184917438034 0.00679908879240166 -0.0152569505165616 0.000825292928058011 0.00348979855365613 -0.00147826243685718 0.00268888024118013 0.0124718745059854 -0.00250325908063442 0.0058843233382261 -0.00516540133944176 0.00641390628523385 0.00385635092236631 0.00434804187154287 0.000949726699942186 0.000618534122839965 -0.0033821440822851 -0.00225199527432578 0.0438543090629134 -0.00710218239411841 0.0304917788190618 0.00524077445480571 -0.0836721039654656 -0.0297700741366745 0.00571040629014589 0.0129560052728583 0.0471185853245256 0.0199690141329944 0.0482289889904291 0.0588608594585947 0.0119395576626902 0.037458986980573 -0.00110200304000376 -0.014522316465401 -0.00292574921447209 -0.0548370419088656 -0.0285759017787436 0.0426653304939044 0.00125838797656443 -0.0247485446689485 0.0560466793906681 0.0647603105355291 -0.0186544385395971 -0.0226912194870488 -0.0393032385806265 -0.0709717351595772 -0.0169035837128211 -0.0155899516582838 -0.0806170801650003 -0.0283893843963534 -0.00157506452164353 0.0851628930186747 -0.0134983582257349 -0.0062260825957926 0.0706498973150324 -0.0287058414869507 0.125689854434805 0.0672442608155093 0.0850248723627123 0.0111181489221629 0.0391606637493833 0.0594273465341322 0.0791464542777919 0.0304260074341471 0.0486897673645009 -0.00984895360548564 -0.0457154794804308 0.0507796990762683 -0.00262682415587522 -0.0457388015621392 0.0647855019733038 0.0921613171205179 0.00251795293985559 -0.0361740422450209 -0.0818537765883172 -0.0669612364735761 0.00169937085093106 0.114265972459095 -0.199370272421845 -0.00742964355315332 -0.0605640136734963 -0.107785823484412 -0.023380030441668 0.0033134990405615 -0.105454461907647 -0.00629923014037878 -0.0137908699316406 -0.0733216423507899 -0.0652099369265755 0.0334340349615128 0.195296904495635 -0.0434244602872111 0.00126371931871804 0.0798868461741031 0.0838345010032328 0.0548200800846083 0.0676437893662017 -0.0691533264483197 -0.0445300646507019 0.0151275843574465 0.00616714615422186 -0.010863911403471 0.00840128389081807 0.0112862862393242 -0.0167900222197787 0.0321382979107193 -0.00407804502452303 -0.0139613879796501 0.0130976425753014 0.0100247861913104 -0.027032914900993 0.0094092429237736 0.00595454734379891 0.00782196833178254 0.0447326969008655 -0.00564792142843301 -0.0330670533796196 -0.000955821585679535 -0.00600271464553428 0.0014597877460435 -0.0177393444054569 -0.0057793102510668 0.018705815212596 0.0190042992307803 -0.0114400851744414 0.0102859401250664
  19 292.894562053258 ""  1.96083419383819 0 0 -0.015027193517635 0.0025342076426006 -0.00518055999663445 -0.0158475180207932 0.00540567752811923 0.000749952277637226 0.00975893325535948 0.0229139001266209 -0.0257831191365684 0.0527828815251923 -0.0296838837770416 0.0371032291580613 -0.0191951524576168 -0.00765107918387322 0.00141359082262709 -0.0182939938492507 -0.00342345826276104 0.00248805842390623 -0.0287441731984985 0.0792165325467835 0.014430665804986 -0.059387357543777 -0.0286765408893641 -0.0385531338055303 -0.109678004579708 0.0697497451845795 0.0567677379847489 0.108525052242396 0.144418977195106 -0.0974757281625081 0.0563335377672271 -0.128271809301979 -0.0536306114430729 -0.461927801295706 0.21276460433353 -0.202611611157604 0.0590439161044256 -0.4928916187193 -0.107134137702186 0.271267565127685 0.275567795981776 0.273682546112549 -8.897376441356e-05 0.00160929756224017 0.000784003870437275 -0.000668972741482504 -5.09154384028852e-05 -0.000707549913110972 -0.000253765696221735 0.000348197112727822 4.56251427679509e-05 -0.000242052152450462 0.000739658521469199 0.000364765231954147 -0.000134226420336513 0.00115923353830142 0.000321094289220474 -0.000108250738029815 0.000221051230001845 -0.000505404655104014 -0.000211948554280676 0.000462129679563816 -0.000155030222630034 -0.000243457768047665 0.00046990286809294 0.000171728503107622 0.000146170340222141 -0.000879459612073684 -0.000820146060167923 4.2577334960582e-05 -0.00107965357895101 -0.000238365571001065 -0.000246179123529333 -0.00142039712014036 -0.000970953572707048 0.00113644174243537 -0.0011425040369185 -0.000474908660557819 0.000585623062558675 0.00109923834053031 0.00312430453347291 0.00017255900591518 0.00385474541774169 0.000368487574400242 0.000155169648669677 0.00130421002257179 0.00113538884492172 -0.000149658238966146 0.00190112686229919 0.000943434536939201 -0.000264715287083543 0.000700852211869647 5.72927464136396e-05 -0.000396002574796478 7.39555494846932e-05 -8.36383200093274e-05 -0.000327681019537844 -0.000673453794350419 0.000496695962032373 5.44749820984365e-05 -0.000886260600650289 0.000350995619471558 -0.000950343238073447 -0.00239043070906064 -0.000255786106045842 -0.00133180614713273 -0.00125324295379517 -0.000654106319525238 0.000653710212188265 -0.000965190398116047 -0.000850927432216006 -0.000178624648707944 -0.00245321436089494 -0.00165584811539325 0.0035961495631023 -0.00199821131566325 0.000425468920806301 0.000938959106633007 0.00117569488293142 -9.58316337879757e-05 2.14289525323539e-05 -0.00284754863107567 -0.00128951362668871 -0.000256744694223932 0.00121580274633605 0.000323545158867639 0.000993848499437297 0.000796599722488387 0.000534768660413042 -0.000215881697565931 0.00138735631601638 0.000504951660591149 -0.000379328332472573 0.00194235244693526 0.00102235950865736 -0.000702215329822981 0.000619516389652157 -0.000445379993374408 -0.00017807486980681 0.00199105195143527 0.00106138049634742 -0.0103491779387122 0.000208864244669765 -0.00341603185325522 0.0114015107619746 -0.00454479446046574 -0.0270910404579939 -0.0408955909217586 0.0181934953510778 -0.0125300404132488
  20 304.547677397406 ""  0.2090699344972 0 0 -0.00148845655087491 0.000584697801011981 -0.000189784378724646 -0.00119543855913098 0.00117338188431442 -1.17750543378968e-05 -0.00103194573471944 -0.00122380919953173 -0.000982846075756777 0.00184330880218459 0.000141637870431585 0.000140135979479841 0.00145847210683151 -0.000540096877166764 -0.000647308968024167 -0.0015083062753944 0.000164732463711438 0.000666820880846427 -0.00126376006252283 0.00270315899807903 7.79755275413409e-05 -0.00260611588640948 -0.000122668925687977 -0.000431913376422962 0.0143394247669458 -0.00699581580664691 -0.0133003322243918 -0.013988834864148 -0.0159913342720999 0.00491354470811868 -0.00311816568033216 0.0171979823893513 0.00436931996034048 -0.00460216473557571 0.00266440200858232 -0.00408307467789439 0.00296695387755507 -0.00791719802838696 -0.00247827652242302 0.00528289128912778 0.00332983808455783 0.00406221369967708 0.0360018081889894 -0.0386558907218128 0.0154526867162258 0.0657971752225809 -0.00735651436190329 -0.000819430418354501 0.0572589966347349 0.0314604797453966 -0.0334584740709631 0.03886470525313 0.030925675251051 -0.0253296481748663 0.0285410783763327 0.0169908830861612 -0.0126994988286118 0.00771046855888904 0.00971357323094071 -0.0133752417544702 0.0403979103242549 0.0270569074237765 -0.028519978193082 0.0428735579621771 0.041144836276203 -0.0384132372297061 -0.0225649815769876 -0.00864016623808462 0.00762968471879791 -0.105319566898559 -0.00216506296621246 0.0630392747255146 -0.00258839844652202 0.00228474757490871 0.00295786093743131 -0.0989328206271824 -0.0674382181633509 0.000418322098114344 0.0229331876423518 -0.0297593145045776 -0.0116958069684123 0.0167436826953676 -0.0519711241615345 0.0183791531672907 0.0161023827566617 0.0413902517461443 -0.0324156713373265 0.0334907004143373 0.0217936600763156 -0.014097397159003 0.0614222240866505 0.0200809830141127 -0.0205318314726267 0.040692130506882 0.0420633746424749 -0.0359418000515598 -0.144439361020839 0.0057593169552124 0.0976119566311831 -0.113479935145316 0.0798368972990653 0.0945213907781097 -0.14810369716939 -0.0835237650434126 0.071958259918394 0.0222794112402753 -0.00281150115084504 0.00179927697926234 0.000177657564130125 -0.0067847500783146 0.00566099462846703 -0.00651699842301078 0.0293360230501125 -0.00472352720382204 -0.207260979243799 -0.0522722400825708 0.0505966809053324 -0.0931746262865234 -0.16953693332087 -0.0587662928651196 -0.0813134235460097 -0.0580016069832385 -0.000673775988493743 -0.0542617691358155 0.00775517233742018 0.0138946984966387 -0.0230793477315427 -0.0019723367755838 0.0142288309449597 0.0322143865331099 -0.0210292648437059 0.0161440080478723 -0.0697091095092792 0.0525731359128034 -0.0324728580141602 -0.0967406888069532 -0.0216014423803579 0.0580711830590866 0.0630039929880846 -0.00193512088291127 -0.00979320916866244 0.000119715943127599 -0.000292576750637088 0.00028062932054415 -0.0102370413557855 -0.00176596551310926 0.0109395635264449 0.0142994270265062 -0.00806518134389745 0.00475605012457611
  21 314.734007049438 ""  1.54053913110631 0 0 -0.0131627018608177 -0.000325507807256457 -0.000921362804678571 -0.0308099075337296 0.0254304403150254 0.000425765385776413 -0.00951064944917521 5.15740048091298e-05 -0.00482145865373951 0.0277641868286113 0.000918318162680286 0.0208215685590858 -0.0028616340390969 -0.00395635554867995 -0.00337325991289384 -0.0289294985103219 -0.0201269169575881 0.0082043211990838 -0.0577475818054145 0.0782856420854696 0.0257105543413431 -0.0648763511000851 0.0066737856415226 -0.0478443498043431 0.360379436647221 -0.12828693086121 -0.347988920717512 -0.321398641627176 -0.370253795669815 0.182041231608558 -0.0682767005301999 0.495172515906916 0.137478819264265 -0.113059998690389 0.0559787191040278 -0.0711716083541227 0.00601722691469962 -0.138508159831073 -0.0243124889519937 0.067784292964626 0.0649787031893617 0.0627481565920077 -0.00163159672488845 -6.51196935481447e-05 -0.00289316446233691 -0.00287235366724698 0.00172667502472501 0.000488953322003818 -0.00306694443218343 0.00091999588061727 0.00265238448125202 -0.00214212035646635 -0.000363096711659432 0.00112490844107213 -0.00183379923068644 -0.000251831587490344 0.00127132917488576 -0.000382822492264657 -0.000674455714195343 0.000780223739615487 -0.00158353163452662 -0.00261320600455914 0.000400492801387125 -0.0019110909477702 -0.000741652327687774 0.00224069152055065 0.00109019830515528 0.000580116088634456 -0.000132437729406613 0.00430856027129822 0.000351243131687405 -0.00250656972922347 0.00124783672605934 0.000764884689336563 1.43799716647575e-05 0.00466650502413989 0.00397118332456256 1.32734874194665e-05 -0.00152612817655321 0.000250621156972038 -0.00629375278342699 -0.00228455358351237 -0.00345558089531239 -0.0023176618481402 -0.00200367958660363 -0.00101413707835432 0.000242410168254291 -0.00223638455084947 -0.000602417141783699 0.00142840773492357 -0.00221819150248864 -0.00417842353275522 -0.00147586675605573 -0.00129188697191212 -0.00114275532201469 0.00131458743578123 -0.00318805957902259 0.000824403527377156 0.00278883572054796 0.00385158819704617 -0.000338063305191489 -0.0145876526483707 0.0155476759514079 3.65614123319899e-05 0.00124541524806869 0.00454236069300193 0.000469193774464077 -0.00252761771329253 -0.0023841825151744 -0.00181430894080728 -0.000373750619353526 0.00115997325169004 0.00398492038945936 0.00332670063036677 0.00053053829231596 0.00669176876714754 -0.00688039801179516 0.00551891787251325 -0.00117615202138048 0.00567441590509223 0.0117725476397287 0.0106735492960501 0.00147997834844613 0.00300709860174892 -0.000486672696293382 -0.00216389506410796 -3.38327708073339e-05 0.000357567194000038 -0.00129565077936272 -0.000894136033996896 0.00079643532165434 -0.00189185131070138 0.00400339976616293 -0.00370619736066324 -0.00060534649442564 0.00597827725801406 0.00182224004283545 -0.00405079359327604 -0.00248077824756334 -0.000223756549528653 -0.000541187607645089 0.0259027531737996 -0.0176980404540371 -0.014695289464992 -0.0665534455034831 -0.0216741199416542 0.080974436033007 0.159433944459255 -0.109567555513723 0.0192994371137458
  22 317.87769992075 ""  0.0588144156833091 0 0 -0.000212396004105091 -0.000563444540304158 -0.00227480014904481 0.00257210387562989 -0.00152265563466441 -0.00070646088431622 0.00081482766418086 0.00341187680472159 -0.00285176736238752 -0.000893267813597462 -0.000702370804445393 0.000387512827166565 -0.0035426594135581 0.00112041071958038 -0.000691798850195981 -8.99801888915436e-05 0.000151505827733874 -0.0038919141248811 0.00579950701943824 -0.00316684196036951 -0.00336282312974215 0.00517722870256775 0.000345880703757134 0.00267249759114801 -0.0112268896086613 0.00855951749515166 0.00354415090892799 0.0110292415993169 0.0149766875267336 -0.00748950411952595 0.00467654071402895 -0.00934254948775658 -0.00524438634446545 -0.000442738921113267 -0.000555141595245651 0.00116260088218947 -0.00713689154771449 0.00556859905899552 0.00227296817062928 -0.00566454060069467 -0.000531460804110366 -0.00541222725039724 -0.00279461657094249 0.00116630435884601 -0.000884486072307073 -0.00645093850631238 -0.0170759832982583 -0.0192082750839037 -0.00236820862484189 0.0147233587274727 0.0223947323180861 -0.00169228719515519 0.0157806935053071 0.0234546528913779 -0.000621247535784674 -0.00843577204162637 -0.000599833233465293 0.0016810546683354 -0.0186851178090632 -0.0110485207711781 -7.93869658386722e-05 -0.00780980921425637 0.00147190497028435 8.80799033338748e-05 0.0183953713820951 0.027810923534218 0.00274013989662295 -0.00959212816863004 -0.0098701828545854 -0.0158565593186505 -0.00301978050206766 -0.0229789129610331 -0.00734451363815979 0.00681364125469662 0.0115028791023681 0.0344336214837566 0.00481857432880029 -0.00554684751018353 0.000528219153559271 -0.00309537299393829 0.0227636342444651 -0.000393271868658416 0.0248246901145478 -0.00549570832899224 0.000710106500517919 0.0185471249148633 0.027025584753509 -0.00142249392990785 -0.0212975126366043 -0.0112168959560067 -0.000874449251660382 -0.0190559700982894 -0.00928385189456936 0.000267154365713807 0.0240449115604787 0.0326735882024198 -0.249687163030317 0.00760477262688729 0.139577813138493 -0.0380227463032811 0.0753432670741058 -0.300948654339744 0.228514906687741 -0.0831112394371225 0.0797400036076945 0.137472290904028 -0.00756710299195683 -0.0879406029954822 -0.158540000921535 -0.0966783191197888 -0.00581183090002575 -0.0119125752634529 0.143601296883072 0.154092135768356 -0.32095719944619 0.139999361209592 -0.190863920281503 0.0800900836644118 -0.387187774586533 0.140069898657594 0.367405011126818 0.288580861479928 0.0391939130538236 -0.000779699509357635 -7.23070895223924e-05 0.00106763464312723 0.00439598820808166 0.000160173240468991 -0.0030603184665727 -0.00307532225690194 -0.00227587864813594 -0.00304120431997302 -0.00101883185368308 0.00235951149144628 0.00664459027155049 -0.00140188850968907 -0.00119882232530571 -0.00150552408735577 -0.00447008264541442 -0.00183840712871748 -0.000647631250363198 -0.00181131683520457 -0.000706105449676624 0.000382480230615027 -0.00469749845077203 -0.000199974896332596 0.00334306646013588 0.00106044931630772 3.06470839938249e-05 0.00233339197050738
  23 345.904571287978 ""  0.00188266120704695 0 0 -0.000494378407545801 -0.000181390727182411 -0.00115927661893401 0.0012174401085231 -0.000430545465104894 -9.68671440523181e-05 -0.000309263343736855 0.0006761210837573 -0.00132857036238868 -0.000273053770501144 -0.000264354786946514 0.0015048219487616 -0.00315045288714505 0.0019656299853333 0.000241258682960569 6.86034364722995e-05 0.000714432127083757 -0.00200809740550659 0.00264540468303907 -0.000284231996557783 -0.00122990023656323 0.00232175991226629 0.000513215419974744 0.000868140867014228 -0.00119029744402551 0.00120815236483462 -0.00163308840899262 0.000405500055625123 0.00146016080740566 -0.00160629230129619 0.000428810343418447 0.000147011612306615 -0.00111871960214574 -0.000394739109962196 0.000339831636228792 0.00241359561980916 -0.00726537317163598 0.00682045472966693 0.00359281854979008 -0.00493013740616141 0.000422690777250906 -0.00458345273278967 0.00496424768731787 0.00154474158569029 0.0111481829182214 -0.0130968743051925 -0.0142007491944017 0.0141142136308279 -0.0158430369219884 -0.00455671333924529 0.00555987846580505 0.00189431135395135 0.00797942428068877 -0.00315565082887506 -0.000152564961210166 0.0228683724172087 -0.0230329265954226 -0.0104835965937975 0.0235933064709063 -0.0233279760551821 -0.0310516244544124 0.0202255721220712 -0.0173711974762356 -0.0322508999966158 0.00257744848080287 -0.00154791961726072 0.00103858360227774 0.00305738985673584 -0.00291507368367724 0.00831979421255756 -0.0096410434543593 0.0465065409148304 0.0294141998300776 0.00705728063016036 -0.0144567762106167 0.0184924140455843 -0.0527811010159163 0.0177286049722089 0.0119172272145881 -0.00395412005174978 0.0351527354312424 0.0238270111681015 0.0181543939040227 0.00682975344340597 0.0197291827422102 0.00328518389942868 0.00463566390275476 0.0149658403770562 0.0270001387393753 -0.0316935145454552 -0.0482808863134635 0.0263814601921977 -0.0237591997377653 -0.0436797024368844 -0.00400282932896654 0.00305678954517526 -0.311097380964847 0.0642037661655591 0.326429154220862 -0.0207011985427361 0.081925258752595 -0.334611256606812 0.358779213931945 -0.18716712960544 0.21149135978115 0.095127658024079 -0.000538390333872694 -0.0510433459488199 0.0112871603639591 -0.0421440492016933 -0.00853689181805907 0.022889759313269 0.0754939166306655 -0.00303934407973709 0.251037849374144 -0.150848817923554 0.178922631806751 -0.00835977004274705 0.189457249432482 -0.0464621930468171 -0.172162279528392 -0.269970187033696 -0.0552665773405244 0.0123499243221205 0.0010658062783629 -0.00765022316244914 0.0114308103889726 0.00309722071900537 -0.00965885521473441 0.00172036263279597 0.0029896996044536 -0.00850410679457783 0.0139280918801875 -0.00204659215833522 0.0002801269409044 0.0162850296629175 0.00364104242016088 -0.0135413788661674 0.00162920113919362 0.00214276237797487 -0.00879787466154296 -0.00172292187932357 0.000149853492727131 4.44243274846797e-05 -6.56467389856188e-05 3.2403575153156e-05 -0.00164651436287491 -0.00387196592528616 0.00243700493728789 -0.000136257491734754
  24 351.977861017456 ""  3.41518891808936 0 0 -0.000601353741836207 -0.00459322302143084 0.00338267396602176 -0.0390541500728767 0.0257217814293504 -0.0492304113347165 -0.0643885534072242 -0.0810289022709734 0.0442926173624873 0.0377681174461938 0.0143988933588033 -0.071300096943006 0.0577720234341599 0.0919308089989083 -0.0323590036570328 -0.00689591838170848 -0.0143730689891283 0.012373981459093 -0.112118695562453 0.0652865884850538 0.0148405406780321 -0.0901380768015335 0.00161380549024462 -0.125457617593334 -0.0838889311533379 -0.103024209015834 0.193745462896279 -0.0426315320377279 -0.0555599111344971 0.0334769782244944 -0.147537821183325 -0.180845303852164 -0.0350352618400119 -0.0253556734782059 0.103937579836427 0.0301671801303422 0.0976378055295437 0.0923691337896965 -0.0591788250371533 0.11585307820372 0.163369711224161 -0.011573565786347 0.000514714073038322 -0.00335713374238115 -0.00411928216498125 0.000361564087244987 0.00121361643500044 0.000118820350867532 -0.00143228839288924 0.000553115938429461 -0.00121611931857144 -0.00220209973495827 0.000814212930466927 -0.000197317092792037 -0.00210287172397438 0.000363132114679093 0.00181659887085334 -0.000602455798421185 -0.000372320802022957 0.00156016988001744 -4.88334325922206e-05 0.000344562234654646 0.00174441889529209 -0.00021603041657514 0.000531470202843111 -0.000523855509761311 -1.82711063217352e-05 -0.000689379669275419 0.000163925704391982 -0.000185719939244855 -0.000135018125099041 -0.00250930887233511 0.000336362978758809 -0.00118674712147022 -0.000585048622802664 0.00308355260074752 0.000618226085441926 0.000709105925583306 0.00198566029084932 -0.00279596279571606 -0.0151793540044551 -0.00458854073938364 -0.0128725444042783 -0.00222043323451643 -0.00408319602489765 0.00379782303544054 0.000938160156498667 -0.00300466398631637 0.000790458572685549 0.00303405159421732 0.000913564887560897 0.00026452932447948 0.00223075513811633 0.000987634148896047 0.000957767241631299 -0.00117862924090486 -0.00762660889253757 -0.00124826109365406 0.00122161610617748 -0.000866248141663281 0.00216463926337217 -0.0118106175297075 0.00728647991576053 -0.000786726778039871 0.000107912513022088 0.00177652675985042 -0.00107934532488409 -0.00319031404728841 -0.00126144423164287 -0.00379201460463555 -0.000428672039663164 0.000300929522460141 0.000423919888940063 0.000994357690960702 0.00567400454952861 0.000367082182168736 -0.000975957782192311 0.00309901312313919 0.00265665242722568 0.00368671477699813 0.00398639508906664 0.000643562657293382 0.000172444253624118 0.00341905465281047 0.00053843785062261 -0.002569542502311 -0.00489980530594764 0.00249656704262931 -0.000417968286314107 0.00223493311173171 0.00141094226038426 -0.000915707452411647 0.00463700448614628 -0.00527183997450275 -0.00680863753702956 0.0071917231940898 0.00460959836150256 -4.45338341583774e-05 0.00174637157890908 -0.00107394316730688 -0.00267513976093294 0.0128708227756562 -0.0393360295717848 0.0856104409868084 -0.131629223351143 -0.0894928566395924 0.227676378359151 0.220188049964401 -0.0865285262958638 0.180815913458018
  25 363.867325416814 ""  0.219916133971477 0 0 0.0013634921424634 -0.000482078130882335 0.00101534985997871 -0.00339374592733889 0.000532173558014586 -0.00254130546248422 -0.000968644042305046 -0.00271962146241843 0.00320577843361814 0.000281604349789111 -0.000558596259518315 -0.00387835397889377 0.00314926992771159 0.00232830929268212 -0.000770638749569214 0.00132422787251159 -0.000330480345057881 0.000807700571667662 -0.0091552861836067 0.0035744880694572 0.00253980434994475 -0.00670977299549518 -0.000269737350080547 -0.00933967443412129 0.00454925204879649 -0.00553183484556449 0.00274012055660242 -0.0059641447698896 -0.00883497297064669 0.00712219432721251 -0.00584162643512778 0.0026986073832332 0.00244569571963436 -9.43021969575513e-05 0.00244011563543196 0.00281533275042741 0.00677262163392082 0.00286671825471197 -0.00313690245919949 0.00545082042547222 0.00523913415107532 0.00114245977920467 -0.0154238848977022 0.0134394364998552 0.00967014610322965 -0.0438787314488275 -0.0183937100621216 0.0190794544365268 -0.0397091150595375 -0.0184754404556612 0.0185711687730726 -0.000277160209438305 0.00158437236882809 0.0017916680247662 0.00199097089423641 0.0302581666857129 -0.0344466242837954 -0.00724408492385016 0.0310561879659267 -0.0358587524237523 -0.0485598839791151 0.0225056945409777 -0.0208971332996123 -0.0543578148776222 -0.0121002315337204 0.011068345940286 0.0177243991291807 0.00656932779410029 -0.00982461345820985 0.00986334418264981 -0.0110021764896475 0.081155862241797 0.10437212134732 0.0378693793626315 -0.0306503466249496 0.0148820241107772 -0.0787797381604518 0.0102895734553018 -0.00151936501071453 0.0030886188450613 0.0490393251122421 0.0149394568595222 0.0384733084333356 0.0035269479905653 0.039446392881435 -0.0109431394303991 0.0180222177126743 0.0280852462001578 0.039209760707094 -0.0459796487780347 -0.0818247803635616 0.0356633989143038 -0.031620859192746 -0.0716329678935834 -0.0210793044269087 0.0184130089888642 0.177393336069958 0.0284912750203224 0.0115125219514601 0.0251330673172539 -0.0443942062538928 0.317928023851373 -0.191328203717018 -0.0393987328940115 0.0233017573765246 0.173984820070024 0.0202131796689465 -0.0142708121759576 0.151996101082801 0.0201829601726974 -0.013711381734154 0.0890511486191053 0.118007001826016 -0.0967433379348942 -0.161936205230353 -0.0391195687595171 0.0313377463324382 0.0361517654012843 -0.279881019171056 0.0470256438588453 0.154781561861353 -0.0203125610198791 -0.02268614216485 0.0286769923703398 -0.00129033291443558 -0.0128627402634501 0.0211716317732838 0.00358167612954273 -0.0152069860417722 -0.0191978468400478 0.0125463459140698 -0.0143706590983791 0.036704974770564 -0.020941753760316 0.0210469243500233 0.0501070399946098 0.0117519187592384 -0.0435245293875971 -0.030290714734789 0.00762242079431295 -0.00264843973759224 0.00122229952224307 -0.00141623770476202 0.00382085584492896 0.0249061496403927 -0.00650843021399973 -0.0219130853293071 -0.030902394084725 0.0187191912450943 -0.00510013167209933
  26 376.254685381366 ""  30.5657988448363 0 0 0.0248700475189602 -0.00916963382557323 0.0134933315561366 -0.0428684474954801 0.0088066699538275 -0.0275503019373673 -0.00075773712210603 -0.0214815312645754 0.0432679368938346 0.00310532673825501 -0.00990416822796061 -0.0299100340054906 0.015990423402581 0.0292351202604139 -0.00454591157476131 0.0216207974908122 -0.0096093879502921 0.00965121810895217 -0.121779780332914 0.05700849133404 0.039444340477985 -0.0830860799492305 0.00406110294014082 -0.124049874008721 0.0670341506186181 -0.0513768907490707 0.0170335254940375 -0.0634713485631895 -0.102150127247287 0.104414616038187 -0.0586961471667498 0.0638095687980245 0.041269568931515 -0.0242170978686606 0.0331085019069912 0.0312967795762243 0.0386505875980055 0.0345487992580506 -0.019500472430512 0.0438356767910784 0.0631411640662227 0.00654828917531113 0.0016219950169469 0.01903529111742 0.0185248392271363 0.00180533880622484 0.00143906095006046 -0.00104728988072833 0.00485030953969952 -0.00663500900513612 -0.0111897047569334 0.000698059572146383 -0.00766279987153751 -0.00875061034898457 0.00122579477849357 0.00921171016204623 0.0123682000596191 0.00181683223740438 0.00438628861428873 0.00907620934408308 0.00540868505516053 0.00196877094956992 0.00399899238385709 0.00571937943497155 0.00187484295543562 -0.00307842361919134 -0.000207773994768081 0.00167040099784395 0.002918655802935 -0.0130960071311368 0.00846243538681598 -0.0131222456570058 -0.00598046967660797 -0.0145424560821029 -0.0083695972485107 0.00791024205092195 0.000197616172259807 0.00608337120193442 -0.0176365019005661 0.0189965557797854 0.0860429855672012 0.0400523308062692 0.074284887512134 0.00617366402572292 0.000651192616958612 -0.0135307398315176 -0.0120993666076421 -0.0023383002615747 0.0196247675664148 0.0239021600747486 0.0089018520971389 0.00101780972821756 0.00557627479927721 0.00712317656284253 0.00934172570059703 0.00224990758498804 -0.0367857305292241 -0.00656404869281778 -0.0126503836957265 -0.0162491967095332 0.0259073905492308 -0.0345743397696592 -0.000355415418067847 0.0141762087279975 -0.0105858229713185 -0.0265487472462671 -0.00811546372384831 -0.0208806636177665 0.00620332576873648 -0.0234249512896194 -0.00321824242782955 -0.00439736489416468 -0.0331589895601322 -0.0154178899579382 0.0113468801481721 -0.000251877595991938 0.00447087056099666 0.0085470985579739 0.000135571765660337 0.0178702661572141 0.016512740937312 -0.000317970947139835 0.000583581438844741 -0.0199648112928482 -0.00136760563800096 0.0165421800189299 0.0185323407080097 -0.00302562424491907 -0.013039416008282 -0.00836514761454291 -0.0200675366282073 -0.00830258189788173 -0.0271154196304937 0.0280711714950323 0.0310828804825103 -0.0418370895975929 -0.0206438013448274 0.0206056725575908 -0.00804789089565994 -0.0206309194267907 -0.0102950085064058 0.0189840104105098 -0.0181964503117614 0.0368400413113181 0.399434655832499 -0.07852923240009 -0.373633640145394 -0.521605439716701 0.309559366196428 -0.11743724836101
  27 382.246020820127 ""  1.57758389174176 0 0 0.000343731266423736 0.00232374255174389 0.00191343310915905 0.00161579683709986 -0.0022895687177962 0.00300399633054524 0.0022854210787023 0.0033070129609103 0.000619632145277246 -0.00163743395947353 -0.00149356179596217 0.00259288054185459 -0.00171288061758101 -0.00439173676980417 0.00253044023038602 0.00139952920482547 0.00276291227611309 0.00348238469127709 0.00452159345557645 -0.00694398075379346 7.16950734484916e-05 0.00311392968073668 -0.00350154633472742 0.00901780847816458 -0.00307295331151915 0.00601708674666826 0.00134493708631358 0.0073975326744663 0.00905288166846656 -0.00203293821320018 0.00582907108852849 -0.00132256586661057 0.000950574524252448 0.00213663748132681 -0.00521348501642734 0.000764783188688691 -0.0023121612272954 -0.0034322766186435 0.00292012025812172 -0.00443677878577568 -0.00723418631642448 0.00177310745853051 -0.00300988514691754 -0.0137563799495467 -0.0165872031454351 0.00297470221545083 0.0197395436739604 0.0242713290418829 -0.00137306581459416 -0.0373141246406599 -0.0345171638233591 -0.00138545238169975 -0.0368050628526704 -0.0332021017919493 -0.00121455210915373 0.0363762771244627 0.0347400157745655 -0.00101528430894401 0.0516356338496955 0.0486132463398518 2.28973343718571e-05 0.0391289748337775 0.037325557099832 -0.000112282763262835 -0.022813938456318 -0.021321568189493 -3.55298891254705e-05 0.024871611542756 0.0217790399510561 -0.0644853626649977 0.0579364223652039 -0.043966632257411 0.00590914036258633 -0.0811215627359016 -0.0791986547162462 0.0601884530471182 -0.0418101173685523 0.06111025566563 0.0195598732158331 -0.011165680273827 -0.116004057664824 -0.0478922180372816 -0.101599857387942 0.00309370686577559 -0.0048986090828497 -0.0547404275089275 -0.0490684924104367 -0.0030013640727697 0.056318103890057 0.0535279393235481 0.00159618161577924 0.0471459973428525 0.0454090710667739 0.00156547854848799 -0.0341550674857912 -0.0326799909469287 -0.121528866008819 -0.0186942876893374 -0.0829776509906818 -0.0747158588722201 0.136456702519073 -0.0635993176299183 -0.0806674829306311 0.0970189902349859 -0.0602191627184204 -0.0442234707435056 -0.0473283789535248 -0.218911288185152 0.0610779082437607 -0.216274699557394 -0.0341586389841986 0.00707859262389165 -0.113863086931041 -0.111257778886712 0.033389471036584 -0.0427310038980599 0.0935279775746062 0.0713801145662763 -0.102537529804896 0.147345352960162 0.154222259566361 -0.0574048068895603 -0.00752619554190718 0.0287258501585594 -0.000327188892843192 -0.0166340233554869 -0.0314438007272711 0.00304684425751483 0.0206826335287989 0.00654809350485502 0.0291869515809557 0.0173351628283443 0.0396911004955604 -0.0468291606031521 -0.040054466724703 0.0591540810666436 0.0266989240705301 -0.0204022689760238 0.00484482121336741 0.0218139922732777 0.0133067707854108 0.000222842076049767 0.00649089800417049 -0.00843160536396835 -0.0266246378629697 0.0179034548441682 0.0220407646317023 0.0375072472817826 -0.0235943434431373 -0.00119043850363084
  28 393.340375864917 ""  0.936302486608229 0 0 -0.00352053442048476 0.00162688094379529 -0.00130977790585285 0.00385416458254084 -0.000843240792353128 0.00257494007164785 -0.00112732886371015 0.00061108615308544 -0.00467141343705398 -0.000814332572690334 0.00139619836469148 0.00246660991743775 -0.00200680505026899 -0.0012388600923358 0.000429977948523258 -0.00256260039441374 0.00246125278620286 -0.00109405290969341 0.0117306591607997 -0.00545069763834437 -0.00387903922032456 0.00750256121948558 -0.00101384734177147 0.0123034251183592 -0.00538157113987389 0.00203919490158462 -0.00113329747070916 0.00276223051735057 0.00677394281879116 -0.011906306494432 0.00407588668992491 -0.00767449831357885 -0.00468811669660981 0.00145920079201577 -0.00177854080205741 -0.00189816564029952 -0.00428525770093243 -0.00073855085826441 0.00202445063132056 -0.00435215177788643 -0.00410238414807617 -0.000995321578821775 0.00269314385529379 0.0103544634568349 0.0134356832330443 -0.00294065337442837 0.003815235117292 0.0074471350725658 -0.00506293750465402 -0.00259377244342225 -0.00624811350243541 -0.00455663068681711 -0.0208470657790259 -0.0238280609674819 -0.00415121786257222 0.0115733351716078 0.0079183581718872 -0.000945478846843289 -0.00547683591675073 -0.00554337038456622 -0.00219194861102675 -0.0109257025114088 -0.0108839906539019 -0.00367461336049784 0.0206106454845693 0.0139875745980793 0.0019466460995058 -0.00275582237834735 -9.25004500045963e-05 -0.0207611577727874 0.00126882090451817 0.00299312864612074 0.0105688846356036 0.00409874982767034 0.00281050877440919 0.0253049625153217 0.0014657841575275 0.0050514752591438 -0.0196837760134959 0.013118402386454 0.0678424158357761 0.0409387339733527 0.0529710484131661 0.00269497699046999 -0.00643549368390983 -0.0316898987515591 -0.0333174605327205 -0.00585846775120165 0.0464713385580273 0.0401423447916802 -0.00171798706178923 -0.021278773827915 -0.0201322071057933 -0.00133705142195308 0.0476504601911328 0.0358249506261039 -0.135494629652341 0.00582620996570335 0.0820400065581575 -0.0319528214390903 0.0521562703094838 -0.118419458075852 0.0833836482264221 -0.049442034577166 0.0510970102330757 -0.376072076276967 0.031160313440343 0.329136812824401 0.390073093334797 0.344340695371704 0.0271806957889619 0.0250381867331012 -0.370365574139106 -0.35918809519584 -0.0650147228870587 0.0370742894817694 -0.0485380939390402 0.0378721747424204 -0.102323819932198 0.0592190885553376 0.125070238869554 0.0765101171392232 0.00993640379058801 -0.0173603447719726 -0.000746705852723228 0.00981389916621544 0.023786747805969 -0.00295255733382797 -0.0153382619112236 -0.0044843643429564 -0.0197796914880377 -0.0130465702719928 -0.0246038161109986 0.0307578180804241 0.0279535964922588 -0.0373127900556681 -0.0186858823770774 0.0109753608049042 -0.00362309836522438 -0.0145841990697349 -0.00956114237025208 -0.00226933729897564 0.00215124923357982 -0.00188357368453549 -0.0362503758432616 0.00433687036730946 0.0344073303018863 0.048977576566879 -0.0283514997839546 0.0129172613986828
  29 397.781203051452 ""  12.1407286195721 0 0 0.0117248371663273 -0.00472158124269218 0.00613827359930541 -0.0133766100399844 -0.00130339322712881 -0.00758228380296248 0.0039469325178839 5.23620351657094e-05 0.0178988326154912 -0.00106762988478031 -0.00838413127098834 -0.0078636477012774 0.00198208460278809 0.00595765881341981 0.00180018498360495 0.010328905710196 -0.00602743025995152 0.00652087914726442 -0.0400089767066917 0.0108107317666809 0.0141447582245713 -0.025581501365149 -0.00222471673415257 -0.0379036110415546 0.0102426623805857 -0.00112901852243263 0.00934066447516338 -0.00184066409826334 -0.0132876618265214 0.0409675063937684 -0.0120390124713517 0.0213371617258572 0.0165043140308513 -0.00984350779229286 0.00623364969638507 0.015259627610705 0.00844014320398841 0.0104135895265208 -0.00220434188911629 0.0104024283195472 0.0166909693057525 0.00304685145981867 -0.0172675234692091 -0.0460973554243788 -0.0560400658133287 -0.00107071357746782 -0.0194147216638851 -0.0185886336092459 0.00700477675004824 -0.00677296081031194 0.0166985375319594 0.0170980864907214 0.00767251694473346 0.0244735942362431 0.0174775205964217 -0.0106118663546114 -0.0161830958356227 0.0066527035712842 -0.00914710771910796 -0.0210507655581526 -0.000844870133229341 0.0117555273400958 0.00693109525239088 0.00234166326046789 -0.00484338038977146 0.0173080091563438 0.00226907447655714 -0.00922246253984164 -0.0208834408159494 -0.000382905394045554 -0.0203712004985984 0.0227807939659953 -0.0161871047981349 0.0280066579121942 0.0237838301100439 -0.00412053041014294 0.000546799517039523 -0.0298215118203155 0.0730937022951454 -0.0573340442884624 -0.279520495484766 -0.162521077300075 -0.227282922348594 -0.0115909594166299 0.0329813749011176 0.014347840255101 0.03995867728922 0.0260252623847756 -0.0160146605436543 -0.0288241005960762 -0.0115017041753914 0.0263160238707256 0.0134597729921419 -0.00607243606632467 -0.0202892779027948 0.0114837026792004 -0.0285395762055253 0.015117827309653 0.076489930238423 -0.00263252259119488 -0.0112456423160641 -0.00418709029981436 0.0311887694182622 -0.0770492252956866 0.048904230345361 -0.0982363240594824 0.0239471724828712 0.152286636263054 0.0453737496050493 0.163576058157721 0.00943145667909242 -0.010828626980686 -0.0608546532941066 -0.0390258681500999 -0.0239726700677822 0.00905163431392855 -0.044833260162104 -0.00340045997333815 -0.0148620678568095 -0.0381326073873954 -0.00224545296894091 0.0202580432415368 -0.0145198140044487 0.0814336923463502 0.00226496109536971 -0.0496657408397088 -0.091147586643205 0.0118781920128718 0.0587034658827259 0.0122738887125152 0.0871841283605551 0.0485852664226996 0.114597805755322 -0.135831423636639 -0.11249873731011 0.172679063753997 0.0814487086541048 -0.0680916754967363 0.00706691846153334 0.0681863275411485 0.0394707296120702 0.00572576526325447 -0.0018931319737847 -0.00114280795663931 0.092626152760548 0.00221533697209907 -0.0922143037641436 -0.128693818831925 0.0710939897976701 -0.043133752040547
  30 426.335797889883 ""  9.49402065950575 0 0 -0.0505237209137178 -0.00900422828517238 -0.0461847881136779 0.0590868445777597 0.0513958358558398 0.0266149551797003 -0.0305797126215599 -0.0240206245652596 -0.0891140384859071 0.0219704177823618 0.0911767765733063 0.0524657066494006 0.00391115050041812 -0.0181109490592263 -0.0313982466191078 -0.0717924198333257 -0.0211751423933599 -0.0749670738538454 0.169857295288219 0.0411828929899634 -0.0649144920676873 0.123062016246262 0.0870357987249062 0.113819466381293 0.0138569686326564 -0.0485563662450844 -0.0899830659944868 -0.0763021009567935 -0.0434532939445092 -0.159291886573529 0.014689399907067 -0.0426828252776212 -0.0713383131025455 0.074024627561305 -0.0116367072658483 -0.140355745194557 -0.0410431035897603 -0.0706245892334289 -0.00546596069461925 -0.0475466432785917 -0.0907822041978319 -0.0232863458151904 -0.00556204698569463 0.00195876295659408 -0.00546270641068923 -0.00162845428546487 -0.0013167526476528 -0.00660056622353657 0.002465439981319 -0.00230104499302222 0.00280914960844738 0.00451964728696151 0.0064269591545284 0.0103759455732933 0.00550226167860864 -0.0156895007165607 -0.0146701893738583 0.0030455755012159 0.0017197490075261 6.51943835306623e-05 0.00164730709342608 0.0119386638201072 0.0109578353552966 0.00286181940195153 -0.0155562949932942 -0.00862272334840276 0.00135763534975424 0.00450619370410417 0.00032241188959503 -0.00292071783258877 0.00672339171800284 0.000514507177891198 -0.00459300443107607 -0.00302121974324036 -0.00342464732049689 0.000189168350444094 -0.00318709898065237 0.00201869483286021 0.00119182177123548 9.74371371194703e-05 -0.0142772927494061 -0.0145719089073994 -0.00579994382615784 -0.00300105984261003 0.0106711742550437 0.0102364999153245 0.0181157265802863 0.00699496879818533 -0.0326604139107587 -0.0308294066216404 -0.000433825224964618 0.0259908866208975 0.0223887691394479 0.000539463613983597 -0.0312669852903375 -0.020541092873204 -0.00616345530751943 0.00554588070429891 0.00145403823179325 -0.00360386159264166 0.0112641084358269 -0.000974356742321846 -0.00223846192454002 0.00481545776492483 0.00123922413562113 -0.0254313093207886 0.000832042526795572 0.000120038205642938 0.00916255954692676 0.00343061118785777 -0.00124939090319994 -0.00303070744903162 -0.0244187714779573 -0.0148242995708216 -0.00605201744151143 -0.00319712687250427 0.00859570844493155 0.000824263062601266 -0.0105983468985279 0.00154735248492022 0.00324257118239766 -0.00548998893952134 -0.00178450965645925 0.00643229738566134 1.23385013201739e-05 -0.000625497972786628 -0.0064451439970832 0.00240697992472486 0.00202493034366733 -0.00421844862991892 0.00577845095491249 0.0025369985601184 0.00977207568497679 -0.0127535180845614 -0.0014333419921896 0.014439515001017 0.00641081060162596 -0.00364752986090496 -0.00755442668867365 0.000126282266118884 0.00154097538756887 -0.0152395569726393 -0.0806378708530256 0.100537840495634 0.0779853824855977 -0.210136644997441 -0.0216859023556329 -0.145504142444311 0.129457941588431 0.124167109248408
  31 437.697687391476 ""  2.13975262213228 0 0 0.00755259169275683 0.000289166218334738 0.00644863737203944 -0.00989518231961652 -0.00624258396942977 -0.00470362167559275 0.00432625822655594 0.0031527228037004 0.0134243592992042 -0.00235166531327309 -0.0134309381491069 -0.0075376460837893 -0.000355161482792869 0.00234034046297301 0.00398924661016909 0.00979370450184522 0.000768476990637745 0.0114239207546857 -0.0266970675366376 -0.00372473631387018 0.00908659807301286 -0.0195981358818031 -0.0108084849323145 -0.0198374001899157 -0.00191513582144322 0.0068760788329975 0.0121018026365497 0.011179178050458 0.0054753794107656 0.025746629783967 -0.00320158689724167 0.00815102218836175 0.0111426305648355 -0.0103270559051211 0.00139192418281159 0.0195519172302368 0.00567499496421245 0.00954400405685299 0.000590325806420207 0.00684551248590891 0.0126487624137928 0.00266179220075905 -0.0160256514130602 0.0288537215788006 -0.00729001470098665 -0.00412123652936022 0.0174575750356305 -0.0224289043061513 0.00836626689010717 0.00068554214726834 0.0249331963707566 0.0191920395935138 0.0709898409936058 0.0877812131479967 0.0227479385389422 -0.0933687168063214 -0.0799508870161157 0.0129098309855364 0.00432293144398743 0.000622096195311108 0.00636978433085833 0.0693098079489019 0.0695113458803572 0.0111755073919228 -0.0986048720772456 -0.0560913424353503 0.00604397382749631 0.0214021951104397 -0.002240438061508 -0.00751293810743583 0.0291729317499169 0.00638432638906735 -0.0229492575689966 -0.00673970265664309 -0.014858164623375 0.00364573286141247 -0.0165627163362676 0.00591731949558411 -0.0345833333284177 0.0315374743440241 0.0335021395238569 -0.0047143568089817 0.066272472537368 -0.0145663321689389 0.0386603447874296 0.150699821139193 0.161081032398922 0.0313572855170964 -0.19399849342035 -0.174686058864159 -0.00326991906218231 0.154087449886335 0.140028141092458 2.61758277487439e-05 -0.193314067267304 -0.130900697883066 -0.0260796058451018 0.0331283955634854 0.0226462855505768 -0.0103090909407939 0.0462999009678055 -0.0082783420422986 0.00240739279465833 0.0104341695487818 0.0147283867540473 -0.111770761685342 0.00897384921181062 0.00405115771853229 0.0296942167984836 0.0256843029303554 -0.00828263543366468 -0.0155068346437674 -0.100230729483442 -0.059331640298554 -0.0258960882784578 -0.0171040528174629 0.0386804251896244 0.00689850362440338 -0.0514634787002527 0.00328038866669165 0.0160110157902941 -0.0291453204261406 -0.0123434313432994 -0.0196345040412107 -0.00272114645564932 0.0149388788998137 0.0144319699850503 -0.00510889683311139 -0.00963057744984419 -0.0214743302232198 -0.0142925063731592 -0.0092033391308743 -0.024004033724751 0.0191959767030602 0.0412120910999279 -0.0304221250838867 -0.014834144326653 0.00639839609383163 -0.0317812382925972 -0.0143948047541225 0.00433692093841094 0.00203035551549317 0.0106107437454395 -0.0149539516072791 -0.0169882603819222 0.0290697333308762 0.00822144311725748 0.0306125344911095 -0.0260640765530406 -0.0158348316242199
  32 442.298744743088 ""  0.373601464283027 0 0 -0.00199192084247876 0.00118542525568134 0.00146865924498681 -0.000158248939979004 -0.00196006933244708 0.000739260729419774 -7.71671847714207e-05 5.4009670706982e-05 -0.000475056347943278 0.000263066961778036 -0.00144439502832367 -0.00233918521557849 0.00102189866078416 0.00180964203834463 -3.55207554175196e-05 -0.0010686117399881 0.00188616065884409 0.00225102312802901 0.00101735213123229 -0.00440813361875562 -0.000172130620648145 -0.000637063494417204 -0.00429201145675554 0.0049465852365898 -0.00050767877636673 0.000104611375615052 0.000330097422131002 0.000226595126006396 0.00156516991902068 -0.00407260822763457 0.00250440712411557 -0.00256057543408057 6.79944138180495e-05 -0.00114103099806645 0.00162142037484177 0.00342370492310004 0.00266825886562761 0.003600024713091 -0.00100057333272503 0.00270999166721418 0.00432390818976446 -0.000248387410296474 -0.0464811430077106 0.0396512341748454 -0.0373378943002825 -0.0142587413345778 0.0247174398160706 -0.0541842883139847 0.0163992691527845 -0.00214664347073782 0.0637494440901126 0.0429515596626899 -0.0596528855879007 0.0117067817855204 0.0527823280549783 0.00242851009615219 0.0127484735909618 0.037992235700986 -0.000452870933526991 -0.00836491428180457 0.0245115411356413 -0.0720483845151967 -0.0368417730199439 0.034123573371895 -0.00422943847358684 0.0823113051185203 0.0175101834091712 0.0633009066727014 -0.0232735603797582 0.0138529201202454 0.0711871711296066 0.0413603499900778 -0.0753473002701997 0.00595774676782224 -0.0386464283699593 -0.0119666302754294 -0.0468609763681174 -0.00931460265994195 -0.069950406093131 0.0447841230808109 -0.0159148742490932 -0.0543133038371319 0.060195852033183 -0.0396741275069532 0.0821031108285576 -0.134230322035774 -0.0197047707613352 0.0598618496544019 0.0169557649587509 0.0169964891353281 0.00242064480743964 -0.124303097216138 -0.0979699910521641 0.0169070421421071 0.00728901510414192 0.106866943672142 0.015876966290482 0.10550700338798 0.0732967908251356 0.0143490784917731 0.0804816010854868 0.0737707288691517 -0.00928122323891644 0.008400746740522 0.0515043317773743 -0.142639578747884 0.0318608911878643 -0.105399089880397 -0.114273439705334 -0.0290094984754308 -0.0415645766953084 -0.0609683194587289 -0.0688334017685944 0.0268793360630844 -0.0474619530643522 -0.0679868484223286 0.11598040258721 -0.0104829651647005 -0.0885209726602345 -0.0477217887533751 -0.0167338915094195 -0.124217590220763 -0.0719269297122541 -0.0126598420138914 -0.00222751617926035 0.0120243628366975 0.00663627370989194 -0.00518078481585602 -0.00115628658919377 -0.0479212638273461 0.00301260511344009 -0.00444092057422626 -0.00897790067414297 -0.00504199596973 0.0578303435443289 -0.00085500164499039 -0.000439248011491842 -0.0240649926999112 -0.0703850419733066 0.00247280288037751 0.0258713798156449 -0.000796418362497367 0.00135303692442153 0.000254856280914796 -0.0135510863814297 0.00159254837672843 0.0136522703433447 0.0200940653793855 -0.0129287880037175 0.00538710059592715
  33 458.944903238424 ""  0.530635630998655 0 0 0.00337392675085021 -0.00651914352345914 0.000620614133872794 -0.00214082095259531 -0.000105892640452681 -0.00172387617663551 0.00223442363777895 0.00211664790235006 0.00452359016248552 0.000502385947671328 -0.00107208038106088 -0.00335981154521351 0.00208521628969604 0.00266874363923636 -0.00148473487793491 0.00267105654650698 -0.00733349601055631 0.000877373320291684 -0.00946186939226189 0.00481335769203236 0.00474417994777381 -0.00437325572119429 0.00202257798428393 -0.0114935919147145 -0.00327877151551679 0.00677680495688532 -0.00242465258368754 0.00711443820718494 0.00348676797367541 0.0145063441835255 0.000401588978985441 0.00891273911799165 0.00584609267258715 -0.00164053230604949 0.00282681817323027 0.00238842446150822 0.00451591187992967 0.00334902044496033 -0.00293842153359276 0.00452014244662356 0.00567874138146783 -0.000365386769476509 0.0153092879422447 -0.0301810629093062 0.00796724711734418 0.00256048744390018 -0.048101186522774 -0.0153782226036823 -0.00185140244495855 0.0807125527703969 0.055705035113173 -0.0093470606861411 0.0438448488190377 0.0172156090266551 -0.0147861179281038 -0.0537295616592499 -0.0652922401187876 -0.0160455228244812 -0.0220292088157988 -0.0293484492509825 -0.0131885689753829 -0.0545899811336145 -0.0731750844017288 -0.0162855968767226 0.049266559606293 0.0150610307791256 -0.0118075847323748 0.0306053185743379 0.0723601526556167 0.0294338952481476 0.0558079622299892 -0.0257459630875545 0.0383622939216534 -0.0459911150145969 -0.0151833759456334 -0.0422065851411662 0.0184119579368174 0.09729985620846 0.0453715440005423 -0.0414666908374652 0.000383277590672698 -0.00261621365733312 -0.028710451689646 0.00828364401071528 -0.0141573960201303 0.0235237817180077 -0.00193098480857802 -0.00791019253681344 -0.103876720907104 -0.113588427415075 -0.0109965972401056 -0.108974065101178 -0.12075221374853 -0.0178994606675973 0.0279176476826769 -0.0019317990100849 0.0397292763486303 -0.00508495265115213 -0.0937359839022902 0.032772436106938 0.00889474340914024 -0.0707992198591876 0.0664006271447086 0.175129195324769 -0.0469433164786187 -0.0131628671710025 -0.0230432853695717 -0.0872743891148023 0.147843586692012 -0.127187860813173 0.0327258988330197 0.033948861565707 -0.0805494913962635 -0.117684081306077 -0.0605620682403513 0.0169288354282774 0.123426097437784 -0.0428511207554237 0.00426283402102757 0.0666823955494475 -0.0500580739191028 0.00513825449384048 0.0916253808477932 0.0141448073705506 0.0028636986262316 -0.0132497352276415 -0.0107679132326106 0.00485832429954939 0.00609745395135007 0.0211121043537772 0.00907900062615258 0.00609332560135528 0.0166015090797186 -0.0113571272991635 -0.0375777199341599 0.0201758957717022 0.0109611044988447 -0.0031559162947582 0.0317439945227551 0.0104413693010222 -0.00688724398768236 -0.00372220020563754 -0.00538355663153618 -0.00145926467043248 0.0116711492991892 0.00182404613051835 -0.0167696586352617 -0.0334211937773456 0.0136925220391041 -0.00924976039873793
  34 483.825710813535 ""  0.323369721766957 0 0 0.000417162075535418 0.021055323931268 -0.00674861182257055 -0.000545556677015351 -0.00336254675605291 -0.00721508280282386 -0.00835374216373786 -0.00796858127802832 -0.00785403237207023 -0.00543680581828161 -0.0103854378506944 0.00363622773427838 -0.00777899673672163 -0.00989252931619626 0.00857831264743012 0.00393726397181355 0.0269724267578619 -0.0115871872514638 0.00378447818176108 -0.00489377618033428 -0.0113985282245878 -0.00121499047582272 -0.00773564979426731 0.000504749514736044 0.0111842010977383 -0.0260134669007747 0.0242686953779635 -0.0260246812558888 -0.0194013020633402 -0.0242516719289164 -0.0234343488811865 -0.0250008185651986 -0.0218784847329912 -0.00747419422938413 -0.00963522478577371 0.00729993296151081 -0.00773464241855506 -0.0109182084759921 0.00810168738829718 -0.0078685593425957 -0.00987756450705345 0.00776002380121277 -0.0463667162431771 0.0210863922219921 -0.00212495043816621 -0.0330767622895935 -0.00346957650020443 0.00346019947570466 -0.00675383506375211 -0.029893360057755 0.0231514283171055 0.0584159704046975 -0.00900280170462843 -0.00927978399189585 0.0596044099796417 0.0568301446050684 -0.0429079325462681 0.0439368878874918 0.0422693094762996 -0.0342425315500109 0.00174478083017804 0.0286895996871624 -0.0264967919898049 -0.000207957090088328 -0.0264420117476272 0.023652262670715 0.0472254451619401 -0.0471089736286318 0.0454468078633001 -0.0480706212908042 -0.0194540955347322 -0.0375769281126189 0.0385359397868221 -0.0772267798663833 0.0866832186921773 -0.0454145224158962 0.035316847169325 0.00527298785666923 -0.0466790769121749 0.0164816217792397 0.0280569599141273 -0.0251994221909296 0.0388837553448137 -0.00536709041422739 0.13157164784731 -0.048128828058922 0.00775273708138582 0.0848310194887678 0.0740996527509974 -0.0511273582495579 -0.0646202726472822 0.0451885909406507 -0.0521062127481302 -0.0244167502071404 -0.036670247008246 0.0345016331748483 -0.135555850373431 -0.128286684960387 -0.0883770359125534 -0.0631571370953713 0.0940753008833452 -0.0723610578490219 -0.066303132401689 0.0343311233836858 -0.0586697136794454 0.0404218773432678 -0.0767847806380789 0.0822501309547138 0.0200302784056293 -0.0740819309688601 0.0809325058163748 0.0404778758832647 -0.0760041183667969 0.104933180888089 -0.0514580907106132 0.0520482466117656 -0.0578028771815131 -0.0561375790669095 0.0744277222867388 -0.105907497660538 -0.144130791240266 0.0881349928723066 0.108714333223423 0.0104690134724006 -0.000318239092793647 -0.00715335459576346 0.015995242490427 0.00219986604715483 -0.0118761798273822 -0.0588064965226502 0.019453344683027 -0.011336211791699 0.0230113525250505 -0.0264613148010206 0.0640097583235286 0.0453339105615053 0.0159709354664776 -0.0726495366654338 -0.0745570767497355 0.0228899814713883 0.0144030043887068 0.0193939654144216 0.018486250504582 0.0079835381631555 0.0117164581823559 -0.00812602413729756 0.0119235012120631 0.0445131452989612 0.0037081624456029 0.0148037261392224
  35 486.155801321755 ""  0.935935987976151 0 0 -0.0568210145995201 -0.0793158764543511 0.069519974573983 -0.00209569011144973 -0.00750949885782227 0.0713928045370773 0.0420393067864374 0.0358362013045577 0.0181957935968218 0.036082612326197 0.0354025623440534 -0.0462604768063086 0.054394848108654 0.0745290242822751 -0.0468418597786112 -0.0813476750439542 -0.120585263014973 0.102836751656495 0.0236676148792682 -0.0534743397193771 0.0515453308233993 9.36235537556597e-05 -0.029177489996536 0.129176682360061 -0.0224318154942414 0.111738254324531 -0.159456637438065 0.0977702873957082 0.0935198132213646 0.00686197653355028 0.194716036431067 0.0939817198889949 0.121089459930908 0.0280915343340287 0.0682949563072638 0.00845502237589166 0.0698601622954209 0.107536339760576 -0.0520045533299366 0.073797288500429 0.10539002511862 -0.0525791461586526 -0.00687621520048945 0.00420300102148668 -0.000836931358422703 -0.00504225077299354 0.00278227319060189 0.00195124324631411 -0.00090131812132514 -0.007357130730483 0.00282222309826373 0.00949923779560296 -0.00500969674892835 -0.00294334100545665 0.00963521074929814 0.0116805490171349 -0.00515033155472569 0.00696558470985029 0.0095343336310826 -0.00386563624522551 9.17481188426762e-05 0.00728190149318866 -0.0023963031473248 -0.00011987866041679 -0.00714147005391774 0.00267786346446294 0.00778210994328335 -0.00946096433025091 0.00579673203737778 -0.00918851169441692 -0.00596752955069838 -0.00612562953436369 0.00624172049541318 -0.0119710917369242 0.0150002018362869 -0.00583286223255674 0.00553651247220469 -0.00160992477187357 -0.00952411839693703 0.00467024154810914 0.00359341983374756 -0.00347566809311184 0.00666818525414059 -0.00138043242615177 0.0202664798044957 -0.0107591233454684 -0.00055619658716761 0.014512594854072 0.0152763014590325 -0.00638270126372521 -0.011355313575532 0.0104251159524138 -0.00660679153448656 -0.00481030519383759 -0.0103894989214301 0.00362537299520471 -0.0243836534255946 -0.0231644038126681 -0.0132630214048134 -0.011841869684689 0.0149296083464491 -0.01056838746647 -0.0137704652515023 -0.000112689364590771 -0.00926717877174046 0.00868213843242458 -0.0127841057094903 0.0168979739611812 0.000855465634960612 -0.00902991042970099 0.0128768254501591 0.00651661039519426 -0.00990296590712684 0.0198430257252054 -0.00557079093973954 0.00849159588417863 -0.0141602985860255 -0.00756823631528215 0.0131178042465442 -0.0182141435654202 -0.0216875256416122 0.0153128881034553 0.0160788690908363 -0.000164255145551383 -0.000259603103149347 -0.000143503282242646 0.00489303231493071 -0.000445939850259972 -0.00122287825544612 -0.00891911263720974 0.001831232561414 -0.00184656531833734 0.00102098816833282 -0.000516340909956121 0.0133208350079092 0.00380542760022226 0.000957007675978258 -0.0102228182803212 -0.0114939783876151 0.00460284399193318 0.0047305125155282 -0.0884624390471527 -0.0783540699017619 -0.0479409928103574 -0.0831381183831951 0.0259818064632081 -0.0360928133068694 -0.116927732439391 -0.127010149275459 -0.0845986340366976
  36 503.905850119967 ""  1.15668073892403 0 0 0.106314603712435 -0.0916956607080355 -0.0578884217118861 0.0116896490054323 0.0473600567239884 -0.0609616158771021 0.0160908201016519 0.0224624582119171 0.060535098179658 -0.00505051964596401 0.0506687509885364 0.0471775088520638 -0.0111236582385338 -0.0332697769872456 -0.00408636600458264 0.139419351392664 -0.0570967892169494 -0.0521718394884295 -0.0868801469986137 0.148054074602237 0.0265946952804152 0.0138827051298018 0.139017388168318 -0.262077725339253 -0.108660870084704 0.095476609658435 0.0398691168482555 0.136712384996279 0.0614897827583167 0.283574589137952 -0.110246574380747 0.0986639172817332 0.0185504631608743 0.0418000763498749 -0.0247833681906556 -0.0991093334744315 -0.0360844967196764 -0.0856854111823738 0.00724358189844111 -0.0506842671938527 -0.0951568135637368 0.0165367683581546 -0.00181644091345285 0.00385519203098726 -0.00269912766285678 -0.00126565494154574 0.00573709960530514 -0.000897640675016957 -0.000758158603728158 -0.00635662562545983 0.00192623062416787 0.00421236008710708 -0.00774247337480179 -0.00174697816277755 0.00480095708993569 0.00739886966558984 -0.00229977477329555 0.00351089390684549 0.00572566173305985 -0.00311910156135889 -0.000618363128007118 0.0034218491499117 -0.00276141825617422 -1.1906100147751e-06 -0.00420352481027583 0.00399541811992342 0.00448913495950443 -0.00386689496073759 0.00217538607707715 -0.00429561041155428 -0.00219622817091557 -0.00191415131399913 0.00294363351576655 -0.0056646306986604 0.00705852379875242 -0.00231793796408073 0.00173690163893276 -0.00142255737355415 -0.0076313643662017 0.00587693661680681 0.000173464310481978 -0.000394932056909316 0.00684982354412614 -0.00351881732960466 0.00899119250170973 -0.00776701932967153 0.00161836975747911 0.00898198197858064 0.0130041205043067 -0.00110111594728815 -0.00805882531209173 0.00573342729282381 -0.00530793944354413 -0.00408411195524061 -0.00342763190188719 0.00812603110247388 -0.0104442633546739 -0.00990397948008373 -0.00556030358794665 -0.00553733384801125 0.00858734275229314 -0.00128370520028695 -0.00847154563991438 -0.000399713783872844 -0.0037586393695274 0.00399434626643852 -0.00592658872542989 0.00751244448370385 -0.000304215063893138 -0.00457177777385033 0.00593647661897713 0.00317049529127533 -0.00477991777564016 0.0103081396591223 -0.00322958638106789 0.00304446707046203 -0.00585198147816561 -0.0031002314093927 0.00433406531222924 -0.0100918934054045 -0.00990379532986982 0.0057152135143712 0.00642739722982823 -0.00397948661138063 -0.000661004931930523 0.00104331922851592 0.00397616858843941 -0.00171328742786044 -0.000492770621207286 -0.0019865506900994 -0.00233393222978906 -0.00156302898226502 -0.00545759724340726 0.00624454436841297 0.00591098376517066 -0.00620987323473249 -0.00251699109315905 0.00101920776576591 -0.00308451259854355 0.00124343094132598 0.00355449616703603 -0.0836537139423236 -0.0372435834618443 -0.00816095532987056 -0.162815455323457 0.0842833941111343 0.0950431031358224 -0.0402256352360383 0.0500672705892048 0.0573557855464068
  37 527.54951418825 ""  0.883025164759098 0 0 -0.00256112478856277 0.00413465128783396 0.00109676174164477 -0.000294588545112694 -0.000898344569718404 0.00121140075071411 -0.00108142613555257 -0.00112822998319169 -0.00199771474261977 -7.16929550876242e-06 -0.00161540902456963 -0.000493246528567487 -0.000309652404958569 0.00025601158789288 0.000541855180801301 -0.00407327240829711 0.00278698230117306 0.000227670411805236 0.00233238192354379 -0.00354020399805159 -0.0014784600332208 -0.000107989209323421 -0.00339689567748158 0.0074280809881744 0.00440990415994698 -0.00481721099339298 0.000981067723536561 -0.00624039279064174 -0.00358449469386071 -0.00916574385105521 0.000839254571363135 -0.0040932684208045 -0.00199044507794764 -0.00162015171243404 0.000162863186722909 0.00242009148014881 -0.000362506832011383 0.00136071434917295 0.000649482319214287 0.00062527015210853 0.00167609255483692 -0.000219902930820883 0.0296426806076049 0.0449172883527744 -0.0701468739728788 0.0432771703770091 0.0711308962170355 -0.0731491054143444 0.0415263237675539 -0.0244138006231251 0.0462597970359195 0.0163605878317916 -0.06343871895879 0.0477618734509235 0.0082693684430461 0.017347692561985 -0.00371508714160301 -0.051927440414501 0.0378189560893248 -0.0200138276273072 -0.0413444444727421 0.0364174822841266 -0.0379961482875702 -0.0159624695905463 -0.026847168743864 0.0283371521881276 -0.0622721926188427 -0.024109864558422 0.0142865367969244 -0.00352935509073509 -0.0606219986216307 -0.015823205344859 0.0234235126067655 0.0118169471354512 -0.00900732425339528 0.000728039967432434 0.0175092768087055 0.0471367816130663 -0.0132750917797487 0.0667219316191268 -0.113608631437794 -0.0309940422002125 0.0207614973525235 -0.0625648966151032 0.0415475568264673 -0.0995357152630389 0.0358028616455303 0.08512180229719 0.0418284911937649 -0.0475621796959265 -0.0670779140213163 0.0267959475673969 -0.0619937393799863 -0.0954276593037466 -0.0828297518795101 0.049799892560817 0.0284211436142945 -0.0518428610029426 -0.0280570018526797 0.00279329336940344 -0.124766188868246 -0.0393758560013528 0.0323618911595108 -0.0146996125618552 -0.0168398296911313 0.09910054115645 -0.0088067058640352 0.0185196091403611 0.0921689538238865 0.00473353914666191 0.0109257368170536 0.00576964194640475 0.0968654384889117 -0.0953673208663197 0.0479425043080778 0.0189556224395664 -0.00870301267331087 0.00223708037213177 0.0508176830434665 0.12311383015514 0.0389761507210246 0.0369760656832653 0.0409545388502394 -0.0359662253315302 -0.00298736250774219 0.0363561431075212 -0.0247241217100203 -0.0150760044816647 0.0213465519661807 0.0522461633450255 -0.033728101941423 0.0127655806697695 -0.0574349023462571 0.0462508816090172 -0.0491391043284884 -0.0923368075627287 -0.0340911886149163 0.124022768963956 0.0390550569989549 -0.0516671198735853 0.0116106039004708 0.00420311871666369 0.00106814968327986 0.00193068289438241 0.00879536430186757 -0.00392782189040618 -0.0042054709744174 -0.00366754952514828 0.0052018762118672 -0.000503147281054419
  38 576.629159132726 ""  21.6245199903147 0 0 0.00162294818753592 -0.00054800902121746 -0.00146975514633031 5.55439225497438e-05 -0.00083428759525452 -0.00132019471378489 -8.92161896129007e-05 0.000172844512919615 -2.12203531077137e-05 -0.000890031481274214 -0.00178967433658182 -0.000971236500887286 -0.000335158861877452 -0.000573404923028974 8.13699918164601e-05 0.00300962365471578 0.00144967649389478 -0.0019666114389516 -0.00251552812961855 0.00283263167552567 0.00124057429163278 -0.000481032751706403 -0.000100964300045245 -0.00257398781108495 -0.00150986423220527 0.000560531204091473 0.00196011613606865 0.000471177362113247 9.22320122436529e-05 0.00212771767711041 -0.00328019354621086 9.89498202020479e-06 -0.00173495310213725 -0.000686823464096276 -0.00108429942919648 0.00230618217272919 0.00069721046782568 0.000515328599868433 -0.000314992504364508 -9.01058900469737e-05 7.98554123086129e-05 -0.000133035578639172 -0.000759491438222701 -0.0118640758914843 0.0141585600139783 -0.000863521155573297 -0.0259809906540061 -0.00888237027296005 0.000733935459682056 0.117638451735382 0.0929826048811586 -0.0050696190660591 -0.0169803684349933 -0.0316970108350542 -0.00580151171014214 -0.00194741765574134 0.00383154510670535 -0.00262376790031742 0.101830183364271 0.100488145462972 0.000856646945643231 -0.00545419182435127 0.000855331142414617 -0.00130922599824551 -0.020013072263423 -0.0316718259755538 0.00467661726287049 -0.0183379324514063 -0.0189496888905809 -0.021725324839854 -0.0362185154978106 -0.00210207921046324 0.000194461990127377 0.0042046292431075 0.004865470316419 0.0250199634006091 -0.00542937146231304 -0.0420962190050409 0.0190691132642568 -0.0214753089407493 0.0277146112453547 -0.00408470270878011 0.00639499777190976 0.0107041519154686 -0.0170551386450043 -0.257744396404024 -0.224279107903681 -0.0131844017326726 -0.184549534521898 -0.147840460294789 0.0119705256593232 -0.185393020521949 -0.154742410063203 0.00153268342082374 -0.232363346562144 -0.221973874536856 -0.0438206063932256 -0.0407552847810072 0.00729544309921102 -0.0261271427658432 0.0129709365159268 0.0271339955438217 -0.0599959343367341 -0.0719817408796562 -0.00451965718830917 0.00868364410844944 -0.00520654421137016 0.0500558724553854 -0.0179988791746756 0.0497333614147213 -0.010175806444281 0.000882898222082538 0.00568314696821258 0.0151397524360188 0.0617607066154757 -0.00795372752823949 -0.069864900275709 0.0247926877240167 0.023997842650079 -0.00209067335186561 0.0422994951552739 0.00264925860421163 -0.0450008974307648 0.00359284253505459 0.000339296195703804 -0.0054768548101842 0.00348659510948627 0.00249837200769714 -0.00442436891012197 -0.00171515995130436 0.0026163820235472 -0.000714759022213587 0.00528037783607599 -0.00298521328303239 0.000750989476676521 0.00797036619000566 0.00308677003250253 -0.01113430147027 0.00306432607991947 0.00442438522929655 -0.00571373557976037 0.000455236150392133 -0.000116383264435867 0.00075819851012309 0.00192058946676111 0.000811218763689114 -0.000392567631964579 -0.0045480100199853 0.00591284268716156 0.000784840347746992
  39 591.356293132865 ""  2.18113130421778 0 0 -0.00142516616150396 0.00217951976085009 0.000829860715382089 4.50831713266127e-05 -0.000501673841361798 0.00135381059833581 -0.000666704384869244 -0.00032201295375215 -0.00126649061369696 -0.000162665124940787 -0.000938939961055362 -0.000627071700716311 0.000202257059908533 -3.23863902884706e-05 0.000102963097294834 -0.00404238517935093 -0.000162345310701494 -0.000532679327832724 0.00114493088170807 -0.00132242105693859 6.44887645961899e-05 -0.00041213030367504 -0.00214237494640248 0.00399545382605269 0.00293282550800232 -0.00256091966132139 -4.41797073044879e-05 -0.00421818386162498 -0.00202068062149408 -0.00608828557404547 0.00112512840630069 -0.00202685042368059 -0.00093465978404795 -0.000666870363035423 -0.000160199495516147 0.00149324041401045 0.000781272539180532 0.000535899431365593 -0.000199406725304495 0.000452300324697724 0.000788182035901378 0.000110148093613355 0.0599153285635493 0.0185046400412865 -0.043901161047156 -0.0183572246382013 0.0262791985576141 -0.0155959392273587 -0.0484299995576437 -0.00197627840498574 0.011656676452833 -0.0595196653536765 0.00407628777717707 0.00102051359029326 -0.0540161565755521 0.0163176916683668 -0.0243888416091504 0.0193100224210373 0.00695307223863606 -0.00687761123488536 -0.0297616262429073 -0.0115460828695517 0.00843421605475603 -0.0353018972053568 -0.014150208382879 0.0241204518344781 0.0955757723479238 0.00949538152000759 -0.00468216609532772 0.00851534674849638 0.0716310592544848 0.0150623977331958 0.0284415574563745 -0.0493428253238211 0.0536190772815084 0.0131207744675065 -0.0180693890300951 -0.0701348263458099 0.0660680033799995 0.0222654904406207 -0.082671589364819 0.025194394389269 -0.0101330868713463 -0.0383346709847706 -0.0427981547141321 -0.00119023029361431 0.00784680644380095 -0.080672099361222 -0.00198123598487161 -0.0162025807138597 -0.0724920302533074 -0.00510282783206188 -0.0135693847831193 -0.0256243986593361 -0.0188862174826865 0.0125644527205662 -0.0574791365081901 0.0249073594257457 0.010511709154623 -0.00405736107080069 0.193550932627191 0.0444986523597937 -0.0538951381230011 0.0304825770995042 0.00621876501209466 -0.0438048282958873 -0.0310320096872286 0.0343295665579454 -0.043523180209781 -0.0363364115471591 0.0317665174836897 0.0463955874778473 -0.130284060832176 0.140110243857517 -0.0508059538015401 -0.0111604298875028 -0.031863375088779 0.00901523473345268 -0.0516983607097383 -0.192070668334168 -0.0577139541008828 -0.0165126130963768 -0.0280211087187351 -0.0136687644077045 -0.00168401804475372 0.0259701850298665 -0.0227731799015429 -0.0131138599768729 0.0204076254795914 0.105136811894954 -0.038869569001431 0.0107187565736384 -0.044212462582288 0.062132586150748 -0.129914189346208 -0.0980458220736994 -0.041963286128517 0.175109655478002 0.0965733791694871 -0.0718618023029409 -0.00967430232438808 0.00369935694861548 -0.000844994672531709 0.000515039968298976 0.0109003369333463 -0.0013504537750447 -0.00767837590388116 -0.0136942029548089 0.0102825493008652 -0.00389040594133784
  40 653.672711216032 ""  0.194263851322339 0 0 5.2856928282621e-05 -0.000884558723549643 -0.000202063341008734 0.000367150422378067 2.69386934873388e-05 -7.26719357716455e-08 0.000183694552481816 4.73060861809325e-05 0.000212455716105311 -1.1981231595359e-05 0.000560391917996419 0.00024783465094017 8.00752349623869e-05 7.81879740338861e-06 1.92612635331298e-05 0.00137923231623742 0.000588596502833439 -3.76509919264144e-05 5.24372048447694e-06 0.000407656436762969 8.73442221984743e-05 -0.000161414802187774 -2.5756195756397e-05 -0.0015492504882013 -0.000891266224554191 0.000761501128269549 -0.000234453453572844 0.000904342944412372 0.000435588922773638 0.00112332039029229 6.33450824647622e-05 0.000306947924417828 0.000237876941189974 9.88444470483236e-05 0.000271006930163715 -0.000888688871036937 -9.04646415480998e-06 -0.000539272155036911 -9.22721123588582e-05 -0.00019136705987861 -0.000270100618252199 -9.49528809056944e-05 0.00186980758569555 0.0216765933792743 -0.0253425170790147 0.00502962749022236 0.0155714627241568 -0.0194659783761945 -0.00541337713823024 0.0232865164266809 -0.0303320165173195 0.103533494837447 0.0497357594831845 -0.0558401032547822 0.114795147030191 -0.0449776416981571 0.0525255771298243 0.00335887274225858 -0.0256732385780106 0.0289057994792097 -0.111277526934586 -0.0614529905252397 0.0649612316131784 -0.119574324991547 0.0416943430989005 -0.0394648798922215 0.00409794268619644 0.00249703174656296 -0.00238993374359097 0.00246694378431748 -0.00242631040564067 0.00103997025933789 -0.00036809612740726 -0.0110737552530456 0.0118135376549394 0.00222730875104726 -0.000654903841354278 0.00351271806334569 -0.00722782171421002 0.0255644992927535 -0.0304848413165509 -0.0124604778415595 0.0179366641868529 -0.0237582263020927 0.0733541288483732 0.0521786688230951 -0.073102466028725 0.076405233560822 -0.0609964929841674 0.0696784903398641 -0.0800632735030923 -0.0761209891691748 0.0702114561972264 -0.080987031328261 0.0583942292902569 -0.0562770563975372 -0.000169029852619103 -0.00819943277888254 -0.0036336903809284 0.00221900017147456 0.00236830172833351 0.0059508919800191 -0.00417369490808521 -0.00196171413463687 -0.00128162898911427 -0.000899707390456731 -0.0104083729549449 0.0088976413423013 -0.00213871536647748 -0.00997386531856912 0.0109732046546962 0.000567423515544058 -0.0154972236464464 0.0181717958183118 -0.00485632181607086 0.00134301701431364 0.0027756956539262 0.00253204967993509 -0.00610145918359726 -0.00129638798982698 -0.000992832827970255 0.00413720013613052 0.00880065520905604 -0.00416101112060679 0.000518747019666568 0.00732670167569639 -0.00455666291976602 -0.0043986348517386 0.00445059778536445 0.0136348734072328 -0.00520407275880119 0.000688866258511134 -0.0103079014487325 0.0133014782632586 -0.0205214102034611 -0.0198097056697443 -0.0075469096448168 0.0328177608269526 0.00361983404854376 -0.0139655927159968 0.0056518417966949 -0.000916438672629945 0.000177791369521056 0.000328069320854816 -0.000405623728853419 -0.00106707076922661 -0.000182018610964344 7.50262332640245e-05 -0.0009269572363829 0.00028038722263289
  41 704.31779626103 ""  8.98590908318001 0 0 9.2932672205756e-05 -0.000505109853891139 -0.000198032893400704 0.000129191049311031 9.73807234730316e-05 0.000245717865913132 5.48016864312208e-05 2.85881948648805e-05 -0.000118538956053356 -7.08811746470299e-05 -5.74478699228711e-05 -0.000201556536022186 -0.000207815561705066 2.7272418599535e-05 0.000121147434492362 0.000495014160129643 9.31043769238607e-05 -0.000437940716733495 -0.000213268804942311 0.000728105983111809 0.000368158308190892 -0.000289164794299184 4.48470315442585e-06 -0.000856899014661723 -0.000302442056094069 0.000221198091424708 4.05048091941093e-05 6.5570849228933e-05 -0.000123770186277854 0.000387061734409918 -0.000335592765078342 0.000116062024573879 -0.000328583411079098 -7.22686713422018e-05 -0.000104097638295028 0.000336839742282464 4.06997865544673e-05 0.000305562100230316 -2.02691537893996e-05 3.53233883633098e-05 2.4090567081797e-05 -1.99987148844915e-05 0.0224834288333625 0.0281806450658971 -0.0387391458344078 -0.0890502239358541 -0.0132943895379187 0.0274285759378327 -0.0794600313499415 -0.00256798826744725 0.00210759640983049 0.0175919531763494 0.062616134885923 -0.0602095298833434 0.0249928911511466 0.044036350112454 -0.052069654015941 0.0719753185878683 0.0057097518371503 0.00547048828585968 0.0477388306192348 -0.0392720696168526 0.041878836655475 0.0407657556713279 -0.0341837358900388 0.0433921021877116 -0.0159632620195178 -0.00156019725001373 0.000658688829353089 -0.0185609503456589 -0.0666494405949732 -0.0139466614367255 -0.0341599320755184 0.0459220444513147 -0.0502878645878355 -0.0225456094693759 0.016265778262665 0.0638268929965417 0.0706360911806469 0.0111593864269761 -0.0448096435760861 0.0312722929445606 0.010754694287974 -0.0365883012950818 0.100793700936013 0.0131729746906035 -0.0458030135956751 -0.0326085316454849 0.00590550742591035 -0.038193386796421 0.00457290280858997 -0.0388521021913868 0.0169693868334876 0.133519394455175 -0.00218810505144308 -0.00977935967888615 -0.00396484601530232 -0.05681078537584 -0.0120103553823636 -0.0158022460508323 -0.0977614797112944 -0.0210542506549964 -0.00403196123798536 -0.0625311921000302 -0.0108276698164234 -0.0247808945414894 0.0441664754377398 -0.0477054974415332 -0.0235107476655969 0.0469179923405447 -0.0484199705296688 -0.0381794178842053 0.0602161006326312 -0.067822611893992 -0.00652694157603037 0.0135855915225337 0.060066147838138 -0.0218474865797485 0.0248253090994441 0.0970167160867185 -0.00450135728883843 0.0152731287821918 0.0539707651094857 0.00413830939029088 0.00315470317905325 0.0197081556746317 -0.0105766267514839 -0.0157282066754105 0.0128998912318078 0.0649104152637493 -0.0183427905516708 -0.00470026820446542 -0.0209815862929633 0.0524699474268122 -0.111745630361508 -0.0674569680014575 -0.0313924542463173 0.14034741508293 0.032916369808355 -0.060333559734583 0.000752273388952239 1.1050147530667e-05 -0.000214193584525626 0.000117334643162653 0.00138130661280601 -0.000266670887004148 -0.00135818633791733 -0.00436482498780349 0.00343656892928858 -0.00061967585726837
  42 755.904108626693 ""  0.928441642612462 0 0 0.000480468429446448 -0.000632073336084451 -0.000479392167457278 0.000264126862887939 -0.000202771311512197 0.000686433683343091 -0.000256600583208509 0.000214880876187746 -0.000628814133890673 -0.000270523447837249 -0.000847156091827672 -0.00100879046671094 -0.000272562758484425 -3.94040190308072e-05 0.000132975428440073 0.00162169190569677 0.000755434560827514 -0.000346176880298324 -0.00158133763770641 0.00211408840966661 0.00239878564477353 -0.000477579575493263 -0.000151751088965435 -0.000584946702140088 -0.0011718703153853 0.000639366844210305 -0.000132380877706671 8.98138605312221e-05 0.000129727291902523 0.000550113174769342 -0.00122990353757633 0.000311427371782424 -0.00113658612131205 -0.000454051998287099 -0.000442703066977931 0.00172807297593552 0.000545741685376773 0.00115130002211511 -0.000363565339065741 0.000446454932172741 0.000510629480732458 0.000322200978354341 -0.00583242653835409 -0.00445850704261092 0.0091040293221393 -0.00125821019342678 -0.00672367875903362 -0.0100058183241326 -0.00171792972139559 0.10019378598859 0.0871403417549181 -0.000638695328457025 -0.0426334409804406 -0.0495722034409115 -0.0020437119645212 0.05866413031978 0.0475647999435881 0.00774245178968861 -0.120815990934068 -0.107522365921128 -0.00169417336371546 0.0476130279434834 0.051941602301068 -0.00225289710566393 -0.0604187853923819 -0.0488700612945749 0.00113426878641382 -8.7054343006903e-05 -0.000551016828489317 0.00712730920262005 0.0203464612654322 0.00224122128048494 -0.00105790363561841 0.00134057599145408 -0.00247270286660231 -0.008768442409984 0.00397191380163257 0.0233168240540196 -0.000147609897970009 -0.00659664743847498 0.00375806899266929 -0.0232393857597542 -0.00215640977693318 0.00964492032350234 0.00167854140280976 -0.172920613936709 -0.148649344370884 -0.0127008140604979 0.150785696809696 0.135889030872731 -0.00739151867447446 0.18957114200984 0.176574581954595 -0.00166185738690046 -0.115444294924454 -0.0981678403244448 0.0314844628043452 0.0364115434709664 0.00314420058371711 0.0114896004732726 -0.0206613183013883 -0.0157117846824976 0.037236735801066 0.0332670246804349 0.00812008601989459 -0.00582749574546856 0.00444335205820207 -0.0155916635147995 0.000294704646142698 -0.0108123197625391 0.000467185137253864 -0.000673444303637581 -0.000599758968363184 -0.000396546124367165 -0.0415565326053763 0.00911140553648114 0.0352745679024768 -0.00967909347535643 -0.017524170770507 -0.0175188638640605 -0.0341277463031137 0.00426384258101103 0.0379106907555217 0.000195329268292472 -0.00593993660053232 -0.00824624522783145 0.00380970367567265 0.00742147145232193 -0.0047301385494981 0.0092633854351684 -0.00314983135112956 0.00885187511778195 -0.00367821480451923 0.00662125604424031 -0.0254090524082398 -0.00801591073319112 -0.00723803478485499 0.0129244334690693 0.0103676570917539 -0.0136325239020171 -0.00446860909166506 0.000314345428702933 -0.00015173309728178 -0.000171206261854365 -0.000616736395953005 0.00121449356328286 0.00111257596921901 -0.00150075087837704 0.00319167947636916 0.00044703324582936
  43 778.487935995357 ""  14.7796353282997 0 0 -0.00011564048553009 0.000734821864176931 0.000231420816988585 -0.000207004610871428 3.20106323107805e-05 3.00701932047425e-05 0.000133926363026582 1.94703889170925e-05 0.000320916900577964 3.74308048179981e-06 -2.52040074615768e-05 0.00018556761587032 2.44315274714206e-05 3.54747864808711e-05 1.39461490300622e-06 -0.00141000669738105 -0.000662084919840125 9.94486213023099e-05 0.000775489065863225 -0.000771865423426039 -0.000912098205883976 -0.00029323948005478 -0.0006754950793983 0.00114473846792395 0.00125334710688025 -0.000698388819346859 0.000764739642133462 -0.000698617847689166 -0.00030792011391209 -0.00104708467209113 0.000580431944148393 -0.000607901635406091 0.000357419416437687 7.76405773934703e-06 3.25450173725365e-05 4.64251143360216e-05 -5.41539155015469e-05 -8.86438391808946e-05 0.000110828036184948 -4.66851956436973e-05 -1.31246578710261e-05 -2.65550983237539e-05 -0.0765517068895332 -0.0112697030498786 0.0729371127816174 0.00339908265192925 0.0246363682594128 -0.0264820144729924 -0.00559994733898958 -0.010227478142018 -0.00859334996403602 0.00113659089052497 0.00187994550315717 0.00184724527325694 0.00433577793971407 -0.000488299507531547 -0.0108674568477031 0.00936486922239054 0.0127927229377843 0.00871778005031683 -0.00413194683231412 -0.0119203634465871 0.00359534367906714 -0.00113138308783075 -0.00824437153339939 0.0171477011147991 0.00628124143951483 0.0015247378864975 -0.000684160862932684 -0.00209161888042183 -0.0116639404550186 -0.00232189261646646 -0.00296867913673363 0.00523208663085947 -0.005538015623478 -0.00115534717659782 0.00205569089809366 0.00693799042903109 -0.124294149021636 0.0162777687144101 -0.0112960040408849 -0.23874787597158 -0.0464208613188276 0.0917253009676048 0.0151659309343309 0.025818775328435 0.0291691814984756 0.00184518444697021 0.000641987953249051 -0.00772399094164445 -0.0196371982195501 -0.0157504610040322 -0.00922258492189722 -0.0165927536022598 -0.00109732936603603 0.0355735379494239 -0.00931459255378319 -0.0165939351564145 -0.00244432989443062 -0.00339936335774724 0.000586186524542195 0.00166971133954831 -0.0100133946295422 -0.0169441942604918 -0.00348380124123528 -0.00803224892925175 0.0066524837785246 -0.00673016524837471 -0.00827566439260608 0.00710159926329725 -0.0074810011574334 -0.00190274427129692 0.000270831294702993 0.000190218651346878 -0.0035859557619949 0.00213342362721515 0.00968720757266752 -0.00127825724257226 0.00101485605000921 0.00286627413890442 -0.00386374862543808 0.00212082191786845 0.00877848677075831 -0.0106809059993135 -0.0880941226105751 -0.0951590279164526 0.0435106176054143 0.098664337376172 -0.0516581797421499 0.0603559668013914 -0.0283243496700647 0.116203062220626 -0.0432261854306685 0.0377362766826442 -0.209282072878066 -0.0648157789100193 -0.081191315817977 0.0853717456779613 0.0638811394182419 -0.134323932987368 -0.0119455763904779 0.000545960202876126 -0.000512884377014216 -0.000511370699808736 -0.000450796629697374 0.0014318485962327 0.000732106491359558 -0.00183858219809187 0.00249449102874593 -0.000299132883415863
  44 831.946514032069 ""  15.63802427837 0 0 -0.000713327262524213 -0.00120739747593405 -0.000397442922186346 -0.000413257367000385 -0.000382076079943243 -0.000954546819281724 0.000707884207247898 -0.000378065477313015 0.000719929429536981 0.000474618559942137 0.000465780542953653 -0.000116034199097875 -8.54178853107693e-05 -6.12671123350416e-05 0.000327454071151371 0.00207143708374605 0.00136367428203238 0.0011509816177464 0.000961471024141268 -0.000807006393024809 -0.00186166669576727 0.000336383244808588 0.00048870893952757 -8.80587479859872e-05 -0.00136942102594215 0.00108181793056839 -0.000445726094133543 0.00229925515241812 0.000392188049537467 0.00287534753701473 0.000434664583670919 0.000944358978745934 0.00109884671775059 0.000287130579861816 0.000281462158832657 -0.000913691220906818 0.000234089765603074 -0.000498686108754028 -0.000123897280114093 -0.000289184205866518 -0.00031251178872197 0.000165745599595288 -0.0222078768102804 0.0323638613954645 -0.0242779186914732 -0.0812418523060908 -0.0250035742649467 0.0333604911026523 -0.0143732660363121 -0.00671035932064798 -0.00154063715432668 0.0366410169778469 0.00627269013217855 0.0110967559781248 0.0449708407537373 -0.0165715137237847 0.0315823968715763 -0.0343249131260596 -0.00962776592388429 0.00164749211844344 0.0448439246948647 0.0299033050361243 -0.034413812781452 0.0367584747949783 0.0182698665234447 -0.0231019770705591 -0.110677931491399 -0.0201844564415058 0.0120413030889204 -0.000656184690862658 0.0828196301737145 0.0203587841629613 0.00749540954224703 -0.0494908295660008 0.0517649762383131 0.0030690606456123 -0.0238535606122102 -0.0766239305082856 0.0172010334850903 0.0171214835508669 -0.0271202103575516 -0.0282059747835076 0.0196907428854797 -0.0209452436461539 0.0460923176448758 -0.076490901745375 -0.0449929905286645 0.0881332125030983 -0.040030324929336 -0.026112688306308 0.111559498695369 0.0212342284602178 -0.000659625212946077 0.0536838939673852 0.0354881449254294 -0.0269491738117917 0.0876214603571584 0.138311511745015 0.0172153796207816 0.0159746707008137 -0.0765380843422244 -0.0238945136418287 0.0911416318560444 0.151901049169702 0.0318657336734186 0.123959505621315 -0.0807876024647421 0.0853430062711374 0.119874502943492 -0.0686410980062308 0.0869287721466004 -0.0176249002116608 0.0688771219652391 -0.0744087481679804 0.0999305908671026 -0.0335296337925318 -0.142551186070422 0.00775497791056911 0.0298692969507823 0.0795402997643864 0.0932172205951388 -0.0184744652645048 -0.126043777808497 0.010316068788703 -0.00372630702312288 -0.00464304055907302 0.00409923872017753 0.00222011529438419 0.00491535627340262 0.0333147538079162 -0.0109136591400843 0.00509705964759995 -0.0177813357253011 0.0602085469165319 -0.144386224156356 -0.0629244856684418 -0.0367413059056858 0.117554482002629 -0.0216897766532133 -0.086503820525752 0.00647005989972102 -0.00111611001137339 0.00159815566453948 1.64580392216046e-05 8.31792780572946e-05 -0.00533778218654755 -0.00196877639055399 0.00656398508931533 -0.00636274163405203 0.000292940659632976
  45 839.333294855322 ""  0.28388551624785 0 0 -0.000967934055278388 0.00198085451623194 -5.65587085059085e-05 -0.000126491582520162 0.000926555752124085 -0.00248278114349085 0.00140526584693074 -0.000410084250182043 0.0024176772299664 -0.000482930656220494 -0.000316845356205911 0.00145331280389805 0.000323973998728463 0.0001974032491916 -0.000622464897032454 -0.00189160234904447 0.000450049943484389 3.2112756406733e-05 0.00618400499523735 -0.00104693569946983 -0.00695310762136692 0.00144883847047309 -8.49487761869738e-05 0.00140354770975697 0.00379491902906416 -0.0018347991405315 0.00265266905493707 0.00046181230862985 -0.00052080660328265 -0.000256794578698456 0.00346874361929533 -0.00189065530401576 0.003033541774987 0.000788862361945109 -0.000231868244948145 6.89429977176242e-05 0.000951398189192079 -0.00211563948633426 -0.000313390944201093 -0.000934496985664258 -0.00135698538357833 0.000111123022283551 0.0161572836148165 0.0263016641967832 0.00177946435048406 -0.0057576703906516 -0.00529196870906271 0.00961301806521781 -0.000989008978157565 -0.0216047904112191 -0.0159783233183951 -3.69840062761208e-06 -0.0292890191169075 -0.0261150487602555 0.00356119078200964 -0.0177889297403057 -0.0134909289181708 0.000356649523289082 -0.0324892128234967 -0.0249859044597318 0.00337373723353199 0.0515820260803809 0.0397683314305142 0.0030782669116573 0.0702526467897638 0.0535359268254998 -0.00632108139343829 -0.0042413808582223 -0.00111304851435007 0.0046948027007372 0.0137023385243518 0.0040884093949014 -0.000368686742806791 -0.00303084464257019 0.000785898590556433 -0.00503605416881016 0.000969098547944597 0.00313613398105214 0.0982085503486696 0.00544892265586141 -0.0815151999918353 -0.0508734285689906 -0.039950717581723 0.0199908019863 0.00428775242203034 0.19547688981623 0.150298636438026 0.00115697152352965 0.151731351421272 0.135262149460887 0.0161877338397184 -0.289807591484221 -0.26077851400841 0.000833690011171698 -0.452008853985203 -0.405971494307627 0.00945673386095208 0.013439501873824 0.000762683222173584 0.00717588221346185 -0.00757765417301336 4.40473129209729e-05 0.0141242604789626 0.0240308744325901 0.00431463632754259 0.0103018992735509 -0.00656886684307264 0.00827933377203091 0.000302897786056842 0.000969135169163043 0.00010592709787692 -0.0019746164377962 0.010918775908782 0.0019578853403764 -0.00212394117087386 -1.00687203681143e-05 0.00375890196081843 -0.00557104159316002 0.00350656784865578 0.00114955613094849 0.00146267550785789 -0.000436096213887426 -0.00203059793900296 -0.0154405230003239 -0.0355441163552852 0.0323714203878759 -0.00256706311450047 -0.0155069986629398 -0.0561198720457241 0.00054357460272383 0.041483656733136 0.0278579622666357 -0.0133018956923634 -0.0247637667257795 0.102895808349682 0.000562657971473525 -0.0159541072034219 0.0532932660149348 0.00122826975288265 0.0460712718841279 0.0239797394139581 -0.00152355779399266 -0.000516562161002828 -2.26072993418111e-07 0.00090633931756027 -0.00503317251944702 -0.00273848385805104 0.00382895870432456 -0.00865404006110757 -0.00101897924908126
  46 851.315555488928 ""  22.7365327179848 0 0 0.00124418699342135 0.00139178171533273 -0.000127340006470332 -0.000424757581437884 0.000226129726571102 0.00223532490287442 -0.000639180474670829 0.000753101725968789 -0.000962155506548265 -0.000319630872660363 -0.000489060334293678 -0.000304302311912262 -2.96137515843163e-05 -4.55491675482992e-07 -0.000129731284295444 -0.00349703481053448 -0.00296266621186814 -0.00260131090329133 -0.000736850370145369 -0.00202802622384594 0.00290287688648326 -0.000172795598216169 -0.000691480129079403 0.00209845775311497 0.00388064802514789 -0.00257323885199541 0.00280630013158229 -0.00367498896852434 -0.00152769753967636 -0.00368995920274454 -0.00132103582401368 -0.0023826741849165 -0.00252447314646203 -0.000317048041247724 -0.000525515857697084 0.00197982915021542 0.000952125231499192 0.000484741454522622 -0.000432688488833289 0.000281378212465541 0.000293514484886251 0.000154483681309656 -0.0432630592608634 -0.0260874704017603 -0.00100715328015825 -0.0169899345841691 0.00420183440616073 0.00167898260175493 0.00441446446462295 0.0141378627337752 0.0128876984602948 0.000210441168842176 -0.051652441559165 -0.0151434867801831 0.0124983707981101 -0.0361537069394572 -0.00435705765847364 -0.00074475184425855 0.00364653656549845 0.00470549652695844 0.00573899542365786 0.0309237554208647 -0.00107705190897262 -0.00222015292995732 0.0265812331970305 -0.00221322821237017 0.0161574355349611 0.0054464521924139 0.000314055965126698 0.000285514598042185 -0.0142487099174353 -0.00309596568690406 -0.00120560126293065 0.00644077110932569 -0.00614211759861281 -9.3599284230654e-07 0.00360339700634738 0.00655274592737499 -0.146217327034341 -0.00215697738588467 0.119576768696827 0.0488841073650454 0.0758615765222045 -0.0290010906612478 -0.00298960428114852 0.210371506230143 0.186523992090463 0.0210868819639246 0.153605562600244 0.153613270636833 0.0203508023382486 -0.0882249959050981 -0.100730252338495 -0.020045199217514 -0.130517199506671 -0.128006290400911 -0.0166059700576645 -0.0255711757213849 -0.00320243583297711 -0.00270587337155401 0.0136443221167774 0.00452145154121066 -0.0163289559843842 -0.0228327778319702 -0.00612173150069558 -0.0193858864454261 0.012299569226914 -0.0158380831335352 -0.0191702661991732 0.0058630842169748 -0.0107123423767459 0.00293148116974119 -0.00907056365457396 0.0203954611596266 -0.0117611991171572 0.00374019738647765 0.0193216570973762 -0.000704724595849508 -0.00278734396011874 -0.0159922394827461 -0.00980484945022867 -0.000108697278430373 0.00935397639596402 0.036668096448277 0.0771166819705334 -0.0643101925228293 0.0103149739972595 0.0279944684091147 0.116141027111356 -0.000189249245052394 -0.0950191009013387 -0.0678824685527174 0.0176655905761375 0.0903990996096656 -0.26639382237778 -0.0357105677019092 0.0112050027662692 -0.0702497616261954 -0.0365386405989988 -0.15776824640031 -0.0640119164160505 0.00128840092838595 -0.00169496784493642 -0.000888295102122512 -0.00549376887412352 0.00874193828896185 0.0056776284972401 -0.0090897154118111 0.0153546526710271 0.00187556201501412
  47 859.021632050514 ""  0.104105547191857 0 0 0.0773312464606555 -0.0757789961128948 0.0164114167091703 -0.00855954393663909 -0.0335486099782706 0.107537310148145 -0.0861349905298755 -0.0126556131866256 -0.124616946023278 -0.00523489684474816 0.00395363719981172 -0.00327436858871402 0.0149867593331476 0.0149351579732659 -0.0202560507566178 0.123325758934171 -0.0381651285360556 0.066853526812902 -0.17378054058836 -0.0353748961202203 0.248494396675239 -0.0541934155687615 -0.016965713295388 -0.0486296239145195 -0.244216058893767 0.0959053555549622 -0.227152265850254 0.0341065780471272 0.0435031974490321 0.054756456767498 -0.15102084563858 0.103983257601036 -0.120280817545078 0.00123251312220243 0.0070833934063622 0.0233842187096449 0.0315968152329151 0.0425200859953933 -0.0263540307247541 0.0264037524338642 0.0306400104589764 -0.0125616136552004 0.00218781627805881 -0.00384587468282063 0.00223481321947189 0.00866464050342784 0.0029832537941137 -0.00427155845820798 -0.00107060157078895 0.00227556218433788 0.00199015399375611 0.000570804572600188 0.00261310627490809 -0.0112783058116526 -0.00338405887153719 0.00406049604242596 -0.0123389246327862 0.00150125072718267 0.00308942701303717 0.00246490256399252 -0.00297726055250527 -0.00796622387803963 0.00934081526924953 0.00224238287059128 -0.008164855700559 0.00881177651518391 -0.011355716770995 -0.00141480552986399 0.00196957252812015 -0.000818533082722659 0.005757939087391 0.00190295112276939 0.000140260001200357 -0.00397479077042831 0.00443418435040201 0.000198808261657764 -0.00261579396152388 -0.00774073191747882 -0.00123747777828881 -0.00268801964206288 0.00363049980059895 0.00235944315261545 -0.00314410371274517 0.00204441479748264 0.00928750622400004 0.0359288323265785 0.0194174053580596 -0.00861235945212634 0.0293435394360675 0.013355394484121 -0.0101874137668519 -0.0097491660186999 0.00388297337223617 0.00709098147087567 -0.00761634508173276 0.00603695521812685 0.00801670337285544 0.0102071097832591 0.000424718618406677 0.000834416309321797 -0.01038689815401 -0.00194940263805642 0.00810263901160585 0.0128504545746038 0.00296837552136718 0.0130081828738271 -0.00712298594463709 0.00693204330343899 0.0134095474316147 -0.00776743199992068 0.00894320964989316 -0.00294326063465591 0.0108889618785603 -0.0105203247252123 0.0115108938284419 -0.00382630048038755 -0.0147971076364657 0.000825267340327652 0.00348488592811856 0.0112896249782302 0.0106959161731404 -0.00143050450430349 -0.0130314374363759 -0.00192878228498165 -0.00080462653156034 -0.00093575081406575 -0.000306344593927243 0.000963881267490263 -0.000303640816260751 -0.00339803645653297 0.000150434144562624 7.60280591812086e-05 0.000819576526036263 -0.00635580743049937 0.014566943377546 0.00615991799540806 0.0033828573015363 -0.0132606394559906 0.0030315334376465 0.00845363079564912 -0.000741568620757656 0.0341512713598466 0.0568880643985974 0.0223741175983297 0.0382497150531959 0.113632077250066 0.0300703001447012 0.0157546760763887 0.0866449940191699 0.0239825576323424
  48 859.42373644674 ""  18.9292730928354 0 0 0.00999568579507005 -0.0120276687429567 0.00169476040987425 -0.00241479416356973 -0.00520725456227147 0.0135486460626712 -0.0111425164797537 -0.00229707190354264 -0.0166029319368093 -5.58355613666257e-05 0.00109169951549696 -0.000212859677805002 0.00206126211245596 0.00204068793660378 -0.00270021336478903 0.0193151045690061 -0.00454929029389869 0.0120831886813431 -0.0218564301476129 -0.00726034850225566 0.0304031599531082 -0.00742107945933486 -0.00188877965796601 -0.00394843689333058 -0.0364548742566994 0.0149977932488497 -0.0322375401269494 0.00789130661508296 0.00662903908774732 0.0118260533647566 -0.021565322418041 0.0160980684078007 -0.0158305166103306 0.000532398249448189 0.00134164338912278 0.00206558983143391 0.00399266296317305 0.00545851760421005 -0.00344250924846359 0.00382332829574061 0.00450425076211574 -0.00256681922997621 -0.0153249786670284 0.028632139110416 -0.0175846917529177 -0.0538425447930063 -0.0152741932193123 0.0315424919738704 0.0038369515969141 -0.0380037962717841 -0.0338529198482217 -0.00361398022552482 -0.00635790293636582 0.0867275139048318 0.0235811632553911 -0.0256408740651556 0.0864245374872711 -0.0106320699760058 -0.0306356111533643 -0.0266512082308221 0.0211274298661945 0.0646058815398738 -0.056144069399928 -0.0132241121645556 0.0680792401193073 -0.0456112653089682 0.0741404037147942 0.00639144005679527 -0.0154303437088534 0.00737809505209852 -0.0322074736830137 -0.0120376403762831 -0.00083810770580573 0.0249720307705619 -0.0293215332876355 -0.00329439752346956 0.0181282203455275 0.0554789360699129 0.0237401150843638 0.0149392828522146 -0.0290307655802377 -0.028145416180632 0.0104045726635321 -0.0128691370043959 -0.0631386924473714 -0.280606820245723 -0.15776504304896 0.0621143455698789 -0.225658465351166 -0.115085405091314 0.0707248067143569 0.00403924236311059 -0.0845158352353743 -0.0493423008676147 -0.0339430426700216 -0.110377436301759 -0.0489242636010122 -0.0607917003720327 -0.00294931096876826 -0.00293947005299585 0.0709890643890579 0.0156861715833917 -0.0496231611473283 -0.0823394264788767 -0.0173628242176613 -0.0832359988953455 0.0442652668504577 -0.040882173713188 -0.0899901076086837 0.0545323064345998 -0.0606285692068806 0.0194484725416217 -0.0724405111333082 0.0696227076648617 -0.0796894003583235 0.0265615339776083 0.101836819880001 -0.00773969517518158 -0.0226484306446665 -0.0744460837379352 -0.0734333343582805 0.0103557741540715 0.0909330119845949 0.00751157540752835 -0.00246312276548534 0.00328860980459218 0.00214226624126162 -0.00445200525658546 -0.00300511237537734 0.0183337168620416 5.46641929977258e-05 0.00245358613780127 -0.0123024853211491 0.0426292904075939 -0.0895416916377289 -0.0437466789647723 -0.0256668994232102 0.0889222038670214 -0.0251618384082986 -0.0552248987018904 0.00742920945947964 0.00426273333107611 0.00945051285424265 0.0029557212291064 0.00556694049483225 0.0122623990230016 0.00323485804351841 0.00997850372946483 0.00609237275248735 0.00409247580868013
  49 864.800089767235 ""  67.7996923649701 0 0 0.00183391164088539 -0.000465077584996274 0.00101620086491017 0.00172517635766216 -0.000251230326578759 0.00288271448035766 -0.00243241626918717 -0.000416740090521354 -0.00285824762509191 -0.000850774231926298 -0.000403864368531785 -0.000409963543683151 0.000233508093659877 0.000150261991490946 -0.000465433516665224 0.00243472271592547 0.000174640324245423 -5.38223202369454e-05 -0.00586240467397287 0.00158197753576089 0.00930908526947564 -0.000713864294103291 0.000262634655649984 -0.00700705563980567 -0.00474577971936418 0.00161028993062784 -0.00676316274711151 0.000358939053190271 0.00156803098596425 -0.000941287994996155 -0.000754374232565714 0.00187790766681261 -0.00133763775536093 -0.000360903560254598 -0.000346392283474584 0.00129650866556856 0.000216366500202923 0.00163091613402341 -0.000375815096943158 0.000514622488922981 0.000392099955591574 0.000427711375880985 0.00498222701428748 0.029458014137646 -0.0191236020425658 -0.049489250732579 -0.0340635921069155 0.0113446511207488 0.00117447770755976 0.0609377141113552 0.0578783600231228 0.000762746914030367 -0.0793960596204612 -0.0166024008128843 0.0223530317000671 -0.0696994733372662 0.00349284411722422 -0.0100401712084483 0.0428942252464981 0.0423057033765827 0.0171962345953693 0.0123506736233914 -0.0600427853204526 -0.00428646835548205 0.00235325262329103 -0.0703844128198508 0.0299355123844752 0.0181060285942522 0.00724267675693427 -0.00511732209552339 -0.0394650064375501 -0.00907093129929622 -0.00018173308800338 0.013460464831239 -0.00732689237816102 0.00803485043021286 0.00397540719394459 -0.002333502387164 0.079150120449041 0.00643219689216983 -0.0662692915800931 -0.030088708392055 -0.0183182805729095 -0.00651689308676646 -0.0133934359995048 0.289045974535736 0.261967361474992 0.0405524587768988 0.212332842304869 0.234424595279712 0.054556392363837 0.158818671521785 0.0924472448829416 -0.00912990848992281 0.218998858098071 0.121135635096444 -0.0364427421876036 -0.0581230347831928 -0.00702785911991229 -0.0126455436458947 0.0277292007251788 0.00614780787723374 -0.0407120267583391 -0.0590039839673032 -0.0149552427693248 -0.0464588126118534 0.0302634226446353 -0.0439681821192761 -0.0267555780352685 -0.00449886818836585 -0.00987113161190749 0.00868478638071985 -0.0282738328406199 0.036856602805201 -0.0131386505849052 0.00403231855777946 0.0221608734509121 0.00786220894268676 -0.00974714743022834 -0.0344517329084551 -0.0118665172945211 -0.00471696362132504 0.0024586774593658 -0.00585136907873798 -0.0288330493684168 0.0315859622548894 -0.00500309368064473 -0.0191209171649412 -0.0471406884400359 0.0219094979783191 0.0398160422365142 0.0256158132556778 -0.0165496251669552 0.00475979082104779 0.0201211404994327 -0.0253419691390771 -0.0247911616258911 0.11597076476207 -0.00155196909146906 0.0210423396753013 0.0338205194502491 -0.000474184692360613 0.00199056151341294 0.000908242781649982 0.00306719776226174 -0.00437434897175618 -0.00366497642174056 0.00492023977456259 -0.00677308446119134 -0.000597426795062841
  50 925.648747298951 ""  89.4148541875862 0 0 0.0582902905770396 0.0675686378981234 -0.0201228333463914 -0.0161789123245758 0.0240197414185034 0.0773738977007932 0.0079584827659682 0.0456042425307487 -0.0166958737480984 0.000318115996858897 -0.0215749237853582 -0.0258756474363347 -0.00876679534061913 -0.0100734514355451 0.00796774798644696 -0.0697225888242052 -0.0626410642467231 -0.0466211693348498 -0.0388255896750605 -0.0391643723054899 0.0925189830914611 -0.0472354314125777 -0.0298525420595498 0.107509199050636 0.153160922787635 -0.0817523209094754 0.194655152475341 -0.114701217881547 -0.0559057727613196 -0.0734382126203612 -0.119066505568608 -0.0647641767004885 -0.125782642728856 -0.0444228670241593 -0.0190575995480914 0.0800787253698351 0.0119505717517703 0.0312617334735155 -0.00217391278250548 0.0174244011175013 0.0272582201290197 0.00262122747947418 0.00687580812613285 -0.00278231188234273 -0.00506279109742508 -0.00530641502824104 0.00234220653488308 0.0016705309970186 -0.00449013005006499 -0.00153643855427554 -0.000435660089969771 0.00154736073844199 -0.0020267711985452 0.000945566017497342 0.00448829265099806 -0.000781534207258464 0.00403290063316391 0.000431184388121444 -9.36545364432764e-05 -0.000577734634774979 0.00231886927154572 0.0027039371865478 -0.00196596861992707 1.05263439457282e-05 0.00126708991667006 -0.00289427935254017 -0.00147757649534902 -0.00234126195247562 -0.00230494082991583 0.00117822691631906 0.00274334269030574 -0.000382844160885098 -0.000117150115744854 -0.00150520589198073 -0.000236092619846325 -0.00144495192142928 -0.00012654278482541 0.00188095229610387 0.00282078585274403 -0.00180634347231068 0.00798424382284291 0.015879381645712 0.0100363170018461 -0.0088722358968292 -0.00442298297956615 0.00407059659569023 0.00211904495871549 0.00738370229860272 -0.0113336511337242 -0.00718729521702448 0.00519849958479865 -0.00128689760386863 -0.0041880693040707 0.00384555266499309 0.00741997333155876 -0.00139918758884194 -0.000502993446289517 0.00457179108920641 0.00246996928508329 0.00102290841415466 0.0059638258722965 0.00268731261306827 -0.00181063214469913 -0.00276952806425685 0.00026263121599508 0.00402615757745894 -0.00355665117712835 0.00677958533901559 -0.00171497057834696 0.0042688998675787 -0.00198928627118606 -0.000452857292002492 0.00234583008048182 0.000433903451565601 0.0021266217191027 6.69030182690803e-05 -0.0027217427832001 -0.00137785159274678 0.00306120614307282 0.00636931586177675 0.000671846840788748 0.00175342203439725 0.00228418635922789 -0.00662082527540619 -0.00991937674219192 -0.00258131117799494 0.00108430043243594 0.00389369845594118 -0.00086117605545266 -0.00124546901384744 0.000228014698684985 0.00271089683696114 -0.00307292132897073 -0.0122385034305786 0.0317124854091962 0.00934261160835523 0.00508802108027257 -0.00350351529972039 0.00668312608087938 0.0242717701941338 0.0152738597367082 0.0108631232914961 -0.108690068465382 -0.0521703632173585 -0.232415362984655 0.266664226800275 0.239486847434775 -0.159872093819962 0.396787998842211 0.109385305051028
  51 931.482275742225 ""  0.924849702731425 0 0 0.00134601596210804 0.00127545942183914 -0.000899481025715872 -0.00136157283006874 0.000632239975856127 0.00182939737723999 0.000603315904214055 0.00103249014980819 -0.000492075212958629 0.000246820334690733 -0.000518677399856115 -0.0006371519451351 -0.000279762321228364 -9.35623331268836e-05 0.000271190411456612 -0.00125610983493277 -0.00213505825712687 0.000801659592110108 0.00099150309171272 -0.00221817653043151 -0.000130001933670587 -0.00127338207976207 -0.00108403217596954 0.00599856356925435 0.00299374440888969 -0.00163820884252606 0.00563161559712603 -0.00179657420762377 -0.0017266487914253 0.000622938103690592 -0.00489245302134248 -0.000954564770539151 -0.0041625138985562 -0.00130128411608175 -0.000197173099259107 0.0019293782255894 0.000606967122018636 0.000531957080932843 -0.00021714810384504 0.000495020043523754 0.000773725534681565 -0.000152610857480232 -0.0004404992600945 0.00058234392063807 0.00188721886640145 0.00188150829866005 0.00221636215017127 0.00112600156439562 -0.000338250179009416 -0.00876555150302784 -0.0083458394987557 0.000862529206171158 0.0149541666505231 0.0099498803760601 -0.00107301064670536 -0.00184148796357606 -0.00202672689054571 -0.00134633510334601 -0.00927963214871388 -0.00871507600790092 0.000498938471858565 -0.0079829195769381 -0.00559096535281319 0.00106593021743365 0.0127488359836711 0.0148058427550661 -0.00722224297562014 0.0997338639217422 0.0818376241202271 -0.055536095571268 -0.0873669838788004 0.00880800559439708 0.00380093973021362 0.0381048563789426 0.0457946459207365 0.0537466102274118 0.0153118050078135 -0.0829150109326588 0.00123867837911764 0.000447523962680564 -0.00245267795453129 -0.00433732931250785 -0.00177698723374719 0.00247472296037777 -0.000674338517504789 -0.0790250909870439 -0.0638563504702047 -0.00289234810834921 0.0203908258503944 0.018442653876223 0.000609734599869066 0.0486437562660635 0.045666339357781 -0.00130116951288181 -0.0822468582124521 -0.0668647625731179 0.051365589041865 -0.106037386413842 -0.0772434587723983 -0.0368913245066506 -0.290243841308952 -0.113633192598613 0.0944698030527166 0.109815900301226 0.00281587969571119 -0.122555559004733 0.112683552888848 -0.235753781838222 0.12343028916864 -0.230322631506209 0.139121799462232 0.0102619063981754 -0.0870492771193747 -0.056167422691336 -0.0999338818817174 0.00169363601142903 0.136285958544814 0.0565404874929175 -0.130287837672519 -0.248078730468075 -0.0208051355679178 -0.102324786121294 -0.140770694292931 0.000371845413314224 0.00125306753503231 -0.000971062945996443 0.000583141492055835 0.000228035278379227 0.00131874582936539 -0.0013701905667175 -0.00182155830429187 -0.00153748883486107 0.000129692451605911 0.00192044585447582 -0.00163840975911289 -0.000514472415634711 -0.000167834132342135 -0.00358985181481905 -0.00199400432901618 -0.00437152904425652 -0.00308110023865368 0.000425189771706316 -0.00271953529625421 -0.00145093154840011 -0.00643383398403682 0.00752111694259618 0.00689101223345626 -0.00378056075896992 0.0112600168660792 0.00330351731170891
  52 944.674870701261 ""  21.3269816279504 0 0 -0.00465590246550233 -0.00462328551274852 0.000888749966234937 0.00208627835103704 -0.00215188450501143 -0.00477251805283459 -0.000861226238734622 -0.00261757818030469 0.00237872765657871 -6.23428902070072e-05 0.00159708978672962 0.00105165480088714 0.000200991114031646 0.000437378489683557 -3.09573415815478e-05 0.0021246244085551 0.00481809500748675 -0.00357281015962254 -0.00152574735056489 0.00408126222351255 -0.00107383860142092 0.00339207563484358 0.00310339189161077 -0.0126859555719899 -0.00647853668908299 0.00394939429776159 -0.0128293166559999 0.00456248593553229 0.0038509295201327 -0.00132472901991572 0.0138939608564433 0.00139810971074544 0.0118923095714492 0.00304017365764842 0.000998996292158337 -0.00502571744492244 -0.000471953964910112 -0.00207202156208532 3.30830856314088e-05 -0.00143814430890726 -0.00208791560907052 0.00028750407551832 0.079534431455582 0.00855984981428748 -0.11527407976548 -0.00931480339368285 -0.0146223900457523 0.0282882598508686 -0.00387355477635609 0.000671557137751641 0.00847761091466636 -0.000850146490625754 -4.34448327102931e-05 -0.00360655471590773 -0.00247505506617364 -0.00171504188612293 0.00146365262336818 -0.00226733149476964 -0.00346240167098822 7.50439882920881e-05 0.00339577221424944 0.00865109519569182 -0.000647774728886763 -0.00138780856822405 0.0072639126981759 -0.0124290471831495 0.00250189597055849 -0.00125916950183637 0.00409500565860032 0.000565532020956734 -0.000742219332816821 0.00186047953130549 -0.00154403998394711 0.00302375592448557 -0.00222610789362197 0.00205254336879988 -0.000828570351229349 -0.00109639179361898 0.0606296356771559 -0.00900838438738988 0.10768413673055 0.298995360732303 0.13736123707805 -0.152222766677143 -0.00188410094611678 0.00790914711786966 0.00215507711259521 -0.00589382587123192 0.000922803237918719 0.0066850988908429 0.0151776718970636 -0.0206841886734334 -0.0203649428081007 0.0257852424767559 0.0193208609926462 -0.024824948442534 -0.00306047242800337 -0.00995926454867507 -0.00487228434172728 -8.3144533411021e-05 0.00289895276779072 -0.00334705236625347 0.000998979305155308 0.00930532474537697 -0.000829261379336159 -0.00381105622603737 0.00410412466884629 -0.00583831117504767 -0.000922755904825891 0.000217383726499869 -0.00143112850446193 -0.00137760194406623 0.00108446791198565 -0.00279495786524483 -0.00316001748312044 0.000658973654211865 -0.001980266043774 0.001363620764245 -0.00166461125678004 -0.0128895333200009 -0.0048019558609599 0.00106902323132971 0.00453739670105517 -0.0575524506898173 -0.104992698523755 -0.0560808854343738 0.00853856229927466 0.0989018614852428 0.0549605692325211 -0.0441178982147152 -0.0235267334262797 0.0605407158026636 -0.0216588649771088 -0.158526920864532 0.164804959193948 0.0466249226795494 -0.0237707655009978 -0.129535247220895 -0.0819152364180968 -0.00977109085816874 0.124573906837342 0.00022270333951217 0.00727339141568866 0.003050475125566 0.0123105158519448 -0.0178089050146572 -0.0140052849783076 0.00804932533919355 -0.0183492265669547 -0.00573105638529103
  53 946.557417480575 ""  0.639484490909363 0 0 -0.00029281598420069 -0.000270981906926888 0.00015989522145306 0.0003816870566005 -0.000176197793233328 -0.00042141010968515 -0.000163994935870468 -0.000111178436880042 0.000283495052145802 -0.000235567852074717 1.97989413932799e-05 0.00035784558116625 -1.95510604896909e-05 0.000208114747312291 -0.000433877077615542 9.59915417727681e-05 0.000551047695009456 -0.000840888548861664 -0.000569738294056586 0.00041317254553792 0.00038691836351783 0.000326119401769494 0.000400665554661321 -0.00190685614644392 -0.000116582533132471 0.000187159095498572 -0.00121012759776754 -2.51292427536475e-05 0.000449965553686303 -0.00104002195917514 0.00183780369950566 -0.000259194771991658 0.00132409803549181 3.17004116441218e-05 0.000101879043637112 -8.82816237439679e-05 -0.00121264540916889 0.000888516388539273 0.000471285523703133 0.000316143733795743 -8.89429245289032e-05 0.000266178662783776 0.00275223377994795 -0.00110955752521702 -0.00218066629075226 -0.00144721843013081 -0.00021800488223732 0.000943915996663037 -0.00103538961261357 0.0010181809849494 -0.00023832066960162 -0.00311755768468114 0.00121447244782477 -0.00313128940637892 -0.000689949638298591 -0.000881642784303873 0.00111877438328839 -0.00768926748001718 0.00330598468556425 -0.00333791634591574 0.00322912947268937 -0.00424909389479625 0.00595381214372642 0.0107997430187792 -0.00496280316550402 0.00511882728841958 -0.0210812306304477 0.0792844876710754 -0.0982882754879514 -0.032662221013048 -0.0203531995565073 -0.0571335125921772 0.081787149857796 -0.0566816255306599 0.0568788295415149 -0.046067732308403 0.0559748097464714 0.0267085158642204 0.00301826220456475 -0.00180334603355181 0.00416914948267759 0.00990959442272991 0.00324779195775904 -0.00350440274918953 -0.00553818603536424 0.00858592842672353 0.00102190207442163 -0.00832391775134515 -0.00492735118179896 0.00212077717122079 0.0235743011353314 -0.0138586218037659 0.00970706377533065 0.0203463339229235 -0.00130148367053521 0.000591424451847289 0.102325503664702 0.242269447683922 0.115909248996311 -0.00719137319009959 -0.186677395574265 0.059250059463646 -0.00113697420669563 -0.251395120183136 0.0170711333851838 -0.0603084350372882 -0.0277715135665406 0.059351243726836 -0.0810059872174585 -0.0228174698842364 0.00654943809499608 0.115789610428164 -0.20933133950395 0.242611443404064 -0.000746394831157659 -0.00615442773610269 0.240420451306807 -0.0240848306187594 -0.0358455549849234 0.23222565826302 0.131366819046942 -0.110389509002739 -0.218987523963472 -0.00169562038694781 -0.00311104034863229 -0.00153708355828725 0.000218627996623123 0.00282687225160484 0.00157904730528972 -0.00107915470191792 -0.000818211777034745 0.00173073911524286 -0.000336904795713585 -0.00545504377248376 0.00621750799963971 0.00198432409418501 -0.000413857875681054 -0.00451972066203462 -0.000935324799112082 0.000878124884945326 0.00321873612508245 2.17448050328095e-05 0.000500961964827072 0.000262890036914906 0.00102186474724819 -0.00115948241774395 -0.00102040749724414 0.000706889196465178 -0.00187127831896798 -0.000550624109653256
  54 960.300737803515 ""  0.5031251536949 0 0 -0.00976938658594707 -0.00614492451361945 -0.0387656370939029 -0.0824412831520303 0.0416312209019075 0.00374174012389054 0.0621196779569395 -0.0256388264598899 -0.0321551359469591 0.0139841104083304 -0.0140739751223801 -0.000485543520491383 0.00457946886762689 -0.00165074826233374 -0.0026493496533946 0.0307860882875103 -0.0888578104002765 0.281939723382131 0.253510970873621 -0.0942730056435258 -0.282280933557775 0.000493260480737504 -0.0536021018120996 0.429088823047329 -0.118873323262186 0.0462762302859715 0.0971582250058172 0.184343646691406 -0.0468112634713521 0.388874077395246 -0.304367269200418 0.127012866101203 -0.174680207923146 -0.0310476040945756 0.00353459211144824 0.0222625909889799 -0.0121366496157028 0.00899421352855376 0.0108939936275364 0.021530684013671 0.032005738857733 -0.0299382093806929 0.00137919968417094 0.00113412669954507 -0.001976836412291 -4.86720627849355e-05 -0.00129182188075982 0.000595962452343162 0.00227910142472081 0.000444882670961354 0.000667409328632954 0.000236677538240287 0.00083876072382559 -0.00029692428433296 -0.00175769755464884 -0.00192679449721678 -0.00357405721671271 -0.00102012794520746 0.00158643194839381 0.00190946864220584 -0.000503828646105131 -0.00356920085955311 -0.00120254820411284 -0.000298423972021197 0.00126935470125293 0.00108520760910033 0.000306151301802639 -0.0004955982116904 -0.000996304778227539 0.000922397097354469 0.000313731859816871 -0.000724776686361216 0.000517467644744469 -0.000441426443798037 -0.000546341628754804 -0.000666158653528895 -0.000405637475232044 0.000512075035666574 -0.000771318641688859 0.00181663215259048 -0.000192707182775832 0.00653933367353899 0.00396094089707611 -0.00271049746323217 0.0016882274496231 -0.00469300088006982 -0.00374253321438264 -0.00299388614040909 0.017570460616325 0.0142481885582045 -6.04496842301897e-05 0.0147882743234025 0.0156875579419065 -0.000591667026919406 -0.00630854234587765 -0.0053443618857642 -0.00168531981302206 0.00129862870599225 0.00186721814535682 0.000409510620639236 0.0055932761170616 0.00189512854802059 -0.00324601626172629 -0.00518714662853201 -0.000587241890646918 -4.37790659998854e-05 -0.000687919162764934 0.00169437919434441 -0.00226428745039689 0.00209708282077418 -0.001825491489895 0.000786601518081116 -0.000270983549841965 0.00264429375346221 0.00221139900875906 -0.000245297602680188 -0.00313530451444363 -0.000590679778341414 0.00208570188419281 0.0042888625391603 0.000824161927511022 0.00159055217359601 0.00134086789382297 -0.000473496651653173 -0.0013695100769474 -0.000508324985547463 0.000117354533935003 0.00183178641603374 0.00108609666373958 -0.000995664231802518 -8.28235870751868e-05 0.00130523066321825 -0.000192658610465222 -0.00214289858361361 -0.000229615359547399 -0.000325344576291408 -0.00151027037979757 -0.00168516762744946 -0.00371153932163173 -0.00358860036520057 0.00155490656038707 0.00149478969824393 0.0155331180937181 0.00677248308349664 0.0195346505543451 -0.0630967150555352 -0.0236863125765959 0.0210933410469452 0.0362179135849029 0.0247011982326912
  55 972.347891116912 ""  0.91886506297147 0 0 -0.000813738921830748 -2.50489922674767e-05 -0.000703075635530864 -0.00183693560796735 0.00280970646215823 -0.000368952937759489 0.00202922807539755 -0.00178575489725786 -0.00147639533072521 -2.25563486150386e-05 -0.00120716047969456 -5.41567795760273e-05 0.000572336502374996 -0.000363912228820255 1.85777740091481e-05 0.000862583610672173 -0.00344011193304066 0.0120262167524169 0.00906376455399953 -0.00155639322187298 -0.0104491893680303 0.000912010099718664 -0.000925056393340353 0.0147969324723878 -0.0068440755722152 0.00265024542725402 0.000722972325093512 0.00861960036774288 -0.000942574616576384 0.0157354966138462 -0.0109497480133668 0.00636207579779453 -0.00557770116280825 -0.0034154866783247 0.000592756902442165 0.00117041954199283 -0.00102326637338601 -0.000584660681455126 0.00109101447847385 0.000415854022574809 0.00142726218916154 -0.00282690117974507 -0.00427965328999582 -0.00938052301196722 0.00100329125076064 -0.00608653438580928 0.000720166965370577 -0.0049135614281835 -0.00125056329127525 0.0109883535731524 0.0104791445339535 -0.00256065840942621 -0.0315241591132816 -0.0192090294580908 0.00460499156032842 0.0356968665387441 0.0298646654801551 0.00335610060748889 -0.0285036866054803 -0.0251648580319414 -0.00195154210322201 0.0747576734561937 0.0666630661177333 0.000778315111299825 -0.0525020785640205 -0.0517881738819419 -0.00169061285308433 0.00988121590014419 0.00883004781360419 -0.00904604437967017 -0.00605026022824817 0.0181935722773641 -0.000280968206511742 -0.00173361658744414 -0.000526736936699392 0.00711093955048901 0.0181608124476358 -0.00780647603923647 -0.0259689745367147 -0.0028090663071818 0.0207962560791165 0.00449726470492845 0.00831104009629852 -0.00294441581093793 0.00121654511894091 0.161173099657144 0.13293504571939 0.017355008108493 -0.210058549683821 -0.193072203594777 0.00655946116691142 -0.449247515832407 -0.401194155914306 0.0124174822865688 0.322611404700794 0.268876725600155 0.00827999818380382 -0.0632620353574229 -0.0496635466954159 -0.00389564439532065 -0.0718510029045263 -0.0511823712451532 0.0458682777493937 0.110279088838027 0.00298904487525978 0.00645008404382804 -0.00635508131907208 0.0170718338514812 -0.00487596494128031 0.0152949263534632 -0.00585163637129475 -0.000510777335066958 -0.000397928955814798 -0.0011889858639222 -0.0481387027299682 0.00397217891131239 0.107012142198561 0.00974429842862747 -0.0529647343745841 -0.0608542082751877 0.00263905902215022 -0.0532878173414274 -0.066124359205567 0.00111947623795037 0.00256467649074803 0.00491031498308534 -0.00318371776369946 -0.00545797985680128 -0.00686082640829896 0.0103359507988765 0.00479973530883692 0.00164390753871893 0.00389290225895454 -0.00838554542796133 0.00400189077835749 0.00873727602832387 0.0104342020155587 0.0111149277700924 0.0296542471131068 0.0371194485751824 0.00712743586222948 -0.000272083534650997 0.00149060398498972 0.0011461662497375 0.00453818131986774 -0.00680501002402461 -0.00509204404888261 0.00138067163393766 -0.00460534592251913 -0.00117868898842972
  56 986.59370802219 ""  31.8097628529855 0 0 0.00858743698701356 0.0189416467278995 -0.0171831062114694 -0.0687802444471812 -0.153414612058386 -0.014086248387222 0.0293876631531307 0.0338881940739526 -0.00219746782809046 -0.0216004840516682 0.050751789010595 0.108374054661883 0.0617882174861896 0.0649073940614619 -0.0708206254785294 0.0256176791263741 0.0584083465285152 -0.0863234426232361 -0.0726609721840899 -0.126468652990763 0.00524865631511818 -0.0644755631641735 -0.144111291651784 0.0131066699617924 0.115068392692211 -0.0568586428049965 0.175527556247676 -0.0618451743822064 -0.056970495131262 -0.000614340233741442 -0.121317830772041 -0.0499975082207457 -0.112822121577906 0.138517543795089 0.0841090656719889 -0.222922323237514 0.014700399954376 -0.0219596768009748 -0.0381737149014022 0.00218889835718505 -0.0157319981581525 -0.0423403556362082 0.00035115419966652 0.00144212161370199 -0.000346964193989548 0.00069670474911554 -0.00166356888399896 0.000348790401240999 0.000636892761260646 0.00201966963193329 0.00170121999969983 -0.000476701632489761 -0.0025968017117187 -0.00187335444129316 -0.000416512197533172 0.00405644583356979 0.00262827146392272 0.000804778352090466 -0.000405892689871236 -0.000688017015241113 -0.000154317516055902 -0.00143069789575001 -0.000299405835946781 -0.000346048837182033 0.000230751567201607 -0.000162667322540669 0.000305958540657863 -6.87432038987939e-05 8.93122878391887e-07 -0.000727151164312954 0.000537898465210667 -0.00160479538417936 -0.000230226255129749 0.00155006911223719 0.00131889656644299 0.000175661694385606 -0.00165467893560163 0.000615007534764461 0.00128489628931691 0.00151519250652819 -0.00371753639932957 0.0019482952311763 0.000231706165929241 3.97572206773753e-06 -0.00115253273847639 0.0180287253393894 0.0135765020849186 0.000439883701481576 -0.0199883753138397 -0.018905569248765 -0.000365031440413339 0.00471704494657207 0.00518598401973259 0.000529782450852421 0.000130672196606291 -0.000990948022494141 0.0035941322523081 0.0086486791322203 0.0036952894161663 -2.53778034405366e-05 -0.00382147711116101 0.0032692681578011 0.000731915369989256 -0.0078220007126657 0.00124261490854825 -0.00340206837435162 0.00382613554499146 -0.0087072233858227 0.0044102630714411 -0.00778268072446255 0.00456048420955319 -0.000158933690851629 -0.00317785415393146 -0.00390615031678174 0.00159103477200196 0.000313997284903467 -0.00885695027516078 -0.000544120474852508 0.00366953667440519 -0.00166016778338118 -0.0026919220098929 0.00499279746458929 0.00790398790287753 0.000244154847635361 -0.0005551135759786 -8.54821591078126e-05 4.30168226219501e-05 3.1674427357235e-05 0.000308561744519493 -0.00098522936259392 0.000415237262955912 8.98170687102701e-05 -0.000659863355128946 0.00231194668729739 -0.00275591798431503 -0.00224733416449879 -0.00197967798949414 0.00287098186876734 -0.00365155321931796 -0.0034799796177686 -2.31986726976707e-05 -0.000254634620213064 -0.00296482952326425 -0.0102313795056356 0.00522065213264251 0.0200484163383655 -0.012108644178917 -0.00520735115157595 -0.0465248597099748 -0.0332802914171196
  57 988.06173001753 ""  0.131603269728999 0 0 0.000284645630075273 9.73247707180318e-05 -0.000562584598869733 -0.00240858267213565 -0.0062992165965281 -0.000260172585885392 0.000789868976322093 0.00139149828301893 0.000344060472319272 -0.000445387620409096 0.00215177116998675 0.00374506803832479 0.00212759181428472 0.00229253920085843 -0.0017226272815011 0.000715352603434995 0.00235434936704443 -0.00528819189837239 -0.0039931265602548 -0.00457976300989756 0.00180047694698465 -0.00275397278298121 -0.00538789822572707 -0.0019879372992014 0.00564009600276936 -0.00285860413954903 0.00681120533677761 -0.00406217232084824 -0.00235589652995293 -0.00294122314221305 -0.0021653396195542 -0.00358074103171616 -0.00299880526706813 0.00591625340497662 0.00309343986618835 -0.00875852667260945 0.00229557042353322 -0.00223925624216871 -0.00202272529395898 -0.000816780705749928 -0.00116934004191149 -0.00139581002902255 0.000341022687971173 0.000383924876784412 0.000422793918692156 0.000899404973312588 0.00123876108442343 0.000428096723289158 -0.00064273421815169 -0.00244336460946742 -0.00291700738366396 0.00170273406553637 0.0210212668164669 0.0145472874297171 -0.00117246741141396 -0.0261087455065956 -0.019571516347158 -0.00166725573609071 0.00735171746136558 0.00622123582526537 0.000852034235387172 -0.00310539607880531 -0.00625442429697036 -0.000366420029740749 0.000879704080362348 0.00411093353567084 0.00119604838944804 -0.00230897783355382 -0.000142233817568708 0.0040124096880492 -0.0143528151932465 0.061385523028737 0.0012887159347995 -0.0496162194765254 -0.0483915100408464 -0.00472938212983002 0.0604415383812769 -0.0178609882985446 0.000312042485403473 0.000580553865623621 -0.00111393900229395 -0.000412938793562985 -0.00074254056047642 0.000650643500034608 0.000100428667213801 -0.10968291319806 -0.0879254450641233 -0.00924173515738561 0.145897490013663 0.135934350070238 -0.00147586359579358 0.0477664613083712 0.0381465303325689 -0.00561708902225035 -0.0201468521704956 -0.0098107215277057 -0.0634743739383773 -0.285944081961646 -0.166623294466546 -0.0127746185550718 0.0482193960662794 -0.138757625732853 0.0431272222189381 0.326855568676132 -0.0227707375642917 0.132944044764346 -0.133151385030961 0.294745166021253 -0.139158883450792 0.280033733314793 -0.158497909286974 -0.00531434221347306 0.111447201736627 0.102362840870548 -0.0646648420139359 -0.00805394790683673 0.323884497501001 0.0178337975236933 -0.138343417109757 0.0463535328097276 0.08363664605983 -0.173727512612603 -0.266958536933722 -0.000191660838715572 0.000112020263549593 -0.000441649570181585 0.000152798399957865 0.000297692900696105 0.000440966120245412 -0.000457101891487606 -0.000407798213595707 -0.000200068476900872 5.80621906543635e-05 -0.000282717256381163 0.00128362179263773 0.000313672857232668 0.000176802052476834 -0.00210383968133703 -0.000154525658492266 -0.000643717339699481 -0.000844020664702055 0.000347536800952777 -0.000729487380738267 -0.000833583241831019 -0.00171538650568242 0.00368573180291454 0.00201812034318182 -0.000980805883468568 0.00143856121720071 -0.000376000974746117
  58 992.927083953171 ""  1.15734953241105 0 0 -0.00159353474778902 -0.00206301493419543 -0.00106724312244652 -0.00252947591268476 -0.00553524061313434 -0.00171930263915274 0.000471674396271269 0.000912863818767432 0.00178302316342413 -0.00113208135883276 0.00172630082886839 0.00451727315445011 0.00279026343905296 0.00261532981233164 -0.0029778866651939 -0.00115162986989115 0.00073950994469414 -0.00583696609621818 -0.00125338991078626 -0.00441067202869862 -0.00274116788940458 -0.00226205667199408 -0.00444385222054919 -0.0027615982200841 0.00418980756548174 -0.00146644033593799 0.00264309683765794 -0.00321687553077587 -0.000899551042261897 -0.00431269910037821 0.00410178425768805 -0.00391870423163865 0.00210490243052281 0.00525116745639258 0.00375619984675058 -0.00964665740963001 -1.2487658769603e-05 -0.00151856533474684 -0.00114859230352199 -4.47423125683876e-05 -0.000716710099427071 -0.00287106683537365 -0.00216273042042555 -0.0182605312001156 0.00333211981147632 -0.00852875885004959 0.0137691483419811 -0.004546904631886 -0.00900363841479811 -0.00579611720451084 -0.00738612247046684 0.00462348073511934 0.0634695662403693 0.0469061775088593 0.00393838669623549 -0.0827072532678222 -0.0539538471086238 -0.00441326199147191 0.00385954209580076 0.00306043127157038 0.0038235954522774 0.0516254916222875 0.0266980203094038 0.00146213680677924 -0.0335923291573264 -0.0186744929313753 0.00082139806124059 0.00287621695749128 0.0019268031533858 0.00609124065474016 0.0004156509696054 -0.0157193003719059 0.000797745053374761 0.0110336827851246 0.00952746790850617 -0.00471630075589634 -0.0156725031181336 0.00193589059118443 -0.0393037411938851 -0.00688787305768162 0.0414134674029366 0.00952394010004437 0.0210902441692666 -0.00586412172393854 0.00130171813626031 -0.332630991083947 -0.262068740083182 -0.0157918174978259 0.413534555619956 0.391964641414378 0.000351923806988151 -0.232470880714899 -0.232054374105245 -0.0110666892676813 0.142182776569389 0.146946060385503 -0.00639409877210359 0.0489529795063657 0.0411499684330762 0.00606769209987139 0.022269080935691 0.0461173813388378 -0.0286512301971811 -0.0937396106070271 3.77432167794648e-05 -0.0349547375233551 0.0321693838630705 -0.0690946764981056 0.0288161285365284 -0.0635054013034669 0.0342753755098935 0.00282615256462126 -0.0158832442915283 -0.00485392583048575 0.0322705442435918 -0.00255675327234638 -0.0887316415168468 -0.00925468270499651 0.0459143428153984 0.0145517518196986 -0.001625735304408 0.0429725492737143 0.0494890066934464 -0.00322241889682528 0.00252469203443672 0.00213690749668569 -0.00429673473976006 -0.00153299172843081 -0.00399574886794598 0.0158106729479705 -0.00263631508910653 0.000851273652616632 0.00921885816878795 -0.0339456097429211 0.0352403276715535 0.0282010106599423 0.0254329537972394 -0.0162438602208004 0.0646853015063617 0.073424468416762 0.00967441372857805 0.00223779324729945 0.000431974515622842 -0.000804927498961594 -0.00322202550290011 0.0100508190529814 0.00636995131871087 -0.00283650244824616 0.00956274882088542 0.00109141710177861
  59 1001.47598037181 ""  34.5809987576775 0 0 -0.00736289275837795 -0.00848123964205378 0.00417251545637147 -0.00356268946277427 -0.0035295163900185 -0.0136951615621219 -0.00427129485872722 -0.00710808440434739 0.00330665348858037 -0.000433831083968614 0.00162208476104351 0.00582260486861139 0.00269403390572852 0.0030346811815028 -0.00258170769173388 -0.0132856983123188 -0.0161435220200496 0.00998595597637839 0.0199677363466709 -0.004037105628843 -0.0330546458275806 0.00584526476918308 -0.00165415145526907 0.00686744597034569 -0.0192633089288243 0.00911876597299838 -0.0325515090199243 0.0107792975662655 0.00877316614702153 -3.03270140095069e-05 0.0253984041250308 0.00528460182742398 0.0238225501728192 0.00879523306484544 0.00482864427893831 -0.016009272689745 -0.00268139297419693 -0.00599476097970799 0.000817745603394161 -0.00236066161926583 -0.00402273900480851 -0.00160057056633075 -0.00353215915285955 -0.092375039849647 0.0199739258650453 -0.061490020634472 0.0640753532883784 -0.030381317440147 -0.0436551361300789 0.000594616382188951 -0.00144961827824854 -0.000330634926526149 -0.0168251459640803 -0.00162359969480259 0.0383400172676426 -0.0122874026038376 0.0357351738243299 0.0123200670018358 0.00147596313515398 -0.000514618292765624 0.0183912209915302 0.0116522169850003 -0.0359825641827586 -0.000103072329413733 0.0111999832270002 0.00880031189281038 -0.00396923216866237 -0.00156972131695833 -0.000131398493786094 -0.00370479933162054 0.00123743612294806 0.00206553427168418 -0.00428365093164588 -0.00329785610737062 8.4557207446494e-05 -0.00199981206635993 0.00104894418382135 -0.00109707630606844 -0.157359104726137 -0.0462028423929883 0.204650112768279 0.0297351556936697 0.11840130377653 -0.0288368929820076 0.0153902179183682 0.041836923602079 0.0575790667723176 0.0482798085501068 -0.0816431848717629 -0.0300408278521172 0.0122746868849881 0.0967774002081165 0.0351161482400738 -0.0128682556219558 -0.0771920475735381 -0.0627547100044084 0.00641821421025878 0.00129753693387075 -0.00414970521083924 -0.00242110668895769 -0.014499848864536 -0.00971478051911234 0.00899632794450382 0.0166452019782064 0.00171949587039036 0.0139750882763743 -0.0091482321038084 0.0121998969147855 0.00411937608704135 0.00772215691563982 -0.000351638282801269 -0.00684811978596581 0.0113438906824508 -0.00866138940383668 0.00252183973448897 -0.00134740095762499 0.0039768120088136 -0.00115096334047183 -0.000834712030434273 0.0111106133308723 0.00426354645051228 -0.00465498905438349 -0.00917463703712031 -0.023417447730064 0.00852336627879539 0.00606579895751601 -0.021519318660877 0.00180695702969408 -0.0114815487706606 0.0824659011553041 -0.0290673946378262 -0.00184674299534541 0.0475568280611929 -0.192182358186898 0.218207383136914 0.154618035704865 0.130556556232841 -0.128917559883977 0.347611515089471 0.380546842558567 0.0442051908274072 0.0104870036968084 0.00792244370200494 0.0029939200356474 0.00215069189510727 0.0346483783720954 0.013897543204587 -0.0150531461752408 0.0269956418037709 -0.00132189795516825
  60 1020.65926495698 ""  17.3637490305291 0 0 0.0404850999797563 0.0534379431265039 -0.00559918592440502 0.0325899019312428 0.0146049097948194 0.070340077044671 0.0333661327706231 0.046763818141413 -0.0395215176000783 0.00287698802015936 -0.00371842916247094 -0.0335227068133762 -0.018022731266925 -0.0172960103508065 0.0146166480125457 0.141827883792731 0.155694551952822 -0.0158696223487008 -0.112794526913143 0.0521398088573842 0.191885780678018 -0.0242595469517945 0.0143297581195054 -0.0785087549102876 0.0977686853525222 -0.0485673441103551 0.228140378233615 -0.0541319173666051 -0.069448622131045 0.0536348873413666 -0.237391068663673 -0.0107627074497037 -0.206657919458735 -0.0415975452091883 -0.0309280066174231 0.0895568260354324 0.0194535195758637 0.0324374185186806 -0.00860184532376983 0.0096218442324031 0.0154341841237238 0.0199434847475796 -0.00270180348607567 -0.0107350864028167 -0.000640526001158043 -0.0061885092783381 0.00709079100745897 -0.00277167694702655 -0.00291356071594192 -0.000817095630938821 -0.00145132653118106 -1.74211045335028e-05 0.00326858158714719 -0.00235305827110492 0.0031533706062428 -0.00465916616726205 0.0046405278547674 -0.000332078328552906 -0.000371199729464339 0.000343667394254291 0.00156391690130877 0.00424271182744464 -0.00555974561401291 0.000996023187848218 -0.00200385603436102 0.00452971464009241 0.00013953727513971 -0.000222762823754688 0.000284088931276202 -0.000201107345081616 6.93890668231764e-05 0.00017478670470273 0.000295541189480604 0.000260830180430698 -0.000373152991522184 -0.000154518104174468 -0.000260090311237827 -8.51362885607991e-05 -0.0205225593609266 -0.0072971259812304 0.0325608946708207 0.00333037507207396 0.0164283486339461 -0.00642352954757645 0.000715234151737515 -0.00165996965828053 -0.00566244007178128 -0.00195575034846319 -0.00489809970735971 0.00897368735546058 -0.00414498152757874 0.00933961886104226 -0.00456296221646461 -0.00850253703400122 -0.0160237432602915 0.000362337964978945 0.000225521374410297 8.55573559851753e-05 -7.70565506744533e-06 -8.83862502713905e-05 -0.00123963478763894 -0.000781593523307145 0.000512122849158386 0.00143556286487217 -1.23334284715364e-05 -0.00134154320719216 0.00058929955211089 -0.000431207589025513 -0.00167080046509245 0.000979924117364151 -0.00103499914701323 0.000677699441345145 -0.00152316445501712 0.00195291576228578 0.000760201188120412 -0.000263707682124125 -0.00108238988489595 -0.000158705036381792 0.00042126811740022 0.000810670047386413 0.000230696713154999 0.00024031543193689 0.000156274260464497 -0.00216931970371392 0.0032155679645451 0.00157794411848632 -0.00342082855838049 0.00180600519393409 -6.38931719938237e-05 0.0122544598291384 -0.00493057368320981 0.00215030881175802 0.00879298714469326 -0.0316638823797556 0.0206508273502009 0.0204162694805439 0.0152904898843233 -0.0264662168055131 0.0440998232314515 0.0399919973502116 0.00372568372746404 -0.0791149534845368 -0.0332136979393396 0.00624266784237958 0.109295717591025 -0.345104314633012 -0.224748741650692 0.0861137861374314 -0.413095093937024 -0.0940840602302377
  61 1031.06603957388 ""  4.22182441485245 0 0 0.00115439204055562 0.00184556055625646 -0.00103741484585157 0.000838871715995928 -0.000395865031767664 0.00285489620763548 0.000917605641088363 0.000985991735703858 -0.00055748078841076 0.000293979870926913 0.000290945819820395 -0.0012030470402253 -0.00090962093037976 -0.000450632175073193 0.000518698166127641 0.00487800080022397 0.0061974183600165 -0.0025722932167801 -0.00455245966306896 0.000708785546742594 0.00782871825326391 -0.00273904668335919 -0.000947254542558624 -0.00465166992796896 0.00254375948913169 -0.00108969078815895 0.00492389303222622 -0.000720244025425733 -0.00117171464533949 0.000968338755415301 -0.00416441618931679 -0.000189556545898296 -0.00371246469953189 -0.000412762202229387 -0.00132100231605775 0.00312230196698202 0.0018142353826644 0.00122303542048668 -0.00113864986793367 0.000309817464901251 0.000306131402227974 0.00157280111954256 -0.00905741297879955 -0.011333874985449 -0.000386183309748018 -0.00887132022196541 0.00637232711497789 -0.00127336227567267 0.000406634926576218 -0.00245816718728689 -0.000553538570748535 -0.00886112953261462 -0.0796594827689381 0.102096370403977 -0.0172668080551381 0.0659605699245234 -0.0840876465601903 0.0256828453498016 0.00285477873236166 -0.00207156051313461 -0.00165810162096812 -0.0731549597971387 0.0825329462964513 -0.0251020143220157 0.0840421070859237 -0.0942600957559672 -0.00177925177128236 0.00362427197550684 -0.00308147649886516 -0.00183510387152348 -0.00041235626658473 -0.00341591170386263 -0.0110742223766367 -0.00607233964062425 0.00602479906649716 -0.0036948943708424 0.00291939569327307 -0.00087808258715867 -0.0159387987338881 -0.0117233017989692 0.0375293787156026 0.00745046776180096 0.0268040870619327 -0.00923084758547519 0.169457997205665 -0.182598684094411 0.140256684481309 0.126355028241948 0.165921782384659 -0.121407784797223 0.152455604923283 -0.120117984795483 0.135794943566676 0.147579770907987 0.152334976277138 -0.188885699994357 0.00429950500946873 0.0115566697273167 0.00487101640547344 -0.00124858884012607 -0.00636247275317459 0.00222538658362018 -0.00264223961140902 -0.0133592658289533 -0.000252008787513013 0.0336025977267766 -0.0159735440583824 0.0116235154906414 0.0340405695949105 -0.00970391572881506 0.0184721514490725 -0.0200617626403124 0.0376601418479118 -0.039328676840018 0.00137329825136372 -0.000666691169749504 0.00961759210084908 -0.00276528965714755 0.000759758798109352 0.0151845381666315 0.0100312749498168 -0.00466868821630734 -0.0150135131336631 -0.000191637019729063 0.00194587811308995 0.00191100845921393 -0.00168699627537896 -0.00189178420542777 -0.00387908851011914 0.0102323954173033 -0.000404084902004624 0.00143809779028611 0.00440201998752677 -0.018376477195237 -0.00789546046712762 0.0129101593896134 0.0168917225146787 0.0152746223145877 0.0328616072080014 0.045650524527259 0.0164855257724974 -0.0024477401548064 -0.000494655455610429 -0.000485612484041358 0.00190916784668763 -0.014021958640495 -0.00671365987591313 0.00632078514043603 -0.0115653156109802 -0.00124753163310009
  62 1050.63169968397 ""  6.45637335475974 0 0 -0.0344134237307316 0.00947064757223384 -0.142680835833583 -0.0167340616497538 -0.00632541180336659 0.100714287482712 0.0416743621842078 -0.0446881983887292 0.0640405025686747 -0.0136526607532526 -0.0111219200947404 0.00443478393074581 0.0109765167146026 0.00357644906075625 -0.0266435145996602 -0.0245889367421032 0.0633254414840264 -0.238353019889911 -0.110123902760333 0.00597685735770797 0.176112553806931 -0.0802305954869413 -0.045713187787073 0.0259763995295629 -0.0248851597927704 0.0266500743399154 -0.0760963276493044 0.140835333016479 0.0433938100310781 0.0878797039577272 0.166628091164548 0.0285326138056037 0.157122597185065 -0.0270716904825087 -0.0115240990686111 0.066495945474144 0.037444740465338 0.0560026546343453 -0.0358586924037142 0.0390572090586296 0.041955153586473 -0.014355269049871 -0.000683815615201744 0.00103714886731298 0.00172947273839861 -0.00161291616116154 0.000704315697848729 -0.00114731468564243 0.000461544701822331 -0.000459890217951809 -0.00040543809384405 0.000130463818361121 0.000526743833143495 -0.00140350657861974 -0.000268303975792128 8.86771885916806e-05 0.000768760726578685 -0.000551767749711059 -0.00066298831842032 0.000789319167428583 0.000112749894127483 0.000822180777802594 -0.00136024501766498 0.000151841736579491 -0.000248937105253208 0.000764137022103321 0.000263559570631228 -0.000774772025111365 0.000795709783130561 -0.00044721459537411 0.000312971124248494 0.000656739060302058 0.00100431126169378 0.000750557515656482 -0.000853965914742319 -0.000327805826537826 -0.00040473549643898 -0.000275781692651636 -0.000374127512728723 0.00107580133840009 -0.00298996649808112 -0.00940302232511337 -0.00748356730011154 0.00401732703699078 0.00656558761730885 0.00228760656807986 0.00431568256131282 -0.00328397345864832 -0.00480491854255581 -0.00101004055286508 -0.000258419003862961 0.00253185813923062 -7.70200368327411e-05 -0.00382540938038944 -0.00317056584923998 0.0016854921479059 0.00137196832985423 -0.000841593052187413 -0.0017046154788875 -0.000239200962467029 -0.00206962463626262 -0.00113444853615059 0.00213157056821566 0.00291950611515109 0.000793509566889398 -0.00397508945709744 0.00184982710180924 -0.00126440006060192 -0.00423047359077934 0.00133896170874979 -0.00237214706971653 0.00196060067233558 -0.00415199347359175 0.00438744464945173 0.00159153049370517 -0.000438042692109533 -0.0021171714651269 -0.000280257914865518 0.000760784099110196 0.00197217399797528 0.00097444876119794 0.000479973058708244 -0.000276283867651163 -0.000309665124135317 0.00182994252916805 0.00107853753412724 -0.00125090487524876 0.00103908804680681 3.17154250973078e-05 0.00412875891186038 -0.00263952867474513 -0.00111222077166891 0.00357531477151205 -0.00773509918575186 0.0160348315440689 0.00451825318571761 0.000503075504555224 -0.018501371692443 0.0114904122889185 0.00294090716323612 -0.00519864529586422 -0.00310125241042275 0.0355415054810696 -0.020082848220764 -0.0396581975429726 -0.358093106477438 -0.0485034359460936 0.157966742806373 0.268467484616166 0.169839361168803
  63 1056.15586139404 ""  14.7601778441846 0 0 0.000353035178137412 0.00042128357179172 -0.003008922120597 -0.000674208280997634 0.000980949705831152 0.00213695426650827 -0.000280108765463389 -0.000909003835767726 0.00203082759988577 -0.000979413611140154 -0.00125926399664197 0.000904371293453561 0.000933356336614409 0.000525943828747012 -0.00173929914280237 -0.00233144492801693 -0.00107667332282022 -0.00570448471622683 -0.00124007007469508 -0.00170920925946197 0.00216685942600426 -0.00220238642583211 -0.000281145978568624 0.000581164444196178 -5.51753997514708e-05 0.000507365980101406 -0.00475733037198301 0.00150285828824635 0.00244565055600662 -0.00274241320152367 0.00823429667751026 -0.000377336581352789 0.00676972121399323 -0.000645977987703733 -0.000112953156268257 0.00187928124173797 0.000738295820113642 0.00122037791191441 -0.00109688814787426 0.00137820315828607 0.00134102735257372 -0.00104778296322714 -0.0802304510968105 -0.0365597797429906 -0.0852575346198917 0.0430679225791049 -0.0180754769004993 0.0414535909053095 0.0427113555553804 8.63939252882757e-05 -0.00540618388238576 0.00733182416422467 0.0106476641190044 -0.0133836008966974 -0.0251272681397845 0.00946461398735052 -0.0102348832210327 -0.0160604952789151 -0.00152428287408063 0.00122757280865355 -0.0107335707594252 -0.0107699483304378 0.00921357549518411 0.00505486007997937 -0.00813947863034365 0.0165160205474905 0.00188271659675368 -0.00148870049282272 0.00111931107772792 0.00154287960980953 2.01729799216298e-05 0.00131906252843826 0.00686347030787171 0.00297958751252923 -0.00349802334712855 0.00254177891547172 -0.00126206825764305 0.000650510979978764 -0.159089141262307 -0.0497444878488477 0.300386215547895 0.106719416711167 0.288521009725419 -0.152489414047933 -0.0218701679706356 0.0276671449925886 -0.0224948053774547 -0.0408148534352726 0.00269496986680939 -0.00504286076352674 -0.0172909618045847 0.00207029864880797 0.0187764426721511 -0.0389589105285454 -0.0640017416380929 0.00892567137361223 -0.00197029188997754 -0.00570726224999817 -0.00246446886101454 0.000813799853306382 0.00667507606203036 -4.8191439538619e-05 -0.000456759643281819 0.00460756692203642 -0.000499921076468635 -0.0182558469766911 0.00811289305663867 -0.00377803605169876 -0.0195939354697877 0.00543394664728275 -0.0108347802714753 0.0116849553176607 -0.0199341410338565 0.0226129303873635 -0.00254542813505328 0.000874393256794928 -0.00331623129676322 0.00195642953231755 -0.00156126055947365 -0.010259999448851 -0.00538606716098072 0.00257165969021271 0.00821884441427603 0.0173907184445623 0.00724244187721556 0.0174442925702023 0.00261368699705566 -0.0226444310287566 -0.0327337406974025 0.00339046427284821 0.044819833248549 0.0266067455003722 0.00547032246963865 -0.0677619207750278 -0.365810267937236 0.012745126921111 0.0963286799198766 0.373757406883841 -0.0183903556786685 0.219132439637123 0.229261547020925 0.000125788290736757 -4.26953978696242e-05 -0.0012734654320444 -0.00372436995343993 0.000521782811655961 0.00373329659197089 0.00567353587973024 0.0114881709287152 0.00730788100711609
  64 1060.07459156086 ""  1.28061866949093 0 0 -0.000674928704882721 0.000339922550960639 -0.00230227401476383 0.00011943090873713 0.000307906124913009 0.00148351631464293 0.000873345198176536 -0.000729800493833824 0.000899840109741872 -0.000804149922542662 -0.000659062902679187 0.000678146211613285 0.00060271301110719 2.22775988792883e-05 -0.00129651785269488 -8.02080061675265e-05 0.0015578938954637 -0.00370579426395232 -0.00155683357673944 0.00125009069558679 0.00269867392065038 -0.00103582148834768 -0.000634886705339631 0.000609449906062183 -0.000555786469071925 0.00044076814499748 -0.000667822927478285 0.00254057401296462 0.000506002716331217 0.00220802606675177 0.00145849774089992 0.000773412448241203 0.00174922260135927 -0.000351596096196016 -0.00057222239561245 0.00160133639605469 -0.000646361620483878 0.00240664187485648 -7.14347258129964e-05 0.002092127032881 0.00178344940458616 -0.000376253836792357 0.000162083813979362 -0.00478664543870701 -0.00183531554169015 -0.000933974175035453 -0.000319813437919375 0.00217264532915768 -0.00352423284225067 0.0104271562640851 -0.0110253880732853 -0.0107503690233847 0.00159463696258675 -0.00231333304624576 0.0048172167612114 -0.0195030237716543 0.0214594702474169 -0.00977240068835848 0.016528507185495 -0.0211633339668252 0.00191967987255711 -0.00938138226647886 0.0120795090217757 0.0188348861316336 -0.0129840756899517 0.0150094061798471 -0.00881222937887157 0.0407216456588655 -0.0421187083062847 0.0435704421349373 -0.0175012582615716 -0.0453530722897524 -0.0711544261603029 -0.0483092017025227 0.048878830294794 0.0372520003421331 0.047629862396163 0.0160196523100377 0.0100568914248953 -0.0102513222821675 0.0148835074652402 0.0180488232527579 0.00855280864829547 -0.00530966176368695 -0.0825647523393096 0.0261450267997475 -0.0275034633757418 0.0255838315918055 -0.0123568568010425 0.0123049932980435 -0.016032855693764 -0.00852054969568385 0.00302639090751604 0.0562044571238107 -0.00158139444565141 -0.00513084425272855 -0.0912788546292818 0.0113255529209708 0.0693082567588584 0.0198546774007158 0.218634779732332 0.102002161799443 -0.142188723983067 -0.249430004161975 -0.0398966912509659 0.271090776264135 -0.125919577333447 0.0900582716644573 0.270210359361172 -0.0725857769293644 0.143686236892903 -0.136086615146005 0.279409364209634 -0.305439243321007 -0.151435295013874 0.0422372475511089 0.232599964572237 0.0356095111921274 -0.107012657728963 -0.197223410592232 -0.0795045653934835 -0.0729062817346069 -0.0189111930399232 0.00156384663540874 -0.0013006812783882 0.000358718323840093 0.000720788414219667 -0.000501224605282076 -0.000768042078979909 -0.00302967795116447 0.00437022801753715 0.00159420121524314 -0.000852646273986977 0.00145673239001152 -0.0204076739882842 -0.00485272736881888 -0.00132609131352863 0.022613777594568 -0.0111603459701556 -0.00137360958611124 0.00712837852935655 -0.00031933077777464 0.00070944766967229 0.000108508150117823 0.00166577047974138 -0.0074247636371731 -0.00307340938034131 0.00256797922965111 0.000390059217113958 0.00127668642010776
  65 1069.2058589454 ""  0.0779101454763481 0 0 0.000175757561378686 -2.18978590589538e-05 9.12163670122264e-05 3.43618174083964e-05 4.17023210309611e-05 -0.000101551265724946 -7.14402870740061e-05 6.76071644612671e-05 1.47376254194987e-05 -0.000130865418166089 -4.96125618624748e-05 0.000197086333438641 0.00019029992454978 -0.000122651935549862 -0.000123521583437968 0.000166953814971981 7.46511397435279e-05 -0.00018692374369955 2.17819253380477e-05 -0.000214778336991255 -0.000103257975148643 0.000151750005114571 0.000249995332309548 -0.000145124191909462 0.000215831255123417 -7.17192909399867e-05 -0.000111790098154882 -0.000300740880569621 3.24689761586392e-05 -0.000555179028816605 0.000204667229044706 -0.000163975833184224 7.96325898095208e-05 0.000793011029147301 -0.000337417163216362 -0.000273397237347269 0.000245997404394009 -0.00028904699581077 -8.96290878802894e-05 0.000529536833776318 0.000856923562817446 -0.000982640170499123 -0.000733925012345879 0.00034989237651354 -0.00048582350511835 0.000446971584217643 -0.000120586573468987 0.000396691965500855 0.000168637799767905 -0.000921261016447577 4.19253162393208e-05 0.000711630435688595 -0.000703509417854796 -0.00224576990226432 -0.000367152553603517 0.0107420861293892 0.00837291877063528 0.000458957004554408 -0.0301885061580266 -0.0251693860431516 -1.50265737229893e-06 0.00636843386332455 0.00407002737606639 -0.000767853929327941 -5.61225032796729e-05 0.000499933652343271 -0.00194546341090293 0.0398948281528206 0.0402310206026495 0.0782691102701591 -0.0464278731250325 0.00863549771279161 -0.000475667744563729 0.0323239220604276 0.0284545058463861 -0.0766090327012577 0.00038177621966889 -0.0517097362383311 -0.00211432970907148 0.000665442017709593 0.000817456041311338 -0.00078844638064092 0.00126653390635641 -0.000605700873659491 0.00249988369526458 0.00893244900863594 0.00628428907562054 0.000120849273698883 -0.0518784244035078 -0.0462742200872158 0.00141643528398706 -0.00226035899688964 -0.00294678390213191 -0.00471263045375161 -0.00898938678438249 -0.00400257101257506 -0.210000383308044 -0.280856355313924 -0.0401276014533088 0.0241571515713582 0.388959857991734 0.0505336567085323 -0.178645877802148 -0.0678980055779415 -0.0681245182952746 -0.0706678765011043 0.0741685330023218 -0.136844804422955 0.0641917719267158 -0.125188112861761 0.0806617890498172 0.00344445316721709 -0.0450605704138765 -0.0345596730758798 0.190692912960224 -0.0632339209680341 -0.063952342501554 -0.0505971908982261 0.0701267819911976 0.386995185104889 0.230280741129609 -0.0383805720359806 -0.262688508310665 -0.000158032983389158 0.000217556681283125 9.5943371230372e-05 -3.92268913427933e-05 3.25010751055935e-05 -5.81963772902663e-05 0.000418024931306055 -0.000286487876900348 -1.47031840366355e-05 0.000215697895372522 -0.00139932022663712 -0.000499642507039058 0.000947126784779946 0.00128910529002951 0.000366108043082735 0.00164580560927668 0.00281090855998931 0.00138932333326877 -2.49713130614479e-05 4.28410714036488e-05 6.81325004796728e-05 0.000225076899477304 0.000161736306240141 -0.000149089280477174 -1.33027840993464e-05 -0.000610913020041381 -0.000244643705028549
  66 1110.90459792052 ""  16.6972963613257 0 0 -0.0015007499333674 0.00597817856978408 -0.0019178639233517 0.0020968852535721 -0.000342915891307669 0.00178011369446597 0.00161337742583114 -0.00382702393276283 -2.99996837478362e-05 -0.00172603721279023 -0.00115730870830889 0.00101616842150879 0.000360485885427146 0.000836435497965948 -0.00196964155736966 0.00449981670327631 0.0104426495596056 0.000841794506417409 -0.00156491805832532 0.00835649050354227 0.00537270770234821 -0.00528607583434814 -0.00717357356728172 -0.0024620286123985 -0.00999342340569356 0.0043626167957267 -0.00660223852785213 0.0121893159895645 0.00287844050478347 0.011983512682022 -0.000111283556893899 0.00785168163674769 0.0031612460115581 0.000927240918114859 -0.000773138912965756 0.00231997606709205 0.00330194624942885 0.00142592034540539 -0.00328403297431099 1.91901079701109e-05 -0.00102799678446974 0.00256433068286241 0.0739088495507208 -0.112357523286991 0.0367963088727269 -0.021489053881053 0.0762486056093916 -0.0529595468561864 -0.0488364899777696 0.00650804456368255 -0.00886603760486606 -0.0278467401499468 -0.0184076962456626 0.022221120337416 0.0393575340237491 -0.0194143786147761 0.0199240960557143 0.0634802748085846 0.0112300110650305 -0.0105338876966534 0.00338854005269253 0.012466962437266 -0.0143010823330413 -0.0144644767626507 0.00293126616786886 -0.00176403641882811 0.00277601160816856 0.00105106027956689 -0.000967238314343139 -0.0153070675999642 0.00249985112036929 0.00573401629614369 -0.00933286663400011 -0.0029349039584462 0.00329469588331166 -0.0158272796768905 -0.00635540791200651 -0.00351218151677012 0.150658757028677 -0.145009200172733 0.136908045055491 0.202677519261605 0.00798656398890093 -0.00205418985236979 -0.0471306485426821 -0.0188218389665321 0.0161531201483074 0.0415182808968667 -0.0168772707534514 0.0264183302664842 -0.0891025661406478 0.0447325794973585 -0.0465462308693302 0.0197710727175797 0.0115759183868127 -0.0254494816763226 0.0255957329860281 0.0109314298841419 -0.0110185270763451 -0.007238469900525 -0.0724581115670346 -0.0219117992244909 0.0322660867710057 0.0341353718388829 0.0114948430614041 0.0196057983814331 -0.00801993148267273 0.00140015293397539 0.0206276242519491 -0.00289908256017783 0.0104969777170451 -0.0152049025955787 0.0251639940252884 -0.0280541086771134 0.0369095967020484 -0.0121857161831442 -0.0311824044712538 -0.0131625838907035 0.0249747162001901 0.0756309365943293 0.0283892614692604 0.0109140712767582 -0.013501057705683 0.0282471149487224 -0.0138942659797741 0.000504454987182032 0.0120611477862861 -0.0124095724025687 -0.00430902334041408 -0.0755333498154138 0.0709004036117691 0.0201195590928258 -0.0172358842223762 0.0990903821238181 -0.194838795404838 -0.0894263579434385 -0.0622560167639426 0.228238595808371 -0.199998661709252 -0.15667429274151 -0.0386201952577937 -0.00081809754808902 -0.00177419800106414 -7.05328701078391e-05 0.00364380315669271 -0.0137634291982447 -0.00572716656214697 0.00289527674926217 -0.00533560576278732 6.24271854409833e-05
  67 1125.04900038428 ""  10.6021684787541 0 0 -0.0009833012691 -0.125881860234074 -0.0403196713531205 -0.00320904941119627 0.0722592943335226 0.0311751318213903 0.0096149026977834 0.0692508937445924 0.0159821989648836 -0.0365890911701398 -0.05849061046696 0.0326277074804081 0.0328015347766072 -0.000341853054598384 -0.0685825712345744 -0.149846039741425 -0.232888990347893 -0.127329471725243 0.07466794499216 0.0347908992405388 -0.0468180540346629 0.0670694905022289 0.139174119978843 0.0423783121775303 0.22061812648707 -0.0934639669972764 0.193093651387132 -0.185170397207019 -0.074413627133505 -0.148299969037217 -0.0261696503637518 -0.139278871171732 -0.0756893935537114 -0.0789017126623855 -0.0246822365635994 0.12960142857175 0.0447238531910056 0.0904260526790626 -0.0571259407511775 0.087803626068046 0.0852578451665432 -0.0682275442717268 0.00176187644140324 -0.00779763578721482 -0.000242867719060504 -0.00303305137724737 0.00472211829745223 -0.00198344527492842 -0.000982963943354931 -0.000790343136390942 -0.000282609847750164 0.00340820442690698 5.37392776135292e-05 -0.00153345472360618 -0.000270264856016883 0.00159094090040325 -0.000684027269048978 -0.00920143863610626 -0.00103969744801743 0.0010734399750743 0.000109744499484144 -0.0010817428987282 0.00045551562393665 0.0024681974483554 -0.000436631428712278 0.000835420095894325 -0.00165240609655316 -0.00146971237911914 0.000693609918057498 0.00182768170555774 0.00025593182998202 -6.39711699123991e-05 0.00223149638444087 0.00102916173321462 -0.000927044912812788 0.00216180502610622 0.000574001063075798 0.000272962329762456 0.00562348821109091 -0.0108634297259894 0.0175661141053383 0.00475867841956342 0.00990690559944884 -0.00426234640090592 0.014116723294722 -0.00155010878584493 0.00374294828368167 0.00732581290412659 0.00193825712284504 -0.00748759811973381 0.0108365881555306 -0.00147548598679277 0.00701501157181244 0.00491042984213658 -0.000329832234100563 -0.00111434695629898 -0.00199396727440405 -0.00425278861623699 -0.00249417669257848 0.000711671462773169 0.0102093479830907 0.00224997580628614 -0.00171219100968976 -0.00260829923159826 -0.000149254541897631 -0.00630553222168342 0.00277585408832636 -0.00130652450084895 -0.0066393728741424 0.000901800272014756 -0.00317010243964968 0.00393374616862497 -0.00777731860524849 0.00770776944130284 -0.00465453119503666 0.00156026811036385 0.00284061854231262 0.00183428827318897 -0.00344520246792779 -0.00983107445299713 -0.00409605208414213 -0.00178468789770454 0.00174011930730116 0.004207746194054 -0.000578718554186793 0.000222272572209389 -0.00268570094152908 -0.00128520786103199 -0.0011517200762135 0.000105019325511576 0.00518379854507281 0.00323974683025483 -0.00181974192628875 0.0273851289302188 0.0114600673422882 -0.0123279828949798 -0.0183848093694629 -0.00977722835288607 -0.00689173070953385 -0.0200480898795608 -0.0123009785911122 -0.0015485633849906 0.0689772496817677 0.0324760260807325 0.073696634935163 0.120310232412019 -0.0253707656926679 0.0282215363172071 -0.100391314796575 -0.0391793772495527
  68 1130.93408254988 ""  2.27494542602142 0 0 -0.00190703379097614 -0.0103074517458504 -0.00392605818041068 -0.000339784290169269 0.00248613979066578 0.00284809534307823 0.00221293400053785 0.00508355387759418 0.00101908189841733 -4.57065772895627e-05 -0.000833579548213508 -0.000440282542669376 0.000169694266362247 -0.00130449485198731 -0.00139006056977577 -0.0133574540335045 -0.0183286210804856 -0.0112109007634695 0.00327132357782155 0.00396564648759448 -0.000535696221417672 0.00287128830266722 0.00657273753437258 0.00159487423302258 0.0166226276308205 -0.00703597803487406 0.0174913259656255 -0.0123303533800375 -0.00705283703186046 -0.00696928045801342 -0.00526419934624762 -0.00983340889689884 -0.00810396603928546 -0.00592924764302619 -0.00231079594578908 0.00911320112289616 0.00286211859439511 0.00540496636405663 -0.00261684054619591 0.00411342875526426 0.00472202016132233 -0.00280167534168614 0.0352281539689753 0.0500013262849212 0.0486680547989064 0.000107053518912052 -0.0113037852199922 -0.0166174179248683 -0.0117890808687087 -0.00123164031666088 0.00276575798613997 -0.0125987016830139 -0.00415216108894027 0.00609008439346056 0.00754347355311353 -0.00534604367820117 0.00554048461812683 0.0332693059627101 0.0023294030228304 -0.00118710111941411 0.00157381551726694 0.00577619813212116 -0.00649794948306562 -0.00983214725669907 0.00385835714990993 -0.00641433902325678 0.00332805119444687 0.000184893153159224 -0.000273210659656553 -0.00710583057192802 0.0015486197210498 0.000359753530763027 -0.00697151320779448 -0.00239051362978104 0.00223350692602612 -0.00695393975619651 -0.000779681535043621 -0.00185763939271392 0.0493254558258109 0.0724125419365 -0.21771153325495 0.00898065759678812 -0.227021782908229 0.102207213890827 -0.0286209321696379 -0.0035698293672772 -0.00172288229479792 -0.0148073282858637 -0.0159997042421163 0.0178514578651675 -0.0335429708149376 0.0158402933570658 -0.021605478148128 -0.00170720719909743 0.0196057250309883 -0.000940068795595824 0.0128219527212898 0.0118572948227908 -0.00145939443714043 -0.00294279907319975 -0.0336621310394674 -0.00609458668111471 0.0132993988463775 0.00569596252540721 0.00545208417334112 0.0164801209191609 -0.00696927119848267 0.00286430661131054 0.0164840795555438 -0.00224736618515902 0.00793592816318234 -0.0119671813097935 0.0222571503261478 -0.0246557519877005 0.0137134620856072 -0.0049516878294877 -0.00465761574926207 -0.00521956065514245 0.00729598711378431 0.0327413604117149 0.0133808601111685 0.00146695492315708 -0.0111086760124785 -0.0663533025995791 -0.0016281482684718 -0.00207599172157876 0.0513116649197305 0.0153569964256328 0.0174991537124989 -0.0492452909307757 -0.0486846754172018 -0.0478541036718021 0.0158299438128527 -0.444893465789329 -0.316363653074936 0.174511803591712 0.296537410555975 0.285761921470759 0.0121172870394187 0.228603386559285 0.141138313136509 5.14484179090323e-05 0.006536002250605 0.00288080204550709 0.00797252911747285 0.00406360805462934 -0.00567009844768095 0.00387933203025646 -0.0100848871533334 -0.00371916923823206
  69 1136.69107705306 ""  1.4280726572564 0 0 -0.0012798441796957 -0.0105515526993341 -0.00383700640459903 -0.00165210933057541 0.000256431509006642 0.00251293143980665 0.00168665456967566 0.00528269256408124 0.00122656980530089 0.00254018357154579 0.00226970197199239 -0.00305901768707406 -0.00186819272383674 -0.00189781993523302 0.00222738078416606 -0.0161291257858418 -0.0232779979750579 -0.00781979846760085 0.00489008412250535 0.00113077399922191 -0.00297029433053982 -0.000954403721423957 0.00134682375641759 0.00240870135768182 0.0167187225635114 -0.00692040569906596 0.0164436394333471 -0.013383249807283 -0.00669198663656798 -0.00867372750408548 -0.00457428492459216 -0.0103453618743433 -0.00746106577293883 -0.00545608384537102 -0.00183409206723626 0.00731334221640562 0.00188473436010607 0.00175543450397709 -0.000552160956628044 6.55964160921184e-05 0.00139973097180751 -0.000621392475937617 -0.0342285640001374 0.0341230356439396 -0.0328582394870441 0.0361991989120584 -0.0313737987006636 0.0255177689955721 0.0182905932989147 -0.00256615799686643 0.00336111163344881 -0.0481869373896236 -0.018628963128392 0.0250691263615813 -0.00169702711093353 -0.0113303359716158 0.00814740699206227 0.177060122520593 0.00807823951150144 -0.0026604170288217 0.0143482340233505 0.0142925139348141 -0.0163826699900224 -0.0651994545752033 0.0190096754168126 -0.0227175649050917 0.0230589168370434 -0.000408966332350373 0.000928001457221526 -0.0372298993766275 0.00891459910464116 -0.00171062782154349 -0.0391416811670793 -0.012499216950189 0.0120461107033229 -0.0371524147649495 -0.000504014769404868 -0.010799741642637 -0.0705622731067045 0.0403352324771369 0.00503404521441831 -0.0616263217060669 0.0526395289859829 -0.0303140168115946 -0.164614462209868 0.00642479733140815 -0.0244915576877182 -0.163749783143094 -0.078259776800411 0.0980684530532775 -0.125486027834362 0.0614957499770731 -0.0714486552067281 -0.194720728914013 -0.0277088255199454 0.0433733868904531 0.0684233436757789 0.0728769783941448 -0.00153934779387265 -0.0149959396018595 -0.174891294415377 -0.0253052223474696 0.0673009608139022 0.0154925305061797 0.0284970515965422 0.0936412096966512 -0.0385693021953771 0.016715165475464 0.0935734045386873 -0.0126789858536224 0.0445466334367843 -0.068280173151719 0.131239172170384 -0.144500436489294 0.0706508142608177 -0.025992013958547 -0.0102288143192877 -0.0268843865763257 0.0323488846460748 0.17394676599153 0.0737985769715712 0.00195201911192138 -0.0691795813025098 0.0050519807541 0.00644601402394951 0.00333725794174355 -0.0126037553265406 -0.000607707353453295 -0.00553166764896023 0.0271035279914603 -0.00880052038299991 0.00691157271666735 -0.000220698295987259 0.0553607308859942 0.0765177673200559 -0.0077036109485084 -0.0352261485966029 -0.11270400657246 0.0290475331869272 -0.00241829985542136 0.0122307980649283 0.000678280984561656 0.00599778708476469 0.0017290211448171 0.00357050837159485 0.0100348804108775 0.000240897267014604 0.00389702296539701 -0.000672020701013827 -0.000157531880279941
  70 1147.03987566907 ""  115.642725016294 0 0 -0.0271174339096589 -0.0829322048020817 -0.0374132743643536 -0.0352268041483084 -0.0762777472106616 0.0155619316450366 0.0252338550544985 0.032329573113686 0.00888472951638613 0.0827226777146292 0.101515787456565 -0.0836314240598281 -0.0651616644933322 -0.0321893463873489 0.103955398597769 -0.131150506651453 -0.154997737175721 -0.116278424986565 -0.0196496566052502 -0.0112449954668213 0.0176285386326376 -0.0495834480749457 -0.0823978314059462 0.0115305969990023 0.114065129956369 -0.0478682936366919 0.129753126910615 -0.0704505057400867 -0.0566105202776344 -0.0171975185547271 -0.0503718584655986 -0.0704529387864566 -0.0668689459355201 0.0155874004878501 -0.0131313523653008 -0.0264491883021465 -0.0243986057106647 -0.0430014929757894 0.0556440907903698 -0.0653300279308271 -0.0448163728200204 0.0782646094079976 6.95256996711238e-05 -0.00459948578654957 0.00171446648508795 -0.00423642790371589 0.00136226871907964 -0.000514970704836316 0.00457580821680491 0.0036022685340718 -0.00276913485490588 -0.00607448914658538 -0.00124987411963718 0.00074725601572087 0.00784086427914083 -0.000673622085567348 0.000474859324945904 -0.00924202781655731 0.00333397895028471 -0.00442607813466912 -0.00993479317290083 -0.0034392304103583 0.00462510572121007 0.0123941056490528 -0.00264099373623651 0.00340013665919602 0.000517631356185217 0.00490263566434512 -0.00335759400662596 0.00120903920004867 -0.00221508467327933 0.00281256550314518 0.00242672232898507 -0.000320539781408538 3.51319657411757e-05 0.000680060531028058 -0.00348093829044989 0.00164768817095727 0.00144210577888265 -0.00496870228047919 0.00535974018697979 0.0048953977840981 0.00671278522879796 -0.000977944390830565 -0.0451783816298423 0.0165539927963576 -0.00947905958309132 0.0443795159216719 0.0162035481245089 -0.0161290499850518 -0.0338819168614761 -0.000734438751932677 -0.005994847414288 0.046891070102138 0.00855043357931625 -0.0152005508840415 -0.00552677240878382 -0.0098730550393335 -0.000657702547935664 0.000185593998003338 0.00176279698367666 -0.00642789121006988 -0.00421684501439033 0.0115545360613346 -0.00337567878747983 -0.00316162539699716 0.000698754886606306 -0.000451919649766976 -0.00330755736674311 0.00173120606032434 -0.00174574675249696 0.00447522662396217 -0.00919035851082608 0.0115627292747521 0.00173824562646833 -0.000326510379523509 -0.0122105437779081 -0.000614963750031237 0.00620681229474852 -0.00351366126926713 -0.00312273430413916 0.00780164314755499 0.0129376446574688 0.00428730019839778 -0.00344419017202835 -0.000799591420665378 -0.00219482018444948 2.02238370069085e-05 -0.000159818771324777 -0.000445824248158089 0.00321162076076671 -0.00184492971273227 -0.000676593308014011 0.020456093837515 0.0106321546446327 -0.013185147767201 -0.0154915014208021 0.0162639172828061 0.0026133442684494 0.00992140924167509 0.000885079173204053 0.0102810903662379 0.0513384049658231 0.0124388051359239 0.0262126139730239 0.0563606105828314 -0.000223126867856388 0.0265344392921698 0.0317312987789715 0.00759534171706639
  71 1157.87884388499 ""  21.8545393114469 0 0 0.00232261971047013 0.00839488336454859 0.003367591761661 0.00502165803956565 0.010309555832193 -0.00107951024281038 -0.00213210991689775 -0.00336560121743107 -0.000802219039665254 -0.010869605141981 -0.0130102073568668 0.0104187264229737 0.00848793024915544 0.00358186571500292 -0.013364848549046 0.0114453948623959 0.0142322149129723 0.0119752167625615 0.0024141393318725 0.00460611967733794 -0.00112725083377032 0.00463950330107089 0.00860897696446517 -0.000829172099346397 -0.0122431653522154 0.00528273057761912 -0.0123545968525863 0.00706614991804804 0.00530462048206519 0.00197714238298541 0.00479876813563281 0.00779022517492803 0.00677005442872452 -0.00367764274782341 0.00136028884670037 0.00473974448563754 0.00333623783064115 0.00724528102952777 -0.00735609460636291 0.00997421857273586 0.00781277949207446 -0.0118584752571517 -0.018003289941334 0.015925479461082 -0.00718752894358725 -0.00307878284344946 -0.018232744884433 0.0175913887368447 0.0202368199276418 0.0178494533026742 -0.0185211210012336 -0.0653577001058802 -0.0155105974407913 0.0221448132805348 0.0661981973648969 -0.0109708012748705 0.00692169766318417 0.000836620484384537 0.0312740590175053 -0.0348064011458881 -0.0703496811483516 -0.0241803786890303 0.0258635705383616 0.0725022947411286 -0.00937534440464641 0.0109660603350594 0.000865024242074323 0.0214887477845526 -0.0234041927818868 -0.00647273152193436 -0.00637651719959553 0.0237850570089222 0.00873329243955465 -0.00215873835573625 0.00341872024943796 -0.0064958784711866 -0.0228281261095229 0.00677992955081712 -0.0122497066306615 0.0135285018600676 -0.0129063676821179 -0.0181012335214606 0.010169771901624 -0.00459931889573729 -0.440941487084391 0.0838808062214724 -0.131249488594141 0.299316707202734 0.104739201636475 -0.0882766245328703 -0.333857788992135 0.0568106314929569 -0.0591300930081202 0.34656033467659 0.0981032701792344 -0.125996994904921 0.0023069729483631 -0.0699128854712173 -0.0476295380863357 -0.00659718053522677 -0.0320149930613573 -0.0471123835916169 0.0238898266053215 0.0866031746790489 0.0058719609320623 -0.0116412988616004 0.00321662221468342 -0.0042536644831578 -0.00981763124057729 0.00031998531072223 -0.00186319455941044 0.0171296808857052 -0.0402130918086403 0.0443054953495697 0.0304941561719825 -0.00923316540434096 -0.0815352662606258 -0.0108357498430358 0.0464530783692195 0.0364072210135742 -0.00250210022893841 0.0477700424714569 0.0621740589784314 -0.000416598450679606 0.000345731164533375 0.00130890002868094 -0.00380085219822767 0.00285315683793656 -0.000635269399848165 0.014299344992205 -0.0104480811700999 -0.00198707746243822 0.0016012912667061 0.00221538403742743 0.0272261038409674 0.0020413776308845 -0.0085586981852684 -0.0415625407709535 0.0283579686206665 0.0277381828057103 0.0181378859307678 -0.000713624239584214 -0.00486754261031878 -0.000802861309806479 -7.89008187616598e-05 -0.00687597113627384 -0.00226219526109214 -0.00170908920292054 -0.00588361803379494 -0.00150924721486993
  72 1177.82615055253 ""  0.100123765651765 0 0 0.00901769795290012 -0.00258737538929609 -0.00178196024522656 -0.00902455645877635 -0.0016466986386118 -0.000566975537667833 -0.0047623712437645 0.00224535372159397 0.00278848133013566 0.00339505308316238 0.00504500641028262 -0.00375425581862363 0.00211527927943491 -0.0029474748074197 0.00683857742726504 0.0054564247060011 -0.00504157413838784 -0.00467155447148817 0.00215779060663657 -0.0238750576861274 -0.0103776480906274 0.0023986895062095 0.00346953777840916 0.0200222527386457 0.00735377289407044 -0.00240271149223107 -0.0078943546242054 -0.0112667358550391 0.00348787143245511 -0.0210362161837599 0.0125973178778437 -0.00857234796435225 0.00777849764204904 -0.00765335296938141 0.00569402270107701 -0.00902239922444379 -0.0219480087309753 -0.00846476779966754 0.0224127894277477 0.00230400207337643 0.00722688869970316 -0.0193790207507109 0.00650230529379467 -0.0138258224099577 -0.0204501806477498 -0.00176824042990223 0.00836785415958449 0.00608287178415708 -0.00876399317622727 -0.000309521720622954 0.00165710253149607 -0.000200148161342944 6.49024585486161e-05 -0.000864381820387911 0.00263618839385082 -0.00173388433701745 0.0017769176486967 -0.0037050605339169 0.00033501169985518 -0.00042873862861727 0.000549389517397253 0.00135764695161518 -0.00148103761087382 0.00178452382457651 -3.7381447512665e-05 -0.000177260687537431 -0.001359718269553 0.00018136348251044 -0.00039055665170115 0.000953383141219187 -0.000360335722867128 0.000286635234086051 0.00100175126626855 0.000182504459492862 -0.000117955436408394 0.000901059283506347 -0.000238126145152682 0.000377588402841986 0.080798488807913 -0.0505818947411605 0.0653539239767908 -0.0381868261025476 0.0907169448203042 -0.0359432766912059 0.00831852167398713 -0.000362862366502123 0.00471560844311405 0.00707074876051559 0.000718355226784291 0.000210819441985069 -0.000912515706066496 0.00167527379780274 -0.00208485118752983 0.0238737003853984 0.0117845512165698 -0.00916253068378349 -0.00183912742767868 -0.00254230086423257 -0.000251477608217453 0.000329107598962488 0.00428125913399726 0.000109556985632655 -0.00166561624603146 0.00052059574828397 -0.000768380470895005 -0.00222220169374601 0.000806668731465498 -0.000291103957947849 -0.00202417486473641 -0.000129863936632047 -0.000758760930483428 0.00175486349593603 -0.00362587035247985 0.00390948991531605 -0.0017238449531413 0.000588208127708286 -0.000471012736009053 0.000568562334635756 -0.000419829949533793 -0.00407262989145936 -0.0020148676439592 0.000105149978281318 0.00223737991841746 -0.0599865946420683 0.0654043785934579 0.0713476685184093 0.0170918681108994 -0.0207405793166923 -0.0449854199701642 0.0288624194479251 0.000157280672242958 0.0746335756973149 -0.00666067178806233 -0.271814106849817 -0.344062307990777 0.203608166773782 0.170807975766744 -0.502150661902841 -0.137986926965835 -0.369550893330498 -0.0548343461956054 -0.00134089916888063 0.000362353768098439 -0.00123843865401107 -0.00267996859508099 -0.000313777896828707 0.00344929850438244 0.000368667419095554 0.00648265444728936 0.00229813681652663
  73 1179.93653197649 ""  5.18333267047533 0 0 -0.0980491085008081 -0.00185436642983925 0.013727565735787 0.0873271041343373 -0.0148452793473201 0.004609629741793 0.0521794271376295 -0.00967039776719436 -0.0249186853195359 -0.00632713394881238 -0.0236320185821763 0.0147102192166482 -0.0567823722630028 0.038006211139251 -0.0423909048603687 -0.144154346039569 -0.0708119745308152 0.0627895106840697 0.0114277334342405 0.297044258581204 0.0793907734625632 -0.087899132399096 -0.135709707792634 -0.208436831335237 -0.0354471379932846 0.00899846214255376 0.113397457101061 0.0817498967281043 -0.0521141337310381 0.196625978357412 -0.139829214889051 0.0589081648662767 -0.0989530947544982 0.148722033693809 -0.066555361816336 0.0545499691429197 0.278613789276182 0.0651092835953273 -0.271837424405455 -0.0886956232573368 -0.152884102056146 0.324031454452182 -0.0024979856832496 0.00141771562553147 -0.00394161585867655 0.0046267468097764 -0.000742507000666304 0.0022606095963142 -0.00576530419964254 -0.000586534308437956 -6.02283181559226e-05 0.000386173203710804 0.000411893579213914 0.000395284957490701 0.000503491337984222 -0.000221363914504607 0.000836326081618948 -0.00176212204888194 -0.000109320117969643 -0.000232272369499577 0.00107634561237809 0.000807403386861731 -0.000760191182137449 2.64562447089842e-05 1.44540232006357e-06 0.000140206130593057 -0.000852880259792092 0.000700267365258355 0.000411290408272969 0.000717552520601437 -0.000441361817694174 -0.000284467959896897 0.000575979424434386 -3.67814954777981e-05 -0.000333176319787375 0.000468012103200885 -0.000187091810005377 3.15134489732702e-05 0.0103247439518875 -0.00561059757907163 0.00865377289185871 -0.0128243475915531 0.00628179520413594 -0.00377419663159947 0.00610195572932105 -0.000818364101488849 0.0032811227483396 0.00272310817729815 -0.000405904608794508 -0.00116021895790943 0.00643451941620187 -0.00160143248471013 0.000317371636507759 0.00422149386024307 0.00196736573815127 -0.00205440753883206 -0.00265869987465182 6.62791897298046e-05 0.00258057817693566 0.000479482602362206 0.00154046681040584 0.00036749814799202 -0.00290914438320832 0.00087379996772766 -0.00180547214941843 -0.000850553430992815 3.30655755209563e-05 0.000805972270466453 -0.00140551902528772 0.000945188866525077 -0.000982934946922362 0.000946323801450284 -0.00126683180065378 0.00244036936478806 -0.000733806132280268 0.000316803236468463 -0.000952151986937365 0.000271433756892241 0.000220667555293907 -0.00260178455851274 -0.000791333226154719 0.00021752577466478 0.00100646795273466 -0.00530163423037911 0.00563591988947559 0.00473250726265889 0.0013642600538194 -0.00230251609366111 -0.00391894088084093 0.00314741348493814 -0.00076367248015302 0.00549257858719246 -0.0011465702090317 -0.0189614722833409 -0.021446184846497 0.0176844553655452 0.0166126540352964 -0.0389799455740601 -0.0125724349825954 -0.0308282078536748 -0.00202106279232784 0.0240040219924131 0.00793999914820522 0.00284047125998455 -0.0279288260521272 0.111147100550242 0.0674255652023637 -0.0450909011866042 0.0628735923100231 -0.00269584883680232
  74 1189.76400393735 ""  0.38247487399772 0 0 0.000328908115967611 -0.000241174023878925 -0.000261302319716548 -0.000508184804238441 -0.000285436340439601 0.000111575811773135 -4.45954962630726e-05 -9.39127921182108e-05 0.000152473950233271 0.000203273302468268 0.000446024412202549 -0.000350504063696419 0.000401691253205652 -0.000256151553427588 0.000792582554967492 -0.000658017322054834 -0.000854018952812723 -0.00154727623076698 -0.000278705473841571 -0.00151038975789039 -8.81643942836327e-05 -7.86414585360676e-06 -7.39187406903639e-05 0.00109960747825647 0.000166132050869778 -0.000170329466038935 -0.000159922362375441 -0.000269640546886784 -9.0989627247728e-05 -0.00053858015027518 0.00042164968852658 -0.000362724392019183 0.000283439039361053 -0.000549804430608245 0.000737052611026115 -0.00130954471967579 -0.00260485599455862 -0.00108745720394315 0.00275364436131018 0.000251141475020149 0.00063323172649397 -0.00214419198253486 -0.0191414687255567 -0.00990837674745856 -0.0120915861939374 -0.00129161907954194 -0.00108562369992127 0.0103919382672242 0.0142038417280942 0.00113787682123731 -0.00227738611590641 -0.00163749826211291 -0.000331087211756771 0.000188331229904955 -0.00104814723348205 0.00219236470944751 -0.0029014535351071 0.00162114416481394 0.000597297128120608 -0.000588170550887691 -0.00177310892461984 -0.00322523774676856 0.00367287785472439 0.000629748621893115 -0.000451796497313962 0.000753021339365934 0.00186000480744333 0.000915630146863965 -0.0010006104446279 -0.000918762060263492 -0.000191435067229158 0.00070836319331826 -0.000773817128637317 -0.000377192010698285 0.000339684283675907 -0.00097618101049583 -0.000649672744121 0.000120832541119645 -0.0143233007567354 -0.0201397557428028 0.0636583059114786 -0.0817411669799305 0.0930973218525334 -0.0268849522952164 -0.0326402104479981 0.0108027994750086 -0.0113253117074136 0.00774134243814101 0.00698504041124691 -0.00659169726444925 -0.00143568487140442 -0.00361548756309466 0.00401478655671927 -0.0218984500222229 -0.0102720610282847 0.0121331756393811 0.00166550343281616 -0.000897838091711063 -0.00163627667462275 -0.000574686850655879 -0.00387162720690851 -0.002021588460758 0.00205124983390464 0.00264294834816586 0.000753877454728675 0.00211575649591265 -0.000845542723306815 -5.48658139367489e-05 0.00223915450000121 -0.000198893028285888 0.00102920886294906 -0.00117025693490996 0.00176598868908005 -0.00208947072698265 0.00224392853958076 -0.000741706460209011 -0.00235157106208228 -0.000951877071962302 0.00214483464090157 0.0039697686552445 0.00157834092035633 0.00176063285766784 0.000709693879807821 -0.05703829990555 0.0347123611991934 -0.0885230050858005 0.0205718872394983 -0.041716235767911 0.0242481870017619 0.0420512890319858 0.045819023595689 0.00854305495312715 0.0307507964948978 -0.182952498578692 0.40588760184633 0.134907978600578 0.338886062683736 0.393885035570743 -0.0659272187810829 -0.388091785991496 -0.278611878468275 -0.000167901293042087 0.000294951617998429 0.000216944195022688 0.00150695014439516 -8.72250341933668e-05 -0.00173838168835182 0.00154708412985961 -0.00136630633934748 0.000232604176390972
  75 1200.84865249177 ""  0.333419548515648 0 0 -0.0857949057000175 -5.13765090862971e-05 0.0119454378649205 0.0713852364169247 -0.0157548843864543 0.00760633351799717 0.0466454577706018 -0.00824542496917943 -0.0217748980659259 -0.0571505620534919 0.0114303450895102 -0.0186819616667892 0.0837250845932478 -0.0315150314953458 0.029107942230429 -0.127803699798399 -0.0444247102212727 0.0159275850796354 -0.0439303978127235 0.180566024772949 0.101716310783332 -0.0422713490441007 -0.0514467604232181 -0.204652140913443 -0.0319008694249559 0.00894684490478535 0.0978352808201599 0.0685473238774184 -0.0476883614259553 0.168039884834819 -0.119983888706392 0.0470768311574961 -0.0873018028021974 -0.149055181611169 0.0873629105372268 -0.0902861750033646 -0.326869962903231 -0.082292829983843 0.306107683737879 0.0929132491101848 0.161492871023821 -0.396493442975166 -0.00339326297011574 0.00170025259923827 -0.00218297032802553 0.00682290762759369 -0.000691268184243583 0.00113537973693272 -0.00934151562373331 -0.000180550618700379 -0.000221104649380827 0.000836231981809152 -0.000702826637528582 0.00106448777725137 -0.000149728192681851 -0.00145110289478193 0.00178247273134091 0.000305512990991745 0.000195830646660421 0.000237607887168109 0.000135749198726198 0.00148969889118346 -0.00211982165758714 0.00066807590068379 0.000848224781777704 -1.39033815392099e-05 -0.00215711224861445 -0.00381889602693904 -0.000111262113312945 0.000357972396184928 0.00113126636728576 1.57659133449549e-05 0.000765453476887922 0.00139556504085198 0.000366777314511654 0.000660992848200114 0.00155695639172089 -0.000125289512753034 0.00802437241434748 -0.00469453404695132 0.00667326594762345 -0.00698671524741766 1.76074882959403e-05 -0.00110289673602199 0.021825155243547 -0.00647588992404984 0.0102430625439096 -0.00604155804902177 -0.00418599255649616 0.00476373125446508 -0.00978656755167492 0.00616976041210498 -0.00443004847336098 0.0195098426476866 0.00509212232454147 -0.0128519736734937 0.00183823596691152 -0.000838155554419561 -0.00326738548426612 7.34277987393343e-05 0.00491994841238787 0.00247376071369568 0.0027894568551515 -0.00265478948198921 0.00217740211005535 -0.00426184328129572 0.00303205881234249 -0.00376335574360815 -0.00169063466075712 -0.00352983363155656 0.000791320373902452 0.00126421217430774 -0.00371281749055129 0.000486531110055985 -0.002711873460501 0.00078531052504 0.00602533985535313 0.00100966283987082 -0.00403986948188045 -0.00121081187887915 -0.00151356315270621 -0.00343602361682342 -0.002947941064108 -0.000278921720079321 0.000953082893805272 -7.39470555916483e-05 -0.000111375566507803 -0.00056819615382088 -0.000987406340444226 0.000553845149380358 -0.000679081153739929 0.000260433825456916 -0.000591174172840026 0.00245845760382845 0.000419205071085842 0.00162026175934157 0.00204749298146466 -0.00343555525691158 -0.00230084695369272 -0.00166320132330206 0.00347254244343084 0.0194024276639234 0.00647541184145988 0.00145866841375543 -0.0247612224203169 0.0812398398955564 0.0538679508678497 -0.0353480422427645 0.0510743212811662 -0.00216500971464303
  76 1221.7638854288 ""  72.5595573632831 0 0 0.00450543633053608 -0.00115967379319191 -0.00120765741911495 -0.00372083397610954 0.000581467627447482 5.02642739604222e-05 -0.00247227408310944 0.00120313581882884 0.0013876472537473 0.00193312120055254 0.00010595475951379 0.000372181398080747 -0.00219798042035974 0.000314331776710381 -0.000526897602640329 0.00674435048199583 6.93251026140696e-05 0.00178579038289364 0.00581061385996582 -0.00567873554074004 -0.00773744585086885 0.0004025473992061 0.00100291657170928 0.0104947818568484 0.00468147194008771 -0.00176724275253357 -0.00348261960296643 -0.0049371895207572 0.00239854371419317 -0.00999560478602563 0.00546421773761517 -0.00378086535676678 0.00367946676698576 0.0014117966887529 -0.00248629549904822 0.00448416110795492 0.00976747218441338 0.00257424693824696 -0.00873427669552405 -0.00218117554367467 -0.00283319552759799 0.00814257474322473 -0.0245445725679414 0.0132895464292181 -0.00662872090689574 0.0436773550343337 -0.00980491103455329 0.00337858991179239 -0.0652664017581988 0.0181105026028408 -0.0178863850538272 0.0404610376415546 -0.0160012074949235 0.014417662806205 -0.0457969986398126 -0.03866318902512 0.0462789959007978 0.00339121365855877 0.0339502494400285 -0.0392669155713718 0.00313822762184388 0.00661967751351093 -0.00667083206266175 0.0105267049563489 -0.00205894269200582 0.00346584246262178 -0.0134185444748506 0.0729097110445042 -0.0683921833477185 -0.00172536983773992 -0.0202064038360999 0.0359941088643664 0.0115731714617285 -0.0185386133721257 0.0160646886209998 -0.000502263153752549 -0.0383776973237592 0.0202941734768099 0.00829210439195269 -0.00320690212141783 0.00324748103966157 0.02649957813443 -0.00133300965140046 -0.00239873585596816 0.371853585494488 -0.109726971419735 0.153574232495578 -0.291095540368158 -0.157822726186997 0.157122490767614 -0.202999205228215 0.0675314280862771 -0.0819183845708897 0.301969375399511 0.117377538952314 -0.146725486281445 -0.0189512090797195 -0.133787955348092 -0.0709436141056659 -0.00984777273993588 -0.00262876866018614 -0.0842384562844248 -0.000942646699252222 0.114688896404393 -0.00551376711226542 0.0351328417812716 -0.0271170581964289 0.036601620704811 0.0286481063938907 -0.016959903257121 0.0209785491864963 0.0102098539867372 0.00453281028142046 0.00312296793808551 0.00909072411503299 -0.00133883428817973 -0.126466084089552 -0.0141009531519896 0.0896797630023925 -0.00354540041906139 -0.0283770448028675 0.0799515814777919 0.131847271851545 8.54534788002034e-05 0.00537302714086285 -0.00707290327992772 -0.00222480997400824 -0.00276480170734568 -0.000634243909705739 0.00674389977826772 -0.00328975051789903 0.00271104221407981 0.00273228846756096 0.0109130920570152 0.0385571254462681 0.00465908665731192 0.0148346208278858 0.0141943783752316 0.00969835566309827 -9.58932106651765e-05 0.00281387359188756 -0.00122800938886366 8.31197560894741e-05 -0.000223460789185788 0.000834127258457126 -0.00339164705708538 -0.00185851020780287 0.00129071120879137 -0.00230919448870567 -0.000239344545078504
  77 1224.62930755245 ""  16.2824675831274 0 0 0.00310682781214846 -0.000424074172626014 -0.00056899723938653 -0.00366211462791141 -0.00152196360785268 -0.000613026808252115 -0.00182756257569307 0.00061813979183573 0.0010243205856359 0.00370609754042038 0.00229176409792978 0.000168543464982398 -0.00444385161725085 -0.000766964834303352 -0.000575932829003904 0.00620872953730372 0.0018289094879281 0.00179334461879949 0.00326938301144397 -0.00608733984642173 -0.00640225748445541 0.000132321641255235 -0.000179846651894601 0.0071871670681535 0.00271123291471792 -0.000981905846193382 -0.00345869015024761 -0.00285476149633848 0.00202850282442363 -0.00674066572698911 0.0039014578175175 -0.00263426598398627 0.00279773498968494 0.00125483206365942 -0.00551584955724306 0.00921743565036761 0.0119149603530541 0.00831731467071187 -0.0114422102589221 -0.00112342174404137 -0.00347092995680476 0.0173759914794787 -0.0120723384702671 0.00286386990107116 -0.00220488893550664 0.0214333190553464 -0.00226723661727383 -0.000316105176450321 -0.0225221591905709 -0.0190295453821325 0.0217049038553385 -0.00403294357994065 0.000767712267038757 -0.000809259355290755 0.00634786711496591 0.000327943503889143 -0.00271346084685908 0.0201595237746689 -0.0239591187587699 0.0421531860700677 -0.0560538560142511 0.0241043141602747 -0.0308315646816644 0.0398626694634467 0.0166816701005652 -0.018632805629812 -0.0151134979022481 -0.135464234248782 0.0378243291110212 0.0136899496937349 0.0360665016290964 -0.0264988617677201 0.000134320314979973 0.0436022863290814 0.00186688400108677 0.00822519814987224 0.0644543595964576 -0.0184534743129376 -0.0226109143474412 0.00455015194334942 0.00638126049693734 0.0139189744511655 0.00134753364690924 -0.00110676728179496 0.177879013795507 -0.0602427562822912 0.0669128405783229 -0.106290359463757 -0.0389222790395856 0.0612480319875697 -0.332173329023484 0.118971518750793 -0.118400701627987 0.273343217077994 0.113766808394553 -0.13907112037878 0.00608040099774758 0.119737642232265 0.063899320922415 0.0205017960456339 0.0329734710042058 0.0886623542751756 -0.000146256010047497 -0.0879657554498596 0.00785424959313989 -0.0951714230484291 0.0809729800421357 -0.121410413550067 -0.0302728986222316 -0.0732623813580163 0.0167530031848529 0.00452027159773728 -0.0540235738464121 -0.0411329163904172 -0.0484332580182887 0.0105633892019096 0.235370648623369 0.0286386253461161 -0.156158983763805 0.00709961566045227 -0.00190169590052834 -0.124435128145362 -0.165178697595083 0.00173077747113382 0.00525851388690813 -0.00540953227103492 -0.00153954339440876 -0.00338882400457316 -0.00173279977311792 0.00218615017303267 -0.000521542484872536 0.00446507744518973 0.00210871115498061 0.0138449510053195 0.0220560824439883 0.00297925007234673 0.0120444333056977 0.015944351004902 0.00289184969644341 -0.00421870706370475 3.14946293827202e-05 -0.000586381308689642 -0.000115776443025681 -0.000438689717511683 2.70042572598923e-05 -0.00187477710801971 -0.000796986673482456 0.00145437034003054 -0.00144845431577938 -6.73496643350052e-05
  78 1225.977959739 ""  5.58307820961355 0 0 -0.000113443983016648 -0.000310975131908157 -0.000281153902480477 0.000598407290055253 0.000716841763745691 0.000385112152238336 0.000210777293915555 0.000142983994814194 -4.65659620274774e-05 -6.81239059367112e-05 -0.00121497273269639 -0.000884986367658492 -0.000111282409354847 0.00194100975447369 0.00136347980145755 -0.00198286670235276 -0.00258032898547929 0.000436838450502596 -0.00119686109716608 -0.000246782283289894 0.00188177451267158 -0.00116505175423604 -0.00182058191546108 0.000674103251216739 0.000128108784042514 7.69125068815414e-06 0.000740129395692681 -0.000328824560241705 -0.000580670411684029 0.000364733077985988 -0.000475999225167506 -0.000228248868969657 -0.000524590515200562 0.00572217256338805 0.00257260839592165 -0.00800115648421702 0.00149984594813883 -0.00651199004372825 -0.00068439326137079 -0.00583757162702942 -0.00554350573007762 0.00186026963232096 0.00381136841703538 -0.000582074875981768 0.000564858048096514 -0.00697467355657627 0.000521220322591834 0.000412206894378451 0.0064268111967938 0.0100633696618953 -0.00973109358300249 0.00387973361924069 -0.0024676138604748 0.000660401610692261 -0.00501566767630057 -0.00761675260737083 -0.0011936770655786 -0.00825579924959122 0.033889960675707 -0.00122464564330954 0.0241185914626804 -0.0133726405996818 0.010165059632386 -0.0166757077566178 -0.00791990676949759 0.00736312378403697 0.0103490770254391 -0.0972978464745329 -0.160549708490553 0.000454804222772083 0.0156911696714166 0.0670498693112891 -0.00156606465459458 0.052282196167532 0.0654491054262405 -0.0115866759928571 0.0310174066626466 0.0351653498910442 0.0124057793908446 -0.00310348482631823 -0.00223098024376745 -0.00638712603857702 0.000634183604091847 0.000135597903500852 -0.0583307058516231 0.019304863220977 -0.0217097129990398 0.0291728047228025 0.0381663983930031 0.00864554009763053 0.128326993917407 -0.0286610376011375 0.0617520880820802 -0.099537136330476 -0.0426500403726682 0.0499991236388585 0.0279705064798327 -0.128816558952326 -0.104160248706273 -0.00771051178832065 0.0348522627747498 -0.13351834644866 0.0488199601055946 0.256094364508523 0.00913739393387422 -0.0534863244299805 0.104818230379655 -0.233968625682156 0.10565037718809 -0.238820649056309 0.151073961671652 0.00563321267965655 -0.123498670358081 -0.116152513054747 -0.0483580038057345 0.0176869106828668 0.122230740140588 -0.00866386051871559 -0.0333327390598954 0.0424997080698542 -0.0274365788810682 -0.0309936047592622 -0.00338727206260832 -0.00072724156340182 -0.00215519216530939 0.00191300125796388 0.000570931835778489 0.00142444101656838 0.000848685320353848 -0.000619674111302256 -9.51323591573925e-05 -0.00207363056819544 -0.000731380239694342 -0.00561865623410971 -0.00731942413674071 -0.00127548129135016 -0.00474032877434725 -0.00578009282237257 -0.000237014643214924 0.00254952633826415 -3.47753079771136e-05 -0.000155378900501925 0.000326411600767999 0.000137560564163575 0.000402709299049061 -0.00154716754382833 -0.000820510627360276 0.000627205334641241 0.000652107183743604 0.000632401331233724
  79 1233.13892672331 ""  20.6498147521359 0 0 -0.016358391219853 0.0209272437445296 0.00852696876376552 -0.0197481566515816 -0.0530156954163648 -0.0196422414424178 0.00356620989074608 -0.0171872570399276 -0.00156943311420746 0.0194894807769767 0.0770836494847984 0.037706599229381 -0.0246220365460159 -0.10301770488197 -0.0522321730593314 0.0588386668020306 0.128559140491957 -0.0672642574661395 0.0491025015439984 0.0795238214755292 -0.0600677643604001 0.0516778670576148 0.0601291082932772 -0.0520145435457595 -0.0408916057835643 0.0139260934581147 -0.0266885672725446 0.0460000136344233 0.013384109246045 0.038055118838153 0.000598586407615671 0.0298628046904094 0.0132032788013905 -0.284359510775237 -0.15920513951215 0.456237995517335 0.114438324332708 0.31112642199949 -0.102820779639498 0.234266220716748 0.260379407461692 -0.0752458140130283 -0.000257938218705803 0.000568687812483807 -0.000501415514833549 0.00143966214328051 -0.000789765946179999 0.000541707803101374 -0.00212784523813698 0.000470949978867424 -0.000119280483879527 0.000169250188692908 -8.18221706028641e-05 -4.95489276360092e-05 0.000302338839492422 -0.000506596783761431 0.000161641530216631 -0.000927027965559774 0.00131193377198395 -0.00111733169049665 0.00242254888975879 -0.000462598500282754 0.000603123373651746 -0.00190105113618526 -0.000864390296763473 0.000661600342693984 9.96153828441808e-05 -0.000539052271283543 -0.00260378083204625 -0.000293460037855441 -1.08150550468832e-05 0.00135556982322291 0.000132295032766848 0.000537985439461575 0.00080705210628919 -0.00022257529364921 -0.000188921663918706 0.000704473710781248 -0.00307859144040462 0.00206309076891205 -0.0025364289688876 0.00144691925559436 0.00254503525166622 -0.000895941008926698 -0.00626812130790855 0.00319543982845511 -0.00160548528883928 0.00661313570549112 0.00328474785098311 -0.0019106375712648 0.0124376797052703 -0.00379078466844203 0.00385725268633683 -0.00484135492993772 -0.00135564219720178 0.00268598595837022 0.00123144708362002 -0.00423558008555881 -0.00398244885071737 -0.000604074146253429 0.00106390146575577 -0.00269485831722535 0.0019806672543264 0.00487531313563175 0.000607659478056192 -0.000497022198165062 0.00111617518166921 -0.00253175397457206 0.00145177085815513 -0.00277930828021771 0.00185716136206154 0.000405839891371939 -0.00230552364201199 -0.00010691054816964 -0.000526738932285236 0.000198478490804763 -0.000450384462537922 -0.000448054352456089 0.000925743137049339 1.86820378285521e-06 -0.000444235428315059 0.000409112281955944 0.00135257075001617 -0.000653818400653086 0.000537326788865321 0.000180057109527793 6.70145334239199e-05 -0.000608564604180233 -0.000567599079822618 0.000301765426313831 -0.000159882373918817 0.0010076278826552 -0.00090911308249147 0.00128465995297219 -0.00113526872130404 0.00254495722971041 0.00274710520836006 -0.00405271723401756 -0.00190716200946206 -0.00343622646342769 0.000920335752726093 0.0146685944243804 -0.0147302188180367 0.00406294226807989 -0.00325501238038506 0.118719693997402 0.0407250065888405 -0.0562208192722938 -0.0526902891068613 -0.0479935641614323
  80 1265.2322021272 ""  191.66671286672 0 0 -0.0104252876015192 0.000748646221159442 0.00733221825204831 0.00288691456553589 -0.000818995831383721 -0.00335459238393984 0.00435004382116066 -0.000627509802514678 -0.00419030006372927 0.000475937376223486 -0.0016896695939009 0.00269604773929089 0.0006424068261621 -0.00122309899042506 -0.00229506558165815 -0.00829622958029349 0.00625724880032298 -0.000158184532633231 -0.0236673951893093 -0.0287881239035156 0.0178994385881038 0.0353591518770219 0.0481135245200354 -0.0260884042000456 -0.00585417007105395 0.00131491522517795 0.0129353205417727 0.00622636480306458 -0.00629949335841212 0.0187905195721892 -0.0118792806146736 0.00640470965596566 -0.00965388690563345 -0.0015069244406048 -0.0023091287286587 0.00374862031916732 0.00181157854226438 0.00510977252434927 -0.00178262106173885 0.0073041424190901 0.00663879055350804 -0.00320367230854142 0.0269768041564741 -0.0295529797912976 0.0111298198817187 -0.0932132326419686 0.0224743153953278 0.00268780924779486 0.14923356363908 -0.0250799028356022 0.0213522443148941 0.018810996805382 0.0129222206191832 -0.0134171733431094 -0.032272866273908 0.0237312604303391 -0.026069734818363 -0.00751377208867845 -0.0330546651222165 0.0360394682428327 -0.0728609444969938 -0.00361207300431066 0.00308174891762418 0.0639013114866249 0.0245570473058335 -0.0274950723999454 0.0413833867820411 0.0304028127697034 -0.0327932079589392 -0.0103823239307224 -0.00476958971315052 0.0121437756506357 -0.014632300303633 -0.00968502419441755 0.0106894763405266 -0.0102475541399179 -0.0113380300420695 0.00522118833893599 0.107045107072261 -0.0538831697421226 0.010086400011876 -0.195790439509558 0.108935690752595 -0.013551530836302 0.0875057234879213 -0.0102960426290025 0.00144320829139802 -0.268132848720909 -0.0773752788863032 0.0816270058728797 -0.190374311806794 0.031279950942682 -0.0342998970484457 -0.0342503858635274 -0.0136139925211706 0.030985780218542 0.0240310644311946 -0.0285713658622683 -0.0346505756390533 -0.00708811243471783 -0.0406269234171966 -0.0340864435891694 0.0243746252490732 0.0308394016159731 0.0103628513682126 0.0537657209506847 -0.0220967016482758 0.00645460182821362 0.0534253147594997 -0.00624123982671527 0.0264649503413805 -0.025425906749975 0.0522460587997769 -0.0605618248668759 0.0268154042412914 -0.0106818015859404 -0.0246340697778853 -0.0108825461844032 0.032734691907554 0.0412222071102722 0.0193542995825573 0.0361305611637388 0.027658469356454 -0.00650398770268758 -0.028595294093005 0.0195230357224167 0.00979785073479929 0.0119054076337979 0.0147542378702186 -0.00788159232152735 0.0130328778396847 -0.0298019122100594 -0.00813259011259261 -0.0600365382583373 -0.0670249522446514 -0.0200539356687168 -0.052457581774377 -0.0150034775379168 0.050019664941485 0.0213800364225813 -0.11160426145329 0.00204266470129068 -0.000193281996432328 -0.00261821585263217 -0.0121795338140393 0.00164124660143212 0.00940149849045874 0.00144796510104674 0.0196661646677896 0.00764186569722407
  81 1278.6348976615 ""  33.0613245291679 0 0 -0.00536400070961651 5.57453764554389e-05 0.00194315995225269 0.00042999587539579 0.000584119881332952 0.000278016380358422 0.00289376393338264 -0.000670583696951912 -0.00180061139783924 0.00109026489009329 -0.00141371026914923 0.000299210677015909 0.000285968908758507 0.00045612928881569 0.000113346480221465 -0.00666008164020514 0.00342919030500853 -0.00847773656410403 -0.0137989180762197 -0.0235576840378815 0.00987096586035799 0.0182299391713004 0.0287609691879001 -0.0149620492909309 -0.00304551156696096 0.000727046006554711 0.0067059457801663 0.00402775836055424 -0.00326560488497624 0.0100604684677535 -0.00650821813557631 0.00360402101459815 -0.00503400189249434 0.00163422053752861 0.000437482293787895 -0.00161810112667418 -5.27371677291711e-05 -0.00244203397183345 0.000507269109004107 8.18757345442229e-05 -0.000100074164401394 -0.00127083710362304 0.0325148252958491 0.00347147127858239 0.0164826009667444 -0.0274602274013603 -0.00638750532514265 -0.0217726416894627 0.0240120157244251 -0.0324595825010867 0.032934761878118 -0.0144074081305784 0.0174901349387828 -0.0179024246795067 0.0104666904273864 0.0151941582096029 -0.0161420597699812 -0.0180008771691923 -0.0349510198986019 0.0377746520193788 -0.0341149097813459 0.0115092758854698 -0.0135766897012805 0.0323819739160611 0.0157927192893411 -0.0164488231858356 0.0386289994698469 0.0242127659373854 -0.0274905648765525 -0.0100056135394692 -0.00498209769883364 0.00994962556799086 -0.0157775895700484 -0.00725477383970996 0.00826844127622721 -0.00988937758379031 -0.00887551128983843 0.00563309139787665 -0.339722886716579 0.154493705290279 -0.0532271286108084 0.330682890014932 -0.227303477268064 0.0486991304680199 0.0437792504710383 -0.00589865099407148 -0.00276081418086415 -0.0413009923347685 -0.00676616443508743 0.00641315619609949 0.0181235901264803 -0.000663052564803767 0.00782470681827098 -0.00451813224020883 -0.0156849107905903 -0.0128736391431253 0.0268100468468272 -0.0171472089166152 -0.0268242854017555 -0.00767753823349691 -0.0279260764812949 -0.0326045759012861 0.0214838851485267 0.0310066163788189 0.00758183487320809 0.0501728118251568 -0.0190292015293998 0.000639796244729782 0.0502514263570633 -0.00186238809354457 0.0234799931563463 -0.0222769435187527 0.0344990692455809 -0.0412997494578486 0.0225660237146698 -0.00757573605254284 -0.0241865887739011 -0.0107035939224026 0.0308515973199206 0.0273011634568127 0.0228103483545996 0.0275573284103088 0.0168768092705609 0.0198741168738368 0.0715142381824833 -0.0445328316405567 -0.0219227706142195 -0.0273940877182924 -0.0441884808158137 0.00696134045995786 -0.0398856128591632 0.0758200262790813 0.0167152855063786 0.15812634082 0.114172126352907 0.0545881713170714 0.128624079656561 0.0178487025022349 -0.196082472978629 -0.0660948949810904 0.361462477428471 0.00131678314587417 0.000339700634139548 -0.00048219117132856 -0.0036156030119492 0.00148426270001813 0.00419718040281302 -0.00285479954266011 0.00405870935361973 -0.000564863851287146
  82 1286.37992225348 ""  3.02366863521631 0 0 0.0188740360316967 -0.00319458981587353 -0.00353166158031433 0.00787794160994389 -0.00473942984808214 -0.000907408534944588 -0.0118999935163029 0.00781299192583507 0.00637001655651296 -0.00918181278090686 0.00599594205175796 -0.000124700256150711 0.00184635504371077 -0.0033861670111403 -0.00185916718219425 0.0268961093431437 -0.0342039440407574 0.088396469852351 0.0579173986419967 0.123782404525633 -0.0340654906070764 -0.086854528986954 -0.13436973059141 0.0308206644323229 0.0189082625266426 -0.00425163170080298 -0.0168836617326069 -0.0291712724968722 0.00670682548193303 -0.0450943983114252 0.0215742732054191 -0.0214706377706789 0.0132519838835941 -0.0153677189923806 -0.00127175184303822 0.0119733954713026 -0.00388183053404992 0.0112460405481618 0.00225033852396369 0.00493150616467893 0.00685449989862086 -0.0100779555122624 -0.0138081307707622 0.00377637553924103 -0.00385701306718719 0.0216964610835569 -0.00171223154635029 0.0029028479652022 -0.0352398324899956 0.0112014466517752 -0.0106593082175433 0.0215840400732036 0.00804643926759118 -0.0107519173530603 -0.0152819067323968 -0.0132794815532683 0.0159845131400069 -0.0922974412818092 0.00273853989691253 -0.00616346514285241 -0.00517295207169301 0.00494032687072945 -0.00551467185101844 0.0100148206886725 -0.0185816852051156 0.0210199809927403 0.171920051570447 -0.015786489856287 0.0221989125083762 -0.0543251704937051 0.00862549851534657 -0.00816587115450828 -0.0553860584546736 -0.0029950621521822 0.00162255642495751 -0.0546895183901475 0.00578746728347242 -0.011248230114877 0.0511160972947532 -0.0234070547845097 0.00701146166462747 -0.0211974108548637 0.0241438586318685 -0.00644961069196537 0.0955997670351666 -0.0098139815328702 0.0208612151933173 0.134495953735301 0.0503700070041559 -0.055766512150491 0.0698599148403564 -0.0189186373724768 0.0208540037575913 0.123494043428765 0.0290165168787623 -0.0340992123942849 0.128490205550977 0.108337168924593 -0.0193594321152376 -0.0242246540951316 -0.16452184339745 -0.00507657216725196 0.133833186484478 0.00212083130712128 0.0530168333915568 0.115281098197274 -0.0275712023130986 -0.0402269343013581 0.11329661349581 0.044171806705394 0.0311603009898077 -0.0730533744814115 0.113100902702158 -0.126080263856497 0.136226551367881 -0.0461299712068609 0.0122770627749545 -0.0344325079373547 0.00960150333595873 0.164494921550658 0.133523865384016 0.021855886517511 -0.10050731846414 -0.00218099566550758 -0.00801142776863074 0.00456611093731392 0.0023197332651333 0.00300668782759393 0.0055302354080978 0.000330484017091185 0.00452593180552325 -0.00860690130690448 -0.00152237290189375 -0.0173702149965448 -0.00864738110643425 -0.0066201853482303 -0.0146075808271848 0.000241187865645959 0.0308997531801843 0.010464204542231 -0.0490428958957044 -0.00536578046637824 0.000802885847553726 -0.00333803924447311 0.00145477224512935 -0.0412615330682977 -0.0154469391388364 0.0216123063178962 0.0196031135274916 0.0188231128063534
  83 1288.53952907427 ""  7.50679213776925 0 0 -0.0630270916235068 0.0100177670053041 0.010420163381259 -0.0295252388292844 0.019478264978495 0.0044015655335364 0.0400084181312117 -0.0257336255764362 -0.0205809737026241 0.0319252830610066 -0.022943447301523 0.00029695891830584 -0.00569233931515718 0.013521900328895 0.00600093056712265 -0.0821754586267463 0.12232297889056 -0.295672107390802 -0.19220431790232 -0.437648396239786 0.110409306092601 0.301514251181078 0.470041622466114 -0.101131176292991 -0.0646988205232017 0.0157957473400794 0.0567147207809848 0.0945265648767698 -0.0235504556383964 0.147116385889058 -0.0719911809077204 0.0715773931097031 -0.0436537846877994 0.0460454001755317 0.0081299421770306 -0.0382682801877775 0.0160264580671294 -0.0412034577616205 -0.0101588996511286 -0.0235380799827534 -0.032702611696453 0.0348780664666142 -0.00528840985504006 0.00196998636485529 -0.00130697284612576 0.00994804001064471 -0.00133687867873173 0.00220018846555662 -0.0170270489383315 0.0127207559196566 -0.0129969209483733 0.0127980543918297 -0.00349498686419602 0.00147021150062127 -0.00913897529423902 -0.00964876154358978 0.0105946079427347 -0.0241116984177606 0.0131644142268374 -0.0152673088882171 0.00941278412869924 -0.00240161259961971 0.00300793794235138 -0.00766278335766476 -0.0104428813041918 0.0118473978672995 0.0441736454709037 -0.0123691916694612 0.0149348368888882 -0.0147129135741046 0.00404091491365283 -0.00539601502908768 -0.0130927963461096 0.0011008060790717 -0.00168619035895247 -0.0149682904424276 0.00436726864090891 -0.00523809444358406 0.0324667934341601 -0.0126942001719092 -0.000935289297278343 -0.013642442399475 0.0186145958614903 -0.00372801744282304 0.0138073340846649 -0.000390189683203002 0.00482898279337497 0.0521994191357908 0.0162477927771967 -0.0182276548038919 0.0177971656333065 -0.00609434281104644 0.00525951408372654 0.0484106654861221 0.0133319566964676 -0.0153062534412344 0.0329406236027828 0.0402493135620478 0.00261247280081028 -0.00559095104015847 -0.0455277390253799 0.00791263580315257 0.0367753934614407 -0.00613424442257944 0.0143310382100304 0.0221013048328129 -0.00314092544824323 -0.013592018889984 0.0216560412591641 0.0142784202338337 0.00335607036487703 -0.0170067081842653 0.0266774375104733 -0.0294964467539651 0.0377609742447021 -0.0128059947189359 0.0105433585038396 -0.0081306678427844 -0.00572447712066444 0.0458716535898556 0.036239150010455 -0.000649695612878093 -0.0369073783417714 -0.0013854657382378 -0.000867139096418235 0.000376407470935187 0.000321071070547364 0.000130834662159171 9.13548719911445e-05 0.000975118075207979 -0.00105916488219699 -0.00188200077641921 -0.00166405765892912 -4.75743830999898e-05 -0.000175485406170613 0.00237036317580532 0.00183750534347298 -0.00331067009298972 -8.04904243933293e-05 0.00111853244179202 0.00207185117413528 0.0179409821862064 -0.00407767726010108 0.0106498632039956 -0.00647474349495218 0.142846179092525 0.0549693965710496 -0.074349033096381 -0.0658666841464237 -0.0638824762243023
  84 1296.99874384691 ""  43.8080761164921 0 0 0.00494113335767483 -0.00101523334156381 -0.000643348650439029 0.001866589782743 -0.00156112412237201 -0.00127457575149374 -0.00336218758758679 0.00181129730333281 0.00152670236237657 -0.00257761323780848 0.00167943504364748 3.21675470334455e-05 0.000324396239363523 -0.00103745867494607 -0.000654480936397438 0.0103119638740117 -0.00448507903895091 0.0192591420896884 0.0146331381269194 0.038214214176637 -0.00807306363805924 -0.0214408932508137 -0.0370551244045596 0.0144237217417368 0.00457800167312653 -0.00111199197091383 -0.00529024219793168 -0.0068131691518978 0.00191331396195285 -0.0106022636155698 0.00664047588876882 -0.00588377578269257 0.0039064877088411 -0.00261348108777228 -0.000489618842209673 0.00114415150207401 -0.00176000350794541 0.00508595449657207 0.000919065571846742 0.00255840114061947 0.00248013063854197 -0.000356866681804724 0.0317349950330245 -0.010298290758675 0.00565706615232278 -0.0346311025967727 0.0175828821460899 0.00949827395370985 0.0403267530308963 0.0437515092130174 -0.0479133337042492 0.0428820442182758 -0.0200633761517936 0.02022495271164 -0.0370071670823898 -0.0156279976252607 0.017065298172349 -0.000801994263040521 0.0469260874618115 -0.051849758475257 0.0221311967780245 -0.0235514217132723 0.0272905477065 -0.0190008805118591 -0.0169855895156904 0.0182543678280429 -0.00198447240123163 -0.0275788625864721 0.0320772331205557 -0.00127159424725813 0.00712782130527256 -0.0109966962060583 0.00656053518877531 0.00623331508388222 -0.00716635118222434 -0.00152918640035575 0.00955095908273683 -0.00826139920432398 0.343071074597545 -0.13496214261199 0.0215759671997728 -0.292934025598319 0.112104002052212 -0.00363162689909639 -0.029034987885482 0.0100546690707233 -0.00227412996250592 -0.0412431071600265 -0.0186603056371524 0.0187058463040812 -0.0859932882479364 0.00309159720208326 -0.0121706820955168 0.00261967740994412 0.00349188077883039 0.0237769539586214 -0.00305291639622612 0.0344482636153184 0.0200421389019793 0.00290013393458552 -0.0107158564342648 0.0332802552761646 0.0085790244894541 -0.030490653260605 0.00483823872176257 -0.029791637012996 0.0143477368057156 -0.00815747178906029 -0.0301890134848385 0.00926500922697283 -0.0177303391612123 0.00753356371969107 -0.00482741720306814 0.00766690755477932 0.00845339015069358 -0.00343465646315932 0.0273670685659426 0.00362487776178498 -0.0308867358276424 0.012052852742231 0.00178928581133904 -0.0201733886194776 -0.0331620250633683 0.0128498715259328 0.0532817984216239 -0.0485574406674195 -0.0143647658565705 -0.00518304726895658 -0.0271191572528422 -0.00557742326357514 -0.083973101915172 0.0185766816110334 0.0174309111255079 0.108683050692291 0.132964784932776 0.0288830594343725 0.0945562258487971 0.0304039206928136 -0.200422061976216 0.0393926792639633 0.446822983198694 -0.000920562463180877 0.000429393669892825 9.69152278873972e-05 0.00149894634063098 -0.0121272836957173 -0.00610580004843262 0.00316317356030213 0.00180139330372844 0.002523335045462
  85 1302.18638627138 ""  14.414442672015 0 0 0.0121121214038747 0.00926771720226364 -0.0412093841196667 -0.0211723099556916 0.0211708045343906 0.0342974863563162 0.00190698549566143 -0.0306600640016743 0.00579628866239238 -0.00747847365084139 -0.00852025895633626 -0.0164407356621992 0.00472804264478242 0.0148525970647005 0.00913429496994308 0.0421435989167178 0.173631390046531 -0.369120724112423 0.0853410765646369 0.159545527795028 -0.0507310258644106 -0.128652593723622 -0.152416296487106 0.137155108960927 -0.0272342470134577 0.00152347362169999 -0.0580705530547695 0.0871900997422063 0.0381828960455115 0.0437844047216345 0.0353975758275314 0.0316195770365099 0.0414388077244309 0.0256842421450902 0.024008387372548 -0.0493217382753716 -0.0195738459215279 -0.0436621104204847 0.0172925310601914 -0.0393037024963037 -0.0395835692318105 0.00453481348539493 0.000629498575528288 -0.00114372720417013 -0.00885611995043475 0.035310995082026 0.00830199849880894 0.00736673998180864 -0.0392932560125088 -0.0393331046227688 0.0455392745495591 -0.0391141506587987 0.0184444289213129 -0.0192451309919145 0.0349662249643819 0.0141396600435501 -0.0157779055919898 0.000623752886552962 -0.0437064728287963 0.0487566485491603 -0.0200256175891579 0.0223550228524001 -0.0262298983254269 0.0159238894216251 0.0139294020073404 -0.0172937346750873 0.0018471020992434 0.0242112076012043 -0.0272718671663169 0.00129452507477141 -0.00609218734990253 0.009193998472522 -0.00610364889481961 -0.00540546721471647 0.0059789890353107 0.00147778135383374 -0.00809972452763915 0.00709017942452874 0.194665423000182 -0.0851366145830062 0.0352595338443671 -0.2270905612506 0.111744315844088 -0.017404523465581 0.0314337824343784 -0.00779641522659093 0.00502203491575386 0.0383612277273094 0.0180272164149886 -0.0158839917909324 0.0800849969599414 -0.00360052427158103 0.00908834379899364 -0.00179668399942985 0.0223820925646195 -0.000239535211473462 0.00290656039356964 -0.0286613796761076 -0.0166507568984552 -0.00235781611586518 0.00963218124028189 -0.0289047845229743 -0.00845019478507625 0.0244648267536585 -0.00434160189606912 0.0266407834432794 -0.0127844905085059 0.00749197834547531 0.0269606235932377 -0.00725708557467959 0.0153559077590398 -0.00686577969076576 0.00443665591503432 -0.00590912521542209 -0.00778052271159631 0.00323204900235309 -0.023377047490922 -0.00300511390169292 0.0267998064825749 -0.011231189606537 -0.000916094062431611 0.0167327630039699 0.0275768428408412 0.00333484558156792 0.00948686413747931 -0.013187502508531 -0.000963635723765121 0.000634391148364531 -0.00248542320616498 -0.0120273811264338 -0.0267413932283256 -0.00424628557674128 0.00181103641156454 0.0310897472269589 0.0267050682930715 0.00336418565853167 0.019452140285079 0.0210667160526746 -0.0277894107360212 0.038469936997508 0.0868640763053668 0.0107804275287521 -0.0191908136267714 0.0398406997652052 0.0629019684473421 0.3186407139528 0.0432242051259007 -0.119074236063137 -0.274025837105066 -0.151111662805367
  86 1304.25800101902 ""  46.1031506763488 0 0 -0.0111406965256204 -0.00732565354002159 0.0311687795007239 0.0101139898720466 -0.0154657309196464 -0.0264576127314453 -0.000248963868192801 0.0232194742897578 -0.00417922799917416 0.00989856655314286 0.00571606538025751 0.0127528020952997 -0.00478337003518606 -0.0104584451549555 -0.00604464912431985 -0.0276891285385538 -0.123645528751488 0.277132390373933 -0.0759118959994371 -0.167428008711914 0.0391968914585472 0.125294689476253 0.15878747906006 -0.107659378998607 0.0191641921110321 -9.37935371505324e-05 0.0454915475596683 -0.0665670595016384 -0.0300154744556165 -0.0331623436295778 -0.02972045525642 -0.0227750661806465 -0.0328744256822721 -0.0172227980948593 -0.0181860290474481 0.0367221125964589 0.0194601228110007 0.0294016292025222 -0.0163225767923 0.0267939806498269 0.027157760144644 -0.00128548090090823 -0.00248837101507085 -0.00106848663408687 -0.0111458449168005 0.0521943392355878 0.0103331319152002 0.00806353335632948 -0.0617968314999322 -0.0436510418533636 0.052071012008306 -0.0534123778480259 0.0217574820497961 -0.0234065968015898 0.0469192015851661 0.0142367421305917 -0.0161978107214179 0.00258507879443645 -0.0511087289210573 0.0570752141578313 -0.0179077119487077 0.0277966371301848 -0.0323489205656208 0.0135969800828738 0.0139654707212871 -0.0174441745401828 -0.00269513469309485 0.0276753306689621 -0.0313571475769719 0.00291641749846526 -0.00750289220929171 0.0105101308642846 -0.00607454353456933 -0.00580864719586179 0.00642192743226457 0.00319212496028549 -0.009285740778918 0.00855766705740984 0.256163472965288 -0.114252998087903 0.0520493872670263 -0.274984690135019 0.134492835388591 -0.0202353434043403 0.0404711528642763 -0.0127501675184463 0.0108287190719871 0.0830037072827279 0.032545052531981 -0.031296330489147 0.110972493398561 -0.00654334796931747 0.0123556353734894 -0.0035993308896378 0.025661934713481 0.000470237733878626 0.000260913016278299 -0.0342728683868887 -0.0172951737021056 -0.00229308347269795 0.0171537435965559 -0.0319819369071994 -0.0130594161481792 0.0291862876840406 -0.00692402656343236 0.0283575601452504 -0.0140145466397739 0.00929839135182238 0.0287750037330969 -0.00895533032686238 0.0167932240187108 -0.00576935174313245 -0.000940987501623514 -4.86649018828589e-05 -0.013155416253482 0.00526477672143654 -0.027232145928442 -0.002630393321154 0.0306855288095114 -0.0184768437830769 -0.00395541285248802 0.0175894177813323 0.0330533308787804 0.00581811434968759 0.0142822893825212 -0.0168423681973368 -0.00214719749693472 0.00160952238573566 -0.00374251055024748 -0.013346065429234 -0.0327437357378967 -0.00575507652109497 0.00798301386864046 0.0289885091940714 0.0411365043113196 -0.00237000389559135 0.0199531723739363 0.0333786756598154 -0.0403164687638852 0.0462776683953298 0.117576858107779 -0.0074975690539873 0.0150126805388382 -0.0306744118722897 -0.0465146268330522 -0.251567603148714 -0.0356472945308404 0.0886079432792157 0.2074106605597 0.112317281947772
  87 1354.38199169742 ""  0.519625967475449 0 0 0.00569089513336556 0.00660858470414027 -0.000981367700770597 0.00268085709127744 -0.000312100745176411 -0.00283662945472157 -0.00012174600336337 -0.0026291781539344 -0.000203872979286311 2.89482166524244e-05 0.00145508845378194 0.0013905242961011 -0.00015567827334698 -0.00112900874327753 -0.000762733923732418 -0.0437292333966252 -0.0461970301411748 0.0015671081396011 -0.0128775363638631 -0.0142868159810671 0.0104163096209688 -0.00510598079404189 -0.0119483866125666 0.00276310457078439 -0.00354187424716246 0.000622913250221134 -0.00512256621832073 0.00661587362011982 0.00398981240813505 0.000605028865098874 -0.00107993020308505 0.00628562962471407 0.00190289937139455 -0.00288402466821996 -0.00190488121858653 0.00512846222156714 -0.00232513504375156 0.00238077104111259 0.0018157361268967 0.00245226549449485 0.0016519529047649 0.00192051405850173 -0.00108256043861864 -0.00638101298186036 0.00242064706451001 0.0027133610487416 0.0125282291845611 -0.0104476331908819 0.00535476461012696 -0.0669667666357131 0.0743522391404805 0.0230302253150538 0.00121638241939977 4.37685175702088e-05 0.0299085149711295 0.00804811350432933 -0.0100331911056047 -0.00718006173795155 0.0559771863872737 -0.0629482682100238 -0.0319769937592244 0.00583359999201305 -0.00725413286407679 -0.0211710996724851 -0.00238087788544611 0.00269696286493996 0.0053765801080511 -0.0189391488590692 0.0216803143349628 -0.00546794795274615 -0.00385246537744699 -0.00471302331046659 0.0119745410295159 -0.00209304527755524 0.00261998705714273 -0.00655698736006316 0.00427331809457838 0.00380881277832176 -0.00536443801726008 -0.00442153979561368 -0.00174012330110565 -0.0229239932883782 0.0247068706751799 -0.00240029814568144 -0.317558129097482 0.107860103458335 -0.131322130684201 -0.394101931613206 -0.175590858224919 0.192715665814531 0.410834438443826 -0.126353896160695 0.147582753783715 0.309314754230169 0.138122260691142 -0.161283589241762 0.0222729276758806 0.037293185580199 0.0172722469382371 -0.00689781599163399 0.0245670513588515 0.00672003346842721 0.01473925316601 0.0164961994437612 -0.00219466772566685 -0.0506725181314582 0.0175266854986339 -0.0202863756230443 -0.0515623660580885 0.0176074996709086 -0.0213650940559007 -0.000657090540282679 0.0449444035996793 -0.0484963137432246 0.0166799012676279 0.00231815634895681 -0.0190428449949494 -0.00604744750122783 -0.00651096414650958 -0.0284620612215612 0.0292374996329128 -0.0184574492107541 -0.0378374501404894 0.00374142001830438 0.00350415776058465 -0.00193329820018986 0.000737534334519075 -0.00244282091516235 -0.00156181487557856 -0.00901187103845259 -0.00292266172183029 0.00667486749053219 0.00123546241933882 0.014355609168511 -0.007863336987601 0.00287895617180278 0.00704181009712866 0.0129941779582369 0.0269759393130823 0.0121533175203419 -0.0318183178295473 -0.00290952861775853 0.00168056225348976 0.00176133909404823 0.00636661259119724 -0.00806319631444628 -0.00861796302537717 0.00299862041880276 -0.00901978233113889 -0.000957954440585771
  88 1364.10633232272 ""  10.0747398965552 0 0 -0.072379193569851 -0.081386808613374 0.00465130167637497 -0.0294175617897849 -0.0109794078756173 0.0377657573416915 0.00129333597033753 0.0399422905489972 0.00706981998494518 -0.000587613728785061 -0.0151927925180734 -0.0206906118615497 0.0022168214122611 0.0138450727564981 0.0109892392984569 0.536885369002448 0.512482736902164 0.106140615010167 0.154586994557577 0.211129362313885 -0.112554492815414 0.08689873080026 0.172939971034912 -0.0666299909589597 0.0537659795618253 -0.00558313879082848 0.0611437302901791 -0.104517396615771 -0.055843964117839 -0.0258834848325297 0.0106224076342801 -0.0946477870397193 -0.0284791331844101 0.0394916754657022 0.0234798902539699 -0.0647507154172878 0.0142238514730454 -0.035404023128101 -0.00914312939037118 -0.0264806453922409 -0.0160562518915459 -0.026794794142856 -0.00118457158356887 -0.000613218262965702 0.000444205466568958 0.000880578389252594 0.00104003242928679 -0.00132252492083369 0.000136529392897305 -0.00512629468825152 0.00512884115020862 0.000316647176187064 -0.000906538967754786 -0.000123368016440408 0.00295419040501809 0.000149307750947405 0.000100424771623076 0.00064040009274788 0.00592590239076599 -0.00633822448621546 -0.00241208322347822 0.000259502986859734 -0.000341701600523898 -0.00219771234000247 -0.000418270463463012 0.000728595343910242 -0.000492615750037266 -0.00203077111989585 0.0022525971844367 -6.95038314888511e-05 -0.000303233277871217 -0.000520429602995506 0.00148048810897885 -0.000224461715187867 0.000432722633392452 -0.000384111642843473 0.000605866147854096 0.000470675794379153 -0.00462659025605337 -0.000369223621005363 0.0050200080892298 0.00177789208166374 -0.00595089218419855 0.00162975810534975 -0.027649064111087 0.0150025513765364 -0.00514954623271256 -0.0275712343521762 -0.015061251113691 0.0131136636513779 0.0355887598283356 -0.0114881163384736 0.0126105338658819 0.0242543613989614 0.0101157305599744 -0.0128745582040158 0.000620994118220432 0.00444905739102061 0.00356307012943285 -0.00027950439829756 0.00189142480289789 -0.000177280063533436 -0.00133028430179522 0.00166989225301502 -0.00144032417573741 -0.00568938967940408 0.00210004635665523 -0.0033340534332002 -0.0063821466532283 0.00291626131253261 -0.00270062312827886 0.000224451403955784 0.00374376945858241 -0.00476790026955637 0.00122776359732621 0.000512144473604738 -0.00191357351657016 -0.000354368861635778 -0.00130209288718031 -0.00375742027296139 0.00230134194266719 -0.00247092882294568 -0.00388931411207473 -0.000213217552683156 -0.000637650143850048 0.000915552666818771 -0.000165740532263075 0.000164244170475204 -0.000426360368906634 0.00135945343025007 0.00235422733826185 -0.00164195576877099 0.00060852563008578 -0.00472358867535034 -0.000378675033728272 -0.00222945035646976 -0.00239918147486093 0.00200709513917518 -0.00549925053496791 -0.00402210001331024 0.00212341603055616 0.0342014565200664 -0.0108469091875441 -0.0224912438120637 -0.0543458590322203 -0.0121249615605066 0.0576617948233582 -0.00228125720009421 0.148582728442011 0.0402041371637044
  89 1406.09579755682 ""  1.55105687691019 0 0 0.0289376002447228 0.00938063516997358 0.0594575908502256 -0.0280732520319887 -0.0198338593819501 0.0190943164696337 0.0760229529961323 -0.0230548756731387 0.0591366580260622 -0.00445293150308932 -0.0101512280972598 -0.00775102917693845 0.000548871641443036 0.00487111574573602 0.0043523423249738 -0.138973309070296 -0.0295909084140808 -0.271416934862241 0.164685073559215 0.200531656102161 -0.131932015365418 0.0557767751136039 0.110387341693427 -0.0607466055971533 -0.290033005224137 0.239607494125681 -0.283260520843518 -0.17433284922722 -0.103211933704655 -0.346215050656149 -0.38397226009804 0.0327769692395815 -0.189618653607683 0.0177747760789689 0.0114994888629042 -0.0372106944745727 0.0271991151742096 -0.00371770607482995 -0.0205069476081257 -0.00695625072336712 0.00441236321791363 -0.0303542573563936 -0.000255611322259462 2.52634222364805e-05 2.72361527359438e-06 -5.06472977934525e-05 0.000354798774990463 -0.000302664930442263 0.000169640972035953 -0.00074100506440348 0.000468505352176094 0.0013460428393365 2.92941336860061e-05 -0.000113389565197753 -0.00107205805950455 0.000105951843279157 -0.000156240097137636 -1.39815279848311e-05 -0.000553012858514602 0.000601620591392323 0.000654328128201117 0.000197705519455307 -0.000195424669770442 -0.00076509450555719 3.81162385434851e-05 -0.000103612243553732 6.65071028883225e-05 6.71865289320811e-05 -0.000153703158195494 6.59966705823042e-05 -0.000245476698754913 -0.000102671376602127 -0.000415197081321781 0.000279649089381205 -0.000416578793224437 0.000178472003193678 -9.56184091352916e-05 -0.000512383465490255 -0.000314466333208978 -0.000663477255865791 0.00350081082865696 -0.00106297602546699 -0.00399096160884352 0.000959785028592858 -0.00234131723856092 0.000739206696630671 -0.00198148420725376 0.000393964936025777 0.00127262500628223 -0.000403129328183948 -0.00239605778068516 0.00100340058082925 -0.00144743934637948 0.00235251697672429 0.00166366263959616 -0.00151677295697467 -0.000357721441466952 0.0012929797428053 0.00161460201680679 1.65465274432286e-05 0.000207363707592895 7.96511259929394e-05 -0.000591073714339021 0.00133425612507878 -0.000752523880689254 0.00157864540165835 -0.000537084120401054 0.00144736223375541 0.00263950852735425 -0.00147477338485722 0.000930916123283851 0.000168792420068098 -0.00145680694072949 0.00264506467864165 -0.00106860192175074 -0.000344726695381695 0.00222014973950271 0.000190995979387386 0.000608406748965696 0.00227036503652181 -0.00129796607856297 0.00120602821404975 0.00162296129927791 0.000160878153113864 0.000120203581989517 0.000106140240259039 -5.56648873126204e-05 0.000435407743206832 0.000164515724056976 0.000788864239801245 0.000548511293935735 -0.00095150969316426 0.00133076158980229 -0.00450840969168657 0.00168220532797081 -0.00341660050959037 -0.00342197951143909 0.000364765367295964 -0.003088384858213 -0.000734156055196339 0.00351374261119488 -0.0106118025973904 0.00577566127544331 -0.0161975845425919 -0.0264268899640304 -0.1184924861477 -0.0190522562799031 0.0494848435861386 0.0755529537019766 0.0507441012614585
  90 1418.01920177849 ""  8.3036868521951 0 0 -0.000865767894822567 -0.000218654883583853 -0.00117000665610218 0.000206235590690156 -0.000598333592912999 0.000537485445066777 -0.000258443028470265 0.000457369405561522 0.000141773874229286 -3.84667135339941e-05 2.08795071526525e-05 -0.000369718966117632 -0.000805292257752896 -0.000105539995754657 0.000184597082665645 0.00385864865495403 0.00111572546202308 0.0072697243001116 0.000125332030718872 0.00172740872660782 0.000942032711553849 0.00110037474358722 0.0017563604950294 -0.00260097287996063 0.00167152759999751 -0.000762842931197062 0.000916703567894113 -0.000449231341966313 3.0310806917194e-05 0.000463168085759024 0.00145866864157997 -0.0012173208085914 0.000593033640294975 0.00800740975260269 -0.00241510857174932 -0.00235323476042121 -0.00187677129549648 -0.00111598749677389 0.00114677239362547 0.00381359136052933 0.0054049403009613 0.00212218315319125 0.0150343161729037 -0.00235014678994792 -0.00356878864033661 -0.00248951117243512 0.0026973861051058 -0.00216456280097783 0.00320024618613158 -0.0177170642772515 0.0202038045819003 0.0291434262579014 0.00266703166679865 -0.00343380522625761 -0.0227529046057409 0.00116534315508601 -0.0019062021958377 -0.00257185395415212 -0.00398986761487469 0.00537197616917398 0.0199543125813818 0.00475914308274442 -0.00568066342895895 -0.0284888417077165 -0.00162457880694091 0.0018789040087972 0.00461689272875551 -0.00399298490450717 0.00282135424972488 0.0177482281214559 0.0688287920936875 0.0139198140713817 -0.0426235148617148 0.0544017261398242 -0.0576355996982104 0.00468963331453493 -0.00067125323184395 -0.0181413864758125 -0.0428237062187286 0.0198255095108206 -0.00499021296239542 -0.0480771246648105 0.0230245282063986 -0.00510712354251659 -0.0817027575323825 0.0407657776369727 -0.0471325553644725 -0.0024818220935006 0.0127904041978657 -0.0127022227310958 0.00739613460626058 0.0146316357085835 -0.00822250407582957 0.0926925065955517 0.0506441828488847 -0.0602969857162924 -0.139231731771168 -0.22312481543018 -0.156235328160733 0.0446556150271329 -0.300732960785867 -0.0819509312363203 -0.128684969804465 -0.286475570598081 0.0520302226662374 0.230935429789629 -0.0765312031280579 0.291349774779175 0.228519847530653 -0.280201801615009 0.105218191821994 0.0381307145821389 -0.262870381067172 0.267672373345074 -0.0202590315488997 -0.0130097644300861 0.0730357304574677 0.00795283953526221 0.000960210353973726 0.0815877642847211 -0.0521177086023727 0.037900172104494 0.0529560776397505 0.00436926850580417 0.00481221106396488 -0.00211066660512095 0.000974164282812369 -0.00342897357357121 -0.00248979489781477 -0.0157190898836594 -0.00578986820850878 0.0126063505487102 -0.000729880757467928 0.0261599221341201 -0.0144884689862534 0.0112460757393189 0.0154694660936045 0.0107908900602839 0.0374834065191334 0.0159581735569334 -0.0460836540938036 0.000203562328237596 3.31622672124211e-05 0.000182531603096989 0.000974743776737157 -0.000641308885803922 -0.000762828325881253 0.000312393469512204 0.000673365342612629 0.000452268623017271
  91 1418.53393520812 ""  6.89976125380678 0 0 -0.000330744439292745 0.000254382577955693 -0.00142046590320033 -0.000251876011141042 -0.00089486824554757 0.000619353666594649 -0.00074027635829685 0.000171021808647557 3.1426973313691e-05 6.97317182954048e-05 -0.000157801303580057 -0.000193269028713889 0.000904301183696589 0.000446772766445801 -6.87750723002583e-05 0.00206127269937962 -0.000619700939274267 0.00675719100388393 0.000211864044026513 0.0040642895558221 0.000548659658179196 0.00274641489199391 0.00354676781398087 -0.000686869182279648 0.0038213186250982 -0.0024189844303171 0.0010150941467849 0.00197786945764418 0.00244453292489885 0.00082583242876707 0.00190406702404609 -8.07109277198261e-05 0.00142837873690926 -0.00721138007940894 0.00291103772806542 0.00132654297291693 0.000546512110511064 0.000494305435487411 -0.000190110420841804 -0.00424394298038791 -0.00625138805337006 -0.00101457560482335 0.0059208174234444 -0.000810288034760449 -0.00150199990483464 -0.000939123195102723 0.000968420910040998 -0.000763703426367866 0.00102405822160381 -0.00680854937769112 0.00736997860492053 0.0108126106882576 0.00107509068678982 -0.000994439648842825 -0.00817519607786573 0.00111691337335593 -0.000350309149154311 -0.000728010228500694 -0.00293662113964591 0.000597698915630197 0.00788692790515247 0.00252063595668771 -0.00117161880672715 -0.0106908018915478 -0.000500183611383973 0.000498467133685445 0.000928585789098676 0.00155153963090906 0.00369916054205612 -0.0174892831425444 -0.0611506577105927 -0.0187359988870383 -0.0142064933018118 0.0156606921532424 -0.0220101040798139 0.0305244689254777 -0.0262537530294418 -0.0864844183871274 -0.0164371077074059 0.00766592499918078 -0.001483745263452 -0.0188255763771416 0.00839726418560456 -0.00194227742430524 -0.0314239197417029 0.0151973573137774 -0.0178694718120743 -0.00162925992377496 0.000740074624880038 -0.00757590304689105 0.0019884904848222 -0.00750543299277344 -0.0150931445675933 0.0331884249771624 0.0197408950916045 -0.0209435375171427 0.106906035699708 0.201175738172977 0.145861829787665 -0.0383209104844232 0.265600522825083 0.115703938131633 0.143536349170438 0.259393316949835 -0.0434682102382361 0.0654449698149631 -0.027225048041015 0.102634633667583 0.0897149688347294 -0.089723688111819 0.0343256803661628 0.0123227532952381 -0.0727683388080033 0.105683919693636 -0.206637242806009 -0.0580613349043193 0.366723377701406 0.026439701393012 0.161353440112622 0.381433146946256 -0.192425681200347 0.214993974743364 0.271098988604534 0.00171975103741324 0.00189998816168741 -0.00084739619837545 0.000386136040216234 -0.00134809635784186 -0.000967816095917724 -0.0062192008838507 -0.00234706055955789 0.00500615434581583 -0.000311456544858879 0.0104300870138112 -0.00568375182912577 0.0045062549649091 0.00616018671052599 0.004185601170213 0.0149720675323242 0.00639106621456633 -0.0182869996113496 0.000116823174947315 -5.53544258765064e-05 0.000316053704356353 0.00094470641053969 0.0012505631975343 -0.00029524681734589 -0.00031390847772513 -0.00111277541032632 -0.000488928819662435
  92 1426.42497530586 ""  10.5960694926263 0 0 0.00148156072617943 -0.00173934575854493 0.00609911270791572 8.00094807017728e-05 0.00268162221805183 -0.00314187195576269 -0.000577035518894626 -0.000247466608205175 -0.00322769222310638 5.66046727789081e-05 0.000365358614289832 0.000775657155226783 -4.17523742282696e-05 -0.000574516943056753 -0.000648301674359984 -0.00532888478099543 0.00516614997298953 -0.0277114941020651 -0.00263475936738527 -0.00550788251979965 -0.00120637210938564 -0.00627532122260401 -0.0114822158577398 0.0121826228480114 -0.00060152288787753 -0.00275963252265805 0.008710956138352 0.00299985000073732 -0.00161139013524412 0.0103973833634395 0.0057986378515986 0.00247858400659425 0.0017735370413941 -0.0020641490888265 -0.000482740620269892 0.00162057359930837 -0.00166674284955618 0.00307210486607558 0.000983029286126891 0.000952135444595438 -0.000343691880121384 0.00363878902203594 -0.134164602035588 0.0104927008620824 0.0343246977864004 0.00426773285342478 0.0178561901992432 -0.0182720123494961 0.0130135133498257 -0.000842965292534424 -0.00295691178652834 -0.00422214483115296 -0.00475056967447349 0.00631405163023495 0.018296282758621 0.0103991324170079 -0.0113081430655244 -0.000561944119281248 -0.00288635013258148 0.00312413961564465 -0.029359430109002 0.000691370004250051 -0.00129957892307364 0.0239466421955924 0.00190922700122482 -0.00209447176213447 0.00254311604834625 -0.00246598148747357 0.00291078711113779 0.00152913210517959 0.00855646995696204 0.00130400127089122 -0.00704332604175467 0.0106404926016265 -0.0115475604519342 0.00251247124883534 -0.00209493450063726 -0.00973055362453216 0.429963584790518 -0.194735170721747 -0.0201926725863612 0.455970910977025 -0.12838208502571 0.0244391740934579 -0.0216358835581562 -0.00168513360898499 -0.00158326814744647 -0.0875347680446925 -0.0362865305600067 0.0387425881265176 0.0550200104869418 -0.0255833425146689 0.0297371368094457 -0.0739967612149621 -0.038116768138943 0.0508188302269564 -0.0137461209829605 -0.0255166054852244 -0.0206949648762758 0.00500860190576839 -0.0351282530973776 -0.00874030790354341 -0.0125305943149836 -0.0369205881248699 0.0076664450180795 0.0365512124787631 -0.0139056079184266 0.0640507523922048 0.0377187521655341 -0.0616864704074078 0.0193815952613432 0.00665329054047646 -0.0424170746401228 0.04442710430326 -0.017424776367955 -0.00758586236234416 0.0422906582194052 0.00278211077771044 0.013541276540442 0.0403759856116206 -0.018729281301598 0.0248227928454199 0.027746765546362 -0.020806335659725 -0.0213559832383675 0.00674080980916728 -0.00554852808122468 0.0145113962460489 0.010562706578437 0.0837839783681138 0.0171758569018974 -0.052988086012087 -0.000617742756787421 -0.0955614388057172 0.0808025079027237 -0.0303570890805449 -0.0475423643399345 -0.0487711878364704 -0.129346159331929 -0.0649933634409956 0.196664401884736 -0.000236589204175668 0.000176083429675883 -0.00123061733249128 -0.00329913630606545 -0.00233283964350761 0.00128894199564861 0.0015446617943498 0.00486302571573657 0.00225580123652039
  93 1434.69469175603 ""  20.8711943169036 0 0 0.0483179166880672 -0.00529488074501753 0.11159023946985 -0.0360350235148569 -0.0212277873264996 0.00601186878136562 -0.0390752276491316 -0.00102830926535674 -0.0803315316967885 -0.00596670902430627 -0.01060602376668 -0.00553816157388348 -0.00203976261525579 0.000785499936311125 0.0108645296525903 -0.159834525503047 -0.0194240469768919 -0.396845144768678 0.180163352825312 0.263503734140239 -0.155266364977632 0.0682202764884303 0.106346495819113 0.00225135255492879 0.0795889115930882 -0.132851510205911 0.2479187902065 0.119126612762701 0.0271498338249961 0.270579042129639 0.213976288433418 0.0679363572381405 0.0942819896450411 0.0225550531465586 0.0204953871572247 -0.0787541082246149 0.0659048947439379 0.0191578384993729 -0.0445028245669727 -0.00145650697693698 0.0275866882610839 -0.0708633338608262 0.00751792754312113 -0.00353463935888761 0.00105592514020559 0.00184767625508458 -0.000692606854637933 0.000237803835800027 -0.00229101175586641 -0.00126984002169762 0.00119514456507849 -0.000713288286437983 0.000959913376326457 -0.00100139523626679 -0.000429001957914736 -0.000870708661095616 0.000954657764329942 0.000407725358276248 -0.000183846053225456 0.000207335603899337 0.00238679707692497 0.00108555821262728 -0.00113914651540646 -0.00407042308647046 -0.00112375489444405 0.00124811403981027 9.45442919315017e-05 -0.000104197941695791 -1.76974110184465e-05 0.000395395704001334 -0.000299112888984402 4.28857366691087e-05 -0.000407919763021614 0.000133265548358591 -0.00010993905574292 -9.30871610987824e-05 0.00013297102621251 -3.3230366978931e-05 -0.046200716295368 0.0154464313161109 0.00709179431398664 -0.0403617554827371 0.00631962698017465 0.00281564727218483 0.000812464500009017 -0.00143039706675405 -0.00180056908307448 0.00823422764244339 0.0030238047781626 -0.00300129853867803 0.0035269356811656 0.000719748854639968 -0.00120165558777564 0.0156073244099023 0.00718800716662229 -0.00898502192841524 -0.00119252885616221 0.00347778747528158 0.00456792812824536 0.000319771822135211 -0.0018559144383396 -0.00355457466825589 -0.00538506049316218 0.00257228057336709 -0.00273699391090091 0.00163660041055478 -0.000307583057182507 -0.000450362226390576 0.00165060762440397 0.000105546894729105 0.00048486470877737 1.54478030813221e-05 -0.00141606973058976 0.00117432573413802 0.000296029885460474 -6.33559930800399e-05 0.000213012705153327 9.33501514057175e-06 -0.000375688493601354 2.10072197438332e-05 5.02560122160179e-05 -7.41381210444481e-05 -0.000185873130059163 -0.000754302831783557 -0.00102525000363522 0.00159366253598875 -0.000365637474666481 0.00236742947803142 0.00109616180802581 0.00561126345637463 0.00708463734853597 -0.00884306767676492 0.00625983582834521 -0.0327809430010644 0.00581800362130464 -0.0228165097707388 -0.0235697261282418 -0.00136604511666901 -0.0359307623241048 -0.0116050002975513 0.0328388628737384 -0.0178335762781081 0.0110090835232649 -0.028417507478403 -0.0157707798138597 -0.196008418979256 -0.0592528443195688 0.112112453992525 0.146477583431333 0.104849805862555
  94 1437.62763540673 ""  11.9524974549268 0 0 0.00477689530747571 0.00458686672127497 0.00364969682819803 -0.00778036435393825 -0.0097565808946511 0.00835380944570114 -0.00564805610954461 -0.000941319798156811 -0.00595232945783466 -0.000540675924812016 -0.00256092734769126 -0.00246514771619726 -0.000706630965163808 0.00114715036126792 0.0034478953051832 -0.0179826835527957 -0.0160743128918604 -0.00560098209259608 0.0393473730300052 0.0505325410704724 -0.0274143013218617 0.0272252536971195 0.0486875513820463 -0.0285275368994007 0.016147584525268 -0.0179595266659965 0.0215048939493667 0.0185910454481716 0.0132029129905585 0.0207422827613516 0.0221617953743701 0.0106034535269738 0.0139401638498838 0.00896790703218323 0.00482719049067027 -0.0195823589853926 0.0165744069985351 -0.000538166388906247 -0.0109994327789812 -0.00163291415549208 0.00646419723110134 -0.018763508059441 -0.0462541824961459 0.0284662197805103 -0.0157986742138418 -0.0104479005108419 0.0102851380572995 -0.00761183334562872 0.0167795387519546 -0.0130934636318386 0.0140724451282494 0.040796897605809 0.000336527858109924 -0.000621028603342605 -0.0343686712960845 0.00676342476660035 -0.00800804982528583 0.0013114992928547 -0.0217435489946394 0.0244927541368676 0.0249502938711702 0.00220439640692328 -0.00223295812836229 -0.0221555719754246 0.00395904990930788 -0.0047835287327381 -0.00117308085195709 0.00870731075043279 -0.00964320819584117 0.00061760127925054 -0.00421235596588852 0.00108444246964881 0.00413983063831091 -0.0103064011186452 0.0111104489351576 0.000222985317191602 -0.000411365972722138 0.00522699861200464 0.338364127737601 -0.111076592235021 -0.0435185949030348 0.272891759188125 -0.0439378356848842 -0.0262349064775947 -0.0968850398190715 0.0480259093311542 -0.0558514962097898 0.0408428886045855 0.0421066528799638 -0.0470061893532291 -0.100133936178991 0.04100574044419 -0.048281691239204 0.00585812121269375 0.0221548951386548 -0.0162039507105532 0.00428780801569679 0.00597949420888057 0.00759925256959594 -0.00116240315845419 0.0137308345455739 -0.00275599870995599 -0.000890311405196274 0.0175751483304341 -0.0051165856956904 -0.0243424484332157 0.00857621746058971 -0.0531315482230146 -0.025757776976364 0.0516009994213708 -0.01293851820677 -0.00796432553152601 0.0393432403499882 -0.0420124137831935 0.00255207471792506 0.00489987072310651 -0.0217076486569303 -0.00050410437410069 -0.000875174196667969 -0.0176727943015609 0.00606743999803481 -0.0100962680080102 -0.00767569482850645 0.0170717838779081 0.0235184144934753 -0.0169824754783126 0.00243489728898525 -0.022046755533057 -0.0137026961917588 -0.066116294864036 -0.0667272940421444 0.0919540835894809 -0.0322093847346905 0.258343048797481 -0.0529067341473398 0.166838238872452 0.185636807711158 0.0359613999280037 0.345950985741827 0.119104914422371 -0.323498706979158 -0.00264264555049838 -0.000396248022906503 -0.00165470488387496 0.00652634879499825 -0.00270941615933827 -0.00886163455216431 0.0183160294493979 0.00929017891530559 0.0137216197147405
  95 1444.0141284119 ""  2.98275042221598 0 0 -0.0180492865060094 -0.0651150508016201 0.080572869145139 0.038504787999828 0.0713552680316443 -0.0736711916211199 0.0279995054368801 0.016943506527902 -0.0187662185557083 0.00205629751821264 0.0168193465237053 0.0152327994738933 0.00696395202552706 -0.00717353414635933 -0.0231338138935195 0.0893962107558171 0.211296227170588 -0.317232815540532 -0.191345923656064 -0.226220027491271 0.106482299126098 -0.191557911783481 -0.351265254361328 0.258108397040179 -0.123501295540279 0.0769152172627905 0.0515149205641247 -0.12612263747286 -0.158459894848615 0.054193546540283 -0.00857171297680318 -0.0594168097930202 -0.0558561067982609 -0.0856358009965537 -0.0250196199196219 0.140803098863431 -0.102922145879864 0.00258487843881529 0.0667869282013999 -0.0064168815016858 -0.0635103219727733 0.116228286284405 0.0015857575769452 0.00374142472789386 -0.00460759627985379 -0.000112563190903039 -0.0012633107361008 0.00130165640338209 -0.000477747729258551 0.00329929068332932 -0.00286698206167882 -0.00723666217674512 1.1861958178674e-05 0.000330815666931636 0.00526795220133497 -0.00106830653482656 0.00135201312099924 0.000323508951352065 0.00382231481860714 -0.00421094149035412 -0.00497527063030373 -0.000883015042719653 0.000945457204022359 0.00523839945897295 0.000216895333567481 5.51632540976739e-05 1.23131763722893e-05 -0.00124957535577193 0.00139362819845668 -0.000108302786059451 0.0017298264018681 0.000155382987630116 0.000730247318825215 2.40270853510834e-05 3.85150804196599e-05 0.000615588131157734 -0.000519762821751176 -0.00257500268867422 0.0207786412504691 -0.00351646355319814 -0.00363924898426351 0.01071063116598 0.00177767224252014 -0.00517628872539759 0.0155795842421217 -0.0058048603629655 0.0113246373584469 -0.00580232188327523 -0.00646312537805225 0.00722862475574199 0.014410861398571 -0.00683870119648591 0.00819492916328268 -0.0124830175927288 -0.00787512229736171 0.0091506843546563 -0.00127328498864952 -0.00585462104924664 -0.00604176355343311 0.000668263859948979 -0.00486127315774571 0.000503162799997457 0.00120080962704904 -0.00744405431224605 0.00298602169043918 -0.00322484258696026 0.000955001623263508 -0.000346124360157746 -0.00352755313840279 9.50869605064434e-06 -0.00115944714534852 0.000220319671631611 0.00172531345717545 -0.0022480364036458 -0.00533667802561806 -0.00172275787192277 0.0103182044270745 0.000684183516313392 0.00422925947547968 0.0108084575199418 -0.00482781566835141 0.00570693545481126 0.00641469473159053 0.00366681608519848 0.00475814179529033 -0.0024207750546503 0.000459761920802176 -0.00377972957326179 -0.00278178495068392 -0.0136303299150808 -0.0096847892878335 0.0156277131068803 -0.00336785411250896 0.0381353498247318 -0.0117218515252972 0.0232892338034686 0.02701874375745 0.00823927781868192 0.053679947032546 0.0190527760748469 -0.0549061548865889 0.00469954765930794 0.00749682366454413 -0.0227845118302247 -0.0466940221283048 -0.123724921792233 0.00656724399520616 0.0357019379037772 0.136909500690985 0.0591960354161827
  96 1446.78063396759 ""  8.49223134670015 0 0 0.00406421272062411 0.00622142334204524 -0.00239008781390554 -0.00669127309001725 -0.00789333555051095 0.00862774874242644 -0.0038806308290107 -0.00230826044592217 -0.00103883226314145 -0.000295395936777636 -0.00280470311509586 -0.00190869398428342 -0.0013780051858197 0.000227355638310464 0.00316987900281 -0.016693037380593 -0.0205071254152322 0.00985875316854991 0.0319486788870699 0.0319023715702316 -0.0227301458470117 0.024046934974776 0.0459925674695788 -0.0294452859430239 0.0149460348492429 -0.0129320073466388 0.00473429602328398 0.0184590796298502 0.0190883961680818 0.000686321996180051 0.00467472226879304 0.0129865323665082 0.00837029042219412 0.0137198711527282 0.00385711134077623 -0.0251844177281786 0.0137916722534395 0.00635212049732236 -0.0086545710196706 0.00424299230979194 0.0120702225455468 -0.0128017541732127 0.0126936713879001 0.0163450455972576 -0.0197008569401109 0.00175585524564349 -0.0155256324540264 0.0157211921512654 -0.0112587974705808 0.0449050661553635 -0.0490050801744143 -0.09446840477884 -0.00689017373956903 0.00832938970224125 0.0820399148558493 -0.0110253440562564 0.0129879851435052 -0.00373192306729751 0.0539330771336703 -0.0604393622401575 -0.0813362103188886 -0.0185108540301646 0.0197102229455687 0.0947241932994025 0.00337294324135153 -0.00408313187635007 0.0043131971938055 -0.021220367359289 0.0237288693904864 -0.00125739318584639 0.01423725964576 -0.00182349775609037 -0.000769908687878653 0.0150004352819117 -0.0161061521021671 -0.000697331702632522 0.00046302986894312 -0.0154612582259359 0.0380506508215697 0.00174297953781566 0.0191388757230365 -0.000411376846167764 -0.0243379988667343 -0.0110355294555813 0.215207321989758 -0.11295979020447 0.134404973881985 -0.128609189721844 -0.109176139140162 0.121098956428681 0.176230585194185 -0.101542487226578 0.117454428229816 -0.212111196155405 -0.132215292867461 0.155683911279279 -0.0151385710004668 -0.0263292828880462 -0.0294560381960938 0.00554767052751666 -0.0499812469470968 0.00448042617738633 2.54311899378925e-05 -0.0591864933407025 0.0178217665121887 0.00814185507808438 -0.00587072237251716 0.0822446318752519 0.0115610398793767 -0.0813707736279606 0.0115142345864498 0.0117989980038253 -0.0385562266353283 0.0424788746558556 -0.00273778595154407 -0.016677692529473 0.064244799489679 0.00253033967697739 0.000351029277650854 0.0528823041785778 -0.01747272074704 0.0344179131602218 0.0267485242642234 0.00809007280743439 0.0100268832491923 -0.00624067799146373 0.00171202229683821 -0.00980249904319238 -0.00570653643799218 -0.0373203017286606 -0.0268321096958439 0.0408483866742703 -0.0146922428490943 0.113418478227758 -0.033048757229026 0.0714879331056816 0.0783281458986219 0.0158038644379255 0.142982671571178 0.0526115970717268 -0.147327792754002 -0.00168342995171496 -0.000825636392360788 0.000264494266103021 0.00438465531748173 0.00856183137843738 -0.00275072049929661 0.00607182254833402 -0.00617588238237056 0.00161324935813262
  97 1450.86916074491 ""  4.56715560569368 0 0 0.000298366914974102 0.00119169404765679 -0.00157442018767584 -0.0003026425976395 -0.000757694893586639 0.00119180408676634 -0.000126922536075301 -0.000200120058065062 0.000505189327086533 -0.000201378688515886 -0.000144274342396066 -0.000202580984711656 -0.00164022699999263 -0.000428794166979512 0.000525454980277642 -0.00165924590715593 -0.0039866448488137 0.00586625630246754 0.00311645761336149 8.06076413455326e-07 -0.00176060812036773 0.00102584708091681 0.00368952081922948 -0.00595347924511131 -0.000373377285641832 0.000506358112494343 -0.00191893661496098 4.81101145208349e-05 0.000447091374842308 -0.000997296760557386 0.00043190612921332 -0.000307636708238606 0.000569700043771526 0.0151818929207783 -0.00455478260098992 -0.00522736622159307 -3.96461540241041e-05 -0.00158276914298413 -0.000245135197161815 0.00816053100095318 0.0125520801046654 -0.000124258940221192 0.00198844264831158 -0.00149850713521586 0.000710716929663107 0.00173593336734314 0.000387229918843171 -0.000497640169473928 -0.00502452082351063 -0.00337451015097313 0.00396704779154366 0.00500494703836788 0.0021469023219373 -0.0026431342403383 -0.00336279358493659 -0.000939729878125254 0.00118646719523199 -0.00906646921249011 -0.00120996732642168 0.00094054230639092 0.00112536792212764 0.00147156446144644 -0.00158027983979761 0.000700991496416611 -0.000495252718883964 0.000541959855898928 0.00100612487523905 0.000320244520686948 -0.000123782346636271 0.0197431350365835 0.0634158037854146 0.0168419167857008 0.0342400951348676 -0.0433304182489624 0.0469575468338384 0.0241184713074664 -0.0194797834246843 -0.0625409876686501 -0.0151701715509165 0.00435866256233178 0.00354521329879265 -0.0136050101247037 0.00161152022223777 0.00148173654547756 -0.00513349494145104 0.00608573530480492 -0.00659050477358961 0.0280526695977541 0.0129107233383879 -0.0137190678997801 0.0338958440762752 -0.00769800814368817 0.00975728482707094 0.00820856082560097 0.00266787027635756 -0.00368146712147305 -0.123404382800639 -0.200259861206546 -0.139895800225906 0.0455798140800625 -0.277698444787867 -0.108416257155649 -0.151454166640226 -0.262684407145573 0.0416436202988912 -0.182683083182374 0.0600358666135854 -0.238694779582668 -0.18494624565963 0.228105960223502 -0.0824326701787823 -0.0274423000148078 0.210407258219026 -0.21951443667232 -0.163613373175167 -0.0398201985721401 0.263334499072314 0.0234361891172406 0.12628384761538 0.275360874309453 -0.139744567410887 0.150666548355808 0.190391291576269 -0.000567768539344074 -0.000642316357049342 0.000615857675444637 -0.000114935071297868 0.000919590426330324 0.000531841644841119 0.00268308342073792 0.00294878649451372 -0.00394225102704564 0.00211334360942111 -0.0129509137588058 0.00259128214332646 -0.00894632513126194 -0.00932330561440156 -0.00111940442445184 -0.0152492441698461 -0.0051219850808481 0.0141928653597086 -4.07582395065054e-05 -9.25686971793619e-05 0.000510753036203151 0.000641754280908657 0.00154235933177993 1.7358106092326e-05 -0.00160637188016544 -0.00278265588936786 -0.0016933928989833
  98 1493.06739903456 ""  1.979823314082 0 0 0.00533674852813163 0.00565659752842047 0.00833006336121796 -0.0193976173208857 -0.0217643814946098 0.0281477791303669 -0.0102066271457519 -0.00560160108718 -0.00209503590026368 0.0107820519771469 0.0172882495508152 -0.0112824819785899 0.0408501942365383 0.0587692956735312 -0.0570483035899956 -0.0212879430584508 -0.0171175131918932 -0.00801781911251084 0.152026726442802 -0.0414980158234024 -0.136294920656439 -0.0398639750237894 0.0394682765747517 -0.206410826945027 0.0761338133423727 -0.0526861164549747 0.00760694089971826 0.0741511586987954 0.0825832338046345 -0.0164895198712094 -0.031984083939749 0.0454137637665814 0.000982523046203096 -0.12732163957142 -0.0817718540244484 0.553900460437085 -0.287294860284991 -0.411733582302929 0.134118402300883 -0.157690093682406 -0.295680279619476 0.157668596232624 0.00116727295017893 0.00251753249533232 -0.00295003304023018 -0.0005116832176096 0.000474293080094448 -0.000255676584134909 -0.00123384477026376 0.000383137568211409 -2.05468476044526e-05 0.00200446121759874 -0.000946286963886851 0.0011572611854989 0.000721235294387642 0.00105865076980217 -0.000860814855116278 -0.00196550767464181 0.000233545976448297 -0.000279508887683156 0.00031356101118555 -0.00133900400360807 0.0012043846300075 0.00263205161864473 0.000945132742991845 -0.00138705763272088 -1.79514637109506e-05 0.000153874482214415 -0.000570040439154359 -0.00131012906199066 0.00254085600226921 -0.00197274292792811 0.000930029900221741 0.0011101324195671 0.00109813045460581 0.000792829653152995 -0.00176633312612897 0.000824501263166959 0.00300867275302392 -0.00399433180223755 0.034799351049989 -0.0111947762009692 -0.0331786978616224 0.00624313585332946 -0.00772802363989807 0.00101397708713576 -0.00335057780862227 -0.00696614010552104 -0.00234625330388421 0.00230655386627239 -0.00730806572130709 0.00204785814402806 -8.59225248769248e-05 -0.00807814620826745 -0.00266757649204839 0.00457677115151954 -0.0122084524683309 -0.0213733868006395 -0.0158998841578417 0.0014504943858763 -0.00333539158705371 0.0336041844713832 0.0312505673061215 -0.00863895411736821 0.0121531189218655 0.0052639214624161 -0.00102198427928986 0.00506079256503343 -0.0160193369600383 -0.00622983472010781 -0.00211677711977453 0.000243439133251184 -0.00787002325731142 -0.0157266598624368 -0.0188311395398942 0.00382735703767799 0.000404946124434788 -0.00205355353040674 0.0229505714290041 -0.00373507785355196 0.010929913963071 -0.00298776068839477 -0.00753035710905687 0.000316322015681396 0.000900427354791026 -0.000252845421879958 4.72830160181089e-05 0.000243104591349003 0.000226066636552762 -3.51756839587552e-05 -0.000181787347122053 -0.000180429613505136 0.00224991786106285 -0.00722163400452441 0.00164536655486326 -0.00618445851183165 -0.005162809828426 0.000483441502711746 0.000133792716094185 0.00030012237925559 -0.000318885322582204 -0.00189277885420019 0.00134653030615155 -0.00306179092292745 0.00302537269520709 -0.0182348920840334 -0.0102520218765423 0.0158700498490789 0.0146120129206178 0.0125081002862092
  99 1494.63501098672 ""  5.29826147445844 0 0 0.00169653433161221 -0.00128315671687949 0.00181367419254331 0.00211697789634365 0.00282580127792875 -0.00607005445242512 0.0010770615199447 0.00213496882149815 -0.000876101944495733 -0.0102087943108324 0.00135926892138632 -0.00179858951193859 -0.0502716745489989 0.0134182023124235 -0.0119104128915883 -7.24943069670668e-05 0.00301936451042106 -0.0123679614862895 -0.026624558715571 0.0283025771059034 0.0181975773097409 0.00543630778918497 -0.0082174100704531 0.0500811425362757 -0.0142690048603082 0.0107067498873803 -0.00601149491804322 -0.0162256127470995 -0.0214949200770371 0.0164564590112163 0.0135570201459458 -0.0210265131343052 -0.0013699577601455 0.581550938781368 -0.266644367432396 0.171076447928021 -0.115821653839856 -0.372089224502811 0.0205329592248018 0.277719359523465 0.423238674841612 -0.0245457396811442 -0.000830736287878771 -0.000999019229355128 0.00155863994145057 0.000343498247340123 -0.000410236082048467 0.000248934060639857 0.000645148732358156 0.000184090299478918 -0.000348310510327715 -0.00151968972807567 0.000453277655877122 -0.000493865063950769 8.71946990665428e-05 -0.000605562660863795 0.000755460477168984 0.000782203360308717 0.000592510719692777 -0.000375309031472446 -0.000632840789095226 0.000384759416234442 -0.000292126833727315 -0.000626257348240428 -0.000610223709314824 0.000507347479533742 0.00111961188731076 -0.000554685542668121 0.00101732775248762 0.00947472372578433 -0.0083884607496123 0.00687791723633373 -0.00180580654725435 -0.00264252585872893 -0.00312508447149604 -0.00776561891855631 0.00617466352074145 -0.00517408309532755 0.000605265521765963 0.00171907418272373 -0.0192337267014203 0.00619837915987644 0.0173285368819376 -0.0032216787417784 0.00533739765143779 -0.00164572686737835 0.00219809973190852 0.0019327193547401 -0.000973965954727805 -0.000814893147595398 0.00240248072864809 -0.00293907501325894 -0.00140034831611091 0.00253688505509084 0.00202487624039614 -2.33359475005064e-05 0.00482994666385501 0.0807189843008421 0.0882379653873047 0.00144581150355177 -0.0236898940995642 -0.123211838055939 -0.146764186495578 0.0575513396155051 -0.0628094944900627 -0.0162058158062644 0.00230591023561219 -0.00781936904833674 0.0383018742912938 0.0111685471389287 0.00518041741022801 -0.000547187124545908 0.022078370756448 0.0378012964544246 0.117321555967991 -0.0361148590958111 0.0350825915910804 0.00528784163831672 -0.105900069391434 -0.013270062973671 -0.0154904682690791 0.0565668137657134 0.0494590106475204 -0.000123367805734063 -0.000276864220108205 4.37073688572669e-06 -2.07483156986353e-05 -5.75093950883612e-05 -7.16062153590047e-05 2.45271923738799e-05 -0.000211458845678718 0.000117755368559631 -0.000770425936150278 0.00269354521979643 -0.000205539815477675 0.00238662025914053 0.00208918593457604 -0.000206680072781523 0.000236023135101539 6.90662116063311e-05 0.000354353950333829 -0.000173154271074334 -3.28677851108224e-05 -0.000159910878446989 -0.000750212368576319 -0.0011042665000072 0.000281708827576801 4.65495132891855e-05 0.000397702661321427 0.000186870622169871
  100 1497.97204387294 ""  1.06788203932633 0 0 -0.000719929630394425 8.06565022513702e-05 -0.000252341499693793 -0.000759585069202709 -0.0011734364032368 0.00222940549675142 -0.000678673187774425 -0.00144155771728972 0.000453483390486867 0.00327869777128275 0.00120184896000407 0.000968474257471318 0.0181305596304153 0.000981802970072592 0.00152771986839843 0.000586650267388243 -0.00074121806858849 0.00467484147042668 0.0119080911114899 -0.0153491378157807 -0.00957967275713628 -0.00585423452457093 1.04525675780658e-05 -0.023513453493374 0.00860464632946602 -0.00701383166739104 0.00544436425199889 0.0100880051734708 0.0141427438255453 -0.0124708812846305 -0.00919505262805559 0.0157378234401981 0.00128078129761842 -0.1883768899014 0.073310928613152 -0.00224766184867799 0.0347388101051129 0.064832902404556 -0.0118486123782991 -0.104581281652805 -0.148569093513809 -0.0131533582652902 0.000509477206387521 0.000715449278156673 -0.00101114358347394 0.000304830319961004 0.000258067146946995 -0.000287996312092815 -0.00186557014059692 -0.000795588928475741 0.000836641677273953 0.00176996001909459 -0.000541634128821612 0.000648090860112511 0.000526298051938616 0.00113894369760798 -0.00075574568085898 -0.00165772152711662 -0.000467172318956493 0.000499204841542669 0.00274267210977108 -0.000627587284705012 0.00104007721739184 0.000150784991513281 0.00108005620257334 -0.00121577716312116 -0.00182200462521444 0.00223470101335898 0.000229976556072813 0.0130905562022313 -0.0141142352703291 0.0292255806519581 0.00441554014391794 -0.0157905078329271 -0.0166327813683217 -0.0191276184077114 0.0267296998878359 -0.0191904639390359 -0.000194237692082204 -0.00108591686619884 0.0122410175490715 -0.00433175609670291 -0.0109445724384927 0.00213697488039711 -0.00755328194995716 0.00248124431900691 -0.00278476336309485 -0.00374911266655926 -0.00697071673424284 -0.00444011072270153 -0.00676717342300957 -0.00726782489688059 -0.0105051460976565 -0.00566148074500983 -0.00053708777810001 0.00201305686283484 0.165880944917631 0.1588959843826 0.0780946607560593 -0.0173958689232981 0.0388422050128394 -0.391365561236722 -0.327767506099245 -0.00386116521097437 -0.0932421926517384 -0.196265287068371 0.0247564828340608 0.0331052349800928 0.148054395208374 -0.0248058413798125 0.032137788856442 -0.0089948582446071 0.20580999256352 0.159750212476103 0.387092425820386 -0.103529312845309 0.0695436980736662 0.0308450345185855 -0.409594241468782 0.0193624868123836 -0.14420333747983 0.139214933199407 0.174543504898724 7.50767879926089e-05 0.000214529797192976 -4.22191475080086e-06 1.03377892384886e-06 2.71736232400746e-05 2.75651237443038e-05 -3.11708591582527e-06 0.000141229787570003 -0.000112661406721564 0.000591851691045857 -0.00204021695978371 0.000231193972713656 -0.00173967080589335 -0.00147674142330114 0.000193211268990863 -0.000332451950049706 -9.03122535526078e-05 -4.88136467944418e-06 9.967918498115e-05 9.16923245039733e-05 -9.39643584587395e-05 0.000159823397896673 -0.000493847922481174 -0.000282230226030565 0.000194527110173515 0.000923694046444903 0.000341859000940465
  101 1500.92519982846 ""  0.430699097505778 0 0 0.00056412147825582 0.000382239403180482 0.000327671910051746 -0.000415640195402564 -0.000470462427320177 -0.000324682717941696 0.000121747061902717 0.00103138704716323 -0.000478037453186557 -0.000476715857859512 0.000436568301030592 -0.000791658793523856 -0.00748862281499203 0.00211425428541393 -0.00017621937474908 -0.00134635414772794 -0.000486709109188799 -0.00238879295818754 -0.00130623011500406 0.00464413980995105 0.000413307989320556 0.00162039688765797 0.00119649979365592 0.00463650528081484 -0.00374905489146208 0.00355287874565439 -0.0041054025291265 -0.0052810806720077 -0.00839877470524373 0.0101592004784482 0.00656375059203614 -0.0115629973931187 -0.000982498869765247 0.0740136305076398 -0.0329189998745407 0.0202485342957957 -0.00844586086408183 -0.0488655185616953 -0.00222973794038454 0.03107108559697 0.051107945365028 -0.00467382330604166 4.91018406465435e-05 0.000124220078650773 -0.000164938945391974 -8.51976108331658e-05 -1.21020143208456e-05 -1.13899672465402e-05 4.09790785821392e-05 -4.83424794206793e-06 -0.000368169895421269 0.000128814028957705 8.28685016495708e-05 0.000141547809443659 -0.000126509755380457 3.93286494999426e-05 0.000330513724073877 -6.96175101189289e-05 -0.000555429594845869 -0.00125696401683127 -0.00033158965012396 0.000619635646309707 0.000564908184315537 0.000136828994092656 0.00010547308039141 0.000310361533580423 0.00099407094146688 0.00186687022563541 0.00353714953046637 -0.0327888663783631 0.00421292544626654 0.0163846949263896 0.000680458354820985 -0.0156002087045538 -0.0155111357858853 0.0322304757232344 0.0163386718293235 0.00587160928023815 6.81833672132696e-05 -0.000219575155127661 0.00188970833271938 -0.000392835636680721 -0.00183950232970203 0.000289470697974718 0.000339459485312181 0.000375650249687807 0.000524058743722846 -0.000278180718101507 -0.00701196018754375 -0.00547854015611026 0.00131268754269196 -0.010793390610515 -0.00876586996817209 0.000134868840587803 -4.04840557971158e-05 0.000223598776816366 0.339601840394246 -0.0647174845981688 -0.287062284004059 -0.0516861535537136 0.255865772573321 -0.0922795820240228 0.183089293926852 -0.259525323023575 0.147657497437488 -0.180226032082041 0.0291517845347892 0.00145381366868649 0.175484285773291 0.000631489145807227 0.0372939035329054 -0.00833822981796826 0.196521392993429 0.180781258305321 -0.200918171090924 0.130647575774007 -0.273118022272326 0.0379034718443166 -0.0437008560418574 0.261844273032858 -0.304718747069366 -0.312630344683661 -0.0825823256646314 1.20250447168363e-05 4.1741183804389e-05 -1.1425795792109e-05 3.83568945822126e-06 2.33754048366638e-05 2.8491440413246e-05 1.98530250896375e-05 -3.71533053410359e-07 -9.13326955010791e-06 0.000117680804788733 -0.000429337770618495 8.07444209706592e-05 -0.00035866881830037 -0.000324635691513675 -2.94667496064632e-05 4.96463425757485e-06 -3.60149411693851e-05 -4.39547160275087e-05 -0.000101648916915128 3.45962528933786e-05 -3.86118851637625e-05 1.32257420567648e-06 -0.000547852079899263 -0.000155231747274301 0.000314960605467935 -0.000211037576114068 7.01072966598673e-05
  102 1504.78275061326 ""  2.74888393550297 0 0 0.000161867595596709 -0.000553359903824103 0.00074734011926101 -0.000221067273561737 0.00150171775003675 0.000865611251930175 0.000194251560417202 0.000476754173096076 -0.000501360486979151 -0.0002055738008051 -0.000178156190375219 -0.00057334757109088 -0.00656725188049509 -0.00233293089862915 0.000258596737003819 0.000784598650962108 0.00225762153862419 -0.00448959388123995 0.00609719055115724 -0.0104638323575417 -0.00618750598999519 -0.00828222560204954 -0.00400884106440285 -0.0076179289738307 -0.00259211223810633 0.00162153598237378 0.000179917488722629 -0.00295814233363509 -0.00432512700463464 0.00426572325527627 0.00312938678841896 -0.0038335357970944 -0.00013389123310154 0.0571021045744068 -0.017847532693089 -0.0178762655282292 -0.0119832264215016 0.00210272684153902 0.00722688800840098 0.0366583575968261 0.0475465307013388 0.018581628175468 0.00351898811993109 0.00546288338187421 -0.00748826815893874 0.00250154796570078 0.00141355550906906 -0.00142812444885065 -0.0137168227980624 -0.00137225663153809 0.00223359743148099 0.013641750153837 -0.00504287937078976 0.00558948240526794 0.00322976392673818 0.00672469048018958 -0.0075379273673248 -0.0110184710684794 -0.0083086215271017 0.00904040253080019 0.0179170789583563 -0.0036743754205154 0.00429907677979643 -0.000158989643325395 0.00577631711452097 -0.00660497838324252 -0.00604044450338698 0.00217122542393356 -0.00365716733096215 -0.0254038850650497 0.00615215403674143 0.00697839455216741 0.0340569253086255 0.0130330606908716 -0.00966112584794348 -0.0224466657998357 -0.0141126239990226 -0.00385258774828671 -0.00194973979551398 -0.006881595518439 0.085785594178345 -0.0302769278739646 -0.0768475575525463 0.014663079635014 -0.0512898419939647 0.0158592703211822 -0.0184504469968866 -0.00731419339080428 0.00383055402367225 -0.00375708758402727 -0.0715880580892625 0.0241030924169164 -0.0250496332755972 -0.033458928841595 -0.00711823818552719 0.00774127573450912 0.228806850908393 -0.075374293688757 -0.232945555237025 -0.0358635741141809 0.194168718617536 -0.00472514532172859 0.192695581772864 -0.202301497125321 0.12655796122357 -0.232046318178286 0.00146913661732213 0.339901080604685 -0.242551024723562 -0.35195256033362 0.00718149992196844 -0.0172605841956309 0.158437070828653 -0.197416341765832 0.123841543646098 -0.0930619940999279 0.217731560080455 -0.0317336900686926 0.0693573061258893 -0.213021333041643 0.252530500071948 0.236180110080849 0.0480858917933803 0.000419047316838467 0.00120984650185838 5.7725853593145e-05 1.46261900081683e-05 8.55062621079862e-05 0.000217216518987187 -0.000181960245732948 0.000868773553544896 -0.000525739746273076 0.00322827225567796 -0.0112763908297855 0.000785314557893976 -0.00970259669827359 -0.00825146158790252 0.00107767654659833 -0.000943369415441531 -0.000252673392930235 -0.00164385217747989 4.90675958655176e-05 0.000155335359432236 -0.000130646308097383 -0.000139296119717582 -0.00187298712052871 -0.00012336059651054 -7.80180699626333e-05 0.000593468040285497 3.40237321917481e-06
  103 1505.90891012875 ""  4.65826847138656 0 0 -0.00229622635323056 -0.0244059670218799 -0.00951939151477238 0.00134083818887432 0.0152707428979719 0.0128751020067886 0.0133206345317056 -0.0396838433355115 -0.0163011581969642 -2.17483642219899e-05 0.00203419458779536 0.000538095946476379 -0.00527028370936947 -0.0105913693937575 -0.00318844175967535 0.0667760572098301 0.0265825761641821 0.0316834947856159 0.0727938727776903 -0.126662794204126 -0.0653672270067476 -0.105342523306907 -0.0690875345829987 -0.114874166646745 -0.175340354510495 -0.030667418792885 0.481337392064814 -0.0225136234305645 0.0885637404356831 -0.40706604745964 -0.0196962964602111 0.605444695102126 0.198239598633316 0.0530559780802487 -0.00474495314978031 -0.0746013087682802 -0.0514016728795317 0.0865786110639348 0.0457729371568988 0.0697274227690005 0.0605258115655181 0.0875546881468658 0.00159780819112926 0.00392374536137864 -0.00498472906699247 -0.000184266799049163 0.000966091581666821 -0.000791882321952245 -0.00170305970712393 -0.000344119980539682 0.000897108174333352 0.00346956532161111 -0.00109121211909617 0.00111956994149679 -0.000305473646167874 0.00128139455265679 -0.00125698809120258 -0.00182667112062837 -0.000453621314549811 0.000531950247004258 0.0014920121776653 -0.000566810057172525 0.000752533122909352 0.000895566309625589 0.00106531961539158 -0.00111507129583907 0.000596649594830801 0.000300269804747683 -0.000422713136142077 0.000112170724105342 -0.000450847294276772 -0.000361801015157121 -0.00104960849759568 -0.000742800518010812 0.000205271871238557 0.000937299031931413 0.000765139880826332 0.000254435428920347 0.00287336750352416 -0.00646463987123425 0.0602829973822965 -0.0180473007952173 -0.0554942517599064 0.0104531617135644 -0.0108312208674664 0.00473899398804243 -0.00321906342897058 -0.00841365993445198 -0.00227554033427899 0.00222034751640382 -0.00770631767507433 0.00159040605709585 -0.00284703355358573 -0.00400801724062337 -0.00129420955081974 0.000789519302237162 -0.00419985545525902 0.000654590427793632 0.00363105661420904 0.000449753729153278 -0.00157982014568983 0.00457479623068935 0.00157709597521862 0.00600221195706603 -0.00133925505489062 0.00448770359451048 0.000405416984406801 -0.0109756072234218 0.0107057438678079 0.0111957573844833 0.00051316109877248 0.000337547904981592 -0.00136946226619367 0.00869038840049666 -0.00352150923059813 0.00387418692805378 -0.0103027635391619 0.00158474220862649 -0.00531176955337658 0.00941633749593386 -0.0120569364458122 -0.0104267188742371 -0.00163565023122287 0.000140523745333273 0.000602012196154868 3.77308777647819e-05 -6.70900754834091e-05 8.36112294029701e-05 0.000200812212942483 0.000168910210626716 0.000316084903000722 -0.000376825030582139 0.00163114971156313 -0.00615664905010137 0.000511745956438063 -0.00507147650967337 -0.00432477815785182 0.000212396768080958 5.89988001719796e-05 -0.000106516495626849 -0.00129872484222273 -0.000940996459620092 -0.000643603154825097 -0.000386572960690642 0.0189177203251604 0.0284442306042354 -0.0143465525074924 0.0222173748168609 0.0139288319009397 0.0164993684260212
  104 1510.98281094791 ""  3.32124787427075 0 0 -0.0142650201552213 -0.0199632407969584 0.0326238446316035 0.00689200075525502 0.019150577378524 -0.00249662598164959 -0.0238125793795706 -0.00765802767032977 0.022901118448453 -0.00151805656630566 -0.00247838569504157 0.000179290477429293 -0.00734953954777506 -0.0195394643913141 -0.00864509533841371 0.0104240246283786 0.0578288026690771 -0.0868168102660252 0.0295310149609897 -0.0888260781884421 -0.0332502918065233 -0.0650540152792795 -0.05209179022792 -0.0493755861048278 0.37815090885552 -0.171853202717121 -0.212137251599645 0.295620826319163 0.323711296938715 -0.0558490810494341 -0.281601427380249 -0.0163303525782668 -0.14169889650282 0.0718510119461608 -0.00122502843863313 -0.13296483291802 -0.0977478987556753 0.172360916049771 0.0870709746088191 0.116686385373222 0.0864993085416566 0.177055928052926 0.0058286495676248 0.023274059345811 -0.0284849147008381 0.000176856168290153 0.00477530363005227 -0.00394049028499935 -0.00865769227821628 -0.00356864480255347 0.00456307900054507 0.0128448545398154 -0.00378591460751748 0.00417240768647152 -0.000119004821810216 0.00422376769243213 -0.00472809516514722 -0.0079818281243625 -0.000615763569981437 0.000476307581741744 0.00590731073956333 -0.0037689061492401 0.0045105309349082 0.00642285495624224 0.00597707314845021 -0.00655642198754069 0.00231106954054498 0.00252180748495512 -0.00275995147618248 0.00101464042687632 1.32038662417719e-05 -0.00329563958217502 -0.00303794049510469 -0.00263526685236187 0.00158504456531903 0.000875401848988114 0.00446351288621194 -0.000806394796168223 0.0194198353324871 -0.0370729841953443 0.336768835835641 -0.0919022902296983 -0.312164571911871 0.0574227222529718 -0.0446907433462522 0.014938608441599 -0.0170724271562911 -0.0307529679190973 -0.00857921605295228 0.00892772946128277 -0.0326383457101401 0.006916209084315 -0.00935898537221336 -0.0245337206756466 -0.00752939051529362 0.00655383251709703 -0.0423702717872204 -0.00941557348122608 0.0171192282211106 0.0054410841642019 -0.0245071591513717 0.0435188017894262 0.017029353721972 0.028880352144302 -0.00383080532441897 0.0179411903737029 0.000600655646371351 -0.0358729527208054 0.0283983757223045 0.0370684533894299 0.000280491368950329 0.00126702524224664 -0.00710078199882211 0.0206100228957882 0.0258736298073381 0.00241011912099439 -0.0282569440637815 0.00769444645551988 -0.0543825702252271 0.0327428131526146 -0.0516742575737813 -0.0195776354938154 0.0118068443329005 -8.84105493201912e-05 -0.000193661290732459 0.00139823722975173 1.0146777114848e-05 -6.29381964492267e-06 0.0015245884519151 0.00108420346065388 0.00229567362661138 -0.00253048652312609 0.00119869871346739 -0.00856884677449478 -0.00197455736043333 -0.00725602247583595 -0.0074278684422085 0.00148173789484246 0.00490956150306951 0.00137604184816263 -0.0131329728650222 0.00328630806302895 0.00462168521927169 -0.00781233295456662 -0.0231089411901356 -0.0593259769349015 0.00685489649277679 0.000867577829188245 0.0505474353358171 0.0154093867975885
  105 1511.74713476496 ""  31.4233510277652 0 0 0.0126448050252851 0.020218225217908 -0.0214677162950337 -0.00765270703075448 -0.00898025005301651 0.00997550028690037 0.0148603659011742 0.0143922563046621 -0.0157452187851696 0.00159302063539369 0.000345383916452979 -0.000953390843515093 0.000491650189836769 0.00327595704710832 0.00111489399558402 -0.0219081635142146 -0.044636043668058 0.0465518536932356 0.025114510991373 0.00303173558536536 -0.01840045885165 0.00950113009964459 0.0324737355638029 -0.0325238259813019 -0.255490308797549 0.13841580176764 0.0635212408869918 -0.22319230221859 -0.270539165117695 0.137710301609546 0.22802400585303 -0.118084547232775 0.069148040129908 -0.0024132952768456 -0.00114115529113369 0.0153264034598491 0.00883523113109422 -0.0234482535345554 -0.00902055301033181 -0.012358488475226 -0.00819897499542836 -0.0176546611968574 0.00908782293574095 0.0359544275581546 -0.0439220008826997 0.000267000937995903 0.00713015483344924 -0.00581905888553449 -0.0148528201364581 -0.00478877867518618 0.00597776788091389 0.020194375685562 -0.00680556157588244 0.00734539568991561 0.000979813884141731 0.00678434983167962 -0.00765671047147078 -0.013033185407399 -0.000332547130611561 -6.79511686995359e-05 0.00738162370244288 -0.00677101862757376 0.00771379306946627 0.0135563583539851 0.00995735725272874 -0.0112823141345028 0.00272371012599471 0.00313364060686036 -0.00249847995892379 0.00143084271302698 0.000694997734795766 -0.00491721169152456 -0.00434484295262377 -0.00200047606839805 0.00289797582093945 0.000924499422113162 0.00526899753281607 -0.00135786452627703 0.0276982794323375 -0.056856593369672 0.524673126935106 -0.144979464627201 -0.48603646372505 0.0899413173813857 -0.0673595263062212 0.0222424554195902 -0.0244099383559541 -0.0540723892728498 -0.0160124173044659 0.0174673558527315 -0.0536047761079879 0.0110126237191522 -0.013022543081498 -0.045988596183605 -0.0151227957083303 0.0154229722768705 -0.057192814632237 -0.0143843941322076 0.0202406546820948 0.00749568571392394 -0.0326856608207161 0.0608875683757051 0.0249983044960651 0.032131579820442 -0.00320260810696471 0.0413839633082716 -0.00199522098866751 -0.0486045978924647 0.0262540532572637 0.0506978642992448 -0.00253623972535896 0.00302019994071242 -0.0284331778483029 0.0165680628879296 0.0339857363436517 0.000942998698990119 -0.0298002403423797 0.00923104542039196 -0.0663571323385593 0.0368322530316884 -0.0597853172636526 -0.0194555016953269 0.0159487729255417 -0.00142155568162595 -0.00276433458737742 0.00274821626254896 -3.50765319612169e-05 0.000285388185037642 0.00321827622688465 0.00355145905283423 0.0046754952160216 -0.0063691979872613 -0.00204038196184251 -0.00586298361557249 -0.00394769995318527 -0.00390869027664783 -0.00676346974336593 -0.000996165859997549 0.00135988159733191 0.000308844966188555 -0.013920116879055 -0.00221803433756654 -0.0038353220255465 0.00611041829637319 0.0130361821557523 0.042078368888678 -0.000553368522564675 -0.00772080433006703 -0.0434569390867397 -0.0172282243206296
  106 1515.34125485214 ""  10.3412196598416 0 0 -0.00975369190578228 -0.0173290072900546 0.00685687263904724 0.0123984329482596 0.00264474365827373 -0.0366683179141072 -0.00313548245703855 -0.0136620350470337 0.00913136872772242 -0.00156960803306812 0.00684097172077423 0.011281475690988 -0.00614965718509954 0.0220609358656586 0.0402461164092588 0.0272033375155389 0.0270752253913872 -0.00673555317763974 -0.159763122538686 0.070383415441325 0.127943730570165 0.0667845642735632 -0.0315314787385678 0.217873433023793 0.0981480487813997 -0.0693585250169252 0.0360114958461239 0.104601630162461 0.150323698170178 -0.150692256114964 -0.131497498437095 0.156657670245414 -0.00856672997228182 -0.0724876511372047 -0.0107894757731705 0.171257110089403 0.341543206309154 -0.318484802541731 -0.266588043599684 -0.192978467431258 -0.0449941902378866 -0.504911016493223 0.00282326724628565 0.0117627238916604 -0.0144791937054095 -0.00126433217719784 0.00219282150228215 -0.00177061478524973 -0.000286248481422713 0.000727379804243182 -0.00102420825387023 0.00458734404197058 -0.00145845179832824 0.00146885832835193 -0.00196122531719334 0.000317741290544872 -0.00067311682167427 -0.000234952805626644 3.57342250505567e-05 -0.000171902105078508 -0.00193777109431337 -0.000423691161052891 0.00011340828654852 0.00200260759558108 0.000250596138873512 -0.000268063715889142 0.00218600906424153 -0.00412994140661627 0.00562101002286287 0.00130911206480918 -0.000739713510921735 0.0046025496827396 -0.00145840243468922 0.00284136831290653 4.97248282006349e-06 0.00264958633452276 -0.00644611332851365 0.00267939570942994 0.0096072753449507 -0.0191330989818269 0.173975546900017 -0.0462912267782713 -0.160825449813146 0.0296430465880431 -0.00939074680601244 0.00405871146534167 -0.00302883149263546 -0.00411510033952085 0.000702516720311056 0.00152704143304267 -0.00761523287173535 0.00273822196256143 -0.000545653562889674 0.00046425088879694 -0.000743821953496889 7.84265049134538e-05 0.0421670562024651 0.0311476667386254 0.00588225435686281 -0.00396439447384017 0.0103672798877873 -0.0761298503556905 -0.0573740059963285 -0.0202792818569114 -0.0114348530278975 0.0225674154116267 -0.00346722671719703 0.00167884615400837 -0.0140183236315933 -0.00110823511117626 -0.00311701034307526 0.000429727386349213 -0.0236316280926798 -0.014081863824625 -0.0819884991407704 0.0162914203529579 0.00671906910688987 -0.00903776994960943 0.100594961312701 -0.0178570345477105 0.0543425466933938 -0.0141294521374654 -0.0392487723079305 -0.000826378308135007 -0.0020013044570569 0.00135098819882492 -0.000110506788353758 -0.000158262435863777 0.000993961305863713 0.00122569981810364 0.00166891161607237 -0.00203833585947721 -0.00337730817936269 0.00695092879901362 -0.00340999881069719 0.00658801431070008 0.00425883596050218 -0.000856320799631106 0.00155080979642951 5.07729379231561e-05 -0.00610526246200235 0.00282177941298456 0.00247998158815865 -0.00259071187511319 -0.0106746764642305 -0.0135976075467992 0.00718992168556813 -0.00483878313744215 0.0213540640201947 0.00333825317410135
  107 1518.68838396318 ""  12.1467767309148 0 0 0.00209411423848781 0.00433391678544987 -0.000963010520801544 -0.00256589570049123 0.00196004396053597 0.0109520872199954 0.000127368441700575 0.00345480892428946 -0.0015370232070691 0.000531247337487533 -0.00107315309339967 -0.00160712397884985 0.00330487154376499 -0.00593570382826569 -0.00860968892083417 -0.00723377033967207 -0.00523499395043238 -0.000909183619600759 0.0525422675791398 -0.0438463206062752 -0.0433516486109084 -0.0338264880021705 -0.00170355197089391 -0.077794131292416 -0.0146382898231865 0.0140188013913979 -0.0193313017698543 -0.0189520834296514 -0.0307011333592457 0.0399800165330306 0.026290510501241 -0.0450350691659773 -0.00304270544308639 -0.0050591932416751 0.0111736602038178 -0.0437549002642195 -0.0695875677779745 0.0846185204260512 0.0576440898440083 0.0337934211288019 -0.00258350829275557 0.109997084318747 0.00132163921718512 0.00639496313768411 -0.00730372000280219 -0.00443397037526375 0.000423232266257637 0.000141940065586077 0.0122351675105252 0.00942955814743291 -0.0108838065043559 -0.00106398307926809 0.000113168140870159 -0.000170767754226712 -0.0080299403761459 -0.00387178418829447 0.00440722266880772 0.0122336273134768 0.000505700801762337 -9.38344422856033e-05 -0.015163935270197 0.00563369996413717 -0.00651599164089912 -0.00489976341342565 -0.00873390885607888 0.0100464045493158 0.00773117904497122 -0.0214569147978109 0.0235662178936041 0.0100473636473218 -0.0118542684152086 0.0303723757518475 -0.00870575215171393 0.00656340614660344 -0.00643627352528578 0.0081365199827426 -0.027822262836668 0.0118979301789222 0.00752619347549414 -0.0102563506791669 0.0895429929732439 -0.0222139549067235 -0.0852102674630933 0.0155143346963501 0.0277146600053315 -0.00915456799418538 0.00977188052818387 0.0271118131707348 0.0107102813192926 -0.0112735744344869 0.0200946895083245 -0.00544387976789232 0.00532425254864403 0.0408062319116628 0.00878768556980142 -0.0112908424853741 0.237205954403941 0.197660551380456 0.0674040967164181 -0.0239738986894678 0.0645594941557513 -0.459612657312618 -0.362534573140187 -0.049566867466902 -0.0915965918745742 0.0394238156508612 -0.00427754625201389 -0.00696585063714861 0.0259735289925848 0.00911163502912456 0.00229698641847591 -0.000443860680171854 -0.0373501922884751 0.0260414600039233 -0.330353156925763 0.0609324640569005 0.042799714369937 -0.0415675975976537 0.425568673053412 -0.0961091544234737 0.252166987137642 -0.0416955754007366 -0.163618716567749 -0.00113320635730394 -0.00316637658295007 0.0011135321932676 1.15339143552324e-05 -5.69910738994442e-06 0.00100382213206765 0.000933158448222838 0.000667589880816998 -0.00173167429003543 -0.00626022065504305 0.0168638152560943 -0.00383825864545493 0.0147623850296015 0.0110073228801177 -0.00183070846007515 0.00171835101473273 0.000869004840430698 -0.00393964392278731 -0.000613669030179757 -0.000783142142687908 0.000609272552398809 0.00170962098462218 0.00414909692430283 -0.000862051163501108 0.000403235703587283 -0.00535184981955238 -0.00117557367984181
  108 1524.24397456905 ""  5.93696831002354 0 0 -9.22640470450451e-05 -4.9710478466748e-05 0.000800589316016864 0.000108684181129679 0.00209230299842697 0.00280366573684298 -0.000204792927632596 0.000264705258653644 4.85831960811414e-05 0.000165310665244407 0.000424278136207852 0.000314361189927648 -0.000577756366492843 -0.000794190613633468 0.000794033074096361 -0.000253086180851006 0.00142810770220561 -0.00307313412976076 0.0162292857286008 -0.0228820901776199 -0.0139017755047292 -0.0174042874721585 -0.00795568588414197 -0.0265315369774827 0.00348033244799034 -0.000766717300073544 -0.00500377989027443 0.00213498565539961 0.00116977696354833 0.00349421782202 -0.00172441243509211 -0.00486486329082776 -0.00274559158455686 -0.000281825806049469 0.00119426004942402 -0.00577911548413304 0.00443753949313996 0.00550310309289152 -0.00206216331371159 0.000485028793039385 0.00206462585846897 -0.0010981445295015 8.38076617493301e-05 -0.00105401081176717 0.00116296806590655 0.000634077006152117 -0.000286916103465841 0.000172136440064847 -0.00240282076035808 8.71220798831709e-05 0.000143357454564482 0.000784950403097721 -0.000710491792793791 0.001209185528412 0.00204565356828018 0.000709421230152872 -0.00142424877509805 -0.00179712986959193 -0.00162918466753724 -0.00176332500545876 0.00196211702612167 -0.000710216445068852 0.00125014725778583 0.00093128320228765 0.00117346979301936 -0.000926659772669874 -0.00267892124297515 0.0227037003657515 0.0213693284741516 -0.00983627680845018 -0.00957114084318848 0.0148885124174425 -0.00141379039476627 0.0295485713584982 0.0293863632502138 0.0076889606549481 0.0149218312374858 -0.0115127574598902 -0.00100439534298505 0.00193553928577958 -0.0163453103432612 0.00363735367314094 0.0155511524108118 -0.0029441220240248 -0.00636249348194555 0.000154954046564878 -0.00227913078098111 -0.00734320818565607 0.00880103395270337 0.0132122636670686 -0.00562337270268717 -0.00855435485057577 -0.0101957796168449 -0.00722381438790887 -0.00121607758989388 0.00372486919405426 0.22164084317523 0.0547689468782204 -0.0796360575901576 -0.0342691107817737 0.136215483260995 -0.200734492951652 -0.0624852508931843 -0.11716949537332 0.0202886436871863 0.408814949039244 -0.0711761387557607 0.0133010497397943 -0.398528081196904 0.0176748953439916 -0.0916385071874608 0.0179697360893076 -0.427319600421193 -0.393421314701409 0.0944671691155081 0.00553926320415858 -0.0927250081321531 0.0354591663675164 -0.206760326400363 0.134168971161437 -0.211179466031464 -0.0624195400927451 0.0607301918995394 0.000488694705908042 0.00131590272685509 -0.000427591066261077 2.70160579707877e-05 -3.46063854692111e-05 -0.000339103583042498 -0.000571800041697564 -0.000456999575923483 0.000880381914923259 0.00243516682084146 -0.00643082874404969 0.00126068977548737 -0.00577974606026669 -0.00425869757225877 0.000816078617975727 0.000821382942840158 0.000182907001159686 -0.000298938604261788 -4.67557583515835e-05 -7.07750243580611e-06 -0.000129248043490984 -9.22120891381122e-05 -0.00132501470761557 -0.000261927902118587 0.000341941014402283 0.000679060554399533 0.000412548351844937
  109 1533.14243026545 ""  13.7126221235179 0 0 0.00123755805522791 0.000211958921537349 -0.0011802324216646 -0.00180994505711645 -0.0111542750897712 -0.0102855751208945 -0.000231964627630935 -0.00238899578743874 0.000357042596293148 0.000340905378487424 -0.0020473211329674 -0.0033570102121133 0.0048375873853412 0.00140038114731908 -0.00912547582951593 -0.00111431309672715 -0.00820610460686815 0.0108538934169072 -0.0590497943664396 0.104009433921938 0.0516736798069873 0.077088700133508 0.0396156493373125 0.103032921540633 -0.00157886170019583 -0.00500241316942818 0.0200240624620569 0.00438227877832462 0.0115439465386739 -0.0251961696469494 -0.0054510050549374 0.0315663708741841 0.00900121879275584 -0.00662353964017655 0.00138323845487915 0.00918113958786043 -0.0647205209519105 0.0186707109458881 0.044543326906258 0.010129571767027 -0.0228127357408112 0.0782002013870875 0.000826992466001259 -0.00657977372727542 0.00741520637388604 -0.00155155917746853 0.00138223593100665 -0.000970343688592819 0.0170834592426904 -0.00148096898805751 0.000258566723971343 -0.0140436503947067 0.00851398313023596 -0.00941981018688585 -0.0083827278136457 -0.00840481737932779 0.00927427988064267 0.0140248087638772 0.000520389550170368 -0.000397192580314197 -0.00652095620985267 0.00751153566747727 -0.00846401885563491 -0.0160049485421856 -0.00940577707796486 0.0109733890763711 -0.00155484752455466 0.00249756816402544 -0.00147462761712834 -0.000181045318091745 -0.000271796792957279 -0.000916689086616832 0.00389930951522047 0.00157113292393075 6.3567361623634e-05 0.000294355343144993 0.00214094208575483 -0.000412005716946539 -0.056573553468956 0.00791198118863989 0.04955949710095 -0.0657228792824017 -0.0315107910407047 0.0185125335159054 0.0542731448820476 -0.0141006746990501 0.0137799577330766 0.0608038597743743 0.0216780088844283 -0.0220476028523367 0.0587563723918494 -0.0112761082358102 0.0128581353237444 0.0694986808873069 0.0246059358537524 -0.030950037620172 -0.0106736489229593 -0.00685894046638839 0.000319052440066576 0.000698172168989029 -0.00361814784007632 0.0142166086370397 0.00908351845801156 0.00500995535255315 0.000841462740256019 -0.0192487232440299 -0.0011573248338075 0.0379368848896696 -0.0383950183182835 -0.0384358254523897 -0.00173664724500787 -0.00205225889887683 0.0105346249743019 -0.0330112395404967 0.0155297658151332 0.000271114463031725 -0.0116957978022669 0.00364563766202128 -0.0285560318713856 0.0141731885310743 -0.0263649313113675 -0.00637628947697095 0.00941892590518792 -0.0356304521856162 -0.0986979921266979 0.0274895613633737 -0.00197514591925043 0.00454804450340469 0.0216894805567311 0.0318380383664245 0.0299531067804991 -0.062985485475877 -0.185886008604398 0.512613866504119 -0.0883740503067349 0.460187800653549 0.344761837626477 -0.0608403490089742 -0.106175986002296 -0.0207423433392823 0.0850131916907509 -0.000169169956666314 0.00121988635967194 0.000188717543813677 0.000655961278855482 -0.0126286088573929 -0.00554148003322493 0.000668799128811011 -0.000540759830084042 -0.000513680005099426
  110 1536.36153541256 ""  10.9001016727382 0 0 -0.000177923701047719 -0.000743370957290249 0.00330610888040667 0.00137743649530122 0.010780568007194 0.0105875132527819 -0.000550542689955497 0.00194005929855882 -0.000641571082789782 -0.000133266033044002 0.00222872939582081 0.00284601164367936 -0.00555599738449307 -0.000828691892853313 0.00828101732866954 0.0011088640015044 0.00782600767231193 -0.0131680547078758 0.0643625774753904 -0.102732599977707 -0.056309210770802 -0.0789275653786176 -0.0406744356096962 -0.106885106442238 0.00743832436545215 0.000577687828478399 -0.0171101788198034 0.00116512828663569 -0.00409250488402051 0.0199759534932045 0.00102876063300655 -0.0244086129379726 -0.00892520421874914 0.0143000827711592 -0.0048542390015294 -0.00547998755858225 0.0573235884165575 -0.0222448747964771 -0.0407374899015482 -0.00669831429641546 0.0244812499776363 -0.068140609078632 0.000534165054483744 -0.00414164145014166 0.00454533330029676 0.00234940956179684 -0.000201384461106182 1.16685111607673e-07 -0.00711434340879561 -0.00349786745860853 0.00449333698980512 -0.000489827745651171 -0.00279270900691841 0.0033225488007171 0.00960155844337309 0.00419632971386885 -0.0045421610424681 0.000266249115586126 0.0060683822341672 -0.00630875901426202 0.0104009821647983 -0.00652574775996281 0.00732106767648168 0.00269295599162904 0.00629679456510847 -0.00728311943677868 -0.0402355763928532 -0.00944243900438575 0.00637523642276082 -0.0165365113734094 0.00758185358264885 0.0051711105803873 -0.0264577732699685 -0.0135617406052212 0.0103016896148408 -0.0157029517672526 -0.00843483283901874 -0.00683480579578538 -0.0140169202767503 0.00663250572959838 -0.0334340355482623 -0.00328297066900002 0.0348874872923151 -0.00402556251075999 -0.0237278754601225 0.00389158019728199 -0.00447195216708065 -0.0589893664354211 -0.0264095289563255 0.0273228230352191 -0.0350649565117284 0.00713560510354619 -0.00649238854346901 -0.032751090347363 -0.00785269303139025 0.00943752554920177 0.186172446433518 -0.0765119517796427 -0.204656608167716 -0.0296509822032824 0.186121036247316 0.00825394241676115 0.162072603585784 -0.186072739823078 0.112370017398307 0.218366450294889 0.00528091944602698 -0.366245307083414 0.240677648166267 0.375438686690652 -0.0121704765328662 0.0260555228886819 -0.178632209325768 0.231180383792537 0.137407809062709 -0.0919653226655253 0.203430161575791 -0.0217494476836151 0.00800995087859569 -0.199580550768085 0.191427464351497 0.218672244776642 0.0673975244505749 -0.00553674383638934 -0.0154707155630638 0.00412242565791893 -0.00031606657087841 0.000863912316853124 0.00334039639160943 0.00468368919672973 0.00467904963572825 -0.00999447930565026 -0.0290312573573074 0.0805465510123625 -0.0133398617904374 0.0724018377221892 0.0542604952991079 -0.00949326460366174 -0.0190828557374357 -0.00376000238483536 0.0163314419681712 -0.000162983566624929 6.53035341776034e-05 -0.000425747872951599 -2.53379466456369e-05 -0.00807343896959446 -0.00222029552419818 0.00113892328916228 0.00226359029863731 0.00124952246337157
  111 1537.39785093536 ""  6.82781387482068 0 0 -0.000484499382439751 -0.00091442279168049 0.00986956635349781 0.00625775788328595 0.0440663555223729 0.0434104129221639 -0.000752559363331961 0.0083216756817853 -0.00270187024900156 -0.00199903885808551 0.00821052526629511 0.0130498029739437 -0.0161277521571711 -0.0051508305055878 0.0305966106924008 0.00338464209986324 0.0275761708298972 -0.0448808432722134 0.259181780826981 -0.416568941374723 -0.225491710112032 -0.3192974189707 -0.164544062147115 -0.434512430985846 0.0101539472035228 0.0135179248089065 -0.0671841879591783 -0.0115896429468843 -0.0347806618503581 0.0857979270791727 0.0178163232072102 -0.105025006231361 -0.0312199948318987 0.0203941479735378 -0.00535079917114622 -0.0288866821991427 0.222772779003579 -0.0627136309547114 -0.153305908856066 -0.0336777567002375 0.0792119738173083 -0.270695685163409 0.0013681006959819 -0.00617732426099571 0.0067653290375045 0.000316421798195257 -0.000329281251768189 0.000495186662132747 -0.00165056817996362 0.00254440676662533 -0.00149203378904227 0.00188382043826871 -0.00121134881956391 0.00139120263034078 0.00138561021859933 0.00201912178515863 -0.00136721570421968 -0.00508589095435518 -0.00258857853417376 0.00298443896026758 0.00116963477366546 0.000728885776722629 -0.00108035075506957 -0.000692848677694083 -0.0015572355495918 0.00149397190447649 0.0116601994640865 0.00246351005489307 -0.00355401788487836 0.0049815906665013 -0.00152195933162314 -0.00420625239699072 0.00744778628812541 0.00266078981309039 -0.00389744837798641 0.00431355769859687 0.00247055082859271 0.00206269998287717 -0.0180876250522206 0.00874345352130431 -0.0472009681979363 -0.00596074594964521 0.0489351249445284 -0.00534621673788918 -0.00634509505578531 0.00100276828575574 -0.00186884112844042 -0.00112153048573685 -0.000669362723508086 -0.00268069125775715 -0.00173017702267437 0.00253158151807982 -0.00139557121916444 0.00472746800022737 0.000857311395971876 -0.000666935621476511 -0.0765476432812767 0.0126295568086408 0.0620913423061714 0.0113711649949993 -0.0616795455758748 0.0312321701874124 -0.0251746639566174 0.0624367108077688 -0.0295497693865518 -0.0749265949954374 0.000910765663306 0.10132490136871 -0.0509110358262036 -0.105255608943046 0.00703294697235604 -0.00761750655471336 0.0648465973196087 -0.0490409605554641 -0.0356343359486629 0.0244466420620914 -0.0542063636561148 0.00587946115419962 -0.00415470764201661 0.053263786591944 -0.0525792428703706 -0.0582676284606748 -0.0169851544594381 -0.00804308053538666 -0.0226628153489601 0.00590903822741789 -0.000432272399775337 0.00136122243730487 0.00492605596643771 0.00659228258794262 0.00640169919643863 -0.014498003907521 -0.0427111369091014 0.119167713961237 -0.0194696780388614 0.106938742717699 0.0802547951353137 -0.0138594530378057 -0.0270440085156253 -0.00509329077096462 0.0232913011397908 -0.000706912212929647 -0.000881975072677005 -0.000719066588869164 0.000246243469407785 -0.0166098187001036 -0.00486574431879846 0.00212386798064435 0.00328915284762259 0.00256763491890521
  112 1548.24164601571 ""  114.959539379641 0 0 0.000418981572777356 0.00151553173539889 -0.000717812822397078 0.000525252407763839 0.00429717920470248 0.00565379936229959 8.16159847821251e-05 0.000353282460135314 -0.000106931972494852 -0.000308365943576427 0.000902798907482239 0.0012197822770125 -0.00195126307462903 -0.000282404350963515 0.00253075567870967 -0.0024644096470162 -0.000761143223739361 -0.00162693340829629 0.0314696761296539 -0.0442417457817186 -0.0265649980032213 -0.03597652659437 -0.0179995022828224 -0.0516912051799255 -0.00390358370216071 0.0038306111131061 -0.00695765116452005 -0.00332792560295582 -0.00622628314204168 0.00857119117356716 0.00480021547328299 -0.0100978711750151 -0.00103363396721466 0.00694581634115799 -0.0027873967352317 -0.00104074590049395 0.0184998170483932 -0.00835452514548518 -0.013462209245624 -0.000615015942920676 0.0102824079585914 -0.0229053540071468 -0.0100113263513284 0.011712557511378 -0.0100886222688392 -0.0217988467291798 0.00399534450306617 -0.00159932705549667 0.095266902988192 -0.000955065766975359 -0.0032521708963561 -0.0546305718485245 0.0379022812609849 -0.0423664751202109 -0.0576836621507344 -0.04288363066557 0.0480049261773047 0.0855394965128965 0.00838241586230435 -0.00683989979810942 -0.0599343814189212 0.0327666491653265 -0.0379657983432155 -0.0489970266080496 -0.0385717102885177 0.0444129398271446 -0.0247580160368346 0.00191187725701262 -0.00251724293932768 -0.00550066003562081 0.000544521872101327 -0.00257752073619944 0.00273320037808769 -0.000431365612033502 0.00120098792664703 -0.00506126430720039 0.00250319081877564 -0.00148041289258083 0.0600240046195875 -0.0328290199924832 0.125073478268461 0.0168149662983226 -0.134290730165346 0.0196974838378674 0.257914590263204 -0.0599614652744223 0.065724339068595 0.281726957421253 0.100488854806826 -0.108496625419341 0.288753992850698 -0.0663581686043719 0.0797898901514213 0.253262090558544 0.0827848675892661 -0.097379623362494 0.0143058367137145 -0.0435777545608311 -0.0546680914758644 -0.00646729173001033 0.0458579451862116 0.0581141189853367 0.0827636008777029 -0.0323360464830929 0.0347939048906546 -0.00632069702705193 0.00172524450335267 -0.00513252687673415 -0.0151804500844761 0.00498900067427031 -0.00430110064492198 0.00206646458843516 -0.0108308455224071 0.00280353473268203 0.0816489378707657 -0.0278329463175517 0.0352313837065148 9.33077868256033e-05 -0.0644624979156918 -0.0378514568655685 0.00164713668705022 0.054643802023319 0.0432320750707383 0.00627618865197869 0.0179593849679045 -0.00476151310841042 0.000465281769243115 -0.0010948517888846 -0.00370205410271554 -0.00301782276363758 -0.00693141183196385 0.0121108781266023 0.0332900968954161 -0.0936235110328104 0.0164671266625837 -0.0845452028966721 -0.0630436214328548 0.011242747305284 0.0327506181667069 0.00620889529498179 -0.0274000056752243 -0.000478475635032183 -0.00133097316902561 0.000464974777545609 -9.22387521846688e-05 0.0153095875588845 0.00268818524727874 0.0011694143007746 -0.00311765631573982 0.000637003293803925
  113 1595.18246425588 ""  3.68780525176503 0 0 0.00029628477114545 -0.000219566188321237 0.000103865958810499 0.000387247523549909 0.000671868641241073 0.000321777370285589 -6.217518711717e-06 2.12871159773846e-06 -0.000100360229048891 -3.1105643942637e-05 0.000253464973824125 0.000119819910985971 -3.69959205219369e-06 -0.000202730416081094 0.000344967599469237 -0.000863577761020611 -0.000931667280045649 -0.00114166882150568 0.00303713840134068 -0.00579279578445192 -0.00232386618220622 -0.00629020726772234 -0.0051421738676238 -0.00535135127118979 -6.93950179783579e-05 -0.000102826325342242 0.000633073654559551 -3.28171072734313e-05 1.94163226288383e-05 -0.000180895616684157 4.91872573590018e-05 0.000501819982953144 0.000106250179365434 -0.00144620379472785 0.000681830827515488 -0.000899080955028359 0.00169350231387865 0.000878206170238938 -0.000604173522513266 -0.000877702538715941 -0.000221033319745034 -0.00191266134717191 -0.0113730566478368 -0.00336007840054452 0.00481872929617585 0.00654486174199587 0.0109372902355413 -0.0108435814559178 -0.0015856903255354 -0.102297081940514 0.113195979549653 -0.0247427969361841 0.0564815250221586 -0.0633174245000653 -0.0524062473115236 -0.0575995744925513 0.0641907813736164 6.75386084046517e-05 0.0788766940795134 -0.0876822154384604 0.0380095147304206 -0.0489756732810388 0.0556920449546941 0.0419406819827104 0.064642132132165 -0.0733147505919498 0.00216180994467586 -0.0120881619429582 0.0136230377594984 -0.00152533078104398 -0.000366674579366541 -0.000363925795281359 0.00443854737189858 0.00325036127907753 -0.00312775300935896 -0.00179701699682759 4.50599841448253e-05 0.000216124718832797 0.0149593965800097 -0.0112926784447217 -0.0111334846174107 0.0190642577668556 0.0106011910496283 -0.000525784900334161 0.102826580644036 0.0213704774581731 -0.0225477863509356 0.181395676134936 0.0408727762875464 -0.0445061510544432 -0.153755011880683 0.00476117491694803 -0.0110935077429465 -0.165635234418956 -0.0151400720803253 0.0235086098894748 0.00914249189765006 0.022963126305798 0.0149786511366467 -0.00168188059252315 -0.00686779860246476 -0.0188052139913071 -0.0186317686665425 0.00446765659212601 -0.0065607275612302 -0.0140940290766516 0.00345617590532043 0.014300874764293 -0.0155630275316852 -0.0149753164929564 -0.00357487395890278 0.00451280898267991 -0.00376558469507371 0.00221874382158642 -0.0188558519906088 0.00511042374072316 -0.00574300153696869 -0.00334961579372929 0.0206451646086909 0.00539999506190267 0.013251631065093 -0.0150715626173448 -0.0224057529895041 -0.000883794041364988 -0.00174100211427216 0.000465126843042101 -0.000252628249424457 0.000749875627735568 0.000889578920752207 0.00456829250013216 0.00300657152665789 -0.00516532467802556 -0.000675162331953939 -0.0029636691020377 0.00310016331575896 -0.00147209329944772 -0.00266660413605549 -0.000200410674165206 -0.0131912648997846 -0.00459224027435023 0.0145571667459902 0.000117045336004789 0.000309757635489809 2.39776799435442e-05 -0.00206103697500566 -0.00353872675369092 0.00156737291611088 -0.00316314508476457 -0.000436329800723543 -0.00207204944220643
  114 1635.05916788656 ""  42.4395710500481 0 0 0.000372999214178684 -0.000856400006690704 0.000617650941133907 -0.000284373484656602 0.000156411520193243 -0.000408820563027517 -0.000193900369376188 0.000239840332303343 -0.000214040359384339 0.00026791125708 9.8217880141609e-05 -0.000115074699669479 -0.000319983758310828 -0.000200833790600616 0.000169675433200416 0.000698895349936326 0.000264078007616206 -0.00164915959170531 -0.00166889356493959 -0.00102502316959146 0.000108247269800307 0.000538950209320958 0.000427436048667772 0.00358268283484786 0.00183253348892457 -0.00128781389106299 0.00159494249765902 0.000545303423477652 0.00113143934913401 3.85463441245961e-05 7.79645403113991e-05 0.000542399173921934 1.48254388897272e-05 0.0016006031187881 -0.000460109300193732 -0.00079781262981283 -0.000378372833821025 0.000454612177895492 0.000361298614382975 0.00102744543671931 0.0018221380690274 0.000959215913168834 0.0100254517504955 -0.00543147720283983 0.00275373173054549 0.00681370911902011 -0.00144920984355472 0.000833660765546178 -0.0851596452946423 0.0105957233038339 -0.00820692818677919 0.126060901688394 -0.0232153250065907 0.0243278699229105 -0.110787630474035 -0.0191319761570419 0.0202345595554662 0.0801586332760503 -0.00438987919277021 0.00736550919418743 -0.121528965600968 0.0200654399649378 -0.0241487129023589 0.107804072210434 0.0168603685793629 -0.0194483084013006 -0.00950170409130787 0.00135798121056339 -0.00189178828946181 -0.00144317305643215 -0.00221615092263873 -0.000310496958520355 -0.000606190763569304 0.000402130213096606 -0.000486348851414872 -0.00152700676118803 0.000382390997428779 0.00198232569990515 -0.0349605912891506 0.0143670958558739 -0.0330906694045596 -0.0213090636509353 0.0420534487872493 -0.00338287713669776 -0.155441280668742 0.0741900143975446 -0.0800547570735047 0.108289121133154 0.0773793906912863 -0.0849522325484914 0.16463865064115 -0.0651460015630285 0.0768728652176061 -0.108746674059364 -0.0765353828315603 0.0872225600805188 0.00469661722608708 -0.00299404354831013 -0.00445839987206632 -0.00231455122513782 0.0122949407529986 0.00874343169663715 0.0127713438589373 0.00194026629839117 0.002501001686302 0.00289836363578487 -0.000550742837139989 0.000275191420561976 0.00288336399635316 -1.81743297185408e-05 0.000707408335906882 8.46968998534788e-05 -0.00549153456722737 0.00575362119067759 0.0137367017796358 -0.00217170053686509 -0.000637829210169271 -0.00106373772098123 -0.0103919876920829 -0.0117251192270585 0.00355376478651925 0.00533831942571184 0.0036981875096461 -0.000912273690236634 -0.00257908783439084 0.000736257542050512 -0.000193542222588204 0.000298095041113342 0.000677457106727479 -0.000529000363378054 0.00192871775357706 -0.00250424482843395 -0.0044058211513277 0.0133563570952654 -0.00247201771592792 0.0131276206028791 0.00923606874376213 -0.00303807629923934 -0.0114627612190538 -0.00254223246118287 0.00957184255418106 0.000810738227038729 0.00127785104913649 -0.000148518267835333 -0.004270185266876 -0.015311157637817 0.00277643932365132 -0.00788202308096137 -9.32786259937199e-05 -0.00537778764535879
  115 1694.33434061753 ""  30.9458762044155 0 0 0.0221366238709287 -0.00669124829438893 -0.0036894168273519 -0.00362501214532 -0.000658962636881813 0.0060149950278791 -0.00320464738483858 0.00119802397722279 -0.00386888908509478 -0.000527194806185128 -0.000445032797462734 -0.00177261239147566 0.000397521062928809 0.000787326201356626 -7.99774706413402e-05 -0.00998464281127663 -0.0507089326078478 -0.0102273678826855 0.0290606363948941 0.0186616394166835 -0.0115638982812903 -0.00605807067013466 -0.00145755504170542 -0.00444812688295419 -0.00800749175742108 -0.00523793151399397 0.0399149945348554 -0.00983752452405613 -0.00155759223182863 -0.0115989264465322 0.026401431933771 0.0266578562879493 0.0162842593070295 0.00189305276075483 0.000932355448719231 -0.00196421284313746 -0.00244134761068692 0.00031403299429388 0.00136241439568619 4.69909990435318e-05 -0.000662810310413735 0.00246503663824127 -0.00137734818256969 0.000828858010065146 -0.000716340704089835 -0.000480873470259416 0.00013062533923855 0.000782384685978334 0.00336562305347937 0.000348686587754581 -0.0010262870628307 -0.00223100835618861 0.000243603951446491 -0.000157418570462329 0.00164976931934757 0.00049852760774493 -0.000451770942887169 -0.00078524508326407 -0.000279630948054784 0.000277169226294869 0.00118708893588546 -2.14925549992664e-06 2.19641831694592e-05 -0.00206485376069302 -0.000790365053091743 0.000889566388100375 0.000125492000512192 -1.44484494485494e-06 -1.71417387268552e-05 -4.31527793738881e-05 1.34508563633942e-05 3.26479779628436e-06 -6.37865608818893e-05 -3.07468346246447e-05 9.88994958724393e-06 -3.01419589993059e-05 -1.69707347282898e-05 -2.65755007767817e-05 0.0049965330873075 -0.00171356023090579 -0.00282562741555168 0.00559827233080979 4.3092550696465e-06 -0.00193284430531224 0.00276428791653644 -0.002172367236965 0.000830893540219585 -0.00146896362993174 -0.00109501993246433 0.00093409578646306 -0.000832633235988008 0.000659281539800199 -0.00076279174680858 0.00298375851544721 0.00123342197766433 -0.00155366725109338 0.000109540202868578 3.84891089984615e-05 -7.05615505604542e-05 5.22770713435829e-05 -9.85316518368861e-05 6.10373841098021e-06 0.000169621190940204 1.2662029478743e-05 5.72050634367781e-05 0.000128163019026674 -5.13932918256782e-05 -0.00010871888531143 0.000245541681429106 9.85969207230069e-05 3.39836747646957e-05 3.47027863204064e-06 5.03885123622681e-05 4.00036488974955e-05 -1.03356937926166e-05 -4.58697523385083e-05 -2.43577041366723e-05 3.80061425563114e-05 8.93920809916125e-05 0.000164685077882545 4.98681375111341e-05 1.41597514730101e-05 -6.01592870623959e-05 0.00123967872585158 0.00100892888247103 0.000249874039391015 0.00081553787710867 -0.000158762157881153 -0.00124359057861208 -0.00238014356958331 -0.00040481750306307 0.00155984298079457 0.00121032368398723 0.0021358630843201 -0.000402373896924835 -0.00068486772742888 -0.000152867958068726 0.00642093971192542 0.00666333085335232 0.00179542664395453 -0.00976256921446314 0.0506682210633191 0.0479472788699658 0.00238326743169484 -0.415078374452804 -0.454762430675092 0.361562794045561 -0.499182734443891 -0.144648521162406 -0.358439672044144
  116 2889.59074652428 ""  62.4673233481186 0 0 -0.0550255078341047 0.0498717324232513 0.0206964880585181 0.0121535802806432 -0.00346699917146954 0.0081363655103518 0.00331384601803898 -0.00367598984591298 -0.00402552947860451 0.000187564682212723 -0.000108210726297768 5.48597296583486e-05 0.000234534929634296 -0.000645022430257192 -0.00103150688478158 0.649975921199082 -0.628234673939867 -0.255541996407824 -0.10157106539202 0.00427029425514453 -0.116749751519804 -0.0539570939597382 0.0491554751758853 0.0237823881796992 0.0100240013125539 0.0212008506169506 -0.00112828429441604 -0.0357978788870665 0.0393759879968966 0.015287879984264 -0.0212654451136683 -0.0143016599200453 0.0320296307304984 -0.00184196531033548 -0.00322640372678244 -0.00096598973442575 0.00936757741071953 -0.00046974818034157 0.0102890084179207 -0.0114690648288772 0.00902762850109515 0.00258518732352002 7.84446472421666e-06 0.000222371573571441 0.00022923876239357 8.38201047106811e-06 -2.27573514502843e-05 5.11650116507999e-05 1.86869548586327e-05 -4.75724122376822e-06 -1.27032047996361e-05 -2.66107673766949e-05 -1.15833469188302e-05 5.50157052799226e-06 6.76407047612127e-06 -6.59033582938245e-06 -1.72980681464966e-05 -7.43474407500975e-08 -6.22217172638568e-06 -8.55134219318302e-06 -1.28554898896308e-05 -3.27792217702266e-05 4.29458711934183e-05 -1.37538253230626e-06 2.75667464207733e-05 2.46237416416874e-05 2.50458784470644e-05 6.44497522915183e-06 2.73987654533479e-06 -4.40014104730424e-05 -5.48081378346945e-05 -4.89417775373168e-05 -6.82025214459616e-05 -2.72433921467928e-05 7.84702031364226e-06 -7.88761365336739e-05 -1.17602599682071e-05 6.91487361262198e-06 -0.000545144137901618 -0.00137092830208715 -3.26062939962026e-05 -4.0892903049074e-05 -0.000523566483727266 -0.00263009634483072 0.000361947367740564 -0.000310516185296536 -0.000610688937863608 0.00020996353622511 -9.89894829216028e-05 0.000178949126900321 0.000202461108895475 0.000313071797064739 -0.000298484285673265 -5.59418334807905e-05 -2.14872183672726e-06 -0.000161873258173926 -0.000209699105360475 0.000359104893733444 -0.000301512843498222 0.000941934935651947 1.67350307543252e-05 -0.00010562949461124 -0.000356802948048092 0.000324362902687143 0.000998661448699344 9.25945292951858e-05 0.000213897360748757 3.54482625290103e-05 5.25005099131647e-05 1.77244756829519e-05 -3.80511798452846e-05 0.000574992403132036 8.15433536758514e-05 -5.08310156099496e-05 9.42004305291222e-06 -5.09772718141828e-05 -4.20967722783463e-05 0.00079226792926894 0.00010481157103539 1.48795752416989e-06 -1.21059751986049e-05 6.69399320076156e-05 -7.98606252616744e-05 5.12280368954491e-05 2.40558496693332e-06 -1.99500141694966e-05 7.69767236686602e-05 -2.86337105376349e-05 3.46558831563723e-05 7.45372724981434e-05 -5.27105915916016e-05 5.74562812772273e-05 -0.000663666178775767 -0.000252489908250573 0.000100455110998664 -0.000245305946659711 -0.000120193488464335 -0.000223775816248194 -0.000782862765993427 0.000606536740059054 -0.000417260503430217 0.00130713109925597 0.00158287742760923 0.000150779671195288 0.0013903888357197 0.00448311364676764 -0.00636907864943578 0.00111467746979482 -0.00179881638708488 0.00982375670007878
  117 2912.53086888543 ""  26.3117263024468 0 0 0.00749915143296177 -0.00541107768784464 -0.00209587760822707 0.0216449496942851 0.00460550220235252 0.0481246753495588 -0.000675998674089381 0.000328287342253647 0.000642627766088719 0.00227905676340145 0.00344590696426555 -0.00151315814227364 -0.00290731709161644 -0.0016441776014719 -0.0329031883538916 -0.075911734224095 0.0711770982228527 0.029977482478354 -0.463483832813413 0.0428651778615102 -0.53313329261386 0.187577838866085 -0.14568561444358 -0.0450279531162195 -0.00304275232788359 -0.00619972030474002 -0.000719018665728474 0.00104288982802154 -0.00124467259471297 -0.000398620905440795 0.00759202453292175 0.00440294258004565 -0.0106148736868128 -0.0477115152262097 -0.123666827246722 -0.0448081705259384 0.304583930581181 -0.045305573378063 0.404894083472448 -0.244273545592528 0.176866219372657 0.0574039229305888 0.000622282639967389 0.0015573397284739 0.00024584494950466 -0.000170043940742215 2.82253172282438e-05 5.7500654679683e-05 0.000232955290548528 9.188094353586e-05 1.9299718045181e-05 1.64269635392603e-05 3.27703980565855e-05 0.000118314225705957 -7.54426873346874e-05 7.9078994064236e-05 4.34391332477517e-05 -5.27620407213687e-05 4.1463065740011e-05 -6.85404127930135e-05 2.64518535756959e-05 -0.000155654303437105 0.000122578436789958 -5.1812131883689e-05 8.43986675603199e-05 9.58758177629116e-05 5.10153340721976e-05 1.42470943965453e-05 1.22824892572256e-05 9.93566197399177e-05 -0.000352847814933501 -0.000321663797497788 -7.59419116557894e-05 -7.55464595497513e-05 -4.87601360529598e-07 -0.000110180071811966 -5.80443217135594e-05 -9.72517147036946e-06 -0.00661066377717322 -0.0184127096917867 -0.00235833328957299 0.000368416894784216 0.00100144492237514 0.000717650021606552 0.000113569534168259 -5.63419700384187e-05 -5.56721444869954e-05 0.000184426475279824 -0.000236777454525796 0.000312901521843504 0.000681214967662139 0.00140622195686253 -0.00110106967196287 -0.000171013549782946 0.000309072796726189 -0.000667044813836725 -0.00154076762396967 0.00227313770315503 -0.00212469288583903 0.00226025746443179 4.97413582354312e-06 -8.94801090091017e-05 -0.00141249350543564 0.00126974335353343 0.00566072072861004 0.000216621783809738 0.000660855415028653 0.000156212236567771 4.12899458997216e-05 2.01598848710348e-06 -6.54163916537832e-05 0.000495461961025306 8.17240361102572e-05 -7.51027136723842e-05 0.000167411350948552 0.00048618081259091 6.71765680999231e-05 0.000853107875025817 0.000107798238909373 2.24730585869518e-05 2.96893427451171e-05 1.89391618097874e-05 -1.33164234281626e-05 5.44156128600336e-05 3.78085532428332e-05 -2.7653424361476e-05 4.71413948021196e-05 5.52393074423151e-05 5.9950738468435e-06 3.90801931453846e-05 -9.57202357738967e-05 4.86984792518301e-05 -0.00101991159103304 -0.000114149226819972 0.000154993043872712 0.000573994381812095 -0.0005551486995024 0.00021778619652725 -0.00112941828432327 0.000898535660997516 -0.00093230181726198 -0.000293096669790572 -0.000192709644561918 -0.000153116536205813 -0.0024383734057108 -0.00389696611236052 0.0031190594145241 -0.00176922194177445 -0.000835941668532021 -0.00263472167035775
  118 2922.32363190525 ""  90.5403158701514 0 0 -0.00503519153721297 0.00357937065219464 0.00159951554951341 -0.0223246438236628 -0.00290733820354928 -0.0378519657190662 0.000643650664775463 0.000229714043838191 -0.000934719577277311 0.000796519872353538 -0.000473071419368214 -0.00258569344117322 -0.00899991399543019 0.00162704561254937 -0.0436229273466387 0.0480828532934604 -0.0454219877746028 -0.0188875588164937 0.382676597000763 -0.0246758748391118 0.435869227667497 -0.104687630108846 0.0859079137912238 0.0200311260870501 0.00185313215572092 0.00305477928955171 0.00163596455270693 0.00232579986736366 -0.0018805432391671 -0.000699739803501415 -0.00922757479889249 -0.00519455002179775 0.0148246743151179 -0.0591408272241713 -0.146614773035342 -0.0488958810079986 0.394093260625265 -0.0663778837375674 0.545658142585283 -0.252204273064599 0.175931207400457 0.0577765036712748 -0.00093732351930932 -0.00212606558180216 0.000569040257043283 0.000127025583037283 -8.90454967098575e-05 2.33670708490936e-05 -7.93887890557211e-05 -1.16490228584136e-05 -9.04819532716441e-05 -5.0033565887918e-05 -9.19170737318406e-06 -1.82130479340805e-05 0.000133262771434202 -5.78407362267522e-05 3.12766612330866e-05 6.17094248755749e-06 -4.29904559713935e-05 2.98019790293892e-05 -0.000180270206395963 -5.86735921357291e-05 -2.40050112594658e-05 0.00018652134357751 -0.000222654956588768 -2.86206193853866e-05 -3.0641214757896e-05 -4.06901484361726e-06 1.78613153347707e-05 0.000170264496533927 -0.000222934625592106 -0.000140307860637748 5.75175787288499e-05 3.37606030587158e-05 7.82845052697604e-05 0.000139094086229081 -7.93896423024055e-06 3.03124194876188e-05 0.0107417598917563 0.0291601983957674 0.00365006576288724 -0.00130356698334072 -0.00353427540638222 -0.0122177824018303 0.000116389944391069 -0.000132383271158395 -0.00032483775580501 -0.000388844421564212 0.00031891348306751 -0.000590662376418096 7.81306663224222e-05 0.000501208627012743 -5.42128110251631e-05 -0.000366381867855905 0.000929203418140384 0.000115585879469262 -0.0012014955144489 0.00163047128124147 -0.00161477301543193 0.000352965590811652 9.34614103439919e-05 0.000253039063845209 -4.47132991245914e-05 0.000180967227721041 0.00248276950900256 -2.91560886822829e-05 9.15434723918585e-05 7.98467894644928e-05 0.000368534620854115 -0.000354841521841396 -0.00127889326811845 -0.000870607194363554 -0.00011623080704119 0.000156743616902422 -1.88557559148602e-05 4.30056042254096e-05 8.58262593970147e-05 -0.00116583540295326 -0.000141467377528778 3.29723283268665e-06 -0.000274228796322528 0.000355085106181088 -0.000347229349529329 -3.56767233124918e-05 -3.90195083084924e-05 -1.12917092895332e-05 -1.69830921785549e-05 -1.39242847719389e-05 5.50385115784505e-05 -1.69983296676216e-05 6.04157621007757e-05 -0.00010015914434515 0.000580229631873106 7.10497081131085e-05 -2.00455803054516e-05 -0.000400603613504257 0.0004009451211016 -0.000252431121648477 0.000880836876293687 -0.000794221809438894 0.0010278878915706 0.000223994172162986 0.000330778071768732 -9.12825912024179e-05 0.00286244799736846 0.00238754654360574 -0.00157738507278242 0.00166768503605339 0.000871718402670053 0.00227353433091362
  119 2942.41732023326 ""  38.3786408448945 0 0 0.000154954421811667 -0.000189795440266374 -6.43002270506079e-05 -0.00012028947694338 0.00078544757371034 0.00173041942135243 3.44970763557463e-05 1.60403430389015e-05 6.64743146469502e-05 8.46769452948826e-06 9.27781936613725e-05 5.28989427362187e-05 -0.000553917921033212 0.000311931046190426 0.000758819027838347 -0.00186980057632011 0.00206523754841509 0.000818736159636711 -0.0148089950902179 0.00106078632366581 -0.0165599999623739 0.015125991789976 -0.0125849522683564 -0.00483245483313151 -0.00041734848169202 -0.00085781810485269 -0.000143157364625398 -0.00050112805334268 0.000461148079559097 0.000212641891731134 0.00059512488769119 0.000322937859740677 -0.00101195703584068 0.00121868671880713 0.00363901500191614 0.00100045044210311 -0.00539526762505488 0.00114345268248385 -0.00749845017691509 0.0113610388963957 -0.00821464152143129 -0.00320735297581215 -0.0133161015287566 -0.0253104309990893 0.0574849385304065 0.00267908730371303 -0.00205660494362509 0.000781818986188336 -0.00179704019599344 -0.000241626577337611 0.000540094377387985 0.000519942701144212 4.32276721077346e-06 -2.70179799601734e-06 -4.46621549961474e-05 -6.85159272908179e-05 8.28103783539821e-05 6.20449324539689e-05 -2.57217706477923e-05 2.62100773871626e-05 2.32710859668502e-05 0.000148972155480157 -0.000116476422407168 -0.00075825060920556 0.000989782972017787 -0.00112197597596729 -4.13075056241506e-05 2.49548605102678e-05 -3.36218837221994e-05 0.000171982198899048 0.000137289054604868 9.16449142583571e-06 9.97685240858408e-05 1.66587828074512e-05 -2.18089646761668e-05 0.000170180428441766 1.48524596403425e-05 -0.000114136969078881 0.186304881999727 0.503357184997805 0.0808794968061707 -0.0583047572566674 -0.175474470825636 -0.779614987666337 -0.00109072612816976 -7.60748498581087e-05 0.000272777355918606 -0.000609965671371332 0.00084188032839438 -0.00103774444956252 0.000540234197617511 0.000329644823553979 -0.000337625199931409 0.0129216274235089 -0.0110935925244642 0.0128550555939822 0.000793327900941675 -0.00115118491041131 0.00117388149333764 -0.00288909196420003 -0.000113891940177441 0.000146924145935019 0.000439154843343383 -0.000396801619416638 -0.00144614413135846 -4.36113721734179e-05 -2.80049366909965e-05 -8.95992970172823e-06 -6.51265890608794e-05 2.25174892973763e-05 9.23876830691851e-05 -0.00102623834342937 -0.000122524807257067 8.76961282074478e-05 0.000283854101080158 0.00117319769037926 0.00029101938468437 -0.00264008669250716 -0.000262227800174441 -5.08920163782012e-05 0.000741613246813486 -0.00101769442232933 0.0011946514670871 5.98934538928025e-05 -0.000187042896083783 -0.000256549136606917 0.000117197143212239 0.000106883551777184 -0.000451385239544969 -0.00373326844298541 0.00330866724823972 -0.00224023095191805 0.00109786193721233 0.000565134053752693 7.24379482283927e-05 -0.000609336393384428 0.00170841382715782 -7.46092053368785e-05 0.0412465258816365 -0.0342309676451355 0.0354928911164375 -8.79693256994407e-05 3.00720021666489e-05 -1.28902750360732e-05 0.00118428919168047 -0.000899965950075667 7.80397999996313e-05 0.000169109266428074 0.000169997260357949 -0.000189616738961438
  120 2955.75313857171 ""  52.3688606527783 0 0 -7.43855169115909e-05 0.000190740243641848 3.79305820324944e-05 -0.000720058025958978 0.00254120385848046 0.00370280791614474 0.000443806295676898 -0.000491889599144788 0.000231049675986093 -0.000568093225197383 -0.000213222087525108 0.000772440496799551 -0.0756001419138564 0.0353248692986738 -0.0164608865923267 0.00397572069164531 -0.00272351241004026 -0.00212196733526068 -0.0254592535999805 0.0058262760234684 -0.0294288778844187 0.0379846226919059 -0.0393970695887065 -0.0135475159208554 -0.00182593668115829 -0.00292575237955004 -0.000816767494453653 -0.00709576694694301 0.00701395827663372 0.00287724390674402 0.00311841294813416 0.00133514164732108 -0.0045492155232708 0.0126155116785013 0.101024291128148 0.0200264968479632 0.245848173370722 -0.0226383488608937 0.355497992397338 0.647156831731767 -0.493425897158211 -0.194009340014711 -0.000257419260279339 -0.000622958279727786 -0.00140063710845183 8.38028081686045e-05 -1.49506327002573e-05 2.33405235660067e-06 -0.000104168598535045 3.02773015095614e-05 -1.82655114612638e-06 3.9511422528121e-05 1.65032188620101e-06 7.26068136133616e-06 -1.94850027409242e-05 -1.48556974901851e-05 5.8308968662129e-05 9.4212345674781e-06 5.21346691574124e-05 2.89611940766973e-05 -1.97773578149121e-05 6.29464392227065e-05 -2.51303017728295e-05 0.000102284691065968 -0.000111767649796262 9.15874582822338e-05 -7.88247596497771e-05 -8.22600612855788e-05 2.25206637233322e-05 -0.000464682940063506 0.00213729964067636 0.00206227492955849 -4.68364723012428e-06 0.000298394041205012 -0.000111330230776488 -3.68545400509071e-05 0.000229221122485528 0.000251485086154859 0.00215038391190428 0.00495170974800078 0.000513447676096576 0.000922899421496737 0.00314459412583578 0.0161598592568686 -8.19586645511924e-05 -7.58761910286142e-05 0.000173851120522771 -3.61099866906479e-05 -8.1606284312373e-05 -5.24794748343087e-06 -0.000321742279654952 -0.000296856282044035 2.99465936106726e-05 -0.0010739732286977 0.00134328718020948 -0.000980006818483988 0.00866855946902176 -0.012506407093087 0.0129457509130711 -0.0170393225858502 -0.0010087092131997 0.0013675908035132 0.0119690690386113 -0.00969182411240426 -0.0380825811097586 -0.00104949130949948 -0.00422328818525751 -0.000908778862027209 -0.000706986619182125 0.000584436901675396 0.00242390882644479 0.00201686515449669 0.000266027456779222 -0.000198783554066788 -0.00129500781742265 -0.00466585348075142 -0.00084475657098974 0.00343355265169591 0.000293764190398558 -0.000174052739540095 -0.00141005362923296 0.00194537872283618 -0.002183561385166 -4.23190152820361e-06 -5.24109902322088e-06 5.66845964197185e-06 -1.1698840641837e-06 -1.19245539710719e-05 9.05813550040021e-06 7.5808992199106e-05 -8.68457108214697e-05 4.7078847229431e-05 0.000290394278813336 3.00199706297056e-05 -7.81403235244347e-06 -0.000223757373207443 0.000150598149353761 -2.816438373064e-05 -0.000898696134126376 0.000760695400993543 -0.000728175195601835 -1.38009834787137e-05 -6.3608760847463e-05 4.36263339480323e-05 -0.000114969783051723 9.41124273095309e-05 0.000160894641559435 -0.000202570680033694 -0.000168115458217685 -0.00024009299145275
  121 2973.6971872229 ""  21.7483702630334 0 0 0.00293971432045721 -0.0025210898083946 -0.000741047064132978 0.0261577821756051 -0.0177295313422307 -0.00314958809735516 -0.00156524178971661 0.00113030009311989 0.000399252527746471 -0.000111103679439815 -0.000298799057764178 -7.01081913186153e-05 -0.00272851080689815 0.00156540489407592 -0.00174235917130749 -0.0303338162589538 0.0276746038824495 0.0126827737458504 -0.0406189044253827 0.000704354553023571 -0.0574705064294524 -0.266101099794956 0.218991051411428 0.0954007295470486 0.00190378844537602 0.00378628211873192 0.00108122171686272 0.0159351629921893 -0.0166304086605318 -0.0075408944144615 -0.000782855303052067 0.000684689217544659 0.00067451978908636 -0.00303693575019427 -0.00323801158006255 -0.00117543261953175 0.0191351289579031 -0.00224760931678155 0.0259355296288741 0.012652212146502 -0.0131338216243469 -0.00288914768746091 0.0234651130609636 0.0636159945457514 0.0465297129500645 -0.000289109769331073 0.000145193270806839 -0.000122662207479126 0.000271114057474946 -0.000154551096489678 -0.000465851914218615 -8.28269672778844e-05 -7.79246613321216e-05 -0.000103800983794826 -3.80650170871703e-05 -6.45903433532016e-05 -0.000123102916556335 -5.52730010532883e-05 3.65467068877835e-05 -1.67910932133169e-05 5.72931988460382e-05 4.56727791979034e-05 6.15690256859159e-05 0.000482827719879159 -0.000649995134964945 0.000609754744825277 4.72828588425011e-06 -4.5693450190497e-06 -4.37058351254832e-06 9.90168278221607e-06 -0.000192149761479382 -0.000210583369999106 5.8664518218967e-05 -7.55379414156798e-05 -2.3012327161883e-05 7.80298246218211e-05 -8.14768175472323e-05 -0.000121428811148002 -0.261258790624924 -0.671539072526038 -0.0772378554347124 -0.0212704110636152 -0.0901881750608416 -0.478125541462037 -5.09354245571992e-08 -8.95743122501456e-06 0.000611138198524343 0.000292204511304762 -0.000324198235604601 0.000590252348823982 -0.000366988435632449 -0.000580837867296168 0.000493072995312325 -0.00555005863209274 0.00550180561211727 -0.00757399582940302 -0.000847037899634225 0.00114163101276814 -0.00129844528525209 0.00208498134637342 8.14642936588018e-05 -0.000232999874434003 -0.00151653175745278 0.0010461151066247 0.00407676885262253 0.000243680694507012 0.00100520972416709 0.000175903059354511 -5.26643501262938e-05 2.2434620603602e-05 1.68643044718202e-05 -0.000906615981906327 -0.00014415163750691 6.04967362475182e-05 0.000557829312847105 0.00200488025421232 0.000429871235372056 -0.00208277312499063 -0.000219245134796431 9.62565373071465e-05 0.000578618936038232 -0.000811228244702949 0.000920843281712384 -0.000370670081779289 -0.000429439739985845 0.000601107211137761 9.07838355122423e-05 -0.000193342820691514 -0.000652790694429286 0.000377181287300553 0.00126703651703719 0.000769271957445385 0.0013046531137831 -0.000502494069036134 4.94412560743593e-05 -0.00156019191268429 0.00130047719199 -0.000195599625330024 0.00419621634521857 -0.00279587586160859 0.0015316848432938 -0.000146770877510894 -7.24601148200511e-06 -9.80588194716926e-05 0.00044648734740807 -0.000622232523878525 0.000605178110657442 -0.000265080075859522 0.000743206014771207 -0.000196547421894526
  122 2976.10182821349 ""  31.5806684858318 0 0 0.0071009691648611 -0.00610051137796688 -0.0017256703181546 0.0645868067290992 -0.0418788271607409 -0.00340615344032513 -0.00445555712429407 0.00353192416919494 -0.000301564535195367 -0.00033466878692494 -0.000647189997225396 -0.000218924213443956 -0.00334251745648863 0.00195272850245557 -0.00289225347802168 -0.0732327362547973 0.0668898800630873 0.0306673613494626 -0.13632688570965 0.00558971763241527 -0.182579398673403 -0.621747195803486 0.512057167643081 0.223920688679375 0.00989386319336488 0.0191661377649855 0.0045091377319348 0.0513788641671114 -0.0533050127587361 -0.0232338145345574 -0.0119817011996389 -0.0042968967379528 0.0186535519443121 -0.00565788257619069 -0.00562838739854814 -0.0019225132329527 0.0296990696329793 -0.00310773090352159 0.0384820187091016 0.00770104596589537 -0.0139659476619891 -0.000176127585066037 -0.00994763863293581 -0.0271267310932612 -0.0185299396104518 -1.8090040695544e-05 -3.37534381422509e-05 8.75432236395488e-05 0.000171960866198423 -9.36307514208765e-05 9.86061921452431e-05 6.54830163810305e-05 -0.000244992123635514 -0.000401369515856217 -5.58537684111578e-05 -0.000221975593233354 -0.000261299553934474 -5.25765451075367e-05 -5.51320581797502e-05 1.38426285869524e-05 4.9025842401706e-05 4.97295731621085e-06 4.40948841304587e-05 -0.000433424214231619 0.000356395340078372 -0.000272421039352987 -2.84797023992542e-06 2.96314803306647e-05 -2.90595963227493e-06 5.85641454281965e-05 -0.000290465718132257 -0.000500430086081375 0.000114270524890073 -7.46549918338935e-05 -1.79790133712653e-05 0.000195997833005512 -7.94007231109833e-05 -0.000253728538433779 0.112319134875787 0.289030334017867 0.0332130672481222 0.0081082309336914 0.0357615196236956 0.188596329525313 -0.000254598604766384 -5.29663951415572e-05 0.000793565114279997 0.000365053305893514 -6.85303652229002e-05 0.000650195046103777 0.000113867912724343 0.000211364495054792 -0.000124362316775145 0.00390102364459937 -0.00372657253404621 0.00450488766044017 -0.000930540517756476 0.00124677695556185 -0.00156851535702403 0.00317774073692669 0.000168422242127888 -0.000477086205350222 -0.00294140006664703 0.00199652146120669 0.00798242909027382 0.000275056791686276 0.00116299202298719 0.000191801672942385 -7.90703418733528e-05 3.85141566325981e-05 -2.02388682142431e-05 -0.0016361598313278 -0.00022060411628261 9.91761843937805e-05 0.000891897193731736 0.00331628937707948 0.000689027977805478 -0.0046573456481549 -0.000444919256032591 0.000194851298799327 0.00139303512327893 -0.00195153405947522 0.00217793229443703 0.000193129534681155 0.000226989647615955 -0.00029378414468464 -2.37387458279977e-05 0.000132874365550413 0.000286602772374593 -0.00027396973282445 -0.000487096081300852 -0.000414002224205676 -0.00149000571387882 0.00015037470817769 9.47342123604131e-05 0.00147648810009082 -0.00117090430476836 0.000287609140342509 -0.000975821546279074 0.000467778234464431 9.05873559575497e-05 -0.000181575805623341 0.000103548906841253 -0.000181755304726336 -0.00137127029736173 -0.00318698303562612 0.00156705534632192 -0.00154683078748817 0.00116870655281943 -0.000511433495530717
  123 2984.77932394011 ""  28.6382716257233 0 0 7.17368862395627e-05 -4.21494218306862e-05 -1.23331827290784e-05 0.000937943219871881 -0.000589910947764273 -3.66764074169439e-05 -0.000151036518696038 6.64713863038719e-05 -5.58194975046663e-05 -1.34024543683234e-05 -1.84275469064756e-05 -1.86413037196237e-05 0.00325290666842707 -0.00128367425400768 0.000407666541225181 -0.000720315397651531 0.000542758416150824 0.000320677041936055 -0.00213771347370951 -2.8753046758394e-05 -0.00275338537698973 -0.00893942394443569 0.0077476963938884 0.00328577020536745 0.000688258872398216 0.00127778376690109 0.000235118120827556 0.0016732340093497 -0.00168855871770366 -0.000683006166848732 -0.00062565627847337 -0.000325960764382481 0.00100928598600868 -0.00188902866846813 -0.00779195969036579 -0.00200270532824133 -0.00763708717641662 0.000629600396392926 -0.0110812819759839 -0.0297400528184718 0.0227326579275329 0.00865736507276094 5.66074077528786e-05 0.000194749667348306 3.06787296469341e-05 3.86351491994378e-05 -6.48451772388815e-06 -5.61830974335774e-08 -3.46499947624181e-05 2.641656302402e-05 9.97588303501692e-06 1.81277886793171e-05 -1.34753713888855e-05 -2.60706241498397e-05 0.000242335690823753 -0.000107788207109392 0.000191112687463524 -0.000192823436672147 0.000205575903815353 3.67192043126333e-05 -0.00025157983446286 -0.000406533046143423 0.000222109985841983 4.88803394778329e-05 -7.64885072307887e-06 -1.77723726927949e-05 0.00020392108094127 -0.000672810833280669 -0.00026371458975137 0.0227069951630126 0.0351507556828631 0.0120585690899705 -0.0049306880492051 0.00540258233406461 -0.00682158120289568 -0.0121030157716416 0.00537218521686801 0.0149503511517991 -0.000807311308261534 -0.00216961656987189 -0.000249263174430189 3.18809919506177e-05 -2.64809640322886e-05 -0.000165257344905072 -0.000150326952189306 -0.000288322882738129 0.000302246951308554 -0.00170031045903044 0.00160541667345935 -0.00170716794077231 0.00180407989925369 0.00237107600372379 -0.00412664465935222 4.1976539890342e-05 -9.73868430299467e-05 2.38347734274888e-05 0.177988871698737 -0.2479991200624 0.268042067222177 -0.599613928677799 -0.0560004794297303 0.0323292059243019 0.152950399561465 -0.109884823203958 -0.442004184930113 -0.0266334631162187 -0.109164233720942 -0.0221873464595035 -0.0330882232289359 0.028930644181151 0.115788824324754 0.117092062897758 0.0169489852989638 -0.0128363616342283 -0.0563075179422256 -0.202650143100687 -0.0418958402528077 0.279776489689974 0.0283500590706001 -0.0105138617905683 -0.0799367232102514 0.111991190978436 -0.123610641266749 7.01070130485841e-06 3.98491293412699e-06 2.08576176020976e-06 6.02918493874778e-07 -3.29087233076389e-06 -6.26622609840575e-06 1.97104774124527e-05 -1.347295847282e-05 2.18503703792935e-05 -7.5568274866962e-05 -2.89816026387153e-05 4.64782917311455e-06 -2.1757440096521e-05 2.02316923588373e-06 1.15573511802296e-05 -0.000226963336157487 0.000183441982124614 -0.000195657459384755 2.61665954105004e-06 -9.24511256030263e-06 -1.98354665829616e-06 -0.000113000611687369 9.12860997080198e-06 -1.01428502517322e-05 -3.52324433041131e-05 8.26472864007933e-06 -1.53736532187571e-06
  124 2986.92460691207 ""  27.0944576107722 0 0 -4.1739167406774e-05 3.24236239894517e-05 7.98753956565958e-06 -0.000106065296961657 9.38071454001232e-05 1.86207486578711e-05 0.000212068289968525 -0.000212761596528192 0.000220831132181589 -3.8117003571419e-06 -1.17500871790979e-05 -2.53707412851658e-06 0.000530125874204933 -0.000251713538616776 1.06313377578789e-05 0.000464973707197376 -0.000444440023578299 -0.000160842036115861 0.000126328042814801 -2.75631812642335e-05 0.000217063667782449 0.00113396430972901 -0.000845640219102383 -0.000367155325274579 -0.0011245274212656 -0.00216958120785849 -0.000413165681632953 -0.00345746833347816 0.00353309933409408 0.00135306781045247 0.0020596348945607 0.00119728531930813 -0.00352484564031594 -0.000194492422959211 -0.000995325775726789 -0.000253350830287132 -0.000913817574685914 4.26078045740328e-05 -0.00135773649418532 -0.0052560729104528 0.00405319917961111 0.00148735070129042 1.89497261804351e-05 0.000110548228997165 -0.000166275726445572 5.72007470492837e-05 -9.35083013756404e-06 9.59709068678029e-06 -5.27357683849504e-05 1.55360307873005e-05 -3.06936300071847e-05 1.9073115847698e-05 1.46187972890981e-05 -1.60217006065665e-05 0.000748355544885423 -0.000481588925661794 0.000537207943282951 -0.000241467947952404 0.000138865793162928 -0.000287945949610245 -0.000684404127866719 -0.000682129758142219 0.000846583399377388 8.66902076044733e-05 3.35427901810787e-05 -2.98950004567627e-05 0.000419054673686453 -0.00021222605870527 0.000695355616525077 0.00423358291437312 0.00753357750037276 0.00283641063339586 -0.0150138886135935 0.0186038045185341 -0.019553714832697 0.0212700132008615 -0.0104796434394847 -0.0276272261300917 -0.000573522106001813 -0.00160215031024284 -0.00021782120181278 0.000184822240421895 0.000426588124303412 0.00206680619009001 -0.000516697072921595 -0.000672606455877253 0.000976500810277652 -0.00572899652371664 0.00536985914457031 -0.00611368128587703 0.00455518294897408 0.00796968692376168 -0.00822682034815903 0.000255593709281717 -0.000342633621370695 0.000428155696111219 0.0378514473528801 -0.05173752493835 0.0569508579599505 -0.12089720027638 -0.0116639282945311 0.00647492263258654 0.0329313414880742 -0.0252646239361233 -0.097653177580413 -0.0831277616370248 -0.35698080006795 -0.0692135925162466 -0.0992072564197677 0.0861765021366865 0.338293794630036 0.356734967730018 0.0511418150933821 -0.0390043694790926 0.103084329027974 0.378585559908911 0.0805717862905555 -0.501129826066913 -0.0505867016570749 0.0197290074995799 0.146121549252339 -0.204532540290358 0.224359377047219 1.87213065377801e-05 1.8620972284737e-05 -5.89158591081571e-06 2.71349613582414e-06 -2.66555360018115e-08 1.27603440843625e-06 5.16556760177618e-05 -4.23951425037211e-05 3.95463967703008e-05 -0.000317020232711809 -8.70195697189366e-05 2.27656773804216e-05 7.41139043793663e-05 -0.000112404382464166 2.62504062375226e-05 -0.000595397282415897 0.000451380137498428 -0.000458674480095385 2.26579069525825e-06 -3.34203604024812e-06 -7.28627123861066e-06 -1.40697395029021e-06 3.750131225413e-05 6.14541402513828e-05 -6.04272943919816e-06 -6.40165180047829e-06 8.6890369646919e-06
  125 2988.41067341722 ""  30.3197468567225 0 0 0.00047497606826219 0.00111230642762785 0.000562386722355298 -0.00511925926775305 0.00320513744262081 0.00184483635223319 -0.0218384357597359 0.0234227061537723 -0.0388063861964901 0.000109684032872827 7.83924782386412e-05 9.87695891023013e-05 -0.000478984001539851 0.000383641122850093 0.000551867941199271 0.00056338796315318 -0.00342860506889008 -0.0043934165139287 0.00112626052606714 0.00107804610982892 0.000217370661460005 0.0550641222934976 -0.0441306766873883 -0.020219161583407 0.172359642926422 0.327487488489689 0.060009459394836 0.408451280753414 -0.415491578994737 -0.160213224239197 -0.321888134486659 -0.193182944790959 0.55593693759785 0.000501714020641426 0.000765624072780996 -8.7481673087355e-05 -0.00269133981120511 0.000566032304661363 -0.00365399913409099 0.00864248331925356 -0.00564339634367781 -0.00277166767279088 0.000321274846187363 0.000894647225521261 0.000603606853196415 3.21514161532516e-05 -8.00984264224316e-06 -1.28635433877372e-05 -5.94232197022342e-05 2.10399142513546e-05 7.18927872413318e-06 3.23369803890389e-06 1.49252471766209e-06 4.32472011332604e-05 1.91496629327959e-05 -5.98148102431841e-07 3.85332945878526e-05 -7.84947597916779e-06 2.70792004293945e-06 -2.33460355838659e-06 -1.18902180021943e-05 -4.73618459202168e-06 -2.45967267141994e-06 4.15463943517644e-05 -3.06885518960965e-05 1.38764501880418e-05 -1.85634412757741e-06 3.63563630738994e-06 7.4158491406661e-06 0.000196639027350932 0.000122450750456323 0.000132376192318704 6.63526914387511e-05 -7.16628930859521e-05 0.000152869531166845 0.00039341448380235 -0.000180436100965577 -0.000406517161396799 -0.00356882888876936 -0.0092924835344291 -0.000918537313460301 -0.000303944379453551 -0.00128107739377894 -0.0062500514866691 1.21936623982837e-05 0.000223500251589382 -0.000193628731413763 -0.000206520865485324 0.000178600395108868 -0.0003170835811897 -1.06868537641902e-05 2.63249330673542e-05 1.20048762719305e-06 -0.000256582678897005 0.000263877276719312 -0.000211223423771332 0.000346113819313467 -0.000491153441987752 0.000599501860286217 -0.00343995537722494 -0.000352956139725155 0.000195872088978672 0.000753203355199818 -0.000571478109258449 -0.00237336703898757 0.000347685451517339 0.00161791742170182 0.000322416679949989 0.000642464704116992 -0.000561097841860187 -0.002379418886794 -0.00172089110081678 -0.000223547609727636 0.000190039018775618 0.00157522121858973 0.00580098132460573 0.00124845040045142 -0.00822392264150285 -0.000831470836943011 0.000325900788376281 0.00204750044218347 -0.00287861678027862 0.00320139671766889 -6.67074900069947e-05 -6.24421378001552e-05 4.53665776720616e-05 -1.37474970731685e-05 -2.17054721427413e-05 -3.38787899520887e-05 -4.44144443734251e-05 6.47941225390729e-05 -5.27267293968751e-06 0.0013006588109951 0.000262980568807997 -0.000127115333579131 -0.000554560621724636 0.000583436415392345 -0.000111314824903958 0.000693019867755058 -0.000469166463989585 0.000384820306450131 0.000120581247797983 -0.000122755528963253 0.000118276499772821 -0.00190859593310152 -0.00181051119613378 -0.000194638282157109 -0.00244734728267244 -0.00119776478154388 -0.00133578259424953
  126 2994.0594702422 ""  30.5240536578081 0 0 4.23541482500154e-05 -3.07652596558719e-05 -1.62867150795188e-05 -3.83929668791033e-05 -4.05663346656746e-05 -9.68775633235189e-05 -0.000292534723068314 0.000287687979042214 -0.000338899055631357 3.53056047590232e-07 1.29666644833184e-05 1.61284180166907e-05 -0.000827367624608097 0.000437166448294835 -7.62069963671723e-05 -0.000489270981248849 0.000477574469705216 0.000193143691629856 0.000909603886600706 -7.30146385593597e-05 0.000974780680474503 -0.000432225787259864 0.000204052030641989 -2.53364016475055e-06 0.00172029347549413 0.00331401709415591 0.000609046539679268 0.00484761207564528 -0.00494770496221822 -0.00192898460763037 -0.0030975973990216 -0.00182463357043454 0.00532287891084391 7.1904843760689e-05 0.000985695032626619 0.000218362734400088 0.00196522780358167 -0.000157535112982699 0.00284890266058016 0.0080972921728697 -0.00624951449963811 -0.00235113779515807 4.85575348671771e-06 -0.000142585858509102 0.000231018878259373 -0.000141139754842719 -1.72688467383097e-06 6.7226303406064e-06 0.000146117894379062 1.40454677383498e-05 -2.5368794385201e-05 -0.000100500857153316 -5.18729803546634e-05 6.29102555523861e-05 0.000833559428266465 -0.000755789996606191 0.000879033861653868 0.000991446243373254 6.30738333286926e-05 -3.03013542837866e-06 0.000460966401399757 0.000797228984146022 -0.000911592051131732 -0.000143950301603846 6.60507995435745e-05 -7.43727560274271e-05 -0.000118987924120877 -7.00332772318383e-05 -1.38457011397722e-05 -0.0103754209637605 -0.0172558580043585 -0.00582933851651793 -0.0148478582600934 0.0222667479627186 -0.0238594494809897 -0.015379080484835 0.00754053661381607 0.020596123726038 0.000650785688526789 0.00189951804609512 0.000204009292753522 -0.000239602980431841 -0.000505275962319809 -0.00270509767451359 -0.000581667202831633 -0.000332846503451851 0.000408401179725386 -0.00922312997854781 0.00925203048701899 -0.0105929644699115 -0.00509450829647876 -0.00930513459790358 0.0102205731330562 0.000233842814173085 -0.000510611520574819 0.000576848067172059 -0.0840305057813159 0.12077024050908 -0.127416410588253 0.277230496993463 0.0268722849323901 -0.0145787403584262 -0.0714794102431207 0.054032675513745 0.210148865662277 -0.094505166944801 -0.415296579495155 -0.0785590558262518 -0.11378451993198 0.0992126326847196 0.400015705083428 0.380407137651482 0.0536220337405826 -0.040498365267819 -0.0733299920315497 -0.272341497361922 -0.059278631762406 0.359771582285404 0.0359078619248783 -0.0149656082453493 -0.105302685436966 0.148482327471729 -0.166492733618991 -5.34361661824171e-05 -4.68002528169902e-05 1.3708463078781e-05 -6.41697446341205e-06 8.95781523014236e-07 5.37757382321414e-06 -7.90500344811692e-05 6.83077922246798e-05 -7.34399559322151e-05 0.000871762575711748 0.0002266359047479 -5.55442350307515e-05 -0.000233227973420029 0.00032174803649014 -9.52310794465626e-05 0.0010046858667763 -0.00076752477311715 0.00078732191646584 -8.95801684503676e-06 1.56648160729653e-06 1.3319171319613e-05 0.000132623544144024 -7.50093434702352e-05 -4.87705007679666e-05 -9.38205950857581e-06 5.71856400013108e-05 -4.96228999934236e-05
  127 3039.44252034762 ""  18.7571046043697 0 0 0.000787311777444591 -0.000591451855483922 -0.000339746646502525 7.5353885744588e-05 -7.69753247913412e-05 3.94963685969115e-05 0.00957092568035515 -0.00208291916852848 -0.008175376312274 3.82460438606859e-05 1.02942475090292e-05 -3.62884704289879e-05 -0.00204295394548583 -0.00169981102708131 -0.00103682946244701 -0.00703439842931239 0.00657277891401815 0.00258753680332592 -0.000214929994848992 0.000277847979852002 -0.000273711602549754 -0.00115402310697294 0.000607187176853789 0.000832149157876986 -0.00539689367667574 -0.0144350900331182 -0.00489063106269297 -0.0654166719380171 0.0692096553387314 0.0232303574247997 -0.0439219449709402 -0.0293394546669323 0.0795234873095131 0.00990235104519528 0.0283260079741084 0.00870064646990861 0.00528943218856735 -0.00113210945462009 0.00684878131364513 0.00893027795436034 -0.00741690573616699 -0.0028254827845698 -1.72103827138065e-05 -3.86251136349475e-05 -4.22483836746337e-05 5.10750585619318e-06 3.15189461798547e-06 2.68761032366935e-07 -1.3770490816693e-05 6.85456529173162e-06 -1.97795860620141e-05 3.30441470438146e-05 -2.42395478755561e-05 2.99268586087821e-05 -0.000343901659681882 0.000258792774399544 -0.000182161286084195 5.10124676689769e-06 -0.000104424295555794 5.04811421909963e-05 8.5249825618576e-05 0.000327730216052481 -0.000128879449068039 -5.90041747364165e-06 -1.11486597203219e-05 4.40896457779715e-05 0.000445532486249966 -0.000449899663249984 -0.000466664970146809 0.0692597786771318 -0.0198211552894906 -0.0241512936149165 -0.012359106897909 0.00205698592135446 0.0108263836606048 -0.034120092665907 -0.0115841151449389 -0.0125614263080336 0.000131428531828227 0.000331583419105071 2.00695212141676e-05 3.99886820815653e-05 9.56158707658426e-05 0.000451962141913746 0.000315617591831938 0.000232493630837914 -0.000588031652459743 0.00317558879927724 -0.00280383312376298 0.00299012860997676 -0.00119470750534542 -0.00207339240041989 0.00191510932606551 -0.000268525131908846 0.000300558578235494 -0.000356693018484249 -0.110167691046877 0.183524040156487 -0.2019496777941 -0.579897395686925 -0.0644171543987887 0.0257475942101957 -0.13919876351447 0.118630304340174 0.465418209998616 -0.00732036505946306 -0.0122017156841831 0.000747230161328735 0.0326340237238757 -0.0292870282889431 -0.120318655870405 0.120775748089646 0.0181468084221661 -0.00929140899853924 0.0492883740351892 0.223350833593518 0.0473031176484873 0.289598153359708 0.0279533387126865 -0.0160865010138221 0.0679207389090292 -0.11165996698678 0.120859512125508 4.5783651396692e-05 6.70831734278318e-05 -2.51008127025228e-05 1.18227636112761e-06 7.06516355517416e-06 7.54715693658973e-06 5.56148135150191e-05 -4.53347580140719e-05 3.57426602319961e-05 -0.0010601688030103 -0.00023960424548145 8.079680502316e-05 0.000539036871906413 -0.000550924474310019 0.000121045306979545 -0.000670085191588288 0.000461721458583739 -0.000438708249217731 -5.38701590621158e-05 1.92282827685684e-05 -6.23342209806062e-06 8.8249831459114e-05 -0.000135017524424859 0.000503200185422027 -0.000268646982728415 -0.000319803354066957 -0.000446105115406263
  128 3039.89895142116 ""  38.2770684470225 0 0 -0.00552104127806812 0.0040490453680442 0.00239392605451775 -0.00274902712280745 0.00178068138750877 -0.000476181867102164 -0.0646371163358804 0.0145183778193741 0.0557378201134748 5.36358393010532e-05 -2.26586185784715e-07 5.79653018714259e-05 -0.00066674786198535 -0.00111138074399966 -0.000660944488590887 0.0494000636720437 -0.045717647217016 -0.0185185758949772 0.00913552074404169 -0.00158244980171595 0.0106685552382779 0.0261036398160304 -0.0199249265740581 -0.0122132455709155 0.0329517431742756 0.0912653147318507 0.0322582891117429 0.442767912037366 -0.468619152428472 -0.156943546786127 0.299620555086551 0.200101682912426 -0.542135124525983 0.00499304450456286 0.0141987560894205 0.00449935443972258 0.00258778380587718 -0.00073900251082046 0.00362332760838973 0.000731614740223633 -0.00047520129197715 -0.000690709504691789 -2.28521193689876e-05 2.73460496179219e-05 -3.68178935895502e-05 6.50037640278397e-05 -8.96350196966086e-06 -3.79338524032111e-06 -0.000104576939690944 1.50714836568654e-05 -3.86405278845398e-06 -1.63128224123388e-05 -2.93871966878947e-05 7.71090512779561e-05 2.42072706692702e-06 9.19941303587769e-06 4.49715408599393e-05 2.57870401709192e-05 -3.40980033262489e-06 2.0473983724008e-07 6.59483916876302e-06 5.13074385339931e-05 -2.56843385026752e-05 4.82894607092178e-05 -2.75946718924586e-05 3.14797876572018e-05 4.44125768795547e-05 -5.99020329242998e-05 -3.52666110210856e-05 0.0100355094049209 -0.00301871307332732 -0.0029473403684908 -0.00260077206557226 0.000734594856109947 0.00257004066085721 -0.00495487253879567 -0.00174635859100695 -0.00187526187096856 -7.28243388074036e-05 -0.00020607303246685 -9.00686678017439e-06 6.96226711306733e-05 2.90568034035924e-05 0.000303845640178442 0.000193065003058346 0.000278863073594998 -0.000633614242924224 5.24874832559896e-05 -6.71530380018738e-05 -0.000272465690159318 -0.000197110854948204 -0.000361181757219207 0.000324161777397853 -0.000400059630310944 0.000354596906774904 -0.000411368408265889 -0.0178448830321716 0.0293766865288158 -0.032017518427983 -0.0835449419747823 -0.00927173963148112 0.00388807182884932 -0.0187088040184388 0.0160591657448894 0.0633278790300824 -0.0021101843158465 -0.00549171889940047 -0.000315850065816407 0.00777729469984086 -0.00688164276998309 -0.0285770872688997 0.0252490339092105 0.00378595490332078 -0.00182520385763815 0.00742286856834125 0.0334809388964669 0.00708172921398945 0.0416976830409096 0.0040120944100329 -0.0023660855962368 0.010048442971082 -0.0164914177755442 0.0178297570909457 8.4624011722918e-05 0.0001019111856494 -2.40233417531471e-05 6.10329823126837e-06 -7.96543790165195e-06 -1.74176649633656e-05 2.99336721783258e-05 -2.84137217121574e-05 5.366251258851e-05 -0.00159748622849458 -0.000392752774428041 0.000119643030286066 0.000636244792500305 -0.000717553339593162 0.000196092620471031 -0.000423863996617984 0.000338140145105452 -0.00035543655868885 0.00035314250419834 -3.35860665742313e-05 -4.70610463562529e-05 -1.7831597620523e-05 0.0006560780461452 -0.00278980729025312 0.00192712429473545 0.00201472440718854 0.00324655872880781
[truncated: 74,158 more chars]
