# Supplementary material for: Cut-off Scale and Complex Formation in Density Functional Theory Computations of Epoxy-Amine Reactivity
Source: ACS Omega. 2021 Oct 25;6(44):29424–31. doi: 10.1021/acsomega.1c03229 (PMC8587129; doi:10.1021/acsomega.1c03229)
Supplement: Supplementary file 1 — ao1c03229_si_001.zip [file ao1c03229_si_001.zip › Final_structures/Primary/A4_E4_B3LYP-D3_CC-PVTZ-F_ canonical/Amine_frag4_Epoxy_frag4_transition_state_1-6-10_isomer29.vib]

{ 
 s_m_m2io_version
 :::
 2.0.0 
} 

f_m_table { 
 i_j_atom_total
 :::
 50
 m_column[155] { 
  s_m_data_name
  s_m_column_name
  i_m_width
  b_m_visible
  s_m_units
  :::
  1 r_j_Frequency  "Frequency"  10 1 "" 
  2 s_j_Symmetry  "Symmetry"  10 0 "" 
  3 r_j_Intensity  "Intensity"  10 1 "" 
  4 r_j_Raman_Act  "Raman Act"  10 0 "" 
  5 r_j_Raman_Int  "Raman Int"  10 0 "" 
  6 r_j_x1  "x1"  10 0 "" 
  7 r_j_y1  "y1"  10 0 "" 
  8 r_j_z1  "z1"  10 0 "" 
  9 r_j_x2  "x2"  10 0 "" 
  10 r_j_y2  "y2"  10 0 "" 
  11 r_j_z2  "z2"  10 0 "" 
  12 r_j_x3  "x3"  10 0 "" 
  13 r_j_y3  "y3"  10 0 "" 
  14 r_j_z3  "z3"  10 0 "" 
  15 r_j_x4  "x4"  10 0 "" 
  16 r_j_y4  "y4"  10 0 "" 
  17 r_j_z4  "z4"  10 0 "" 
  18 r_j_x5  "x5"  10 0 "" 
  19 r_j_y5  "y5"  10 0 "" 
  20 r_j_z5  "z5"  10 0 "" 
  21 r_j_x6  "x6"  10 0 "" 
  22 r_j_y6  "y6"  10 0 "" 
  23 r_j_z6  "z6"  10 0 "" 
  24 r_j_x7  "x7"  10 0 "" 
  25 r_j_y7  "y7"  10 0 "" 
  26 r_j_z7  "z7"  10 0 "" 
  27 r_j_x8  "x8"  10 0 "" 
  28 r_j_y8  "y8"  10 0 "" 
  29 r_j_z8  "z8"  10 0 "" 
  30 r_j_x9  "x9"  10 0 "" 
  31 r_j_y9  "y9"  10 0 "" 
  32 r_j_z9  "z9"  10 0 "" 
  33 r_j_x10  "x10"  10 0 "" 
  34 r_j_y10  "y10"  10 0 "" 
  35 r_j_z10  "z10"  10 0 "" 
  36 r_j_x11  "x11"  10 0 "" 
  37 r_j_y11  "y11"  10 0 "" 
  38 r_j_z11  "z11"  10 0 "" 
  39 r_j_x12  "x12"  10 0 "" 
  40 r_j_y12  "y12"  10 0 "" 
  41 r_j_z12  "z12"  10 0 "" 
  42 r_j_x13  "x13"  10 0 "" 
  43 r_j_y13  "y13"  10 0 "" 
  44 r_j_z13  "z13"  10 0 "" 
  45 r_j_x14  "x14"  10 0 "" 
  46 r_j_y14  "y14"  10 0 "" 
  47 r_j_z14  "z14"  10 0 "" 
  48 r_j_x15  "x15"  10 0 "" 
  49 r_j_y15  "y15"  10 0 "" 
  50 r_j_z15  "z15"  10 0 "" 
  51 r_j_x16  "x16"  10 0 "" 
  52 r_j_y16  "y16"  10 0 "" 
  53 r_j_z16  "z16"  10 0 "" 
  54 r_j_x17  "x17"  10 0 "" 
  55 r_j_y17  "y17"  10 0 "" 
  56 r_j_z17  "z17"  10 0 "" 
  57 r_j_x18  "x18"  10 0 "" 
  58 r_j_y18  "y18"  10 0 "" 
  59 r_j_z18  "z18"  10 0 "" 
  60 r_j_x19  "x19"  10 0 "" 
  61 r_j_y19  "y19"  10 0 "" 
  62 r_j_z19  "z19"  10 0 "" 
  63 r_j_x20  "x20"  10 0 "" 
  64 r_j_y20  "y20"  10 0 "" 
  65 r_j_z20  "z20"  10 0 "" 
  66 r_j_x21  "x21"  10 0 "" 
  67 r_j_y21  "y21"  10 0 "" 
  68 r_j_z21  "z21"  10 0 "" 
  69 r_j_x22  "x22"  10 0 "" 
  70 r_j_y22  "y22"  10 0 "" 
  71 r_j_z22  "z22"  10 0 "" 
  72 r_j_x23  "x23"  10 0 "" 
  73 r_j_y23  "y23"  10 0 "" 
  74 r_j_z23  "z23"  10 0 "" 
  75 r_j_x24  "x24"  10 0 "" 
  76 r_j_y24  "y24"  10 0 "" 
  77 r_j_z24  "z24"  10 0 "" 
  78 r_j_x25  "x25"  10 0 "" 
  79 r_j_y25  "y25"  10 0 "" 
  80 r_j_z25  "z25"  10 0 "" 
  81 r_j_x26  "x26"  10 0 "" 
  82 r_j_y26  "y26"  10 0 "" 
  83 r_j_z26  "z26"  10 0 "" 
  84 r_j_x27  "x27"  10 0 "" 
  85 r_j_y27  "y27"  10 0 "" 
  86 r_j_z27  "z27"  10 0 "" 
  87 r_j_x28  "x28"  10 0 "" 
  88 r_j_y28  "y28"  10 0 "" 
  89 r_j_z28  "z28"  10 0 "" 
  90 r_j_x29  "x29"  10 0 "" 
  91 r_j_y29  "y29"  10 0 "" 
  92 r_j_z29  "z29"  10 0 "" 
  93 r_j_x30  "x30"  10 0 "" 
  94 r_j_y30  "y30"  10 0 "" 
  95 r_j_z30  "z30"  10 0 "" 
  96 r_j_x31  "x31"  10 0 "" 
  97 r_j_y31  "y31"  10 0 "" 
  98 r_j_z31  "z31"  10 0 "" 
  99 r_j_x32  "x32"  10 0 "" 
  100 r_j_y32  "y32"  10 0 "" 
  101 r_j_z32  "z32"  10 0 "" 
  102 r_j_x33  "x33"  10 0 "" 
  103 r_j_y33  "y33"  10 0 "" 
  104 r_j_z33  "z33"  10 0 "" 
  105 r_j_x34  "x34"  10 0 "" 
  106 r_j_y34  "y34"  10 0 "" 
  107 r_j_z34  "z34"  10 0 "" 
  108 r_j_x35  "x35"  10 0 "" 
  109 r_j_y35  "y35"  10 0 "" 
  110 r_j_z35  "z35"  10 0 "" 
  111 r_j_x36  "x36"  10 0 "" 
  112 r_j_y36  "y36"  10 0 "" 
  113 r_j_z36  "z36"  10 0 "" 
  114 r_j_x37  "x37"  10 0 "" 
  115 r_j_y37  "y37"  10 0 "" 
  116 r_j_z37  "z37"  10 0 "" 
  117 r_j_x38  "x38"  10 0 "" 
  118 r_j_y38  "y38"  10 0 "" 
  119 r_j_z38  "z38"  10 0 "" 
  120 r_j_x39  "x39"  10 0 "" 
  121 r_j_y39  "y39"  10 0 "" 
  122 r_j_z39  "z39"  10 0 "" 
  123 r_j_x40  "x40"  10 0 "" 
  124 r_j_y40  "y40"  10 0 "" 
  125 r_j_z40  "z40"  10 0 "" 
  126 r_j_x41  "x41"  10 0 "" 
  127 r_j_y41  "y41"  10 0 "" 
  128 r_j_z41  "z41"  10 0 "" 
  129 r_j_x42  "x42"  10 0 "" 
  130 r_j_y42  "y42"  10 0 "" 
  131 r_j_z42  "z42"  10 0 "" 
  132 r_j_x43  "x43"  10 0 "" 
  133 r_j_y43  "y43"  10 0 "" 
  134 r_j_z43  "z43"  10 0 "" 
  135 r_j_x44  "x44"  10 0 "" 
  136 r_j_y44  "y44"  10 0 "" 
  137 r_j_z44  "z44"  10 0 "" 
  138 r_j_x45  "x45"  10 0 "" 
  139 r_j_y45  "y45"  10 0 "" 
  140 r_j_z45  "z45"  10 0 "" 
  141 r_j_x46  "x46"  10 0 "" 
  142 r_j_y46  "y46"  10 0 "" 
  143 r_j_z46  "z46"  10 0 "" 
  144 r_j_x47  "x47"  10 0 "" 
  145 r_j_y47  "y47"  10 0 "" 
  146 r_j_z47  "z47"  10 0 "" 
  147 r_j_x48  "x48"  10 0 "" 
  148 r_j_y48  "y48"  10 0 "" 
  149 r_j_z48  "z48"  10 0 "" 
  150 r_j_x49  "x49"  10 0 "" 
  151 r_j_y49  "y49"  10 0 "" 
  152 r_j_z49  "z49"  10 0 "" 
  153 r_j_x50  "x50"  10 0 "" 
  154 r_j_y50  "y50"  10 0 "" 
  155 r_j_z50  "z50"  10 0 "" 
  :::
 } 
 m_row[144] { 
  r_j_Frequency
  s_j_Symmetry
  r_j_Intensity
  r_j_Raman_Act
  r_j_Raman_Int
  r_j_x1
  r_j_y1
  r_j_z1
  r_j_x2
  r_j_y2
  r_j_z2
  r_j_x3
  r_j_y3
  r_j_z3
  r_j_x4
  r_j_y4
  r_j_z4
  r_j_x5
  r_j_y5
  r_j_z5
  r_j_x6
  r_j_y6
  r_j_z6
  r_j_x7
  r_j_y7
  r_j_z7
  r_j_x8
  r_j_y8
  r_j_z8
  r_j_x9
  r_j_y9
  r_j_z9
  r_j_x10
  r_j_y10
  r_j_z10
  r_j_x11
  r_j_y11
  r_j_z11
  r_j_x12
  r_j_y12
  r_j_z12
  r_j_x13
  r_j_y13
  r_j_z13
  r_j_x14
  r_j_y14
  r_j_z14
  r_j_x15
  r_j_y15
  r_j_z15
  r_j_x16
  r_j_y16
  r_j_z16
  r_j_x17
  r_j_y17
  r_j_z17
  r_j_x18
  r_j_y18
  r_j_z18
  r_j_x19
  r_j_y19
  r_j_z19
  r_j_x20
  r_j_y20
  r_j_z20
  r_j_x21
  r_j_y21
  r_j_z21
  r_j_x22
  r_j_y22
  r_j_z22
  r_j_x23
  r_j_y23
  r_j_z23
  r_j_x24
  r_j_y24
  r_j_z24
  r_j_x25
  r_j_y25
  r_j_z25
  r_j_x26
  r_j_y26
  r_j_z26
  r_j_x27
  r_j_y27
  r_j_z27
  r_j_x28
  r_j_y28
  r_j_z28
  r_j_x29
  r_j_y29
  r_j_z29
  r_j_x30
  r_j_y30
  r_j_z30
  r_j_x31
  r_j_y31
  r_j_z31
  r_j_x32
  r_j_y32
  r_j_z32
  r_j_x33
  r_j_y33
  r_j_z33
  r_j_x34
  r_j_y34
  r_j_z34
  r_j_x35
  r_j_y35
  r_j_z35
  r_j_x36
  r_j_y36
  r_j_z36
  r_j_x37
  r_j_y37
  r_j_z37
  r_j_x38
  r_j_y38
  r_j_z38
  r_j_x39
  r_j_y39
  r_j_z39
  r_j_x40
  r_j_y40
  r_j_z40
  r_j_x41
  r_j_y41
  r_j_z41
  r_j_x42
  r_j_y42
  r_j_z42
  r_j_x43
  r_j_y43
  r_j_z43
  r_j_x44
  r_j_y44
  r_j_z44
  r_j_x45
  r_j_y45
  r_j_z45
  r_j_x46
  r_j_y46
  r_j_z46
  r_j_x47
  r_j_y47
  r_j_z47
  r_j_x48
  r_j_y48
  r_j_z48
  r_j_x49
  r_j_y49
  r_j_z49
  r_j_x50
  r_j_y50
  r_j_z50
  :::
  1 -380.826384058278 ""  556.364524018154 0 0 0.0140130545289291 0.00797597929676602 -0.0310196034224471 0.00138440139828216 -0.000218011845739334 -0.0112468742547762 0.0449531671678678 0.00386767721777761 -0.0165187609141661 0.00142087847213848 0.00659398241782137 0.000205799931204121 0.00320357119376945 -0.000777948979413149 0.00177275537309409 0.0196390311862696 0.00955569426974026 -0.0220714431167485 0.00192014133862251 0.0113716692840421 0.00353672287715391 -0.0123654333074511 -0.0109289374919559 -0.0163829167150658 0.0457185972835663 0.00263280206850731 -0.0216700481835966 0.0394831125632783 0.00180314208057977 -0.0192547096415676 0.0397567636876556 0.00528243717231614 -0.0156283475375391 0.005919715728752 0.00354574467528787 0.0064991462832759 0.00366353385246061 -0.000113384527416909 0.00444707885383143 0.00482942641311508 -0.00119703134045387 0.00356960824228878 -0.00802851319679134 0.0193104753946962 -0.000835711832916128 -0.0116636682096051 0.00332288722480673 0.00465782167383233 -0.00232030358518412 0.00223878282434273 0.00251693262058381 -0.00093455728315963 -0.00145182906030967 0.00140524779842696 -0.000499576573896953 -0.00150411946069607 0.000889981023302589 -0.000386359909464552 -5.33205704440278e-05 0.00016402681520247 0.000861957294218604 0.00153268655368559 0.000708075296214066 0.000295935417117718 0.00183456316779896 0.00152712378073526 2.74232557139441e-06 -0.000131262131507081 -0.000187752153550608 -1.26358638484806e-05 -0.000429903876814755 -0.000110238702412379 -3.81172847270737e-05 -0.000212972737940576 -0.000163543454114708 7.03749909122648e-05 6.87631316396391e-05 -0.000205283222513716 0.000233602359280001 -0.00148996424621027 -0.00530055580573759 0.00327798928382669 0.0376207474961429 0.0128485750623063 0.0030967905918199 -0.00408498610800579 0.00354363756712845 0.00141869070288125 -0.00308828443957762 0.000830353903436471 0.00255762532493947 0.00176260306025777 0.000428839582000703 0.00258168871843722 0.00461424631599622 0.00337819183961757 -0.000116008349147663 -0.000713108196550138 -0.000391554511650464 -0.000191206407780014 -0.000359687390597407 -2.93178374901502e-05 3.66401439121571e-05 -0.000456721678095226 -2.39172328946812e-05 -8.17121884571392e-05 0.000120947713288142 -0.000139944402100825 -4.46986703854429e-05 -0.00038918376193646 -6.6795710004718e-05 0.00019316855532624 -0.000312398133737987 -0.000317938295052574 7.57845878597901e-05 0.000285899520679878 -6.77005626580974e-05 7.88293544630333e-05 9.13130633117464e-06 -0.000502775936667172 0.000328789193772033 0.000275096340265409 -0.000334606990089527 -0.125355089511205 -0.0756258151551718 0.188002159023416 0.0468299285587654 -0.0255261617842292 -0.0126487771828169 -0.0367646688227609 0.0435720049423551 -0.0236076511731346 -0.0798858945451488 -0.0352819222648004 0.0527702375969444 -0.0401867383985954 -0.00226871243828773 0.0602512803046799 -0.0491926927849084 0.0170411787732492 0.0175247338457052 0.0461968436154632 0.0149093930703749 -0.082418809999463 0.0531133666732946 0.0038046887710273 -0.0756210488428578 0.0360495914368889 0.00158337664014168 -0.0696666660230568
  2 39.4023341488296 ""  1.01452642293599 0 0 -0.0011164942215638 -0.065241737234295 0.0130602729538205 0.00931706474846899 -0.0565548854941896 -0.00358509926615456 0.0109718029643571 -0.100840141260665 0.0144257792746864 0.0291313604161245 -0.0595393155890954 -0.0283209754087307 0.0333339250471869 -0.0504622570692343 -0.0423225826421583 -0.0192497213560367 -0.0622042397769046 0.0330315986721238 0.00833268672639879 -0.0708868470324727 0.00373881832079882 0.00122520221271589 -0.0336887311599583 -0.00328863927682077 0.00976699311360942 -0.115795109525383 0.023764537275576 0.0271344995865064 -0.105081244194311 -0.00603128376762834 0.00472508773706731 -0.107485644610049 0.0264277924492573 0.0406773964016551 -0.053742413148446 -0.0556639088825937 0.0336544647527825 -0.056666352644027 -0.0391759978376543 0.0284325178724159 -0.0339621716927912 -0.0428347977024251 0.0234639344498805 0.0181352831435039 -0.0102714968706379 0.0512924422739953 0.0136669257551102 -0.00611813017717121 0.0391193058390893 0.0167416648386205 -0.00171992211194868 0.0357287594110951 0.0252103765834269 0.00127181894199161 0.0149831118851147 0.0318683584890988 0.00649739826156053 -0.00401734550211652 0.0307062648798343 0.00867952229391794 0.00626148978408898 0.0198395894136647 0.00650060971591855 0.0279339197746137 0.0131956433451996 0.00141357573849163 -0.041051013672502 0.0434378565555568 0.0134662351915914 -0.0425065830165848 0.0820582434362606 0.0110425061806493 -0.0621996219846588 0.0238394999489864 0.0181312348327672 -0.0580567505503206 0.039004864847603 0.0160764198028136 0.01944263431892 0.000931628222101004 -0.00126647259265988 0.0267645294979112 0.0371308603711259 -0.0198610809111909 0.0467594938037589 0.0276633176337077 -0.000921706594670121 0.00999469536439964 0.0390398254078407 0.00809640114949131 -0.00488924905923716 0.0172394957306522 0.00847672833046556 0.0330988798910106 0.00645035797860717 -3.57369547890901e-05 -0.0292187501552682 0.0941109594367613 0.00701563058219806 -0.0668224941712261 0.0911240179357922 0.0158570266136082 -0.0328235002443719 0.0887053730102559 0.00833419912784583 -0.060712405444881 0.00200319283059244 0.0226198966399418 -0.0568814760114812 0.0244852043237482 0.0178089909134358 -0.0844466739697295 0.0308645485757412 0.0176627672469275 -0.0594175745643693 0.0175172323513569 0.0151969895217718 -0.0785694931613678 0.0463629410498154 0.0194963023526373 -0.0491943966613601 0.0504528553911192 0.0152911741953667 -0.0216196815761568 -0.0107218419931982 0.00321103974881145 -0.0325725340079232 0.0283811157272793 -0.0068804671214621 -0.0079809213530976 0.0206152361160904 -0.00904043206564813 -0.0427242444127955 -0.0108877990409661 0.00918901034757892 -0.019622918454553 -0.0225025092237113 0.0049897855704328 -0.00621330138289662 0.0349456547464281 -0.0133638567045573 -0.000469248765518852 -0.0394639438440174 0.00201028063966105 -0.00361591594687084 -0.0391511092480204 0.00353142852046735 0.0172118798168834 -0.0335012187262593 -0.00792424210323923
  3 50.6784848864043 ""  0.743889810478028 0 0 -0.0157451572965703 -0.00730236088437457 -0.0516765591584837 0.00179444775927327 -0.0562271021699734 -0.00289873746548101 -0.0415632173253216 0.0669616760897661 -0.0548545368953217 -0.0180972811061128 -0.0298256528491816 0.0779849331092194 -0.0309722327155259 -0.0747118565810176 0.144756047420762 -0.0104962434704581 -0.0294058827083283 -0.106478190892744 0.00270723079363928 -0.0516192896148319 -0.0323563840894722 0.0279119642463846 -0.115157538124004 -0.00209940674745854 -0.0413476765407576 0.0720820102995735 -0.0787484713668238 -0.0529894245223064 0.0860749286807284 -0.00241715256486823 -0.0497252556841075 0.096985305823026 -0.0860422930648287 -0.0378835035541802 -0.0514528977204017 0.193757711623377 -0.0321992833310077 -0.0686365907645979 0.153836986170298 -0.0324731098863402 -0.137381042754751 0.138563892187955 0.031658945095187 0.00658708512560277 0.00691168382979507 0.0224305206036118 0.00441593709536499 0.00374859367310992 0.021235459542541 0.00477158802559339 -0.00130360958251032 0.0358936216084181 -0.00321652345018241 -0.00104201737499197 0.0306271339758012 -0.00204435402280943 -0.00610452441303084 0.00943800995198711 0.00768861677075648 -0.0117231767279908 9.81443966369379e-05 0.0138840722651442 -0.0113471311678806 0.0063903871869712 0.0123503570981074 -0.00631979100817702 -0.0107401418399297 0.0136309858369849 -0.0197056447760975 -0.0126624641547123 0.0332447376443671 -0.023832340440991 -0.0252024460943955 -0.00508492671663546 -0.0208472763017674 -0.0183739006137263 0.0199947993088832 -0.0232607069182686 0.0411223094774916 0.00182519515726903 -0.00246234814033977 0.0388335416584061 0.012485340188407 0.0174331705557841 0.0497315573133866 -0.00950261495053306 0.00281364589453073 0.0398280741682439 -0.00762147181814845 -0.00595180355399417 -0.012838556646365 0.0202469053535298 -0.0150801189287344 4.4031720448715e-05 0.0168577171794363 -0.00614510075807373 -0.00362868793113519 0.043257360421967 -0.0251799887854531 -0.0272735769998119 0.0381066866307022 -0.0260200269146432 -0.00822126195840511 0.0330722974495655 -0.0233896253723758 -0.0238732848388771 -0.016434875212515 -0.0169711075101379 -0.0228136232172494 -0.0116729578677165 -0.0178930034763444 -0.0393812242121527 -0.00136950879794229 -0.0283890961222347 -0.0188140350182101 0.0127639275832786 -0.0235462639239608 -0.0280626101110238 0.0225764252242804 -0.027869304038821 -0.0141087812036108 0.0293437012365211 -0.0210829769594193 0.00368004339307253 -0.00638252972071736 -0.0128936088108409 0.0260205935371144 0.0083780990216814 0.0104955034654091 0.0154063234793653 0.00727698036097536 0.00845795859864026 -0.0111814810981103 -0.00465006384766348 -0.0159221130448377 0.0155277457809204 -0.0172488594828627 -0.0226534713451984 0.0012068760898826 0.01441934627289 0.0199786041307629 -0.0145536473609256 -0.00571403265035354 -0.0236746804865671 -0.0286769745018584 0.00178476864208102 -0.021018075938943 -0.0119143762686891 -0.00415881528139691 -0.0094269997658146
  4 61.5717612552854 ""  0.42865762310162 0 0 -0.00884555843261727 -0.00627868103291457 -0.0276656010204577 0.00962415583084511 -0.00774692988925303 -0.0371186189721273 -0.0322512752281502 -0.00949907981839417 -0.03668246915947 0.00746855689104388 -0.00591943074976141 -0.0313193061561055 0.0045088643978408 -0.00977276913855965 -0.024535567411579 -0.0052510309225696 -0.00697878023296655 -0.0318145206612065 0.00967978022260403 -0.0120872755855222 -0.0521165015255788 0.0232854381962678 -0.00576610614291767 -0.0321427886827873 -0.0325843192216848 -0.0114283755774891 -0.0538681907467642 -0.0368993564031595 -0.00960933789501856 -0.0339826418905356 -0.0439541046951855 -0.00973373441265972 -0.028974314443066 0.00685293526687305 -0.00738368292174372 -0.0220184226087267 0.00414355062434644 -0.0101831506616895 -0.0194858966080877 0.000218397941661117 -0.0145639294908759 -0.0266731495886787 0.00665752973404425 0.00467014563174628 0.01311423337523 -0.000649701785800802 0.000671169368900131 0.00912786675248297 -0.00669947573082389 0.00230566418853011 0.00554552831900572 0.010501529595805 -0.00260183249390277 0.00788080743767479 0.00772246429274711 -0.00159662986840988 0.00758075247862209 -0.0160441771094288 0.00497884824104847 0.00434224802631436 -0.0340864332382564 0.00981246540751438 0.00139540606885016 -0.0286665567379589 0.00848133061122962 0.00200050087256216 -0.00180534846064566 0.000822785021949481 0.00920560208651663 0.044089388424151 -0.0235337023264251 0.127072178630819 0.0845050758887482 -0.0131832863567889 -0.0838947139954012 -0.109906328094792 0.0321865023481866 -0.0080253227988332 0.00770280455176005 0.0134637643852353 0.00970119189586491 0.00556854539856875 0.000869818488495976 0.0141148400056004 0.0279773916600671 -0.00705793421510523 0.0103164151027338 0.0258949814820254 -0.00671890501985595 0.0102487837998153 -0.0513863341023327 0.0144469055533842 -0.0011530341043413 -0.0415203721995276 0.0121833351270808 -2.16988044284798e-05 -0.0142463144181154 -0.0179590833655792 0.190015864732957 0.063562763262201 -0.0293769690292913 0.134823578046296 0.113126952769723 -0.0440907665514439 0.141171901887925 0.0558826090191614 0.0066408315077576 -0.163316442847898 0.155771697298905 -0.032787603279602 -0.0751495067161919 0.104223094421973 -0.019216452682057 -0.0807968075598164 -0.140920513834864 0.0240824512011591 -0.0778937463408346 -0.116053308549698 0.0343169629894741 -0.00751172766568095 -0.151195331277521 0.060935188288192 0.0488188433818132 0.0150425863440224 0.00802920747621285 0.0142750296935756 0.0316018149631619 0.0103277555566425 0.0308470765817598 0.0145808471924524 0.00265980579379261 0.0235220094166142 0.0177108052513024 0.00547375706728284 0.0235709902114591 0.0220099340137804 0.0183253614661692 0.00344180669821081 0.00677376430053626 -0.00811162818927627 0.0326565624752411 -0.00784534626862136 -0.00090866948230764 -0.00228209730503452 -0.0228772302742325 -0.00252722068778361 0.00662216990508696 -0.00520941861530019 2.17495761334959e-05 -0.000575802197957243
  5 76.0331345419444 ""  1.90063764241283 0 0 0.0290980042645441 -0.0367790118767161 -0.00209715321750297 0.0350840462794842 -0.0302338978407622 -0.0132327728689605 0.0247548111477453 -0.0543101128974308 -0.00520651267927676 -0.00512432064505464 -0.0383824933862098 0.000115299390565608 -0.0643711793320855 -0.0373677885353471 0.0250054757310721 0.0227199486997808 -0.0352324582892637 0.00581048875357593 0.0366502716742954 -0.00827310738658968 -0.0401974054862875 0.0628840047650926 -0.0394017791156574 -0.00514840530553052 0.0237217308141569 -0.0658605339787548 -0.00824654423379733 0.0331380691270882 -0.0548024910484828 -0.0122597695209077 0.0143243414479979 -0.0548651528865797 0.00209290962208279 -0.0874132472020964 -0.0456382683764132 0.0301022195852406 -0.0699536631633902 0.00214724489358482 0.049098086325855 -0.0814835882142379 -0.0695223888976809 0.0148743654723646 0.00648869266846567 0.0188893245881656 -0.0284248947147733 -0.0319443364821568 0.0120224712011654 -0.0413588632052141 -0.0493303461649323 0.016896443252395 -0.0398167116692885 -0.0485563893239446 0.0298605419352814 -0.033998550343893 -0.0404469419634347 0.0298543051885341 -0.0186868712393524 -0.0313987937039192 0.0157544564109572 -0.00883003020013283 -0.052312718144651 0.00843392028868376 -0.0186332544235205 -0.0626317517471683 0.011287065530305 -0.0345396136502885 0.0097466571778123 0.00530832155373808 0.019396978726054 0.0051694434782735 -0.0253266913456752 0.00652972213371105 0.0235461903894628 0.0559031910559376 0.0464864554190415 0.0480159392710956 -0.0258658806180105 0.0371042273927626 0.0132185147634863 0.0513358722881818 -0.0443366373086328 0.0038975309364271 3.54715451542971e-05 -0.0172067360893479 -0.0472060020651301 0.0390158328656167 -0.0406516941753827 -0.0345716193217677 0.038141622861372 -0.0138545550348634 -0.0543644725546372 -0.000992589952862932 -0.0125989561836449 -0.0719273140917786 0.00662161242189835 -0.0394008577197052 -0.00301255132981634 -0.0538295906790688 -0.00737086881400504 0.0310861524061215 -0.0329061862596729 0.0200852307395771 -0.0151924800795109 -0.0111232843656568 -0.00162664851408333 0.0272003826032188 0.0775404097726666 0.0562861104735804 0.000961042172958324 0.0766131410313885 0.0369928454855687 0.0525871749225715 0.0487668258178624 0.0655255134309228 0.0543052447090282 -0.00406308898264682 0.0491484552422595 0.0775086895220163 -0.0330157420789985 0.0559478738707127 0.041403083330357 -0.0627673398612848 0.019207667168932 0.0455469860780947 0.021827395639322 0.0280068575519547 0.0596226802814061 0.0488814486737238 0.0405637018840048 0.0376078835669647 0.0116288675082028 0.0125418217470707 0.0585253303415384 0.0121032643356943 0.0622614089042674 0.0445482943860418 0.0552788771182752 0.0178935430517417 0.0341776025891325 -0.0297274505726005 0.0236803077397343 0.0297147099636911 -0.0214002426498932 0.00571123515958494 0.0189397272504379 -0.0356239487317386 0.0202599967679966 0.0425606822401813 -0.0177006643162618 -0.016839611476246
  6 85.2071869328482 ""  0.531055664346743 0 0 0.00863544063324356 0.0100696323727714 -0.0176270853439866 0.0715797580709281 -0.00742632221260206 -0.0344499651798441 -0.0571670425686677 0.0104312581547718 -0.0426343222276487 0.0838167895447408 0.00562582409121774 -0.0143464343780517 0.0793119970050366 -0.00945974334906668 0.00800380766820063 0.00944210543014386 0.00131743501355798 -0.0384031673863326 0.0708945130867304 -0.0340749094154118 -0.0717764694466835 0.102579872667918 -0.00389601567178194 -0.0229419168287762 -0.0584296711222606 0.00137514998283878 -0.0936251056236766 -0.0676337025657058 0.0142500870015552 -0.026834217953196 -0.0939679323749594 0.0162680665347763 -0.0263667786588014 0.0833153425319524 -0.00119489749054055 0.0189928240991371 0.0786402471835307 -0.0108671519591771 0.0189555062635392 0.0707419255184927 -0.0261719372473082 0.00331438512962291 -0.0856240907117275 0.00805303896360741 -0.0176669359531401 -0.0372217394602712 -0.0043288892734584 -0.0138515624842001 -0.0143156862666613 -0.00970345997341512 -0.0102426895338956 0.0439142513260028 -0.023110265932229 -0.00103663956312932 0.0555377123560254 -0.0261965164291173 0.00470620034086494 0.0130453118853644 -0.0185051004301182 0.0018985770861981 -0.0340437574810312 -0.00832780054308705 -0.00733090506945626 -0.0485562349564646 -0.004052480884692 -0.0134224370958171 -0.00417435591620242 -0.0130133178181944 0.00717912803922107 -0.0131490602725472 0.0155426543639664 -0.0142162381335598 -0.0330551214733747 -0.0222762628642224 0.0272368897904662 0.0057935797264088 -0.0240204296365196 0.0132802935155174 -0.126922557398377 0.0381146170698574 0.0206930902522782 -0.116619933633603 -0.00779195073824093 -0.0718518039309624 0.071856255866381 -0.0286037236352623 0.00164404138506277 0.0915004594513816 -0.0329453485083065 0.0113233093098601 -0.0639918882856921 -0.0025133173083896 -0.0103678721883733 -0.0901665381914662 0.00493824140749503 -0.021236180678429 0.00500296851397925 0.0204003632974747 -0.0286565888980203 -0.0316026846256384 0.0224539871756786 -0.00924629199030318 -0.01726681042752 0.0270190640401763 -0.0199390223653585 -0.0265340721491743 -0.0390095829754322 0.0455592380602598 -0.0437910309686459 -0.0212375496867517 0.0266595956657645 -0.0504950959177066 -0.0169404801796342 0.0244162785857721 0.00935296109280883 -0.0263651048567507 0.0214339494440729 0.00414032563794026 -0.022695569872353 0.0186776585895468 0.0110662869836057 -0.0306255316523128 0.00423521160041404 0.0150722573002557 0.04988436194109 0.0594645717939802 -0.0343176802611091 0.0154564273202848 0.00969560325955697 -0.0232680523372189 0.000971088972649993 0.00201411141404122 0.0671479299641059 0.0394281224559945 0.0879180893560789 -0.0108169839063814 0.106356965313955 0.0694719180758858 0.0112712261767782 -0.0419029731841853 -0.0215303226993124 0.0116734267001658 0.0391234156392554 0.048723997156239 -0.0290606856050522 0.0482813419447905 0.0643628341304723 0.0269522698518298 0.0441979551600971 0.0566531728658857
  7 95.8478110308918 ""  1.61190137506504 0 0 -0.0180058973659684 0.0146575756977489 0.0080787621229687 -0.0518777472296207 0.0317747260173442 0.0074966753110475 -0.0379024443967186 0.048596547248172 0.00345417439124202 -0.0736354755787884 0.0217084205631795 0.00340104500883264 -0.0183115815544662 0.0342709852690038 -0.0379330795681667 0.0277600135122632 0.02515204380374 -0.000446436873846839 -0.0504529535848717 0.0549469188916648 0.0115341510547336 -0.0514079548824474 0.0273479794021901 0.00709498406118873 -0.0344840777769874 0.0891948038375038 -0.00931251722425979 -0.0783088385595686 0.0429141013560786 0.0162640789631286 -0.0159778046412856 0.0398275655563999 0.00021594881764407 -0.0127741957762802 0.0325089879033374 -0.0447061204062975 -0.0128761199560414 0.00952701285380959 -0.0792423535243628 0.0156939740820433 0.0693623730609237 -0.0205315923049275 0.0196349744414349 0.00628083021308813 -0.0374374510142609 0.0328813418736601 -0.023773350414381 -0.0532568914937577 0.0366640154184813 -0.0231075937566366 -0.0539868222048591 0.0579175036416863 -0.011590187236733 -0.0432692365014003 0.0530532518452118 -0.00700293386059325 -0.022950158081547 0.0268727057513074 -0.0174051746028852 -0.0127701068635166 0.011421739693251 -0.0325478315879441 -0.0256991541623914 0.016611546606328 -0.0332485822355007 -0.0467676709189898 0.00248198862238578 -0.00639213065135332 0.0231620411775504 0.00409346581967402 0.0371475654486536 0.0299504026006066 -0.0110589639206829 -0.00246000848646514 0.0397868141155961 -0.0168334398442904 -0.0385440958609697 0.041815537555451 0.017382896053907 0.0193581950750606 -0.038831907136005 0.0211739081413069 0.0264587334945906 -0.0524676574916292 0.0793100629799682 -0.00300386324943436 -0.0501587081200224 0.0676860103533775 0.0043614830160239 -0.0146446228574243 -0.0067053304822994 -0.043013803082801 -0.0188681217648858 0.00359249651268115 -0.0406133345951891 -0.0541610417348327 0.0125858764453526 0.038890275699806 0.0227906595892211 -0.0177402253890884 0.0471303274706979 0.0513349355921722 0.0191066900793164 0.0573891866385271 0.0208056204075414 -0.0103101865878299 -0.0252727978309599 0.0422701185556545 -0.00618845635441938 0.0141001566508044 0.0320743174185266 -0.027500365373531 0.00470864523185916 0.0574619517222262 -0.0199688346370659 -0.0608913910246604 0.0367441253799702 -0.0296638306140737 -0.0306600648544059 0.0668691327574555 -0.0147039671595204 -0.0457231089115233 0.0351339773400339 -0.000519241531495017 -0.0220552704782325 0.0493066208674079 0.00796092269576285 0.0561223875145585 0.0616695096208629 0.00771416181208204 -0.000419261342340257 0.0235997743533565 -0.0041832192843999 -0.0299474515273244 0.0804950924314227 0.00491135513100416 3.88354575741013e-05 0.0358417565342013 0.00174167579034401 -0.0337831904492838 0.0356265605080488 -0.0194091238289331 -0.0523915354000939 0.0186937933976117 -0.00181671202769131 -0.091355496735095 0.0335897079052545 -0.0615891666581736 -0.066453725265495 -0.00509746454997358
  8 114.377320758062 ""  2.16524460813069 0 0 0.0289948551256025 -0.0014358199572015 0.00062384936232429 0.0491291641147116 -0.00687263734583221 -0.00460340877320951 -0.0315571881209125 0.0307969549003363 -0.0199542622971019 0.00448886898200782 -0.00952964653365031 0.0270004915343699 0.00577467867019677 -0.00675158820468577 0.0214548887787868 0.0550164151359236 -0.00487489507780564 -0.0264789430464411 0.0510650621526168 0.0125818860995807 -0.0478796794049249 0.090178039075381 -0.0278585352936863 0.00724848327455706 -0.0305424297938979 0.0474744456341568 -0.0668500451818633 -0.0635276783892805 0.0338530731340274 0.00783801218708299 -0.0465639544992661 0.0357155222870126 -0.0163850618416208 -0.030894566627158 -0.0141528666465007 0.0390191560618703 0.00598123693017574 0.0184075763905881 -0.0136152306649817 0.0409565200718005 -0.021503252387096 0.0347759851607018 -0.0203336869896019 -0.000762348909348815 -0.0281487817431348 0.00199784296444143 -0.00307178241680781 -0.0245058031262138 0.0082311398173159 -0.00418038729359549 -0.016067583348134 -0.0856614212659871 0.0269984894621872 -0.0263786436704331 -0.0912949376390822 0.0295332212030483 -0.0215694077310394 -0.00600894294616931 0.00118006741313361 -0.00664531592600729 0.0951450037340268 -0.0324641968767672 0.00668772077391067 0.10201608030219 -0.0341512558832214 0.00213502595083391 -0.00732058539692026 0.00221232652509594 -0.000487002707648642 0.00217259824429407 -0.00697169850505522 0.0240393564066716 0.0144529249861085 0.00907590004095982 -0.0157671111113829 -0.0322709820979682 0.0037748703287596 -0.00113815935789899 -0.0357587041147317 0.000484214817179875 -0.0116684203739474 -0.0288126784903824 0.00127927582503073 -0.0488128020612367 -0.156353899331438 0.0494468871999891 -0.0393964075725344 -0.162226221430958 0.0532095971805349 -0.0303722601669658 0.163436189620101 -0.0555766305249579 0.0196925380180138 0.171445234551558 -0.0558537993977816 0.0118239608198992 -0.0114098810160398 -0.00591736052732255 0.0385049138209911 0.00988140107086713 -0.00979968770983359 0.021225848958679 0.01170528346878 -0.0174593529618608 0.0293807899141065 0.00706136667001188 0.0106521468135732 -0.0362580733230006 0.0324249786695046 0.0193152744987632 -0.0201980007732277 0.0205207958106219 0.00847315170462822 -0.00178435367721227 -0.0370550052045446 -0.0174342389205451 -0.00957906006882032 -0.0505380669021972 0.0100765129648191 0.000233833355447035 -0.027963206701166 0.0202405934796098 0.00533672099470944 0.011325398692442 0.00252416995969677 0.0539615963020824 -0.0628374420385718 0.0140535354039723 -0.0149029703275459 -0.00777921054852721 -0.00287416492588546 -0.0182267199829157 0.0345691520484643 -0.00448884517496049 0.0760085438124807 -0.0145075826853579 0.0318513086764007 0.0728073608076859 0.0321815758581325 -0.0144473073249312 -0.0529112248496929 0.0294539672127961 -0.0147159894064496 0.0531920094299823 0.0117899916130874 -0.0214167972802511 0.0665266143590414 0.0261075936949678 -0.0155401754990262 0.0459679500137134
  9 124.251276289705 ""  2.21425287259273 0 0 0.0276344498095403 -9.39642572628013e-05 -0.00596055150796301 0.0226154046754576 0.0155064115306803 -0.0225332628728953 -0.0387982335116483 0.0311167689179407 -0.0288883167676147 -0.0110094644308767 0.0056480541981668 -0.0186212654407115 -0.0381435667820449 0.0112495552667626 -0.014347469869132 0.0792697660965141 0.00824897484589672 -0.0240900233947281 0.0242874518302635 0.0384144660550313 -0.0408441360169451 0.0418517257452113 0.0100567795479366 -0.0160149566946174 -0.0357318548382847 0.0717346886678776 -0.0770748145825083 -0.0924765681346155 0.0247564352706086 -0.00926927150945178 -0.0379598696075446 0.0211726379442007 -0.0173688540900742 -0.0446647726845091 0.00541234108582162 -0.0186270804019992 -0.0406638368082695 0.0277540352165052 -0.00106152220374415 -0.0486988499314594 0.00458989976901912 -0.0193386869583387 0.0375476211728893 -0.0152929144255067 0.0128689817576734 0.104231086676869 -0.0145673456252464 0.0288625098604112 0.0277584065597151 0.00356548753244411 0.0193436169933261 0.0279460678561348 -0.000667414453137335 0.0175137775673034 -0.00863496666666166 0.00861628674622237 0.00738749136260399 -0.0429808706234713 0.0228837693559493 -0.000774016851972162 -0.0775659612359902 0.0363078041439498 -0.00378345675154747 -0.0438191394922996 0.0256341569824133 0.00608974137269269 -0.00170364241106602 0.00977701094135288 -0.00589432891877385 -0.00419824530248262 -0.0441048093177051 -0.0163304466350504 0.0215159323268917 0.0439919794625039 -0.000678177790573253 0.0405363495317713 0.0093789609439495 -0.00597228210974395 0.0125331358650608 -0.0364838376513129 0.0472157813657463 0.0275959304024548 6.32053780369127e-05 -0.0232249332317969 0.0675122016454583 -0.0145492613050596 0.0258763128905807 0.00258801017702581 0.00178650231357887 0.00754432719797713 -0.114669186375822 0.0501746058387976 -0.0115053196135041 -0.0567099308090384 0.0302070623093569 0.00493026286116669 -0.019611842754312 -0.0722320190877801 -0.0227117585819949 0.0329979081391698 -0.0568765041699529 -0.0135813177239042 -0.0268231775090954 -0.0408181277067407 -0.0189808089032311 0.0240638766257068 0.0843231094133474 0.00575961999475459 -0.00199995402194321 0.0402428272960678 0.000915276688407405 0.060303288483827 0.0311597036192796 -0.00586679392435028 0.046602887583448 0.0486278658394077 0.00391776878638492 0.0783919184705046 -0.00365382441010935 -0.00862193686029502 0.0287187756453115 -0.0182334960901313 -0.0129490176028344 0.00272420245206443 -0.0450717451445577 0.0439575941607534 -0.0888673362067808 -0.0257578859017899 -0.0373681333099646 0.00608547388271338 -0.0118531754202052 -0.0141637351929227 -0.0106873166665281 -0.0435647304006364 0.042593014271625 -0.0122442204049471 -0.0581051929575104 0.0655047301476812 0.0479850002927274 0.0299415259512405 -0.0617328257596782 0.0266246666384073 -0.0513075119678045 0.0481078042117321 0.0212786511887648 -0.0643351087746242 0.0589153414668964 0.00182652904778157 -0.0585029768030499 0.0466330425589999
  10 130.78285423795 ""  0.345323198828954 0 0 -0.0252199538817564 0.00190329904331349 0.00426475399297351 -0.0236920711357452 -0.033118113633745 0.0465522888486751 -0.0107507281893627 0.0595564515895799 0.014672654941262 0.0452486731279807 -0.0119341437087598 0.0409319678760961 0.162331045032465 -0.0109528106156637 -0.0147092151006202 -0.0303676379264146 -0.0140248740320876 -0.0288976380667961 -0.0265770115307242 -0.076451755880311 0.0847686773700884 -0.0658264891691336 -0.0310623226586908 0.0320289034933312 -0.00947814129569429 0.0729741229702674 0.0223496294417891 -0.0175045216745705 0.0709466562617412 0.0471915014495499 0.00483054162603012 0.0773555402893815 -0.0166726446620778 0.17652092886676 -0.0021365584059496 -0.0152987211583312 0.173272593224098 -0.0674153783799109 -0.0884761781702526 0.222633327434236 0.0438569146164793 0.0164674119099629 0.0438484627621825 0.00239013329159201 0.00144088704294341 0.0158043335040571 -0.00744805723150243 -0.0110643220161421 -0.00889073666120332 -0.000731935244414173 -0.019910024346172 -0.0306154575190405 0.00734041681649878 -0.0218084040224755 -0.0518471255037182 0.0143700495190086 -0.0206305094105406 -0.0508350426263422 0.0100184136688819 -0.0175480981227692 -0.0451091239120234 0.00473951284172836 -0.0189608972966701 -0.0224788112035217 -0.000827448556625242 -0.0199000811772513 -0.016007039575481 5.84611357858046e-05 -0.000256142213885921 -0.0131293228290145 -0.0430365951979048 0.00552893047601351 0.0143131314422601 0.045768587323481 0.00750215582022903 0.00643780737855957 -0.018381315910147 0.0102654217961329 0.0710266073433059 -0.00775178212766699 -0.0263512972069565 0.0646686556454661 0.0214570652302247 0.0300618495813738 -0.0301174079754361 0.0100506816284884 -0.0239265342664059 -0.0635833891785362 0.0211954897466806 -0.0210432047291539 -0.0491712718964045 0.00250602939370888 -0.0175897197798058 -0.0132360765163318 -0.00551445919337358 -0.0196035226214493 -0.0341172019351142 -0.0737889483815327 0.00280556000812477 0.022608114627527 -0.0540692927452414 0.018461868157775 -0.0257089825886356 -0.0345302768704351 0.000641817866468644 0.0136529089247731 0.0784579930223926 0.00520969313709939 0.000240491463784772 0.0574835139907664 0.00205227551401174 0.0518011954535469 0.0352581529814298 0.0204330387801875 0.00857003254772472 0.00152494309419007 0.0131438732895839 0.0320664082514355 -0.0251132216050046 0.0229833921241531 -0.00388694812418947 -0.0448305749962343 0.00248029781343107 -0.026368020935808 -0.0292903090938942 -0.0215124951803258 0.0138433037497206 0.0119384380162899 0.0204199299457341 0.000292110076495628 0.0046501453541753 0.013362166757154 -0.0573069993284294 -0.0218175969153744 -0.0441035017131016 -0.00976154589356077 -0.0650493934535363 -0.0285505005817765 -0.0267619439858345 0.0194399971893195 0.0355698008777847 -0.0257140328656822 -0.00334365479582412 -0.0132003354824156 -0.0133846065815769 0.00851794271380985 -0.0272808281083083 -0.0329349025795358 -0.00500911277955726 0.00140176812124216
  11 153.790381534559 ""  10.9637402212016 0 0 0.0309755291004805 -0.0216944393561562 -0.00728724139340663 0.0128617594760948 -0.0222532373364072 0.00409199812577551 0.0182523955025348 0.0199170495592061 -0.00942540640468217 -0.130206172302263 -0.0455121477514418 0.0715917178154163 0.0557953418043001 -0.0070107610259681 -0.0653315261290351 0.0455964469007207 -0.0259851528413778 -0.0287007517946886 0.0190315463010922 0.0641051485936118 -0.0806124975000635 0.0991726991997735 -0.0835141714807994 0.0260861080021403 0.0187089147135253 0.025874485659461 -0.0209702519647434 0.00815726037422387 0.0296931052783754 0.0199553492486725 0.0178294291167944 0.0358005689844496 -0.0282429922216363 -0.0109669400703283 -0.0250714440884763 -0.0394794325145386 0.0736961059099949 -0.0322451201849279 -0.280579659849876 0.247063138036098 0.0639380282292959 0.022135481169313 -0.0258436848641128 -0.00836414491442569 -0.00879652272518031 -0.0565744671183038 0.0217738790238319 0.00102328112565352 -0.0282207075944723 0.0152043180672128 0.01744099256635 0.00324929065124456 0.00933748280199502 0.0224317363709169 0.0254404733551173 0.00197578065539681 0.022641040962654 0.0162203253101173 0.00980095489941019 0.017541401506674 -0.00870963394958814 0.0182376165924048 0.0153496301387594 -0.0299317204745813 0.0211291623345879 0.0154831741378064 0.0108332977658288 0.0115171151784789 -0.00276283306900999 0.00806727748627368 0.0198126807704414 -0.0106213865967496 -0.000123750490613441 -0.0124087376917014 -0.0122935466880302 0.00970823086986456 0.0338621927821978 -0.0155291444355332 -0.0287888426941401 0.0105589175757001 -0.0103117033382372 -0.0371254617052058 -0.0489537833470981 0.00282752279740897 0.0086235821488461 0.00690779883994521 0.02390821179544 0.0454728600700746 -0.0075230454928369 0.0240001260123703 -0.0162866911941938 0.022876158992099 0.0131644483333906 -0.0514773869025925 0.0289034355847642 0.0133700691547113 0.0177269880836295 0.0360467087326229 -0.00768360234094108 -0.00431067224625082 0.0225509514503371 -0.0250208126611086 0.00901800448317036 0.00932331728931195 -0.00533033145374243 0.000525842697902249 -0.0189336060819019 -0.0104834526682269 0.00303384386959284 -0.0264472391284186 -0.00580840000998685 -0.0119896588254236 -0.0101852133823122 -0.0273198904836375 0.00984497850677707 0.0378176723850307 -0.0156287771891951 0.00685113727987658 0.0325405902981163 -0.0317925958951625 0.0108146689053953 0.0461091498118276 -0.00839531150236397 0.0386382451481925 0.00771661022358924 0.0132289664205782 0.0010543817528933 -0.0174171866044574 -0.029135814457656 0.0190330192619063 -0.0124062284557714 -0.0234969192354208 0.0579205905786925 -0.000437889541942384 0.0411514637269057 0.0231250199709297 0.0377542520466849 0.0204057289471293 0.0446720749207196 -0.023662305212065 -0.0456163581286197 0.0305402197655796 -0.033730013167843 0.00683822413551112 0.0267475799350755 -0.0561488654428216 0.0228029358272324 0.0301962749879833 -0.0344886928733125 -0.0174093700079945
  12 181.39096426803 ""  3.02179524639223 0 0 0.016662502205601 -0.00661577367742078 0.0141462332938012 0.00519184025963318 -0.00614464817139474 0.0185814443149977 -0.0261703304474415 0.0506845484800335 0.00317364074662544 0.0652451472354303 -0.00784942854455753 -0.0361211648930776 -0.0161359057951874 0.00144790508019808 -0.0137296113339375 0.0514542384384492 -0.00736039682449247 -0.0139568594136417 0.00254466764041014 -0.0360336249699656 0.0719802184391806 -0.0489525592794196 0.0252734827344886 0.00404420878990049 -0.0212191388249902 0.111870802733035 -0.0267420725204554 -0.0888466238624555 0.0447900562522071 0.0310354692119302 -8.57045149931934e-05 0.0410676816626652 -0.00156316927014608 0.0174550816827781 -0.00604188107231593 -0.0574168617173333 -0.0239360977456202 0.0116703644183325 0.0809740302936439 -0.10454820433321 0.00716018074727758 -0.0506890834874733 0.0812023038687956 -0.0144940330355333 0.013932625673325 -0.107695450609628 0.0254383883948109 -0.0111869235027102 -0.0602002263666854 0.0179048928703239 -0.00863858498818717 -0.029571089338995 0.0132806670601501 -0.00398923774568343 0.0246440597444197 9.53728647443453e-05 0.00213499907951506 0.0407516000407637 -0.000291015480666921 0.00189158522324812 0.0135595054036534 0.00535907733986831 -0.0023688632425173 -0.035475210780571 0.0180447126557395 -0.00800211887986379 0.0223663375013966 0.00891003755986594 0.000703044184382882 0.0209111954999686 0.0605832843667043 -0.00135643064278087 -0.00242069990000839 -0.0217539123458219 -0.00056956351423118 -0.000389314707953198 0.0139104817475671 -0.00143450403027746 0.180858173304652 -0.0128608520866592 -0.0973800094785664 0.136239206616233 -0.0425651604332289 0.158788197898563 -0.0417255590697949 0.0177640279960506 -0.00676983561174558 0.0469442297479855 -0.00908100887513728 0.00401668032134995 0.0227324849218977 0.00233254073234555 -0.000549110900267081 -0.0531745937596671 0.0259699551491157 -0.00915946873528074 0.0443489291851178 0.0947356125170518 0.00161573468170844 -0.0216417105933524 0.0743811634520763 -0.0109172646836817 0.0383070473373786 0.0549822241063211 0.00217857456159138 -0.00354585464375853 -0.0590137415644953 -0.00325218696953757 0.0163134415989385 -0.0205436259358969 -0.00113441599305615 -0.0386976180679332 -0.00992636642016191 0.00196717082919365 -0.00358471616874509 -0.00373338415865065 -0.00716295302945645 -0.0195482898760482 0.0200264538077439 -0.00351640997165973 0.00486544638805418 0.0296619551916995 0.00410336867875031 -0.00463000716931778 -0.0783715236594753 0.00552597136243766 -0.0321304081545052 -0.0141106055684597 -0.00931248658739833 0.0280378505006615 -0.0127129301247485 0.000440530595838507 -0.0537412492710471 -0.0676704996504004 -0.0261997514834091 -0.00198323297378888 -0.13965859269472 0.0229953042667102 0.0307478717223181 0.0362231532578441 -0.0127962097929304 0.0119900848016223 -0.051962561363402 0.0387836222309184 0.0227426845229701 -0.0525557265088597 0.0328647851605028 -0.00598118015487496 -0.0574851018618285 0.0289889102659706
  13 188.494631169591 ""  3.83366374778787 0 0 0.00941838845544751 -0.0182316181381974 -0.0142750998491551 -0.0461834775229866 -0.0347757119345271 0.0336569862781259 0.0397293508672629 0.098831096292099 0.00518440208949887 0.0492664639068065 -0.0354047319273146 -0.0466339047172701 -0.0223324145144847 -0.0247453848673689 -0.0339813166453692 0.0332879132492387 -0.0295398244421161 -0.05975370898102 -0.0502601654591386 -0.0712172127880864 0.143121246176601 -0.151930716973843 8.43129686614311e-05 -0.000206662306461484 0.0463476526438681 0.170503433259889 0.0347762141733649 -0.00675592855014784 0.107086774437685 0.0577016351696424 0.109487360559678 0.111450655500836 -0.0536260487424306 0.0444825264803344 -0.0276784794621008 -0.0991012752971167 -0.0290011530205606 -0.0414406718249211 0.0827366693417178 -0.135392710705708 0.00737329212287895 -0.0790763222567265 -0.0810064678678868 -0.00072237114526829 -0.0328636711322277 0.0172679216217383 0.000161532363440276 -0.00702792914146187 0.00432509301642755 0.00326872511905635 0.0201549039881414 -0.00198139559177523 0.012822936778913 0.0245951646733258 -0.00834720195280724 0.01160505146218 0.0317685574098893 -0.00337101345682318 0.00669234238341084 0.0336701517125229 0.00280461884632883 0.00227122944465867 0.034156340888609 0.00264211182009912 -0.00214706351345094 0.0269139374591761 0.000216048041369405 0.00199633267306111 0.00141032994906288 -0.00475007518693592 -0.024211750143053 -0.0140837527580706 -0.00552449703185947 -0.0213897659931435 -0.0126216625411923 0.0168372509611743 0.0392018876331006 -0.0205133089661198 -0.151449816722978 0.0183148696237389 0.0406752435977728 -0.127495642909614 -0.0173094777556147 -0.119542935950104 -0.00543652724084532 0.018176230863694 0.0209892244318689 -0.0156840721917406 0.0168146568757684 0.0324752533933946 0.00561068454795097 0.00043471355384185 0.0363153710564371 0.00207771225832429 -0.00759273620015305 0.0246966842715588 -0.00359501220103999 -0.0168805979041766 -0.0095553527163038 0.00450366477113905 -0.0302177743955085 -0.0390926727175852 -0.0182531253692076 -0.0448434721476189 -0.004432963523037 -0.00362289169068825 -0.0137779174166491 -0.00748176371878885 -0.0107019695310067 -0.0425051831641699 -0.00259717168637768 -0.00693182560654722 -0.0236664258653652 -0.0377181848667981 0.020785535758161 0.0545757648769961 -0.0127087926658974 0.0207122777789697 0.03363792402357 -0.0505954964011725 0.0202516187874035 0.0540179022912635 -0.0138274587401996 0.023730705003255 0.0331525571405488 0.00537944744097729 0.0169345553339041 0.0399015766062789 0.0273077054854428 -0.0107456901262964 -0.0089995448279298 -0.00469896268095133 0.0489269122974719 0.0110928669696267 0.0841095635314609 0.0130580322303107 0.0951056116956959 -0.00331568252983969 -0.00400073013285679 -0.0717530898842184 4.25966889759088e-05 0.00220062758320208 -0.0721716855755647 -0.0320408762539097 0.0271530731950271 -0.137211163853383 -0.00536364723106545 -0.0248742142614507 -0.0826631620023272 -0.0946139867636687
  14 206.950641249936 ""  13.4530705653079 0 0 -0.0422473643591787 0.00198911955915826 0.020304176131168 -0.0405579987259974 0.00770222872044095 0.0135274743940967 -0.0541350418212271 -0.0311033630377826 0.0164477662967813 0.0122421478370748 0.0198566853181932 -0.00176816487714858 0.0158164982192782 0.00202891707964933 0.0227460643589908 -0.0371192656782675 0.00964064204312961 0.0369097662318609 -0.0426076415798463 -0.0227386818625034 0.0429636809948481 -0.0683125268831737 0.0271412420651735 0.00644624193626225 -0.0537055361236862 -0.0238528574587894 0.00376439379865852 -0.0670131142779364 -0.0443676261580488 -0.00730141701152969 -0.0581457118984365 -0.0514939053374176 0.0433110422341552 0.0543861938589544 0.0189538145823581 0.0190599267560251 0.0160980653270314 -0.0277958611747531 0.0601998649915236 -0.0197665767442816 0.00229359733745331 0.00795103275578934 -0.0628991532204102 -0.0573092319417252 -0.0299637053806833 -0.00287267578506112 -0.0145155799842905 -0.00907978553821626 0.0020720631533209 -0.0033760647889595 -0.00176662034877052 0.0010260593392344 0.0117877627508272 -3.21410327550371e-05 -0.00326638934959182 0.0188984272304961 -0.00761850063607345 0.00331689474898178 0.0327511813856111 -0.0156562601780317 0.00939203382923673 0.0179461767265992 -0.0167756742336436 0.0111493950305924 0.0114725284546953 -0.0102543821555036 0.0100085704524015 0.0458166553278836 -0.00928239816805317 0.0110248307556202 0.0613253979731673 -0.00934106510062587 0.0302900248462912 0.0772574926226557 -0.00623884310291077 0.012004994972261 0.0391145432696373 -0.00341876439747294 -0.119617230426192 -0.0293776734430578 0.0254851037074402 -0.105428159782783 -0.0922711155284052 -0.0930069260084238 0.00139012137677339 0.0181573535947787 -0.00479346503483113 -0.0116446128761997 0.0110235305777298 -0.0137956447166603 0.0104954610227671 0.0135269818705457 -0.0133981139072557 0.0152220206781473 0.0185761835463733 -0.004860807113534 0.0185019010508831 0.0623666429112312 -0.0162310951098657 -0.000678000153192697 0.0664926791102955 0.000198586284399751 0.0130844691225055 0.0719455058781764 -0.0147800934518438 0.0282134258850986 0.103427634881343 -0.0126166610163298 0.024819884175519 0.0869832533510511 -0.0110615772824912 0.0604550942842673 0.0690413737001469 0.00637003283165251 0.0121872492042839 0.0402155798325307 -0.00305198625924492 0.0150872323811833 0.0387421288719123 0.000863887834582874 0.0108005871814371 0.0342247541477495 -0.00553266939013502 0.0333412743092662 -0.0399150379969786 0.0431930915474236 0.0677638819232168 -0.0972004767312516 -0.00614018994834525 0.0197009942457108 -0.0832397968291041 -0.0170547778630693 0.0911081555099958 -0.0441934244396783 0.0497729523096645 0.0295831519302502 0.0235434703129869 0.0250114225821375 0.0304265256016106 -0.138495360105196 -0.0133114999784646 -0.0332929185050294 -0.00736701089186136 0.0172518201414471 -0.0351138772643851 -0.0155228623418109 0.0236412509316519 -0.0508343795499697 -0.013173475050065 0.0248766921632047
  15 219.476122523593 ""  3.84816572115257 0 0 -0.0147425551691623 0.0126231902592206 0.00519512937547609 -0.0151485380809079 0.0385378377436501 -0.0213275152072691 -0.0309742046041303 -0.0650388983815987 -0.00526588312828803 0.000387710899369235 0.0566373975263062 0.00797213501967676 0.0410155678070833 0.0155698810232979 0.0546583224379574 0.00480739739822717 0.03608825408519 0.0477898470161812 -0.0150199915626328 0.0285801246841583 -0.0288108138606839 -0.00424398184345833 0.0350430565814479 -0.0172746529836867 -0.0307361136316426 -0.0587972396761613 -0.0160816031383968 -0.0439617205557082 -0.0911450750622113 -0.0610945075856979 -0.0351926512559472 -0.106202463963286 0.0467376493724008 0.0522653613350552 0.0467171008196893 0.102276698312159 0.0448545541864158 -0.0136106369668942 0.040944623332382 0.0565805344355411 -0.0222315739709041 0.0580029260962904 0.0350603722918666 -0.00964412752280423 -0.0689161412489233 -0.00360448126396143 0.00757128576250981 -0.0647160831715 -0.00212572913320937 0.0090312532730979 -0.0117047470408052 0.00649321242311584 0.0353973189446014 0.00712791863144388 0.00203020730858002 0.0313355313698551 0.0494305144789462 -0.00837371567424501 0.00587750382557129 0.0660339922536832 -0.012642890641244 -0.0120646771492218 0.0553117075519785 -0.0118292287110432 -0.0211170973626838 0.0135755967512195 -0.00350686549765466 -0.00636644562224266 0.013257749739612 -0.0118114245334784 -0.0643006945978578 -0.0124221873244948 -0.0233446706960901 -0.0650543820077945 -0.0154303392104767 0.0268184805554861 0.0709728135079818 -0.0323839790699098 0.0545310521047975 -0.00797765657601087 -0.0912062081556462 0.0473757045283977 -0.0152478471533393 -0.0369576719116248 0.0167195014685232 0.056226772202991 -0.00773419258161222 0.00984336174623809 0.053918015952296 0.0621890646894722 -0.0170274834561026 -0.0260272434123996 0.0667559784718846 -0.0190139406610168 -0.0471792209373287 0.000452120430806543 -0.0150491682341351 -0.0485358834155985 0.00324079247466691 0.0113981703854512 -0.0783766062751401 -0.065952173674691 -0.0341091404700158 -0.111244714288393 0.0103696526109257 -0.0181772493679966 -0.0606795479801284 -0.00102240919004611 -0.0332332567163704 -0.11152315973487 0.00684401922056919 -0.0388190689926217 -0.0661797970757323 -0.0712212304943557 0.0338827485897324 0.103787464136521 -0.0188281712130463 0.0356881100834639 0.0591322478704316 -0.0951331276560435 0.0316009636418813 0.101852798217177 -0.0161340320382199 0.00245137749812659 -0.0413063810317245 0.00987988898772168 0.00962682974611845 0.0466043560243904 0.00639750367707723 0.020616664960078 -0.00919577755481114 -0.0327597688280968 0.000814615163578121 -0.043361122073052 0.0168183500510569 0.00593383736189246 -0.0304873386485425 0.00208948362638446 0.0181109445188129 -0.0343556835702492 -0.0253323886511925 -0.0131165581737595 -0.0247190949847021 0.000495672058516276 0.00297095902085381 -0.0395478359205503 0.00134334405282871 -0.0421143097338778 -0.0339088754449116 -0.00512798208131002
  16 253.233600098119 ""  26.4843561950978 0 0 0.0220055482323947 0.00444103227935401 -0.0311627797561732 -0.034621759224622 0.0443905913723015 -0.0455092656538024 0.0458583078425252 -0.041751681275049 -0.0285809720415336 -0.00589955687476628 0.0681041538710426 -0.0128666623958425 0.0640452882132258 -0.00443235380335263 0.0688014940373609 0.0747096113668642 0.0399290178766705 0.0133637906471218 -0.0342630638996244 0.0438696356138689 -0.0174949057054627 -0.0513833447210846 0.0323531867693525 -0.0529877231479514 0.0528516813648888 0.0365423468981433 0.0129881740520625 -0.00821652694642567 -0.0846863152219846 -0.0977290699594031 0.123489766903598 -0.111166948595746 0.00646884487223849 0.0836647263592708 0.051539291599535 0.154723779333064 0.0711219452659355 -0.0578938656400336 0.0442147171488786 0.0924462298725891 -0.0732365697739117 0.0748659163398869 -0.023028081978187 0.00216925845523253 0.0319374587688271 -0.00202995295687143 -0.00118024936719156 0.0387916220390511 -0.0227581283600395 0.0012187678703319 0.0211771637218256 -0.039880572022448 -0.0118954558402113 0.0101159159673293 -0.0164399830044557 -0.0182694458900887 -0.0149784283351638 0.0125525814390232 -0.00770174320470357 -0.0239509605233183 0.00219877838895917 0.0099083173344515 -0.0171817017342021 -0.0161155695514279 0.018451605989213 0.00845391482264183 0.0121464634384731 -0.00284303611315725 -0.00820859939721112 0.0145161345820826 0.0479750522211367 -0.00106186819791945 0.0141306334561224 0.00990522949187662 0.000632518823343726 -0.00866769723273386 -0.0384634033815637 0.0120240607898718 -0.0411930827073314 0.00571188626299372 0.0516647677774007 -0.0372550160713138 -0.0106934611455208 0.0121926253752967 -0.0605154237720807 -0.0228417791415559 0.0186547390962698 -0.0234234587896576 -0.0333501619766418 -0.0236935326736851 0.0101549636998624 0.0192446051276819 -0.0245555042638777 -0.0152997395854124 0.0359698572729926 0.0163461847429519 0.0330507573548141 0.070014098629457 -0.00254395466268279 -0.0235783471862633 0.0621287369949799 0.00566782033980891 0.0327994413358712 0.0551795525247429 -0.00411754206947928 0.00687728898156316 -0.0210250990389262 -0.0192709847425462 0.0429951853450279 0.0391902792266755 -0.013366463349344 -0.00295196945928011 0.0194605936582175 0.0383872265577727 -0.0135224970555592 -0.0571990480109667 0.00231999834385131 -0.0148927985885043 -0.0318229817954926 0.0440891293581285 -0.0122950479690862 -0.0523181473780126 0.00615659259204743 0.0196427658938895 0.0192854457797867 -0.0133645445756071 -0.0462269884870753 0.021187471992407 0.0107790318206765 -0.0072189995147488 0.00368583028425213 0.0175337951038884 0.00463789200430395 0.00077056327223778 0.0589850642386652 0.0157712023363007 0.0358027689941815 -0.011719900370531 0.00891353192155998 0.0126171837639459 -0.00308896443370115 0.00689765481360576 -0.107061745072158 -0.0418773507986587 0.0526721325470234 -0.213296110806668 -0.000617687192489138 -0.0605154864658226 -0.131158291343529 -0.13193126245407
  17 258.436575296337 ""  10.0601977530859 0 0 0.0190721726198503 -0.000972939787495179 -0.00347993402906472 0.00655705568141497 0.0116805770712333 -0.012009677592555 0.0130962910626539 -0.00145081328651219 -0.00665337489032419 -0.000695314220575183 0.0105689325451121 -0.0087240453338049 -0.00398134399372349 0.000591552400814444 0.0101218836665523 0.0360171356865607 0.00720396925161713 0.00224996551532863 0.00713492647496001 0.0194683615960278 -0.0136913954798121 0.0104720016282058 0.00982378178159834 -0.0108160938259156 0.0160318438591827 0.0332379837957685 -0.00383137786774867 -0.0158439755878171 -0.0139997345738067 -0.0181170864620699 0.0388936333764589 -0.0218053474549522 0.00182005586279405 0.00941363008241354 0.00927551322575773 0.0155091057655347 -0.00423850033516855 -0.00994515527562032 0.0255203078863728 -0.0186863070288747 -0.00963521932913344 0.00251360864073819 -0.00663783750318136 -0.0031963384316592 0.00612663071575063 -0.11440063097821 0.0191519757727151 -0.00676133405895754 0.0324457155966846 -0.0146943024566062 0.0121048912534985 0.0930765838689114 -0.0314878072979265 0.0197904795938924 0.0376247249391171 -0.0156819421569473 0.0056230781615662 -0.0425121952483011 0.0140083147968809 -0.0099573091088596 0.0247509211812634 -0.00442835243984002 0.00132701193600848 0.0712772922302726 -0.0178682004775818 0.0137302080453473 -0.0455865336501488 0.0178915477174578 -0.00914742461830028 -0.0457212251492428 -0.0671801052127982 -0.00688368722143139 0.00980841697835562 0.0998317770240467 -0.00102966735975037 -0.0230941182735986 0.00778280209666977 -0.00307631989391517 0.0447332174181945 0.00142731514476102 -0.053122273591398 0.0200120228840424 -0.0257031474480145 0.084656510364838 0.130378164280915 -0.0431045361152871 0.0264417201311133 0.0487986075996633 -0.0232896515999079 0.00508470443120709 0.0238408668830506 -0.00278385284678069 0.000286616001406929 0.0827982597208736 -0.015564053700346 0.0179822095587044 -0.0983390192832689 -0.19042943542511 -0.0500154434978612 0.0559523477651555 -0.093696668150804 0.074982436400209 -0.0927199216283232 0.00619738964365732 -0.045673835562736 0.0250900042593779 0.253860876807085 0.0393492865731712 -0.0900251251296218 0.0660523509710422 0.0145106013073014 0.145992379772007 0.0517037033398224 -0.0470990894236679 -0.018090880920059 0.00595000362384922 0.00892145460249182 -0.0241125171718973 0.00844859824519541 -0.000962711279139597 -0.0150236507022575 0.00327766701709369 -0.0138126315879807 -0.0019843905051867 -0.00476929936126953 -0.0169241880277438 -0.0123725869987881 0.0134873723282321 0.00981560525002199 -0.00755697156511719 -0.00229342888458262 0.00519901209177418 -0.0151823081982634 -0.00790451766484319 -0.00452825692981947 -0.0062995492344138 -0.0168283995433584 -0.00754788646216046 -0.0116151685340568 -0.00106731087727904 0.00725180470409726 0.0114366210134549 -0.0322990461459316 -0.00010874939593752 0.025964052503901 -0.0535854881954686 0.00500023105365052 -0.0026757862416903 -0.0378541345064219 -0.0292544943275743
  18 266.926418670728 ""  9.05016126382432 0 0 0.0443597657986422 0.00090175793741135 0.00130640029779071 0.0689056607902758 0.0108337178133665 -0.0196467568803565 0.0178051378295818 0.00994429049936354 -0.0105890788540933 0.00970478995188549 0.00179644812382303 0.00827897943043987 -0.0123768626290588 0.0191899426834645 -0.00401660109086824 0.0569666806151886 0.00350379520905169 -0.00407389490728486 0.0716576447368476 0.0323491260291769 -0.0815428678775089 0.126009036385662 -0.00442520464727021 -0.000686991945238426 0.0190266394044416 0.0269300448968942 -0.0262416465437851 -0.00218043508338862 0.0079092726578218 -0.00293445944397467 0.0218485367699265 0.00579274709084328 -0.00807707914692616 -0.138143667989104 -0.0112158681485293 0.052457975035898 -0.0143401264910981 0.11721284387215 -0.107956889421385 0.0945145042029803 -0.038644294195561 0.0356478840381802 -0.0512717837951381 -0.0303651587136358 -0.0150009780816711 0.0120469195182032 -0.0315295470040106 -0.0105268532116827 -0.00706562607697352 -0.0193826515469162 -0.0017984465381422 -0.00882973958468352 0.0012479608999197 0.005270971876636 -0.00429008648610379 0.00459789771624836 0.0133523396521093 0.00501822047311421 0.0097665728675579 0.0110261199033494 -0.00872481333534837 -0.00522349220241631 0.00431623789932408 -0.0127181331619366 -0.0110500821038307 -0.0035874989552989 0.0114502055021661 0.0209713443649098 0.000854863257791327 0.00928493518417859 0.0425037154366841 -0.00867048362544208 0.0185039802723528 0.0212318702829947 -0.0077358924344564 0.0172667280133902 0.0417711274587399 -0.00900658338080221 -0.0734611547529164 -0.0418192421696853 0.0118385403514819 -0.0576343016107132 -0.00265454973975418 -0.0537770874901051 -0.00708371835385653 0.0136237703620776 -0.00382154844150455 -0.00525506139542729 0.0027661435248065 0.0120445767109543 -0.0139690109896642 -0.012414788867793 0.0104249856346141 -0.0134859073393325 -0.00990451763951039 -0.00287047674740479 0.0305839015296643 0.0766428695372599 -0.00369138527659964 -0.0218659084634858 0.0508032921056754 -0.0321895568569347 0.0151089553499518 0.0252447351163477 8.81524006833164e-05 0.0160777758401125 0.0324060525499869 -0.0149169818609185 0.022024517288759 0.0172139400738746 -0.00600394522558943 0.028439162960733 0.0178028166579602 -0.0103332942334978 0.0185944252593539 0.053539686157801 -0.00699081271870682 0.0224282617546155 0.0376573792672294 -0.0263334547506028 0.0162138317525304 0.0490892145336781 -0.00305360028331305 -0.0826472683391032 -0.0658657616903025 -0.0902838822628225 0.010263891190205 0.0217210227663027 0.0877871528151173 -0.0734886351087785 -0.043065073386281 0.0414417453602218 -0.14154208358255 -0.0535758562837991 -0.133540670972554 -0.0766008554180469 -0.156031823883135 -0.0678441043751998 -0.14750450846023 -0.0789581874827466 0.116312941736244 0.0271771423102855 -0.0127578288458652 0.00695847839278775 0.0515267394414893 0.0551118862130806 -0.0488835185221965 0.0357344592490756 -0.00688570389207868 0.0572622561559863
  19 300.397914505925 ""  6.59296557624705 0 0 0.0174428039591334 -0.010723017247188 0.034726696251615 0.0125080018418315 -0.0020215080139719 0.0319381384808495 -0.0757599566872614 -0.013942114574102 0.00568717236354431 0.0200776125036512 -0.00890210958003147 0.0150928040092964 -0.0119380256964802 0.0159159726789857 -0.00520021025579572 0.0404053720839975 -0.00364431805531326 0.0355156125787153 0.0121289467141144 -0.00946245137620869 0.0445166523055364 9.39586173081438e-05 0.00487665597395703 0.0291960335704895 -0.0422153428205527 0.387737117035492 -0.0490505523397257 -0.452604805274853 -0.163533571380524 -0.109660407568583 0.167200015300637 -0.249143617771297 0.136333693721414 -0.12822916353461 -0.0186098599451337 0.0349166656647104 -0.0147403280569613 0.112420288905845 -0.093192901043611 0.0793076991946113 -0.0274340107059984 0.0294527478076601 -0.0241634140935491 0.0318183300244308 0.000277461990686912 0.00870815675495177 0.025518533792667 0.0105325742794458 0.00777146736182724 0.0209816784641503 0.00698437983283197 0.00531890167485879 0.00548691019676623 -0.000164102228855988 0.00443371902779331 0.00187979696764139 -0.0111872666994003 0.00154126465339498 -0.00173606460350023 -0.0103557359710397 0.00579173360545827 0.0148367344906257 -0.00480750709949108 0.00695502659499074 0.0198557231028741 0.00588259171112801 -0.00259759895611638 -0.0126378868338247 -0.00226252351746157 0.000349452989988907 -0.0265459250356471 0.00792712371160885 -0.015263033474518 -0.0212637905200322 0.00502364479303992 -0.00955125912929041 -0.0320547035868095 0.00688704586901102 -0.0428734239588833 0.0250894127440279 0.0228057139933131 -0.0353427590383514 0.0331455591347437 -0.0231761015351268 0.00159008838298546 -0.0062550639232536 0.00852483730093731 0.00521318133232582 0.000640053212241556 -0.0111984624355122 0.00893756225085065 0.0231589798745091 -0.0114672616547308 0.00832882689286785 0.021791890491571 0.0068569908846571 -0.0174227064966855 -0.0528286364979166 0.00540263017761867 0.0233281166693572 -0.0323613529841337 0.0280332271216736 -0.000933608191439562 -0.0127021081216839 0.0010945663488935 -0.0164477133603463 -0.0575658858624971 0.00252833277006629 0.000167653632974455 -0.00798740892007692 -0.00110652835700349 -0.0456792639565991 -0.00997449513411859 0.0204393829325243 -0.0113636542514472 -0.0413157313208906 0.00350078806945361 -0.0121547438352703 -0.0288295139056747 0.0241284688005969 -0.0106120850371977 -0.0406092598123601 0.00211448640133554 -0.0291449601065784 0.0163461801390845 -0.0343066639248229 0.073813297936355 -0.0126868812098637 -0.0398490044399624 -0.00891735584201112 0.0367141300178567 -0.0254056548328523 -0.0589548359429462 0.0228502743321869 -0.0462314374331553 -0.0230616834179797 -0.00323507830825648 -0.0374297492535484 -0.0391572382964431 0.0377768095044034 0.00479028984024222 0.0193733427389233 -0.0295987636403995 0.00468757719145162 0.0535958416385301 -0.0370856540400886 -0.00895164555188694 0.0259377189934263 -0.0289454579836797 -0.0267277875116755
  20 303.862339582011 ""  2.46527287285625 0 0 0.0298842772419168 -0.00131413296102378 0.000253807272265512 0.0296509873856309 0.00647984260592605 -0.00356017618214738 -0.0201614114223125 -0.0177646217830718 -0.0209717045155365 -0.0462876159606617 -0.00188320402898239 0.0417638510217282 0.0193443643024196 0.0098880758677359 -0.0019608835306118 0.0420745697942121 0.00282084330604084 0.00100439730944756 0.0336436610975453 0.0578570652705096 -0.0651404292802899 0.0908538208211323 -0.0367528050643958 0.0128637819713351 -0.0161136243324967 0.0363185078135141 -0.0632437843236497 -0.0866040830122053 -0.0441805575772376 -0.0424396827521879 -0.0078249858175318 -0.0589228040805882 0.0206493790395463 0.462182992855179 0.0690832477239577 -0.289738146536814 0.023991386514404 -0.317486281321281 0.363874335462402 -0.370738127433022 0.298890149922002 -0.140815494307206 -0.0133555752151757 0.00466413916383594 -0.00140987390781442 0.00497415299051201 0.000137725821701019 0.0022188710138932 -0.000435295566303239 0.000956193580195509 0.00348125600490851 -0.00689579379624813 0.000976320668024133 0.00222523875192001 -0.00864379459233025 0.000634320231561516 -0.000611307577326226 -0.000394535192502161 -0.000939983475693552 -0.000806224739986525 0.00158063558676357 0.000865525404428845 0.000510338824656464 -0.000917914464737848 0.00181781792229529 0.00303557341746917 -3.43235292994753e-05 -0.00160147264713026 -0.00118786296637423 -0.000686344043283756 0.00285996180823302 -0.00281036176425302 0.00120357066028081 -0.000115851450952292 -0.00129157013709167 -0.000834357299940243 -0.007105938327257 0.00146569730819669 -0.0207101190939381 -0.000900048263678587 0.00815727267987921 -0.016140220584108 0.0110214868197843 -0.0123505350475997 -0.0147486130284859 0.000672630780391681 0.00272099064876214 -0.0181023082404804 0.00212259932484126 -0.00267576262194581 0.00341836833078135 0.00152116869679213 -0.000113638468643977 -0.00165892311821108 0.0033676728620934 0.00354758713812251 0.00442074399123541 0.0153533404941393 0.00197705767371721 -0.00810255100297823 0.0042452935906226 -0.0140951336350507 0.000815660500128548 -0.00659585879968605 0.00183909215272502 -0.00401557056009872 -0.0217730540438139 -0.0156165258686627 0.0222979727311022 0.0153511574385726 -0.00860722749253448 -0.0129240195163377 0.00660967963570575 0.0193073916940466 -0.00235055253870696 -0.00393447335914683 -0.00235678222564809 0.0056358638124217 -0.00830871253937297 0.00815341422449589 -0.00642844746542948 -0.0144488914268439 0.00178270233830542 -0.0226227728135362 -0.00708069735523345 -0.0323762308608978 0.0202429083263416 0.00681732417415953 0.00631531790573083 -0.0161886820137492 0.00555258021961309 0.00163148902337328 -0.0471230302838566 -0.00109550004982958 -0.0506324815911782 -0.0221921323011441 -0.0398593513512813 -0.0230308007902501 -0.0396407794403605 0.000727317781184305 0.0245906471423683 0.0275956533751567 -0.00399687500921996 0.00725389599419724 0.0334905677552775 0.0183607852226639 -0.00980746715570555 0.0367715993064099 -0.000403864133065369 0.0186679067729118
  21 316.085000053814 ""  0.0739850586992353 0 0 -0.000861439314189667 -0.000487126794200179 -0.000174044881349447 -0.000312776541798815 -0.000167072257484643 -0.00148398378672801 0.000781665020630601 0.00189450150446471 0.000677891217347628 0.00148485456383794 -0.00066172305114761 -0.00444369069149086 -0.00374325996817521 -0.00119949036404005 -0.000881781091016681 -0.00106057457054446 -0.000705871072344686 -0.000721299955754538 -0.000439047965684239 -0.0016821748791846 -0.000190704213173785 -0.00154071573513146 0.00266064726195607 -0.00160013458647633 7.46896002176502e-05 -0.00654929233119182 0.001938450032463 0.00905580715758415 0.00597045983402731 0.00518419677799844 -0.00423119835778017 0.0082822268762824 -0.0038319439591424 -0.0202832668648376 -0.00299381629053574 0.0109283818140707 -0.00418318307892819 0.0117823217848599 -0.0130268972923684 0.00942771178829688 -0.0141865508355974 0.00338296400779326 -0.00069504807945426 -0.0016881672254819 -0.00036391201988666 -0.0315458075191799 0.00650826042852327 -0.0034560272559749 0.02304992296782 -0.0059644763809532 0.00518716474218757 0.0367369956839989 -0.00884268837494556 0.00723437894115358 -0.00183350898579316 0.00185399229177965 0.000910082686124732 -0.0215932730402437 0.00777735262873372 -0.00223728198268063 -0.00475685392546805 0.00259616369319659 0.000429363789502047 0.0262454221095195 -0.00627468612983956 0.00533956729562637 -0.014586050449994 0.00540469510178298 -0.00229875436977853 -0.0186896213853492 -0.0242487185602302 -0.00812959219214562 0.000315976105045791 0.0309290427131649 -0.000537802944216818 0.0132328181984077 -0.00547018607230665 0.003544516440998 0.014205286404135 -0.00106919738228204 -0.0174545998140456 0.00728155282670822 -0.00789454584502758 0.0226703819491224 0.0490981535944062 -0.0119510009843287 0.00893856003857469 -0.0150053866885575 0.00590076239980665 -0.000951499666725104 -0.0192670784656495 0.00624638158944188 -0.00160954581645073 0.0278561855497663 -0.00627600143908352 0.00581940470312102 0.0305872726296591 0.240730962942685 0.148980956963674 -0.113228783486799 -0.0246780469043275 -0.313995185297511 0.0287100327918859 -0.310443308273825 0.13805170239291 -0.0755141957186514 -0.294878878850534 -0.207105541348156 0.309569552748101 0.269612448411087 -0.113733661168005 -0.212728684452041 0.132343593570167 0.31686683333838 -0.0115283368042218 0.15971774433503 -0.0680106280901906 0.202582695325832 -0.0638414143137119 0.0384134306270095 -0.119344196481253 -0.124762337710219 0.0474282749216404 0.00166151277601238 0.000301224357343121 0.000985903900971923 -0.000797992324767811 0.00137762942871889 0.000772877934698744 6.48719608026237e-05 -0.00156869364524511 -0.000875641746570178 0.00438054516692824 -0.000672515426927574 0.00378481615814835 0.000343047002052634 0.00334185843059736 0.00149807508029535 0.000888469713118455 -0.00299197820531105 -0.00144737842083084 -0.00136634204956272 -0.00130732644072116 0.00113763209884407 -0.00159491423237206 -0.00423248094552948 0.00302850327272485 -0.00231877360813894 -0.00189654781165638 -0.00316475650285962
  22 325.76909180679 ""  4.55794254803294 0 0 0.00327780076229913 -0.00669789657852698 0.0159469120734327 0.00775627150994417 0.00443462052308136 0.0146143459084345 -0.0387652912186624 -0.00456790614813482 0.0026232335813604 0.0175926264439549 0.0082744915548542 0.0123724009717651 -0.00670569452946155 0.0292404170050455 -0.00215287255866717 0.0190244237965454 -0.00288151452657246 0.0141835098109674 0.00756408490958305 -0.00503239961507216 0.0148362663478944 0.00533658153629171 0.00654731617702775 0.0140519602383581 -0.0621463295251928 -0.266200872871163 -0.0736971681596648 0.161624825728593 0.0922691912174088 0.104427847294307 -0.263089869179638 0.150213032973149 -0.0437761022344952 -0.0464206546660457 0.00761201385732328 -0.00686395228665421 -0.0093471599033124 0.0704571422992891 -0.0212916878979979 0.0119649405571569 0.027121705513523 0.00526499044966238 -0.0138943769900111 -0.0030907730598295 -0.0459006225939631 0.00911616654097477 0.0358523233415816 -0.00484973462911832 0.00251129919972532 0.0322379258032445 0.0439606206652697 0.000124863108109216 0.0115264476372929 0.0395743237263119 0.00188775433937247 -7.96535923778135e-05 0.0119715852481953 3.34371423237734e-05 -0.00113792051834075 0.00266092714857347 0.00353657719823063 0.0244066067988257 0.0196295306626545 0.000501990951592541 0.0285333178962067 0.0480072079592005 -0.00303136908175517 -0.0174759552315972 -0.0153313831770735 -0.0138856128124216 0.00425084936402501 -0.0435709501398488 0.0265144382634209 -0.00756712231780163 -0.0362325927855473 -0.0348850272559092 -0.0965432639364784 0.0207957413963183 -0.0406516482365735 -0.0107170484400305 -0.0138147497322652 -0.0330285356046075 -0.0332423371370523 -0.0591497493664647 -0.00624209199821526 -0.0126118611172648 0.0575083561896196 0.00283478797979051 -0.00868738974911691 0.00922744861566024 0.00718919159994109 0.0360539930546712 0.0093965783382233 0.000975509946628493 0.0357245450222497 0.0517751644479155 -0.00982185205663012 -0.123757369474714 -0.147804786077575 0.0201733789798962 0.00775098203210494 0.0956946486720346 -0.0694312944942072 0.150156051512087 -0.119876681736809 -0.00732903386692305 -0.0862923643386966 -0.129698701249642 0.144047320480519 0.0528272786143135 -0.0652303609967201 -0.0179299671704177 0.016426547280464 0.0553818042499131 -0.042598863306245 -0.158268930604725 0.00898477046022066 -0.0629782898379278 -0.0759467671770188 0.102961584719351 -0.0321672404003212 -0.131109692447628 -0.00449846146196168 -0.0132251062453446 -0.0387131951575048 -0.0169008453141516 0.0426593148724134 0.0467773868113772 -0.00941547973024136 0.0106616759393377 0.00196869749972853 -0.0477017347687239 -0.0366439982597203 -0.0368931953246813 -0.0190056176082181 -0.0102511499214494 -0.0493431954888937 -0.0187649276630557 -0.0050325050318679 -0.0311673219051247 -0.0264852656811941 0.00435995400170567 -0.0371058961800003 0.00689542211859025 0.0280514196233187 -0.0385460375569772 -0.00449950982615594 -0.010437595218292 -0.0419764691641176 0.00219202301385021
  23 331.660013930468 ""  0.0631832174776088 0 0 0.0176838934945711 -0.0114573427218867 0.0136739222679797 0.0081557621345281 0.0125799296471495 0.00297539775794687 -0.0261905517889105 -0.0004328490221474 -0.00114689557055978 0.0118872970037561 0.0163592168990599 0.00502992211945136 0.0028545823444198 0.0216222958674015 0.00741887743465573 0.0514025624395369 -0.000141434213406786 0.0155175587194443 0.00872957631618984 0.0117234393114914 0.000531948129975365 0.0111594855541636 0.0137260942671027 0.00394725078163182 -0.0494821668208817 -0.261353039706049 -0.0751135981370123 0.17565572882643 0.0999126440760677 0.108061127635478 -0.248275404575607 0.159603315159945 -0.055070341278226 -0.00804744950003412 0.0160799052656602 0.00673370175621914 0.00180219976915694 0.0338236833127661 0.00547370444138334 0.00477604599734847 0.0175977347580984 0.00762115127739139 -0.0341991737329185 0.0253144771835869 0.0313099617221894 -0.00612924252379813 0.0164336441045928 0.0238260784871726 0.00494739237013456 0.0164428929029176 -0.0186458491695711 0.00441826352656116 0.00476793377247884 -0.0307416077633606 0.00720164543407853 0.00716712558282513 -0.0409103004154797 0.00789923021525874 0.0084981788319238 -0.035528711869379 0.0160735423328367 0.0224390715617868 -0.0383906429218871 0.0134570708436311 0.0288659185347178 -0.0308044906937288 0.000215294644156904 0.00307744560816209 0.00235951216199093 0.0233034015860211 -0.0561840117237662 0.0661549605538574 -0.0695967858422851 -0.0265594689934445 0.0494798996762322 0.0154289074101207 0.0418822923745241 -0.0144878613621409 -0.0529037107178591 0.0334271549264715 0.0497422651871482 -0.0480140158768434 0.0252108964103239 0.00190626621889185 0.000555575477299784 -0.000558740637645639 -0.0269970627171202 0.00557517428817718 0.00360179890639263 -0.0431091600023285 0.024106659128902 0.0333683419328165 -0.0456283307303618 0.0154190959971818 0.0352160539158222 -0.0277185430064642 -0.0446792394567585 -0.043731402189259 0.145041315311863 0.0728330782464486 -0.077222233982205 0.0325902316069679 0.0730554256270345 -0.120447946013544 0.101594920320142 -0.0379028765176846 -0.0585971001821075 0.139288557692869 -0.144305339476847 -0.0402560906827093 0.0568147615482889 -0.116492246591804 -0.0158172696589185 0.0112020674181639 0.0209111151563089 0.0748814731829611 -0.00543238785299877 0.0265412232042741 0.0313651687443931 -0.0639907318262255 0.0185907032535606 0.0670559879282166 -0.00111345310910555 -0.0186485221390289 0.00589849740107645 -0.0288492491696517 0.0362642153399821 -0.0459130774253986 -0.0169717407846925 -0.0151837665179648 0.0136341066093257 0.0146244840888705 -0.0592825045667738 0.00712893092697404 -0.0210748342431525 -0.0161359694281798 -0.0244884146337361 -0.0223419097318015 -0.03576103920945 0.0288061661651926 0.0308314557249553 0.0113558101226357 -0.0738790971741743 0.00888945916733183 0.0494993850162957 -0.128405274255051 0.022618030889513 -0.0218087765082187 -0.0865054614015444 -0.0507470531428946
  24 344.921669100589 ""  1.93011931483036 0 0 -0.00511203185110073 0.00560528889242021 -0.00964717566822094 -0.00218742045219822 0.00258477515638752 -0.0220238760606385 0.0368977426538741 0.0101135724219975 0.00452424724293716 -0.0170604951746089 -0.00164931078086074 -0.0199196575598424 0.00756963934276958 -0.0289972360195024 0.00373756984675004 -0.0127647496904315 0.00404492511691156 -0.00864792880869959 -0.00160723456243251 0.0132005355863595 -0.0347229154517432 0.0114535296582433 0.0068431183895618 -0.0165291377470697 0.0449058106153302 0.0937859103559803 0.0649138145115824 -0.0120019207475001 -0.0182266573101374 -0.0310914222766411 0.130309806650849 -0.0363905319849225 0.00252163045017286 0.0341007261582985 -0.00515481942857458 0.0244918131215304 0.0103870601879388 -0.0625216741061575 0.011250586181071 0.00203411178672512 -0.0432844889313471 0.000326310706703921 -0.00955517510760238 -0.0144613575256004 0.00207075796342764 -0.00269423394826058 0.00768938129799485 0.00270579970517753 0.000801486274683324 0.0150533912721937 -0.00761594858601686 0.00320524323542199 0.0177398660471265 -0.01036762861277 0.00772585687781692 0.0191528474457837 -0.0147043166122378 0.00700876535331096 0.0160002822025574 -0.0123431113185053 0.0101058835328448 0.020469151370225 -0.0138859721521804 0.00598891305569546 0.0221761402289325 -0.0125997503094422 0.0026740304985727 0.00931652491755387 -0.000598422769892015 0.0109985269114883 -0.0383145833890676 0.0213842284333798 -0.036604068576685 -0.0241993887210146 0.0113336412460248 0.0104214335934831 0.027669489354659 -0.00844254630117405 -0.0196211123383092 -0.00438690082592145 0.0105987422605782 -0.0179493286768703 -0.0248109697290551 -0.00846150214624816 0.00248836850251547 0.0188727333911338 -0.0112863269997728 0.00796986800479343 0.0188366982382751 -0.0146298260403237 0.0146854293687495 0.0232436893727387 -0.0157073630691916 0.00621537008494486 0.0242882967391845 -0.0112005436604491 -0.0917821407543295 -0.36781869997306 -0.131663137675991 0.18779786326572 -0.0636101787978153 0.351349761567849 -0.0549462057321377 0.257915272791828 -0.130036087240528 -0.0814893157335621 -0.319504650769875 -0.108638508923962 0.18423922924093 0.136975130019032 -0.0644175298959468 -0.257926475989627 0.0686432928483781 0.220931917018438 0.017453509144117 0.0210886703239201 0.00858045928452494 -0.00811882941769013 0.0296752502320944 -0.0340266189413471 0.0299023354428514 0.0514963477992621 -0.0105303152209568 0.0062713241275102 -0.025920203283736 0.00660130323573558 -0.0229341488029512 -0.0167813533910127 0.0283085979886636 -0.000272539385353408 -0.0326429622112638 0.0216730206469633 0.0100455991313848 -0.0229274050102267 -0.00981150554371688 0.00505632858620155 -0.0401239493386794 0.0138023156545039 0.00479494418515041 -0.0407655587653063 0.0177438696585918 -0.00763251229537244 0.0247107230972353 0.0122129072058417 -0.0306313511638423 0.0613394880301422 0.00127439013928668 0.0025115051507703 0.0303878308482306 0.054879751046835
  25 356.398049737313 ""  1.83674834585666 0 0 0.0108405753158998 -0.00791815879528944 0.00714318189237772 0.00473920321777253 -0.00218411968373156 0.0205214258855475 -0.0323084773020545 -0.0108436481090034 -0.00863591921024492 0.0187961516031158 0.00352156096417335 0.0231742682786711 -0.0060257803921223 0.032785441116294 -0.0021077794518472 0.0230097039903839 -0.00423345143573611 0.00746845114683786 0.00440584570660048 -0.0125456634888221 0.0307313055760298 -0.00574872869444036 -0.00996192271887114 0.0153710616310299 -0.039302600940998 -0.0825059482803584 -0.068819475919454 0.0064156411690672 0.0138263847299953 0.0246500558822549 -0.117408857610504 0.0299410159547535 -0.00487343802319957 -0.0296333460881933 0.007250402750637 -0.0288897966222944 -0.0089475892820938 0.0648788764481065 -0.00582343109687404 -0.00499605674584824 0.0521868784418108 -0.000187256093316576 0.0172490059672541 0.0348440178841814 0.0458907169328573 -0.0057241175853222 -0.042711196355312 -0.00506728948357735 -0.00232485922105024 -0.0455736357597501 -0.0399829100125282 0.00369658754679829 -0.00975918740579709 -0.0216325616371532 -0.00924837002929204 0.00418159534621126 0.0332523998398724 -0.0109717163840369 -0.00711190472111006 0.0440458491830737 -0.0197780539692902 -0.0526667972205086 0.0271578413852076 -0.0135467677567009 -0.0607652093722811 -0.0283462899949188 -0.00106567903556025 0.0101473288836844 0.022276688798243 -0.0215850620077168 0.0376753004864814 -0.0320915860433161 0.0457755148115757 0.00988574218652085 -0.0241822740765429 0.019470550353989 0.0555842082346387 0.00154253043125085 0.0582821213332556 0.0292151408754367 0.00115063282286176 0.0501279783889691 0.0925907427809119 0.0668480638272862 0.0206400766510627 0.0284965706270433 -0.049857077932185 -0.00840710797219753 0.0290158375150865 0.0439143210798793 -0.0309091001588366 -0.0839171606132182 0.0503818267823349 -0.019314890307371 -0.0831268023193586 -0.0406657231725285 0.0026114193761734 -0.0923087405395078 -0.158265409081237 0.00118818357887669 0.0458925289785142 0.11378437731971 -0.0929360476289626 0.200135275648759 -0.117455673191437 -5.17464814066499e-05 -0.0720878171555154 -0.151235653380284 0.19824170246275 0.0743305352320999 -0.0551039884168407 0.000612945102389182 0.0353499365352606 0.0787989479202757 0.0269049953789609 0.0676520311136703 0.0182327669309455 0.0166656473700975 0.0506480747725941 -0.0380789396968933 0.0309973091762539 0.077205109024591 0.00579597194914342 -0.0102915480305579 0.0790558114998521 -0.00598401979060458 0.0121820361396797 -0.0460502285490601 -0.0313445713178441 -0.0245442539943886 0.0479329191620307 0.0273944903055595 -0.00649657840025882 0.0715054102546942 0.0301258471881857 -0.0115905662549296 0.103600644696316 -0.0127674407356827 -0.0331469007131169 0.0950617004780499 0.0278825949953636 0.00945511687124529 -0.0408032211745969 -0.0190883999680703 0.0429214185786582 -0.128605973341576 0.0181126069282173 -0.0119294567284493 -0.0522334866219878 -0.114882129330432
  26 374.954079363822 ""  2.30866443160619 0 0 -0.00681733061610019 0.00654119124095124 -0.0438642338145166 -0.00119240893524541 -0.0373705276712597 0.0508860273471388 -0.0095132584635617 -0.0453549945693043 -0.0575276122318747 0.0491843479186322 -0.00711870622542797 0.0874176865368029 -0.0261052921659779 0.100275294521839 -0.0186411324430709 -0.0321761982952732 -0.00719116358467525 -0.0552514185143139 -0.00435206987899524 -0.0811741133662259 0.0957607732223565 -0.0535525252948434 -0.0959772208064803 0.0246603400665736 -0.00919834098417034 -0.0373701103449498 -0.0700508266341822 -0.0276895828423294 -0.073216219603243 -0.113304590964641 -0.0121191952775439 -0.0897601039028145 -0.00358333763943303 -0.0880534478733284 0.00878799384151496 -0.135096639023192 -0.0355113435547728 0.196387422591632 -0.0236517297773139 -0.0350246163001264 0.196794954268257 -0.0145167449023445 0.0111391960216752 -0.0365867755745488 -0.0127303908806553 -0.00642198756862147 -0.00905990778996613 0.00845643117327222 -0.000292763253824534 -0.0135301008564363 0.0266673557687533 -0.00545907423437811 -0.0288190161740979 0.0193771030625878 -0.00716173958480341 -0.028798463855785 -0.0148330161558288 -0.0039722035079926 -0.0059620078570268 -0.0261355945005916 -0.00300373876389876 0.00634392411299498 -0.0199308765830443 0.00496069984869954 0.00352806277510502 0.0159093321975504 0.00038607249565635 0.00385560904089197 -0.011302942691125 0.0202018184819052 0.0111821121670957 0.0386697877897517 -0.0246892880918849 0.0121721433645704 0.0182619008373257 0.0233288792114556 0.0262070089018756 -0.0211067782496327 0.0130650963227662 -0.0452372337973811 -0.0124518644270999 0.010292786788031 -0.0605450593729378 0.00625345241952924 -0.0126960876199244 -0.0480074395133254 0.0330469108628254 -0.00945867349584541 -0.0491180348350025 -0.0246701146748367 -0.00220056874505006 0.0260360078910922 -0.0322651508422162 0.0113366278969825 0.0216909410921385 0.0260851222591236 -0.0208767661571464 -0.0260530360485827 0.0512216905989639 0.0399789695218737 0.0114208089915642 0.103310584244664 0.062376005233083 0.0511311987403517 0.0209692913402141 -0.018279102234767 -0.0327915342987128 0.0371894020729878 -0.0284971115874143 0.0447308089368382 0.00298084121881805 -0.0598965293258367 0.0268068137728048 0.0500419846868132 0.0311125364703532 0.0632820675166543 -0.00725056081264209 0.045561701139109 0.0140321316078163 -0.0546666076159307 0.0239680216152192 0.0321190418880225 -0.0178325310273285 0.0295071906263736 -0.00937414691470321 0.0138232359841941 -0.0425845493221924 0.05136655706924 0.0207403062824423 0.0155832107846667 -0.0248754630985936 -0.0164784190278629 0.0694190211611518 -0.0202857322775262 0.0425101614999834 0.0342925302553035 0.0410391081527612 -0.00684381623309357 0.0397618887695773 -0.0451297483677133 -0.0359689796050445 -0.00809836722938394 0.0100187001752986 -0.065805963204514 -0.00629100062747188 -0.00532881884862207 -0.0570681034612132 -0.0168175100392125 0.00641552599293844 -0.0639999585379053
  27 383.685607297779 ""  0.682691322992834 0 0 0.000595225051110672 0.00112087714917153 -0.00690023235504429 -0.0030580740080135 -0.00406684901609141 0.00705071811340906 -0.000529081387999709 -0.00643886259721388 -0.00951639209756358 0.00507312420219806 5.76770050524437e-05 0.0110787347352162 -0.000982051921969745 0.0125197299070138 -0.00277974790110201 -0.00103761152088602 -0.000191265335168493 -0.0083789497159083 -0.0035236009920591 -0.00851739248491611 0.0186635881129859 -0.0151719553846552 -0.0127187002719229 0.00171280424259087 -0.000708220936233616 -0.00800868447032748 -0.0120884109935936 -0.00122527406805523 -0.00969736751195317 -0.0169558546898108 -0.00321706609245361 -0.0116714368064018 -0.00172180213069895 -0.0102381662052843 0.00136227743190865 -0.0148888818720256 -0.00178564813127309 0.0246700459940737 -0.0073679116416977 0.00224460361607096 0.0238075146244951 -0.000327442460429259 0.00229479136976389 0.0015527019085809 0.00371385457123097 0.036218691515136 -0.0080586324174144 0.00580437788575979 -0.0434478553537916 0.0105615866080603 -0.00868064935809745 -0.0351510582544131 0.0100046167944872 -0.00715704753542215 0.0484408593835972 -0.0126008825624311 0.00840928031210286 0.07121404710984 -0.0213279643008505 0.0129112053430535 0.0455224000915185 -0.0155501120007186 0.00842953405991006 -0.0463232558996539 0.0100700869473952 -0.00820333787154907 0.0375608838366464 -0.0108517153702452 0.00631711748871287 0.00923626759002463 -0.0652358720049872 -0.075821886180967 0.0183600079469614 0.0551617658314032 0.0800594638140521 -0.113718941223281 0.037052062757996 -0.0203575323219564 -0.0173611104258217 0.00809532016074721 0.0244822216534118 -0.0104773905222093 0.0027654591612664 -0.0256664686551861 -0.0533688736758013 0.0165767689480359 -0.0110891774831384 0.0589268773157241 -0.0128977331802725 0.0109730659555419 0.0645586893479345 -0.0221788402062838 0.0122469293851773 -0.0670451789829494 0.0139981111523817 -0.0122809398271599 0.0376995041327651 -0.0792021150730927 -0.115275706965573 0.0505312991155253 -0.0875760157771053 -0.146064836707255 -0.0941644172399915 -0.102995137296932 -0.0631471984484044 0.0329220853412061 0.0392998244464496 0.120612377555179 -0.0243886820975225 0.150891387175542 0.0362109800998575 0.0287070646377688 0.0618975840191751 0.172302586959098 -0.187604019209246 0.0310845368901437 -0.186506809771712 -0.124197178067874 0.040225810837455 -0.0224465628289253 -0.218302427183387 0.0983667628069978 0.115381811582206 0.00311086760470971 -0.00385530509304014 0.00120107859564068 -0.00623881872297011 -0.00152441557772219 0.00272926650807045 0.00516763667485226 -7.94063980152274e-05 0.00584635995665673 -0.0028698141424162 -0.00214080921077331 -0.00417826364012047 0.00724456604658555 -0.0115766008834123 -0.000532189118427071 0.00834337491209017 0.00385710080973003 0.00172407112887378 0.000697890957268246 0.00151537765492367 -0.00739156170260364 -0.00100224990878493 0.00402381517604988 -0.00800157954002538 0.000826481523286489 0.0019486925185323 -0.000725043992694103
  28 391.485824378684 ""  0.162233574588204 0 0 0.00111658281822563 -0.000442260025138755 0.00675951436972818 0.000356178006150047 0.00440539843696765 -0.00305400404976835 -0.00381937865491468 0.00419414139235333 0.00700205666154417 -0.00438597830596411 0.000503817557313642 -0.00874206186068801 0.00185850003462088 -0.00975478822834898 0.0013421054957661 0.00296674027544023 0.000869590570823302 0.00836545149809344 0.000654840488315662 0.00882586501935607 -0.00654223372962764 0.00471985188586744 0.01154596685848 -0.00055331165540405 -0.00410322337097985 0.00168106599447381 0.00102601269060289 -0.0035388455869113 0.00745467833524082 0.0146389829448355 -0.00911228570980144 0.00968104498405331 0.0037714489187469 0.00807570387124402 -0.00106694763474405 0.0120433364766942 0.00271124064068632 -0.0188318476073496 0.00262104480336993 0.0021181566917141 -0.0190322919353896 0.000639489159464326 0.00222324116377039 -0.000851881564587455 -0.00417823635790105 -0.00140005776181174 -0.00178162435152027 -0.00104059063831489 0.00400684142137317 -0.00491811124114534 0.00621843584413333 -0.0250922195015287 -0.00149358936068662 0.00168802583790131 0.00653868025293247 -0.0108885782041653 0.00080426949297889 0.00617654244776468 -0.00668955486223533 -0.00147530332890929 -0.0121916883965303 0.000516854220268349 -0.00254709637939764 0.024656309457174 -0.00963111999960059 0.00912584543441192 0.00251364230898227 -0.00258685093868818 -0.00176038697560591 0.006501514196695 0.0295793438619694 0.00440384496317248 -0.0112271396733676 -0.0187110012365053 0.00168442434855131 -0.00144076636097706 0.00463737552243749 -0.00629112257124503 0.00614228041202616 -0.00775803274120746 -0.00682574012643072 0.00597113613816956 0.00166390269911456 0.00222402800846433 -0.0528105612989563 0.00114322175214215 0.00100519117673311 0.0151254300099631 -0.016701919923951 0.000559204707404386 -0.0530634593391754 0.0155473579474011 -0.0111490360312153 0.0364334760869491 -0.00971399045224533 0.0123170200232994 -0.00804956223065876 -0.0788553414745693 -0.0650653120795727 0.0309217231611038 0.0361047368639514 0.146085823958758 -0.00191707507655368 0.162231679664523 -0.0625649944552055 0.0136153707426045 0.0648671458667381 0.068830745332104 -0.101857110916096 -0.0905531145400123 0.0356979010574311 0.0382294000906631 -0.0440361399073485 -0.093909535440746 -0.0949300511991741 0.451417670473516 -0.262537956086048 0.502423622794688 -0.152545597252771 0.0717645367551416 -0.395203946115375 -0.281700982010697 0.169935321790271 -0.00277577841142138 0.00256680191316003 -0.000601735278109601 0.00796726147898547 0.0079162343209241 -0.00484641033766158 -0.000681911171919628 0.00470825846597765 -0.00860308880726201 -0.00111370919889619 0.00224450757731004 0.000831924457768162 -0.00453719958704728 0.00661795053866975 -0.000435588834353112 -0.00318991729267587 0.00232828953827677 -0.00547566964206935 0.00252698854515695 0.000747036363839829 0.00458722757161931 0.00418514354398233 0.00244369830311133 0.00272042394965694 0.00465519822590236 0.00127525692242885 0.00318813649261504
  29 401.176604819685 ""  7.57043097987914 0 0 -0.00941344137902509 0.00266301340278015 -0.0367242324829647 0.0085751121698168 -0.0205515908042397 0.0030641733369322 0.0316308327520878 -0.0148712026841918 -0.0326000638887086 0.0234220909037182 0.00037716332873117 0.0421544322357578 -0.0101764620260218 0.0505931558113653 -0.00522372726208433 -0.0158460247679443 -0.0029789035141946 -0.0450892343263664 0.00772119762293229 -0.0445527360884936 -0.00537667082953389 0.011190657496062 -0.0564537177086865 -0.00101509684896612 0.0339856660262502 0.00455314271916788 0.0211760654475313 0.034765788656925 -0.0306604122268383 -0.0723763113738066 0.0773881204777274 -0.0424478781523823 -0.0281209965987412 -0.0330770701816343 0.00788419719977843 -0.0653362215760855 -0.0147209764160994 0.0920904255984279 -0.00161379975612621 -0.0214796113053781 0.100235181084283 -0.00601076536019506 -0.0163564827592747 0.0104174762059376 0.0255106631925968 -0.00956449490144522 0.0251792923914622 -0.00281042805686037 0.0167132274919136 0.0347143522520997 -0.0408670990224549 0.0285741159005929 0.0660762727886201 -0.0339520553049607 0.0133936405837975 0.0738059456628381 0.00827449656504412 0.00500158397178185 0.0385822088085676 0.0237757441971735 0.0103185936283546 0.0248048977929742 0.012634193236779 0.014103482531713 0.0258851109320252 -0.0359683111899907 -0.0016084263715515 0.0095644091813129 0.015910122343611 -0.0223510615570323 -0.0290791142708803 -0.0354819404259843 0.00715778729552045 -0.0520046640077266 -0.0382271439839749 -0.0205716979829196 -0.0565092001508727 0.049574196286769 -0.0248269879042243 0.0419890845543535 0.0260203589371742 -0.0250449490565281 0.0126436376643689 0.00183066930501279 0.04212772889128 0.0993465341825727 -0.0581741884848829 0.0140822724339825 0.100568239932079 0.0209191232110541 0.00132996430086002 -0.00273605019374052 0.0290025788817547 0.0044329255770415 0.00280390407551973 -0.0485599063943898 0.00407751210211837 -0.0112565699776373 -0.0483414141056434 -0.0128399692396179 -0.040088247563349 -0.103692637064649 -0.0794619917406342 -0.073911030286568 -0.0158780503248645 0.00598376107609268 0.00193758623323733 -0.0427146642285273 -0.000403368572867153 -0.149857975092856 0.00779581415408577 0.028266495102392 -0.0701425872348575 -0.144625544733943 -0.04066042802788 -0.0424184073019243 0.0024031391188279 0.0402167039035442 -0.0634420714001288 0.143697551416485 -0.0815765175043027 -0.146156445600351 0.047257358602392 0.0151684894595657 -0.00796005866642052 0.00443985512690316 -0.0382449602249925 -0.0761430805858762 0.0349256077977237 -0.00655204161645125 -0.0369196701236699 0.0654125025202086 0.0141516371337037 -0.00906108954994271 0.00592037397405366 0.0211469427122004 -0.0225532711219658 0.00546462180841798 0.00127125957227107 -0.0248102885213961 0.0547562309311716 -0.0212293560529786 -0.0135575882809978 -0.0167494467925023 -0.0273619327434747 -0.0398911540935514 0.00228023022887861 -0.0401861826167959 -0.0188417986232437 -0.0269054157721798
  30 418.89194580689 ""  1.07762028034185 0 0 0.0755416998440097 0.00688695787408413 -0.028362595582636 -0.0946973808955547 0.00476539647912528 0.0602964279534874 -0.0105452124850068 -0.0328879004354366 -0.0785438679585278 -0.0203818781843632 -0.000713070103576694 -0.0187345597891713 0.00874380525805525 -0.0267701771672507 0.000983926220355741 0.0930554583192692 0.00829712249537451 -0.0376085145879955 -0.100280351027345 0.0475858884705269 0.330110763098742 -0.344420899225825 -0.0197788914842185 -0.0294404503840521 -0.0171212658018553 -0.0953997183983835 -0.181910073788785 -0.0053220280841033 -0.0377427816839938 -0.0923561522800264 -0.116216660763715 -0.0390876501848568 -0.0059934471862348 -0.000604011924253616 -0.00532617930598038 0.0498436788208351 0.0129167292817573 -0.0432054855849408 -0.0341246420128974 0.0470640672898711 -0.0595615335581033 0.0145590168178114 -0.0289712215360452 0.0191136403899285 0.0162452499283716 -0.00480778008970711 -7.26008541566006e-05 0.00941006356088712 -0.00222781852145316 -0.00126731482165058 -0.0131137837218572 0.00875688552640121 -0.00025642500713348 -0.0115259402189234 -0.00377089717796533 0.00580605257545412 0.000227244006656655 -0.00331457623915253 0.000565520427638583 0.00521775489851075 0.00921062886118507 -0.00918751174688323 0.00305603897532882 -0.00291060493629737 -0.00466667241479253 -0.0127855068730873 -0.0071973552314656 0.00215817247181688 0.00828611089305224 -0.0132128188447293 0.00140038324027947 -0.000940523789540095 0.00582041819257414 -0.0055990839247236 -0.00999290724799938 0.00697423216481875 0.00449642037669527 0.00946406098913397 -0.0688831493673648 0.0627088153539069 0.0496484526034206 -0.0654239539248229 -0.012777543170194 -0.0347927939679746 0.0195186328846829 0.0051240327084763 -0.015804020156092 -0.00764708175352808 0.0137482978052891 0.00265362659564596 0.016928884413524 -0.0182263994168283 0.00890504005636812 -0.0111030626767845 -0.00941748543339479 -0.0174728273948411 -0.00603294392483576 0.00034061745064573 -0.00904123076109032 -0.014370895915323 0.00151501557595746 -0.00366834728352657 -0.023151298527493 0.00318618457041325 -0.00230621968587066 -0.000549968649325669 0.00537204827256139 -0.028030925400117 0.0207353852493003 -0.019919993356645 -0.0034264017430131 0.0138019960648338 -0.00935479023857794 -0.021281679504279 0.0103435525777395 0.0209988846934842 0.0155869128641805 0.0249586537555577 -0.00171983640119397 0.00784123958310962 0.00326584223064344 -0.00753346373400744 0.00515643007455212 0.0127005988448698 -0.0248233589379125 -0.0151434273588805 -0.0107896013714512 0.00749026738388708 0.00806209973430978 0.0236214798482404 0.0130193378330768 0.0226787683395628 -0.054971765871852 0.0011755353237505 -0.103300818633472 0.00954898671670609 -0.147749446372573 0.0277484934929317 0.034281914817785 0.0165990261406202 0.00902077998824101 0.0818642177883401 0.0423721502800967 0.0367860895917128 0.0164647159484543 0.145921600507201 0.00728199046753927 0.131076891117713 0.0616445496243674 0.124458945414973
  31 438.457217924758 ""  0.26186354419953 0 0 0.0119110854368523 0.000619728731490029 -0.000758577112319651 -0.0076566604058731 0.00181890818914398 0.00806781549661201 -0.00294419258883584 -0.00289654920571007 -0.00837705087468203 -0.00191757920015088 -0.000610806018895938 -0.0019879456102579 -6.59559906264787e-05 -0.00340659599077465 -0.000489789597732248 0.0134444593580541 0.000931516683233925 -0.00133661951936855 -0.00805339370960285 0.00836742337770364 0.0368843832787781 -0.0335226997461255 -0.000365301278228485 -0.0012426250605542 -0.00388536813609971 -0.0110715117167964 -0.0272620111798939 -0.00442595652190617 -0.00259833808763676 -0.00662865665534819 -0.0199966193361147 -0.00190871223125216 0.00097149347355359 0.00444558415245325 -0.000783681654226674 0.00069972971274123 0.000318693526949929 -0.00785065389071731 0.00145412353977215 -0.000936721868881894 -0.003854403594073 -0.000999107334357913 0.0080690547671359 -0.00777632449403563 -0.00556739094767874 0.00782896894113232 -0.00359602734506045 -0.00767200496783801 -0.013465252169028 0.00536487598260448 -0.00237897262011981 -0.117036346094119 0.0371488048125313 -0.015472653837244 0.129207989712771 -0.0310100859548173 0.0203129565543559 0.011050183898023 0.00327598009480073 0.00221254394359969 -0.097764738805598 0.0347511168071087 -0.0152533855076232 0.107159862335584 -0.02320547196186 0.0154906866702885 -0.0117056116650032 0.00769752294092904 -0.00149423589265459 -0.0140376173370606 -0.0160030289883797 0.00254341940119715 -0.00452559763016166 0.0134301256800365 -0.0108696799377366 0.00418409364350367 -0.00593480206084964 0.00622719869219931 0.0275138762099587 -0.0378795466242395 -0.0199478001652899 0.0305670440008056 0.0260515544238522 0.0133140452768832 -0.225328685874261 0.0671542665275843 -0.0322657419090467 0.260698325566823 -0.0694741989356269 0.0389203774507001 -0.221397995171184 0.0681164415397876 -0.0335729562600862 0.22409868410016 -0.0528690674496532 0.0351503927186161 -0.0227167785659154 -0.00234718982008707 0.0216983958271169 -0.00450961126856737 -0.0226424823735173 -0.0262191301109097 -0.00810818811849166 -0.0417411591636406 0.0163591353632221 -0.0123844404291202 0.00173908310878048 -0.032118756719688 0.0201046000040149 0.0155797529560901 -0.0125293817817001 -0.0106729680144363 0.0171224679705091 0.0041940414671362 0.0223984927545807 -0.0593259804674675 0.0529955383215408 -0.0568099543291653 0.0143709145078043 0.00581596137847015 0.0590969855438882 0.0127904627985487 -0.0322522271757254 -0.00319918146501299 0.0173293110332526 -0.000305202144736235 -0.00139221688987084 -0.0112153791212276 0.00826817297810564 -0.0215955312418791 -0.0116381595306282 0.00445488559546577 0.0294846811667042 0.0100548121848852 0.0202289292633044 -0.0162781637014783 0.0504455784927845 0.00280158033031 -0.0296541406161976 -0.0179485923905587 0.0153836494577514 0.011148339243697 0.0035459429806398 0.000567375806445144 0.0102130726877469 -0.00278522685701216 0.00510633976845771 0.0165603099190157 0.00525355891856578 -0.0116631401458321
  32 454.540297793967 ""  1.60907209223674 0 0 -0.0352166859825605 -0.0021473890107519 -0.00819479591379443 0.0156053640540534 -0.00970086103672166 -0.0208970178265044 0.0148353887595169 0.003907006921652 0.0130022259986963 0.00956478393771895 0.00366141020812993 0.0132552860097145 -0.00210763904810328 0.0200488204385986 -0.000421244778591475 -0.0354080518109847 -0.00339374186937961 -0.00982475826022428 0.0161773197601576 -0.0327577207623365 -0.0900080677441437 0.0757119502354092 -0.0126713943160568 -0.000177054733571967 0.0173664897879905 0.0225764409941769 0.0791474968153914 0.0268992126197574 0.00195855256518698 0.000467323938200512 0.0678076404024787 -0.0016211572701611 -0.0132311028167081 -0.00703076422103836 0.00505551895711855 -0.0241204258477791 -0.00406714164306465 0.0350221455818607 0.00586520596926448 -0.0106898827071034 0.0379366451756316 -0.00252267190395088 -0.0406679518835364 0.0378054536042706 0.0243917582349651 0.0252356966404312 0.00389413571020813 0.0328115137644354 -0.0578501978923038 0.0117098131325659 -0.0198243695041967 -0.0355901837180461 -0.0122913173611297 -0.025283728943283 0.0586443266437338 -0.0358558402090343 -0.00411033786481601 0.0164775795255247 -0.0252293137178295 0.000353565095625462 0.0488057071118405 -0.032308468933282 0.00179184750018051 -0.0160807467891782 -0.00775781320412711 -0.0142237224026013 -0.0558451176040443 0.0053763171477337 0.0226809392812108 -0.077248075093751 -0.00483823731391919 0.0284538145035528 0.00841433644268327 0.0197869605144306 -0.039050203768389 0.03750232270122 0.0255184534707875 0.0242865963022673 -0.142072797972221 0.1224168012052 0.115917857200765 -0.132500008253975 -0.0505790386768976 -0.0965534806557283 -0.0267476261440907 -0.0195693573105537 -0.0205494010456679 0.11109828616688 -0.0466250897965285 0.00527505994326194 0.0841138851237864 -0.0374472465480035 0.00468957781513823 0.00086443499620094 -0.0203005323945764 -0.0157764681352395 -0.0816162737143108 -0.00809944368239946 0.0301274126262574 -0.0651215984583954 -0.0100296975565526 0.0197961597324007 -0.079782733051354 -0.0101620206001848 0.0315264888277368 -0.0228947294288336 0.0667824400664158 -0.127099102372254 0.0794429847907837 0.00166977909954636 -0.0317355353886193 0.0599579209358104 0.00410642421860016 -0.0327875246405878 0.0726362971191635 0.0991764877257366 0.0971115315761737 0.100447026363529 -0.00125459258640476 -0.0168289850412428 0.0608214519065743 -0.00632439859557132 -0.0177074724065557 0.0159258750474325 -0.0641061949078628 0.00266672652184597 0.00412496637431844 0.0273525068071786 -0.0265278713516696 0.0798614031287259 0.0427383893273377 -0.00266594798593204 -0.120147103126857 -0.0334806943024396 -0.0841340813592722 0.0642795156449544 -0.20952056147868 -0.00112122981074417 0.113450743482846 0.0639085962914711 -0.0462991578559955 -0.0330835394073692 -0.0134912224615192 0.00597692481210388 -0.0420920705350218 0.0183604707697771 -0.00950272286965243 -0.046879541701765 -0.0161150168929644 0.0598514128126536
  33 461.760514939838 ""  1.05688344337096 0 0 0.0195499436801975 0.000979486014263554 0.00733917068882461 -0.00509039594827365 0.00654962395978782 0.011612226665961 -0.0107464248622779 -0.00126822336482342 -0.00438089861190895 -0.0050779139296008 -0.00187282782490769 -0.00574856842579561 0.00300486200877091 -0.0101445183390483 -0.00113835038450405 0.0187648929826766 0.00191709143052582 0.00945353311554425 -0.00505987455686009 0.0193138868977834 0.0420353788298376 -0.0308033553278756 0.00915201594592781 0.00286397842375274 -0.0121606654155141 -0.0106370103425995 -0.0462236141372573 -0.0202237752433291 0.000360523127417681 0.00553426476480929 -0.0425961096549569 0.00308669077037896 0.0101386129068171 0.00525522931672706 -0.00284052839289305 0.0113083288217315 0.00426687030464588 -0.0175520385336094 -0.00605074302711606 0.00965524567683717 -0.0186042249123067 0.00123122301192236 0.039032896428918 -0.0204136160735364 -0.0193277774443235 0.0433186741747211 -0.016310142411807 -0.0234129592867814 -0.0791014108778582 0.0213335753122399 -0.00274112748415566 -0.00924418786058184 0.0196018149062997 0.0167605487006014 0.0466970352129805 0.00129396478119575 0.0248581346909932 0.0314066560612392 0.00343767110336096 0.0132773530146586 0.0944642041311353 -0.0192222711826209 0.0282915661708075 -0.0660707810970497 0.0194120120965683 0.00497939349780844 -0.048228180697695 0.0215423875443515 -0.0452724016420611 -0.0229525194457005 -0.0136828716838166 0.0459819352507564 -0.0526110102158399 0.0556836573773636 -0.0574910402561082 0.0276196003424156 -0.046592474030821 -0.0238772121727701 0.0871212049139935 -0.0736783632340223 -0.0581015980848368 0.0911049811140639 0.0552413461341247 0.0256619069588835 0.0452775558357063 0.0111614099411974 0.0205127287105002 0.0827573296051231 -0.00673680755839644 0.0308630719199456 0.176672653021326 -0.0496511307824452 0.0453068044768298 -0.0637492528765264 0.0226677652720146 0.00753981221567933 -0.110330819203212 -0.0293741198996378 0.122004995581153 0.0286560268946636 -0.0289354211291075 0.0709098228819174 0.0592817452255723 -0.0331707333848881 0.0610502980314073 -0.054598700463982 0.0728371234345636 -0.0630835471792804 -0.0529614770830994 0.0716427471209403 -0.0654515006527467 -0.0274729293309198 0.0502798933186981 -0.033528821292665 0.0532823089507613 -0.00703031326850376 0.0300694145874729 0.104361171055513 -0.0638304069409277 0.036184547740748 0.0289519613514227 -0.148040816825208 -0.0913777651636681 -0.0121699161462759 0.045675902821392 -0.000395338695652976 -0.0052231698719946 -0.0274445367562023 0.0189925941980813 -0.0537987150641568 -0.0271890452507481 0.00928609300253448 0.0798009136971841 0.0246214732490614 0.0605202190922524 -0.0412731605641731 0.146989230797945 -0.00246769627524307 -0.0782709549214426 -0.034437322164021 0.0394081908826214 0.0182600702601027 0.00675956974828757 -0.0106629918521229 0.0302098412335921 -0.02152128731185 0.00098200799124482 0.026063348136662 0.00833672534179879 -0.0501742356191646
  34 476.513887639292 ""  1.48571433344427 0 0 -0.0164098142382479 -0.00201739580690744 -0.021484337907508 -0.00410242350271743 -0.0115194094986136 -0.0114068442309817 0.0247263225727864 -0.00191532861358707 -0.0136112591894057 0.0066669470476654 0.00416698273965985 0.0105466577000411 -0.00225450165739057 0.0180503329806663 0.000805270638077724 -0.00806185175811587 -0.00295495959403666 -0.0292050103012637 -0.00492757351889998 -0.024438159449133 -0.0180704689117756 -0.00147340575487837 -0.0258588461868042 -0.0124396247118057 0.0264533292711903 0.00594467311143306 0.0496285970744364 0.0441404992217188 -0.00560492251813536 -0.0344615332348973 0.0684131695251496 -0.0109825017377404 -0.0297174580601901 -0.00979718707184125 0.00543128579481557 -0.0164140560667401 -0.00384588929368195 0.0317559703152737 0.00159614247511574 -0.0056183697757419 0.0316940012508183 0.000365887317080907 -0.0218147288898442 0.0547296231007556 0.00224024551370178 -0.00734775987518875 -0.0040187104162954 -0.0285724982282454 0.0139218715588833 -0.00981005670582658 -0.0119165078051458 0.000716803291505125 0.01646012492078 0.00484173833106201 -0.00449755112993012 0.0157339425934746 0.0540949242713085 -0.0137636315194156 -0.00287940510073091 0.0462670331480966 -0.0350390588181032 -0.0172452738395194 0.0543864545384275 0.00993419595553773 -0.0372871426240578 0.0136699219616246 0.0139769519120814 -0.0181790570350177 -0.0779395350824116 0.0723560549530508 0.0207328588390437 0.014562267578303 -0.0438619107123299 0.0510125982335626 0.00334773255885561 -0.00541822615058975 -0.0627548805601383 -0.0984020612485781 -0.0609910030946319 0.13549147143663 0.024786963656726 -0.061621397599333 0.0357948859593178 -0.0669693557432904 -0.00226615782346653 0.0466254454159979 -0.0158795696825135 0.00608542786633486 0.0537162964117413 0.0722472986230225 -0.0703889859115872 -0.0394224327596015 0.0704127325913742 0.00440686713561232 -0.0632710301588442 4.1656462821894e-05 0.0140118184952983 0.0301347031211944 0.0808815415826863 0.0493543188630566 0.037249186344678 0.0908930930192137 0.199786464594997 0.0485846237573897 0.00790021324631696 -0.0117304158958725 0.0228148526020429 0.0936200591441378 -0.130085670163393 0.146070671471914 -0.0401523499634678 -0.0511008922268724 0.0620055141894381 0.0838418444007889 -0.0129561852734058 -0.103083871603922 -0.111702091489601 -0.0256274282825972 -0.0491821971600733 -0.0469761333504968 -0.0100199584374244 -0.0809002211975256 -0.106097542829001 0.00459568490685057 -0.0199297170762748 0.000353931821369109 0.00284499552852398 -0.0268135563370367 -0.014565853009507 0.0393937172745355 0.0395022105934445 0.0353716705529909 -0.10238191260342 0.00471268467108222 -0.0685883367265252 0.0286603302317993 -0.147779851805686 0.0170376180464781 0.0546112464367924 0.0659979392904158 0.01002619721971 -0.0193662571083392 -0.0118900784401877 0.0339120338265132 -0.0500106806691313 0.00103383249412238 0.0414515201798188 -0.0247768483274487 -0.0123398002400897 0.0553935464614295
  35 504.587449761889 ""  3.67654454382775 0 0 0.0161069132823835 0.00950420595738279 0.0592207355943231 0.0295893632639787 0.0258943582630938 0.019698799883036 -0.0678069466180616 0.00609726396487166 0.0591655779331471 -0.00938673136906516 -0.0129409280965693 -0.0185033440756039 0.000506610714192323 -0.0374595675004753 -0.00485756452991131 -0.0232707277099258 0.00889908349784791 0.0855752324295369 0.0328038449939274 0.0400180361103746 -0.0310249236779051 0.0808252212056081 0.0687058371480761 0.0437638059916632 -0.0713392008832116 -0.0018251118262269 -0.0892365670932885 -0.123040483339171 0.0129154709927633 0.10919746589706 -0.163313791450825 0.026254870793841 0.0937583160625881 0.0148895221248943 -0.0155262322595516 0.0241814098923529 0.00294590947191748 -0.0595800290731793 -0.00152924693128048 0.0030212883328799 -0.0618194839172704 -0.00549677437957881 -0.0205389570218298 -0.0141870654883192 0.0350823829032699 -0.0119861506776721 -0.00988520937020069 0.0315730595271901 0.00568307978416006 -0.0139416746749006 -0.0246887205466211 0.00331384406800994 0.0147544280563514 -0.0190899868613964 0.00369437815130055 0.0238456889775206 0.0243271984109026 0.00212717114507262 0.0179167497172117 0.02195429139534 -0.00893275494135772 -0.0035295020013597 0.013289330401932 0.00845066960121493 -0.0110147565419815 -0.0292653780743842 0.00799470542011965 0.0143429839226218 -0.0184261303435721 0.023527395685838 -0.00365732953619784 -0.00392295198361418 -0.0185877863150054 0.0090797738321434 -0.0113369087585471 -0.00409697229779759 -0.0188811976650225 -0.00992377802142208 -0.0711496416161604 0.0366391984328449 0.0777907248233078 -0.0726679047559331 -0.0865699816229862 -0.0153030308831761 0.00358891875304551 0.0534194037476233 -0.0469502521066554 0.00489537715894387 0.0440445225078654 0.0328484539517732 -0.031939681788677 -0.030089515346813 0.0314208032986381 -0.00245999113698766 -0.0286466338647792 -0.0395011484392145 0.000343220045115852 -0.00985123978018685 0.0146911176317559 0.0411820043000935 -0.00937124354004336 -0.000453465695689919 0.0382471076447852 -0.0115223787486774 0.000963957220113542 -0.00986224072573686 -0.00723589132415197 0.0133243691408468 -0.0364752666549164 0.0109778298173763 -0.0119679554764363 -0.0366292510832762 0.0145195607959986 -0.0147415970282258 -0.00952337967405854 -0.0476160792303714 -0.0193610520015753 -0.0114856365365541 -0.00988798638266362 0.0362076236996082 -0.0104341530816272 -0.0445723969583562 -0.0207939156909319 0.0354669618913495 -0.030475076278736 0.00353237232643487 -0.0531387236189004 0.0237640516574714 0.0204407566858396 0.0531782854207613 -0.00948626278489556 0.0157792210132849 0.0150533956355525 -0.0147355367959777 -0.0548286128001978 0.0986845122781955 -0.0623185404862929 -0.0509609391381642 0.0951937636256735 -0.0062520042626317 -0.026140616371782 0.0318654716386538 0.0303412225633617 -0.135629768555512 0.137138171885963 -0.0132493403702081 -0.162407524515301 0.0149625885991247 0.020207666085639 -0.174673103418772
  36 533.660792753405 ""  12.4976581986351 0 0 -0.00831021560834725 -0.00804689978482007 -0.0138792502851622 -0.0100348706520887 -0.00752585411601844 -0.00838745751829246 0.0154118659250503 -0.000764981460202527 -0.0114635651768676 0.00183395032499332 0.0056420944467747 0.00364629525517596 0.000991097954009005 0.011377454745259 0.00254659029019244 0.00897464142597563 -0.0061228944269018 -0.0207219310603706 -0.011043747948363 -0.0126286375919959 0.00232611040129482 -0.0198248220488942 -0.0159691297294462 -0.0129710922148566 0.0166351481653366 0.0031128164350276 0.0315201358210389 0.0304925324609376 3.41464062705515e-05 -0.0188168847845303 0.04432951509663 -0.00248105961787426 -0.0272834318227499 -0.0022388500159868 0.00622397183680385 -0.00463141585554723 0.000462236797840979 0.0155183837304882 0.00200200049044812 -0.000396171735923447 0.0171450963455002 0.00232571133802815 -0.00968285617468361 -0.0741758406180002 0.0692540161238233 -0.00993717910828659 -0.0166536449465528 0.0975078784881967 -0.00181244090203606 -0.0252691765738981 -0.0459810018100848 0.00358578206714545 0.00850350327569887 -0.0435933594529983 0.00513430028151393 0.0291749899363183 0.035647022513647 0.00750090756206129 0.0298963455236237 0.0318350940158685 -0.00426299481839164 -0.0114325200858135 0.0146866009805242 0.00153783887128813 -0.0159811995371017 -0.0659714917524254 0.0129179167113992 0.0372677946766968 -0.0178418534645427 0.0322498655187352 -0.00874819661088806 -0.0105036313265454 -0.0285804580848621 0.0127896772923474 -0.0245642439026643 -0.00463825427898302 -0.0136518091705594 0.00673133734677714 0.00660127452804357 -0.185141327221116 0.0772873472796089 0.00413901196091728 -0.109839100092135 0.12920969701941 0.0259673163548192 0.0689148999179782 -0.0879733438421022 0.0123896076929912 0.0581860859858193 0.0490820150323761 -0.0236825999742275 -0.0653861049048581 0.050754907794156 -0.000976526005802585 -0.0603366334940751 -0.0838176963104387 -0.00269837035441816 -0.0270886260383192 0.0105327558063182 0.077471678687812 -0.025488612475558 -0.0203017767176159 0.0301195406299382 -0.0304882733223223 0.000362758951106865 -0.0193751880392261 -0.0156499161982986 0.00167570765202186 -0.0412965369281279 -0.00540890639205053 -0.0159258909676207 -0.0649011118593502 0.0218985368104119 -0.0488090601664755 -0.0132967418051376 -0.0583944341114329 -0.00830744106113515 -0.0115094957833629 -0.000193855321870616 0.0844524389881583 -0.0170225547543675 -0.060878683572014 -0.0124694051835008 -0.0173205260973259 -0.00252898813364685 0.000396399669116884 0.0423558191785187 0.080581003934832 -0.028378822321976 -0.0238796149934769 -0.00736895398318407 -0.088437954202909 0.0382407369353283 -0.0253679095799018 0.0760022509645072 -0.0551350937063167 0.0944600382945681 0.00578310551969565 -0.0395748283971125 -0.0177020732713376 -0.0679379220262986 -0.00888656551211286 -0.0118045071605489 0.0453533743325884 -0.0484393225941414 0.0574238623054863 0.022594330184488 0.00304027134629109 -0.00496859595767793 0.117428656118934
  37 553.716364745976 ""  9.04849192702525 0 0 -0.00759152873825878 -0.00180949368779699 -0.00293383938780876 -0.00194083677022763 -0.00331715046452714 -0.00437633736887841 0.00201133978981646 0.000409604705994324 0.000729331222308147 0.0010592355643376 0.00166006012612721 0.00108711344805567 -0.000282491407085974 0.00351188397344442 0.000628255013221158 -0.00623872188267417 -0.00196337483429153 -0.00379525174965941 -0.00219167140944892 -0.00733862546831849 -0.00971490120655591 0.00149356700305879 -0.00444009565668968 -0.00340420218890778 0.0025000480178554 0.00288593168971976 0.0156285780665852 0.00640894707255951 0.000919258575574854 -0.000877828686140329 0.0124162189633316 0.000682607350355163 -0.00598654002741518 -0.00175774790531224 0.00124835313995734 -0.00232111815566912 -0.000585858661709721 0.00595016369422536 0.00136049041467207 -0.00136242024601428 0.00571099017562459 0.000313600891049336 -0.000281177230444503 0.0198984268613091 -0.0134458886298689 -0.00762288101540023 -0.0749274433596565 -0.0477288433691534 -0.016585729562886 -0.0653478328831069 0.0335777996874394 -0.0156814176399661 -0.0206649613645214 0.0714432583288078 -0.0104626382296657 -0.0159082384862283 0.0248566269049572 0.0238632779671009 0.0542967716290756 -0.0223090944304987 0.00682847199180628 0.00193365714498462 -0.0467524593601499 -0.0050642384972909 -0.0122563890320568 0.00457386978148374 0.0327750430384904 0.105567705006306 -0.00507639820308407 0.0553597910209571 -0.0223881499703867 -0.0258931267948972 -0.0483655356464415 0.0115852465711427 -0.0460604814169304 -0.00835344222425165 0.019461612537244 0.0857362959768306 -0.00729115952020453 0.0882752902435203 -0.0227713409701125 -0.0121732448068645 0.0341840010971305 -0.0507208638087259 -0.0188837871894572 -0.0102289258809449 0.0635659369750578 -0.0359422221224777 -0.0893805244679115 -0.0130986881654396 -0.0102624463789103 -0.0156210934031465 -0.0346918401147527 -0.00308791611714775 0.0666281125548666 0.0384119043925568 -0.0046442969189782 -0.0789063712072573 -0.0092531299371456 0.185888074042239 -0.0747950264906303 -0.0888859959189918 -0.0221218144126315 -0.0917795982449602 0.003731790580562 -0.0389706363787287 -0.0643033865845833 -0.0183123130996607 -0.0367657083673253 -0.0861285405189717 -0.0014230764003858 -0.15511552998797 0.0344129327393591 -0.151355271800392 -0.0252312881538843 -0.059692863028317 0.0553192370242268 -0.022510641119192 0.0443512650121365 0.221781202865379 -0.0299869405104512 -0.0609135203517613 0.0533420612155036 -0.000933600034894121 0.00681460366678068 0.00209051528198628 0.00190990873936362 0.00201516980815167 -0.0176752272574966 0.0259648498954445 0.042911716384378 0.0174476946331066 -0.0739064878970184 0.0255869081582679 -0.050194497254575 0.0188394920449803 -0.0777105443697337 0.00860686012426258 0.039607954699499 0.0636662553203506 -0.00440997301099045 -0.00293730795660545 0.000397150459624265 0.00910098297079802 -0.0122725145360033 -0.00981270702047742 0.020477981064681 -0.00339018747093725 -0.000950466112303256 -0.000933859097204708
  38 579.082112040745 ""  16.6578166719465 0 0 -0.000304178084215798 -0.00410318519806563 0.000737862528370536 -0.000126411154844843 -0.00124593633981044 -0.000953714978945912 -0.00126616514534667 0.000155193062071454 0.00207132492458053 -7.0387918362321e-05 0.00127122517569895 0.000553724389231551 0.00209050066738111 0.0013354132727841 0.000105363391973522 0.000257869554308258 -0.00357321450553262 0.00161001106720379 -0.000177772296046274 -0.00108854568629032 -0.00379456195883262 0.0021236116381508 -0.00022169531551249 -0.000218633801844001 -0.00108008098576677 0.00308111351743332 -0.000634996206348371 -0.00413476225818393 0.00164843526703095 0.00734732599710608 -0.00102590440795737 0.00291941648086394 -0.00133186519045302 0.00422340926244029 0.00189292566913729 -0.00165387448786544 0.0021435816864092 -0.00175714423284442 0.00377008691538836 -0.00132684220339708 0.0039539760231688 -0.00100957373604989 0.000801978756866852 0.00102607125540361 0.00111239553510247 0.0268821917541033 -0.00909412219133176 0.00345215334634604 -0.144975684727318 0.0336202436445291 -0.0210740677645263 0.0260451481549014 -0.00817559902932516 0.00467240369024514 0.00353553438090051 -0.000588019245229966 0.00224137190736497 -0.137169483227423 0.0433883746753965 -0.0205039774705458 0.00282396776164702 -0.00040771112998939 -0.000346657766394306 0.0369433665547105 -0.0107213943375924 0.00474650683683413 0.0258271514215102 -0.00398697368477327 0.00316977401765617 0.0424321235583333 0.0120435606766265 -0.0210606454150551 0.0157039276819203 -0.0282319076058431 0.0274070359807575 -0.00633277587124335 0.00169700556565632 0.00099565080199198 -0.0111585646149657 -0.00900778135035628 0.0176985319779029 -0.00334446617984767 0.0123508765381983 -0.0188134518887733 0.320413820731568 -0.082335071000445 0.0447008901441343 0.244060096495334 -0.0717382839403701 0.0357095289842661 0.220455446188014 -0.065535656835118 0.0358988157480137 0.31016444541991 -0.0805247523877108 0.0502797017819957 0.0778862210183695 0.038920761280314 -0.0360484741674531 -0.00486357592003564 0.0286801729050907 -0.0203482511893186 0.0460781005068161 0.0297414792331281 -0.0293386699857247 0.0242102443693821 -0.0744752215587075 0.0522639140435905 0.00569860641358529 -0.0471488648293827 0.0358507515558632 -0.0367932150191102 -0.0138366015069426 0.00643823165342284 -0.0266519894014885 -0.0103518767218882 -0.0438710455888668 -0.0156101164895163 0.00551786320553278 0.00595624865730133 -0.0311639489380319 0.0198379230130308 0.0355979042576002 0.00214468990782997 -0.000144839410673657 -0.000122609808359445 -0.0014148270124381 0.000475384225527624 -0.000299340849698568 0.00183434033088671 0.00111713298298763 0.00120417332090782 -0.000638340084331302 -0.000227194697708513 0.00115566749281427 0.00462145636804657 -0.000987568521468415 -0.00223802460740733 0.00384322596314349 0.00242926330017013 -0.00068873689490584 0.000926411390694524 -0.00136801666589065 -0.00345748034883524 -0.000897497968953628 0.00898339518932481 -0.00893589014190172 0.00453871003480677 0.000567385766063277 0.00958290714163261
  39 618.342626922237 ""  4.90177361643428 0 0 -0.00868041703107067 0.167558334068693 -0.00189594321722405 0.0384746281107686 0.0364234913138484 0.0558576848273251 0.0141159103103344 0.00215272200239987 -0.0377061549986967 0.00840265748033132 -0.0547561895021609 0.0106585993890996 -0.0127051003926297 -0.0772282413968226 -0.0328524000200268 -0.00674708104050983 0.149763607109595 -0.0432537006834134 0.04294572687696 0.0272728996315141 0.0478047979754906 0.0428757205793793 0.0204112307831355 0.0594399996352037 0.00538804087664612 -0.113830809080998 0.00827591224249068 0.106440315337796 -0.0673562943593111 -0.257977486728665 -0.0282282052746619 -0.108520127036118 0.120871245307776 -0.01024011355583 -0.0724991323972896 -0.0247475255962475 -0.0105459166572318 -0.0749069729018036 -0.0280256105247605 -0.00593598988463555 -0.0764263599202548 -0.027389109947681 -0.00189901480007716 -0.00725880159614511 0.000132732515753371 0.00347924679903777 0.00155999192711155 0.00746193196931581 -0.00333429068234867 0.000708593682250633 -0.00188467308388255 4.09524698735163e-05 -0.00199731473873218 -0.00257720443840383 0.000217539210262794 -0.000969648777264937 0.00118735861205496 -0.00406931420424908 0.00110212324839773 0.000470890279013961 5.11899793201468e-05 -0.00162040879674457 0.00103952795989326 -0.000599973075260958 -0.000953885655806608 -0.002224523575383 0.00116565150153508 0.00187040245651002 -0.000119673378116966 0.00281652703002322 0.000248332700418955 -0.00103839772168657 -0.000918160920258138 0.000389646362607947 -0.000588180480712486 -5.04890895412801e-05 0.000772613662426626 0.00176393816792357 -0.00543294449977458 -0.0172324172269373 0.00590472785060625 -0.00471270518841763 -0.0127720078072188 -0.000932399324423963 0.00678068845324449 -0.0012297982012717 -0.00366611430709875 0.00764962225608463 -0.00151361186363807 0.0028581661771094 0.0081306537691836 -0.00596714556187224 0.00365807616990827 0.0086674785855232 -0.00736812104838406 -0.0023026363359285 0.0023611851580452 -6.15536581483926e-05 -0.00094248983730444 0.00347086264832682 -8.09534351045146e-05 -0.00225853655870569 0.00202582996937791 -0.000627774027759182 -0.000664206863791016 -0.00058271572976493 -0.00203139722238992 0.000447000811524677 -0.00101293121388111 -0.0014966996138734 0.000237443358402256 -0.00398994525291101 0.00115952305092417 -0.00267419959794587 -0.000824807501251338 -0.00101256224272164 0.000257792622909336 -0.000303855050074631 0.001301941158342 0.00468689299361592 -0.00109747509703136 -0.000675211729473854 0.00177178426484808 -0.0112744536654642 -0.00878400386586254 -0.002542513679613 0.0118996304993771 0.00729322276349482 -0.00479344470142717 -0.000250620166062035 0.00152654843032798 -0.0106226484197911 -0.0371194836910124 0.000321324182578111 -0.0377343250977891 -0.0251482174291116 -0.0588518910733524 0.0266304933011777 -0.00601428095908776 -0.00106338102439843 -0.0060196901403468 -0.0339310412011903 0.0105486016597336 0.0276280588506247 0.0799788502215329 -0.286363695128624 0.154482313626521 -0.230744928291156 -0.0630651049260847 -0.194051483465524
  40 652.504934794581 ""  1.60975081512869 0 0 -6.37644920614369e-05 0.00040903649395244 -1.58981200217257e-05 1.25941095194375e-05 0.000392507206623991 -1.00904121514209e-05 7.0981918650073e-05 -3.58460817591317e-05 -3.55655616697539e-05 6.31900609589108e-05 -0.000180575718459415 0.000207384265236846 -1.18193580188876e-05 -0.000339777603930339 -0.000301265096940446 0.00111826835703534 0.000684261281306285 -4.13510086979248e-05 7.31407848819687e-05 5.30197118452657e-05 0.000170604921062569 0.000244498388520324 0.000227319808043634 0.00020839626822805 1.93546379628446e-05 -0.000822194750802428 0.000118189166991337 0.000261895191251326 -0.000234429726298927 -0.000564764210720757 -0.000337662581258885 -0.00026058816185177 0.000467359300391606 -0.000298522313757505 -0.000402562075136199 0.000166325864780464 -8.4545472009919e-07 -0.000488081212255019 0.000553866444721142 -0.000279668452751989 0.000136884467528689 -0.000239563782743039 -0.00676790864209019 -0.0135236361954814 0.0300889572404054 -0.00228645658060246 0.00387883662109197 0.0176180801217929 -0.00544788242013633 0.00247871502498872 0.0392490810612074 0.0215733282060998 0.117415464277331 0.0581984442248979 0.0429474450636528 0.102330972365662 -0.0858136263986321 0.00390328038166725 -0.00510510109677995 -0.0391021394798408 -0.0228313674114319 -0.11425210120915 -0.0726462358607159 -0.0356077377919023 -0.098697506111248 0.0748535218855525 -0.00147565453088722 -0.00309000360935147 0.00323016473889707 0.00196858105924111 -0.0026353589570675 -0.00267498033149631 -0.00230647560086349 -0.00157821257109509 -0.00360247594076344 0.00258762401429307 0.000367096741224205 -0.0148941178308408 -0.00907037561747188 -0.0265853597963692 0.0348696624971914 -0.01150225758293 -0.0270113383242448 0.0307365016390723 0.00947179501475847 0.0909652634033125 0.0768277635481042 0.0382380943818115 0.0685055560035068 -0.100481939576768 -0.0104807171342325 -0.0786681361146981 -0.0952080864147281 -0.0244390483642461 -0.0585653140679408 0.0940081641854042 0.00409658109406605 0.00281698425224531 -0.00054681078315197 -0.00340645919558946 -0.000978947475275126 -0.00426717502924602 0.00906632690725844 -0.00233784586913154 -0.00197039081430534 -0.00151398688847392 0.00443990580196199 -0.00141552743619487 -0.00811813268379367 0.00250446249158211 -0.0049553812510393 0.00312818712081282 -0.00338425962995985 -0.00377882412478597 0.00355057478101132 9.95430641966698e-05 -0.0124875055422276 0.00242669698820415 -0.000386144772661114 -0.0217737993364955 0.00225138016348874 0.00166539109295683 -0.01356342697965 -0.00137843935103248 -0.000307732608443534 0.00200292838854774 0.00267225959346594 0.00777577011982371 -0.00325149638556424 0.00229982750223933 0.00364616669973774 -0.00566493083467561 -0.00823160024696816 0.000513072552359859 0.0011551779384472 0.000692510928975353 -0.00353580581828351 0.000494588381491336 0.00442739923641687 0.0101525808149303 -0.00814073663279361 -0.00010328909814321 -0.00101006989716281 7.37652789337509e-05 0.000512724322509083 0.00289711990021237 -0.00272961178392379 -0.00131135203931022 -0.000930484235282398 0.00412587428632652
  41 682.031675926669 ""  5.94217722175755 0 0 -0.00532842225561641 -0.000565044756476379 -0.00129151428516088 -0.0022749007991141 -0.00317150935254352 -0.003349639196567 -0.000746602657703804 7.57965078219688e-05 0.00173363095346839 0.000268057719445504 0.000875268064568307 0.000598854342967303 -0.000294795720492815 0.0011729106420187 0.000195226463852375 -0.00488103236984523 -0.000735453654422585 -0.00107381213164911 -0.00250817940121323 -0.00551487482441248 -0.00555471278341395 -0.00171100188943889 -0.00439485188522706 -0.00341022853954725 -0.000469034794667132 0.00126662889168094 0.00944803372728282 0.00138574997806389 0.000563012428161361 0.00151990228026485 0.00408391700114144 0.000933822853847649 -0.00222496938831847 -0.00158287613981574 -0.000368273400827567 -0.00167189121840387 -0.000463828239027389 0.00375832221756179 -0.000160139870444946 -9.91449468848317e-06 0.0028226241969713 0.000492772961298105 -0.00694004269495782 -0.0339988672591381 0.0259893955675365 -0.0154543702855087 -0.102346035800786 -0.0262051379919914 -0.0171659378129532 -0.0608921889000619 0.00824075420317876 0.000672744598925467 0.0463504412118517 0.0675103887354748 0.00832724523926328 0.0478950837730895 0.0454711693139546 0.0199324367633981 0.0625625043002315 -0.0105210310819035 0.0259362685662138 0.0592013818228441 -0.0494062299469698 0.0178323071006348 0.0485609966332734 -0.0514865201046886 -0.0114440651018768 -0.0355593255664133 0.00342384194750634 -0.0764306656187825 -0.00186604144942636 0.0296354756471262 0.0490213221653418 -0.0413930725671257 0.0520007309623124 -0.000350562915103043 -0.0402666321407105 -0.0705928348234003 -0.00099560098759249 0.00111099098402967 0.00861917996680068 -0.0100769010021848 -0.0265199223781382 0.0104748052188634 0.0272633615657995 0.113496898793269 0.0186023912208764 0.000729532563119778 0.000852557574453852 0.0251900992207109 0.0196255862047642 0.0374577226462244 -0.0366723821497668 0.0339557427942728 0.135330028801671 -0.00922378591441519 -0.055294512384821 0.021077141638772 0.0254485297986683 -0.126428582891248 0.0170602108544887 0.048695836256414 -0.0542602704931629 0.020375107033053 0.0211037573159896 0.0466642358170634 -0.0120553874766704 0.043639949994135 0.0476748479353551 -0.0112556072284791 0.0393262095752999 0.0906547908499193 -0.0514731736831743 0.0876116265715664 0.00539255086064188 -0.0102961959938412 -0.062315339646914 0.0051599036775427 -0.0505658335333263 -0.123088656554018 0.00944405629736677 -0.0108517178051488 -0.0616147076194615 -0.00585961838746597 0.0124258423645716 0.0045386258977625 0.00645434928095875 0.0213974469349714 -0.0159625722122977 0.0128530938499535 0.0267841716220662 -0.00298809072200754 -0.0562200915497122 0.0270152874534375 -0.0369387999988586 0.00345696587240884 -0.0452587251817423 0.0124713541253552 0.025822439925516 0.0435547648382979 -0.0214226094442982 0.00334991053837627 0.00410152180662768 0.00558732173432679 -0.0023745905618916 -0.0233597342684939 0.0262681807835614 -0.00415602462639212 0.000146384252464634 -0.0161104184740812
  42 723.108189441223 ""  34.1363487963723 0 0 0.00979022166059695 0.0540808454943529 0.00562092661212577 0.0198553548509208 0.035976523825992 0.0364128934656954 0.00481244664863354 0.00664395857055379 -0.0115682367285146 0.00717030350507553 -0.0163872919903639 0.00505130585136483 -0.00532335907768666 -0.0315541447556536 -0.0140447424046818 0.0782870582087127 0.0636831721447133 -0.0221437790952825 0.0229281074859431 0.0288106966057968 0.0137237669365545 0.0535116677118468 0.053918302730372 0.0535199188095805 -0.00102432062766285 -0.0610714634529703 -0.0204208703735204 0.0404590308131347 -0.0256961261757681 -0.109084513970267 -0.0314255825072055 -0.0471499273984231 0.0740828452352554 -0.00314090354035341 -0.0268738733852417 -0.00608736883392277 -0.00447912174325224 -0.0318604558427673 -0.00859849822701574 -0.00276432214382972 -0.0365167577317879 -0.0119838281113143 -0.000291851276795737 0.0375148036632671 0.015236366609516 -0.00534976049733644 -0.0122858654174207 -0.0151676539138268 -0.00400722001654287 -0.0046031175614802 0.00123809399781262 -0.000671373182978183 0.00117943609769972 0.0135542762785138 -0.00337526528732071 0.000583698489113954 0.00673471414959531 0.00692369973012663 0.0039304500932967 -0.00139695459477818 -5.82452491079654e-05 0.00309265124703393 -0.00698766191369332 0.00421316586829593 0.000583160534081222 -0.000172614973827617 -1.87170778108887e-05 8.63921760800157e-05 -0.00028809735642279 -0.00567108884186301 -0.00011904255352221 0.00236228262991061 0.0029280369731486 -0.00220307129172247 0.00299099626681056 2.28720271857293e-05 -0.00229941145302487 -0.00437704977405932 0.000570609730876162 0.0742411738415513 0.00563129864902019 -0.00235796561328083 0.052999742775991 -0.00434726338058377 0.0067041321525555 -0.000199376131749781 0.0148184947630712 -0.0104895668375832 -0.00834675497816073 0.00140450795740104 -0.0112932022336572 0.00467716050155571 -0.00787690561106874 0.000318910084723664 0.0200141405701026 0.00632450462596108 -0.00622901371934468 -0.000282408256845563 0.00270402386515481 -0.00576069180646431 -0.0001818235738264 0.00261288726725132 -0.00609234487213555 -0.000292477421374191 0.00248792151842326 0.00295017674727931 -0.00064075396068384 0.00286768100298236 0.0031506742642082 -0.000944508832122101 0.0025018449482879 0.004984928018921 -0.00278316659113853 0.0046529521917934 0.000367442999949201 -0.00151383123761632 -0.00382921896221742 -0.00013551391228545 -0.00255524450806123 -0.00585742769379801 0.000819417045765835 -0.00168725027452392 -0.00482036630220303 0.0115126110685024 -0.0205410370167194 -0.00653146196450116 -0.00212817700634636 -0.00678420724131807 -0.0150300416217562 -0.00685038990456504 0.00687949132476323 0.00965518088599722 0.0739298063136557 -0.0915538438110506 0.266693385130643 0.0492407683780966 0.221812444432807 -0.121885480426577 -0.0228928423236564 0.0547087209332439 0.0133088213285947 -0.0421799023736 -0.0786248578906921 -0.0297285801539325 -0.0117536872627589 0.414821911034109 -0.359844412309049 -0.0297813825457856 -0.0568272169770622 0.454842020253087
  43 758.026415364149 ""  1.33509443385122 0 0 0.000574523573403092 0.000555195861029091 0.000190456223764672 0.000529664753677606 0.00085742598648874 0.000958276808836471 0.000363819071323253 0.000168957749681304 -0.000542585234958623 -5.38857658521359e-05 -0.000153509198464199 -0.000282131216151315 -0.000594592466049157 -0.000696939591434231 -0.000158937093373792 0.0021555823384535 0.000818434347194609 -0.000401382304420804 0.000550060382158208 0.00119151994582999 0.00113023149609412 0.000898868584146386 0.00164599040289435 0.00125481086618339 0.000231595701053355 -0.00137506581293282 -0.00115672497159737 0.00068407348756345 -0.000360624923841131 -0.00195842909353442 -0.000607525494390792 -0.000716857107263249 0.0010810259381242 -0.000248066581710782 -0.000254589317548253 -0.000119122071325028 -0.000633522850574196 -0.000809547739923952 -6.66469620065902e-05 -0.000811400177546471 -0.000988139779255571 -0.000308036117829533 -0.000837634027032169 -0.000259906053704607 0.000797353288976069 -0.0141009757529118 0.00204111563177392 -0.00331694050986352 0.130668442415756 -0.0325722671533306 0.0194178097306024 -0.0682595824282108 0.0181310997919593 -0.00868056761831453 0.0739675169841324 -0.0217136071773822 0.00886159836296039 -0.154062841684406 0.0454244593291611 -0.0228105588430856 0.0670193694152168 -0.0187248464029497 0.0118992762097921 -0.0685044197385635 0.0178378909133358 -0.0105717535847456 -0.000739275123421371 -0.000338008725389973 -4.95458371581344e-05 0.0227814583777957 0.00206873732758141 -0.0107518723662412 0.0109143176641602 -0.0111931074555171 0.0144332402284206 -0.000717191756492147 0.000494348729057837 0.000979545964191715 0.00267291118876078 0.00999817498905238 -0.00651615793267221 -0.000972857564491353 -0.00620795137655541 0.00647552091636948 -0.203012049257411 0.0491753590469637 -0.0251057819401142 0.205694015260452 -0.061209290546569 0.0270509487108519 0.211980232630424 -0.0615869268190623 0.0356102171949921 -0.179968388928501 0.0446182003613194 -0.0297697537242159 0.045390334810808 0.0279491615127465 -0.0138151033717298 -0.0197241589412041 0.0183385998610445 -0.00183724211635683 0.0428860722785425 0.0222866890130169 -0.0191998555141937 0.0127504526688681 -0.0440826966855196 0.020982836536487 0.0120331634689864 -0.0363174245208193 0.0255325233704268 -0.0269419966342916 -0.00184405391255897 -0.00703243715404253 -0.00610190477667884 -0.00063692282223229 -0.0108541292483545 0.000347612477482802 0.000283831633344691 0.00190444753937443 -0.0081784642152645 0.00497661748720954 0.0106088580598205 -0.000636301876581986 4.41035077005857e-05 -0.000150320884811155 0.000148222166842908 -6.85761075263864e-05 -0.000592420863403301 0.0001587463945722 0.000944315649874999 0.000409968041693076 0.000924895033299595 -0.00190830251164061 0.00764093378431208 0.000785034627146509 0.0071603282516754 -0.00392904382729599 -0.000545502839287036 0.00262215097529272 0.000372483736929072 -0.00139905534702229 -0.00200295646751456 -0.000234025687467678 -0.000849572749151179 0.0151821011766356 -0.011523377193505 9.15030171320365e-06 -0.00122677879294933 0.0133396921658
  44 819.977807907051 ""  18.1224694109308 0 0 0.00311286041697432 -0.00848366473700313 0.00228696975387193 0.00422954935918816 0.000199823922720912 0.00497808595811363 0.00307246102185473 -0.00199766890008908 -0.00601501540582367 -0.00236426626857787 0.00138494544652439 -0.00387944215064459 0.000966587348239507 0.00319445995068805 0.00202242292229979 -0.0188122837470079 -0.0136264585954069 0.00445742481021602 0.00411114365586917 0.00916281200051811 0.0123222351065129 -0.00226788236812945 0.0050186872934328 0.00303129130111394 0.00403446605873839 0.0106205419127706 -0.0151730385307239 -0.00698429723541581 0.00342937959294376 0.0128821782658312 0.00361983675775033 0.00766687775138151 -0.0178225808489928 0.00321202625234586 0.00639297816667115 0.00607551164210951 0.00110485098020136 -0.00194363654475307 0.00171304205694415 0.00122093125948233 -0.00185095894896794 0.00142502109263922 0.0115932075236048 0.0647294971225771 -0.0412111160264528 0.0133056807636248 0.0880483010438185 0.0435418804797898 0.00157336769533755 -0.00476658582618009 -0.000218307661878929 -0.012803174656483 -0.0238867056912472 0.0441995838484137 -0.0187539884511527 -0.0324010179824821 0.0727778999781644 0.010025418986316 0.0438829332249573 -0.00104161330597562 -0.00706955914286738 -0.0641794817216564 -0.0694670498939046 -0.00279856937823456 -0.0428298319017621 -0.0550301959657303 0.0279849096417175 0.0786362524667272 -0.0142012269595457 -0.0610589499339531 0.015093503318785 0.0238666111304167 0.0481348943054499 -0.0187130451103062 0.0428767619198933 0.00757717321021836 -0.0112843085281567 -0.0628300211698647 0.00106822734462251 0.0379800623587194 -0.0192943042552118 0.0146463870366564 0.0653410998362929 -0.0299357324335833 -0.00750965640112094 -0.00546369418031106 0.0337147978496077 -0.0334578915225283 -0.101574184059448 0.0407413176188636 -0.0334517359303073 -0.136268980213218 -0.0221188440305185 -0.000100831734550665 -0.0336895510713531 -0.054971324055559 -0.121828351781561 -0.0350870292489878 0.0450729254649216 0.0405406710914987 -0.0243796330342981 -0.0114118321363464 -0.109136542680437 -0.0349226808147022 0.0467007052568294 0.06098121156987 -0.0953802107598097 0.0778834010721755 0.0497461748885433 -0.0863403301657222 0.0747530997819008 -0.0444280693695532 0.00309388375905713 -0.0273256917989055 -0.00952272471255039 -0.0977982848132327 -0.0949304787416172 -0.00813141550509665 0.0116452134067689 0.061283518719698 -0.0172912265155165 -0.0930877356744454 -0.0941939602916698 0.00858485714561185 -0.0310763564892624 -0.0104639098145427 -0.00283926215210986 -0.0106488742216708 0.00873446804765304 -0.0132890502568722 -0.028370857062091 -0.00643324289959578 0.0968875803941465 -0.0518200822579674 0.0379817068683359 -0.0170633773463077 0.0522212663754127 -0.00973981166045455 -0.0379068793234662 -0.0422661708954552 0.0206121011565322 -0.00525387134645775 0.0115034880190943 0.00352179468749694 -0.00395274523362302 -0.0376455451136093 0.0338502957730701 0.00313308159552485 0.0116101598843118 -0.0546553596574294
  45 827.417158817398 ""  5.76120273046924 0 0 0.0249568392910529 -0.0885601999970487 0.0433021154932728 0.0653038428092818 0.0551597818755372 0.10400556261365 0.0522189876968237 -0.0162918850151109 -0.103723053158592 -0.0176871776713814 0.0130626686785964 -0.0282432877737273 0.0017268810352241 0.00154258113403532 0.00303540546128643 -0.101553300252536 -0.123153723932643 0.0414032280891059 0.0706283498432624 0.153997546068691 0.109455139190694 0.0754942852564518 0.163459005815163 0.1226583989595 0.0600978560938961 0.0853198708094852 -0.234780005317513 -0.0562805295816541 0.0258725495125561 0.0617059274335757 0.0287692191758883 0.067185829566549 -0.190432048200234 0.03102748497567 0.0484605304835305 0.0657034074807365 0.00628384303068319 -0.0483823935534543 0.00791273543820395 0.0111931458740221 -0.0506797127165102 0.00237594808109002 0.0082518152993922 -0.0215236126768692 -0.00302948202631766 0.000217489663950283 -0.00183976558137602 -0.00185847883589718 -0.00333814556283689 6.5575243991023e-05 -0.000442056953942936 -4.28187435648383e-05 0.000897343438282202 -0.00285284881279734 -0.000272958259830282 0.00145228796960832 -0.00303875899668566 -0.00188422891784134 -0.00092926000153944 -0.000229326255118168 0.00279225385362873 0.00231276840419406 0.00322952281096959 0.0054848971671606 0.00051130461279601 0.00185360317770117 -0.00145120348072485 -0.00287974138957263 0.000460074506934151 0.00260981635060637 -0.000613991353905983 -0.00114121928964625 -0.00132835481881747 0.000370627306060225 -0.00107723486878714 -0.000360502329749828 0.000375783762696278 0.00224945701392598 -0.0200504130279592 0.0125782765876646 0.0192930718965986 -0.0222267630384896 -0.0682147333674869 -0.0297626568279991 0.00875491878595294 -0.000464528611087051 -0.00247883227391393 0.00673315920246545 0.00271270674917437 -0.000752579172153429 -0.017028708332993 0.0105628036697028 -0.00152814294290118 -0.028319095096753 0.00649195568224769 -0.00453513583614984 0.00501459314169309 0.00163209662838435 -0.00170382159731348 -0.00130560826422318 0.000980916406055213 0.000591859976242497 0.00487683720285122 0.00157567674183954 -0.0021137471689946 -0.00182768969756003 0.00248090634661907 -0.00240835914256789 -0.00130081219904058 0.00221860351486465 -0.00195306073856465 0.00131874159901444 -0.000242740673791331 0.000984473710503011 0.000448530434190137 0.00351927178966338 0.00388743448484812 -0.000369430389430869 -0.000285573072569681 -0.00251727753987585 0.000806999174381088 0.00338567222799183 0.00315512372615443 -0.0260527157469633 0.00915200237678609 0.0126594536928551 0.00159275316086513 -0.00436408758377041 0.00184088382442594 0.0256979813683813 0.00795942312225465 -0.00499230183684871 -0.0554538932100814 0.0116479381259924 0.01320198178188 0.00548716287707703 0.00719989569079214 -0.0218858433087703 0.0350723136289026 0.02207139935187 -0.0179931966269708 -0.106792726450524 0.0109156201922985 -0.00194867926750519 -0.110536685743996 -0.0281787421400167 0.0218328178752925 -0.0373316422849043 0.0329677370545545 -0.082263820957217
  46 847.910180112541 ""  2.59888841318986 0 0 0.00020693715362952 -0.0043218502668081 0.00218754119542162 0.0029931815452217 0.00536206534013244 0.00609938416285469 0.00281303413199599 -0.000842582806847835 -0.00477048135494878 2.20042723791075e-05 0.00119028090329671 3.82701969298617e-05 -0.00080470323454406 -0.00155345972823373 -0.00153553311183804 -0.00306312593452426 -0.00474918502980809 0.0029688357954416 0.00341064896676422 0.00856037441898456 0.00336025210175435 0.00681143576343123 0.0121823861630611 0.00872205878479007 0.0030694881638047 0.00284414785049165 -0.0112721238225306 -0.0025468253650397 0.00109954729410279 0.00299687085314536 0.0011646924438067 0.00292534282114627 -0.00844381096187514 0.00129245284842773 0.000617748578439713 0.00143771456802806 -0.000693418124486045 -0.00324948415301801 0.00157511960322072 0.00245860268590937 -0.00634464994346014 0.000532868890157923 -0.0117830657896956 0.00333806444818792 -0.00231492708582499 -0.00346151884412685 0.000139483713806113 -0.00088512150812516 0.0154758104110156 -0.00333547913581964 0.00509559149113049 0.0557986216291839 -0.0138754122391425 0.00750889097196414 0.0405095515556457 -0.0128902823862764 0.00512822168063719 0.0143042520729521 -0.00395404365730855 0.00526478501093469 -0.0607679864119195 0.018066704178863 -0.0102050153277382 -0.0811919421352701 0.0205296987361331 -0.0146721004392781 0.00624678824064905 -0.00126950589085403 0.00140882440588582 -0.00529381906799013 0.00161902838241944 0.00442200453701023 -0.00397844703991365 0.00162037290001378 -0.00592422760259023 0.000590541970392438 -0.000718904823739356 -0.000995356911672355 0.0166524331922869 -0.0473733616981369 -0.0209460265045059 0.0205594748686936 0.0482345974926525 0.0277778993207564 -0.371855885249666 0.095290494466639 -0.0515994269408801 -0.28276367964295 0.0809525058941498 -0.0407056616737095 0.399490670441673 -0.11556519944565 0.0635720331222742 0.567034742901879 -0.154394233445778 0.089509530958378 -0.0051759376425461 -0.00530093449669632 -0.000659323906274798 0.00150036505666558 -0.00110727783965659 0.00321346399694435 -0.0173883181489259 -0.00360924069009231 0.00625924652225976 -0.00179857361016061 0.00788916776377299 -0.000683774473511271 -0.00848070381726252 0.011645206316839 -0.0104835767144466 0.00232535320599281 0.000132842746328119 -0.00304242749959219 -0.00199775866374798 -0.000587871195628711 -0.00814190536606347 0.0134458827669669 -0.00438821507641 0.00352493840139475 -0.00457169923258256 -0.0013620457783162 0.00407704827696476 0.00799897133184078 0.00224610674444163 0.00540232553398257 0.000454224793833963 0.000362025996139185 -0.00128219581014169 -0.000271981835861095 0.000859689326357431 0.000908283324656269 -0.0239020117547007 0.01087742130588 -0.019487281975845 0.017958094959029 -0.0395027199671531 0.00925652394331828 0.018071413681612 -0.0208008654245519 -0.0128493779086572 -0.00653808866033618 -0.00326540031553476 -0.00286253244653508 -0.00830823336611807 0.0144214729183276 -0.0134693160009568 -0.000225591173265112 -0.000366086894259136 0.0107439330752621
  47 852.153949909594 ""  1.65133877517956 0 0 0.000539182874757359 -0.00445213914708625 0.000716690167093892 0.00192761195907737 -0.00239364958849533 0.00122364065352242 0.00113234439748837 -0.00163295267396712 -0.00196466971738256 -0.00177888179514957 0.00115351097915325 -0.00253887232621986 0.000546521068396923 0.00255994503428184 0.00146392905522281 -0.0164872604784451 -0.00845676157324524 0.00307832252074005 0.00163215803681705 0.00287477094880467 0.00781644541179408 -0.00466844201532377 -0.00121742745894742 -0.00127188331344638 0.00186418085780376 0.00742653948068775 -0.00629930275316956 -0.00553694462574539 0.00221877090030873 0.0111641082889772 0.00220615299806681 0.00546168116074136 -0.0109839261382275 0.00193031726907209 0.00423381966934073 0.00332523910959665 0.000617404128196253 0.000181957192726161 0.000946949320861617 0.00124998641514584 0.000199822923619656 0.00141355083772392 0.00562222745694112 0.0451119202887433 -0.0163023377139199 0.00421742787961646 0.0341295382869642 0.0228118300293746 -0.000775363293140059 -0.017422527029987 0.00112476828499187 -0.00601574213277572 0.0258611130813593 0.0771981269845848 -0.0125440225546889 -0.000219242944735327 0.0794682942165482 0.00433682433516619 0.00320374372294708 -0.000746384020119612 0.00441243733313817 -0.0229738115274629 -0.0800158498528542 0.0136047002531569 0.010927299816098 -0.0852540466256006 -0.0382224235523737 -0.104109869110613 0.0233086763541547 0.0658895196149709 -0.0227585678487682 -0.0223925288603322 -0.0562381465179385 0.0151387027398754 -0.0429177032865448 -0.00907957831698098 0.00484875181436555 0.0584487774512099 -0.000981812907697669 0.0421229828672816 -0.00626173696880288 0.0066053058242737 0.0515259346886665 -0.0165943729055887 0.027304330462721 0.077214262758842 0.043355546109713 -0.011301503367634 -0.0365453214182659 0.0682088302298549 0.00254917640007489 -0.0570267105362086 -0.0614747506722171 0.0427261800532873 0.0601344698250071 -0.0610506654205933 0.155921942088485 0.0514136516746168 -0.0544866684951256 -0.0888604245397784 0.0373582859108115 0.0342926812427448 0.125720557501007 0.0545168020619378 -0.0582638597521119 -0.0755933173061857 0.127651803442055 -0.0967873720995173 -0.0459614905453204 0.110060396540358 -0.0876459792937816 0.0833677481028005 -0.0175816026265807 0.0673442011780406 0.0171110319321656 0.1288781678187 0.107116520068396 0.0149974336705698 -0.0314735067019141 -0.138290544705135 0.0257599831137586 0.123662980955972 0.104611925383065 0.0075116388592927 -0.030159350626014 -0.0105799771711813 -0.000357913074305539 -0.000922186220337736 0.000722458606757436 -0.0107132555008075 -0.0190037815546586 -0.00590075266717936 0.0879390258999664 -0.0519691276520872 0.0442127014747851 -0.0161186136234728 0.0536603448508018 -0.0124061641667991 -0.034397283009641 -0.0149561981014111 0.0152653204349511 0.000363931461694701 0.0115162969279322 0.00353693639011408 0.000789535396094191 -0.0360427039800537 0.0337480003662261 -0.00429172185902652 0.00787636014887591 -0.0411371266073878
  48 863.578556856852 ""  45.6476065561328 0 0 -0.000682013394066366 -0.00118288249792964 0.000896714381393658 0.00284480234378677 4.976252563263e-05 0.00533014219121059 0.000817103914148138 0.000220715774680029 -0.00164662915003373 -0.000829843328394961 0.000430617861346341 -0.00201619022134353 0.000907689439676799 0.000132001437700303 -1.46086534290023e-05 -0.00211776284887824 -0.0034858491769502 -0.00349143666690966 0.00282123636372354 0.00295559937250272 8.77150754269173e-05 0.00668694081015565 0.00682302822745264 0.00732062049127484 0.000709995071317569 -0.000110408148363514 -0.00586415842027835 -0.000641792439514837 -0.000870036479256085 -0.00316451975491749 -0.00138703392346967 -0.000464303753929586 0.000574257459664775 0.00211197113451361 0.00412256060959058 0.00509806806249248 0.000850674114869301 -0.00447029854259931 0.00377399787942263 -0.00106138463528928 -0.00218376378662437 -0.000873816026255959 -0.0115473930167943 -0.00138305369124962 -0.00208463824573654 -0.0186645115679233 0.00550100754596081 -0.00303071029918453 0.0993870904277872 -0.0220630562122936 0.0138621249742405 -0.0841137680110342 0.0220556822165075 -0.012009661089454 -0.0618260091131339 0.0162499788558928 -0.00858874793826346 0.0739096171719029 -0.0240280037114121 0.0103867699001394 -0.0354223729457749 0.00839935653155579 -0.00509706637849656 -0.0539611435540164 0.0146319525065146 -0.00831965113926622 0.0185494574016787 -0.00292787935791275 0.00150902967114798 -0.0262571706167788 -0.00190645567499422 0.0107788043294188 -0.0119087304223246 0.013923610214508 -0.0159338806719922 0.00543246047686661 -0.000912403869516982 0.000674921849411987 0.0138830771387324 -0.0422117061392436 -0.0204260023252572 0.0159567969168478 0.0325818662234489 0.0274093893111849 0.489982370165036 -0.128466072386509 0.0702966211459987 0.373875770270105 -0.109090757002407 0.0537481768302848 0.200459655773328 -0.0580460456744117 0.0313706625007909 0.281796664279785 -0.0800703463177454 0.0439359607581425 -0.0337038733512492 -0.012951559805961 0.0103133595332987 -0.00314056627775469 -0.011859917763835 -0.00119313804381366 -0.031802255156506 -0.00776863357596487 0.0133261550440772 -0.0100137558496277 0.0193578213781776 -0.0118515998759046 -0.0154759731027236 0.0178071183953967 -0.0176661008306126 -0.00143955163027341 0.0127306157549419 -0.00134072928366667 -0.00765759364941887 -0.012548256795533 -0.0294403607961534 -0.00108025242351852 0.00178354237033363 0.00409925905204072 -0.00907388023465655 0.013404403439711 0.0242813840858568 0.00731782958989607 0.00751734021055195 0.00484247716030172 0.000121186164412207 7.62845224168105e-05 0.000143833390553265 -0.00103120784953498 0.00125351632386237 0.00119744311343419 -0.0290870204125087 0.0198064496884814 -0.0320662325348874 0.016766834617495 -0.0453170230108104 0.0128572140240822 0.018649330542638 -0.0239185578286225 -0.0124734844918642 -0.00227306613430416 -0.00339349323290266 -0.00349762479974043 -0.00594328657497196 0.0119656288126647 -0.0114301043152167 -0.00809979394100598 -0.00526883237066618 0.0194059152566342
  49 896.023487213876 ""  3.1979887787753 0 0 -0.00502586026401113 0.00873878098058207 -0.000819007941900186 -0.00510337878952355 0.0165260603610627 0.00955617476824568 -0.00316440962268967 0.0083088658528675 -0.000187123624114249 0.00732981546421956 -0.00292938949493909 0.00620738331840174 -0.00159287607021487 -0.0101673215525505 -0.00518521553704589 0.0612218806040182 0.0197725865852221 -0.0229016057839667 -0.0033465704214689 -0.00290887685777129 -0.0433006547988515 0.0440241959888985 0.0325862551667239 0.0299329515166509 -0.00644145303084751 -0.0325588453047103 0.0225897251114097 0.0285552387706649 -0.0088539868954825 -0.0596934333549754 -0.00310224720007829 -0.0241551805673212 0.0376793321527439 -0.00531851439122276 -0.013836568445501 -0.00814791023931996 -0.00179584837162088 -0.00377573572395543 -0.00301858344650922 -0.00277540128298837 -0.0093254814907068 -0.00523633034657919 -0.020425918327089 -0.0593374842297172 -0.0475254923247238 0.0157800295242 0.0459592432690217 0.0163924513858858 -0.00696051764321873 0.0166685588201057 -0.000281607456019285 0.000210291157621739 -0.00172302794299471 0.0169670674296197 -0.00438970524626015 -0.0118686461511422 0.0334022073117593 -0.00669555991516829 0.00894066298417225 -0.000496636064898855 0.0107414427966573 -0.0248969632623442 -0.0305528717813817 0.0103251610715725 -0.00731875999493792 -0.0315127923255426 -0.00760025052252671 -0.00489414837536672 0.00200766885940479 0.00870222709720964 -0.00106929697658375 -0.00317980251687779 -0.00181921691832461 -0.00161926109677433 0.00148879521169522 -0.00210409703495996 0.000218783309800971 0.00117955926600791 0.0712666603490335 -0.22977320470818 -0.105926415959695 0.0785033722618686 0.0238567166381109 0.0902667294229205 -0.0125745475656285 0.00881532329411304 0.01221693240861 -0.0297597378345456 -0.0209350337824648 0.0240008632401741 -0.0795450585928873 -0.0248516642197371 -0.0292400974701358 -0.0584089519839893 -0.00435477682104659 -0.0504300687907666 0.0137614357723084 0.00445500301416531 -0.00408715465496719 -0.00295824389847367 0.00364071509077614 0.00222318252308957 0.0124871526121413 0.00436316051052194 -0.00579183264580883 -0.00520998425688918 0.00824808063059528 -0.00786641650250055 0.00482146561629306 0.00276223985874721 -0.000675134972885095 0.010141952276712 -0.00479520332704555 0.00841980663443578 0.00394552341405858 0.0119187147646186 0.0140999095143439 0.00182759568994912 -0.00361109551090317 -0.0162249213805382 0.00441513535030857 0.00412669174619088 -0.00247535762605824 0.00842859450270096 0.108152126044823 0.0499848826666406 -0.00201412089249367 -0.018363982961999 0.020468883473428 0.00541385362470389 0.0143397196617039 0.00133928827189742 -0.300835537284796 0.221219079806324 -0.277680387111582 0.0790632822001028 -0.315658390711046 0.115266061698472 0.137877893133976 -0.156550070831312 -0.0845365223258625 -0.0120462597077219 -0.0521899411675572 -0.0175585131149342 -0.0215497970130454 0.162595281374331 -0.151787092511216 0.0650400434693477 -0.0212224791184156 0.128180174955502
  50 919.429928205737 ""  9.75758723273079 0 0 -0.0340924429429099 -0.017265458310183 0.00434181898145626 0.0103605055924968 0.00280539697165432 0.0444505342366403 0.00148937912310758 -0.00264362988619333 -0.0186674478819819 -0.00717246599115729 0.0063835188216941 -0.0165417096782484 0.000842689413195094 0.0069243198835409 0.0018913890379254 -0.0743720884515851 -0.0473757019507791 -0.0342739612973299 0.0110619349385334 0.00477401010630445 -0.0315221028277635 0.0731215047953854 0.067073953396622 0.07382598826103 0.00234661237820726 0.0051740698235755 -0.00198502400208957 0.00222544618200716 0.000736200070861546 -0.0108558682755496 0.0163128280884617 0.00354071229283482 -0.0367369345153998 0.0127791286426291 0.0301007093409484 0.0343522194327982 0.00225023518121504 -0.0131572981857537 0.00682520487788061 0.00300606064547724 -0.0211509425659086 -8.05185268118319e-05 -0.071550382346704 0.0960057369911598 0.0232982977285146 0.00844991253723168 -0.0407496514668799 0.00684826279525882 -0.00817786697703143 -0.0128146865095052 -0.00218676295106921 -0.000752560103622827 0.00197879668110586 -0.008666734871485 0.00783186069437072 0.00959210724972747 -0.0200868078252536 -0.00683179981180384 -8.15288945429795e-05 -0.00199951134701259 0.0170061284966809 0.00995038960750013 0.0217674572040014 -0.00186671747793249 0.00318290407796038 0.0194440543116143 -0.0114420477907762 0.0048663004290039 -0.00266648898376873 0.00723607852965434 0.00240653023554387 -0.00574240360573396 0.00432930628254558 -0.00658227492431615 0.00809538498412634 -0.0049031105702798 0.00108386510379976 -0.000994931053655124 0.14241634616634 -0.141065944458898 -0.15071887552096 0.143754379766019 0.400019549835331 0.23236521520436 0.013031512758706 -0.00123563212014931 -0.00838156849875864 -0.00329982239261867 0.0222567574599259 -0.0184153168997575 -0.0829186292072818 0.0545244174046107 -0.00357620063419262 -0.0346071399850013 0.0293145105333235 0.0223670566984291 -0.0086756950445875 -0.00361219775972409 0.00551052798634744 0.0225192327532248 -0.00278119507226236 -0.00488508553884992 0.0144834424338491 -0.00597874629387956 -0.00110504533266873 -0.000143132630974527 0.00344904943419713 -0.00431246601805841 0.01310272635216 -0.00528505113344826 0.00762755023462508 0.0151264323224515 -0.00994961708545761 0.00908630365996802 0.00544829694197649 0.00723890445264474 0.0223681976853218 0.00474748254152073 -0.00122613486116393 0.00542846258118442 0.00660132469102794 -0.0154014971758881 -0.022606771682038 0.0921421811868461 -0.0515275282691331 0.0114267010070487 0.0147811327751184 0.0302750528531501 -0.030568694475563 -0.0719375404424716 -0.0431084445435868 -0.00781962081655968 0.0731376833008452 -0.0320532261798472 -0.0843641391943771 0.0638987589774469 -0.189151474750579 0.0944833937487999 -0.00814458371708005 -0.168097746999432 -0.0517820451549653 0.0153986179409743 0.00613061871114634 -0.0184516753570828 -0.0262930938963953 -0.0360636999252811 0.0321933374009287 -0.0344876792601091 -0.0116981592873226 0.0300513552054921
  51 930.730067829888 ""  1.40679610523171 0 0 0.0050666567630988 0.00167863014933408 -0.000600560347980514 1.10509060637289e-05 -0.000779151961372324 -0.00546466528239998 0.000435274730712186 -0.000369462892351038 0.00254291392598175 0.00043082227575102 -0.000703660064010209 0.00163936265390855 -1.21243678255677e-05 -0.000383304128964147 -7.64117162915619e-05 0.00529131073843324 0.0048295259993676 0.0061716375324183 -0.000150588451816926 0.00106094358074846 0.00823952167055035 -0.0117752348053607 -0.00945060580755401 -0.0106607010827005 0.000540449621502276 0.00198889762405942 -0.004072998889054 -0.00344468577894013 0.000309271297300272 0.00645833346036517 -0.00302515212879109 0.00145225604584772 0.00278131487803422 -0.000853870912543605 -0.00260222674322826 -0.0034986821814026 -0.000193619031881147 0.00128598931806088 -0.000281851614986135 1.01768408359363e-05 0.00267971745876627 0.000298245598618716 0.00535699485501451 -0.00723175176160986 -0.000689709913318579 -0.00373596609754976 0.00293756815451876 -0.00195111773111739 0.0125081643016298 -0.00166420084894288 0.00187984223510463 -0.0157156339317163 0.00299966882549832 -0.00308865258932545 0.0023724887813959 -0.00187667163042273 0.000550446739636017 0.0143008685664664 -0.00331540307911763 0.00224750044725454 0.00374531650352851 -0.00202573767203798 0.000335528272427835 -0.0183507929828947 0.00460253295344586 -0.00261145934753229 -0.122038457267133 0.0409792009392707 -0.0131391198203468 0.0784686512933087 0.0356176257099042 -0.0568594978364095 0.0188941223085208 -0.0606082662060756 0.0775169489050907 -0.055554840050646 0.0121966831979674 -0.0160700331134597 -0.0135950782306835 0.012371479285298 0.0150421467461135 -0.0132101237612372 -0.0315051724648713 -0.0206840290943708 0.0869041381476644 -0.0250395143850544 0.0124071701980891 -0.0277878019889853 0.00498666872529255 -0.00448470767207523 -0.0352312839231038 0.00860539956043207 -0.00538858470718796 0.107440089356285 -0.0312297572047141 0.0168248862344303 -0.118861400961492 -0.0666350269866146 0.0628333051142475 0.302019345902697 -0.0442714407487224 -0.0669641946359748 0.117505711870403 -0.083600388050239 0.00372241642898232 -0.0480245602658669 0.116110461014175 -0.112055192460322 0.164161923133166 -0.0237987483996032 0.0606555966283443 0.222553425794195 -0.11877023025285 0.133055446097427 0.0683398006820528 0.106196533294362 0.256777551720378 0.0955289855619442 -0.0360488750850614 -0.000202836932154052 0.076172568254617 -0.148309973638302 -0.24251175766952 -0.00788109566355636 0.00178121434013567 -0.00216780303883869 -0.00124558224560213 -0.00227220277342558 0.00212389001373144 0.00689879145816413 0.00405913209221401 0.00101894793571091 -0.00129039612558491 -0.00280036662186469 0.0152660963716061 -0.00550048033835098 0.0229288662881063 -0.0123354178577651 -0.000627063552679146 0.018373022770955 0.00585477143169915 -0.00271030459591818 0.00118379712214377 0.00186513967753835 0.00155705913497093 -0.00145230660706544 0.00118070315766549 -0.0032988753101777 0.000957261673153062 -0.00436093655098058
  52 940.692305708277 ""  10.4506751548701 0 0 -0.0605196971451463 -0.0121275265271681 -0.0155396343018225 0.0370816897378848 -0.0666395803118074 0.103485690601224 -0.0379928879194405 0.0332923960404549 -0.0067843249727225 -0.0439960511834116 0.0168185502247492 -0.0827751290563787 0.0101969226881124 0.0640041400944387 0.0269866888876698 -0.0496499954940083 -0.136469516892039 -0.30137874582666 0.0336729420643469 -0.0450505335193729 -0.0424472931776711 0.143738205087983 0.057591014368989 0.149868034206634 -0.0470164754909085 -0.124625810037788 0.229811838734115 0.144656416194246 -0.0317486684870792 -0.263021454957508 0.0551478676751488 -0.11033159557569 0.102922922586287 0.0604497291109136 0.150870299019313 0.142753372832969 0.0147323181531881 -0.0311864699969796 0.031773739385613 0.0203637558246737 -0.0409385237180089 0.0175475319874715 0.0188950335328069 -0.0166720599002205 -0.00891303571973837 -0.00367385042843326 0.00489739188654962 0.00293138876690586 0.000261946106221712 0.000521802255065289 0.000799103943636388 0.000531593683138836 0.000505297442448121 -0.000439073187975028 0.00158418133390425 -0.000859928070072871 0.000326399333261565 0.000994959239172937 -0.000121673430377541 0.000757219371065499 -0.0041357884749147 8.1523660213231e-05 -0.00171423180736012 0.000392138511461226 -0.000546466601218601 -0.00253583476386694 -0.00169081536838365 0.000390998873220998 0.00145061288095176 0.00149566673914817 0.00077498289464184 -0.000423577728748098 -0.000583877626796177 -5.47219671551773e-05 0.000802928054831604 -0.000835762402683816 -0.000633667875316555 -0.00119185941859299 -0.0361972885803147 0.0410665899127688 0.037794843705526 -0.0339263121317861 -0.0904004176339571 -0.0587116872155216 -0.0046208311639356 0.00203061005992556 -0.000994050711084435 -0.0112918336004919 0.00251556641659367 -0.00165046185658394 0.0218579608895165 -0.00940290025928524 0.00373380153664966 0.00727984271630879 -0.00592126068719244 -0.00286481000174459 0.000299125796808611 -0.0016215541942223 -0.000802273781389345 0.0068112933077533 -0.00123791815097086 -0.00184710756401985 -0.0017305720250833 -0.00170389051213807 0.000647637851671168 -0.00228588885295513 0.00244055963067898 -0.00400826534314714 0.00365309354085588 -0.00164927711468444 0.00154206532146246 0.00236321658789616 -0.00105448404045852 -0.000335071376759113 0.000980150391740744 0.00166249573395881 0.00258079798136717 0.00212116371778181 -0.00187664696755793 -0.00313028995379222 0.00106895864923899 -0.00141135979734065 -0.00335627820391039 -0.0152575982579183 0.0077091801391168 -0.00748108090784554 -0.00542462869876619 -0.00599067914788143 0.00769306013173294 0.00983365669726895 0.00969150114401088 0.00387358063673269 0.0148204912598048 0.00358459709396407 0.00494872760817169 -0.0189729042259919 0.0488638872975242 -0.0189004370559316 -0.016805388943245 0.0410758100353863 0.0262069802164896 0.0600531012358213 -0.0144313156894602 0.00130910941507928 0.0652439763115994 0.00700013019509441 -0.0147264125967997 0.104767119992187 -0.00112297072575289 -0.0198703259137048
  53 946.666118264914 ""  0.544063874908686 0 0 -0.000118445956855039 -5.92416724087729e-05 -0.000429651198440182 0.000773106704487385 -0.000956925010457483 0.000861688461448536 -0.000550199921641895 0.000331524122145995 0.000360189907899506 -0.000662748264904355 5.3396023110832e-05 -0.00103725472971798 0.000122915640282014 0.000959548522926965 0.000341190935280637 -9.23398158948381e-05 -0.00155644096884343 -0.00380480824496643 0.000726284561211063 -0.000175762629063277 0.0011071854405612 0.000333084612641959 -0.00045104053973402 0.000701322297357472 -0.000660998523433513 -0.00157710629011155 0.00274437469239732 0.00134236331551898 -0.000468389504243965 -0.00254203857176089 0.000250911420525497 -0.00140577043523098 0.00190520521246844 0.00101894186946511 0.00218508908383545 0.00194555789813932 0.000130746796165564 -5.53907049792034e-05 0.000255136963153005 0.000343724505237316 -0.000476927608315095 0.000266708114015397 -0.000255367003806067 -0.00163449709233617 0.00309877167250083 0.000539480671647899 0.00247741110678156 -0.00146674540929583 0.000491657106751676 0.000852490140840496 -0.00137040640600049 0.00188891651856549 0.00988357334339853 0.00830021317242396 -0.000563603443080044 0.0020832655108016 0.00965565152132563 -0.00152468211258653 -0.00879966838834119 -0.00531103206200221 4.48665172971567e-05 -0.00221601483201638 -0.000240199866474327 -0.00142797376268044 -0.00268255100563422 -0.0036585852098593 0.00608565255524014 -0.0232869186624198 -0.125194595557063 -0.0563604458215822 -0.0192152541324203 -0.0370553451742397 0.0463185167887926 -0.0594105246943947 -0.00929880225622426 0.00822803187779563 0.0826541875897114 0.0795231103780676 -0.00126363783527891 -0.00226660155491363 0.00410840129122371 -0.00157853208670464 -0.00368890986203047 0.00156091075551983 0.00255932650118707 0.0201801137364852 0.00175167091960145 0.00213991114272919 0.0219780541387083 0.0186513268915283 -0.00743346265822299 -0.00711761928127328 0.00160865199375645 0.00689117698891526 -0.00794349198161196 -0.00375309746007567 -0.196480508975692 0.0516506993900502 0.158834436715122 -0.120029337823602 0.025023414977133 0.158236453698484 0.287283267317414 0.030503834178871 -0.0414223663938165 0.122182032408037 -0.0340617705902464 0.199497457836452 -0.1692504164933 0.180628754206843 -0.118371304522065 0.0886307526573291 -0.0488659460805917 0.209627176093549 -0.00795456277779905 -0.0628056317685111 0.0592043396552175 -0.00951239956240498 0.122388278335694 0.317403408984419 -0.0380005604089492 -0.0695244550693215 0.024164189158241 -0.000512582913547239 0.000450246225136726 0.000214402948153502 7.99224246895583e-06 -7.36356421179798e-05 0.000530109537600885 0.000383610025421518 3.37180263374044e-05 -0.000517483941875164 -0.00126660470329473 0.000571579047732137 0.00012966657882033 -0.000369754702429578 0.000201665103697832 6.70908683956865e-05 0.000439159455009324 0.000967248430911027 -0.000437274055587339 0.000307562266410405 -0.000195531181452472 -1.63835896803049e-05 0.000869436948250401 0.000141837941134746 -0.000549639598779084 0.000302195416214673 -6.093827998333e-05 -0.000205706333369457
  54 957.473363558305 ""  10.556628557266 0 0 -0.0840684698131151 -0.00227293195703457 0.0865314442295679 -0.111039825212837 0.0154666913160401 0.0136364974588838 0.0431660230335688 0.00820236769695054 -0.0888290334304021 0.033025316627768 -0.00171337708195769 0.0222172507550437 -0.000509422617175691 -0.0261191383808455 -0.0129941660828927 -0.0128867020733313 0.0517763437355103 0.165275486867043 -0.10794782594204 -0.155320866975518 -0.395089543877423 0.265157109202426 0.155840970671128 0.166591271941444 0.0416489615611764 0.0203634037648586 -0.16573601642473 -0.00199441180852474 0.00461657731192423 -0.0739925509719568 -0.0016691659302655 0.0250272723034021 -0.0842587209801006 -0.0399031618161283 -0.0619254966166406 -0.0442991388635681 -0.00623644236196601 0.0355258702092361 0.0075239317199706 -0.0212574542217329 -0.0101870347414998 -0.0186974428918252 0.0134375441492032 -0.00500441556861554 -0.00199229551607207 -0.00349264125266096 0.00236689251144719 0.000710069084523218 0.00122978381542878 0.000857739668467611 0.000436889668988254 0.00115515464361788 -0.000517310532349549 -0.000108076913279807 -0.00246558203004106 0.000636194302748478 0.000525173657710079 0.00265777553405018 -0.000719667939500921 0.000694558194788469 -0.00606972136640146 0.00050606353688737 -0.00203455397507872 0.00248709508559577 -0.000937902544381329 -0.000343562035534694 -0.00125117271121271 0.000603976481028111 -0.000629850058023798 0.000335473708759257 0.000812136812399337 -0.000858519661726009 -0.00019791069691064 -0.0011988673530482 0.000892990840422614 -0.000817503442672422 0.000606771110824007 -2.31337346743581e-05 -0.0249947797218634 0.0393688666878214 0.0294408972027806 -0.0238048720641872 -0.0533198706366626 -0.0401028570410366 -0.006446453483388 0.000932430381377653 -0.000837980343548653 0.015156490132442 -0.00367097202655197 0.00340452605982532 0.0334622638586569 -0.0117416189058568 0.00473710585623358 -0.00952414318663652 0.00183735617635515 -0.00255731346421578 -0.00531900486608174 -0.00185909021232885 0.00268559472267354 0.00582323633318332 -0.00118248844408641 -0.000911719304375885 0.0027484085621552 -0.00212419086565548 0.00071960183715178 -0.00145998369224177 0.00421475917270797 -0.00280908601062565 0.00249195836246947 0.00170602616763404 -0.000455929203281174 0.00626782187795559 -0.00283103724635581 0.00447137799911398 0.000746324268268837 0.00093558897340144 0.00339881965594319 0.00241939843298248 -0.000216645749134807 0.00194921592608706 0.000713710696966364 -0.0026193759158095 -0.00347446990797575 -0.00475722942240524 0.000626664310682408 -0.00896186309594626 -0.00477280167079265 -0.00117440954931429 0.00438857524556509 0.00185222912423399 0.00204058602231691 0.00237610869419423 0.0514076334519534 0.00321611176666841 -0.030626983833144 -0.0161983138159524 0.0388659621574074 -0.00985124000315163 -0.0253186495812916 0.0277601894580705 0.0256975326905058 0.0745312640106053 -0.00283605919353894 0.0107290172596681 0.0734264432962499 0.0148966377991844 0.0040618038477808 0.0997436498351965 0.00412168000421128 0.0102363556589299
  55 975.421951081467 ""  1.41269099250101 0 0 -0.0319394057741673 -0.0200685197222083 -0.0286696598583344 0.0188947976026391 0.0603289132019056 0.0112048215139972 -0.0406929320676223 -0.0182012029145848 -0.00557402384132333 0.0139598272446137 0.00509743887771308 0.0288154542927764 -0.00783294436034308 -0.0341123010158721 -0.0184100342331279 -0.0127800307992715 -0.0133113966412671 -0.025563422726671 0.021114563719932 0.0998695863029543 0.0813643326965984 -0.0356691752660513 0.0533197160883269 -0.00544362400998437 -0.033746398558318 0.0171509982972642 0.216016024313816 0.0611986989487501 0.0283824474361439 0.0373651947434537 0.116231737439063 0.0246550404407943 -0.154561669021875 -0.0109446735086899 -0.0425381691377322 -0.0308283673164243 -0.00632015419048 -0.0212528457194886 -0.0174666557767473 -0.00419345145670797 -0.0148944958394477 -0.0124499354278077 0.00272168324327495 0.00389608330729635 -0.00138159104790856 0.00397279264556432 -0.00215601745796768 0.0037530263780178 -0.014225948670586 0.00146641784583753 -0.0017199937574889 0.0335707719378173 -0.00878340080582294 0.00403646138560077 -0.0419316840806268 0.012979312179516 -0.00664237825808462 0.0286958989836734 -0.0081118892554364 0.00499412525947792 -0.0781824553170678 0.0233216283330155 -0.012331064612838 0.059963129400108 -0.0165523849491668 0.00990249868171313 -0.00736536094516594 0.00214793262742847 -0.00117360294379388 -0.00237765671656432 0.00959913193788985 -0.0130501532137619 -0.0110633475926745 -0.00550302268825583 0.0106226157633822 0.000134787710567407 -0.000387375443494233 0.000100786467012694 0.00284328848476804 0.0142443357563696 -0.00398411486493662 0.000938475396353682 -0.00126347700123068 0.00118526040567422 -0.201699561477726 0.0532368159163176 -0.0301048250194298 0.269740037001888 -0.0755394628235694 0.0383509772162781 0.472544767914626 -0.133651010065748 0.0741612302119559 -0.343176635292925 0.0937084894794116 -0.0543493409543389 -0.0802330483226146 -0.0188507820362295 0.0443703602499399 0.0719938559039272 -0.0157039036827605 -0.000132324221896682 0.0469089203311616 -0.0261571046732727 0.00769602989101229 -0.0372566148357599 0.0552562249884489 -0.065153389856624 0.053182457414553 -0.00524558437199645 0.0100258566748702 0.0643199880799733 -0.027339122988092 0.023715218924113 -0.00397125600786547 -0.00198578323894876 -0.0105127422035129 0.010127223919544 -0.00364629127464876 0.000752321727451628 -0.00476566093693597 0.00591735104768736 0.0095512855321171 0.00452184969015495 0.00067443382286507 0.000546090264636935 3.2337340107871e-05 0.00139158355146096 -0.000166641840674621 -0.00695153412540725 -0.00368252149133863 -0.000666653458360907 0.0174925621448561 0.0075353327174202 -0.0290973943744163 -0.00355687242561583 -0.0113380709685434 0.013463196575957 -0.0114724078937296 -0.00752500919998399 0.00469475308124363 0.026401918786212 -0.00703864607687578 -0.00428996384147112 0.000579814727556631 0.0081283365040058 0.000123422746593596 0.0485756203259409 -0.000359628762911676 -0.00377297678992144
  56 977.06071449554 ""  5.24532000412513 0 0 -0.0593965832479334 -0.0321232034969099 -0.0386482730473367 0.0219267534979327 0.0973539435057329 0.017474890551287 -0.0649194152116763 -0.0298134150713867 -0.0173162953687649 0.0251487849573978 0.00746309497893184 0.0484693158995921 -0.0128523359013331 -0.0563076943538543 -0.0307259281803026 -0.0238750637638011 -0.0165534722252255 -0.0254567275753704 0.0253508740197456 0.149121683402627 0.106818585730641 -0.0430937542633055 0.0947128308361926 0.000150594315071568 -0.0532470149430364 0.0318729392653407 0.349418560323613 0.103963051918157 0.0484478432083321 0.0559423631733201 0.195985031336919 0.043682898054808 -0.267776817250441 -0.0192159246837488 -0.0722911096218379 -0.0533024149358724 -0.0111024017891842 -0.0319977713757642 -0.0251990721914783 -0.00572656249837756 -0.0253697230103711 -0.0203086275427733 0.00941791601405335 -0.00549653072067986 -0.00187042107501247 -0.00577727140846196 0.00265432432225642 -0.000444893135211685 0.0100845924228445 -0.00170933385295328 0.00192594810215473 -0.0204746444500637 0.00468628511838458 -0.00379511017360556 0.0235315514908619 -0.00639658730044782 0.00415713122399267 -0.0161426859847397 0.0048428115555002 -0.00260683612588139 0.0466430028739161 -0.0146504918269087 0.00678855268966376 -0.0370026857949591 0.0104646343584663 -0.00572779134435239 0.00391306358774145 -0.0010293697845092 0.000476246350653522 0.00189564088298436 -0.00574533219676565 0.00825683551504998 0.0070468662959754 0.00258983308905291 -0.00669497138694645 -0.00111208346025672 0.000733927401105022 -0.000277146000482718 -0.021537581499786 0.0210985539474988 0.0257980186441165 -0.018322384749215 -0.0380745786466748 -0.0339188091650164 0.124720454050527 -0.0331179172852752 0.0165857056812875 -0.150703699527601 0.0455647970647357 -0.0200135835678338 -0.283454281947851 0.0792229946860222 -0.0449616005155057 0.214588661469868 -0.0574777436004956 0.0346914535931114 0.0503636553010272 0.0106100092987948 -0.0287275153950557 -0.043307723629729 0.00929325063559541 -0.0024614006169843 -0.0314163488704495 0.0157433015512067 -0.00449503760704795 0.02389623794485 -0.0330627744965315 0.0419619473191622 -0.0348899145725961 0.00609898987550327 -0.00798799075278329 -0.0374469551957681 0.0158471113224337 -0.0108809204816123 0.00390209339665258 0.0029826201235981 0.0117281809416676 -0.00373479260366756 0.00172101135332416 0.000587982823069817 0.00462832958247748 -0.00696912517913615 -0.0110804753564909 -0.00493527885265444 -0.000542923282332204 -0.00610481580716477 -0.00364210391467974 -0.00172337755905658 0.00364678480292373 0.00301538300229553 0.00431428138964737 0.00240320905898268 0.0338097186542609 -0.00142329704672253 -0.011137268974095 -0.00808453600361724 0.0317496153329648 -0.0141428035763566 -0.0199425834918268 0.0269995749086193 0.0215795336058276 0.0532106113330434 -0.00814249485405458 -0.00268142411196337 0.0201699299654384 0.00482987467721947 0.00788111299859308 0.0827649063986175 -8.33110144903497e-05 -0.0134134563192547
  57 986.652980016904 ""  0.0848595872295682 0 0 0.00112585874728042 0.000246152160544215 -0.000119487696517067 0.00048294809926792 -0.000576623248126958 0.000141022483380723 0.000862777858213411 2.72766798985983e-05 0.00105377784466172 -0.000151553453527515 0.00011516713163607 -0.000122263152936181 3.32362228825516e-06 0.000254474563134572 0.000458535819048473 -7.14475647688869e-05 7.09110120278672e-05 0.000255342920343537 0.000471027278472384 6.92981267907835e-05 0.0010625187428163 -0.000795759130181414 -0.00113732979129972 -0.000483779212088966 0.000797928743543655 0.000351946033602314 -0.00399687255717478 -0.00185663356664237 -0.00052397727317441 0.00148489793380642 -0.00228722433399021 -6.06494342275908e-05 0.00316154929374675 -0.000138625919963135 -7.82929256180026e-05 -0.000299800393119098 0.00012947555177428 -3.94727202506403e-05 -8.34202784535161e-05 -0.000227858105885562 0.000310577438764167 0.00025779986027386 -0.000462244138991384 0.00141753173083116 -0.000197687450408133 0.000339544848292654 -0.00046161457567209 0.000595475013841999 0.00030968029080125 -0.000574602848078522 -0.000260495979640172 -0.0162269829606328 0.0041016229299481 -0.00291730807707201 0.0174919631824932 -0.00476133115204777 0.00270757550709246 0.00356093542230098 -0.000782649461601971 0.000477800701858929 -0.0291729198500499 0.00846988156683588 -0.00509588969912309 0.0215455640288762 -0.00590123772221022 0.00425444588824627 -0.000739237325622522 0.000181977272596948 -0.00092628703772087 0.022250706034104 -0.00296964147589313 0.059238133427508 0.0379608804612792 -0.0163134490180438 -0.0489978020880749 -0.0638119528806842 0.0200562484652267 -0.0105665533501791 0.00288842141995256 0.00206963168453457 -0.00409124235137434 0.00180213887048404 0.00280886095437855 0.00400627114999995 0.0888002969714426 -0.0221553792739012 0.0111593544208285 -0.0822157704673706 0.0248665905302326 -0.0112294748863343 0.179438831243781 -0.050447274889745 0.0272964041095193 -0.12449564228422 0.0348674152768671 -0.0186463609640223 0.264150357446371 -0.0219224768100176 -0.202400392667382 -0.0502582253981163 0.000957611271448614 -0.136275700615305 -0.329741665523002 0.0266201437097315 0.0219445793776049 0.152862685735841 -0.109593739885488 0.277026395516147 -0.264910814263716 0.162260298108149 -0.127583694102525 -0.0809290582220523 0.0389867057874394 0.116557625939921 0.0853618435132155 0.110546523004549 0.314020807479875 0.139188693374638 -0.0425615974765282 0.0259589119900312 0.100271423154983 -0.169104383910647 -0.281701077250618 0.00159653159825964 0.000479006284079782 0.000790409160275438 0.000282909023016461 0.000573595295162964 -0.000639820530988853 -0.00215994316405376 -0.00145177756145454 -0.000587956611348541 0.000168931053238695 0.00236525048151915 -0.00621637405788326 -0.000550218194175024 -0.00675505008283817 0.00566672402117293 -0.000439845647919752 -0.00504051898447855 -0.00162909877951503 -0.00106526650221074 -0.00021063645202389 -0.000671134596458499 -0.0028996653791085 -0.000162147411435813 0.000254960235552716 -0.00310207246150683 -0.00090483523779899 0.00301449449453764
  58 996.36764575266 ""  0.553511406116282 0 0 -0.000979472663306534 1.79219476145551e-05 -0.000667486148462393 0.000709737914384959 0.00187213011227963 0.000118842610238815 -0.00038231557248205 -0.00161892810688998 -4.72998177571413e-05 0.000667677314098932 -0.000602225854375532 0.000920522884320892 -0.000463956828113317 -0.000731602411799548 -0.000101979767888645 -0.00367360554243281 0.00110127546550585 0.00386990226992502 0.000763627925010996 0.00276505439799635 0.00249480089062102 -0.00155328175821425 0.00114915499770523 -0.000682451918504484 8.76643119409075e-05 0.00440321203190782 6.83275444410914e-05 -0.0020673556244668 0.00123121352084357 0.00744551569144675 0.00176943213453626 0.00329939723471375 -0.00715646656823616 0.000120862151204275 -0.00222719530147177 -0.00325658658772343 -0.000424756818621073 0.000668819379914975 -0.00184858516994283 1.90701429252278e-05 -0.00137673056973438 -0.000140732601825142 -0.00185760955947204 -0.00149804870284932 0.00819229595809597 -0.000159560473922759 0.00313023530885167 -0.00614469490213189 0.0064269991531026 0.000355188007580012 -0.000671019663729732 -0.0740769104752771 0.0193215901323327 -0.0120628023231503 0.0930035529383733 -0.0288392081910048 0.0178847792389422 -0.0109883386113812 0.00330117696896306 -0.00191218651326204 -0.0495472890845188 0.0131045389945039 -0.0116154714641782 0.0371945454078588 -0.0102768352442904 0.00973502415237526 0.00527031591592693 -0.00185522681757248 -3.91564676598722e-05 -0.00620123206179129 0.00393528436158486 -0.0143471387969174 -0.0114696456913442 0.00124725054791749 0.0111535756694024 0.0200210741221544 -0.00594423144028497 0.0039581386589541 0.0035025118505977 0.00343324893292472 6.59215631405683e-05 -7.41117543209411e-05 -4.69913532374453e-05 0.010316972090181 0.420984823888744 -0.10507590087347 0.0550785185568381 -0.563688667609066 0.160840774434689 -0.0755687711491467 0.287971653537253 -0.0779473391274883 0.0379708248862473 -0.207531441172028 0.060387528729685 -0.0277039417284139 -0.0730864355517209 0.0039789091705685 0.0542239204037341 0.0156562703737556 0.00253696256145127 0.0431248215841093 0.0740690920509797 -0.0135708822118847 -0.000260121297818993 -0.0402910999087973 0.0326644340356053 -0.0714190867022483 0.0639505681645735 -0.0290764036916908 0.023974240063305 0.0249952212665182 -0.0151629547560322 -0.0349444472262809 -0.026702607063042 -0.0358793125014055 -0.098683610782149 -0.0333952813609489 0.0106857995059034 -0.00464794040226558 -0.0311680206993823 0.0541575624125526 0.0899386393814144 0.00301381326241672 0.000489338048906707 0.00101950170313694 0.000846600655715102 0.0015677457646395 -0.00091936273254233 -0.00407866227279613 -0.00228230262241941 -0.00124030397786648 0.00226397593430221 0.00348585114909727 -0.0106268670829906 -0.0017841407636612 -0.0106573598630204 0.010125943378131 -0.00294211957688617 -0.00372358203409678 -0.00182371374915778 0.00127125244291505 0.000191416171949593 -0.00194206360145364 -0.00363718521837045 -0.0041610282528665 0.00368464727296682 -0.00991225372620566 -0.0035981487306211 0.00945047064051193
  59 999.446630305275 ""  138.818218665332 0 0 0.00816351910702773 0.00187700147089478 -0.000428151251134805 -0.00266368109472963 0.00305026359358356 -0.0056061047477667 0.000710035538436864 0.0043570063498502 0.00314908699904181 0.00318123537927711 -0.00032986355799439 0.00419413831571282 -0.000641173950157552 -0.00369573710041257 -0.00116053023597463 0.0284226243381918 0.00949364871649412 0.000500163702588873 -0.00236332916657692 0.0038156832121712 -0.00335583266822099 -0.00515908581242196 -0.00382912569999036 -0.00766056397583806 -0.00037921896729625 -0.00940134170963317 -0.00350180334985674 0.00578107190435254 -0.00336446886643694 -0.0181629441134937 -0.00743954844325087 -0.0082041427553104 0.0234634005949683 -0.00326762581526268 -0.0098302084078172 -0.0102153594538571 -0.0009082126881692 0.00165710811774567 -0.003134485643562 -0.00092127349221927 0.00249326673162152 -0.000785672070733649 0.0408676237324929 0.063441595390179 -0.166750075157963 -0.0325666474243151 -0.0639809317097211 0.140170564119534 -0.012662071029328 -0.0505995044722563 0.0181057243718553 -0.00272371202484292 -0.00221111112926602 -0.0290144094527402 0.0228687544171986 0.0414281776501874 -0.0453523528744332 0.00404999643182476 0.0173235741202379 0.00753625150137194 0.000327956116295886 0.0214093197939515 0.0258097627319545 -0.00146946383312697 -0.0015714265800713 0.00455255102084079 -0.00173208441470476 -0.00387389352425659 0.00464410311590801 0.000295595826949273 -0.00759845158342764 -0.00226758062739162 -0.00503800536620188 -0.00646904006936528 -0.00191808462203458 0.00144821819024243 -1.90852889394256e-06 -0.00174713694702691 -0.00246808927093822 0.062464902309223 -0.101657486520316 0.0271160453655513 -0.0001228917414677 -0.114938975478516 0.0409749290144449 0.0201473962023053 -0.0516828692082722 0.00121886073566958 0.0855852979922973 -0.0352542741951348 0.00633119054411236 0.00853186502897748 0.0354840805091508 0.00165643277249906 0.00851091453254578 0.0119315321585952 0.0132339378896735 0.0124377909536646 4.14379968760568e-05 -0.032661436466316 0.00588862505107006 0.0151820822192963 0.0252914484575063 0.0108479232098265 -0.00935159588244937 -0.00773698814277899 0.0219261145747972 -0.0104509109988758 -0.00411106244810362 0.0200296172941303 -0.0135592795478326 0.027094109412946 -0.0140510830553322 0.0219744432294002 -0.002589626353437 -0.0111835342145804 -0.00991533361869504 -0.00311187175004212 0.00309497876175119 0.0124628565063099 -0.0042695615389656 -0.00636595476735533 -0.000766472884600238 -0.0131649893570755 0.012415392916991 -0.0027791817476458 -0.00696650112810373 -0.0139644398210337 0.00603152327257035 0.0136455162742923 0.00354149856939537 0.0133523009086177 0.00925754990094516 0.0200786851514055 -0.0311970186183202 -0.0050023791295061 0.0229474577694257 -0.0150260807852768 0.0109716415235043 -0.0509452368225209 0.0219800912136916 -0.0143352110066604 -0.00794133733987347 0.00716753153682664 -0.0148861321059776 0.0343954205484823 -0.0210550649127109 0.0535220559262527 0.010351134519662 -0.0261066572183828
  60 1026.88989157646 ""  2.11315736302674 0 0 0.00049262710211172 -0.000233450399736129 -4.78772433318401e-05 -0.000133882565666254 -0.0003218041070712 6.65201568436484e-05 0.000185824555719968 0.00055380704236549 0.000345599103459102 -0.000435134670297026 -3.25189521551861e-05 -0.000635521004800956 0.00026708253759842 0.000537696405954211 0.000791489999774802 0.0009418805292621 -0.00110153196242584 -0.00243736739696884 -8.36562961495798e-05 -0.000586004353241554 -0.000596699524747647 0.000553327938795393 -1.77478621786937e-05 0.000282531572669041 3.78325253712707e-05 -0.00118504886206347 -0.00105919561616165 0.00035571583214623 -0.000566984885837883 -0.00230708576490742 -0.00120660889544486 -0.00134483726090462 0.00344286133583756 -0.000808661623228529 -0.000470333424969376 0.000210481646670859 0.000416109604370323 0.000187812743962538 -0.000852503750928049 -0.000810382052257187 0.00157252956360168 0.000147542982314382 -0.000225147291290079 -0.00214960809127815 -0.00369025159171302 -0.00172849363829697 -0.00500853667491734 0.00430258619786339 0.00175812757581266 -0.00313978973101849 7.64370516019048e-05 0.0120605821289591 -0.0287203462296292 -0.124291830478251 -0.0182722815048416 0.00020963805987746 0.112157796460087 0.00684008272416111 0.0231630433050363 -0.00803187521063794 0.0115282914043807 -0.0201088900680821 -0.103656357588586 -0.0225142615287768 -0.00239301596280205 0.127921488565696 -8.91106228791605e-05 -0.00228867433520484 -0.006068299718832 -0.00258232071284567 -0.00123875613412739 -0.00278528699189736 0.00299558979672209 -0.00225315032254825 -0.00163721770886624 -0.00548025349094235 -0.0112843771842339 0.00999881805119452 0.00264175565349795 0.0109578292407799 -0.00976881066247008 0.0027835930846289 0.00629049546024564 -0.00406422347052149 0.0636495309239345 0.158998185759979 -0.260774480856362 0.0309517654978576 0.142055097082511 0.184499202135798 0.058157192811035 0.114510758736017 -0.194486326946545 0.0209673573319121 0.173354476510416 0.21726308059427 -0.0114597746575047 0.000563232029828828 0.00730906774122165 -0.00440418524016123 -0.0001280275203942 0.00487572134816337 0.0132763208809359 0.00128121478618486 -0.00289753736500112 0.00801362075588838 -0.00843011591667798 0.0120573995120315 -0.00848501735681861 0.00527517003099907 -0.00483034726049743 -0.00146499511398566 -0.000666316358014207 0.0039650099729457 0.00340967412805925 0.0417968454090391 0.0238175008628734 0.0035284312897429 -0.0245166054291338 -0.0635426700229356 0.0136859182140583 0.0376003340065128 0.0233971417802185 -0.000671196203206054 -8.11428304715706e-05 -0.000425755915613362 -3.65372255352525e-05 0.000454071134756248 -0.000492905692055641 0.000799926583759453 0.000526190800011089 0.000379946576022212 -0.00172227127936937 -0.000824049374367422 0.00261651877700431 0.0011834247876412 0.00265982510965465 -0.00345377370049568 0.00231904250519158 -0.00036912241660137 -0.0015213536003911 -0.000505260521921238 3.40838229012829e-05 0.000460128159549942 -0.00121991461138744 0.000716865308811841 0.000371575814569067 0.0020003135676952 0.000796674103707485 -0.0015699789147898
  61 1048.63794995134 ""  18.4097228974774 0 0 -0.0371188990244583 0.0587974794404092 0.0729361748058477 0.0371323382465189 -0.0537035251941577 -0.0266825920356781 -0.0155626487653378 -0.0365018101572235 -0.0638503321625056 -0.029995123159278 -0.0302223312442159 -0.0334480677986881 0.00740060548106834 0.047607260515062 0.0281423077626186 -0.101474312080544 0.103643086387738 0.229476903623278 0.0277170392468136 -0.104351832442311 0.152758714330727 -0.135683327279569 -0.105770694695162 -0.093321453510904 -0.000909429006409924 0.100119837149087 0.0939705419871203 0.0441103426440464 0.0585796808977488 0.113812839533185 0.142205919826469 0.087861675686567 -0.310510657244348 0.0310644726734086 0.067004188266757 0.0438842152089827 0.00916224759207328 -0.00706285676560365 0.00424501400609168 0.0177510254420451 0.0254002836180446 0.0264333831492163 -0.0261671138368713 -0.00307683959210561 -0.0159213263173545 0.00516943392339135 -0.00131911122248476 0.00822831503950195 -0.00152394805240669 0.00194873896213906 0.00124658503996126 0.000315599496415077 -0.000615545067219266 -0.00136580167491987 -3.81651294593333e-05 0.000666203600319223 -0.000232459919170556 0.000492811197736332 0.00188854907377855 0.000691164091066405 -0.000786652102274364 0.000187148818419881 -0.00149399221802275 0.00212235672722233 -0.00113821831676659 -0.000899248981899517 -0.000261896516164643 0.000169608698634981 0.00108272907882323 0.000311018213661189 -0.00128182205793467 0.000165286198882357 -0.000941007046899675 -0.000594611844516186 1.65276316122309e-08 0.000221432456719117 0.000595409146974874 -0.000979592466722186 0.0447725161613218 -0.0774844471133719 -0.0749766113442474 0.0380625406740516 0.0506155774972608 0.0751793334745066 -0.00314104773279824 0.000980609684387846 -0.00221130982345088 0.0018414303520177 0.000603237270472922 0.000215449251899882 0.00681599144005572 -0.00428367015776527 0.0011335003154074 -0.0175748726827697 -0.000245251746210883 -0.00581304229493141 0.00484806909921935 0.00228401470359881 -0.00151550575451124 -0.00484554567280217 0.000715637362261557 0.00181629592819366 0.000965275076125941 0.00235813425086276 -0.00154129283792586 -0.00159219446134151 0.00324009209953813 -0.00201380545638123 0.000600883437128171 0.00178754289320662 -0.00104088241328762 0.00342446437345477 -0.00167611533591201 0.00279806730232962 -1.16830733908367e-05 -0.00304250302337811 -0.00124116235971163 0.000198075802425561 0.00122690848030018 0.00410802582666643 -0.000815517269897349 -0.00312185710968694 -0.00238306287026752 -0.0107343827900132 0.00536486406339318 -0.00409844996603821 -0.0057817135080862 -0.0109958850840901 0.0108137553080477 0.0230329388575147 0.0147669334634523 0.00092453228631913 -0.128469177332494 -0.0193151240503461 0.124454371997588 0.106803244734358 0.0493434506641028 -0.147105667950154 0.0911696418939161 -0.0400245998334519 -0.0516304847011764 0.0234392454265062 0.00624470469907051 0.0252204990756115 0.378398637291688 0.0262809628408731 -0.174574420929252 -0.132098362237834 -0.0450232742640155 -0.00313903692514557
  62 1059.46655413582 ""  1.34505398426434 0 0 -0.000794224684153019 -0.000400375916353173 -0.00250228859579622 0.000255127506767843 3.26169192831891e-05 0.0018048302493293 0.00102834110441622 -0.000834945781761648 0.00172656650293116 -0.00010825608903751 0.00115261950698811 -0.000129823043090457 -4.43051940744075e-05 -0.000442104520949938 -0.000604559368354016 -0.00611655558485669 -0.00272014065706295 -0.00382248959289253 0.000331051526089158 0.000700659621438275 -0.00171302799632036 0.00298327443163127 0.0014880107535375 0.00286167026728836 0.00101393789783003 0.00155073640217935 -0.0061132252464023 -0.00559974951273226 -0.000840894048782042 0.00587371566899906 -0.00430281837638904 0.00103896255182826 0.00284030537967433 -0.000486661209166286 0.000262418397182073 0.000734644015192651 0.000187987224799435 -0.0016092688486152 0.000633236252892026 -0.000306980569713869 -0.0016787139089236 -0.000719519661376052 -0.00295083864191608 -0.00857448914655729 0.00912795711731474 0.0022994601581123 0.00372888257234266 -0.0116018551872919 -0.000512554037036846 0.00509912609072133 0.0144177690559891 -0.00221101112120004 -0.0193213046497811 -0.0224716262952697 -0.00140520048976559 -0.00420021118441417 -0.0105515852543392 0.00355835972675819 0.0158830076624192 0.0268439587622538 0.00304754047165894 -0.00570073341311731 -0.0327749545695657 0.00198286724797563 0.009455236596577 0.00597172843982248 -0.00968171836376776 0.0107319209216598 0.0568680325030729 0.0271759295925598 -0.0555406345927861 0.0265641744414779 -0.0556843709588498 -0.0221476481236727 0.0145295011734744 0.0298301557977704 0.0644698170463262 -0.0663967536040085 0.00087519459455494 0.00118827247146186 0.00132295535135303 -0.000357527242004772 0.00156378925133666 0.00401356467130007 -0.0147090025181808 -0.058584647968384 0.00379983710161077 0.00951537842137409 0.00984237795850014 -0.00282816836617001 -0.00107670594278645 -0.0254749132640577 -0.021371466688456 0.0131028361212064 0.0819699941300955 0.0386919362432878 0.263022709032101 0.0829060256485387 -0.106208933737005 -0.248001376037913 0.0459731700611366 0.0455446861361425 -0.00989354081302716 0.105098254190472 -0.054879631912818 -0.119352125681427 0.186120591967275 -0.169808603870635 0.093268606256723 0.052049084408886 -0.0200591740406634 0.179099960023241 -0.0849433650402987 0.0988820065729198 -0.0187893577124655 -0.270043802002044 -0.139427210408128 -0.0222661352544702 0.143622647689371 0.400698230843401 -0.0889176008876707 -0.253398048429005 -0.161248496757228 0.0028406012678901 -0.00147218916935082 -0.000348264273179861 0.000810437713280643 0.00172093581492436 -0.0025649872079512 -0.00264968013203457 0.0022791985240179 0.00274603354033931 -0.0034474427421359 -0.00397209040737462 0.00913610773848885 0.00138274943208151 -0.00402084791834538 0.00236028819320411 -0.00662312023306479 0.0090479341382381 0.00451801599836331 0.00239435712619437 0.00117515201996949 -0.00194163206440821 -0.0098929416693874 -0.00800111300268678 0.010893459948492 -0.0115495999529963 -0.00303940132458952 0.012189894132184
  63 1068.567120469 ""  0.107262082334041 0 0 -0.000505102629743996 0.000699473543865754 -0.000180029650024213 0.000462618001060566 -0.000144325894213306 0.000200582102403926 0.000187801909570447 -0.000649559500945731 3.62370871681327e-05 -8.2386085311775e-05 -0.000259642616590707 -6.79131882634368e-05 -0.000195425582194619 0.000275883797839014 -0.000188157039168747 -0.00122970741554689 0.00138176564728661 0.0019955803741055 0.000426127635350996 -0.000805782273332043 0.000841916954136231 -0.000564436667240833 -0.000952993240725007 -0.000264303287904591 0.000320131410164362 0.00145963179546265 -0.00130869618737068 -0.00141126493072452 0.000277841101197815 0.00308908543596614 -0.000183416037702132 0.00130007360913667 -0.00203782235424512 0.000815908076630965 0.00166251778061065 0.00155508985740951 -5.10230383262974e-05 -0.00123183401465437 3.64198447755394e-05 0.000505823973777532 -0.00101103836262315 2.44123141478379e-05 0.0013786228396961 0.000395058147418105 -0.00067089903911342 -0.000654137172440608 -0.000293195880453122 0.000866177634971034 0.000860494605430739 -0.000131764481919705 -0.000855628467943593 -0.000440538207061565 0.00178138861561491 0.00133989429995063 -0.00655998276600468 0.00180136605953219 -0.000669689500872351 0.0372174862527725 -0.0117717463842444 0.00383479869909308 -0.0128924022675478 0.00441982745718332 0.000585324217678168 0.00140576071075043 -0.00152974349138862 -5.18562874667749e-05 -0.0526184589645705 0.0166448939187451 -0.0120491117808144 0.0110078658159347 -0.0829811316762133 -0.0336402731718967 0.0493945944537561 0.0671076244208797 0.0422826712583559 -0.041737926526501 0.0098120744139511 -0.00391178747991288 -0.00158332827922726 0.00323470756682711 0.00201172807734927 -0.00138668726415918 -0.0034036797611927 -0.00309620033796135 0.0134395830009332 0.00116981160505809 0.00134592976653303 -0.000958339811360192 -0.00295586190343647 -0.00107966174754667 0.0675785494461511 -0.0174541428538039 0.0126338505952487 -0.0124508483322777 -0.00456725394861375 -0.00506827205597622 0.132203920481686 0.145773875917998 0.0202322195400875 -0.337860519215 0.0671952932663255 0.175731378781221 0.299615181485459 0.133681024515483 -0.122623299252693 0.0396305625455774 -0.213753076979193 0.023782020619939 0.107315401449206 -0.270202632203405 0.195754200124579 -0.25802784450869 0.124358128662454 -0.285161141186668 0.0331574643681425 0.071026348243778 0.157861388415611 0.0539706487673954 -0.0225069211971025 -0.00779822058450656 0.0424792331147564 -0.0704412138711727 -0.132541594546019 0.000690280242894744 0.000493864289583628 0.000391862194062099 0.000144945630670491 0.000360207325991009 -0.000541254984597485 -0.00122502745393633 -0.000457260924431676 0.00031287498755981 0.00444894387085234 0.00204544455969363 -0.00615259386499008 -0.00426191611142149 -0.00304972328836529 0.00715609929915275 -0.00361704391209987 0.00060468235380861 0.00236926777897677 0.000163460302668494 -0.000539349065085751 -0.000581791211191504 -0.000797822571607545 0.000561092381406775 -0.000748934436980152 -0.00283788841908095 -0.00149883297518493 0.00396184677601442
  64 1074.69587101819 ""  21.4357858373069 0 0 0.0267432298880175 -0.0410382025783137 -0.0038369132062958 -0.0341133506934701 0.0206680276732612 -0.0103425848890159 -0.00968354678842667 0.031251053923648 0.00616395360764931 0.015469148303802 0.00841712871711417 0.0184355910109709 0.000787209528548578 -0.0198972369252313 -0.00496142129434368 0.0828758839513447 -0.0664084159733229 -0.10727104908037 -0.0301354444582633 0.052306547164149 -0.0679415143180815 0.0450259786804097 0.0560209827078178 0.022508681648531 -0.0168056924744015 -0.0766065394929967 0.0580868921217195 0.0571152469740738 -0.0182341258492761 -0.14569732032661 -0.00487091541186047 -0.0644736926709392 0.117045748148005 -0.0267669571816591 -0.0562914880486134 -0.0479069109326814 -0.00210859056468463 0.0264690244282225 -0.00451588301913954 -0.0116602077254174 0.015984103155382 -0.00596378582394077 -0.0696927864010159 0.00761749032648089 -0.000436441537903442 0.0174296641512485 -0.000331720259666868 -0.00297965266687065 -0.0017646296546756 -0.00452149301816788 0.000522163373311034 -0.00185451246614139 0.000456847239163894 -0.000465018604618388 0.000591530557633279 -0.000544461382377555 -0.00192852282275784 0.000859854692028624 0.000894035179354994 0.000335451558830407 -0.000875782204213826 0.00258622106117977 0.00154017035472878 0.00260197260686847 -0.00136995035570248 -0.000152182126391744 -0.0010684959417996 2.11607758865929e-06 0.000175392713412881 0.000441769489508901 -0.00197886049305229 -0.000234564760192919 0.000295342282867285 0.00091856938139923 0.000953431427632717 -0.000649545207919589 0.000539510320058983 -0.000300838908729317 0.101811641401012 -0.142208262533263 -0.153559883240772 0.073973648449876 0.125666947026558 0.204485440190561 0.014182657662016 -0.000619213383824523 -0.000943193975184415 -0.00313886506065458 -0.00158357263549651 -0.00353086302120977 0.00915762104138079 -0.000901985193385324 0.00369838898941556 -0.0263203967967397 0.00590625086471196 -0.00460047235413506 0.00438818744495768 0.0031975014355515 -0.000313069009292912 -0.00868032546784308 0.00176465181511959 0.00351858615420877 0.00524585300818799 0.00329407542590528 -0.00258216744990816 -0.000554498053573806 -0.0018904456650685 -0.00135760277108122 0.0027992903830064 -0.00406502435526477 0.00317411277388575 -0.00254610693175982 0.00124683604367496 -0.00390817792926598 0.000345359567053691 -0.000485042564795928 0.00200499569776014 0.000917661628661553 0.000401193407483935 0.00254182906804703 0.000117112579734812 -0.00271531394897998 -0.0030849054921084 -0.0429460764374417 -0.020784569848124 -0.0233132400757144 -0.0127302089816057 -0.0224490139870526 0.0334489159592238 0.0640183130042788 0.0217211356279362 -0.0213859490626242 -0.226537096454759 -0.0949369634211223 0.290765697945602 0.219055828197619 0.164170676836464 -0.381450850678055 0.194832370635987 -0.0637306797837154 -0.127538943123622 -0.00776075410726616 0.0265305746100608 0.0268960578943947 -0.0242960299973182 -0.0362772954766391 0.0751943650295711 0.149852948957776 0.0757680163671426 -0.1840844716788
  65 1085.23265945772 ""  37.6186799885775 0 0 -0.0258440454562003 0.013909889018556 -0.0491250482258189 0.00571883932437592 -0.00605678412933968 0.0327679571758279 0.020618969823424 -0.029285972255753 0.026999989020582 -0.000580307214557454 0.0213172507664305 -0.000202241152706969 -0.00648888746810143 -0.0100103528872365 -0.0159978973471224 -0.137576671143019 -0.0118994077701401 -0.0255087543583949 0.00470442882286105 -0.0119481534951005 -0.0224134774917667 0.0444487891906128 0.0111966240396859 0.0468239843083555 0.0238092784375263 0.0629085876098034 -0.110795069116482 -0.11521798840789 -0.00474619782972044 0.166688083335808 -0.0665978827569605 0.0494468263718486 -0.0109297689115297 0.0107469171894576 0.0248129885563817 0.0314974599333207 -0.00486281915362897 -0.0214064813557748 0.00505568130631101 -0.00122112694176456 -0.0396185399245708 -0.0143483554786528 -0.0174669840773959 -0.0682905004443563 -0.0620242003906841 -0.000186580936041868 0.00646005133270888 0.0196216386802536 0.00382985134807835 0.0273162776665026 0.00579888986994659 0.00116381694477333 -0.000685585611766147 -0.00211227234197921 -0.0013651192817873 -0.000568260238140238 0.00806650400525342 -8.96344994421877e-05 0.00174769535601785 0.00124319810100188 -0.00108634978876786 -0.00812029255909027 -0.0100794956423208 0.00327451195861091 -0.000842135262933168 -0.0101340495015003 0.000843065400012035 0.00105499438909833 -0.00152938779660714 -0.00119310141883733 0.00169846777064201 -0.00154092263677269 0.00208197560194535 0.00023056586813994 -0.00115373553856095 -0.00135166147550584 -0.00305894588005345 0.00227083162654794 0.0106526095231863 -0.151255896558801 -0.0709328025253201 0.0173156026409509 -0.0667789695378603 0.0124846302391241 -0.0140524577100506 -0.016009489833862 0.0108492195734901 0.00157417296093837 0.00722268397682756 0.0126708804576147 -0.00195050177439206 -0.0192364188923339 -0.0037927944517619 -0.0233908717395822 -0.0418983036554624 -0.0353050462914031 -0.0108459413741118 -0.0019801286777899 0.00529463719681899 0.00722772340520285 -0.00124879667602622 0.000461728533382523 0.003762000239625 -0.00322083365170309 0.0013167123258868 0.00521049268639355 -0.00583080282520321 0.00776133593778617 -0.00490138833577779 0.000711309067900258 -0.00123960456178213 -0.00525276252003293 0.0024024026881721 -0.000859143985617792 0.000711816809883204 0.0114928222738235 0.00521394178732712 0.00107643100474735 -0.00682942431258478 -0.0194225185310057 0.00389185477647304 0.0107598516718258 0.00620024854984119 0.0379897495396875 -0.0139447135548932 -0.0153291213548129 0.00216551410127569 0.00349445505725486 -0.0438352910720713 -0.0234470715145525 0.0674092570863308 0.087395657085126 -0.209777885368034 -0.0910754642528602 0.30893071069359 0.133932723855093 -0.0378263850775156 -0.106489755620926 -0.103050388352797 0.0743392726412248 0.14663594616364 0.0569393667994495 0.0209332029258922 -0.022809729232034 -0.151012715324793 -0.119466000582713 0.18648864927459 -0.19920326013092 -0.0627815345760271 0.22546710804139
  66 1124.8222930311 ""  15.1336904381084 0 0 0.0271614919907433 -0.0355724756845985 0.0534783355844799 -0.0195190729068503 0.0483215474254884 -0.044682185526732 -0.0246758251105522 0.0391281511587159 -0.0268897583674417 -0.00133340969872191 -0.0809449840224836 -0.0140705446601729 0.0255071050458072 0.0375265089072876 0.0551113974241676 0.100536475205812 -0.0208679610711624 0.0269851071682904 -0.0139629590673211 0.0638794178175984 0.0171470576296391 -0.0426593178228473 0.0778169853039104 -0.0434541476825773 -0.0292102192873755 -0.0796153872430079 0.120573170908788 0.12108182772403 0.00213291934417086 -0.19977435055165 0.0658600033426392 -0.0620926013806557 0.0358729210002688 -0.0350811815696156 -0.0699336479658851 -0.0835986927148698 0.0183123832339551 0.0805905950165734 0.00357900691007664 -0.00173740453778172 0.102876870479629 0.0430274436799236 -0.000310852959834219 -0.0486751391662059 -0.0201355913852845 0.00166273601261299 0.0164223701502055 -0.00108771715028793 -0.000731761915206144 0.000455273988224404 0.00711305075917761 -0.000799096350940934 -0.00364047561206296 -0.00663407927749254 -0.000124897179468539 -0.00143153519902503 -0.00239275704342651 0.00453062928981487 0.0160786541459889 0.00296325182854368 0.000444624074587452 0.00210663842639225 -0.00184065815101091 -0.00144435408759932 -0.00624912747571331 -0.00184875780502868 -0.000163388385090537 0.000579777725389342 0.000836340503392615 -0.000295936648190932 -0.00291110489490572 -0.00118586189001631 -0.000783925743798155 -0.00249808741683765 -0.0012985377120697 -0.00136466343444777 -0.00342643930697028 0.00154080695124494 -0.0211966338213869 -0.0678595529080753 0.00916528423190863 -0.00429180816666345 -0.0349350037518895 -0.0385852562375325 0.00299256943464926 -0.0141576641381639 -0.000181055561280277 -0.00177060862008026 -0.00915889415478379 -0.00696384469677587 -0.00320411101569247 -0.0125079343203701 0.00848708417065586 -0.00803567188818088 -0.035173484146602 -0.0154718754940821 0.00174417372682374 0.00488875333389138 0.00280022413425794 -0.0114582945941129 0.00208080484280939 0.00724183775769789 0.00862565174931054 0.00409776453099175 -0.00389917659386011 0.000842079236084157 0.00424540003931371 0.00270875745100784 -0.00384200561533719 0.00725645009917194 -0.00548269344331454 0.00746144665136893 -0.00372224879327063 0.010468671164195 0.000536346976657132 0.00845949848663087 0.0040117125429458 0.00108776275106513 -0.00686443280754382 -0.0175865890076938 0.00319907915314196 0.00761422202424002 0.00424454330649404 0.0498609371836621 -0.0272104471075396 0.0192138344339107 0.0129979272187568 0.0313331841204358 -0.0774713355198887 -0.0469095709178015 0.0170587816685262 0.0957719623377068 -0.0147486559005383 -0.0503920490253937 0.097862264917661 0.0698041905123072 -0.0966947422742586 0.0323442352643294 -0.164352963720719 0.0564162118894299 0.177984506069807 -0.0410432692481218 0.0144694661821039 -6.34984147558271e-05 0.0530465577058111 0.0430520853177934 -0.0721901970058043 0.135567611668492 0.0713397549001829 -0.183753908362217
  67 1130.21394457252 ""  4.32395376685251 0 0 0.00102734875220431 0.00969523824059726 -0.0168618473379326 -0.00677875391179635 0.0120922508966619 0.00910777401021992 -0.000321888369229707 -0.0109468379473263 0.00633875841330452 -0.00135153030428398 -0.0234641128436116 -0.00917705858087542 0.00749806833827861 0.0159637725980587 0.00952034981469002 0.00523038407141715 0.0213846909784946 0.00696454248803619 -0.00456838251465622 0.00617348735040006 -0.0258464578974396 0.0274095409674361 0.000784655186194145 0.0210109648072661 0.00176049366122523 0.0203961252633173 -0.00100882329608205 -0.0190048549078616 0.00366213353241834 0.0513690139930049 -0.00398286879041121 0.0165466063842266 -0.0231442180570946 -0.00619964131087066 0.00999396428874577 0.0123053546856129 0.00620546761305255 0.00507376023117518 0.0160819126879239 -0.00620697555140724 -0.00759576098119672 -0.000616945187192717 -0.00141090236107467 0.00437092791859525 0.0190327225347757 0.00660320014816813 0.025618639666249 -0.014109537756412 -0.00370987986832601 -0.0118125579610249 0.00846999920212554 -0.0081618751890245 -0.0471473942922539 -0.0354529546628621 0.00263615840963934 -0.00244475245125102 -0.0328397724212671 0.0529516125179233 0.178310053536928 0.00718026525600525 0.00596207562911393 0.031586686794012 0.0162010694309928 -0.0247820827546327 -0.0700035125830307 0.0343567208252538 0.00553192975567845 0.0190775241475096 0.000797706522852868 -0.00359255469465598 -0.0374396896564957 -0.00741731019807976 -0.0156062276814938 -0.0340371501147393 -0.00992661889267055 -0.0153154164246412 -0.0402186953190788 0.0183130890458796 -0.000121537556638008 -0.00313705301658584 0.017210611370166 -0.0041540962455466 0.0116567920952128 0.00267762907825654 -0.0386636622079048 -0.141504176290651 0.026203937644646 -0.0285785076682674 -0.170920664042711 -0.119861630462725 -0.0441419339196884 -0.0920780593891447 0.107798082688722 -0.039783439417686 -0.162892105739637 -0.00440941550535264 0.042397835061358 0.0580827835194813 0.0173209305010254 -0.157463138297622 0.0277929816925393 0.0809139714813091 0.0798219873401967 0.0509965901243246 -0.0430539849518793 -0.00588250033247329 0.0747239257987821 0.00973932542127072 -0.0204461287484553 0.0844238529484956 -0.0610240407106069 0.113003031912077 -0.0581230272175126 0.130691306430998 0.00318640674224932 0.103242933481586 0.0391860328051915 0.00945245477806411 -0.0782648002913321 -0.200813878386775 0.0416068872724379 0.0922581347120407 0.0477170364285793 -0.00518315882273563 0.00257759747541077 -0.00362119541737141 -0.00196240002960564 -0.00761688140395055 0.0167931760811545 0.00552766681646131 0.000488559572079157 -0.0211527441824841 -0.000416597534340153 0.00373176765837736 -0.00687431035622431 -0.0142352891365088 0.00848136955594208 0.00220496217903063 0.0186219198189272 0.00634535721826727 -0.02937388335649 0.00826060040823604 -0.00128738337554873 -0.00581539778629417 -0.0574282920558927 -0.0157771076140378 0.0398271123462348 -0.0200101106498821 -0.0103506575443568 0.0462998128797216
  68 1136.87993832341 ""  121.9537703717 0 0 -0.0195393066531534 -0.0293032059922025 0.0540665964969389 0.0405647652333567 -0.072120387066122 -0.0239337464863791 0.013875829622248 0.0335732035675262 -0.0169050901924233 0.00521591195387052 0.139059508413438 0.0478119553299825 -0.0400227111120036 -0.0851589342971978 -0.0661956704724168 -0.0904511199551128 -0.0988289633560888 -0.0519926953558004 0.028101024490505 -0.0629223158228116 0.11778571341313 -0.109104652334493 -0.0311734936584842 -0.078838947685822 0.00585296742908785 -0.0590889730791565 -0.0556358985507664 0.0306624794737101 -0.0184538672995133 -0.14741590255327 -0.0142636964628055 -0.0505532908459021 0.0963470337555345 0.023371807401158 -0.0191379129033101 -0.0117024500485955 -0.0296913147075348 -0.0749716076735585 -0.0659577320324614 0.0129204656850071 -0.00976869804454861 -0.0253038276534446 -0.00155491624146552 -0.0174103958467096 -0.00343968209511898 0.00160114534998328 0.00772593410382243 -0.00337625977015796 0.00118958084193096 0.006785985825769 0.00378154744866756 -0.00214845423598128 -0.0107169940697939 -0.00912708073373983 0.000198083437716116 -0.00186680811247519 -0.00473487894356491 0.0117167956362629 0.0396266648201892 0.00234708202820603 0.001201266277994 0.00402777513973621 0.000459968269955852 -0.00435232820831754 -0.0148257741650069 0.00593746202846933 0.00176193426624551 0.00496375846525895 -0.000195578767750174 -0.000796668297299304 -0.00824801051494858 -0.00178436330017949 -0.00347802429334994 -0.00751489776934152 -0.00203946128946991 -0.00352862152346188 -0.00896424995054799 0.0043088512509606 -0.00659252675975845 -0.0255232887349089 0.00466949351079611 -0.00163357166379944 -0.0169402167811291 -0.00275726227175028 -0.00629752186328896 -0.0410189574842064 0.0109827377827799 -0.00907386551877621 -0.0345710297747768 -0.0226247642874361 -0.012967029286194 -0.026440504445249 0.0225344470939119 -0.015602912723922 -0.0484391274401395 -0.0106844495555099 0.00772135191612244 0.0119203132667537 0.00412469596416068 -0.0369218745864636 0.00704213640291425 0.0179762156873285 0.018546719833162 0.01070020149012 -0.00931006491394086 -0.00146024225567124 0.0165219828586533 0.00202509507757607 -0.00387267876279834 0.0183631142188475 -0.0132452712162076 0.0248847266746757 -0.0127761361742471 0.0284349025412555 0.000574424482195382 0.0235249280356449 0.0089248581768817 0.00213321847779256 -0.0176322485844493 -0.0462633728298446 0.00957724966865179 0.020550683823236 0.0102899621422457 0.0193063767531653 -0.00841916678370681 0.00872777657016337 0.00391693551663834 0.0142888859700148 -0.0311588237897361 -0.0169636731290144 0.00360030404755934 0.0399559759064297 0.0296161438481088 -0.00679526470242652 -0.00369020381705209 0.0269839535269904 -0.0275124127712999 0.0127808745779563 -0.0494790748913186 0.00749780559380479 0.0628561471653086 -0.0174085299285012 -0.000225593755941985 0.0225420277157921 0.243524575353683 0.0463296515595897 -0.151023140354723 0.0250663329967572 0.0144963043356474 -0.122780244751226
  69 1152.52247815499 ""  11.9594768616953 0 0 0.00517813300253226 0.00396311077252857 -0.00398443772832278 -0.00358421418550628 -0.00391270948456697 0.00506735558644007 -0.00219842937250482 -0.00432909438132124 0.00100185588839922 0.00131284680983163 0.00410386484520978 0.000633773722110934 -0.000995796715828388 -0.00176786306255273 -0.0044145134797536 0.0121157329387117 0.00901418230162668 0.00236868662979527 -0.00316346803328398 -0.000694003630262113 -0.0168267505612582 0.0150848082770344 -0.0148292853614563 0.0097353499381135 -0.00107137245463262 0.00713332467865714 0.00804941102562223 -9.40844096635429e-05 0.00304910923419116 0.0166769441191032 0.0050624948569907 0.00487706597090591 -0.0139792220758643 0.000850766434327248 0.00790685088470333 0.0118942354402364 -0.000900848844113034 -0.00304257729991041 0.00150596011904556 -0.0043562173096449 -0.0110085661681154 -0.00696594923580423 0.00510417068931188 0.00653935605688894 -0.00606264551655802 -0.00175786181847269 0.00711780873987301 0.0120046869378314 0.000206987645385869 -0.0127502798746858 -0.0253581790085968 0.0160276416957195 0.0676541909027704 0.0222473039853436 -0.0204304272149041 -0.0640223384068183 0.0214683954569411 0.0029599829173147 -0.0145665703884166 -0.0500350926741494 0.0151301217903158 0.068169574041674 0.027510118806604 -0.0204268590310329 -0.0595871441718776 0.0248983684184449 0.00289878632471505 -0.00497315748435664 -0.0300030714976019 0.00664548910136452 -0.00522654342358482 0.0236261250698351 -0.0152113259603419 0.000686090606547628 0.0189377842895794 0.00441877376388341 0.0130251100310116 0.00230014388495625 -0.00994433625703937 -0.0332732323419977 0.0221048224053432 -0.00525021140276746 -0.00906367118046378 -0.0134753037173784 0.143822491682162 0.427698322925669 -0.22951948932132 -0.0823663088576999 -0.34831906873386 -0.10979017622836 0.0902852238166007 0.268035800565963 -0.103028051767244 -0.0753985704037187 -0.344385794933199 -0.104674160006553 0.076110592876923 -0.00147204415136348 -0.0461229065529683 -0.0403144188959375 0.00584864648803557 -0.026187235567014 -0.0849407334743972 0.0185175532173378 0.00405464625772615 -0.0433654660399898 0.0378816386079731 -0.0640670900507069 0.0718189119253538 -0.0290850280051703 0.029924699181459 0.0446266194133656 -0.0207541871617714 -0.00564969716384312 -0.00311209529973837 -0.0230092026944909 -0.00963946279371286 -0.00584003595693702 0.0275286755917904 0.0788896968754561 -0.0089049864910849 -0.0195068226523719 -0.00586289228597871 0.00324379652869346 -0.000302031374403279 0.000779823047569919 9.12095032343256e-05 -0.00076468225457932 -0.00196293304887257 -0.00265832239119162 0.00104746799325465 0.00334384290667116 -0.0135194013036425 -0.00428148488794904 0.0178401873287487 0.00826521336395209 -0.0103534903631495 -0.000546207944925145 -0.00999723586134003 -0.00514788618262581 0.0120446411744157 -0.00279618424850022 0.000277218620992467 0.00155254205153483 0.00248517481925328 0.00946279848412866 -0.00770326044489224 0.0104320302140736 0.00472995610364172 -0.0150110656973426
  70 1157.35414270322 ""  57.9258440476145 0 0 -0.0969306042763917 -0.0405342157848663 0.0287578500154665 0.0563659953046565 0.0527448983704555 -0.0626874132828305 0.0468831962277014 0.045623457644964 0.000435023727057635 -0.00880474972021458 -0.041524947449129 0.00112261266187605 -0.00284966096917403 0.00388530034273936 0.0510010424887992 -0.226368213533059 -0.11869297533612 -0.0572041663090425 0.0485703772411747 -0.010039749266709 0.24050776733391 -0.209482649035805 0.230728595920413 -0.128603526892339 0.0317690748774037 -0.0667636318735156 -0.18608414128512 -0.0585709459449816 -0.0499975472580175 -0.157158212659317 -0.1145327828189 -0.0386750842250464 0.194345275350442 0.00803892828879941 -0.0929837668222824 -0.134651571777331 0.00385559273004379 0.00144084714913239 -0.0965521542088028 0.055713422233686 0.198090009881087 0.0927732096606459 -0.00168142029241749 0.00796845456945187 -0.00353278995435476 -0.00154902153560669 -0.00701487344289803 0.00399417367388587 0.00236437353616819 0.00882945168491956 -0.00473953240387233 0.00134525989311941 0.004623800238727 0.00377612149799322 -0.00192298682573314 -0.00388548858919241 0.00503833953118121 6.6457445145917e-05 -0.00207992486223997 -0.00546742431698401 0.000955709005030081 0.00350467168454826 0.000333710087422514 -0.00163727613624071 -0.00426347349012008 0.00218073302995531 0.000953248050894193 0.000951264947610811 -0.00320641784441478 0.000433896926585268 -0.000711927120053569 0.00230295213114721 -0.00148064860092462 -0.000231961892512664 0.00193637165340724 0.000138983857795635 0.000702505348960443 0.000368514775755068 0.00604931827699823 -0.00417244424142254 -0.0101483673142733 -0.00261758824934733 -0.016929994394751 0.0163894084064491 0.00117446544140824 0.0207763207653725 -0.00618752314571696 -0.0048188993514684 -0.02396754783134 -0.00342025786184942 0.00898730288559041 0.0233685780657095 -0.0130211485844064 -0.0071159682071112 -0.0381195970290988 -0.0132557045526495 0.00698653161043993 0.000188527767867222 -0.0040293317795211 -0.00522804843532483 0.000659227820318049 -0.00257968236835862 -0.00770167079120336 0.00234767903869764 0.000136685543601317 -0.00412557746737716 0.00426752927095512 -0.00599798361392967 0.00722721388839784 -0.00222113082298882 0.00265140049743171 0.00474460169347606 -0.00250141503957145 -0.000275887308770961 -0.000207704735352902 -0.000228281418906435 -0.000265332578633891 -0.000263054338482654 0.00151988199151934 0.00520531704992078 0.000183464888618941 -0.000313822309252433 -0.000302629995283202 -0.00685373786000122 0.00474583292450022 -0.00553633062318984 -0.00753795317837012 -0.0139793652768199 0.0300040918496349 0.00725706777281751 0.0148743305458275 -0.0294556235384692 0.0623326449803564 0.0312126853282517 -0.109326660650414 0.0251926775708778 0.0503722574786798 -0.0605269349575646 0.0163782462965671 0.025843788197438 -0.0319638043287067 0.0530961614692761 -0.0112971832723633 -0.00876541207526061 -0.0319489098666014 -0.0619607221969916 0.0744289585787106 -0.108580587567725 -0.0660060190785615 0.179728166523639
  71 1161.87049268823 ""  16.0442419803543 0 0 -0.00288396406160167 -0.0106347263407879 0.00587370257855189 -0.00226545836500673 0.00248479432743236 -0.00791813582747263 0.000909392917291632 0.00681808640466107 -0.00212701037186632 4.17869716584507e-05 0.00317988671332373 0.0024573981273987 0.00197656202848309 -0.00601374169355142 0.00361264634204326 -0.0584516688224502 -0.0418130366724861 -0.0288764460088302 -0.00280992369273914 0.00915671927228724 0.00806411995087918 -0.0109703570307153 0.0330911835598111 -0.00703409043169589 -0.000886107930763556 -0.0133338235130319 -0.00140983700849851 0.00276578147626598 -0.00358742445140082 -0.0262402038333328 -0.00322598369164221 -0.0112675831383268 0.0214218729568811 -0.0113386377406823 -0.0288562424264102 -0.0270637034579236 0.000449343280398691 0.0183801883989187 -0.00481708144088576 -0.00344160823001761 0.0250583082498811 0.00464273942294354 0.0921954876650802 0.0305221113285227 0.0355921351937328 -0.0290426630629338 0.00589359776312728 -0.00311084860210421 -0.00433399261122941 -0.0205514174713073 -0.00307369990777286 0.000206764345220906 -0.00207357533637362 0.00137473005281816 0.00222868651500883 0.0032011790591164 -0.00698189172060813 6.06886406887499e-06 0.00016989188692496 0.000867626852492519 -0.000859353121414411 0.00111869091441958 0.00697211069329529 -0.000891955589895663 0.00214674888805739 0.00362978069014263 -0.000428062789001982 -0.00161300287324814 0.000872603774216961 -9.08933698517045e-05 0.000463142651919136 -0.000609018122479709 0.000366274958202896 0.000508224178033506 -0.000325723935245962 -6.94790084241905e-05 0.00037445571852894 -0.000138641867649616 -0.12525282476291 0.0771328148169318 0.271144569008368 -0.0207819902411087 0.153836834559154 -0.330946799550655 0.000571839155025774 0.0119633520196946 -0.00970170782360366 -0.000695318565503896 -0.000188799543663838 -0.00978309589982411 -0.00472421455283864 -0.00747270764908468 0.0134598046487006 0.0142398638863599 0.0559203002542247 0.0303366587866517 -0.00251048540779028 -0.000805303114173829 0.000967127628749576 0.0018730540046434 -7.76012311138601e-05 0.000246864871997582 0.00173287943691834 -0.00139727902384852 0.00044059201539469 0.000744148421774108 -0.00182351590158145 0.000992001611509779 -0.00167180995925155 -0.000680956654093089 0.000230019750100458 -0.00221105527212574 0.00126457439551324 -0.00131547768382846 0.000196040025265767 -0.000891279765248237 0.000672574442936216 0.000364851870867516 0.000395908947916931 0.000982234564649199 -0.000408409420235269 -0.00131027137199063 -0.00082469812507705 0.00977341680589898 0.0448024760484204 0.00710980515969843 0.0125205312782667 0.0138144827171871 -0.011801064674643 -0.0530207633100903 -0.0930657418376916 -0.0261978761726479 -0.454871859272826 -0.0107434047824656 0.295059238595307 0.149484839260431 -0.155145785771861 -0.0807093679923951 0.0659495035497752 -0.188019840541138 -0.121929088846847 0.017114632497026 0.0175017458638954 -0.00503658806312459 0.0312861001153012 -0.0293955368372736 0.0201183252044641 -0.0514829617024341 -0.00355690469474876 0.0288442032557776
  72 1182.4864993898 ""  9.39447532779601 0 0 0.0200283016712542 -0.0221155703280243 0.04029339987654 -0.0030371555703908 -0.0022531691868453 -0.0106088672025966 -0.017034109281417 0.0211279179490995 -0.0194485123918774 -0.00141233930290758 0.0101193778237346 0.000388913526325527 0.00797371377523591 -0.0124704602402802 0.00463384009415494 -0.0431934333254273 -0.0445752699850667 0.0293950695417418 -0.00259812363661843 0.0325378354216636 -0.0186581552340524 -0.0166060855616982 -0.0181087790654101 -0.0192809436013612 -0.0194597750161461 -0.0423030477435237 0.0729435515794135 0.0635588215561429 0.00672625974232815 -0.0990224282888675 0.0471475048131618 -0.0372058968844746 0.0098152373754811 -0.0281223675344614 -0.0578193144236353 -0.0483202483966847 0.00159081775619681 0.0604111319244985 0.0084838985957373 -0.0188890325830599 0.0329485605081596 -0.0023109826663659 -0.0256972253678275 0.0108825968479903 -0.00566690627635867 0.00857308274118747 -0.00732020528122379 0.00684167891008919 0.00198701020095542 0.00552930550249972 -0.00186428962652038 -0.000305277199940235 0.000523301367936879 0.00130548193992954 -0.000518036971506025 -0.000179223950041612 0.00205689769455424 0.000291631878021838 -0.000112846851046394 -0.0019121079964672 0.000185794300923457 -7.15277472365459e-05 -0.000125844179239444 -0.000461293341615766 -0.000993443029864605 0.000708043422474577 0.00070263137416602 0.00111984713432554 -0.00181003983863636 9.21141776511786e-05 -0.000551154789920119 0.00090024580519711 -0.000643970016311504 -0.000414351753512538 0.000847387929555496 -0.0001073313959349 -0.00024890464379008 0.000492601693684071 0.0597196290452883 0.0638031365513769 -0.115681732440998 0.00577119457210423 -0.0494295385021709 0.118678090062104 0.000203771926936124 -0.000454949670409399 0.00239121847913519 -0.000403840589280543 -0.00416052853372063 0.000655609975749667 0.00136904773837837 0.00515974950971529 -0.00368579590460012 0.00163282926767321 -0.0152057765302495 -0.0048792532193168 0.00269618834967706 8.37163573671259e-05 -0.00158024667764338 -0.00377378044690721 0.000590787285491511 -0.000922822553769838 -0.00255660095086301 0.00124497779369726 -0.000193922326579409 -0.00163634435931764 0.00215275099200383 -0.00225641515692541 0.00294243801823509 -0.000255758300987501 0.000707510499898241 0.0026651064181613 -0.00150719147049559 0.000424572485856227 -7.48527968819956e-06 0.00168629262441155 0.000474288724235319 -1.06982231524925e-05 -0.000416805922828229 -0.000871625429422846 0.000836923021872805 0.00141795205003 0.000635246899097078 -0.00670765382772934 0.0179921802485322 -0.050035523703658 0.00427593676279968 -0.0160331894637486 0.0167975043213431 0.0507377410475148 0.00287337161056839 -0.0174314623871389 -0.152106782251758 -0.101890054363872 0.405292170505922 -0.471934054979769 -0.118256117130477 0.520837131461761 0.0494416132912565 -0.0234679717382795 -0.00304911014865526 0.00968198509654231 0.0228875505099454 -0.0462920630359971 -0.00819063061265854 -0.0339225765307907 0.00206468123024832 -0.113401793046347 -0.0134893256461878 0.0963852875683634
  73 1190.87443887206 ""  6.94658074151754 0 0 0.0054084557251592 -0.0184500930237367 0.00251722112279569 -0.012458199909472 0.00287580609724863 -0.0087901491013733 0.00359298668298125 0.00573586218083487 0.00246210932759874 -0.038129472565797 -0.0018146825800132 0.0132555387856459 0.102393650012646 -0.00644532995871022 -0.0302384320718298 -0.137541202237322 -0.116078366520769 -0.119750363066309 -0.00984563434123185 0.196634994058981 0.00548516866566466 0.000253981307925001 -0.0310220068737368 -0.0044554001415636 0.00140899925384962 -0.017231852635675 -0.0179647901770264 -0.00926876873044018 -0.00688411504896867 -0.015447255107967 -0.00505395114075605 -0.0159241406587789 0.0307804883143068 -0.233301760611946 -0.147717404171849 0.00544804406864264 0.0305509085005029 0.453644680895393 0.380330107623356 -0.277463407935388 -0.254149818898879 -0.21300455126529 0.00353502808588718 0.00123320841512115 -0.00468888497251283 -0.003493487104655 -0.00793324934664435 0.00338949853798767 0.00351920857346551 0.0135731839734119 -0.00300679113949098 0.000100505815175276 -0.000664919853020945 0.00213350692581177 -0.000176537399258407 0.000866814785237589 0.00553238798668907 -2.99693819395844e-05 -0.00111560667242138 -0.0029524658010853 0.000345391953627561 -0.000828882419459552 -0.00273579567248006 -4.25584494613041e-05 -0.000836695437024266 0.000693791127681848 0.00207869160367069 0.00183287568018268 -0.00310051442529769 7.62278332677827e-06 -0.000821301011195636 0.00143061176447725 -0.00119279797251218 -0.000521203099458631 0.00154840535450737 -0.000535972475326384 -0.000234766092161929 0.000662425663128298 -0.00502667581577667 -0.00993684345220621 0.00774783480685336 -0.00258914262887676 -0.00741443343003363 -0.00986210770317994 -0.0108286628237227 -0.0182653517123971 0.0158972737777701 -0.000329418590315038 0.00908991183738119 0.00951567403537285 0.00441357613503668 0.0120430271370312 -0.0117753137138364 -0.00786101486991706 -0.0310385851998807 -0.0144491522598792 0.00371224258087469 -0.000857187869506352 -0.00304085855276614 -0.00674853619614187 0.00116700262028457 -0.00167012610376948 -0.00365731709821234 0.00133558559860635 0.000152715713197323 -0.00333329750561767 0.00379451208455118 -0.00499009010502417 0.00573860576147975 -0.000614960167173868 0.00144342787152598 0.00428271730005394 -0.00250033624210183 -0.000912747594506468 0.000344626054913945 0.00325543695189346 0.00218087791932256 0.000748542814159765 -0.0007859351751422 -0.000959313529019855 0.00184063972227169 0.00149463617498924 -0.000471825027385049 0.00153121668887421 0.000733872478459314 0.00722651815011395 -0.00134401324013201 -0.00245805485077924 0.00629002665916299 -0.00639404049493268 0.00710563808160415 -0.00508313676498722 0.0508890133749766 0.0282239255992753 -0.0952713035983788 0.0410554621784483 0.0237845602947506 -0.0452768373838206 0.000816239688189067 0.021647323834263 -0.0133170469533279 0.00350713171887241 0.00897161605591431 0.0133044740245433 0.187046582499554 -0.017237718576934 -0.0678377869212612 -0.197783895458153 -0.0574787490344944 0.0659020064841153
  74 1206.19895949371 ""  41.2047659019085 0 0 0.0645660747854971 -0.0251179979148285 0.0679757355773936 -0.00404192673818414 -0.036882533695918 -0.00478217032983098 -0.0441774591874912 0.0248414364432598 -0.0380658870289115 -0.00163012390168032 0.027397945558299 -0.00408723942358467 -0.00788307986194237 -0.014745944918172 -0.000153016192817641 0.182548480313062 0.0419796196483431 0.15362826584183 -0.00481695496036394 -0.0524094823945717 -0.00622272456905849 0.0128914551699589 -0.0309356402659103 2.62523906699255e-05 -0.0422556971793014 -0.0565949238634026 0.198395897104075 0.130148111427575 0.0298446737767542 -0.124495635390772 0.115824901036344 -0.0526826568179339 -0.0404543673801863 0.00989879564112236 -0.0176281617334278 -0.0246041093007992 -0.00560227160365329 0.00514656474861604 -0.0311505033905287 0.014877922091856 0.0520422683244292 0.0175021854468206 0.0185289620459501 0.0106850261859722 -0.0101512823556099 -0.0185364593879511 -0.0344989487591794 0.00743115120445458 0.0154608167750965 0.0546499434550581 -0.0204538439181783 -0.0035055625035791 -0.0104655953711028 0.011886311476357 0.000418342908563709 0.0165792946781638 0.0311296874455291 0.00112701919859736 -0.00482431939313702 -0.0214374912553047 0.00172323950063216 -0.000269642090875463 -0.012277320285617 -0.00240114250346759 -0.0066456504809437 0.00580617680660196 0.0100480311644409 0.0115493128880332 -0.0264212296596941 -0.000654724464294606 -0.00707537370425869 0.0127244248844479 -0.00839871138284109 -0.00486141649827596 0.011836781389962 -0.00268089099103437 -0.00242999149229905 0.00632496657657595 -0.0455335439192915 -0.103927470089713 0.0940609559328801 -0.00563503934048211 0.0254068213298063 -0.0745712556488829 -0.0673118711440258 -0.158443661722815 0.121662020690015 0.0193567360960471 0.110293952757632 0.0773862466195135 0.0407140656166079 0.0963185844770407 -0.0783913891007711 -0.0452076580150197 -0.192454765027813 -0.0841838598789659 0.0395391040142858 0.00256630489941389 -0.0230157420489218 -0.0360111394610012 0.00240219348525015 -0.0155755690438982 -0.0349824485214562 0.017860866076996 -0.00216700797609891 -0.0238958242965676 0.0243875212739032 -0.0362141399307428 0.0406327832715484 -0.00452088212096198 0.0107502957093338 0.0345560384948094 -0.0200128120280078 -0.00539185916391271 0.000396658926335124 0.0216276344280925 0.0101279362758715 0.0014219083667304 -0.00455954435183663 -0.00589745602626496 0.0102065208951482 0.0168543707153242 0.00663536355590564 0.0158446490577942 -0.0076923380687975 0.00990546463643586 -0.00214284173808749 -0.0138375317838252 0.0288989177015933 -0.02634681942834 0.0272724944855154 -0.0331380522850127 0.0657621665899876 0.0262221196633252 -0.124504125440343 0.131831311641507 0.00609051376254228 -0.125454704387502 -0.0113253369880111 0.0935485454561668 -0.056633266454749 -0.00583561554438047 0.0241617784430181 -0.0464980005853933 -0.212074529666149 -0.130827362197372 0.174782192218673 -0.209753586760633 -0.0435092019430562 0.238935811591074
  75 1210.00296847394 ""  16.1015974018685 0 0 0.0343305884320335 0.00743380863821022 -0.0406286076827661 -0.0477312960030455 -0.00227345821549799 0.0270650389322272 2.16428885500622e-05 -0.0303275383039037 0.0197022059183164 0.0220714916574477 0.0107285545448308 -0.0399109466896987 -0.0160386077026626 -0.0334146744414728 0.065221583010291 -0.133657651726603 -0.130193667403559 -0.243020414356276 -0.0342674889624962 0.223706404974073 -0.143354569772662 0.125508535246887 -0.0128324423213605 0.0804211044229544 0.00509482976438203 0.0411862967559836 -0.0149773845724312 -0.0427349338964882 0.00195243023425519 0.121898670248156 -0.00248059110866707 0.0252934837217595 -0.0461807854142992 0.0107865406943313 -0.176553612100441 -0.225006716901304 -0.000838564231710963 0.0169639064619064 -0.196643460877072 0.0872656651588404 0.335185432191704 0.140533028864687 0.001451198989438 0.0109587826313751 -0.00255961321839507 -0.00303543281100689 -0.0211937688115397 0.00419247979444762 0.0104921502355104 0.0353490913975109 -0.0147128429664766 -0.00336103343980394 -0.00870879336117042 0.00851574671120113 0.000648045988315513 0.013262120193259 0.0217110710749306 0.00115019935837822 -0.00256645592512472 -0.0155969089746571 0.00135707972975827 0.000614729623477243 -0.00781556578694045 -0.00267409257196723 -0.0059407659473175 0.00411278364249818 0.00918085016703725 0.00801498413912955 -0.0232959880615626 -0.000533947068394602 -0.00552363806287648 0.0108029018470164 -0.00716356231702035 -0.00353946382303043 0.0102831751940476 -0.00272080833334625 -0.00176455528940862 0.00569919697358595 0.0062882438577674 0.0215006172980841 -0.00832371405434053 -0.00762232995500442 -0.0417363043819334 0.0298055519713168 -0.046564640415671 -0.124270384729698 0.0932306842441272 0.0165121972604213 0.0887595629262379 0.0586831981588484 0.0294155253594788 0.0722138755874254 -0.0564930742423292 -0.0239527693334828 -0.144336517360324 -0.059999325358674 0.0308779470255692 0.000281973898164442 -0.0188839452572442 -0.0308899792168587 0.00253377205395328 -0.0143255238391632 -0.0298158919926008 0.0142709668347783 -0.00127673982727398 -0.0207194725725374 0.0196667857805211 -0.0316661226622389 0.0351242530073563 -0.00493047467273725 0.00999995233516064 0.0286807519524325 -0.0163867191894059 -0.00656871895852069 0.000763610907267836 0.0188817864863834 0.0108490596358525 0.002245060743481 -0.00407666499927088 -0.005129235097526 0.00901217387365741 0.0139446092460999 0.0049305200674983 -0.013350015582541 0.00684196611762926 0.00662502732043272 0.0016054377952423 0.0081463737030287 -0.0130608648108749 0.0061313217098909 -0.0173505816357066 0.0142000666480946 0.0171403962882708 0.0237905001821045 -0.0508789788700671 -0.0205490936242785 0.0268845211654346 0.00750118843958861 0.0267672766377306 -0.044500309003334 -0.002426253548899 -0.0105333718512761 0.0112068914663417 0.0326562757443998 0.310414532988136 0.0235360088668232 -0.151380924132282 -0.186006172612867 -0.0451291843439132 -0.0245197330308723
  76 1212.34003217288 ""  24.5651864263319 0 0 -0.0246723278392186 5.8977605319905e-05 0.000391496510457326 0.0174256750714339 0.0084102634302277 -0.00740319771165528 0.00690930246587196 0.00587088172021732 -0.000185517727483595 -0.00709641406994739 -0.0132002072306108 0.0123629781924395 0.00451680511152567 0.0177457165579853 -0.0197951708066596 0.0491262038611451 0.0476573337172557 0.0599257878300108 0.013259911490762 -0.0737362697409262 0.0530971669726734 -0.0427139792711489 0.0169513966988348 -0.0243781650222357 0.00493200307920307 -0.00621820638489956 -0.0196392461859078 -0.0101908491512084 -0.00604017315808461 -0.0183763962384581 -0.019242182202137 0.00132067723722664 0.0214152284774989 0.00372592450279831 0.0732715514417284 0.0848694513982187 0.000849754019571425 -0.0172122861102781 0.0664555860639509 -0.0214851894721867 -0.117063876034858 -0.0427441181326252 -0.00865628059304633 0.0293640336444508 0.0110131410874013 0.00896810964874563 -0.0252373307467965 0.00199893562735127 0.0153946101629429 0.0460841936174838 -0.0233559241517113 -0.00427795699471935 -0.00842121842290412 0.0112054180281978 -0.000388859941266284 0.0135948162512941 0.0286537939382559 0.00337281221016495 -0.000560265372754395 -0.0236007739443717 -0.00042892085758216 -0.00385661462102283 -0.00593099276748372 -0.00348689582501891 -0.00525690729659667 0.00824003466856771 0.0094127213777719 0.0124057394837397 -0.0369875316553919 0.000204448285060221 -0.00878345666851786 0.0171303521773563 -0.0100292280471641 -0.00591637619453339 0.0151622507135059 -0.00210139783303992 -0.00301710472393969 0.00946503742018238 0.0622004391144449 0.201361063533103 -0.108735341357579 -0.0212951579930379 -0.156123583638491 0.162141525837004 -0.0535294101238991 -0.144953501232474 0.11174415692958 0.0143170324681668 0.0813855076899845 0.062442416584204 0.0289157322465435 0.0721493216024355 -0.0573983213355195 -0.0175771782727119 -0.168786504091238 -0.0650088953708316 0.0535449091922804 0.00307650349650615 -0.0307008508001505 -0.0442315779723395 0.00304323114145643 -0.0211186330649686 -0.0494193565451522 0.0233102161642655 -0.00263132853055486 -0.0287359212361841 0.0279450221611069 -0.0432387013647205 0.0513138144919438 -0.00782231070987919 0.014807351031611 0.0441797320932705 -0.024795186344816 -0.00494715135527766 7.67671546391744e-05 0.0269894349330264 0.0107012879235891 -0.000375550309590857 -0.0052217794048354 -0.0119650096397375 0.0106211334704973 0.0246392811658651 0.0151657753790688 -0.07182284707836 0.0296671341168793 0.00849360132731592 0.00207996140969602 0.0461536464835011 -0.076204615479421 0.0504449524941109 -0.104013676806945 0.0742216893021351 -0.0767130267726792 0.0499934103387906 -0.0496983480250112 -0.0341075262525425 0.108391556222512 -0.0678262857812205 0.0565586016410404 -0.304000753825435 0.091220755206479 0.0162360952293122 -0.00874432443244413 -0.00647981507757909 -0.10760993068857 -0.0146826060540884 0.0662077883532766 0.0618057030459829 0.00587234378710588 0.025337587854661
  77 1219.1460828067 ""  83.6687914603746 0 0 0.0433250768903197 -0.0116242952475416 0.0299235960138303 -0.0108859456754967 -0.0269896639367158 0.00554455085876025 -0.0239368262954464 0.00542337187547988 -0.0173929582697658 -0.00170605908746412 0.0252402921065604 -0.0170991279980478 0.00125406348610084 -0.0267635647759143 0.0222479773762685 0.0497137684319576 -0.0214217405026993 0.0134550299612185 -0.00864467867009386 0.0379512332575038 -0.0257093285365847 0.0377496554152757 -0.00479632211298912 0.0228947759676199 -0.0215853436898846 -0.020749896223073 0.10857349157233 0.0553061055632341 0.0176491674308398 -0.0308558751582016 0.0619288293656699 -0.0234580470855582 -0.0336004830408156 -0.0187910328372781 -0.104485393930777 -0.106938533055645 -0.000742986203261934 0.0683555916766404 -0.0543725367847602 0.00690006582091383 0.144008235948079 0.0414317121562351 -0.00955111578162672 -0.00175876342311136 0.00465380255364187 0.0134815797405903 0.0135478215224414 -6.88811140312704e-05 -0.00643018646981019 -0.0147464688336451 0.0210044906452242 0.00885298499992022 0.0228757126545523 -0.0150722442230941 -0.00635234893965782 -0.0372069465799225 -0.0310757118074688 -0.000461099190172075 0.0116423430673408 0.0337393957998322 -0.00217001216390807 -0.00776001422205317 0.00276225775060091 0.0029947234117354 0.00970107877585356 -0.00464040880872879 -0.0190898578834098 -0.00972221571392594 0.0642361235571204 0.00146799063122558 0.00969712530928738 -0.0290490933947862 0.0162093253209561 0.00485689513027997 -0.027646406928167 0.00523383364661789 0.000724153113416697 -0.0149864629848734 0.0531625429895292 0.178596376815576 -0.115289361467389 -0.00803357103389388 -0.088452660473187 0.0874164160275705 0.072376066860456 0.20867526643983 -0.148114385807267 -0.0461556136792002 -0.235857446365826 -0.125678727041967 -0.0548086895074088 -0.135889846843795 0.0892473636150467 0.0508441926108225 0.199131123572201 0.0867200346171781 -0.078480494281707 0.00475404118700461 0.0526054275963349 0.0545412385979774 -0.000950802032454138 0.0462174392842706 0.0869160135965278 -0.0312985866054323 -0.00166032561378653 0.0518115521252022 -0.0369037875086004 0.0816803616644367 -0.0892573330182892 0.0225216242414977 -0.0328299084926215 -0.0620963297158963 0.0355822422894461 0.0322388958370657 -0.00252222947928571 -0.0404606532311841 -0.0275220099886268 -0.00411570742154538 0.00391644152183958 0.00105744872486042 -0.0168936610674331 -0.0314378802490315 -0.0156721320966284 -0.0382731114404375 0.0158630434081785 0.017658178277549 -0.000718377000468261 0.0222661255359843 -0.0349332828030104 0.0189091602710111 -0.0464198861168605 0.0333221780298159 0.016979801520388 0.0691256233759384 -0.168450729755696 0.0609123740532627 0.0976533131110193 -0.127601628214438 0.00407367396325481 -0.115603448921136 0.0513033732545671 0.00877930688592477 0.0158741328238301 -0.0241332536908688 -0.0701774402375754 -0.0970909413651517 0.099352658478024 -0.253299536199051 -0.0716243873568201 0.228424190565025
  78 1224.81071290964 ""  5.18798167701161 0 0 0.0020647249233778 0.000248696467892656 0.0020324921023541 0.000570773692964635 -0.00235124992020266 0.000699837448248063 -0.00143734191914788 0.000139255980343514 -0.00124430221897718 -0.00113177686463439 0.00213734516467522 -0.00161945703280809 0.000977807479589247 -0.002153377859691 0.00176984694755508 0.00579945492364793 0.00231098322366271 0.004791312617032 0.000386378161537481 -0.0029391161572724 0.000753266959381756 0.000761457193807917 0.00213197422612005 0.00108936140588878 -0.00122341116582023 -0.000577865958492588 0.00672257931737694 0.00338282575433315 0.00125069786172146 -0.00131511153019785 0.00370765770239519 -0.000785634136851505 -0.00305872948533078 -0.00414158932406226 -0.00970788462827064 -0.00812840492852573 0.000429334404926895 0.00671572484513992 -0.00189236171847826 -0.00148807046313438 0.0120713612304156 0.00214196016578873 -0.00201370074331702 -0.00363420973004125 -0.00072019435568253 0.00207856818722861 0.00523746690962884 0.000271467995881769 -0.00183283109804211 -0.00766860626159554 -0.00562692996238662 0.000932602447812977 -0.000550448862799644 0.000710546802127397 0.00442389566855242 0.00117127301109951 -0.00165296135138001 -0.0218186733685231 0.00761966204132716 -0.0158970959286961 -0.000598258350903842 -0.0169835358117798 0.015348627879354 0.00428997476676805 0.0139069814245358 0.00389416095657077 0.182456813949688 -0.0525663604880657 -0.0108712842834413 -0.0478526825183745 0.00451374394118123 -0.00907610680726834 -0.0598626400735842 0.0213185144985557 0.023865625012396 -0.0819638769328596 0.0255994406172298 -0.00303595486653266 0.00438250910007118 0.0102838831858948 -0.0123524414843676 0.000833775688495997 -0.00535500345785144 0.00631491128786737 0.0166330138222217 0.0482954330867184 -0.0343710910365099 -0.0251747942248387 -0.028602159858854 -0.0225000968569799 -0.0709913161222723 -0.0824930300627472 0.0612817074197895 0.0227674885885744 0.0955179344436664 0.0434233470129509 -0.131588829249713 -0.00443250842327813 0.0718560374882804 -0.0161565119905879 -0.00166352651624413 0.0677332669855811 0.0266214850036865 -0.036631619104932 0.0201781142678349 -0.130242110245453 0.104679778662705 -0.190228750231532 0.150362976822 -0.0223167750177761 0.0355075898691566 0.0781031239046589 -0.0315379079876581 -0.0988274486672666 0.060301632513324 0.089361232606083 0.291733646776454 0.165287559803253 -0.0530543115241166 0.0145858353681051 0.099122468606692 -0.0917630354789626 -0.23285034448846 -0.000534408814528279 0.000144713435778159 0.00101618648147244 -0.000328095938453956 0.000460466033934742 -0.00127038863731148 0.000746900064837003 0.000371880774461678 0.00154300876366694 0.00263678483861454 0.0030056735471893 -0.00910277026662632 0.00553265526237543 0.00406285660469372 -0.00732604340456348 -0.00650681641059479 -0.000304731454936607 0.00823165861932868 0.000499486573636988 0.000381880709349057 -0.00190676472511036 -0.0112562565507398 -0.00463097172259586 0.00811831499605543 -0.0096296230842938 -0.00307857510292068 0.0127301966947443
  79 1226.53234183095 ""  7.94665115961167 0 0 0.00763508886924104 -0.00159140047135409 0.00483181732482334 -0.00217719852539351 -0.00451281091436279 0.000868246775365538 -0.00381528638946335 0.000645394320501283 -0.00273015850805652 -0.000501769425388338 0.00438302210797849 -0.00305061793357811 0.000757435694458892 -0.00447424270262436 0.00383719438992459 0.00341437440961228 -0.00562117097829518 -3.56131718593296e-06 -0.00176464202864018 0.00685431320462141 -0.00481798603671245 0.00673132134324806 -0.000268148100672721 0.00408961114097442 -0.0033861595866268 -0.00293107897403689 0.0166625771750579 0.00883441325141668 0.00302060262087816 -0.00389660577985301 0.0101263719951043 -0.00378563686432194 -0.0056858862863613 -0.00565675791354654 -0.0190979084524831 -0.018330754906591 0.000403549851885826 0.0108698739327913 -0.00677622420074109 0.00128591145454578 0.0259849550090259 0.00731964773579587 -0.00406110404676346 -0.0097542496025318 -0.00400370259993714 0.00414203226499904 0.0109871945422506 0.00224449316705374 0.000139833205375285 -0.0171111044818508 -0.0244412678326148 -0.00149541274047278 -0.00542566954072785 0.00431105322482989 0.00331725678239045 0.0138600935449186 0.000288528985237161 0.0159243812979186 0.00151080782475466 -0.0477319101306209 -0.0240001660872585 -0.0502444262506877 0.047015629360652 0.00949431449369507 0.0459484019513163 0.0152088171204809 -0.0324910912534529 0.0183628517747217 -0.14323105164077 0.0186113466903659 -0.0141755815042721 0.0631066846322513 -0.00943935924722908 -0.00963153510091445 0.0473062032981276 0.0209755450425687 -0.00346796956858958 0.0387266566950121 0.00843737354337508 0.0201000374373227 -0.0280879037147466 0.00102539263776823 -0.0186258426708428 0.0133172273664735 0.037573223088825 0.117194251976642 -0.0834708523263966 -0.0120786855852953 -0.0838963466958379 -0.0462473862436073 -0.100801927349262 -0.294107007855992 0.211970827278565 0.0573867190728957 0.27551726454589 0.125520360000295 0.188033893960946 -0.0207406572513062 -0.125129317978607 -0.0971701163147131 0.00817371168975849 -0.116381434115998 -0.208242160492889 0.0622543769772778 0.00511974469037461 -0.0509168003132804 0.0193351715121238 -0.0820795744680598 0.13290056028199 -0.0619927235572022 0.0676941873946528 0.089183710999312 -0.0496393842357567 -0.0260713166395855 -0.0126537992811534 0.0483698712585197 -0.0364220815959361 -0.0475421159144426 0.0119656630206892 -0.044273897559523 -0.0115572617019073 0.101140813281326 0.13221348498131 0.00369986905821382 -0.000655788956286933 0.00300463668491237 -0.000762229771786422 -0.00138751162924913 0.00104802130894961 -0.00306785573834376 0.00612087224311711 -0.000957066763077239 0.00638267345381804 0.00594085143390888 -0.0200148064937805 0.0214001056965034 0.000880006054465143 -0.0173565902159643 -0.0227246874906205 0.0180593241162818 0.01511047037053 5.03831806045224e-05 0.00267118376952367 -0.00312319906358558 -0.00568124553753847 -0.0114966245060431 0.0101091650425951 -0.0394102078618588 -0.010555695502412 0.0310549783808382
  80 1249.17430302338 ""  63.4755671353121 0 0 -0.0222891657000425 0.0528402862491497 -0.00808880489121075 0.0498634010320446 -0.0430947966044431 0.0312214310599541 0.00171866629989362 -0.0239370937756917 0.000255780191230647 -0.0512254910149364 0.0492820906801932 -0.0391069399590082 0.0473465941759262 -0.0619144536211709 0.0462382411347842 0.11771317587776 0.134320442285379 0.0784379083014408 0.0358710207297452 -0.196950049859499 0.0684040248710117 -0.0420081867589618 0.158704720282411 0.0176645576239207 0.00795396252456384 0.0619313126042134 -0.00608318251747354 -0.00927753986124717 0.0082671894802803 0.0754379413551738 -0.0128424384201252 0.0413512860527664 -0.0638665658772676 -0.129847020260223 -0.295656494975067 -0.234963094121738 0.0142479217947187 0.302186178553116 0.00035139419068419 -0.109343477233412 0.226780012373388 0.00804677009276117 -0.00377946741769669 -0.00454180203220138 0.00829833094356568 0.00636071256464627 0.0243315016251976 -0.00729818936516361 -0.011308766292022 -0.0407565068114884 0.0123673393093814 -0.00178236509007535 -0.00651137875560197 -0.00133643115126872 0.00385043791473766 0.0101257488246197 -0.00763078310432075 -0.00102373917344044 -0.0018893636154001 0.00743200345635063 0.00586186680491365 0.0210490000875931 -0.000151492096143108 -0.00432310874444653 -0.0186374269926181 -0.00782841261711316 -0.00300967171755123 -0.00814179933646019 -0.0168823072169614 0.00173516277887617 0.00277613812490943 0.0073067470283491 0.000149153996675883 0.00279107434836551 0.00673624682910553 0.00141926133916953 0.00171281213862505 0.00342950281056971 0.000418081708649098 -0.00779914295904092 0.00365038479048015 0.00567628231494274 0.0292029767002418 -0.00478492255585375 -0.00857762898360964 -0.0352112935948703 0.0161913216102515 0.0244375577844884 0.103813403060725 0.0358787985909136 0.0236044320758023 0.0668657360126176 -0.0302135755209778 -0.00191496818732328 -0.0143276919058691 -0.00409636097012967 0.0100265985502955 -0.0151246732287706 -0.0167022129919873 -0.00102990734749991 5.7202382392759e-05 -0.0235356713905036 -0.0235948559335082 -0.00059104387840428 0.00632069676845333 -0.00772617463150745 -0.00735877798599088 -0.0159712117652509 0.01420087684933 -0.0126388725060371 0.0127823410011482 0.000490078535805076 -0.000671741742029969 -0.0211379157782548 -0.000552009658979793 0.00123036426485148 0.000461189643373602 -0.00391951592735635 0.00533175394938593 0.0144467569104021 -0.00222526810548831 0.00388976572076773 0.00846230737885047 -0.00144488656944256 -0.00282719503405512 -0.00430300311926628 -0.00173361794040231 0.000961400299908362 -0.00337757248196645 0.00828306130514456 -0.000914022922412539 0.00160220256821469 -0.0121526718753153 -0.0160410689617032 0.0401285343494939 -0.00752144892297564 -0.00854380403260464 0.00395820149016013 -0.0205130252871721 -0.0247228348090644 0.0349707206867696 -0.000442213109713708 -0.0247587773259296 -0.00957020395670677 -0.231974329382445 0.0409331732731647 0.0709414453606031 0.267517876559731 0.0623143430811177 -0.0887908351883032
  81 1259.22179981676 ""  28.655367497784 0 0 -0.00860996836093935 0.00358902362656695 -0.00304739586921805 0.00558225931120097 5.87507364141478e-05 0.00437346926115795 0.00240174773567118 -0.00153260055877523 0.0014787801713843 -0.00371428818612655 0.000342221059110907 -0.00497259743667968 0.00407421728309626 -0.0035309029075247 0.00552896587045313 0.0216964712847888 0.0180596739608214 0.00914277467801246 0.00537408298503355 0.00535631464975534 0.00240490144896943 -0.00582910083404762 -0.00610075722986126 -0.00100405600941391 0.00247276982857738 0.00457977076526388 -0.00848033625256035 -0.00664139653808985 -0.00232099236736793 0.00420346079081855 -0.00730291336709908 0.00583219583814513 -0.00140275941873303 -0.00609140599420444 -0.022162549463118 -0.0204478228301195 0.00135940199243488 0.0299773098212297 -0.000971754388915757 -0.0063296747495252 0.0192387646991702 0.0029655937439943 0.0134213270142062 -0.00680026342536887 -0.00456456999201785 -0.0344807242737062 -0.0263776526448615 -0.00330657438363931 0.0139876069247991 0.054480117007191 -0.0175462720415331 0.00288052765033675 0.00616904986067261 0.00130700294097149 -0.00402456020030248 -0.0110222121209696 0.0114076122206629 0.00247110502929629 0.00242965483134856 -0.0128724910810797 -0.00877126276842405 -0.0303664300382808 0.00098720780908361 0.00789343970430204 0.0294916821373684 0.012314987492648 -0.000872347271813152 0.0104164767088879 0.0196946804677749 -1.75721015132168e-05 -0.00333264740938745 -0.00810854168166421 0.00101409708382184 -0.00363852613949222 -0.00802696643301909 0.00038303003111189 -0.0017633269097521 -0.00351464601419249 -0.115765282398835 -0.46385145655118 0.279943155275729 0.0802489442507211 0.369193272066941 -0.212596886384693 0.0088004285502898 0.040618084405377 -0.0196655549283784 -0.0345969492141774 -0.133323475927313 -0.0464266741667092 -0.03342177329924 -0.104993275517609 0.0500668141798019 -0.0276502069520355 0.0314534848327766 0.00267840890510261 -0.0110665283236882 0.0138126342718272 0.017274928604114 -0.00618711810712676 0.00293718224716186 0.0249801674739764 0.0260652833267353 -0.000238957791250045 -0.00683496388596008 0.0112827269138206 0.00708425056682727 0.0221359197655413 -0.0184487537140284 0.0136606188455506 -0.014592906501369 -0.00259869291777562 0.00168763463278753 0.0268962625539762 -0.000734986618584212 -0.00424577793112998 -0.00683868791345885 0.00103287016413961 -0.00440323671340585 -0.0184630380875282 -0.000253199931513683 -0.00389110546312222 -0.0050406432739529 -0.0499583388459929 -0.0138856623655246 -0.0220456632944594 -0.00593781105651125 0.0094141802840233 -0.0271049312444174 0.073600298166502 0.0229625727674152 0.0580004771688794 0.159130327116094 -0.0163900290796963 -0.0440463511123064 -0.186311071824623 0.137741121361606 0.0785169861182417 0.157233893044578 -0.234472805775673 0.0400544243228029 0.00298835154080638 -0.00623680480926549 -0.00144258949198238 -0.0313834408469506 0.00385737696068577 0.0101076840035138 0.024513624071912 0.00206093699134036 -0.00404829749783808
  82 1265.53216074113 ""  164.83724104577 0 0 0.0130645110930281 -0.0162102029701896 0.0123241373807952 -0.0137661798987273 0.0041419269008539 -0.007968479448729 -0.00421878768222188 0.0099689213276796 -0.00576585946187463 0.0135625872193177 -0.00347138749253519 0.00705862227639647 -0.0111002149863672 0.00936530344715297 -0.00992640842048389 -0.0619987605319563 -0.0490301676185235 -0.00591123659819869 -0.00965901449888812 0.0766134108099503 -0.0141254876732032 0.018484702583468 -0.0701933506516787 -0.00406750758529337 -0.00630210598014157 -0.0249123773603766 0.0228271116389591 0.0106919732615415 0.00203112693109485 -0.0292506556772605 0.0141069040916435 -0.0198642814250749 0.0178818197896034 0.0209331609739092 0.0524887438243014 0.0425268191316693 -0.00275487165794863 -0.0701164118059841 -0.00756773025288063 0.0226102406420574 -0.0366310554117639 -0.00023842827693769 -0.00661956572923733 -0.0299032425086043 0.0136173427313074 0.0100313727779556 0.0774585039959782 -0.0125486106028121 -0.0388251016157528 -0.119604546097085 0.0556807738026463 -0.00122371032739426 -0.00963817902292094 -0.012373517083182 0.00856467687629155 0.0151604351983435 -0.0338123427668751 -0.00540902904505272 0.00190223739276442 0.0401519825336108 0.0194271478400677 0.0649255196057565 -0.00543699721478872 -0.0116315972089093 -0.062818592021317 -0.0320958364293906 -0.00397661031739274 -0.0383096158041798 -0.0548516771027653 0.00196386008866424 0.0129593841785772 0.0215732380856787 -0.000245833230237777 0.0138504321598083 0.0211459562548257 0.00147751166188049 0.00856756692865942 0.00988906795078403 -0.00616151672243051 -0.0818818661394946 0.0258836964453382 0.0478516667219653 0.222026214622258 -0.115464443564134 -0.0120333284905097 -0.0432577314438908 0.00380570523870233 0.0662622171303314 0.26632691732287 0.0828878785509209 0.0486000010228077 0.145642427402981 -0.0582328157470294 -0.00607864203134627 0.0321164035080325 0.0118148267640234 0.0227518235685175 -0.0445368993694072 -0.0465089325204491 0.0265965737557491 -0.00774336532306967 -0.0705214233651524 -0.0764340635310409 -0.00694860861707578 0.0230161911225243 -0.0259046028356949 -0.0319971151697591 -0.0534659649950684 0.046122891555902 -0.0471181205689596 0.045278952265248 -0.00249060795230616 0.0020335726528342 -0.0766325218528866 0.00272949568465889 0.00194523385260004 0.0170374687047758 -0.00436304620060064 0.0165226516068726 0.0502876312021736 -0.00739910055691431 0.00562080292853662 0.0181706060416321 -0.0280898833552367 -0.00237211552499658 -0.00186008575469959 -0.00584695802090165 0.00608350753910394 -0.0177440781437478 0.0448223671571407 0.00601089849577829 0.0276920945081673 0.0721829819614819 0.0212714937850897 -0.0893827820330483 -0.0661820140288084 0.101943083706296 0.00187280369644331 0.0195795123939182 -0.117748697309967 0.0824231584028979 0.0101873268803244 0.00741930323330104 -0.00807545623960529 0.0211895971963319 -0.0428922903756677 0.0218563091117196 -0.170033161035102 -0.0538276061916602 0.13248195271588
  83 1286.7139951687 ""  3.06364064775035 0 0 0.00289781395093219 -0.000815026360085358 0.00234100921264301 -0.00167870526909919 -0.00147835043666831 -0.0006723726985329 -0.000810136320536824 0.000819905070243459 -0.00119261953865566 0.00100794079316641 0.00145597161737927 -9.67149035368243e-05 -0.000290354036793618 -0.000468220661960955 -0.000301592264064917 -0.00951066766763861 -0.00646714278155741 -0.000886883340221066 -0.00108657743289726 0.0115090275967457 0.000263910900341167 0.00448724193472557 -0.00975812382984461 0.000705233002159542 -0.00084665339676039 -0.00239934614227705 0.00457647806292663 0.00186912605228569 0.00104316329378187 -0.00166652916861831 0.00271769703652675 -0.00251340429501185 0.000685620015187954 -0.0024415346227238 -0.000893890992389939 0.000570690259642775 0.000532424715890839 -0.0049626706418541 -0.0016422938902944 0.000108874029713243 0.00307111890607806 0.000295444440950921 -0.00210025602306586 0.000843087702960515 0.00753937213711064 0.00471468820776444 0.0192135188992305 -0.00489677058029964 -0.0100626856770859 -0.0392997085633095 0.00253375708955984 -0.000631953046842409 0.00902615404724135 0.0226082706581291 -0.000288242043995533 -0.00881688873258885 -0.0146467691069394 -0.0272291293102643 -0.0888381116383468 0.00329548659134844 -0.00405124153499767 -0.00589547217580247 0.0157491570539627 0.00700206837218391 0.013666480834165 -0.0218639803670557 0.0450823265892027 0.166594421176839 0.0213788407554667 -0.0117859633919183 -0.0527181883642208 -0.0092819218481022 -0.0160134040139443 -0.0521367467125576 -0.0105263646529322 -0.0163106814822145 -0.0539676787498351 0.00423149024583589 0.000309973776148795 -0.0167283466634791 0.0083469313961889 0.00394908748781833 0.0159699681425126 0.00088662535779546 0.0348163361020008 0.11065078809165 -0.0496838864589406 0.0273018852535172 0.116300519243723 0.0453117927718631 0.0467150055745651 0.12273484607281 -0.0700324383369618 0.020824903769523 0.0919600753255184 0.0139815300303697 0.0696304654201491 0.118435991190477 0.0378421236779484 -0.139267933309469 0.0119751360149196 0.0819088158232928 0.102375265442822 0.105510526391637 -0.0759063870267556 0.00270159092851089 0.139059248280969 0.0314362018715793 0.00344041278470887 0.13796177838036 -0.0928916611780986 0.0891956601256779 -0.061032366055316 0.125136639646387 -0.0134119096102902 0.126902130630652 -0.0178054650093822 0.00260060635530691 -0.0773679801712871 -0.169796904967607 0.0834227989249881 0.0991724002459998 0.00488717598647944 0.0060018780954292 0.00328581358127669 0.00470209437648211 -0.0109341951582245 -0.00472873085908358 0.00070572084203085 0.0248449412567242 0.0102885879233896 -0.0245047987121423 -0.0307593592621592 0.0121960509074606 -0.0106058214601409 0.0201824464085581 0.00387556115399646 -0.0130381474063224 -0.150158515120892 -0.103961219658478 0.178359132993642 -0.000219462088541311 0.000239467478750155 0.000253610040997255 0.00237176125368136 -0.00191823762504591 0.000555451336497222 -0.0217304418040309 -0.00703370580564785 0.0161935236259359
  84 1287.41177268454 ""  5.66579526052805 0 0 -0.00253840886669762 0.00030457243729149 -0.0025357308854859 0.00348723144885096 0.002427364046803 0.000866168799960223 0.000400784440123923 -0.00115353144068207 0.000871163912495097 -0.00283209884158024 -0.00084894751204444 0.000234796946516516 0.00138275426400192 -0.000287583882285804 0.000800973003750111 0.0143197896938455 0.00571523040056774 -0.00306688287078013 0.00192670630713938 -0.0394109420192285 -0.000284750940522913 -0.00918920182726062 0.0302564273171815 -0.000657121605393919 0.00040324683989642 0.00132767033321973 -0.000507617926085111 -0.00333392667382328 -0.000609401064568791 0.00422195730430948 -0.00234160345307622 0.00197678752709646 -0.00115511598149145 -0.00277983300104719 -0.00415433401742917 -0.00261525603349462 0.00047215112687062 0.00494091304435459 0.00185004007149908 -0.00336934299551554 0.00156657078702164 -0.0008772933490787 -0.00242783944934452 -0.0375976052182406 -0.0129267335928315 -0.00091183666866512 0.00229698977055397 0.00693062594459076 -0.0028321114313504 0.0169393135715767 0.0453285355293436 0.0086461424998994 0.0261648888391752 -0.0140528766789252 -0.00608616345851212 -0.0286047079146453 -0.0148674806966366 -0.0148314388383447 -0.0287239789167315 0.0416492394494738 0.0045710172521342 0.00464579746414548 -0.0183880533976346 0.00233914165164825 -0.00864003585425162 -0.0271567544409187 0.01847002618761 0.0529510676709535 -0.0219590976701085 -0.00296712499383629 -0.0151328345659552 0.00582473564183435 -0.00713943044454349 -0.0140414397345594 0.00484242879422609 -0.0067329778712256 -0.0193891043711985 0.00803809233386069 0.0129555077666252 0.114675075641283 -0.070604700062032 0.0209580722399067 0.0799882862521698 -0.0605465600832494 0.0158056099196022 0.0384409350775306 -0.0221031399721698 0.00823025270039006 0.031751811107473 0.0144144936158558 -0.000579720298062908 -0.0018827651033347 -0.0161321961905498 0.00447874878929685 0.00566512588096492 -0.0243655154910117 0.0335438896733747 0.0282923046357207 -0.000663780085598838 -0.0494530512353926 0.00396684508731551 0.00517370971413715 0.0029022859421962 0.040610781194915 -0.0212244145125412 -0.00831613610650775 0.0410180562360926 -0.00511758388428638 0.0262761316767105 0.0326925495401625 -0.0164254467382708 0.0386147982332778 -0.0238047428114414 0.0226180563230861 -0.00309477332024294 0.0579832811298303 0.00533478087225598 0.000478454059300605 -0.0285958151925969 -0.0635091164183512 0.031452200043405 0.048151795204698 0.0144947393333349 -0.0247590342857755 -0.0119768681025866 -0.0131021697561634 0.0318796821661853 0.0173099106101695 -0.00849427650960369 -0.063349569830493 -0.0279797698648236 0.0840670567560797 0.110892901484996 -0.0277002498796855 -0.00536246226083182 -0.0763386618834929 0.0254919681308612 0.035104780617612 0.453194341355248 0.300790066264441 -0.513765870555029 0.00490417031113843 0.000761547097836119 -0.00484668467114677 -0.0159538301035119 -0.00687207421513671 0.0116562352486809 0.00678173884626768 0.00218356804830063 0.00122385503036084
  85 1295.96267148205 ""  11.2591907104961 0 0 -0.0651551610446029 0.00235636790841891 0.014837200794184 0.00461015411983251 -0.0179593188495809 0.0223055166273287 0.014744159360851 0.0276480947142974 -0.00707852313415689 0.020298021457779 0.0101659022773678 -0.0313681552512951 0.00129087520282247 -0.0097659034126781 0.0127769455572171 -0.100971688875482 0.106653883606257 0.284020407666263 0.023446845323149 0.584842523162925 0.0144715116289063 0.0380459415628069 -0.576937770640568 -0.0344217304971949 0.00671810074268381 -0.0267591874103143 -0.0448739111547594 -0.00709050866696867 -0.0185613945043412 -0.106448669485847 -0.0392373722499876 -0.000765431514673475 0.057460091388771 0.0028365400587151 -0.0380839446525832 -0.0428242745392182 0.00456657512891281 0.0423225651287954 -0.0323264997240325 0.00658028412669785 0.051865732838098 0.0148265113441815 0.00169841457574692 0.00186578742564633 0.00132484558175411 0.000545231495442156 -0.00236293644873741 -0.00158838374969197 0.00101251103055748 0.00460217484474785 0.00277462268481021 0.0011212986492776 0.00301879894305339 -0.00199409603280607 -0.00083906770238451 -0.00320972767856707 -0.00054896515915816 -0.000722615539464231 -0.000600278433079718 0.00419737958318748 0.00024817297305721 -0.000453370415623222 -0.00232704969436059 3.60274456925327e-05 -0.000236860131663044 -0.00120128927542712 0.000809839565051839 0.00210771389719584 -0.00205019272307393 0.000171042936557173 -0.000507353064775182 0.000509935565193786 -0.000327250410281753 -0.000434253491206209 0.000408930387466675 -0.000292335187286492 -0.000904218051177543 0.00065587727555377 -0.00102968922049918 0.0142095597368693 0.000681128420817042 -0.00630560185009829 -0.0279726788174822 0.0130010768708535 -0.00010853294497982 -0.00189609531068988 0.00165260760209387 -0.00128913416894012 -0.0062017320504411 -0.00187017973873242 -0.00169408884426986 -0.0046035640491976 0.000265549883558301 0.0019054490757264 0.000306388131391724 -0.000705514608095034 0.000937791142707349 0.00014635569155973 -0.000132235256818831 -0.00342161722167367 0.00074968159212513 -0.000480037141060478 -0.0011583552624784 0.00163513996173077 -0.000671564205281837 -0.000453668251991709 0.00146348533829872 -0.000311731693474504 0.00201626241798106 0.000742958195158132 -0.000165198050877128 0.00197073151085811 -0.000998289802741831 0.000765930176761867 -0.000131984978001006 0.00302337471716418 0.000542003105138944 -9.88146774958033e-05 -0.0013557017547302 -0.00341900174451913 0.00137939849912569 0.00259516960240453 0.00126888409274561 0.00284307037084751 -6.10481369856153e-05 -0.00230985311932126 0.000563216415339911 0.00074979851416142 0.000822602904358621 -0.00985602993259843 -0.00192941205367272 0.001751712094574 -0.00590379242161432 -0.00643249087373584 0.0155301697622533 0.0359644729216388 -0.0111194643537553 -0.0357135389446142 0.0184858263489855 0.00150805441327469 -0.0275915531876878 0.0165461915817536 -0.0243204107579836 -0.00873071184551009 -0.148366428856542 0.0162197809685467 0.0549053249788286 0.181526229740209 0.0296504011604489 -0.0204324553750784
  86 1304.80905905117 ""  97.690672351665 0 0 -0.002045713147841 0.000931600960553615 -0.00342828574709708 0.000918855237908167 0.00113550393057206 0.000103526081025735 0.000945147439697224 -0.00231472881774596 0.00234311151192659 -0.000818925837499851 -0.00327627210224059 0.000709966330833566 -4.08509322331338e-05 0.0016546251646923 0.000479693057913077 0.029547090976858 0.00800227720809629 -0.0100945341013076 0.000622602305443402 -0.012626901691065 -0.000214319626436588 -0.00353564398970159 0.021269476766981 0.000813030721566104 0.00155189963356882 0.00487532618557535 -0.0076078784984333 -0.00179795206949871 -0.00167363200034367 0.00450676241555075 -0.0021086622313625 0.0050366108733166 -0.0048184687197316 0.00536869098616872 0.00442381213715281 0.00100181240720808 -0.000472357284677693 0.00431730424725575 0.00042719963893096 0.000531012011911172 -0.00522199958364135 -0.000193432232234555 0.00646986794176168 0.0223847353648991 0.00519108380148936 -0.0131314165916365 -0.0579561858970541 -0.00336311221511226 0.00696100059582437 0.0884383717061837 0.101200956524515 0.0261425754044703 0.0717213192811729 -0.0556743294842671 -0.017927574995901 -0.0770008166014646 -0.0296898936869704 -0.0201578810144323 -0.00256464901206381 0.129906415721612 0.0167542521127024 0.0179770820529914 -0.0693487258259028 -0.000732012196398587 -0.0324647770777857 -0.0448150818910093 0.0110664044411685 0.00353816006667806 -0.0686462754361142 0.00222580864055412 0.00451072117088404 0.0190305006256991 -0.00418740352147715 0.00668742084925136 0.0174677297637429 -0.00464340046234017 -0.00833527952785762 0.0151380016242247 -0.0163557098296884 -0.00346451995643629 0.0433500555049348 -0.00241976538456155 -0.00952856366959223 0.021293760546303 -0.00535327896850307 -0.0377680470526097 0.0245749379008065 -0.0135637539716591 -0.0699644021329432 -0.0243858461425037 -0.0346675073750546 -0.0971896393418591 0.00127164435910614 0.0062180197425145 0.0405911878920228 -0.0199527878970997 0.0194976837509246 -0.0209583014939215 -0.0236371664477692 -0.0112417438437661 0.00128505469892482 -0.0456646931461487 -0.0654216964211346 0.0173836214887062 0.005476297420338 -0.0172738424881194 -0.0102263807239235 -0.0275669897611242 0.0571325846305326 -0.0241534409327658 0.0285227343849575 0.0233972189300879 -0.00876028835274895 -0.036858055046538 0.0031330489663892 0.0477239871424356 0.0275254567612437 -0.00140156305598199 -0.0126852931001757 -0.0248850922784483 0.0141393417241309 0.0444938206116724 0.0321168205552741 0.0125316159654625 0.00415913410111918 0.00258022942077382 -0.0103700268285732 -0.00589071910841164 0.0078768234205742 0.0169311232920368 0.00744698031295518 -0.0416717141332316 -0.0488610583053837 0.00400030475032304 0.0192642247660223 0.026355348646674 -0.0238882174500481 -0.0043584385657987 -0.151065957562295 -0.104420255011242 0.154639501155442 -0.00629699014473331 -0.000341961866683781 0.00528030648979138 0.0178702261836292 0.00990270380356278 -0.0154422118032614 0.0338799146112552 0.0144581049974208 -0.0392254806696411
  87 1351.46678035168 ""  0.596852953468496 0 0 -0.00116522522701696 -0.000315622839127947 0.000211246610588726 7.61058750552715e-05 -0.000233884306330363 0.00011266610964561 0.000424954140263477 -0.000246978506643399 6.06599325705712e-06 -9.19478772091645e-05 -0.000280736259607689 -0.000496357785637132 -5.94969650966913e-05 5.15553482960064e-05 2.28339012922207e-05 0.00925794275302578 0.00160863848529049 -0.00234117098569963 0.000239936135229273 0.0031497403761026 0.00133512978296169 0.0009619766714572 -0.00144386556851557 0.000461601003989705 0.000377877060193821 -0.000389693608299598 -4.02736199137206e-05 -0.00191289817075263 -0.000581212048230034 0.000795950054612136 -0.00102853074265136 0.000786886138160838 -0.000425465704964334 7.12302757625287e-05 0.000225518420362232 0.000630507159911314 -0.000174122882907248 0.000761838928523351 0.00220385528968309 0.00228961820699513 0.00286376855512034 0.00160631019027438 0.00146213090476188 0.0132602690318621 0.0101775966890939 0.000710114823662666 -0.00903909610404647 -0.0193771964243508 -0.00983696969160816 0.0200713879540232 0.100934158215164 -0.00818737746976594 -0.0281417212655794 0.00456336329369277 -0.00674639459294344 -0.0287357701391961 -0.0103387871685714 0.011770053148101 -0.00154240011270444 -0.0810187656591851 0.00967812470743858 0.0258780264914635 -0.0141294056588501 0.00596209093247599 0.0209222640349927 -0.000379599775098647 -0.00394074474373064 0.000278792473605939 0.0270610905503674 -0.00619445976914988 -0.00207903625644185 -0.0015569308909593 0.00391394939281573 -0.00569484697337659 0.000646200595827749 0.00335287755721246 0.012617693073217 0.00296086560707357 0.00684521447871648 0.00162915552094668 0.00819064451278229 -0.0106543744353889 -0.00607590604436519 0.00311477562805643 0.0995467658087076 0.266072299304001 -0.20512741697611 0.0869942215592788 0.401274062933072 0.193280279981092 -0.146578745653085 -0.376610556855386 0.255028876870818 -0.065596288787167 -0.337167808200271 -0.170217651418335 0.0121710443904042 0.00552157023513145 -0.0118579532302519 0.0220626317733513 -0.0119938707245276 -0.00985834950519163 0.0399651888343913 0.00618095811034981 -0.00357666876412903 -0.00343108613827694 0.0108263232967984 -0.0160534535034566 -0.0266942373446333 0.0301866023264178 -0.0166187571380611 -0.0209515604496801 0.000859483263993678 -0.0208311598692528 -0.00889016255560227 -0.0519950381890428 -0.0239436472455361 0.00956827162157544 -0.00136707730266701 -0.0597840049372902 -0.0143496055751314 -0.0507555580058849 -0.0252797774807567 -0.000198623026774701 0.00177759203462658 0.0013299013026333 -0.000908740827432703 0.000558324047385361 0.000967198856091701 0.00308992174254296 -0.00675682088961789 -0.00812867482606829 -0.011269484987234 0.00336888673666794 -0.000970189206925674 0.00325262920485171 -0.000971146398530273 -0.00237922011649265 -0.0186853963221052 -0.00945705951828133 0.0147668007231563 0.000269293963441123 0.000135246286293876 -0.00012420461060407 0.000302327777735251 -0.000700455208465989 0.00049507289651286 -0.00331456387636726 6.75398672289204e-06 0.00251840781503854
  88 1370.62953595496 ""  10.4109602476831 0 0 -0.0116032133378475 -0.000881141823389209 -0.000308369217964871 0.00216129652182616 -0.00127922102007335 0.00111895913842955 0.00427965980976885 -0.00122831992010909 0.00148181817471284 -0.000284537472922653 0.00145264835296127 -0.00160842708789374 0.000560848437275403 -0.00100379046403169 0.000555767468360796 0.0511001676188892 0.0142288213251577 -0.00906474199355588 0.00252020671525097 0.0195217341426471 0.0138112341149406 0.00521061572657866 -0.022281592159466 0.000638056808214067 0.00356329616931347 0.00146332624545887 -0.0101900676652086 -0.0109647685199796 -0.0055915193026794 0.000120469504936509 -0.00989304556191163 0.00780126269368384 -0.00161773547637628 -0.000655405028121994 -0.00257916405486698 -0.00137221860172988 0.000445069327684037 0.0037530345168403 -0.00169454552686017 -0.00209009870703899 0.00288655616059406 -0.000407732647235841 -0.0364138703031185 -0.0847930301331791 0.00722777690412694 -0.0103235449820524 -0.00801674617314536 0.0307461692393854 0.00754195782314016 0.0299688391519794 -0.00616320326633434 0.00240537881858591 0.00547994094009541 -0.0050262290586436 -0.000969833441712149 0.00318788450445086 0.0142684252625128 0.00224146657324021 0.00144551026819219 -0.012596834019684 -0.00460664412507241 -0.016221216774727 -0.00044509395087754 0.00394893394286931 0.0155445854934721 0.00547410901940738 -0.000469969219315088 -0.000258435662799845 0.00286427940183465 0.000979871448724883 -0.000413729614033258 -0.00133300899948025 -0.00060185942835962 0.000109862493111857 -0.00165741873694378 0.00037333797717254 0.00114311683732704 -0.00047974037316928 0.0632764449704333 0.290331631801403 -0.19740441140162 0.115869985612187 0.527142302502044 -0.214131934969719 -0.0103576826856738 -0.0294030866922717 0.0216770195153521 -0.0151573237420832 -0.0560638871876707 -0.0133657795191408 -0.0019278724403446 -0.011769796879404 -0.00429991090552769 -0.0221369888546223 -0.0948084400082889 -0.0499559170230445 -0.00306923948151855 0.00207950957301826 0.00480100095084369 -0.00349510352511054 0.00198464056674814 0.00671598031727131 -0.00307165977395329 -0.0022572304814155 -0.000269697149975254 0.00189185050546643 0.000607107268130757 0.00543138833238311 0.00115091052426771 -0.00374236953245913 0.000494741707118697 0.00161248208611001 0.000373648519714599 0.00791419117868943 0.000240602565620571 -0.00411201492565848 -0.00029327180002746 0.000499066771361951 0.000838173754577696 -0.00123570829944971 -0.00233196119661715 -0.00331278339118571 -0.000874843040209597 0.00643420764474791 0.00649895299800684 0.0161938698352934 -0.00547499100142499 0.0122404542502307 0.00140653292234513 0.0617244297889983 -0.0616425072345539 -0.0299607408183012 -0.160915428880977 0.0481046819187549 -0.0708218897709539 -0.0295644489350376 0.0996307535449673 0.0127216253975173 -0.217698904676251 0.374614705728677 0.139392973320189 0.00220433479289537 -0.00118865464021095 -0.000153360170610289 0.00682028444635891 0.00252539231493919 -0.00561055898251062 0.0114584145734989 0.00685294307099709 -0.00912765757555362
  89 1382.32259694676 ""  11.1073286592323 0 0 -0.065997509755504 0.0280226725869697 0.103582335181278 0.00241055764947937 -0.00338423143130283 -0.0247741476619268 0.0198812782710835 -0.0495162657070102 0.0129841005391876 0.00796757593656962 -0.00297538371397854 0.00291139711594487 -0.0024365056196061 0.00520493974744796 -0.00322029001749303 0.516755255765531 -0.0824616109473087 -0.57044210921432 0.00280955397006043 0.157329034118323 0.0359606892630006 -0.0447516499950658 -0.138655780287801 -0.0563660043456074 0.0355445101273136 0.123239338604409 -0.122584425074429 -0.000187277199710075 -0.0473277645254375 0.0171384047701821 -0.0251788784594909 0.118512522867374 -0.168486102007716 0.00696522276094067 0.0122578097782155 0.00241228669572093 -4.88013691160035e-05 -0.0113502673476391 0.00768140045319596 0.0111837064556346 -0.0244619076488225 -0.0015831121435197 0.0014445095486853 0.00232540236914687 -0.000385826307126105 0.000359455815943924 0.00329118497890889 -0.000356277518930167 -0.000895370952171134 -0.00466137278974271 -0.000972792316667764 -0.000742728233838762 -0.00228343934836991 0.00159222054912298 0.000637143333821912 0.00166150210958305 -0.00117933996957724 8.30742255426762e-05 0.000248821930508038 -0.000215905031096276 0.000138431953479274 0.00139533881271337 0.00162594911724198 -0.000591213721273351 -0.00261424961417066 -0.000992564503245557 -0.000134568983569223 -0.000503265820874775 -2.86616830108964e-05 -0.000209092553250001 0.000118418068399346 8.46731741873885e-05 0.000107078909094829 0.000108774478972253 3.31233995183111e-05 2.43995189741871e-05 -6.74722214800693e-05 -0.000244901550221166 0.000903469955803937 -0.00815709003025452 0.00171832479211255 -0.00549267660218158 -0.0191565095698265 0.00249396086108405 7.27794631845811e-05 0.00350819437959194 -0.00269383323098042 0.00162958407214917 0.00575243313430162 0.00067951341511073 0.00292788760433034 0.00865852391555771 -0.00302573393524641 0.00228578022907883 0.011752186560033 0.00600568040310692 0.000788732305202856 8.44226793876716e-05 -0.000816627442117806 0.00155665146443824 -0.000585754039454113 -0.00043874388769146 0.000578335747801834 -0.000159826741477404 0.000263791482149794 -7.29108617945347e-05 -0.00058750775816996 -0.000413767080047984 -0.000249324968157185 -0.00016541190739373 0.000161264290242481 -9.86950355981449e-05 2.53842449691561e-05 -0.000711062903949043 0.000175050940797741 0.000512987642047493 0.000173297753482326 -0.000215712074105361 0.000330665271383786 0.00201676676198719 7.95404081398846e-05 0.000569229039442535 0.000199583591979158 -0.00045843794448251 0.00376254969843506 -0.00577282474536286 -4.87188285269209e-06 -0.00121102185957279 0.00107380729840257 -0.00254380207446666 0.00366614653194466 9.77116683438933e-05 0.0262862352209812 -0.0118741116599312 0.0392565844527165 0.00724434405206196 -0.0437884836489454 0.00273257666942417 0.00821090281709863 -0.0146820875038479 -0.00628981456986845 -0.00456581931180371 0.0146635409022122 -0.0236597949876519 -0.0469648320877096 -0.056004750550686 0.0517275620778613 0.0154249295638278 0.0240035337709254 0.0554789858579306
  90 1407.47981862728 ""  4.59366877193847 0 0 0.0634115893428781 0.0675988014195346 0.0732694377927951 -0.0122830441583481 0.0267192809312003 -0.0194053976008263 -0.0219274631932189 -0.0217294173684272 -0.0081869216282541 0.00202321875669797 0.00268571480057955 0.003848821868983 0.00122663782529498 0.0070014648765298 0.00170393402582106 -0.508412514589605 -0.233758299924378 -0.236172998207324 -0.0212720021234105 -0.125559454348071 -0.061090362320842 -0.0387965977362641 -0.166971215512307 -0.0581764041683218 -0.00322427519032517 0.125601610900382 -0.00350328715438278 0.138077491067363 0.0301436104204329 0.00417060445471304 0.0322672361461964 0.00522232954873176 -0.0627259800271168 -0.0227956471745225 -0.0253192395012006 -0.033945356044903 0.00545176290025235 -0.0540143766345393 -0.0302475786192101 -0.022054317007632 -0.0554826080076429 -0.0183670900154019 -0.00876343693811952 0.0348458959485976 -0.0114390822355765 0.000242386421385096 -0.00284734397850629 -0.00879211774670215 -0.000708603751271653 -0.0025863359339113 0.00307020872480742 0.000127571076524676 0.000669470403734558 -0.000745970840823509 -0.000232034791918427 -0.00179572092444061 -0.00296525943212115 -0.00148687030836155 -0.000944579832744361 0.00739162978560349 0.000630470485210043 0.000366729515670017 -0.00329040274591436 0.000621130928895657 0.00224317795752101 0.000297318311702727 0.000514372518299065 0.000736297009089091 -0.00193364092305987 -0.00010898712185584 -0.0002415802529143 0.000328152875596972 -0.000527502966066698 0.000354565351622647 -2.95466134890081e-05 -0.000334318118078685 -0.000994721885815963 -0.000543255225952752 -0.0213624949598478 -0.197511008476448 0.0685293383415868 -0.0119673364719137 -0.0488468869355439 0.0589889264831945 0.00262872675676142 0.00406903257460253 -0.00372873208800756 0.000676747173039853 -0.00145722011632387 -0.00285830010469744 -0.000987987450914414 -0.00492333810413677 -5.97721778869604e-05 -0.00293210136873949 0.0118111549102822 0.00338378681760716 0.000606930583757343 0.00180456086350378 0.00111902375514414 0.000984300772138346 -0.000663586118476711 -0.00130593707828459 -0.00174417391813387 0.00263727106714992 -0.00128278393768117 0.000225979379190512 -0.00176332060802811 0.00140812319361785 0.00266529756335741 -0.00149717820160382 0.000824336253859054 0.00297180839253246 -0.00076432419802245 0.000424264959323985 0.00178526941041676 0.00375849498299474 0.004039379655958 -0.000372777041791381 -0.000218653459782534 0.00272240637652089 -0.000478393953201127 0.00462979337350179 0.00350104169822354 -0.0110976617603042 0.00858136904411862 0.0140705043793291 0.00237636229838219 0.00812933929610008 -0.00461724844365031 0.0250469503828677 -0.0571850618194758 0.00677645119560039 -0.0506215340444415 0.0236929504500825 -0.0303263329983138 0.0166778239171573 0.0203555750401685 -0.0241281527731657 -0.0677669857973443 0.267708877580125 0.0142292522600915 0.0108855353960856 -0.0374283328424446 -0.0138639314634633 -0.240286641448062 0.041650835993586 0.069578480084252 0.179009940373956 0.0115074125082964 -0.0156164803308607
  91 1413.11866766216 ""  11.5167965995131 0 0 0.0341468450324653 0.028443538822291 0.0328855667962075 -0.00443032361291895 0.0208442347732124 -0.00504786562904303 -0.0158538746852469 -0.00960955540358992 0.00526979558850793 -0.000673143882991607 0.000860534513203612 -0.000216219296831736 0.00114219521448254 0.00270997702907934 0.00170902902365431 -0.24463662356658 -0.111653917692715 -0.100879747227633 -0.0104629648196195 -0.0994498934113628 -0.044341610212993 -0.0259814370934823 -0.103678018740888 -0.0314885794801488 -0.00527634368465687 0.0635827322328918 -0.0402021533527095 0.0933398511218273 0.00472176062159635 -0.0366205790313509 0.0419301490104904 0.0140954496192158 -0.0560342376393705 -0.0127512884977875 -0.0170260390759812 -0.0206865252778033 0.00216917081422347 -0.0225844066454529 -0.0105075028441225 -0.00804279087701942 -0.0232028107182076 -0.00652142791295239 0.0135236643899554 -0.0755031113502807 0.0256197226735397 -0.00190939886151965 -0.00516584640406964 0.0163313031996922 0.00411888048439661 0.0173247986315998 -0.000211546103555623 0.00240256803124981 0.0056873998272883 -0.00565957976851822 -0.000851260710504603 0.00220207270356017 0.0107300079933762 0.00169694108735548 -0.000538300736276169 -0.0120152549719705 -0.00284704619728579 -0.00908257562898924 0.00029095405049565 0.00196213167486955 0.0102760318542157 0.00278133308545853 -0.000187091925234373 -0.000100030305341785 0.00241315829977294 0.000690414533594295 -0.000332379059703853 -0.000932924869510573 -0.000533105499111364 0.000102235285441313 -0.00117133618831712 0.000327854671616506 0.0015011721129406 0.000379090317605266 0.0364295978361063 0.421034952690049 -0.136066517566103 0.0397893487713774 0.151212998051468 -0.119554589727189 -0.00781599084701256 -0.0216970005870811 0.0152367511900671 -0.00836483693743906 -0.030697810702773 -0.00417288663181112 -0.00457077433060217 -0.0130410821376573 0.00230391428938326 -0.00280388790397911 -0.0778130265982402 -0.0362121286578144 -0.00232769007906986 0.00239485561461258 0.00433554958243065 -0.00152541347906353 0.000959787022480988 0.00452373540477721 -0.00348025176159688 -0.000876000611876656 -0.000639759185345384 0.00145801512069722 0.000761373528895596 0.00443726934516404 0.00183085500300405 -0.00316683951420178 0.000604144492148562 0.000954878795724802 0.000256967025550853 0.0055703569810579 -0.00113989104040264 -0.00570187321088638 -0.00259069951700232 0.00117629527591031 0.000138781695163351 -0.00473258671564355 -0.00119035212014253 -0.00551904469978389 -0.00293079470512245 0.00712133334075412 -0.0202022989291302 -0.014157754105936 -0.00373175163661951 -0.0119605189000609 0.00522426185373264 -0.0433362502855717 0.103325649847971 -0.0156603321611804 0.138391820013537 -0.0403203445933689 0.0156992614022626 0.0284720032086668 -0.0361155321685983 -0.0289683018142068 0.111330562940805 -0.497985064617831 -0.0159097596917073 -0.00158005171464384 -0.0174122903147133 -0.00151146551886238 -0.11729835511703 0.0226383252906923 0.0340033320318414 0.0933516388858214 0.0114061513950615 -0.0294524518541468
  92 1417.61685950156 ""  7.39428081402804 0 0 -0.000860700007488537 -0.0021540577954248 -0.00124480509176467 0.000551056045633011 0.00252760298091741 0.00140380061456998 -5.77071595723418e-06 0.000611254694705374 0.00133048678000136 -0.000400072979686074 0.000337337882306222 -0.00068543786257531 0.000128296331098274 0.00077840670057661 0.00037023390397986 0.00751195659485643 0.00189810355772427 0.00279717401451455 0.000101227357919026 -0.0110629165718146 -0.00110676617091205 0.000369762875982514 -0.0117601028973547 -0.000306270382204341 -0.000342825082051964 -0.00321328628305415 -0.00506308256199129 -0.000689570916284828 -0.00229325580324969 -0.00511542061135308 0.00289188337669653 0.00162922841066752 -0.00239396845265867 -0.0020192117021093 -0.00281211066592931 -0.00412023645116437 0.000393277708066868 -0.0049439451467143 -5.58859569903239e-05 0.000715745167575192 -0.00426147777700246 0.000115494282465997 0.000494084372021295 0.00321377442785384 0.00289545937391797 0.001047673490021 0.000259295559704575 -0.00676736680617785 -0.00333560950926014 -2.63407883300454e-05 0.0238377234558346 -0.00742648666013862 -0.0261502933535287 0.00303003174907133 0.00514104096515444 0.0160242629532059 -0.00895720086916876 0.000232288899039643 0.00167719485005687 0.00852100587344153 -0.00569846523196281 -0.0198756319493613 -0.00207787558303989 0.00711682145192371 0.0248410372890971 -0.00308582945965489 -0.00186939539123901 0.00333019298511194 0.00332404572540903 0.0810222780189905 0.000282345272600921 -0.0303679144270076 0.00426905823118879 -0.00287912221048727 -0.00152194894495457 0.00178170790323804 -0.0401181012259077 -0.0703665109093024 0.00426942978035433 -0.00375897005933534 0.000179411314358281 -0.00526162210684227 -0.00623122103883355 -0.00159202667390616 0.0250961379649545 0.0654706916403104 -0.0649196313865811 0.0157770905171867 0.0172483552581629 -0.0085144525478027 0.00842338178173274 0.00696185127864816 -0.0223925413145059 -0.0129653153168371 -0.0792729216023936 -0.0540375220787416 -0.280114424059648 -0.0891495977143792 0.240634811793032 -0.328758394214003 0.143946580751519 0.109283286453137 -0.35903923140866 -0.0694418227869223 -0.00662445113814695 0.00129205367336172 0.0232124365516865 -0.00890560174252198 -0.0153808890067946 -0.00601082758370551 3.27828987179317e-05 -0.0280104232157304 0.00970968767367869 0.0146471390505436 0.141405856226846 0.178227422044332 0.255197208247233 -0.0547924261804323 0.0504396455125398 0.333326363468484 -0.0968979006222341 0.237076093059444 0.219992098092352 -0.000304381294148479 0.00022887852656236 3.79134517417078e-05 -5.4375569796248e-05 -2.28869807215942e-05 9.49372535904788e-05 -0.000220291226349915 -0.000284577463046154 -0.000948860284097831 0.00139389120920996 1.6018866274629e-05 0.000543248862438104 0.000943205699907721 -0.00153805433378218 -0.000733644427807284 0.000230655730316271 -0.00659497629890987 0.000326965983470124 7.25830964210108e-05 0.000858586799926871 0.000221897362297285 0.00516701616677438 -0.00120608070125285 -0.00114274778771913 -0.00677180574024821 -0.00117974709494114 0.00260484731641872
  93 1418.72212275895 ""  7.19870967118791 0 0 -4.37547082773454e-05 0.00195915988783682 0.000951310947806565 -0.000800152285324936 -0.0047443940149709 -0.00201271141975481 0.00136189559903681 -0.000285937216285948 -0.00430084406674076 0.000540129588687268 -0.000307772923846987 0.000808232000803402 -0.00044480572450067 -0.000398734517198245 -0.000965324550692319 -0.000319438509600865 0.00120942696063906 -0.000848935020591858 0.000211104847351893 0.0203335212878134 0.00511935432112963 0.00238637357985879 0.0204818990636649 0.0024301680578057 0.00114491666221773 5.21051294067754e-05 0.017968068997533 -0.0075694797531905 0.00590226790868446 0.0169842660602757 -0.0100269677731125 -0.00693432302145827 0.0121627736868139 0.00100610266647272 0.00290563070828204 0.00379924736481531 -0.000766714520097763 0.00298575205086238 0.00632387157492378 0.00491439695175029 0.00500272919118606 0.00242644695193688 0.000374370797800148 0.00146497057133425 0.00218148978623292 0.000683854191549528 0.000151011201128333 -0.00436111584344163 -0.00250119938494223 7.77715746976099e-05 0.0156366320105487 -0.00499757997364253 -0.0175348870483893 0.00170722220521674 0.00476800067380303 0.0109170854345727 -0.00548357814041479 -0.00183125254737682 0.00216696629371442 0.0054488014050648 -0.00289722178822431 -0.0134032728013122 -0.00148732692668151 0.00501099122216224 0.0166036366858419 -0.00170455639746838 0.00312802653864882 0.000266048910819111 0.0029840186081705 -0.0471934892118212 -0.000338978250099574 0.0121621429713031 -0.0594993972826037 0.048087467843518 -0.0581932391003633 -0.00290278601060561 -0.0243562093544124 -0.0456277110109279 0.0032538416084452 0.0009062037469674 -0.00119969125006971 -0.00318387523462908 -0.00245143775158723 -0.00226597188148726 0.0179735081343222 0.0412759405842912 -0.0421224453195983 -0.00904362393698606 0.014009069949924 -0.00964102682597407 -7.15857211295974e-05 0.00586015561479921 -0.0157390998630391 -0.00886976203968092 -0.0543917023567775 -0.0364534201288134 0.162519359784805 0.0687935271792104 -0.132315949176324 0.1970990712211 -0.0818645455821126 -0.0292949932106391 0.196090682777041 0.0209830244755144 0.00822359812983153 0.0984050582145755 -0.240368424271858 0.339531660135719 0.268865757476578 -0.278205662518478 0.106487710921751 0.340810676607515 -0.0646704194615167 0.232884261443942 0.0878761547037721 0.0998287992955876 0.167859837840761 -0.0112446342931327 0.0248203610181754 0.217137941520081 -0.0541328827486275 0.163958989380298 0.13587762764824 -0.000190528551890049 -5.91195230606604e-06 -0.000242116676705179 -5.09445960811333e-05 -9.49965937027657e-05 0.000118796188890311 -0.000409302437185887 0.000583880587669692 -0.000716044231152408 0.00238672732558187 -0.000599959055664122 0.00102614372440142 6.43424697197215e-05 -0.00193225797278257 0.000198281783270436 0.00122203555505557 -0.00802260724854743 -9.55191061328233e-05 2.25235359225673e-05 -0.000528028697277489 -0.0003429489236325 -0.00365028886245466 0.000347806472165407 0.00110795228133594 0.00237540441824918 0.000374443754134844 0.000214172057830276
  94 1421.11730818576 ""  4.43467339542575 0 0 0.0086883683143173 0.0500285509699291 0.0335652285485015 -0.0177644819557573 -0.0835196628979755 -0.043940347988673 0.0234272879547835 -0.0110598073860452 -0.0856960017893236 0.0135560089532456 -0.0112344668546815 0.019897457643579 -0.010036826406423 0.0071302987639418 -0.0150415970367399 -0.084945778205862 -0.0211680514358683 -0.0747030563515646 -6.65426315917914e-05 0.368884729554574 0.0787413840204027 0.0271531946086834 0.365895895660592 0.0300436394287924 0.0236129345927385 0.0350081121165174 0.349350789591405 -0.11740990590852 0.122308860854195 0.335698638213574 -0.197489824677248 -0.133895072930047 0.229259757454067 0.0284710897791247 0.0681414524230486 0.0630249556782247 -0.00922012804230395 0.00647648172004392 0.0752583206898198 0.0682745588087469 0.0219182265405277 0.0267246428036821 0.000519949898300568 -0.00804679224737908 0.0029146434071774 -0.000286050467089235 -0.00123047409511802 0.00142410876852943 0.000610759461014844 0.00245009118328268 5.79906651047049e-05 0.000541903955212043 0.00134356777856645 -0.00140037678091565 -0.000275884115274549 5.38492007617926e-06 0.00153258922953523 0.000204426746476987 0.000108811621542686 -0.000775141646970961 -0.000508010401769224 -0.00168359473529034 -0.000392698870831791 0.00050268639092266 0.00205773685408782 0.000698355036040067 -0.000119431671504593 0.000133213416785089 -0.000169418515637824 0.00425792169975222 -0.000168425196226009 -0.0014551147332816 0.00313753809731705 -0.0026657960597415 0.00300979726683493 0.00019779534947697 0.00040987717754304 0.000778473097747237 0.00268496117554996 0.0417285809768377 -0.0128345896029419 0.00566879847267908 0.0216129201064329 -0.0116924850135296 -0.0016094375695193 -0.00530428426923311 0.00339642836276505 -0.000717167267080402 -0.00599005539033085 -0.000992444799361244 8.32470121110508e-05 -0.00146750865296424 -0.000663116729673216 -0.00155984153844142 -0.0108454786924609 -0.00541477234563198 -0.0139285712743017 -0.00357179361446837 0.0132244215872209 -0.0167434639739691 0.00726037211156695 0.00591440685220607 -0.0198977701326387 -0.00262608974942978 -0.000791901977506613 -0.00520317752388097 0.0136171612050718 -0.018029035547431 -0.014299973889807 0.0144095666607022 -0.00558516431204519 -0.0183687505927593 0.00356255290775645 -0.0113140018476002 -0.00111499839218772 -0.00152186412998808 -0.00239082734142509 -0.000541698251596031 -0.000194991871244545 -0.00419999831367926 0.000127717085308438 -0.00327138907233061 -0.0016833788035548 -0.00100135507247663 -0.00111015935282117 -0.0031967934073387 -0.00016306439210874 -0.000794319513789202 0.000540163138899387 -0.00276199413846224 0.00865558337189592 -0.00133944683647178 0.0246794542108814 -0.00848392427685146 0.0119468121447679 -0.00356235488093889 -0.0193649909092089 0.00689215631692256 0.0114870598667774 -0.0417371950332768 -0.00307412511130624 -1.79646445362066e-05 -0.0163903541139257 -0.00791846519950482 -0.109443803929424 0.0180822663395446 0.0288687080305419 0.10156237910357 0.016528629490507 -0.0220454497626262
  95 1437.15929231505 ""  15.1957576819985 0 0 0.0171634415140523 0.0263890579644777 -0.0124448498900323 -0.0149779595094437 -0.0848649168272478 -0.0270816478928425 -0.0409083415047341 -0.0131721516090529 0.077555737354819 0.0106130372836241 -0.011298570364736 0.0165678763741511 -0.0111237144162885 -0.00133245113894007 -0.0198703777540785 -0.100080413856162 0.039092085074438 0.0902070956767348 7.67262855592329e-05 0.335754152475261 0.0337649866233935 0.010798558026771 0.417870397918896 0.0445198392546723 -0.0244951831075038 0.117921797827756 -0.332161728811268 0.247616715091749 -0.0855181581705907 -0.299630565321094 0.177586229529059 0.136984068163002 -0.251531899054537 0.0410801322122975 0.0908240108018668 0.102000247025699 -0.0156661345265155 0.0478398846769549 0.107697023626361 0.0874958976092807 0.0752030343933177 0.0397054122422484 -0.0003224814494496 -0.000391391756591077 -0.00129158857400398 3.24570986661897e-05 0.000765176285376889 0.000532666004697651 0.000378180165983093 -0.000596799642676667 -0.00414399204252976 0.00175063828208824 0.00579569715544717 -2.7584162374806e-05 -0.00169316945499474 -0.00533856600587964 0.00158833246006316 0.000571602211241775 -0.000828455593116208 -0.00584590300990598 0.00155633518580421 0.00611311308477257 0.00108662294028634 -0.00181375830814281 -0.00683041872238077 0.00053743869924961 -0.000129628785343121 0.000887327009228573 0.00234883075519023 0.00119755214232492 -0.000438988663476629 -0.0010798805630432 -0.000355391238090165 -0.000336040655181945 -0.000703131079207784 0.000235567470401372 -0.00101747764780373 -0.00290049337578773 -0.00743380337386862 -0.00231537052383619 0.00846121263308325 0.0049846637540962 0.00229554934330687 0.00914209758085909 -0.0057610554683798 -0.00887805211823094 0.0115018813081154 0.00227768398271083 0.0139930793772309 0.0113511409081481 -0.00507651557241545 -0.0109952865042003 0.0132895291139375 0.00179781185421483 0.0172551630799339 0.0121833380750972 -0.00326666538960401 0.00140170939753734 0.00475903037666366 -0.00467964744687684 0.00224242612292913 0.00577339565726456 -0.00606968042945318 -0.0020914866387339 -0.000234117050536897 0.000970954722071611 0.00134643204305333 0.00285158125282532 0.00136932920830266 -0.000468833276311455 -0.000497723676213719 0.000562876896978199 -0.0001724103407704 0.00277788801208702 0.00585019477870754 0.00345059558174761 0.010323065944817 -0.00146200161077599 0.00181148541762054 0.00999799816981646 -0.0059481192893633 0.00675884476310052 0.00844846278292265 0.00388420969763861 -0.00359833340352398 -0.00090618265089233 -9.36398958799141e-05 0.000342899883213418 0.000448628352413847 0.000520381498896305 -0.00217990219877904 0.00166613654548553 -0.0371602936219331 0.00488200923293541 -0.0211382388025537 -0.0227271786730832 0.0411275170044767 0.0120042099735344 0.00414167059283323 0.0101283034289569 -0.0047833999396563 0.00136551850620959 -0.00929892735229863 -0.0029579767192178 -0.0554752825097998 0.000469826787707199 0.0227140850167101 0.0469466506803563 0.00599281180009018 0.0080264167518734
  96 1443.7020365476 ""  6.80912276405468 0 0 -0.00044277304210219 -0.000512890208707896 0.00221493253840956 0.000976533963551462 0.00676566484746008 0.00139147997693903 0.00273696655181568 0.000291371247784388 -0.00591285605020485 -0.00027390531956082 -0.000226411341500651 -0.000400676819311328 0.00109665701173917 -0.00239111470018778 0.00168197208247501 -0.000401843616731779 -0.00635039079881353 -0.0113524219022858 -0.000343507728505441 -0.0239849270782607 -0.00637876430745976 -0.0051761501379902 -0.029542943899736 -0.00581990919371987 0.00209313489365338 -0.00386230866361484 0.0249820867180513 -0.0147241266348095 0.00705954621649392 0.0223770613608047 -0.0146770857928469 -0.0095913108015579 0.018118903787487 0.00713377574009314 0.00490396609933114 0.00957965491126595 0.00065006757956533 0.0115612364173053 -0.0249880955455206 -0.0232567303903502 0.00421307260247589 -0.00991548105318884 -0.000756206952980005 -0.00950123006218572 -0.00927176472040279 -0.00329712006032289 -0.00120229044435965 0.0210197674191039 0.0101222345780859 0.00294001876072727 -0.0642994252227032 0.0274282083054505 0.098958197258308 -0.00585579840378747 -0.0270284491671041 -0.0805044222982455 0.0306681033381876 0.00615358739454377 -0.0212120352907782 -0.0827305245901083 0.0248516211430197 0.0925755700816433 0.00914208157648965 -0.0277104495786592 -0.0957288623162457 0.010415493952623 -0.00190823895454006 0.00999639484927892 0.0341966902301375 0.00922692257541206 -0.00543940186753727 -0.0101280929365336 -0.00839499920292966 0.000292665363180161 -0.01399554299681 0.00331133695054705 -0.00586226488170518 -0.03064514982008 -0.0203935821786593 0.0180048790562494 0.00727953335629023 0.0200580998605477 0.0170994069724068 0.0149424323601173 -0.0710482406521763 -0.16916482684099 0.198281977636256 0.0209862887757733 0.148822772840106 0.150711467736346 -0.088591233770275 -0.192068643104352 0.209245308742502 0.0358754705800845 0.233965778673206 0.17437301377312 -0.0337804485299327 0.0217530265999607 0.0525440234666379 -0.028653662120848 0.0121178187794212 0.0349870565610645 -0.0411743531459961 0.00179331518309894 -0.0139869878036479 0.022805133403519 0.000724693221223227 0.068464557798933 0.042456307408278 -0.0258403651205081 0.000538878409394849 0.024063391126364 -0.00441867382207567 0.0463145258414635 0.0603094596612632 0.0139402784925305 0.105511145018888 -0.00955774516251545 0.0183072446806252 0.0898901952007782 -0.0711789914933504 0.0542973909794117 0.0826401985064136 0.00207832678877334 -0.00136848253593787 8.61433920986731e-05 0.000149503582445563 -0.00010762964411914 -0.000215852489815196 -0.000434919536589515 0.00178094354958484 0.0024990451213082 -0.00920834385209686 0.000504678251777895 -0.00395435914158738 -0.00325434545425759 0.00959426665323497 0.0020057630788774 0.000179836400322078 0.0128604406463171 -0.00125317068067072 -0.000573888788538429 -5.34336439485788e-07 0.000349853822503422 0.000319018604029191 0.00186760951312315 -0.00162872623478073 0.00707508788973626 0.00203054885336832 -0.00782938755158845
  97 1450.74456482948 ""  5.30555956045671 0 0 -0.000137987971407271 -6.67158340413838e-05 -0.000153848002511271 -0.000142349081876775 -0.000675865511325486 -0.000257285743074138 -5.81620678220433e-05 -4.25337904185376e-05 0.00026264675531257 0.000181281768561872 -0.000204173824922068 0.000255028389157375 -0.000246433151390397 0.00110109396610115 0.000141788453270002 0.00148028746618747 0.000679540489444601 0.000419071054494638 -8.16359484863831e-06 0.0030020674485648 0.000490647656907537 0.000192063217475539 0.00357733776331246 0.000486954623687554 -6.07844274532633e-05 0.000224672650340671 -0.00104100517632756 0.000414257947609342 -0.000382808075951445 -0.000864398382779727 0.00040997793011218 0.000554558903994899 -0.000786191432348694 0.000559448592272791 -0.000228477915671637 -0.00294170918580289 0.000159269366868345 -0.00331677393763758 -0.000117241405288909 0.00131655628772201 -0.00563813083722655 0.000137444579292208 1.10613012904479e-05 0.00171509736863964 -0.00031953702959381 0.000344943243795642 0.00115028179118687 -0.000363780182069473 -0.0015682900311328 -0.00471943801384911 0.00258448997149619 0.00147899295838495 0.00550287113082355 -0.000220999896426699 -0.000601312888782504 -0.00245112607198941 -0.000420014685309788 -0.00258953021831263 -0.00937172586012081 -0.00209531792360342 -8.2041593089559e-05 0.000739307332424343 0.00213478450767382 0.000584332505436666 0.000252700161166124 -0.00322912468972869 0.000136969413435421 0.00126686103746587 0.000747094465028123 0.06445313449934 0.00209763629091427 -0.0213858311638893 -0.0441979865788304 0.0374587285707441 -0.0422136295672929 5.28624479080463e-05 0.0353200746721847 0.062199332860037 0.000364296253174444 -0.00833099600243472 0.00165388748438613 -0.00199156413893682 -0.00553682030486406 0.00131756479004629 -0.00175103111463894 -0.00343664603079953 0.00636214761760938 0.00836585783520834 0.036998852834405 0.0184294519910399 0.00755480382529723 0.0201931401857146 -0.0105595633082331 0.00148972817243356 0.00656376243471356 -0.000354942567176242 -0.223326291876215 -0.0902075015057906 0.181882927449402 -0.263884115583301 0.118084543196317 0.0651249204807902 -0.268452804146507 -0.0509555447870606 -0.00596407715489322 0.0690925217172765 -0.192589076336921 0.248006338721771 0.192564248800966 -0.200452475235766 0.0751919883101247 0.262293432123858 -0.046858314928647 0.162570775188403 -0.126382548103743 -0.15304732884016 -0.227624606309103 0.0417899077733981 -0.0387728991882632 -0.297428044825644 0.0848211803887641 -0.214360827956413 -0.191622291244647 -0.000839508646158105 0.000742319496435 6.08173314655493e-06 4.91857824395708e-05 1.43794517057343e-05 -6.96393473593068e-05 0.000434001438023589 -0.000956450237361028 0.00036287306707746 0.00357184398488941 -0.000244592177407221 0.00241348133470866 0.00153721669163738 -0.00460208060806162 -0.000603273122756073 -0.000356828187095621 0.00401594347719004 -0.000112032457639042 9.87330919693215e-05 0.000166338949346286 -9.61750349342371e-05 0.000699032791544412 -0.000519336414657061 8.47740340149263e-05 -0.00166402722058152 -0.000595080607232075 0.00171947813391345
  98 1460.54021689602 ""  13.7538005199547 0 0 -0.00344314608461261 0.00176406139246113 0.00947020553861419 -0.00175005011591578 0.00365186602623981 -0.00456398886175334 0.00289032648620831 -0.00337147220197452 -0.0060987789706602 -0.000443290004187685 0.00186295319780556 -0.000866783900074841 0.00129361416828882 0.00236708829577487 0.00253112191795501 0.0221311085594878 -0.00653884083692337 -0.0334376023419834 -0.00231607069641213 -0.0155070998976945 0.0472342308535816 0.0383683065105206 -0.0353313272348678 0.00731042020091341 0.0043738267503824 0.0170020799582284 0.0253564404485995 -0.00412352565478982 0.00543609051075451 0.0183199247643828 -0.025908183746499 -0.0011938218270584 0.0108509036712148 -0.00844762597843349 -0.0135580559608545 -0.0177584503873867 0.00295178379033482 -0.0148264619546851 -0.015026078785262 -0.0114790179298932 -0.0184672620232717 -0.00602327603360672 0.0111039124466368 0.000718570474418616 -0.0109725759456663 0.00117465086976604 8.05390607986585e-05 -0.0049199170313548 7.3012182306703e-05 3.97844790130966e-05 0.00164484475241495 -0.00166129420849876 -0.00480868495110915 0.00202963629478764 0.000807942656654223 0.0018788436432778 -0.00220578573981131 0.000162193836853737 0.00149210085964109 0.00212738978830855 -0.00061254775039631 -0.0016002624860597 0.000735880968149546 -1.82771258730478e-06 2.27838691421628e-05 -0.00136965866159896 -0.000100768500152935 -0.000750724994107275 -0.000694482943626911 0.000379909609210906 0.000339937568939585 0.000112458835865325 -0.000131009153489293 0.000582445928892503 3.16001048142255e-05 -0.000102727725234761 0.000262672792327678 0.000994962703452948 -0.0788820995851045 0.0351837320835644 0.0923624254533104 0.0332998763548363 -0.0587033300369554 0.106581408030932 0.00469697297567941 0.0111382651099414 -0.00974264694382222 0.00158317770887282 0.00430724843152781 -0.00141159454541187 0.00361068913893861 0.00939535536916297 -0.00671902094876424 0.00355519714925135 0.00159306322063622 -8.38483047602944e-07 -0.00184808421405811 -0.00255158056978943 2.4512859282101e-06 -0.00188994121903735 0.000800196231234201 -0.00128784184692354 -0.00104105950565625 -0.000721350512517277 0.0005191325091521 -0.000165665661507086 -0.00376248659717858 -0.000188781138172386 -0.000447184595577712 -0.00145887397603373 0.000936421059821621 0.00280750061025083 -0.000586718287013331 -0.000206661086901524 -0.00239318333784048 -0.000426856172605418 -0.0044610897541955 0.000413865642730964 -0.000457869202508797 -0.00204806837963386 0.00311282912370234 -0.0019142690578955 -0.00354854587213132 0.0884772904931363 -0.0695752887503837 0.00469542048324706 0.000482672596493786 -0.00523272717491764 0.00556333637361157 -0.0359709965971187 0.0284224442196774 0.00903480402014278 -0.514316030052299 0.0582503093595637 -0.290474757732213 -0.22026034904554 0.580747081357851 0.104983020036426 0.0561993795450846 -0.0857315308264712 -0.0549167550198987 -0.00423527056720935 0.0025102872048883 -0.00200010632418956 -0.0163126545662238 0.00391564718952009 0.00255085185396676 0.0210609019556403 0.0104653644008723 -0.0277580673771178
  99 1493.84360530391 ""  1.39300884487256 0 0 0.00406609546109007 -0.00176273623810176 0.00948852639284274 0.00661420745216826 0.0335914028218212 0.0113732684716536 0.00441876020411215 0.00147815209336928 -0.00610749682639786 0.00119738474155518 -0.0260680444695032 -0.00355862274857794 -0.00666240823357952 -0.0819864441104183 -0.0290863185259525 -0.0247982018100726 -0.0337781658683579 -0.0445448277775356 -0.00370187220043896 -0.0619905547784611 -0.156461314721099 -0.142819775665558 -0.0788457093041839 -0.0673903590217902 0.00189419045405248 -0.0273624735693495 0.0370041198708207 -0.0430375079023874 -0.00191339697629016 0.0169725841918067 -0.0101697879024239 0.0016136631520282 0.00294424158493163 0.235290082711217 0.321617196696338 0.477570379681464 -0.0505822741578512 0.427835496159778 -0.0214793730764296 -0.0799865020554087 0.451242196737209 -0.00440510648245017 0.000260089808732601 -0.000276565345266321 -0.0010297962932016 0.000202885895242591 0.000539938792988039 -0.000956702193838164 -0.000347701892773452 -0.000125452113315034 0.00200139437867135 -0.00151982688645041 -0.00433123553825091 0.00129004684496702 0.000890792419047519 0.0014330770287565 -0.00257339641961572 0.000308778892818705 0.00271355304677307 0.00291217861740092 -0.00140547609156947 -0.00375464374083369 0.000720380548075581 0.000683115159431229 0.00196805216323115 -0.00150504842818908 -0.000577447954664317 -9.89567535555415e-05 -0.00202220412530578 -0.000487229189377785 -0.000398705808069959 -0.0056309694982364 -0.000551083287139994 0.00262849055781676 0.00415335018069942 0.00214479138513828 -0.00138230432092209 0.00223744275806803 -0.00828968384501111 0.00344423179826934 0.00866454082386156 0.00550231295124963 0.000825042000345228 0.0108136267684354 0.00316756906072137 0.00764783522326004 -0.00791680424052423 0.00244627870753118 0.00563014495175202 -0.000978758461817093 0.00669356917971597 0.0109832056486475 -0.00922789272481333 0.000817443669534369 -0.00149072141200263 -0.00331557523922162 0.0248637294593923 0.0396708510844505 0.00320521621742527 0.0213119000590849 -0.000100538601992527 0.0670496794058277 -0.036536262578941 -0.0350532019437509 0.0126198338862502 -0.00785446700947024 -0.0466430844849084 -0.017087084451461 -0.0218215168459381 0.0219019115364217 -0.0068024724344717 0.0374509108199465 -0.0138447056529833 -0.0285362087515641 -0.00275060738525263 0.0262629241393267 -0.0106164024320179 -0.0287052980280104 0.00869407755604376 -0.00248914720384878 0.00365674472097266 -0.0166448570309129 -0.0107629549829944 0.00333826944492101 -0.00245329351043613 0.000732471092175897 -0.000125141615928817 -1.16157398772472e-05 0.000174063806450056 -0.000943253946943717 0.000144991026590949 -4.83437036374561e-05 -0.0195530785842379 0.00256210974095112 -0.0109263547503643 -0.0017520685359713 0.0224992030732602 -0.00284246318098689 -0.00109651000595039 0.000869147799733163 -0.000265448086890173 0.00102889312649674 -0.00119575918803643 0.000835325113465077 -0.0156851866920114 0.014900803034576 -0.00147153978556864 -0.000299641317903312 -0.00213498303415647 -0.0161173284347509
  100 1497.02002171381 ""  0.637566194637147 0 0 0.000365762142784937 -8.92792879453205e-05 0.00165356573051848 0.00122386726381113 0.00398662460592901 0.00168324907578015 0.000974765070781482 0.000212168456206336 -0.000843117454917287 0.00191965285776751 -0.00303382965932529 -0.00139469946828147 0.00844204171646612 -0.00749993541275652 -0.00981007949821774 -0.00286950570289945 -0.00447131148035123 -0.00618631244833736 0.00072694245577944 -0.00450356566435531 -0.0241831588491653 -0.0223236074446663 -0.0107955719751414 -0.0109820934127482 0.000459291068819266 -0.00473539384487181 0.00730166137306571 -0.00906427877619676 -0.0018772598638784 0.000623459834302243 -0.00315793584775052 0.00254068126312081 -0.00114080944180713 -0.0943881827143123 0.0199472937815034 0.128751603168369 0.00491976570932579 -0.0461916842731766 0.0257928743606326 -0.0359305906342071 0.140929355821028 -0.00828454969501079 3.6793813026663e-05 0.00052535424983719 0.000276806260011898 -6.11132237127883e-05 -0.000181487485898359 -2.1515010517172e-05 -0.000242723350123449 -0.000147067741188105 0.000753194183820865 0.000144283694440308 0.000451620931177144 -0.000634333780553919 0.000250714753806057 7.94415280296791e-05 0.000435350302727727 0.000272898629284609 -0.000541089197171328 -0.000303056853388206 8.53414468002239e-05 -0.000401333398101954 -0.000104955896393158 0.000183411031366405 0.000722728361452197 -0.000114884271651571 0.000869875762499841 0.000165813611370053 0.000106589813471867 0.00642234373181167 0.0248117142201739 0.0293721063899954 0.00187318900601268 -0.0248084765423345 -0.0286551075863732 -0.0168151883872409 0.00414535634103248 -0.00241702037879339 0.00258956212152073 -0.00259744413720055 -0.00206080791752009 -0.00218730290916895 -0.00182316304870519 -0.00297507462320872 0.000287825035071919 -0.00197425325936707 0.00106254104448199 -0.00941671975775433 0.00292989410995461 -0.000615924361951969 -0.00587221866633715 -0.000317615589650676 -4.66606370905745e-05 -0.000373646495111091 -0.00154348867240182 -0.00128789082676803 -0.115139785892028 -0.395687443347648 -0.180776683026642 -0.249924964077239 0.0698064771181437 -0.279201290202417 0.272976201133164 -0.0263309538582791 0.0516768632663826 0.0670410669884021 0.3943016803569 0.156235993074418 0.216284561343049 -0.15101796273852 0.0469810515362526 -0.310750900001761 0.107916615804015 0.195760039149695 -0.0231720051960237 -0.117119327724564 -0.0169744626305927 0.179927544357906 -0.0550939399875443 0.038855887305698 0.0616773445432248 0.121064927966396 0.00827890349781922 0.000621571653702717 -0.000455510167502817 7.17050126006896e-05 -2.51353698141692e-05 -3.39876369058907e-05 4.80282693794879e-05 -0.000187677795494587 8.84899373399363e-05 6.14133753886531e-05 -0.00351273207623513 0.000440492876796488 -0.00199938166406438 -0.000676400306834001 0.00415727047509616 -0.000153052867389945 7.20608536651161e-05 -0.000129231115400728 -0.0001521947660742 2.98109089901341e-05 -0.000175011160669667 -2.45834005756413e-05 -0.00212049945860266 0.00144043799672498 2.06358591182172e-05 0.000573461472987041 -0.000108322430061944 -0.00143160911939754
  101 1500.31440689552 ""  1.98382243659931 0 0 -0.000342916577574074 -7.98300756252791e-05 2.41495065679295e-05 -0.000488336108679611 -0.00220678230394495 -0.00128060159205841 0.00112808687733851 -0.000480329318938681 0.000449937904211507 0.00350817941959323 0.00250973621078366 -0.00147954928834896 0.0205463763035099 0.00806755394586428 -0.00849851348643808 0.00147185964859535 0.00165813095615331 0.00300325765226511 0.00193026748476316 0.00730159310778592 0.0134273499667523 0.0128103291629826 0.00120109819837256 0.00312341194595139 0.00122192841265742 0.00529518495978335 0.00822771191641956 -0.00485118941035012 -0.00634462222257967 -0.0104777628229353 -0.0121707704430074 0.0102398940707287 -0.00429958425452233 -0.256230781686398 -0.0556308235705838 0.119043791443946 0.0269595491466165 -0.213497858281055 0.0285795341706629 -0.0758623958534624 0.147433622525333 -0.0258704234941526 -5.20352238523459e-05 0.000737499157559676 0.000886867928113844 -0.000293416889013832 -0.00106592699835632 0.000669865704973337 0.000756577893837562 0.00153668796623581 -0.000820219403269521 0.000469693954886359 0.00238411136926354 6.77738888655029e-06 -0.00126248175477713 -0.00274387629041738 0.000149298599749187 0.00113135578077521 -0.000353981786931939 -0.000681781732061903 -0.000343608572918069 -1.20469618944997e-05 -7.85175844467024e-05 -0.000223867166019794 -0.000115543112634111 -1.04351705951536e-05 -0.00306374223638572 0.00221333237708558 0.000393030050021398 -0.00529887764276417 0.0294124942286842 -0.0191615329264412 -0.0211853355884374 -0.0136048444783015 0.0132321051974094 0.0233035823539708 -0.0114019413029078 0.00591939849434964 0.00827861021160243 -0.00505956884991559 -0.00791312033553317 -0.0061294459942249 -0.003000758786308 -0.0104059559775609 -0.00161895544842089 -0.000676331976919041 0.00283048560746315 0.0135812650693129 -0.00171332486950428 0.00488973351251252 0.00832336716652154 -0.00640236014332473 0.00384649262830723 -0.000281132605925387 0.00284027425201277 0.00112087023686606 0.106624419708096 -0.117510442209984 -0.225624533664294 -0.0847942089014845 0.0775549167079085 0.293421735722538 0.0553353447269964 -0.386245465578154 0.192992796877094 0.0550814598405868 0.0119359462648441 0.194670087629099 0.2342983207637 0.231582621647066 -0.103938674392691 0.0140790589686146 -0.0441855086630174 -0.267998419919538 0.016981423195908 0.240617468371226 -0.0108491177444564 -0.298923740364864 0.094408422978358 -0.0217301867042468 -0.0450119395987976 -0.17455867801419 -0.0542771629736172 -3.53821105342195e-05 -3.17800833055336e-05 -7.8395282027558e-05 1.41001405257431e-05 -7.32614733247189e-05 1.55081730042223e-05 -8.59022557941694e-05 0.000344880508595868 8.80406368710101e-05 0.00079072379378385 -0.000159000212504477 0.000142940812114939 -0.000560498236445616 -0.000447171000487591 0.00072366931367118 0.000566023824056979 -0.00119515365517486 -0.00019341830072137 -0.000296366216173964 0.000140553404624528 -0.000297423188380821 0.00198865151669202 -0.00235094452145273 0.000234573691737747 0.000940831258419136 0.000490349299506125 0.00267982003441938
  102 1503.0179453958 ""  8.01635311842875 0 0 -0.00091635778460736 0.00144886268617838 -4.59316055823559e-05 0.00222550256851434 0.0025765109611177 0.00391855856931457 -0.00471121783487414 0.00278839601165162 -0.00145438055913095 -0.00717986036490454 -0.00312008554523532 0.00234365426022798 -0.0409956189799746 -0.00702206345250775 0.0162438385702669 0.00122747002735688 -0.000983076130497849 -0.00820754685070527 -0.00231576128178503 -0.00860890802514645 -0.0354089013869566 -0.0351072771163357 -0.000166392763482388 -0.00830603394813034 -0.00602936341457635 -0.032278951269474 -0.0410038370884586 0.015649676753508 0.0269840298034032 0.0470591034366643 0.0607648280463204 -0.0456812386190704 0.0160856266738126 0.466200128748478 0.0710523967480588 -0.284605554217306 -0.0502089164762384 0.365262461836481 -0.012216908541741 0.192293724349494 -0.322215890669481 0.0658553376698527 0.000133028281744918 -0.00165727696081995 -0.00221482468774441 0.000678649744312639 0.00227405397638136 -0.00148237806111185 -0.00096568171874265 -0.00374711445750402 0.0013189072513521 -0.00157844156895494 -0.00513834312395608 -0.000265341937572623 0.00103457886065908 0.00725532334390148 -0.000591547301103538 -0.000214918817442781 -0.000249883160944754 0.00441807144334095 0.000225227667137191 0.000335067377920876 -0.000847396872067423 0.000216998807478624 0.00095293843025186 0.000416546805652883 -0.00145185360011465 -0.0038379406440266 -0.00293802508640545 -0.00041247388932842 0.006005841617133 -0.000291374261403033 -0.0182470290110883 -0.0220754704485251 -5.2214805449429e-05 0.013350570508003 0.00963095314588889 -0.00413725600918273 -0.0195993361971775 0.011451705535855 0.0188676458358062 0.0145033750626744 0.00693992830218716 0.0246022987646207 0.00218646842954784 0.000827566623659424 -0.0059684418972833 0.00519049505805558 -0.0154901314583818 -0.00969895939329296 0.0081452869767456 0.0103920197287364 -0.00796942588764193 -0.00182546189413755 -0.00774957226949716 -0.0036267980475056 0.00445236334562029 -0.043229610317648 -0.0413011587947868 -0.0260672342163115 0.0136819592908112 0.0140213308700533 0.0269188131750488 -0.0501816777926565 0.0268411344493174 0.0787600509124496 0.175438799352296 0.241107698182071 0.302505976380879 0.145024793986276 -0.0746769231432341 -0.118703331168714 0.00585003640996263 -0.16313273250246 0.0573927883193223 -0.0330142672408665 0.11734988722759 -0.0954599171617277 0.0232061665300256 -0.113869457907759 -0.159573099704332 -0.127277599879222 0.0646790786165632 0.000222330585301856 3.2261822485741e-05 4.86096458312681e-05 -8.57515193599208e-05 0.000162734317802356 -6.57536344426509e-06 0.000213723034826028 -0.000849058900000059 -0.000171934470305391 -0.00272962029692942 0.000391348249052295 -0.000436994266781156 0.00103024066224283 0.00185099841115646 -0.00169469469248998 -0.00114347231201312 0.00308796342218259 0.000383519891357311 0.000671722120581724 -0.000465863038475067 0.00058444400143697 -0.00556848025007125 0.00463463747739991 0.000384176132186299 -5.70415344039261e-05 -0.000532822883858302 -0.00580507950102196
  103 1504.35819476539 ""  3.45094614785755 0 0 0.0223891110121192 -0.0124031352274966 -0.00321642036775715 -0.0155385476938639 0.000218345012598582 -0.0170971575816074 0.0339797399769094 -0.0223482575429917 0.0106612571732811 -1.8832084866318e-05 0.00250674977740164 0.00190183256695523 0.0048474267814899 -0.00374966028764843 0.00747945218379757 -0.0511564582252891 -0.0116308622309154 0.05820096791887 -0.0111815473187002 -0.0483831514631302 0.169756986435719 0.179516227770779 0.0011381917747595 0.059053355022031 0.0448515924007149 0.253156032024514 0.337446998598435 -0.120440201606534 -0.210660796961759 -0.369062472586001 -0.47587899881209 0.361192697673772 -0.131523897227875 0.0320438484116621 0.0319110277173239 0.042126525247482 0.0070622324744086 0.0284344186867852 -0.125399950543188 -0.11637097094607 -0.00494239401236695 -0.0481243073134177 -0.000281142524319933 0.00390221037546664 0.00545478611639663 0.00016581520468726 0.000765715826005093 0.000334177749009075 -0.00177917404008488 -0.0059034394484598 0.00173514036459206 0.000813415445752495 0.000862532829546779 -0.00422577978026756 0.00138460712493834 0.00604727442689281 0.00241799207507198 -0.0017124233433327 -0.00376253161542669 0.00426068507062336 0.000614640666341251 9.51063432928354e-05 -0.00382687801464273 0.00121441640209519 0.00657325136557858 0.00292411918239255 -0.000344736879636941 -0.00177815883959855 -0.00220808938229332 0.000599858850774237 -0.00714441392640532 0.00117417388374053 -0.00560059394614871 -0.00682825507944848 -6.18367137679866e-05 0.00391095571418139 0.00961729002773601 -0.00433362793435269 0.0380601687405932 -0.023615630402179 -0.0350347072417839 -0.0286841867809046 -0.0160988102789088 -0.0453421819058677 -0.00483868353554582 -0.0140272678565811 0.0054570216514491 -0.00536480821316539 -0.0254015703368534 -0.0122478889787059 -0.000902676247865363 -0.00465597138719823 -0.00148198152435329 -0.00374847345669683 -0.0221561373880746 -0.0101307636661154 -0.0122111131029066 0.0539640598053394 0.0575460547468088 0.0373550320753396 -0.0205262467820434 -0.0343749294658229 -0.0324711525238545 0.075150799738316 -0.0411299695492914 0.0258040707998325 0.0554896904370029 0.0775679255619953 0.0963005319049836 0.0465032409700806 -0.0242674187841673 -0.0385537342271095 0.00215198001296077 -0.0530963704712654 0.0360481032854101 -0.0847614524448693 0.0840746644806609 0.00825947458952719 -0.00762304414863043 -0.0759661224759411 -0.101381102136941 -0.0453225909428835 0.0604211419067236 -0.00173207651110546 0.000903200422063391 0.000468190108824564 0.000281117163843191 -0.000169532292653398 -0.000324612147615524 -0.0002776149283978 0.00100726330306954 0.000332535542696933 0.0140184082855901 -0.00107831067692798 0.00330031013635453 -0.000293981742009226 -0.0134529251678572 0.00510683825348671 0.00167265513495872 -0.00575697837613114 -0.000242783829780593 -0.00241887473941327 0.00139999596171487 -0.000244443019657776 0.0185405082680098 -0.00121932295185363 -0.0101960125787223 -0.0151360298348429 -0.00341221967170039 0.00754218249311203
  104 1505.11394531817 ""  5.94189669260782 0 0 0.00863235374437296 -0.00366545338761426 -0.00127142195574787 -0.00314013628946966 0.00148900698743403 -0.00211362094934256 0.0105971642391207 -0.00694598526794506 0.0029328856908529 -0.00425508748002543 -0.000288285602325116 0.00134207011155752 -0.0210866046531729 -0.0012147511315719 0.00961665200708789 -0.021693123819695 -0.00536363353851754 0.0190227083429986 -0.0040572900342368 -0.0228926344687515 0.0255528575078626 0.0306402039887686 0.000340683900509481 0.0120652269794398 0.0139916996334447 0.0783317432268299 0.110158036813808 -0.0399463188203937 -0.0663796878110156 -0.115657163435863 -0.15050901672549 0.114121529982428 -0.04160787803628 0.24053417027433 0.0310720748103454 -0.160267663602231 -0.0243658397219034 0.180408639790744 -0.0134650413682323 0.095995836563233 -0.183452023222279 0.0311230538203184 0.000135930784048607 -0.0066231662697232 -0.00669413929185138 -0.000601981130380693 -0.00204367729932785 0.000591967150213395 0.00406562829932188 0.0135644933426117 -0.0046221407465265 -0.00182808161358177 -0.00147184541476794 0.0100147402789229 -0.00386790429763805 -0.0154144074284712 -0.00636904127959718 0.00433845556377043 0.00943462470735794 -0.0101279180446914 -0.00150482421645189 -0.000742080721890128 0.00842174195990053 -0.0028242288935621 -0.0141245206267055 -0.00588591643589179 0.00112923588470263 0.00497632243582649 0.00447992547809925 -0.00211593663062658 0.0256365301058618 -0.00346131910643754 0.0134144100644409 0.0139409436251145 -0.00192188762253449 -0.0100673783876247 -0.0285843058503149 0.0136478507411477 -0.0477839122197639 0.035983357763953 0.0415127235585149 0.0377024019798994 0.0256595268298477 0.0550962894010575 0.0110034086869812 0.0333533985265601 -0.0124589366155997 0.0152942541307305 0.0643931675027258 0.0309863952785692 0.000562477467279132 0.00434755321738767 0.00707204669616137 0.00943091124037714 0.0493426069389009 0.0235814093547886 0.0432105667205911 -0.194169960030839 -0.205499861913413 -0.133353784892837 0.0726448177092462 0.117161787352359 0.116440943880394 -0.264791945825077 0.145056759778239 -0.0575405094433455 -0.0965380838629698 -0.175123394592443 -0.212307934507121 -0.125594076061643 0.0632375817135612 0.065120640172322 0.00428358843454459 0.14607544789995 -0.104139039297493 0.263648984757966 -0.244994513608532 -0.0444321290037063 0.0284838322381161 0.217644602218162 0.292552205949513 0.119174784291057 -0.180631073332987 -0.00220779973210934 0.00198565543100146 0.000100949293363733 -1.70661111561977e-05 0.000334886295940139 -0.0001097907466135 0.0011011115959549 -0.000671467820989882 -0.00102109526147597 0.0141662949169389 -0.00150741008666639 0.00783140856929785 0.00637117177216348 -0.0177218743767138 -0.00222101171542265 -0.00345250536008629 0.00490092858152963 0.00205670350766122 -0.000812158739076759 -0.000154485625223364 0.000443324281036257 0.0035524457497049 0.00244942416464405 -0.00390744298481251 -0.00209165766551859 -0.000308365731190322 -0.00269429176245277
  105 1509.00089184133 ""  7.87433707516319 0 0 -0.0104440673025223 0.00141305422461212 -0.00429225599571362 -0.0154844965962798 -0.0143302532591769 -0.025681327392351 -0.0172398978461631 -0.00140706797806927 -0.000954222410600332 0.00723888651014957 0.000135010135387993 0.014006001102785 0.0217425954817603 0.00131608091858849 0.0468001414445384 0.0226339102945481 0.0146578625140751 -0.00197450066034586 -0.00849215836527136 0.0515639478781418 0.207033741308558 0.188432816614938 0.0532863821439983 0.0661801853889769 -0.00817358348766061 0.0480374364075614 -0.140028845431074 0.165084117371813 0.0894414318963986 0.102745565724672 0.106379793941865 -0.129316864067559 0.0816304874517271 0.135125703875639 0.0908031998149855 0.0827784760381046 0.043474067883199 0.0596228134248499 -0.598630869601217 -0.520277867362379 -0.133079551731539 -0.218418003900558 -0.000173250074272522 0.00179376163122075 0.00357592699153599 6.2124101841595e-05 0.000107005963309963 0.000283635414437335 -0.000903933309981061 -0.00253686498001584 0.001099611833103 0.00023932339745316 0.000307794806836644 -0.00155509018926994 0.000565424623449539 0.00233105478045786 0.000755440882528592 -0.000627096718169012 -0.0017724384229354 0.00128260029052789 -6.02538571254932e-05 -0.00125332095959858 -0.00239822737352406 0.00066425383375809 0.00539427380086518 0.00185769530708221 0.000273898283540808 0.000188763181496474 -0.00155450703672107 -0.000495778402617735 0.003215706733386 -0.000767742266041253 0.000923307798283964 -0.000701845533970859 -0.00155552220736942 -0.00104967586863696 -0.00252183306494863 0.00204850095955712 0.0240457821420334 -0.00970136433086596 -0.0229789543722617 -0.0172480608958305 -0.00830197997064126 -0.0288461172018873 -0.00230001235040993 -0.00432743697784325 0.00158758210842459 -0.00136608427526854 -0.00668547690939537 -0.00361935913640923 -0.00305230497191919 -0.0101589730546437 0.00306143976224527 -0.000122579058081958 -0.0162818285979686 -0.00709514543888398 0.00992417066802794 -0.0183058738076219 -0.0255681235568919 -0.0121019763124921 0.00820901574026633 0.022025131990371 0.00938807995110029 -0.0363495846474291 0.0192424116270924 0.00020043661635512 0.0207244108354534 -0.00182868081344235 0.00173646979039843 -0.0178504408888083 0.00747582291368113 -0.0169134299822778 0.00741505246804033 0.0210736792104972 -0.0110668554814282 0.026206827521187 -0.0251672959889009 -0.00455563399832452 0.00279808258367606 0.0195806793885994 0.0297190599660269 0.010573279737623 -0.019063014879136 -0.00231309460623931 0.00146694879091271 -0.00115757797448387 0.000129765182281868 -0.000214360476288831 4.93844403631058e-05 0.000186565707522461 0.000793938767699061 0.000171794792794634 0.013571438100332 -0.0025916389101786 0.00857457735337215 -0.00227195820805983 -0.0154049780414006 0.00491453597457927 0.00357835688748374 -0.00624764455864633 -0.00121165230849514 0.00168115455189665 0.000929077756313815 -0.000131783585120465 0.00535181152879867 -0.00620633904611842 0.00286222056358655 -0.00389414936871074 -0.000837843847372063 0.00746835502079958
  106 1515.67487766982 ""  4.38202445199149 0 0 -0.0193130704564493 -0.0307678489154582 -0.0169423174635088 0.00490647483260511 0.019975584691079 0.00713689871079715 -0.0201909763135527 -0.029477126883929 -0.0151132354532736 -0.0042910409530069 -0.000427290837697665 -0.00679646514024001 -0.00763607347879803 -0.00817445188538694 -0.0116660566431389 0.0708627817636087 0.023545418780036 0.0529989491275949 0.00232154204941142 -0.0561678387223082 0.0183850041207114 0.0187990599227271 -0.074292748189727 0.001154647781048 0.0318873356090301 0.500952625472129 -0.0699137474737166 0.497201752271233 0.145133107583566 0.0502802722932285 -0.20040818315836 -0.139703432324077 0.261455305968159 0.00532751492018233 -0.00519279415314979 -0.0111569692168523 -0.017161019878417 0.0365338438169525 0.147008587940676 0.136037032188806 0.0496491653084767 0.058748230105189 -0.00226621458269266 0.0178981419730926 0.026776387034849 -0.000599365377419714 0.00111347487739789 0.004037566222106 -0.00286616343123158 -0.0096864591695086 0.00297300137849272 0.00389696508717148 0.0095490002847487 -0.00930428893754073 7.17556658175287e-05 0.0036881832669982 0.00655932000988435 -0.00243053464205987 -0.00831926342976992 -0.000594383169415283 0.00230266097748808 0.00484795942802235 -0.00552416918696623 0.000858800505038509 0.00546151683724107 0.00447304652982961 0.00109583141060076 0.000403210594639009 -0.00486418149418025 -0.00175088546022541 -7.1808991072058e-05 -0.00579105669549311 0.0030208350912158 -0.00158889674410737 -0.00489524527238925 -0.000491199335111436 -0.000824817804253799 0.00259164838486134 0.190486547831095 -0.120588239804977 -0.17466259781831 -0.141876406207211 -0.0758522225192385 -0.227452790836208 -0.011579543525121 -0.0328269754759696 0.0199075563394752 -0.00624265024270261 -0.0267382917656843 -0.00713774614674593 -0.0110866717712875 -0.029704363635518 0.0170157319288488 -0.00559510374564296 -0.0211922101221568 -0.0072921573727672 0.0348367614910592 0.0453877739639475 -0.00348770721481552 0.0268738437369556 -0.000911172905478403 0.0796270819268217 -0.0368514982349955 -0.0454117888797759 0.01744673209341 -0.000458854225591968 0.0568141544862239 -0.00910370916789231 -0.00131466299788642 -0.0560850912934732 0.0230481940999283 -0.046320309205764 0.0215026067878368 0.0663188062139906 -0.00797395956854759 0.0163700600672774 -0.0175336223843929 -0.00355373933925007 0.00246685099128269 0.0084110636283095 0.0191339784705083 0.00405970377330732 -0.0133996379977478 0.00496355414861727 -0.00348165309290268 7.33446394807423e-05 -8.33088766994195e-05 -0.000286578861491456 -0.000141170757591216 -0.00201763893286082 0.00121745598070015 0.00271261818934677 -0.0280991276221941 0.00430630031644496 -0.0167785271497541 -0.0142850345738295 0.0348978358617988 0.00874230224303304 0.00586835294030667 -0.0101037263996385 -0.00215867902090444 0.00328386167344648 0.00709260358563699 0.00456870183039201 0.0409204808704723 0.0114151784462389 -0.0206033164552632 -0.0638164777559252 -0.0136722826499475 -0.0125298996914385
  107 1516.43534192493 ""  38.9498249535373 0 0 -0.00862941454306077 -0.0175246281855876 -0.010672390999137 0.00473732770227788 0.00679400682499417 0.00659180153601692 -0.00896513311113762 -0.0168745617854746 -0.00737001040628898 -5.42108774165592e-05 -0.000752494196360146 -0.000794230364623319 0.00355858430719963 -0.000436685697689407 -0.000696227210696704 0.0359375417785322 0.0143242578128502 0.0378831684267355 0.00484167439494534 -0.00994307412689997 -0.030863849363694 -0.0291923523001912 -0.0160040678635015 -0.0100924973887406 0.0198582528897088 0.284496289582002 -0.017656493056289 0.261103643705804 0.0655854643409127 0.00414692550416517 -0.136035585182662 -0.0544041742838021 0.134101280343382 -0.0334505235914243 -0.00213000082872443 0.0273578633958696 0.0042005494066119 -0.0240879912637343 -0.00534101784272313 -0.0204399651206272 0.0296498069063726 -0.00700301396478605 0.00279814010148003 -0.0267911770618855 -0.0396818361310509 0.000195301086489432 -0.00254123754959418 -0.00428860091548856 0.00760756776719165 0.0237476815148531 -0.0123594402874339 -0.00883709055219437 -0.020377801160534 0.0249094295280496 -0.00154311408149638 -0.0143663271168658 -0.0176564303937144 0.00604821619869852 0.0212167888863102 0.00190978047226815 -0.00500652940468707 -0.00996322544663335 0.0134928678132228 -0.00264653865408932 -0.0158057926992224 -0.0100631241479843 -0.00274697944242846 0.00149332079292746 0.0174560228037229 0.00581989798800303 0.00155394576448092 0.0190231248716899 -0.0093955459905484 0.00647116334276661 0.0162976171008875 0.00105030586469359 2.22131713898355e-05 -0.00774296248560509 -0.275868756120536 0.172948172423551 0.251208042707478 0.206685442488089 0.113105264301357 0.328103868362202 0.0261189014184349 0.0806272416741853 -0.0439975847921454 0.0170818627461595 0.0710333402105957 0.0214609369941083 0.0265420964784254 0.0713937283455637 -0.038979374935589 0.0140260462078791 0.06729377676366 0.0268663342839422 -0.114069378684344 -0.165052758711382 -0.00145385486713762 -0.101096812076318 0.00861291332314467 -0.25853561108369 0.13313824096282 0.135322290999903 -0.0495206848506734 -0.00367213100930648 -0.201859092692759 0.0157180862843105 -0.0146101285895202 0.180785498650265 -0.0736605960974127 0.165436426663751 -0.0732851473643217 -0.211348165284579 0.0194808179884991 -0.0296250275993212 0.0405792476797879 0.00448175648604092 -0.00495749921014107 -0.0122234383574825 -0.0418770190593397 -0.00536998383058035 0.0307762496859045 -0.00875651737055363 0.00841539977545951 -0.000683995649632738 -0.000179575379179214 0.000583179311576056 0.000312584069381669 0.00457116345037284 -0.00354407418622964 -0.00404118539866885 0.0506932923675192 -0.00528727064372288 0.0324633932702497 0.0246718424670391 -0.0655531902002416 -0.0122409004781505 -0.0113752999113227 0.0230853776951016 0.00551945884253988 0.000943397383097174 0.00428354109735898 0.00223567088571262 0.0325152162341039 -0.00335236452277856 -0.0102537033338531 -0.0354895420736523 -0.00742810248096794 0.00602190747300564
  108 1518.90381991885 ""  13.9854959021384 0 0 0.00280090346775549 0.00701006242635051 0.00472241979808862 -0.00343877273929829 -0.000622456659106932 -0.00488609861142707 0.00177987477933896 0.00570778252153879 0.00202434140781908 -0.000502844533877885 -0.000756105953131859 -1.27757372489992e-05 -0.0040935594931381 -0.00277475113804516 1.347499214674e-05 -0.0162627496185849 -0.00715366866671831 -0.0179421207752845 -0.00393213021749951 -0.00417907900349448 0.0349553002006352 0.0334615882733421 -0.0022886970941303 0.00980128067979891 -0.00769747864242586 -0.0974932737581155 -0.00280711304175056 -0.0803529695208908 -0.0154826967803036 0.00860316421214807 0.056702188400983 0.00873294455632182 -0.0412199344410506 0.0476450117181883 0.0170513201488318 -0.0095713993824122 -0.006370240349077 0.0433628526420836 0.00228331062501627 0.0177583505302075 -0.0142924346904555 0.00675831249671066 -0.00353678321194804 0.0208168618953854 0.0380411511437031 -0.00202248038510735 -0.00219673501416379 0.00865717976954941 0.00247472353477985 -3.76708341116407e-05 -0.0168409403812983 0.00191809109269307 0.00948848293527741 0.00443913536466044 -0.00382859739387352 -0.0148260373112394 -0.00291747495734164 0.000426213228140044 0.0024314861033353 0.00193173094904252 0.000483348848684034 -0.000122018171519747 -0.00311998101439904 0.000141227155798866 0.00548613253529495 0.00805128202973108 -0.000985774077586342 0.0101127522795694 0.0261559854623857 0.00799108568861442 0.00596850208685507 0.0250531498415357 -0.0105938224825468 0.0111733856866869 0.0210814862636889 -0.000580440429001236 -0.00837823606676456 -0.00726277795388829 0.26867095213711 -0.155060805966937 -0.250518353188045 -0.196756719096834 -0.0966178319027499 -0.324499173528574 -0.00309148829101915 -0.00510743048128881 0.016382590889663 -0.00179121914949367 -0.00356799277563146 0.00336150305076696 -0.00481415784034866 -0.0141486565897213 0.00701429498298803 -0.000560043544534819 0.0020941462578858 0.00768694384785202 -0.148371385327101 -0.261037967329477 -0.0378752882617282 -0.167529651717381 0.0267708221632595 -0.331066830366992 0.20691540553681 0.139346654449034 -0.0433797843411106 -0.0172161991914013 -0.291572689020495 -0.0141688384988503 -0.0648017059566105 0.222499556539733 -0.0893884988459738 0.24046032923525 -0.0988537242303836 -0.252649505105487 0.00154497168931583 0.0411428297198629 -0.00648133325109684 -0.0158387006431095 0.00399153787959696 0.0377471771521279 0.0181721081915095 0.0215229602076667 -0.00543315949743854 0.00781937577721325 -0.00734033306669172 0.000440327688759192 6.91960001770153e-05 -0.000360806554121436 -0.000375862132029326 -0.00391387934123723 0.00410634838790868 0.00363708139816358 -0.0431860291030905 0.00445738067100751 -0.0278538937352327 -0.0215290653704359 0.0566104711933074 0.0112007864211324 0.00976983623945268 -0.0216086431784914 -0.00368430051466925 0.000165259546367437 -0.00236749514999875 -0.000351525141790148 -0.019616328747508 0.00869302433300505 0.00275393811644796 0.0164647207476366 0.00376124984691853 -0.0137544363190618
  109 1524.08311014658 ""  6.02443766026619 0 0 3.23442447319505e-05 -0.000196205654564454 4.46920067063108e-05 0.000458067783196774 0.000121772666125318 0.000628351468172411 0.000138708718392517 -0.000163956994815626 -8.2397389315589e-05 0.000288433621825678 -0.000476690258194337 6.07717993726542e-05 0.00086552129161391 -0.000841058834687866 -0.000571363085099466 0.000347631767957517 -0.000139244295692468 0.000110735599519973 0.000396271281427724 0.00142958409177289 -0.00788479289968671 -0.00766432620928386 0.00102575622606332 -0.00258803632087436 0.000328481677512493 0.00227195579608513 0.00157417126550703 0.000547773685617752 -0.000437787863724102 -0.00116392784746935 -0.00267692245127983 0.00103053528180221 0.00033998791381936 -0.00594735266831266 0.00435986943572693 0.0142119907678191 0.000600581423780753 -0.00195004663155979 -0.00287796967272483 -0.0077416255897294 0.0124328914581897 -0.00241854696353468 0.000104772144452861 -0.000320949447692683 -0.000886269228628649 0.00011109390962159 0.000312300925569459 -0.000283701934027324 -0.000419380678375476 -0.00119743097525866 0.000659472163943959 0.000438353262874971 0.000148354250425702 -0.000901517525362538 0.000523485435715214 0.00120581120589199 0.000876337203113188 -0.00247305919068966 -0.00030671885085392 -0.000847754791861674 -0.000213068388689462 0.000696545950422288 -0.00048964918847329 0.000354285916970457 0.000585769083985076 0.000393336396676171 0.0293752614910145 -0.00951803017438659 0.00504178600067471 -0.00214693257519735 -0.00928387948864625 0.0185158442264984 0.00863769228729575 0.00679609626004193 -0.0178587083751903 0.0388592371806361 -0.0121095322125562 0.00731941254203118 -0.00618013631737821 0.00324795481782913 0.00586783066737374 0.00435644356459886 0.00158678730895358 0.00769614357505712 0.00056231792503307 -0.00338635287263982 0.00138009973266833 -0.0132603323500391 0.000959394283569714 -0.00273376499619016 0.0134589636130534 -0.0066433084825765 0.00381731755170504 -0.00173044844555337 -0.00318851702016563 -0.00168266344610392 -0.100756835891725 -0.0473769866100335 0.0769713865188567 -0.0154976977302112 -0.0311636722650616 -0.249070377374544 0.0662301921598475 0.213807307436213 -0.0953333966796462 -0.0247057622130596 0.0955140822935859 -0.0922087663917225 -0.0878158570125431 -0.206769165148374 0.0884732598144364 -0.0779381427604698 0.0586152982538054 0.235803957611075 0.0615841601144931 0.400340213093362 0.0574686455233834 -0.543734853321427 0.168528518507853 -0.0918525968213321 -0.146186903069552 -0.371638224978756 -0.0812810378440555 -8.22846215370928e-05 9.5579650899593e-05 1.56326203882029e-05 -1.0526909587409e-06 -1.17547194101683e-05 1.78615145560688e-05 3.8179368984579e-05 -8.08708222985238e-05 -6.24123468918976e-05 0.000405034375148484 7.3851280483012e-06 0.000240979293865613 0.000399285870851381 -0.000535279602848452 -0.000321056624781644 -0.00016719001158774 0.00038281633216558 2.25511186049076e-05 -1.8223826020977e-05 7.76631332761445e-05 -2.20029993746388e-05 0.000439107065999295 -0.000242900621556433 -3.63118507461965e-05 -0.000676497629945197 -0.000198419786421375 0.000595917959124601
  110 1535.89958950641 ""  1.31656465147679 0 0 -7.08368658178583e-05 0.00156208786511353 0.000742354118930729 -0.00610578674249997 0.00336603014659605 -0.00840581424038932 -0.00101356479987729 0.00123531149759427 0.000387622877944478 -0.000984147673356686 -6.91045944112427e-05 -0.00148114554911297 -0.00218909133565749 -0.00228146008943324 -0.00184628538820706 -0.00664666422992877 -0.00304447757528236 -0.00738189936852003 -0.00592624809144666 -0.0218685600538701 0.0872227182860586 0.0863259908622056 -0.020453129319383 0.0248060273784028 -0.00256248638234137 -0.0182419720386026 -0.0124817617803511 -0.00445650028249784 0.00452562486290814 0.0117100914196841 0.0218097715377044 -0.00941493230502889 -0.00171821009553056 0.0140254851061358 0.00501658617506319 -0.00209939790712428 -0.00467539837429651 0.0188638877707656 0.0222479497342191 0.0244090693915699 0.00762333740527907 0.0102600209392184 -0.000703265063921397 -0.000756824369266837 0.00297286716694257 -0.00117535248280722 -0.00337953451521651 0.00234681435624728 0.0055012269716043 0.0155863963395763 -0.0111953043131407 -0.0043690818198306 -0.00661583134809416 0.018578458020131 -0.00274475199196306 -0.018190841961866 -0.0169438758932091 0.000517887125502071 0.00779109633280061 0.0104787928739807 -0.00478464850898867 -0.0113535558429312 0.00996785039574536 -0.000659746146484205 -0.00690171199642832 -0.00752542910803913 0.0138754227894054 0.0361317849997551 -0.0128124626302342 -0.00524766509371592 0.0181894374619439 -0.00283205961531319 0.0153378518503242 0.012003283662525 0.000327244641929982 0.011228319590146 0.0253625641386232 -0.0161799240187707 0.0219459627104437 -0.00658282488971356 -0.0230079987981186 -0.0141508513727862 -0.00141599339031021 -0.0287959631224295 0.0175120192595813 0.0544763174696592 -0.0222089618555604 0.0166365797823882 0.0719045452685626 0.0236958632342847 0.0299239131268256 0.0771094575053344 -0.0483752653652444 0.0109405972997095 0.052503232810136 0.0187810985341739 0.0587133823467212 -0.155564785854981 -0.193711785038738 -0.130840689003872 0.0688379684660569 0.131793738947732 0.103424128928514 -0.244561253801596 0.132858426824744 -0.0714139000458039 -0.11073666177857 -0.221942029564484 -0.260331743017869 -0.140003112303186 0.0709647166186454 0.0960911651685335 -0.00241497952715097 0.182375717005999 0.135068627580266 -0.28463919620847 0.311645559950263 0.0305837248984323 -0.0359311248288306 -0.295400557793191 -0.360717253092992 -0.143166351273237 0.225846233485015 -9.93255195105661e-05 -4.81432391933226e-05 -0.000287311014884402 1.60346025550149e-05 0.000104060597194029 -7.84891559763528e-05 4.03417138880706e-06 0.000628698064603258 0.000107446358452917 0.0017850443956861 -0.000903365571403971 0.00162751477625076 -0.00104404460962252 -0.00252104024952523 0.00176688398352028 0.000495328198206946 -0.00154980136331797 0.000175673739183627 0.000539852206666781 -0.000837347889408066 0.000302324624319155 -0.00633502348954637 0.00418576956087434 0.000419663567117884 0.00592525064670002 0.00123611199426926 -0.00738905375033528
  111 1536.67102432561 ""  10.1496785144827 0 0 -0.00391034425939648 0.00504563916167782 0.00198636775850674 -0.0387014252707013 0.0237751432486272 -0.0529609198083851 -0.00600471124104808 0.00691855677819055 0.00274278041312232 -0.00624574575440377 0.000674088210479018 -0.0122591127771786 -0.00983813296814814 -0.0213813597989847 -0.0229733235288482 -0.0213246028938131 -0.0139340853614161 -0.0415304344389507 -0.0375603510580669 -0.146950842392179 0.56679834137109 0.561442884580023 -0.143427506598709 0.160415787038978 -0.0141216240735792 -0.0940317147804215 -0.0829812844407037 -0.0108178648602176 0.0312311621094934 0.0710116548052152 0.124318310838814 -0.0621939567408585 0.000488655461483343 0.0066777060597026 0.0276686353958995 0.0603774540012602 -0.0307207426000178 0.0883694746545103 0.220249028263401 0.182458104936258 0.15442369650332 0.0819019275492393 0.000483518400663979 -0.00423647286779509 -0.00866038802214938 0.000132434361489313 -0.000523073951636042 -0.00112726699487979 2.60946381475601e-05 0.0010776957680853 0.00179448195047769 0.000143305590711251 0.000256975478466138 -0.00135024849157585 -0.000110963265241889 0.000436056419409934 0.00132510353216537 0.000714756400996371 0.00139074015350492 -0.00231431715594347 1.31456331150764e-07 0.000565448229906508 0.000723090711687665 -0.000135685741418663 -0.00174015405241278 -0.000893519321135546 -0.00192393061062322 -0.00592889793361721 0.00205391961589216 0.000964884460031741 -0.0028220149885625 0.000621504300741908 -0.00217715388652516 -0.00177711331224367 -0.000263754528079832 -0.00124104792119853 -0.00352164523465738 0.00238350097202595 -0.0589523624666953 0.0316407583003105 0.0534321626401379 0.0426911153497979 0.0223557880987513 0.0702471981307195 0.000544125718796075 -0.00306995208861913 0.000596281623954702 -0.000671796093821949 -0.00202787878033574 0.000362391384093007 -0.000660229440369458 -0.00229604899688963 0.0028484445966724 -0.000517798535230557 0.00204742004579553 0.000331017161595714 -0.0108113642840537 0.0220594260575852 0.0304436177316215 0.0184004782361021 -0.010339008151925 -0.0227834138259424 -0.0156846865083067 0.0390310874692825 -0.0209463998133174 0.0105131084068783 0.0180562112904969 0.0322984231240101 0.0382220648686277 0.0183357360652977 -0.00948516632641561 -0.0156667937527007 0.00109657636380832 -0.0244715365058406 -0.0187352085189249 0.0427723119163524 -0.0438798216091986 -0.00873486181256661 0.00648524313340214 0.0409640695044319 0.0496410623329385 0.0163691271740373 -0.0329413967125152 -0.00567980539016519 0.00451382897716686 -0.001901006038263 0.000290386253004042 0.000222882256086243 3.39194732458123e-05 0.00210079706260713 -0.00157547508451495 -0.000573024317296094 0.0333760109657759 -0.00714217615816331 0.0255759318451178 0.0035633683521819 -0.0474399731114417 0.00619292808063047 -0.000545771041293327 0.00666907108538068 -0.000353347089528169 0.00325144963184722 -0.00171529799042805 0.000750652594698644 -0.0179449430706988 0.00941103720976884 0.00396338330240567 0.0162533500143736 0.000858798283611925 -0.015817032858072
  112 1544.86525988955 ""  129.914457620963 0 0 0.00203664461086178 0.00298824188224754 0.00142723200176791 -0.000571103948101869 -0.000446306968000037 -0.000973019683503914 -0.000176659050269542 0.000628864405033835 -5.49127907869745e-05 0.000191685074379092 -0.000102364987622141 0.000104927207920927 0.00252030389840185 0.00176050328841568 0.0011612307059057 -0.0141319018346664 -0.00334181285939939 -0.00261219038831859 -0.000149079225282302 -0.000809536145541835 0.00482464388024747 0.00506211559962362 0.00141743402734395 0.00119523207166286 -0.00123301283418589 -0.0133251570245131 0.00252621457800841 -0.0111472638107766 -0.00195259407045011 0.00120019983918848 0.00793589265440645 0.0018614929692992 -0.00695376242156487 -0.0206232073787564 -0.00642314337461002 0.00520791387712593 0.00387887293926772 -0.0196270390353269 -0.0124440592914846 -0.0185142400546089 0.00477405408469965 -0.00689852650976756 -0.00309641937026873 -0.00236625727460175 0.0159175612532322 -0.00608756729025975 -0.019173863371632 0.00891667369002145 0.026901464971382 0.0900405062406587 -0.0303733535992242 -0.022503577692856 -0.0461628727906754 0.0726852231773351 -0.0103133748196429 -0.0657885924702187 -0.0597665470811454 0.0232338739567481 0.0811891807210027 0.0058218755875427 -0.0189258460277057 -0.0398486224255008 0.0478160721183566 -0.00893820678360312 -0.05609792279403 -0.0394949755358723 -0.00757880921432823 -0.028895533683554 -0.0057719689504355 -0.00175913872947277 -0.0068168727471088 -0.00308817399282023 -0.0012207525906391 -0.00653633933245132 -0.00391682044555653 -0.000468081946378987 -0.000124907484838645 0.00388226371810819 0.109510773424516 -0.0312169085425056 -0.112084173442617 -0.0708807151615004 -0.00779492062139946 -0.142050749534751 0.0761975559131864 0.232630383687667 -0.113847784115894 0.0728543431946136 0.307194297072544 0.111918920115328 0.0833080697082844 0.223055597666697 -0.121126318231761 0.0520833083526843 0.25468501643995 0.0995976291040961 0.0150652807289735 0.109710477554268 0.0690259484764793 0.0880882691642319 -0.032880894290459 0.024441651619903 -0.0856985133451509 0.0497164917900523 -0.0322395672600145 0.026992397421473 0.108163393750714 0.0703108148347866 0.10143204213867 -0.018062983323806 0.00486244881361547 -0.0963804915442031 0.0262282902261148 0.000716744000076378 -0.0178250664112664 0.0227887217011095 -0.0378526479532268 -0.00775827155540443 0.00647957502505842 0.0363223819260374 0.036103574301726 0.000924233951444711 -0.0295074564711944 0.00243358403761127 -0.00226321685178411 7.97047363652075e-05 -0.000113338811581038 0.000731581611224005 -0.00040100942052775 -0.000663520209678199 0.00257262344811718 -0.00021383739428621 -0.00995247765174806 0.000277225465696601 -0.006473593505055 -0.00426415781697811 0.0132583349466043 0.00247069477422293 -0.000176825211792064 -0.00806173520171139 0.00194766377769734 -9.78030835088121e-05 -0.00251820218996044 0.000926549690940755 -0.0130034012350896 0.0102989794606112 -0.00116695602528009 0.0172525603304423 0.00625217898373359 -0.0221721383232596
  113 1592.40230643182 ""  18.0245456285276 0 0 0.000588624949491721 0.000473961390491098 -0.000392953976607951 -0.000237781930295563 3.65323267137673e-05 -7.64543043713012e-05 -6.1878907699857e-05 -1.45799295002425e-05 -4.52564594793102e-05 -2.20198340080151e-05 -0.000248903100885697 6.03182791059155e-05 0.000392031013790175 0.000247712663069507 0.000829472903405202 -0.00356389990913715 -0.000458951563388062 0.000325439016059406 -0.000104706005506536 -8.01917915784942e-05 -2.74894292622909e-05 0.000633574601970187 0.00118376792198414 0.000370026632402524 -1.37483712943433e-05 -0.000218132795978624 0.00101426376824673 -0.000463031161307556 3.72714729862672e-05 0.000243398451223599 -0.000217005628160612 0.000107739381790993 -9.24586731464024e-05 0.00254300958216989 0.00120580606898538 0.00115472328241541 0.000711974186343706 0.00101791586039123 -0.00844050319326117 -0.00713788173235893 -0.00153107280944075 -0.00240382763892833 0.000907629969174922 0.00965646607963263 0.00561412102063414 -0.000457985925446917 -0.0101515406061569 -0.014150232800018 -0.0114217242561355 0.0384166475217316 0.145192998344848 0.0116841123948426 0.00399040830441391 -0.0772373107927433 0.00576236737533332 0.0540287179631988 0.0688481264175115 0.0161971836468548 -0.00448559052519623 -0.116981637452448 -0.0233237016093343 -0.032764801992053 0.0885330950797396 -0.00159064713771464 -0.0620412927140752 -0.0954642744987448 -0.00227996764891435 0.00132925760874889 0.0180382460679825 -0.000794627191307073 -0.00127039635865675 -5.91107799133304e-05 -0.000357415646068187 -0.00162463982581153 0.000206216165076092 0.00208482364618917 0.00426172104528329 -0.0043708440538368 0.0182776940541362 -0.0202884273139077 -0.00703652949715343 -0.0175640712707643 -0.0135543029490824 -0.0163132757047931 -0.0159239432409784 -0.079357760081048 -0.0248655352030092 -0.0388393424142829 -0.144147573013344 -0.0244079563496718 0.0608793431863896 0.180814386258106 -0.0486392644450181 0.0454213990698233 0.189323154272453 0.0117577451061719 -0.00606124018504778 -0.0172424598908058 -0.00614147916736159 -0.0145594743288832 0.00182308808964361 -0.0139858007032416 0.0277221249923792 0.00359478832145183 -0.00130769506470087 -0.00321452447961654 -0.0188730257204275 -0.00569247713929693 -0.01853295216967 0.0204388123957103 -0.0104258177770043 0.0178467115091147 -0.00862179305168244 -0.010105950093033 0.00664344497710971 -0.0187086526889541 0.0101651807993061 0.000206756896448641 0.0044956833909204 0.00366124731454069 -0.0188135151098884 -0.0118255906890266 0.00558346713846782 0.000465044334510357 0.000301094286825701 3.4852897160179e-05 -8.02143764350583e-05 0.000727185416613353 0.00012812821530286 0.00060650605227268 -0.00324316106318361 -0.00206009445041275 -0.00486789118978906 0.000789316970536669 -0.00111915779332861 -0.000716372812907399 0.00170393485406057 0.000861251631272095 -0.00385551369453371 0.00181063631075309 -8.65234889794046e-05 -0.00143625055008644 -0.0002235864262811 -0.000263032834866051 0.00732923345871784 -0.00879411937867921 0.00104432688124677 0.0115052443835808 0.00508725727479888 0.00569061538035669
  114 1635.23553330262 ""  54.3895471973501 0 0 -0.00108838555677291 -0.00119829244202814 -0.000620756470323735 0.000429500668284768 -0.000294954206202836 0.000673849028309637 0.00027468311745486 -0.000101723922946461 0.00015000050894553 4.10787803281467e-05 0.000821777333955079 2.37235246778499e-05 -0.000458073016281658 -0.000542488028979857 0.000123230392702703 0.00694530392220054 0.00168807820973649 0.000701638605848794 0.000129907099465205 0.00166746440984592 -0.00386184892203471 -0.00443845451367858 0.000308192151045528 -0.000700754642993288 0.000299370397278437 0.00240563702544453 -0.00161637175277813 0.00172233825933372 7.17762656064544e-05 -0.000226793390121544 -0.00164872311154491 -0.000327564365827115 0.00144586816402767 0.00478878936954835 -0.00222120135278115 -0.00718006672667428 -0.000567259398015955 0.00403192239982156 0.00152944433266832 0.00376543108033449 -0.00511051505378998 0.00126443374415543 0.0018878012123436 0.00632063574474664 -0.00661289127923631 0.00201588391115199 0.00617269122338655 -0.00148519635712486 -0.0221089386998556 -0.0776547694949998 0.0168675553945081 0.0378354042691334 0.116886614246658 -0.0438700058187245 -0.0312927047883315 -0.117488905953962 -0.0138325250023576 0.0261832987589155 0.0763902383488747 -0.0250743940007762 -0.0377901043699572 -0.106248175604531 0.0492255541126468 0.0260552117925106 0.102553700650479 0.0121138396835925 -0.003071184089372 -0.00873701722642452 0.00294320894986692 -0.00243513839418299 -0.00140876926840624 0.000689994610038726 0.000795378182035531 -0.00241168619265517 0.00117060560165213 0.000373109285243067 0.000314678277136384 -0.00173377162726087 -0.0259575997885258 -0.0120331120924329 0.0286598304083087 0.013120497286629 -0.0144504034013564 0.0353589361281325 -0.0465504600509597 -0.115048867873748 0.124760345149351 0.0253235687300307 0.140295802115753 0.11135957295285 0.0584525334255943 0.137969009936389 -0.112698405131647 -0.0167377270782877 -0.117761975265615 -0.0925816515889987 0.00576928351880963 0.0091769703077481 -4.36152060066298e-05 0.0104704603028084 -0.00550364945686456 0.000383966066187639 0.00113295757030041 0.00529615984140077 -0.00214184655508886 0.000867321738956448 0.0113469221766174 -9.76408294546184e-05 0.00352143960529285 0.00461862209706554 -0.00187821126192144 -0.0114988107682271 0.00134205920565934 -0.00342727491810463 0.00153659502677259 0.000215632587045469 0.00139434190018638 -0.00131329633960646 0.00196639776966504 0.0112017798784941 -0.00143133515147541 0.00108913133699076 0.000774571856496098 -0.000552830236950771 0.000352496152371705 3.90036485973337e-05 4.54543366391882e-05 -0.000921508417027915 0.000394347811345103 -0.000130225083799506 -5.79246497748629e-05 0.00083624207393352 0.00157603526001879 0.000491316737446455 0.000149154944786139 -0.000131041469033026 -0.000495661264577089 -0.000209336547538443 0.00183874634194531 0.00132314295435502 -0.00154130694964856 -0.000416096902570821 0.00176909848939307 -0.00108714111021661 0.00985804328345244 -0.0106766481297725 0.00226328239761489 -0.00778557883391939 -0.00396290794377844 0.0212903168766209
  115 1672.04800380692 ""  25.3278329258991 0 0 0.00437842965426503 0.00946460708989099 -0.0175637291120295 -0.00286116215625908 0.00741341317221661 0.00165860972540003 -0.000172044156350631 -0.00160858834873451 -0.000167881448392773 0.00050907302469373 -0.00115842845546414 -0.000204258779521113 -4.93423979957617e-05 -0.00348539515958762 -0.00152656049943249 -0.0672728892549158 -0.000631676464913392 0.00810568432108542 -0.00587072054983027 -0.0222288218190526 -0.0045569553224041 0.00541433305146532 -0.00431442304342516 0.00353673475038067 0.00184689244038443 0.0156629043966672 -0.000278813292863074 0.0132084827805338 0.0108916800130823 0.0208046398916417 -0.00979622171532619 -0.0134518873587611 0.0190955524862031 0.0070741701092868 0.00282579932723994 0.00505797688342209 -0.00374868802532266 0.016635982161593 0.0116987600743752 0.0079532426938348 0.00907717243289261 0.00216921274584707 7.21141558787238e-05 -0.000573744235805977 0.000630942020808303 -0.0015342918319299 2.0623403387026e-05 1.33213273605737e-05 0.00136394473216117 0.000492927173801289 -0.00362697393137327 -0.00103189808026806 -0.00207008637593164 0.00307948205964194 0.000175832456702581 0.000170660481527441 -0.00158502643417915 -0.000502516745721585 -0.000551294793609354 0.00211415661724032 0.000669422244020908 0.00163033391459303 -0.00174249708550245 -0.000511273686140235 -0.000829743408781813 0.00115315240974092 9.83038282394621e-05 8.5705431436982e-05 -0.000325820639968304 4.94380470265572e-05 8.39733937513035e-05 3.77810508293394e-05 -4.39054835928711e-05 2.08468935024161e-05 8.01654793095211e-06 -6.19820395216031e-05 -7.51779439268965e-05 9.3003486478448e-05 0.00945010372748988 -0.00277571225113061 -0.00773608963146147 -0.00409767231470351 0.000603852060302191 -0.0114890457375404 0.00312120321688357 0.00905085493954567 -0.00406440715203032 0.00130072243927257 0.0027077886184874 -0.0004231833740509 -0.000969478966088785 -0.00335994420643758 0.00161164988141607 0.000467982963385639 0.00034548851812111 0.00222413460628882 -9.6128932922771e-05 -0.000823063572764296 -0.000325344984862398 -0.000627063983588941 0.000257302256745485 -0.000147277310114193 6.60968630768763e-05 -0.000385672683968147 0.000244830725973782 3.50145171991302e-05 0.000186452578728381 8.3189686842823e-05 0.000379953328675965 -0.000118026558222906 0.000106758954467986 -4.7398862711297e-05 5.06856963870924e-05 -3.07245000219089e-05 -7.33027008998806e-05 0.000272957674635588 -6.99040273291037e-05 -6.24041874748631e-05 -0.000107546992166657 -0.000400860514626333 0.000224668018720657 -4.68260449494901e-05 -0.000115687314886354 0.000157349823383989 -0.000637930099675251 0.00098627451225375 5.48748992452873e-06 0.000157331480190783 -0.000938881340514666 6.66392638719691e-05 0.00110045990956763 0.000612369100143802 0.00251331191822708 0.00216717504653688 -0.0136082771073632 -0.00169375687975406 0.00957058606546062 0.00134161779178171 0.00195015986238476 -0.00187663647345657 0.00499888395755924 -0.0607747258395082 0.0106302870252177 -0.0289419353042234 0.383935803749594 -0.483838085570083 0.08297837832343 0.494622056948645 0.194930433018537 0.491719328847282
  116 2743.74535802541 ""  152.009622484973 0 0 -0.000174026892944553 -2.98063827878252e-05 -0.000346004302207079 0.000101166856397441 -6.55056334384863e-05 -4.93980540071588e-05 0.000319262883375287 -1.94190629401562e-05 1.31330463073755e-05 1.43574645403384e-05 8.16961523085405e-05 7.09387740830489e-07 2.6047244868128e-05 -2.86507716216148e-05 -1.50951925121124e-05 -0.000852700362455175 0.00176204406317322 -0.000503087834188281 -0.00114376937768583 0.000163671694341923 -0.0002245557006708 -0.000697055294188695 -0.000182237671622596 0.00118145925316519 -0.00189364463782439 0.000210512647507785 -0.000734475948911694 0.000160663976594916 -0.000518477081226549 0.000342264856796098 0.000304263998257073 0.00048076613307413 0.000620315566564646 0.000249981004231789 -0.000243050591937163 0.000152990858539495 -0.00076846111384788 2.37054181212779e-05 1.18646548247076e-05 0.000134287797570894 9.23330367768119e-06 -7.94463981651381e-05 -0.00212118622861444 -0.000118703370937751 0.000645232103818894 -0.000151710697126258 0.000539099002665107 -0.000511876577765237 -1.35653438674073e-05 9.80403886330525e-05 -0.000395894143714144 -1.26791535451135e-05 2.35043257964343e-05 2.7336488690772e-05 1.39023968156164e-05 6.86105057462853e-06 -6.16484769517633e-05 -1.01979695991985e-06 3.01056574991801e-06 3.53980543611917e-06 9.64096883360542e-06 -5.71516630324604e-06 -3.4590688887364e-05 -1.36158836148566e-05 -4.64502144495056e-05 5.67392866731398e-05 3.24034332902755e-06 -8.53502321468072e-06 -2.99683979956712e-06 -6.91705094942035e-07 2.69137532860689e-05 -3.6883160902959e-06 -2.67871075065005e-06 1.14916995467907e-05 -3.38296327902366e-06 -7.90355142105365e-06 1.85600652944138e-05 -6.86097170784307e-06 0.0253526090149471 0.00326173476448659 0.0262722984469112 0.0181209133763175 -0.00441804909471917 -0.0102261886339423 0.000322977152833491 0.000581865726857544 0.000624576446242612 4.08920264536241e-05 5.74446495490978e-05 0.0001578324993962 -1.15331629452812e-05 -0.000133724348045267 -6.91866538263543e-05 -2.30734354721237e-05 -0.000644565425363626 -7.18877282042638e-05 9.72287905582989e-05 -0.000120974543437496 0.000111546743951389 -4.85009465140362e-05 -0.00013067009720012 2.08663604446293e-05 4.42553034146548e-06 -2.58124393881101e-05 1.51092291086636e-05 0.000167690490027946 1.07987703172276e-05 -4.03685734650814e-05 3.04347306323946e-05 4.16084174933195e-05 0.00010911434334932 -6.05019327168718e-05 -0.000114919265985777 7.46108117902849e-07 2.09970174139708e-05 -1.628142654803e-05 2.73221699086503e-06 -3.56984892466217e-05 -9.84570429662563e-05 9.10002579094894e-06 8.04848607972938e-05 -9.36721567930773e-05 0.000105485815773537 -0.00336874530990359 -0.00120393181502918 0.00134170328521876 -0.000579988608624976 -0.00354285277765262 0.00348901467157245 0.0556579657533836 0.0169148416215017 0.0497385726509365 0.00448797622175793 0.0132585012402639 0.00378222278729614 0.00787671686727956 0.00647392067466238 0.0158028032608354 -0.661018230496328 -0.161335470614644 -0.675594575363758 0.00106520148094627 4.66094182770077e-05 -0.00107337244592156 0.00382961615350818 -0.000972301017545764 -0.00193788374936005 0.00157133937619446 0.00297363389904706 0.00167422261492789
  117 2929.37863453349 ""  28.2761347420542 0 0 -0.00161748473027063 0.00608317880101045 -0.00334770105440665 0.0459982814362741 -0.00340340935170199 0.0394202320139731 -0.00133597818911531 -0.000322282778286349 0.000176404588312701 0.000597688293497596 -0.00380024158991468 0.000565585746434589 -0.0121250813913979 -0.00319972317423803 -0.0104806101924857 0.0258037599582267 -0.0712721233327222 0.0363791838818647 -0.749042754045552 0.0284293221206432 0.00757132253833303 0.196985092578837 0.064194841319651 -0.483899402184656 0.0213201324580971 -0.00188037967937028 0.00101566326699892 -0.00328654552389679 0.00901526884031668 -0.0041130381393835 -0.003142424656877 -0.00347113892160074 -0.00229271069558021 -0.0306916205328759 0.0548491312717046 -0.0331694954603537 0.249574844375805 0.0152660200501146 0.00955580781241194 -0.0735835520814131 -0.0205636622056972 0.154892777489392 -0.000156431835610025 -0.00015507868396739 -0.000226758869544435 2.84309908327636e-05 4.55557156543094e-05 -3.73962756155224e-05 -1.71015602889784e-05 -6.46353031467283e-05 3.05910115330614e-06 3.44798674770245e-05 -1.80751058184803e-05 -3.86176684384114e-05 2.933588343941e-05 3.95476486396026e-08 1.14092152700519e-05 1.41013961963366e-05 -2.32272326018804e-06 -1.57199100777725e-05 2.3961522729158e-05 1.27621144575968e-05 1.86322634866325e-05 3.07801723747545e-05 -1.08624387009435e-05 3.00252249925347e-05 -4.45395381479463e-06 -2.1244694525049e-06 5.93916003600458e-06 4.07284407221003e-05 -8.70988481701469e-05 4.90239766846292e-05 2.35951731638714e-05 -4.29666903694308e-05 5.1417717956635e-06 2.79561651313857e-05 -4.50710486384711e-05 -8.10132071977466e-06 0.00355072727445736 0.00075600605089618 0.00289251914955862 -0.00188133369173218 0.000690910331225572 0.000561149483930117 -0.000144039644568158 0.000289535772425366 0.000328607176471919 -3.42002948198362e-05 2.19734858936517e-05 -1.2174769127472e-05 -8.74445605405169e-05 -7.69238173591399e-05 -0.000159571191305717 -6.82390201139281e-05 -4.41140439176546e-05 1.21943665128584e-06 -0.00073622023322104 0.000659784189144325 -0.000718073625304197 0.000211872309085133 0.000383249007137898 2.97877770733062e-07 7.79831090008449e-06 2.47618747135288e-05 8.08202275206426e-05 -0.000467413232623703 -1.05502253034432e-05 0.000187789379310361 -5.32197459909384e-06 -0.000109251420101075 -0.000241849632658229 0.000203180978436575 0.000619630296751788 -6.19223220360269e-05 -0.000428643639802539 4.13154055690671e-06 0.000196209324610394 0.000169871366200545 0.000458011260579936 -5.46579669624092e-05 -7.62577137099327e-05 9.2245119450105e-05 -4.42488331296303e-05 -0.000834316116729015 -0.000214000598268208 -0.000458028218449881 1.62782539907447e-06 2.30009148337097e-05 -2.7000116130649e-05 -7.04192737312091e-06 -3.52032403429856e-05 -3.20964063995749e-05 -0.000652924012786753 -0.00196260606620102 -0.00101843548869229 0.00761134204860183 0.00215998632381621 0.00713712945500349 -0.000132096242770455 6.27804563918069e-05 0.000108450742268168 -0.0004617673917432 -0.000319279904238348 -5.59264474718113e-05 -0.000406841888818478 -0.000168779911011391 -0.000690168392355218 -0.00281474053927766 0.00318476593461399 -0.000617439911035914
  118 2944.01383928923 ""  69.3992353604115 0 0 0.00074310342607823 -0.00294118982771793 0.00167358438823379 -0.0220553456241228 0.00202808349802123 -0.00717134242307138 0.000793330133785213 -8.81736403083372e-05 -0.00033562107632879 -0.000991605183725093 -0.00165115936226774 -0.00203352105995691 -0.0409692581676963 -0.0127741824196099 -0.0279838193637373 -0.0117312712513026 0.0318589474612109 -0.016647226865099 0.302732157771454 -0.0189296363408104 0.000243243798268392 -0.0380520683904366 -0.0171701018840706 0.0863512270324908 -0.0130741873384951 0.000870937418923276 -0.00040001913899396 0.00123903687103793 -0.0031445144002431 0.00215516990996092 0.00282910538216579 0.00354946675032239 0.00310405710465814 -0.0862246841171634 0.164800836638855 -0.0891926479103032 0.772923139011893 0.0672253124381409 0.0390165687592035 -0.192711801979489 -0.0399417732291622 0.408085532841065 3.13298375687405e-05 0.00029284914698269 0.000439408191232856 -5.24945201412026e-05 2.13175640052877e-05 4.59676022881574e-05 7.26337636892348e-05 -8.74780330373531e-05 -1.24119918905676e-05 6.42468542955491e-05 0.000128131772768382 9.3976003556082e-05 5.86072646597475e-05 -5.39401542447557e-05 -3.18416918811819e-05 2.88048341968817e-06 -4.55778471974181e-05 2.49936720037304e-05 6.9189921341062e-05 0.00011112677861891 4.86758029096066e-05 5.69770152232433e-05 -6.85144866115293e-05 3.84634174291425e-05 -9.59995589880124e-06 -4.18556130040831e-05 1.63338461360871e-05 0.000228411603946663 0.000154320098939562 0.000106712328946462 7.19047385614106e-05 0.00016271015722737 -1.19199634568221e-06 0.000123297637625068 7.67520818057752e-05 2.31877248155144e-05 -0.00498221887474836 -0.00108478091162087 -0.00424943506989765 0.00489983185909541 -0.00189720282188273 -0.00188921360534116 0.000181403521505191 -0.00083544450898388 -0.000908382585630861 -0.000215137065476069 -0.000424615263289977 0.00085773246025199 -0.000213722959515137 -0.000525984654154312 -0.000812181942511916 -9.08207532334266e-05 -2.51213320302401e-05 -5.37279874839213e-05 -0.00193982447136098 0.00142690556456961 -0.00180953600521556 -0.000888580977068083 -0.002924661807807 0.000388448127741362 8.44060800269938e-06 -0.000133408785456316 0.000100938127825994 -8.98012847666565e-05 -4.02961824548067e-05 9.12198953500366e-05 9.50621233319525e-06 -0.00016001227814228 -0.000211953195387997 -0.000562618681114074 -0.00152679697514236 0.000120650527651838 -0.000221085053947156 -5.99274578754171e-05 0.000142154209537273 -0.000385417513560994 -0.0012142833296558 0.000244434039564996 -0.000813937441228724 0.000564634524993552 -0.000778016264020557 0.000219404810254121 8.27121350877293e-05 -0.000108863293167556 -5.55011554583412e-05 -9.38197708307427e-06 5.57996275314926e-05 0.000100288173739087 -1.62887693908064e-05 6.55787592333417e-05 -1.17969254567283e-05 0.000305218399234132 0.000223775963014162 -0.000822834129390483 -9.41552917359399e-05 -0.00103226466628101 -0.000659651525788441 -8.49752162207099e-05 -0.00068799852360954 7.93701738151805e-05 0.000249755774948675 9.230750957197e-05 0.000627902924103347 -0.00025872323066092 0.000319901152338817 0.00374536334414001 -0.0018329139788541 0.000888172996411197
  119 2956.28948767315 ""  43.1221239016776 0 0 -0.00243838126363348 0.00275983559935182 -0.000502682326731185 -0.0645577776383695 -0.00547839669348604 0.060267109331765 0.00230291023602446 -0.000208338568164446 -0.000685959374727615 0.000152867512254808 -0.000213434588307534 0.000481246222705772 0.000795918608164638 0.00130231339565424 0.00549487756155935 0.0117802114371688 -0.0325063064698686 0.0148748406401547 0.507513764098917 -0.0166317867083391 0.0190860954114797 0.262962144330579 0.0918045938492847 -0.738884459649487 -0.0277667453919121 0.00180279291103059 -0.00210223636635735 0.000810457813410949 -0.00236500767387663 0.000486205696216231 0.00281000984354219 0.00131658171205838 0.00120251347094761 0.0109761290147591 -0.021436464880819 0.0104506469852381 -0.0511675666336487 -0.00148662892078952 0.000408844915048297 0.0356069172686503 0.00250400502807092 -0.0839576472078785 -0.00150670487560414 -0.00118592441365843 -0.0025812216526766 4.26300964757985e-05 0.000197839426377121 -0.00011282215674549 -4.13076390329831e-05 -0.000255768953281418 -1.42464132213156e-06 1.49376669091593e-05 1.16826433498575e-05 -4.41898339118075e-05 1.46344779205022e-05 3.1618606859901e-05 -4.57732990511535e-05 8.59046420647073e-06 1.28366406938613e-05 -1.73659840660088e-05 -2.74563982745331e-05 -3.54081448409045e-05 2.13573357794015e-05 -1.72555488705525e-05 6.35908432435631e-05 4.58774791149373e-05 -4.56299806340087e-06 -8.3724248196906e-06 -1.77262889994349e-06 0.000117735460916499 8.32038877897597e-06 -3.44064727637224e-05 2.40961863906388e-05 5.4996047903014e-05 -3.014318057647e-05 2.65612314532513e-05 3.73504984684154e-05 -3.70682890101461e-05 0.0331824026165779 0.00710691064365078 0.0273066498736162 -0.0154448077505486 0.00537149372946984 0.00524666073069267 -0.000130311488114357 0.00018206751645994 0.000357013020466302 -0.000126393326721104 -0.000105024229373945 0.000394102272008701 4.05604534135092e-05 -2.30685078491425e-05 -2.82154266672747e-05 0.000284629608275135 6.46175558501459e-05 -0.000499176090825218 -0.000902346265736667 0.000735563159723944 -0.000889081320988997 -0.000383792828772808 -0.00134894283292526 0.000115608507183853 -6.9055988610265e-05 0.000638399326843435 0.00119592517680731 5.71809184101314e-05 -9.60786249781332e-06 -1.23707385840634e-05 -2.95756456705609e-06 0.000129208736063007 0.000280096991928507 -0.000251047865530611 -0.000707671670542628 5.32294571982253e-05 -0.00038717274047971 -2.52523684390601e-06 0.000144693611298323 -8.97766899446727e-05 -0.000247166074544077 2.95049940632644e-05 0.00020219758754679 -0.000169354798572347 0.000224573494747292 -0.00140125346755032 -0.000397963600240171 -0.00095775970013689 -3.97614261675093e-05 -1.97598177819858e-06 1.24664579375563e-05 -2.06099905905893e-05 1.67478675524913e-05 -0.000106650579559338 -0.00120980555484143 -0.00261959408573024 -0.00171103274851598 0.0151458165125322 0.00503482258773969 0.0126174206249631 -0.000338365251414777 4.38878048639372e-05 6.95467960892713e-05 0.0005210295445755 8.18562678506245e-05 0.000118441607963987 0.000670522295792381 -0.000147373564311271 0.000155998392244698 0.000819842658473999 0.00115891708270127 0.00196293912405662
  120 2968.98328516727 ""  23.253106515467 0 0 0.000178155233115425 -0.000623739164392592 0.000187038946231476 0.00272614877184787 0.000299527540117126 -0.00319848712369012 3.80293213458606e-05 0.000116018363032491 8.40143540175175e-05 4.95521722081755e-07 4.16814447900319e-05 3.02852593385573e-06 -0.00171111083674288 -0.000342736969838884 0.000658035553613047 -0.00179962527487305 0.00657801664991174 -0.00289122569643143 -0.0188473408925511 0.000453595661747721 -0.00057336403990594 -0.013498873041692 -0.0048528591136824 0.0383397383968415 0.000240023877564435 3.35018853478336e-05 4.3099173822161e-05 4.18436118895314e-05 -0.00031640299480051 0.000112534748898477 -0.000603465238757409 -0.000880119181821458 -0.000647986220498949 -0.00140580661231656 0.00153192862125751 -0.000378505534360119 0.0177356093740624 0.00120215260444694 0.00143508664871581 0.00368659166878552 0.00156977440986687 -0.0086278324752885 -0.0144499393493195 -0.0277423935138346 -0.0563210215249669 0.000603324172090048 0.00176085456822144 -0.0015211990985335 -0.000138363547969003 -0.00153246377904558 -0.00045870787602023 0.000111971614023419 0.000500594784060655 -2.89106872794082e-05 1.22903162718646e-05 -2.47018968944658e-05 -0.000138294751128228 1.17953799861085e-05 5.87497172141472e-05 -4.68014496677264e-05 -4.38109840123024e-05 -1.02743218005659e-05 0.000156057791081483 -0.000409596469619417 -0.000636945774649565 0.0019207064346445 -3.80838157620854e-06 -2.85093111963211e-05 1.18563447039974e-05 0.000228200937480406 0.000142163855795945 -1.23913885344104e-05 4.28883456518664e-06 0.000187238266284066 -2.407670258099e-05 7.58987683812924e-06 5.8284241573654e-05 0.000177913804211495 0.620466377793056 0.13098937540064 0.517078829888351 -0.456276013918054 0.170264033399105 0.178687884496012 -0.00033604058957666 -0.00110738510707708 -0.000281146252134026 -0.000406441644963321 -0.000525074929198489 0.00187165880981239 0.000187123404951086 0.000827977703708672 0.000843549627652086 0.00703346945845599 0.0105547069979137 -0.0217527232124607 -0.00159480456466164 0.0012801412497682 -0.00161459553007879 -0.00102258813792066 -0.00343154198322471 0.000301208066710661 -6.01077659949654e-05 0.000747381327266471 0.00147365618529115 0.00082171621229306 -8.21121914235567e-06 -0.000284040487034252 1.1907796825594e-05 0.000210418883747451 0.000463211573600549 -0.00078585917470021 -0.00221659534135177 0.00015480456334407 0.00206475841330583 -7.83638323799651e-05 -0.000877445929079005 -0.000561902774794568 -0.00164561269540459 0.000352743788936582 -0.0015514885308454 0.00112171132334177 -0.00164965902307869 0.000725312493710524 0.000327333153252414 0.000377446745316216 7.02890269095163e-06 -0.000121509083935313 0.000631463167745328 -0.00151572863700602 0.000741683737326401 -0.00174522556810362 0.00154106872231035 0.00199056465189394 0.00214449168007095 -0.00594548361720122 -0.00497160421733987 -0.00772149165298902 0.0126625597740197 0.00285829569149454 0.0119612830210776 -0.000127452144093926 0.000499921082396071 2.52514443690753e-05 -0.000116290862143525 0.000494828429016691 0.000461520841892098 -0.000187453209539886 -0.00683410742986971 0.000665433544147795
  121 2984.42788997531 ""  27.137458372778 0 0 8.20777605679998e-07 -8.20402443792118e-05 3.96484534510027e-05 -0.000316490062562572 -1.79534802748124e-05 0.000234865490833583 6.0999648319419e-05 2.3954509282451e-05 9.0718218481488e-07 6.76410452456894e-07 8.24147388846492e-06 -2.19213838298866e-05 0.00204994759312044 0.000297167412959438 -0.00204324550667415 -0.0002459351995795 0.00094069351924504 -0.000400324943534219 0.00274766165139193 -6.74569553327171e-06 3.35890607388396e-05 0.000951737085809529 8.75622169814789e-05 -0.00263154511129194 -0.000652734658688885 4.53879987164102e-05 -1.04286279485277e-05 3.82985087982534e-05 -0.000189671246244839 6.90642731139864e-05 -5.97296923715037e-05 -0.000122758157727279 -9.30077829617803e-05 6.90375482426196e-05 0.000283237372816521 -0.000629999527436794 -0.0133677470533847 -0.000907619472459653 -0.0011933152211934 -0.0111410057997485 -0.00283986908345497 0.0262506756719542 5.93002148085886e-05 -0.000104112875083243 -0.000213572484895359 -5.98060880330908e-06 -5.20420894036528e-05 -2.79157995080915e-06 -1.81008242589014e-05 5.58504337696367e-05 1.29709587202936e-05 -4.86934615834104e-06 -6.12744043538908e-05 1.86686194635628e-05 0.0003061725132961 0.000260413569856543 -0.000555712344709347 -0.00010366776048445 0.000278418408005666 0.000125669887725319 -8.22857687433376e-05 -0.000274490290336605 -0.00024730468820015 7.97912543782252e-06 -4.63727166024197e-05 4.67463675270435e-05 0.000585730933611366 -0.000336481249260002 -0.000294282770666642 -0.0429408120208101 -0.00992119918946674 0.00815297605534354 -0.00675968109006804 0.0115799668272633 -0.00728885350709685 0.00113209821762145 0.00525971389072779 0.0101655845538384 0.00165401737230941 0.000334079236462976 0.00141386370517786 -0.00235393448674081 0.000923153377082293 0.00101581576175185 4.8812682972245e-05 -0.000116022257065058 -0.000157313936667059 -0.000542154973152641 -0.00234203911293317 0.00628067601256541 6.53512787265194e-05 0.00201358201247504 0.00263999246625961 0.00025604497667341 0.000251005094470696 -0.000771602880349173 0.3163780463702 -0.259140047321389 0.334603396647417 0.182768839092499 0.567610771076499 -0.0577821668578434 0.00649402665891997 -0.190321625638218 -0.372370152743257 0.149862716057005 0.00368297527612519 -0.0591042517065278 -0.00165675490362859 0.064015366893421 0.127485601497016 -0.0696101405286845 -0.204838615950381 0.0183556579578071 0.119747525696299 -0.00216000426762861 -0.047542583198383 -0.0424762869810757 -0.125224251398974 0.0224813294323721 -0.0909303942648203 0.0663312895119602 -0.0947613825269667 -3.87832121137784e-06 -1.5060169612101e-05 1.26900770834657e-05 4.43161846093787e-06 -7.69557499294633e-06 2.84732189974434e-06 -8.53770607707979e-06 1.65874251405776e-05 -8.70798951320731e-06 3.63066471803524e-05 0.000140301482299254 4.17897863000798e-05 -7.4896169274696e-05 -3.5996303549329e-05 -7.8326383585466e-05 7.72701165023295e-05 -7.61020434730144e-06 6.69459003793604e-05 2.73633014262648e-06 3.51007661590291e-05 -7.24394623056648e-06 6.59335298669519e-06 2.3040263798936e-05 2.63669489832867e-05 1.93780545661632e-05 -0.00041294245072801 6.09188718250326e-05
  122 2987.55105828052 ""  28.237150734273 0 0 3.68079119653212e-05 -0.000167751497613361 7.79267814029322e-05 -0.000202677075027066 6.0652124189189e-06 0.000126564820178826 2.8193517062205e-05 -9.4580018787939e-06 -8.42338804041731e-05 -1.38270823427994e-07 -2.12659640178413e-05 -1.45895125576354e-05 0.00172077743957177 0.000155500244563963 -0.00140553507020424 -0.000579096641634001 0.00194529493858899 -0.000852730270948274 0.00177746341976877 7.27009257394294e-06 2.20866755631836e-05 0.000538125000239236 -7.27003154624642e-06 -0.00144565331161871 -0.000985143053834545 8.27156828456772e-05 -8.56116539008338e-06 0.000222588067918406 -0.000791788479381966 0.000323170959243424 0.000440762904097126 0.00082457788189753 0.000673021433420324 -0.000199221963072643 0.00141574063198454 -0.00104476575259159 -0.0122763601439867 -0.000801885413469054 -0.00105184671342509 -0.00794793399132621 -0.00213707348613872 0.018943442283567 -4.24059665942225e-05 1.01565790987106e-05 -3.74751760590089e-05 -1.08305231705451e-05 -5.30187468978603e-05 -7.72349690526491e-06 2.13796396989351e-05 4.34336515158393e-05 4.25002522164491e-05 -3.37308197015743e-05 -6.61917168724033e-05 5.76562997201329e-05 0.000252271609136224 0.000637871540365768 -0.00103805911265224 0.000109274426545526 0.000174099499955638 0.000301349584424743 -7.42627225171803e-05 -0.00073562789044751 -0.000727602178318268 -1.62131783681948e-05 -1.97212423845856e-05 3.02588415520096e-05 -0.000353865137894825 -0.000335281958588268 -0.000664294562312843 -0.00445292661260876 -0.000326388807038684 0.000518944341700451 0.0174799082101463 -0.0281453193301751 0.018044735438599 0.000821901967930256 0.0146625565954511 0.0266710570319855 0.000346153089847713 8.85311882832045e-05 0.000348500149450862 0.000208779841830072 -8.21904878181294e-05 -4.93856555861094e-05 -2.65630978559507e-05 -0.000392143900842642 -0.000708750713607073 -0.00321304550451478 -0.00380655993651166 0.0108544948389166 0.000356911179743208 0.00588974650572575 0.00824898867129343 0.000266086088032083 0.000495075272115794 -0.00126130699477395 0.0363233246957105 -0.0283800599146368 0.036936320559217 0.0167944886154645 0.0512009169820588 -0.00539059777180199 -0.000189892341486523 -0.0189354441136099 -0.0369064144734199 -0.378070454233535 -0.0062839385060656 0.145935185494514 0.00490638992894794 -0.158057230068194 -0.312522530318475 0.168170092285188 0.497295751582994 -0.0454040907872626 0.331481863062769 -0.00882555390135968 -0.135658265499471 -0.111740407824754 -0.330084828652574 0.0587932293108769 -0.228550791850218 0.168545170224287 -0.237535739787527 -3.97963642935033e-06 -1.13690578799937e-05 -1.60370539529383e-06 -7.17911221111401e-07 -6.45141868147443e-06 2.44388931371991e-06 7.34504900112043e-06 1.43201142876063e-05 7.46621136892531e-06 2.46643776582678e-05 0.000101781060496032 2.60316780623555e-05 1.34217868850131e-05 6.02779806275661e-06 3.66756648077433e-06 -9.39095884707454e-05 -4.08658991442827e-05 -0.000114466044476581 -4.04051357405032e-06 2.81552092368005e-05 -4.49880904284502e-06 1.85347262993611e-05 -1.28145677628357e-06 1.93830021358056e-05 7.65205262715812e-05 -0.000338006842015101 7.52664942536564e-05
  123 2990.98426947218 ""  36.7830587356722 0 0 -0.000473300721545572 0.00219902895658154 -0.00112409382316806 0.00507240456535192 -8.03806142211532e-05 -0.00280724864787421 0.000546414521000698 -0.000334233561349498 -0.000861209599054228 0.000167035293905455 0.000511337424094778 0.000430897656694403 -0.0673748069119972 -0.00575133819239686 0.0550045209735481 0.00794037084640896 -0.0254021521807019 0.0112093268004539 -0.0447073334695078 -0.00165642027169354 -0.000129746458981278 -0.0121443095831371 0.00283917500863172 0.0306288811720221 -0.0138617109092372 0.00100941184665126 -0.000190508604153638 0.00182645395390508 -0.00753979423798719 0.00282431849301654 0.00535874559247658 0.00982132859874303 0.00744039913330615 0.00558862061170655 -0.0572821651043818 0.0439142855511683 0.48215584111211 0.0305773024195969 0.0411460343305662 0.30968273535737 0.0851946848244904 -0.741416256577133 -0.000850389582619551 0.0008144429714747 0.00114944588974368 3.13542703307989e-06 -0.00010015058754565 2.71769556503096e-05 1.14491783581788e-05 0.000177512835175244 8.68797355899291e-05 -1.4341831854152e-05 -0.000177733346530326 -6.11248791189e-05 6.04049441610135e-05 0.000126466836976521 -0.00011875257717397 -9.50928497376167e-06 -4.99059167959979e-05 1.28596167224114e-05 -0.000141495917514249 -0.000198882832272666 -7.27593824438246e-05 -0.000129761541003889 0.000186762068191221 -0.000219222909409992 -2.20891797754664e-06 -5.38345704675257e-05 -1.97293026884039e-05 -0.000827829867664147 -0.000476503411036411 0.000199555238437051 -8.28543164997688e-05 0.000586421715872748 -0.000306128799833302 0.000212195200616348 0.0013467564059355 0.00207189624012405 -0.00788164290979442 -0.0013257890109952 -0.00645036854113261 0.018360597285985 -0.00740155692036829 -0.0078439746151578 -7.93271746788011e-05 0.00101467706923564 0.00118435211831652 -0.000409195514553257 -0.000508278487279324 0.00114968298447158 0.000234169786413465 0.000516259344504925 0.000967945885086671 0.000174061119341715 -0.000487433110979478 0.000950203752957201 0.00517208612523765 -0.00431431423769398 0.00597826499723769 0.00468576286336638 0.0139135232141989 -0.00143271230958772 -0.00014434940642082 -0.00349081411323903 -0.00687894534559561 0.00408889362103964 6.38571484277458e-05 -0.00152067711510466 4.092598857815e-06 0.00204745008419438 0.00428811594473564 -0.00301366884734842 -0.00881612430576196 0.000792992634385999 0.0253179227672528 -0.000694599064553187 -0.0104194732407452 -0.00955951112381282 -0.0281156001669878 0.00488543492865386 -0.0181472231676104 0.0131662656390455 -0.0189259091098178 3.87634734385608e-05 -8.96036377324775e-05 0.000124856052579524 2.6700765578805e-05 -2.55077169544248e-05 -3.2197801265257e-05 -4.52016842614785e-05 5.44519532525311e-05 3.47374252336744e-06 3.13812450801727e-05 0.000708398378752814 0.000154445956968512 -0.000875238987812981 -7.37914713295748e-05 -0.000600190736025434 -4.15402465710174e-06 -0.000178796614883112 -0.000102769237688885 -2.69396076618744e-05 8.59949521091248e-05 -1.64149409488166e-05 -1.95449075156053e-07 0.000117292431157543 -7.5683668747188e-05 -0.000387137295906364 -0.000531288120689853 0.00012699073334917
  124 2993.31437592214 ""  20.3171460513231 0 0 0.0185572393602464 -0.0637870267552506 0.0265231226245278 0.00138774626428994 -0.00137912668663563 0.00614487446054344 -0.0108007659308973 0.013740582006773 0.017776948266587 -3.64242888621936e-05 0.000459231261073846 2.47441727244812e-05 -0.00210790659165938 2.52152373172739e-05 0.00242785736129054 -0.228865350575277 0.757857426639487 -0.320815401137142 -0.0405874976359572 -0.000420865306709944 -0.000927402689511842 0.0249357258927627 0.00775879526968992 -0.069300773942671 0.273258806996776 -0.0197221897751613 0.00656132156354497 -0.0225459603805461 0.0828292289284582 -0.0332493861231471 -0.125584853927099 -0.226750731532912 -0.182006922675081 0.000914362233033401 -0.00363125320741065 0.00218725306859277 0.0101708331591737 -5.39142576403332e-05 0.000990355494610113 0.0137857941688928 0.00287002735942299 -0.0328959484189473 -0.000167600652990011 0.000154245419816768 0.000367626569952307 1.50365391781823e-05 -4.55625363160091e-05 -1.60427778277706e-05 7.98796551640168e-06 9.01537419109036e-05 1.02880936671475e-05 -6.41478242227013e-06 -6.08821601097073e-05 -3.76555241954186e-05 9.32664497388877e-06 1.760725825656e-05 -1.78951608830171e-05 8.81713748614596e-06 2.15853225164899e-05 -7.19146283695377e-06 -5.59102400793434e-06 3.51820808536893e-06 1.83368911491644e-05 -4.68259171548719e-06 3.93537309560647e-06 -3.03631512395105e-05 -5.43773901366128e-06 2.30873347291941e-06 -4.20532526674022e-07 -0.000505338074927078 -0.000171536067361633 8.81597247578958e-05 0.00032891177796876 -0.000573397772749787 0.000340048543856377 -1.99455050950821e-05 -0.000409297684389414 -0.000872010291570235 -0.00242979513217084 -0.000433135402411682 -0.00209559803129869 0.00419590557938518 -0.00145635173927131 -0.00187785360698661 -2.356575748603e-05 0.000495421866639914 0.000539663452441917 -4.18950164611638e-05 -3.29612175214478e-05 0.000174592769017206 2.14602685277397e-06 -0.000176681655394726 -0.00023732242956383 -5.23397933492657e-05 -0.000136380769399428 0.000265539598651531 0.00353574996254025 -0.00283337686909948 0.0036726827858058 0.00225243368432687 0.00686314900823054 -0.000709561266053333 0.000124532580133693 -0.00201408535135005 -0.00398546920509349 -0.00712747952321785 -9.11139610754479e-05 0.00271195752880369 4.51729285067718e-05 -0.00286104325155707 -0.00580595266353723 0.00325120072186587 0.00967138337581864 -0.000895088301223441 -0.0103760087399827 0.000324895482694058 0.00429979316048884 0.00327981143930119 0.00970841014250278 -0.00169020477562466 0.00731752417379128 -0.00530701295203553 0.00768225037498563 -0.000731206113664926 -0.000374453937649239 0.000278194414698729 0.000125842386857136 -4.31294772495202e-05 -8.06716624902115e-05 -1.13708980964043e-05 0.000110530561457758 -0.000270217881567866 0.00192210887085374 0.00327431671086865 -0.000930975254069317 0.00473299489078466 0.000841276151653221 0.00138609747761016 1.76322825792233e-05 0.000132179253978099 0.000819333579145062 0.000684471096647292 0.00165144887605509 -0.00032374851160945 0.00178714947078211 -0.000455824830684195 0.000732496323340409 0.000284435494325328 -0.0189431640295911 0.00307841108367679
  125 2994.37091398492 ""  28.2838123402698 0 0 -0.000404101159312825 0.00132974336271754 -0.000551032829484367 4.43981576444207e-05 5.5781539082386e-05 -0.000230331916808593 0.000551517886856238 -0.000483844992822394 -0.00109452914568958 1.69329305914725e-05 -4.7864412070615e-06 1.3286100020526e-05 -0.00254063677284473 -0.000170736809573109 0.00182213909174095 0.00486238675742108 -0.0159057427912761 0.00669023693009931 0.000552308001065048 -0.000149067239616186 2.24715686694617e-05 -0.0010020015453733 -0.000121245118500048 0.0025218251809743 -0.0154027982973717 0.00117859102578016 -0.000245387401690617 0.00216329865288508 -0.00791730880985852 0.00312750714938847 0.00677909103575291 0.0124404485283421 0.00997204475197041 0.000109444161192506 -0.00238632863446547 0.00176261986740576 0.019473999321834 0.0012060582166924 0.00156780597810627 0.0103020567342399 0.00296075851135061 -0.0250315969599249 -0.000237897412764356 -8.05303946105362e-05 -0.000374050953623504 -2.87432594524627e-05 -0.000144052369437681 2.29491950473287e-05 3.66510505161865e-05 0.000162628130854804 1.9703373600325e-05 -2.52433559346016e-05 -0.000148259732161347 -9.74359632922428e-05 0.000275315981840593 0.000432663129435967 -0.00120568045116352 0.000316826968838139 0.000923858341602332 -3.20984550479086e-05 7.08430787226127e-05 0.000835696101413235 0.00116833625757863 -5.19846118689717e-05 -0.000123129961400027 9.30338676908956e-05 -0.00019640399193138 -2.14098976193326e-05 -1.76838455448703e-05 -0.018491171586071 -0.00361310741220375 0.00364052159977393 0.013164621667754 -0.0208913985226112 0.0137349025171065 -0.000567894621440326 -0.0147015778674288 -0.0325632973868629 0.00401769036758299 0.000899247253874625 0.00348820090788585 -0.00105054344249134 0.000324670829162104 0.00043758891686758 -5.21403852855823e-05 0.000243762688432247 0.000716154857383905 -0.00342507128155568 -0.00449098977233968 0.0137723931423343 -0.000441235956247647 -0.00939872046963045 -0.0140090662742754 -0.000121366873967462 -0.000366090763950689 0.000178206699177607 0.135530578721428 -0.10884049548825 0.140465404984422 0.0756461925213037 0.23172723174317 -0.0238794334722412 0.0051736118326434 -0.0804129589064475 -0.158730888982823 -0.277090708442579 -0.00360254204174751 0.105693160689788 0.00186768884668331 -0.114870801132011 -0.232690199278319 0.122274599053274 0.363861411652627 -0.0335994524970939 -0.386311499937999 0.0119056076879289 0.16010455626863 0.120335375933224 0.356021250093972 -0.0620790256848611 0.272239064833062 -0.197598531205695 0.285721894496965 3.14350566522284e-05 -1.8969455592846e-05 2.39788718710932e-06 -2.76404370192459e-06 -1.87595260408555e-05 1.47885275830904e-05 -1.45005753796979e-05 3.34081641319106e-05 -5.52767360533888e-06 1.94414355928684e-05 0.000266655209388411 0.000126365827154381 -0.000313296332450512 -8.60362785107884e-05 -0.00023496182035718 8.81403654285915e-05 -3.09204948174304e-05 2.98531460613777e-05 -3.50208126062669e-05 4.8799358604131e-05 1.82993045383301e-06 3.31040684097854e-05 7.29764185678223e-05 1.96769397742003e-05 0.000170246096636452 -0.000597597318079805 7.25245855640493e-05
  126 2998.47416977946 ""  35.0538869384022 0 0 -0.00809098028515068 0.0303280406977211 -0.0130099282325119 -0.00358066667914731 -8.75697540638293e-05 -0.00284455608191389 -0.0141383886440419 0.00585750566741159 0.0415683712195476 1.78439615261667e-05 -0.000159320351433034 -0.000176086298703824 -0.000986213845644225 -0.000222586242252195 8.60310816517686e-05 0.10528260172217 -0.355363785346366 0.152773612144458 0.0506805147332668 -0.000775689036857825 0.000931139168203073 -0.0101357805794299 -0.00148861619582477 0.0300453360207344 0.503179331989237 -0.0411018781558831 0.0043916588957983 -0.109652288313044 0.395844305073636 -0.154512593185672 -0.225281609351693 -0.421567513081931 -0.337771930396235 -0.000467440984477606 0.00102011471113706 -0.000148581967308771 0.0115870088154771 0.00143798246116633 0.00102158934503645 0.000759873407447309 0.000624923281553554 -0.00195164736741514 -0.00044972115029373 2.98994309872034e-05 -0.000152009480459963 -6.37664026613667e-06 6.20911286172479e-05 2.04051634185661e-06 -8.70208204844159e-06 -8.67732186686347e-05 -4.76685747267984e-06 -3.42778362113687e-06 3.95482740633291e-05 1.57362856238395e-05 5.89699549095611e-06 1.00507054236701e-05 -4.99398019359845e-05 2.74482064447916e-06 1.2977367876244e-05 5.34417994635675e-06 -1.2375018666329e-06 1.98821491916848e-05 3.24341574511449e-05 1.75204028113052e-07 1.72659886842497e-05 1.09466438064537e-05 -4.28645896599512e-06 -7.34710317067675e-06 -4.17890418480657e-06 -0.000335962560798603 9.34003141298521e-05 3.71847648921676e-05 0.000272467788281123 -0.000304610400921147 0.000256134423603789 1.00053811893718e-05 -8.99231229126613e-05 -0.000424438781294431 0.00307124627737218 0.000674272985734637 0.00264610671634505 0.00233566095015987 -0.00108550846341229 -0.00103906498016583 0.000115247247215355 -0.000243838674879991 -0.00019673315780087 -0.000133013101946498 -0.000223192685976541 0.000570070626992643 -4.70149617850669e-06 -0.000252678230306401 -0.000370191549925921 2.75785123858491e-05 -3.90036868248075e-05 -5.38555649378652e-05 0.00293567135435897 -0.00237562478116178 0.00305822301375014 0.000917491184009901 0.00290349444311136 -0.000300208443401349 7.92939043216264e-05 -0.00159883478532124 -0.00314876915786364 -0.0051635231174334 -6.87706187004831e-05 0.00198283546374263 4.86506732054289e-05 -0.00219540853812715 -0.00440527119064281 0.00197389540883177 0.00588343726890179 -0.000540415428732637 -0.004720745765054 0.000146633829524657 0.00195961639148186 0.00114917688597842 0.00341403252457923 -0.000612129899882801 0.00345590344134208 -0.00251436971267068 0.00363703987215832 0.000341859260762565 0.000235117535395001 -0.00038159560667689 -0.000136213796801643 2.02996494807258e-05 0.000110945490842968 0.000194954998839406 -0.000129959565757715 0.00025761263642557 -0.000911339157807299 -0.000842199295476693 0.000740365983918374 -0.00185023372290796 -0.00034768503249377 -0.000571606652950887 -0.0013167448453775 -0.000186625972891845 -0.00179421566520492 -0.000169373609269241 -0.00095392797669031 0.000298492538678712 -0.00418068380915769 8.99249538112886e-05 -0.000222652756366748 -0.000684432652674211 0.00945581963936562 -0.00167781787500694
  127 3020.45093210979 ""  35.8189601064415 0 0 3.21215128542803e-05 -5.34434496205156e-05 2.75134591009159e-05 0.0005288813281422 6.38767623427756e-05 -0.000584958517695907 0.000118252868868734 -6.79507475717444e-06 -0.000195126513270954 -2.25718374585314e-05 -2.00329200961506e-05 1.22689696344223e-05 0.000996375292001743 3.66987974834784e-05 -0.0007193027896919 -0.00018054057388863 0.00046370524732048 -0.000208425905233895 -0.00401576843390141 0.000131737262277321 0.000160504691906077 -0.00190379983001813 -0.00100123675871845 0.00666002589318639 -0.00309497031965553 0.000240620383845952 3.54742941084156e-05 0.000575670402904644 -0.00206475378263026 0.000783091775259928 0.00105914161540693 0.00198646174961091 0.00163251963785233 -0.00054737091100661 0.00154206398705729 -0.000944471554441416 -0.00727949505378717 -0.000535888849051401 -0.000395166797443904 -0.0039326696602583 -0.00094717430242639 0.010068719670386 -0.0887044328475983 0.0170664913993366 -0.00207967132994139 0.000417628859652771 -0.000546880178321267 0.000460915235112667 0.000323736588699294 0.000201650050136121 4.62587391361653e-05 -0.00010551107221211 -4.68307694044435e-05 2.4811017918373e-05 -1.42126044325548e-05 1.14820689444533e-05 4.44274078412475e-05 -3.35897704223421e-05 -7.22409495788727e-07 -2.84938823744145e-05 -4.33008838205609e-05 -7.50897314043236e-07 -5.82166884041842e-05 -1.54286297607116e-05 -0.000302022484391804 0.000480042377195456 2.31832742552561e-05 -4.68806997088705e-06 7.17567483364771e-06 4.82657159925129e-05 -0.000279976569883731 8.44752102491578e-05 1.73959713806439e-05 9.4871056060217e-05 -6.85820399557184e-05 8.22901693375698e-05 -5.37598388128548e-05 7.56193145353453e-05 0.362985582066632 0.094833943888615 0.323420758069901 0.687439433909743 -0.287851606738976 -0.303896176200124 -8.57506058777797e-05 2.29948695740383e-05 -0.000160333267806701 0.000205633370504741 0.000158522293408689 -0.000486096656076168 8.24482127305067e-05 0.000224677027206348 0.000520783063199996 0.00139747094552537 0.000995718519315314 -0.00478651020939091 -0.00131218142059311 0.00102078022982642 -0.00133372268038601 0.000753732720759668 0.00212384151000398 -0.00020501322644737 -8.43031607401275e-06 0.000208926118839023 0.000524690278625818 0.000215234549761092 1.57857733628478e-05 -0.000106168733152263 7.38052598320147e-07 0.000372725668215445 0.000717754394005761 -0.000495323817372562 -0.00159006446633502 0.000171498695750285 -0.000140499694784587 -7.36353823204814e-06 7.88867311654277e-05 1.64167303570784e-05 -2.72600433501907e-05 1.73706837914532e-05 -0.00090406454718174 0.000668681449631828 -0.000969025784145628 0.00102649633586656 7.5081732778316e-05 0.000824378123493335 0.000538406428996272 0.000188489721524657 -9.47421609693338e-05 -0.0037344951083906 -0.000423229262867447 -0.00218919856443348 0.000791208430737053 -0.00297803565486428 -0.00119185179381345 -0.00534401823866219 -0.0046621760691139 -0.00627081865514318 0.0241443549834485 0.00767385714204971 0.0233076962297639 3.25620341935546e-05 -5.74406359241783e-05 5.18842556121575e-06 -0.000497419953662377 9.89421292757879e-05 -0.000139418417715575 -7.88152161027091e-05 0.000676285956587397 -0.00178008700646635
  128 3038.62956450886 ""  15.1544051606241 0 0 7.63957208249766e-06 -4.48014158914171e-05 1.18199993464473e-05 6.32147381945015e-05 -4.69282480256409e-05 7.42110022653235e-05 0.000230332044985482 0.000156760638032759 4.01814481220192e-05 2.39487069800646e-09 6.74012427240679e-05 -1.76546672775902e-06 -0.000452103733482876 0.000235169478640783 -5.11490101347594e-06 -0.000131178020444146 0.000587160776148545 -0.000196816049563724 -0.000801092851170992 3.17348465103071e-05 -2.01783608455893e-05 0.000221390603494196 0.000133344994303924 -0.000680055472830495 -0.00245878718442907 0.000234354601772934 3.15290952647162e-06 0.000308782407396992 -0.00102122763459661 0.00039648345942771 -0.000559332416869803 -0.00109677340397697 -0.000908167979475646 0.00131419408529207 -0.00438318425357845 0.00219478071822334 0.00306377986311999 0.000134759477920708 0.000257092082272177 0.000864118150620123 0.00051410662368016 -0.00240986607193743 -0.000267065380110561 5.78737867017768e-05 3.80166739084862e-05 1.0645000613021e-05 2.66948265482168e-05 -5.9344131320603e-06 -1.07116617494324e-05 -5.10725372172636e-05 -3.90006635279545e-05 6.81611047930279e-06 1.07994109980436e-05 4.80063468905059e-05 0.000116019909563478 -5.60448365570695e-05 -0.000169721299776299 -2.75316518558144e-05 -3.00991277321686e-05 0.00014944211676245 -3.47371597092711e-06 -0.000493621994685021 -0.000386427930412587 3.43255604651022e-06 6.33593411676975e-05 5.56776168288108e-05 -0.000396250974842245 0.000827778584404365 -0.000315402832210826 -0.0129291540847473 0.0783171904835966 -0.0204476166134527 -0.0138519346815305 -0.0163252912008325 -0.00292426138518876 0.00404027305537372 -0.0203955840649814 0.0111523663508439 0.000778651994154927 0.00021193227327617 0.0007131159106942 0.00232177020160213 -0.000962205067750083 -0.00102516702591262 -2.69125718085491e-05 -0.000308492037110893 -0.000511845823720902 -0.000488633659226538 -0.000233161581091065 0.000860246187414935 0.000216351834638123 0.00439606398267206 0.0054894033637088 6.44422457878099e-05 0.000359705618851298 -0.000791174436394916 0.359126516220225 -0.267363082702439 0.367442405621894 -0.208455408645377 -0.600324164570355 0.0593668285446598 0.00422521440016477 -0.0692130850220034 -0.182213697270247 0.120292519761221 -0.00482682018830913 -0.0475558938296291 -0.00343830532584513 0.0448134717701429 0.100201950406668 0.050548495169393 0.152863664663365 -0.0160180320154727 -0.00321798943018593 -0.00640554628280716 0.00505820174337584 0.0623447454935164 0.173710591755652 -0.027049079671905 -0.106814149378305 0.0739070430311465 -0.111033627047459 8.46381278464441e-07 -6.20111539935601e-06 3.12159969582026e-05 1.09905654343473e-05 4.47579723987234e-06 -8.28115406796788e-06 -2.47949052661211e-05 -4.47707616815626e-06 -1.65772621667611e-05 1.76536882148307e-05 1.52799091033727e-05 -4.2173009322444e-06 -0.000136992930910531 -6.68172125631653e-05 -0.000125351756458075 0.000182623195781391 5.05442410388805e-05 0.000194978206435469 1.47239872606533e-05 -8.70180864202855e-06 -5.95685899087202e-06 -1.3662612070094e-05 4.55182189472391e-06 -6.57142474204219e-07 -0.000152446087300239 0.000148236610095649 -4.37630666594635e-05
[truncated: 74,346 more chars]
